# Supplementary material for: Pathomx: an interactive workflow-based tool for the analysis of metabolomic data
Source: BMC Bioinformatics. 2014 Dec 10;15(1):396. doi: 10.1186/s12859-014-0396-9 (PMC4271363; doi:10.1186/s12859-014-0396-9)
Supplement: Additional file 1: — 1D THP-1 Pathomx analysis workflow. Pathomx analysis workflow for 1D 1H Bruker NMR data, acquired from the THP-1 normoxia (N) and hypoxia (H) experiment. This file contains the settings for each processing step and workflow connections between them. Loading the relevant data into this workflow will result in the same outputs presented in the paper, which can be explored in further detail. [file 12859_2014_396_MOESM1_ESM.zip]

Archive with 1 entries (1 files):
- 12859_2014_396_MOESM1_ESM.mpf
