# Supplementary material for: Pathomx: an interactive workflow-based tool for the analysis of metabolomic data
Source: BMC Bioinformatics. 2014 Dec 10;15(1):396. doi: 10.1186/s12859-014-0396-9 (PMC4271363; doi:10.1186/s12859-014-0396-9)
Supplement: Additional file 1: — 1D THP-1 Pathomx analysis workflow. Pathomx analysis workflow for 1D 1H Bruker NMR data, acquired from the THP-1 normoxia (N) and hypoxia (H) experiment. This file contains the settings for each processing step and workflow connections between them. Loading the relevant data into this workflow will result in the same outputs presented in the paper, which can be explored in further detail. [file 12859_2014_396_MOESM1_ESM.zip › 12859_2014_396_MOESM1_ESM.mpf]

<Workflow xmlns:mpwfml="http://pathomx.org/schema/Workflow/2013a"><Styles><ClassMatchStyle is_auto="true"><ClassMatch match_str="H" match_type="1" /><Style color="#1f77b4" fillstyle="full" hatch="None" linestyle="-" linewidth="1.0" marker="o" markeredgecolor="None" markerfacecolor="#1f77b4" markersize="5.0" /></ClassMatchStyle><ClassMatchStyle is_auto="true"><ClassMatch match_str="N" match_type="1" /><Style color="#ff7f0e" fillstyle="full" hatch="None" linestyle="-" linewidth="1.0" marker="o" markeredgecolor="None" markerfacecolor="#ff7f0e" markersize="5.0" /></ClassMatchStyle></Styles><Annotations /><App id="4644732104"><Name>/Data/THPNH/Extract/1d</Name><Plugin version="1.0">NMRGlue</Plugin><Launcher>BrukerImport</Launcher><EditorXY x="50.0" y="50.0" /><Config><ConfigSetting id="reverse_spectra" type="bool">True</ConfigSetting><ConfigSetting id="delete_imaginaries" type="bool">True</ConfigSetting><ConfigSetting id="zero_fill" type="bool">True</ConfigSetting><ConfigSetting id="zero_fill_to" type="int">32768</ConfigSetting><ConfigSetting id="remove_digital_filter" type="bool">True</ConfigSetting><ConfigSetting id="filename" type="str">/Users/mxf793/Data/THPNH/Extract/1d</ConfigSetting><ConfigSetting id="autophase_algorithm" type="str">Peak_minima</ConfigSetting></Config><DataInputs /></App><App id="4645734104"><Name>Peak Scale &amp; Shift</Name><Plugin version="1.0">Spectra</Plugin><Launcher>PeakAdjApp</Launcher><EditorXY x="250.0" y="50.0" /><Config><ConfigSetting id="scaling_enabled" type="bool">False</ConfigSetting><ConfigSetting id="peak_target" type="unicode">Custom</ConfigSetting><ConfigSetting id="peak_target_ppm" type="float">0.0</ConfigSetting><ConfigSetting id="shifting_enabled" type="bool">True</ConfigSetting><ConfigSetting id="peak_target_ppm_tolerance" type="float">0.25</ConfigSetting></Config><DataInputs><Input id="input_data" interface="output_data" manager="4644732104" /></DataInputs></App><App id="4645708008"><Name>Icoshift</Name><Plugin version="1.0">Icoshift</Plugin><Launcher>IcoshiftApp</Launcher><EditorXY x="350.0" y="50.0" /><Config><ConfigSetting id="coshift_proprocess" type="bool">False</ConfigSetting><ConfigSetting id="mode" type="str">None</ConfigSetting><ConfigSetting id="maximum_shift" type="unicode">f</ConfigSetting></Config><DataInputs><Input id="input_data" interface="output_data" manager="4645734104" /></DataInputs></App><App id="4645751704"><Name>Spectra Exclusion</Name><Plugin version="1.0">Spectra</Plugin><Launcher>SpectraExclusionTool</Launcher><EditorXY x="450.0" y="50.0" /><Config><ConfigSetting id="exclude_2_end" type="float">5.0</ConfigSetting><ConfigSetting id="exclude_2_start" type="float">4.5</ConfigSetting><ConfigSetting id="exclude_1_start" type="float">-2.0</ConfigSetting><ConfigSetting id="exclude_3_start" type="float">10.0</ConfigSetting><ConfigSetting id="exclude_3_end" type="float">12.0</ConfigSetting><ConfigSetting id="exclude_2" type="bool">True</ConfigSetting><ConfigSetting id="exclude_3" type="bool">True</ConfigSetting><ConfigSetting id="exclude_1" type="bool">True</ConfigSetting><ConfigSetting id="exclude_1_end" type="float">0.2</ConfigSetting></Config><DataInputs><Input id="input_data" interface="output_data" manager="4645708008" /></DataInputs></App><App id="4645655216"><Name>Spectra normalisation</Name><Plugin version="1.0">Spectra</Plugin><Launcher>SpectraNormApp</Launcher><EditorXY x="550.0" y="50.0" /><Config><ConfigSetting id="algorithm" type="str">PQN</ConfigSetting></Config><DataInputs><Input id="input_data" interface="output_data" manager="4645751704" /></DataInputs></App><App id="4645762776"><Name>Spectra Binning (1D)</Name><Plugin version="1.0">Spectra</Plugin><Launcher>BinningApp</Launcher><EditorXY x="650.0" y="50.0" /><Config><ConfigSetting id="bin_size" type="float">0.01</ConfigSetting></Config><DataInputs><Input id="input_data" interface="output_data" manager="4645655216" /></DataInputs></App><App id="4645620784"><Name>Reclassify</Name><Plugin version="1.0">Filter</Plugin><Launcher>ReclassifyTool</Launcher><EditorXY x="750.0" y="50.0" /><Config><ConfigSetting id="filters" type="list"><ListItem type="tuple"><ListItem type="unicode">85</ListItem><ListItem type="unicode">H</ListItem><ListItem type="unicode">Sample</ListItem></ListItem><ListItem type="tuple"><ListItem type="unicode">89</ListItem><ListItem type="unicode">H</ListItem><ListItem type="unicode">Sample</ListItem></ListItem><ListItem type="tuple"><ListItem type="unicode">91</ListItem><ListItem type="unicode">H</ListItem><ListItem type="unicode">Sample</ListItem></ListItem><ListItem type="tuple"><ListItem type="unicode">93</ListItem><ListItem type="unicode">H</ListItem><ListItem type="unicode">Sample</ListItem></ListItem><ListItem type="tuple"><ListItem type="unicode">95</ListItem><ListItem type="unicode">H</ListItem><ListItem type="unicode">Sample</ListItem></ListItem><ListItem type="tuple"><ListItem type="unicode">97</ListItem><ListItem type="unicode">H</ListItem><ListItem type="unicode">Sample</ListItem></ListItem><ListItem type="tuple"><ListItem type="unicode">99</ListItem><ListItem type="unicode">H</ListItem><ListItem type="unicode">Sample</ListItem></ListItem><ListItem type="tuple"><ListItem type="unicode">101</ListItem><ListItem type="unicode">H</ListItem><ListItem type="unicode">Sample</ListItem></ListItem><ListItem type="tuple"><ListItem type="unicode">103</ListItem><ListItem type="unicode">N</ListItem><ListItem type="unicode">Sample</ListItem></ListItem><ListItem type="tuple"><ListItem type="unicode">105</ListItem><ListItem type="unicode">N</ListItem><ListItem type="unicode">Sample</ListItem></ListItem><ListItem type="tuple"><ListItem type="unicode">107</ListItem><ListItem type="unicode">N</ListItem><ListItem type="unicode">Sample</ListItem></ListItem><ListItem type="tuple"><ListItem type="unicode">109</ListItem><ListItem type="unicode">N</ListItem><ListItem type="unicode">Sample</ListItem></ListItem><ListItem type="tuple"><ListItem type="unicode">111</ListItem><ListItem type="unicode">N</ListItem><ListItem type="unicode">Sample</ListItem></ListItem><ListItem type="tuple"><ListItem type="unicode">115</ListItem><ListItem type="unicode">N</ListItem><ListItem type="unicode">Sample</ListItem></ListItem><ListItem type="tuple"><ListItem type="unicode">117</ListItem><ListItem type="unicode">N</ListItem><ListItem type="unicode">Sample</ListItem></ListItem><ListItem type="tuple"><ListItem type="unicode">119</ListItem><ListItem type="unicode">N</ListItem><ListItem type="unicode">Sample</ListItem></ListItem><ListItem type="tuple"><ListItem type="unicode">113</ListItem><ListItem type="unicode">N</ListItem><ListItem type="unicode">Sample</ListItem></ListItem></ConfigSetting></Config><DataInputs><Input id="input_data" interface="output_data" manager="4645762776" /></DataInputs></App><App id="4645770208"><Name>PLSDA</Name><Plugin version="1.0">Multivariate</Plugin><Launcher>PLSDATool</Launcher><EditorXY x="1150.0" y="50.0" /><Config><ConfigSetting id="experiment_control" type="str">H</ConfigSetting><ConfigSetting id="autoscale" type="bool">False</ConfigSetting><ConfigSetting id="number_of_components" type="int">2</ConfigSetting><ConfigSetting id="experiment_test" type="str">*</ConfigSetting></Config><DataInputs><Input id="input_data" interface="output_data" manager="4645625184" /></DataInputs></App><App id="4645625184"><Name>Remove invalid data</Name><Plugin version="1.0">Transform</Plugin><Launcher>TransformRemoveInvalid</Launcher><EditorXY x="950.0" y="50.0" /><Config /><DataInputs><Input id="input_data" interface="output_data" manager="4645620784" /></DataInputs></App><App id="4645613352"><Name>Export dataframe</Name><Plugin version="1.0">Export</Plugin><Launcher>ExportDataframe</Launcher><EditorXY x="1150.0" y="150.0" /><Config><ConfigSetting id="filename" type="str">/Users/mxf793/Desktop/test.csv</ConfigSetting></Config><DataInputs><Input id="input_data" interface="output_data" manager="4645625184" /></DataInputs></App><App id="4786931568"><Name>MetaboHunter</Name><Plugin version="1.0">MetaboHunter</Plugin><Launcher>MetaboHunterApp</Launcher><EditorXY x="1050.0" y="250.0" /><Config><ConfigSetting id="Metabotype" type="str">Mammalian</ConfigSetting><ConfigSetting id="Sample pH" type="str">ph7</ConfigSetting><ConfigSetting id="Frequency" type="str">600</ConfigSetting><ConfigSetting id="Method" type="str">HighestNumberNeighbourhood</ConfigSetting></Config><DataInputs><Input id="input_data" interface="output_data" manager="4645620784" /></DataInputs></App></Workflow>
