# Supplementary material for: Pathomx: an interactive workflow-based tool for the analysis of metabolomic data
Source: BMC Bioinformatics. 2014 Dec 10;15(1):396. doi: 10.1186/s12859-014-0396-9 (PMC4271363; doi:10.1186/s12859-014-0396-9)
Supplement: Additional file 2: — 1D Raw Bruker NMR dataset – THP-1 N&H. Experimental data from THP-1 normoxia (N) and hypoxia (H) experiment acquired by 1D 1H NOESY NMR on Bruker spectrometer. [file 12859_2014_396_MOESM2_ESM.zip]

Archive with 495 entries (392 files):
- 101/
- 101/acqu
- 101/acqus
- 101/audita.txt
- 101/fid
- 101/format.temp
- 101/fq1list
- 101/orig
- 101/pdata/
- 101/pdata/1/
- 101/pdata/1/1i
- 101/pdata/1/1r
- 101/pdata/1/auditp.txt
- 101/pdata/1/outd
- 101/pdata/1/proc
- 101/pdata/1/procs
- 101/pdata/1/thumb.png
- 101/pdata/1/title
- 101/pdata/900/
- 101/pdata/900/1r
- 101/pdata/900/auditp.txt
- 101/pdata/900/outd
- 101/pdata/900/proc
- 101/pdata/900/procs
- 101/pulseprogram
- 101/scon2
- 101/shimvalues
- 101/uxnmr.par
- 103/
- 103/acqu
- 103/acqus
- 103/audita.txt
- 103/fid
- 103/format.temp
- 103/fq1list
- 103/orig
- 103/pdata/
- 103/pdata/1/
- 103/pdata/1/outd
- 103/pdata/1/proc
- 103/pdata/1/procs
- 103/pdata/1/thumb.png
- __MACOSX/
- __MACOSX/103/
- __MACOSX/103/pdata/
- __MACOSX/103/pdata/1/
- __MACOSX/103/pdata/1/._thumb.png
- 103/pdata/1/title
- 103/pdata/900/
- 103/pdata/900/1r
- 103/pdata/900/auditp.txt
- 103/pdata/900/outd
- 103/pdata/900/proc
- 103/pdata/900/procs
- 103/pulseprogram
- 103/scon2
- 103/shimvalues
- 103/uxnmr.par
- 105/
- 105/acqu
- 105/acqus
- 105/audita.txt
- 105/fid
- 105/format.temp
- 105/fq1list
- 105/orig
- 105/pdata/
- 105/pdata/1/
- 105/pdata/1/outd
- 105/pdata/1/proc
- 105/pdata/1/procs
- 105/pdata/1/thumb.png
- __MACOSX/105/
- __MACOSX/105/pdata/
- __MACOSX/105/pdata/1/
- __MACOSX/105/pdata/1/._thumb.png
- 105/pdata/1/title
- 105/pdata/900/
- 105/pdata/900/1r
- 105/pdata/900/auditp.txt
- 105/pdata/900/outd
- 105/pdata/900/proc
- 105/pdata/900/procs
- 105/pulseprogram
- 105/scon2
- 105/shimvalues
- 105/uxnmr.par
- 107/
- 107/acqu
- 107/acqus
- 107/audita.txt
- 107/fid
- 107/format.temp
- 107/fq1list
- 107/orig
- 107/pdata/
- 107/pdata/1/
- 107/pdata/1/outd
- 107/pdata/1/proc
- 107/pdata/1/procs
- 107/pdata/1/thumb.png
- __MACOSX/107/
- __MACOSX/107/pdata/
- __MACOSX/107/pdata/1/
- __MACOSX/107/pdata/1/._thumb.png
- 107/pdata/1/title
- 107/pdata/900/
- 107/pdata/900/1r
- 107/pdata/900/auditp.txt
- 107/pdata/900/outd
- 107/pdata/900/proc
- 107/pdata/900/procs
- 107/pulseprogram
- 107/scon2
- 107/shimvalues
- 107/uxnmr.par
- 109/
- 109/acqu
- 109/acqus
- 109/audita.txt
- 109/fid
- 109/format.temp
- 109/fq1list
- 109/orig
- 109/pdata/
- 109/pdata/1/
- 109/pdata/1/1i
- 109/pdata/1/1r
- 109/pdata/1/auditp.txt
- 109/pdata/1/outd
- 109/pdata/1/proc
- 109/pdata/1/procs
- 109/pdata/1/thumb.png
- __MACOSX/109/
- __MACOSX/109/pdata/
- __MACOSX/109/pdata/1/
- __MACOSX/109/pdata/1/._thumb.png
- 109/pdata/1/title
- 109/pdata/900/
- 109/pdata/900/1r
- 109/pdata/900/auditp.txt
- 109/pdata/900/outd
- 109/pdata/900/proc
- 109/pdata/900/procs
- 109/pulseprogram
- 109/scon2
- 109/shimvalues
- 109/uxnmr.par
- 111/
- 111/acqu
- 111/acqus
- 111/audita.txt
- 111/fid
- 111/format.temp
- 111/fq1list
- 111/orig
- 111/pdata/
- 111/pdata/1/
- 111/pdata/1/outd
- 111/pdata/1/proc
- 111/pdata/1/procs
- 111/pdata/1/title
- 111/pdata/900/
- 111/pdata/900/1r
- 111/pdata/900/auditp.txt
- 111/pdata/900/outd
- 111/pdata/900/proc
- 111/pdata/900/procs
- 111/pulseprogram
- 111/scon2
- 111/shimvalues
- 111/uxnmr.par
- 113/
- 113/acqu
- 113/acqus
- 113/audita.txt
- 113/fid
- 113/format.temp
- 113/fq1list
- 113/orig
- 113/pdata/
- 113/pdata/1/
- 113/pdata/1/1i
- 113/pdata/1/1r
- 113/pdata/1/auditp.txt
- 113/pdata/1/outd
- 113/pdata/1/proc
- 113/pdata/1/procs
- 113/pdata/1/thumb.png
- __MACOSX/113/
- __MACOSX/113/pdata/
- __MACOSX/113/pdata/1/
- __MACOSX/113/pdata/1/._thumb.png
- 113/pdata/1/title
- 113/pdata/900/
- 113/pdata/900/1r
- 113/pdata/900/auditp.txt
- 113/pdata/900/outd
- 113/pdata/900/proc
- 113/pdata/900/procs
- 113/pulseprogram
- 113/scon2
- 113/shimvalues
- 113/uxnmr.par
- 115/
- 115/acqu
- 115/acqus
- 115/audita.txt
- 115/fid
- 115/format.temp
- 115/fq1list
- 115/orig
- 115/pdata/
- 115/pdata/1/
- 115/pdata/1/outd
- 115/pdata/1/proc
- 115/pdata/1/procs
- 115/pdata/1/title
- 115/pdata/900/
- 115/pdata/900/1r
- 115/pdata/900/auditp.txt
- 115/pdata/900/outd
- 115/pdata/900/proc
- 115/pdata/900/procs
- 115/pulseprogram
- 115/scon2
- 115/shimvalues
- 115/uxnmr.par
- 117/
- 117/acqu
- 117/acqus
- 117/audita.txt
- 117/fid
- 117/format.temp
- 117/fq1list
- 117/orig
- 117/pdata/
- 117/pdata/1/
- 117/pdata/1/outd
- 117/pdata/1/proc
- 117/pdata/1/procs
- 117/pdata/1/title
- 117/pdata/900/
- 117/pdata/900/1r
- 117/pdata/900/auditp.txt
- 117/pdata/900/outd
- 117/pdata/900/proc
- 117/pdata/900/procs
- 117/pulseprogram
- 117/scon2
- 117/shimvalues
- 117/uxnmr.par
- 119/
- 119/acqu
- 119/acqus
- 119/audita.txt
- 119/fid
- 119/format.temp
- 119/fq1list
- 119/orig
- 119/pdata/
- 119/pdata/1/
- 119/pdata/1/1i
- 119/pdata/1/1r
- 119/pdata/1/auditp.txt
- 119/pdata/1/outd
- 119/pdata/1/proc
- 119/pdata/1/procs
- 119/pdata/1/thumb.png
- __MACOSX/119/
- __MACOSX/119/pdata/
- __MACOSX/119/pdata/1/
- __MACOSX/119/pdata/1/._thumb.png
- 119/pdata/1/title
- 119/pdata/900/
- 119/pdata/900/1r
- 119/pdata/900/auditp.txt
- 119/pdata/900/outd
- 119/pdata/900/proc
- 119/pdata/900/procs
- 119/pulseprogram
- 119/scon2
- 119/shimvalues
- 119/uxnmr.par
- 87/
- 87/acqu
- 87/acqus
- 87/audita.txt
- 87/fid
- 87/format.temp
- 87/fq1list
- 87/orig
- 87/pdata/
- 87/pdata/1/
- 87/pdata/1/1i
- 87/pdata/1/1r
- 87/pdata/1/auditp.txt
- 87/pdata/1/outd
- 87/pdata/1/proc
- 87/pdata/1/procs
[truncated: 195 more entries]
