# Supplementary material for: Pathomx: an interactive workflow-based tool for the analysis of metabolomic data
Source: BMC Bioinformatics. 2014 Dec 10;15(1):396. doi: 10.1186/s12859-014-0396-9 (PMC4271363; doi:10.1186/s12859-014-0396-9)
Supplement: Additional file 2: — 1D Raw Bruker NMR dataset – THP-1 N&H. Experimental data from THP-1 normoxia (N) and hypoxia (H) experiment acquired by 1D 1H NOESY NMR on Bruker spectrometer. [file 12859_2014_396_MOESM2_ESM.zip › 101/fq1list]

O 600.133
-1000000
 -996086
 -992172
 -988258
 -984344
 -980431
 -976517
 -972603
 -968689
 -964775
 -960861
 -956947
 -953033
 -949119
 -945205
 -941292
 -937378
 -933464
 -929550
 -925636
 -921722
 -917808
 -913894
 -909980
 -906067
 -902153
 -898239
 -894325
 -890411
 -886497
 -882583
 -878669
 -874755
 -870841
 -866928
 -863014
 -859100
 -855186
 -851272
 -847358
 -843444
 -839530
 -835616
 -831703
 -827789
 -823875
 -819961
 -816047
 -812133
 -808219
 -804305
 -800391
 -796477
 -792564
 -788650
 -784736
 -780822
 -776908
 -772994
 -769080
 -765166
 -761252
 -757339
 -753425
 -749511
 -745597
 -741683
 -737769
 -733855
 -729941
 -726027
 -722114
 -718200
 -714286
 -710372
 -706458
 -702544
 -698630
 -694716
 -690802
 -686888
 -682975
 -679061
 -675147
 -671233
 -667319
 -663405
 -659491
 -655577
 -651663
 -647750
 -643836
 -639922
 -636008
 -632094
 -628180
 -624266
 -620352
 -616438
 -612524
 -608611
 -604697
 -600783
 -596869
 -592955
 -589041
 -585127
 -581213
 -577299
 -573386
 -569472
 -565558
 -561644
 -557730
 -553816
 -549902
 -545988
 -542074
 -538160
 -534247
 -530333
 -526419
 -522505
 -518591
 -514677
 -510763
 -506849
 -502935
 -499022
 -495108
 -491194
 -487280
 -483366
 -479452
 -475538
 -471624
 -467710
 -463796
 -459883
 -455969
 -452055
 -448141
 -444227
 -440313
 -436399
 -432485
 -428571
 -424658
 -420744
 -416830
 -412916
 -409002
 -405088
 -401174
 -397260
 -393346
 -389432
 -385519
 -381605
 -377691
 -373777
 -369863
 -365949
 -362035
 -358121
 -354207
 -350294
 -346380
 -342466
 -338552
 -334638
 -330724
 -326810
 -322896
 -318982
 -315068
 -311155
 -307241
 -303327
 -299413
 -295499
 -291585
 -287671
 -283757
 -279843
 -275930
 -272016
 -268102
 -264188
 -260274
 -256360
 -252446
 -248532
 -244618
 -240705
 -236791
 -232877
 -228963
 -225049
 -221135
 -217221
 -213307
 -209393
 -205479
 -201566
 -197652
 -193738
 -189824
 -185910
 -181996
 -178082
 -174168
 -170254
 -166341
 -162427
 -158513
 -154599
 -150685
 -146771
 -142857
 -138943
 -135029
 -131115
 -127202
 -123288
 -119374
 -115460
 -111546
 -107632
 -103718
  -99804
  -95890
  -91977
  -88063
  -84149
  -80235
  -76321
  -72407
  -68493
  -64579
  -60665
  -56751
  -52838
  -48924
  -45010
  -41096
  -37182
  -33268
  -29354
  -25440
  -21526
  -17613
  -13699
   -9785
   -5871
   -1957
    1957
    5871
    9785
   13699
   17613
   21526
   25440
   29354
   33268
   37182
   41096
   45010
   48924
   52838
   56751
   60665
   64579
   68493
   72407
   76321
   80235
   84149
   88063
   91977
   95890
   99804
  103718
  107632
  111546
  115460
  119374
  123288
  127202
  131115
  135029
  138943
  142857
  146771
  150685
  154599
  158513
  162427
  166341
  170254
  174168
  178082
  181996
  185910
  189824
  193738
  197652
  201566
  205479
  209393
  213307
  217221
  221135
  225049
  228963
  232877
  236791
  240705
  244618
  248532
  252446
  256360
  260274
  264188
  268102
  272016
  275930
  279843
  283757
  287671
  291585
  295499
  299413
  303327
  307241
  311155
  315068
  318982
  322896
  326810
  330724
  334638
  338552
  342466
  346380
  350294
  354207
  358121
  362035
  365949
  369863
  373777
  377691
  381605
  385519
  389432
  393346
  397260
  401174
  405088
  409002
  412916
  416830
  420744
  424658
  428571
  432485
  436399
  440313
  444227
  448141
  452055
  455969
  459883
  463796
  467710
  471624
  475538
  479452
  483366
  487280
  491194
  495108
  499022
  502935
  506849
  510763
  514677
  518591
  522505
  526419
  530333
  534247
  538160
  542074
  545988
  549902
  553816
  557730
  561644
  565558
  569472
  573386
  577299
  581213
  585127
  589041
  592955
  596869
  600783
  604697
  608611
  612524
  616438
  620352
  624266
  628180
  632094
  636008
  639922
  643836
  647750
  651663
  655577
  659491
  663405
  667319
  671233
  675147
  679061
  682975
  686888
  690802
  694716
  698630
  702544
  706458
  710372
  714286
  718200
  722114
  726027
  729941
  733855
  737769
  741683
  745597
  749511
  753425
  757339
  761252
  765166
  769080
  772994
  776908
  780822
  784736
  788650
  792564
  796477
  800391
  804305
  808219
  812133
  816047
  819961
  823875
  827789
  831703
  835616
  839530
  843444
  847358
  851272
  855186
  859100
  863014
  866928
  870841
  874755
  878669
  882583
  886497
  890411
  894325
  898239
  902153
  906067
  909980
  913894
  917808
  921722
  925636
  929550
  933464
  937378
  941292
  945205
  949119
  953033
  956947
  960861
  964775
  968689
  972603
  976517
  980431
  984344
  988258
  992172
  996086
 1000000
