# Supplementary material for: Pathomx: an interactive workflow-based tool for the analysis of metabolomic data
Source: BMC Bioinformatics. 2014 Dec 10;15(1):396. doi: 10.1186/s12859-014-0396-9 (PMC4271363; doi:10.1186/s12859-014-0396-9)
Supplement: Additional file 2: — 1D Raw Bruker NMR dataset – THP-1 N&H. Experimental data from THP-1 normoxia (N) and hypoxia (H) experiment acquired by 1D 1H NOESY NMR on Bruker spectrometer. [file 12859_2014_396_MOESM2_ESM.zip › 101/pdata/1/auditp.txt]

##TITLE= Audit trail, TOPSPIN		Version 3.1
##JCAMPDX= 5.01
##ORIGIN= Bruker BioSpin GmbH
##OWNER= mxf793
$$ /Users/mxf793/Data/THPNH/Extract/1d/101/pdata/1/auditp.txt
##AUDIT TRAIL=  $$ (NUMBER, WHEN, WHO, WHERE, PROCESS, VERSION, WHAT)
(   1,<2013-07-04 05:29:01.451 +0100>,<youngsp>,<CZC8290D4T>,<go>,<TOPSPIN 3.0>,
      <created by zg
	started at 2013-07-04 05:14:33.337 +0100,
	POWCHK enabled, PULCHK disabled,
       configuration hash MD5:
       E8 70 B7 70 DD F7 61 10 C3 6E 3E 94 07 98 F1 22
       data hash MD5: 32K
       36 73 56 24 3A D4 1F 93 E2 6A BF E0 B9 93 35 D8>)
(   2,<2013-07-04 05:29:04.035 +0100>,<youngsp>,<CZC8290D4T>,<audit>,<TOPSPIN 3.0>,
      <user comment:
       ICON-NMR User ID: youngsp
       data hash MD5: 32K
       36 73 56 24 3A D4 1F 93 E2 6A BF E0 B9 93 35 D8>)
(   3,<2014-02-03 21:59:04.804 +0000>,<mxf793>,<COLMDS-MIBR307B.local>,<proc1d>,<TOPSPIN 3.1>,
      <Start of raw data processing
       efp LB = 0.3 FT_mod = 6 PKNL = 1 PHC0 = -87.52802 PHC1 = 15.21663 SI = 32K 
       data hash MD5: 32K
       59 92 E5 61 1E BF FC 7B 32 EC 9E 12 21 C2 2E CE>)
(   4,<2014-02-03 22:06:38.669 +0000>,<mxf793>,<COLMDS-MIBR307B.local>,<apkm>,<TOPSPIN 3.1>,
      <apkm
       data hash MD5: 32K
       87 DE 6D 4F 3A A5 F1 53 71 30 9C DB EA EF 64 CC>)
(   5,<2014-02-03 22:25:04.970 +0000>,<mxf793>,<COLMDS-MIBR307B.local>,<proc1d>,<TOPSPIN 3.1>,
      <abs n ABSG = 5 
       data hash MD5: 32K
       43 CC 1E 1C 16 7E FB 55 2D C8 DA 3C 2A 75 CF 2A>)
(   6,<2014-02-03 22:37:47.688 +0000>,<mxf793>,<COLMDS-MIBR307B.local>,<apkm>,<TOPSPIN 3.1>,
      <apkm
       data hash MD5: 32K
       08 61 F5 53 FA 40 AA 67 BA 25 91 02 AD 97 A5 96>)
##END=

$$ hash MD5
$$ 2A CE EF 4C 23 8A 0E 8D A3 9A 16 DF DD 39 A8 FE
