# Supplementary material for: Pathomx: an interactive workflow-based tool for the analysis of metabolomic data
Source: BMC Bioinformatics. 2014 Dec 10;15(1):396. doi: 10.1186/s12859-014-0396-9 (PMC4271363; doi:10.1186/s12859-014-0396-9)
Supplement: Additional file 2: — 1D Raw Bruker NMR dataset – THP-1 N&H. Experimental data from THP-1 normoxia (N) and hypoxia (H) experiment acquired by 1D 1H NOESY NMR on Bruker spectrometer. [file 12859_2014_396_MOESM2_ESM.zip › 101/pdata/900/auditp.txt]

##TITLE= Audit trail, TOPSPIN		Version 3.0
##JCAMPDX= 5.01
##ORIGIN= Bruker BioSpin GmbH
##OWNER= youngsp
$$ /opt/topspin3.0/data/youngsp/nmr/data/youngsp/nmr/mf0207thp/101/pdata/900/auditp.txt
##AUDIT TRAIL=  $$ (NUMBER, WHEN, WHO, WHERE, PROCESS, VERSION, WHAT)
(   1,<2013-07-04 05:12:03.746 +0100>,<youngsp>,<CZC8290D4T>,<go>,<TOPSPIN 3.0>,
      <1H wobble curve at 600.133 MHz
       data hash MD5: 512
       CF D7 A9 80 EE 91 11 3D 8E 6F AD 40 7C 58 05 5C>)
##END=

$$ hash MD5
$$ 38 0E 0B D7 2D 9A AC D0 08 DA 2F 2B A4 F9 43 EC
