# Supplementary material for: Pathomx: an interactive workflow-based tool for the analysis of metabolomic data
Source: BMC Bioinformatics. 2014 Dec 10;15(1):396. doi: 10.1186/s12859-014-0396-9 (PMC4271363; doi:10.1186/s12859-014-0396-9)
Supplement: Additional file 2: — 1D Raw Bruker NMR dataset – THP-1 N&H. Experimental data from THP-1 normoxia (N) and hypoxia (H) experiment acquired by 1D 1H NOESY NMR on Bruker spectrometer. [file 12859_2014_396_MOESM2_ESM.zip › 101/shimvalues]

# Thu Jul  4 05:29:01 2013
#$$PROBEID=35
#$$PROBEINFO=1.7 mm CPTCI 1H-13C/15N/D Z-GRD Z108160/0013
#$$PICSINFO=Z108160_0013_35.par
#
# Active Shim Gradients
#
Z           		787             
Z2          		-155            
Z3          		1229            
Z4          		5266            
Z5          		1451            
Z6          		0               
Z7          		193             
Z8          		6               
X           		-250            
XZ          		-4390           
XZ2         		-3114           
XZ3         		1826            
XZ4         		-2655           
XZ5         		0               
Y           		-4562           
YZ          		-3101           
YZ2         		15624           
YZ3         		2221            
YZ4         		-1708           
YZ5         		0               
XY          		5767            
XYZ         		12718           
XYZ2        		-9919           
XYZ3        		0               
XYZ4        		0               
XYZ5        		0               
(X2-Y2)     		-8983           
(X2-Y2)Z    		-7830           
(X2-Y2)Z2   		-3001           
(X2-Y2)Z3   		0               
(X2-Y2)Z4   		0               
(X2-Y2)Z5   		0               
X3          		4729            
X3Z         		-5000           
Y3          		6945            
Y3Z         		-2667           
#
# Lock Parameter
#
LOCKPHASE		271.898 
LOCKPOWER		-18.000 
LOCKGAIN		133.918 
LOCKDC		-57.400 
LOCKSHIFT		4.700   
FIELD		1636.047
LOOPGAIN		5.000   
LOOPTIME		0.350   
LOOPFILTER		70.000  
#
IEEE64_VERSION_CODE 1
#
# Shim currents 
#
SHIM_SETTING [1 ]  871.98640358    
SHIM_SETTING [2 ]  703.07634448    
SHIM_SETTING [3 ]  2420.84754099   
SHIM_SETTING [4 ]  -3777.84131437  
SHIM_SETTING [5 ]  3194.25817027   
SHIM_SETTING [6 ]  -42.15435340    
SHIM_SETTING [7 ]  6993.73301856   
SHIM_SETTING [8 ]  3414.83896196   
SHIM_SETTING [9 ]  2680.73343602   
SHIM_SETTING [10]  1079.47836112   
SHIM_SETTING [11]  0.00000000      
SHIM_SETTING [12]  9612.32600000   
SHIM_SETTING [13]  4278.47800000   
SHIM_SETTING [14]  4718.37800000   
SHIM_SETTING [15]  -7692.98500000  
SHIM_SETTING [16]  -2215.12300000  
SHIM_SETTING [17]  486.51500000    
SHIM_SETTING [18]  8344.93600000   
SHIM_SETTING [19]  -702.70100000   
SHIM_SETTING [20]  -1728.77600000  
SHIM_SETTING [21]  -16643.13300000 
SHIM_SETTING [22]  -982.52100000   
SHIM_SETTING [23]  -12305.14300000 
SHIM_SETTING [24]  -1265.73600000  
SHIM_SETTING [25]  -4482.79500000  
SHIM_SETTING [26]  -982.94600000   
SHIM_SETTING [27]  -131.62200000   
SHIM_SETTING [28]  9372.69300000   
SHIM_SETTING [29]  7679.96600000   
SHIM_SETTING [30]  1995.32200000   
SHIM_SETTING [31]  -16649.76500000 
SHIM_SETTING [32]  11558.45700000  
SHIM_SETTING [33]  6530.46500000   
SHIM_SETTING [34]  -18906.34600000 
SHIM_SETTING [35]  21996.37100000  
SHIM_SETTING [36]  4065.57400000   
SHIM_SETTING [37]  -9243.42400000  
SHIM_SETTING [38]  -7202.57800000  
SHIM_SETTING [39]  -9236.52000000  
SHIM_SETTING [40]  0.00000000      
