# Supplementary material for: Pathomx: an interactive workflow-based tool for the analysis of metabolomic data
Source: BMC Bioinformatics. 2014 Dec 10;15(1):396. doi: 10.1186/s12859-014-0396-9 (PMC4271363; doi:10.1186/s12859-014-0396-9)
Supplement: Additional file 2: — 1D Raw Bruker NMR dataset – THP-1 N&H. Experimental data from THP-1 normoxia (N) and hypoxia (H) experiment acquired by 1D 1H NOESY NMR on Bruker spectrometer. [file 12859_2014_396_MOESM2_ESM.zip › 109/pdata/1/auditp.txt]

##TITLE= Audit trail, TOPSPIN		Version 3.1
##JCAMPDX= 5.01
##ORIGIN= Bruker BioSpin GmbH
##OWNER= mxf793
$$ /Users/mxf793/Data/THPNH/1d/109/pdata/1/auditp.txt
##AUDIT TRAIL=  $$ (NUMBER, WHEN, WHO, WHERE, PROCESS, VERSION, WHAT)
(   1,<2013-07-04 08:30:21.095 +0100>,<youngsp>,<CZC8290D4T>,<go>,<TOPSPIN 3.0>,
      <created by zg
	started at 2013-07-04 08:15:55.953 +0100,
	POWCHK enabled, PULCHK disabled,
       configuration hash MD5:
       E8 70 B7 70 DD F7 61 10 C3 6E 3E 94 07 98 F1 22
       data hash MD5: 32K
       E8 CA 90 A2 CB 01 CC 52 53 C2 BD 1B 61 14 FA DC>)
(   2,<2013-07-04 08:30:23.679 +0100>,<youngsp>,<CZC8290D4T>,<audit>,<TOPSPIN 3.0>,
      <user comment:
       ICON-NMR User ID: youngsp
       data hash MD5: 32K
       E8 CA 90 A2 CB 01 CC 52 53 C2 BD 1B 61 14 FA DC>)
(   3,<2013-07-24 09:37:33.088 +0100>,<mxf793>,<COLMDS-MIBR307B.local>,<proc1d>,<TOPSPIN 3.1>,
      <Start of raw data processing
       efp LB = 0.3 FT_mod = 6 PKNL = 1 PHC0 = -81.48597 PHC1 = 11.93836 SI = 32K 
       data hash MD5: 32K
       F1 ED DA A4 FF DF 84 2E F0 C3 EC 0A B1 EC 6C D7>)
##END=

$$ hash MD5
$$ 48 4D 3C 73 38 CA 1E 91 A5 A9 98 9B 58 36 01 86
