# Supplementary material for: Pathomx: an interactive workflow-based tool for the analysis of metabolomic data
Source: BMC Bioinformatics. 2014 Dec 10;15(1):396. doi: 10.1186/s12859-014-0396-9 (PMC4271363; doi:10.1186/s12859-014-0396-9)
Supplement: Additional file 2: — 1D Raw Bruker NMR dataset – THP-1 N&H. Experimental data from THP-1 normoxia (N) and hypoxia (H) experiment acquired by 1D 1H NOESY NMR on Bruker spectrometer. [file 12859_2014_396_MOESM2_ESM.zip › 113/pdata/1/auditp.txt]

##TITLE= Audit trail, TOPSPIN		Version 3.0
##JCAMPDX= 5.01
##ORIGIN= Bruker BioSpin GmbH
##OWNER= youngsp
$$ /opt/topspin3.0/data/youngsp/nmr/data/youngsp/nmr/mf0207thp/113/pdata/1/auditp.txt
##AUDIT TRAIL=  $$ (NUMBER, WHEN, WHO, WHERE, PROCESS, VERSION, WHAT)
(   1,<2013-07-09 10:03:30.278 +0100>,<youngsp>,<CZC8290D4T>,<go>,<TOPSPIN 3.0>,
      <created by zg
	started at 2013-07-09 09:49:05.110 +0100,
	POWCHK enabled, PULCHK disabled,
       configuration hash MD5:
       E8 70 B7 70 DD F7 61 10 C3 6E 3E 94 07 98 F1 22
       data hash MD5: 32K
       56 CB EC F4 2C 3D D1 50 11 32 16 07 D4 A5 18 9F>)
(   2,<2013-07-09 10:51:20.249 +0100>,<youngsp>,<CZC8290D4T>,<proc1d>,<TOPSPIN 3.0>,
      <Start of raw data processing
       efp LB = 0.3 FT_mod = 6 PKNL = 1 PHC0 = -81.48597 PHC1 = 11.93836 SI = 32K 
       data hash MD5: 32K
       0A CF 99 7F 11 EF FA 79 4B B3 D8 29 0E 05 E3 E9>)
##END=

$$ hash MD5
$$ CC BC BE B2 1E 3E 05 FD 59 71 08 2B D4 46 E4 1C
