# Supplementary material for: Pathomx: an interactive workflow-based tool for the analysis of metabolomic data
Source: BMC Bioinformatics. 2014 Dec 10;15(1):396. doi: 10.1186/s12859-014-0396-9 (PMC4271363; doi:10.1186/s12859-014-0396-9)
Supplement: Additional file 2: — 1D Raw Bruker NMR dataset – THP-1 N&H. Experimental data from THP-1 normoxia (N) and hypoxia (H) experiment acquired by 1D 1H NOESY NMR on Bruker spectrometer. [file 12859_2014_396_MOESM2_ESM.zip › 113/pdata/900/outd]

##TITLE= Parameter file, TOPSPIN		Version 3.0
##JCAMPDX= 5.0
##DATATYPE= Parameter Values
##NPOINTS= 1	$$ modification sequence number
##ORIGIN= Bruker BioSpin GmbH
##OWNER= youngsp
$$ 2013-07-08 20:34:02.764 +0100  youngsp@CZC8290D4T
$$ /opt/topspin3.0/data/youngsp/nmr/data/youngsp/nmr/mf0207thp/113/pdata/900/outd
$$ process /opt/topspin3.0/prog/mod/go
##$CURPLOT= <>
##$CURPRIN= <>
##$DFORMAT= <>
##$LAYOUT= <>
##$LFORMAT= <>
##$PFORMAT= <>
##END=
