# Supplementary material for: Pathomx: an interactive workflow-based tool for the analysis of metabolomic data
Source: BMC Bioinformatics. 2014 Dec 10;15(1):396. doi: 10.1186/s12859-014-0396-9 (PMC4271363; doi:10.1186/s12859-014-0396-9)
Supplement: Additional file 2: — 1D Raw Bruker NMR dataset – THP-1 N&H. Experimental data from THP-1 normoxia (N) and hypoxia (H) experiment acquired by 1D 1H NOESY NMR on Bruker spectrometer. [file 12859_2014_396_MOESM2_ESM.zip › 113/shimvalues]

# Tue Jul  9 10:03:30 2013
#$$PROBEID=35
#$$PROBEINFO=1.7 mm CPTCI 1H-13C/15N/D Z-GRD Z108160/0013
#$$PICSINFO=Z108160_0013_35.par
#
# Active Shim Gradients
#
Z           		822             
Z2          		-93             
Z3          		1405            
Z4          		3310            
Z5          		-413            
Z6          		0               
Z7          		193             
Z8          		6               
X           		-329            
XZ          		-3145           
XZ2         		-4281           
XZ3         		1826            
XZ4         		-2655           
XZ5         		0               
Y           		-4684           
YZ          		-1684           
YZ2         		14993           
YZ3         		2221            
YZ4         		-1708           
YZ5         		0               
XY          		5801            
XYZ         		12718           
XYZ2        		-9919           
XYZ3        		0               
XYZ4        		0               
XYZ5        		0               
(X2-Y2)     		-9944           
(X2-Y2)Z    		-9574           
(X2-Y2)Z2   		-3001           
(X2-Y2)Z3   		0               
(X2-Y2)Z4   		0               
(X2-Y2)Z5   		0               
X3          		4729            
X3Z         		-5000           
Y3          		6945            
Y3Z         		-2667           
#
# Lock Parameter
#
LOCKPHASE		277.000 
LOCKPOWER		-18.000 
LOCKGAIN		134.549 
LOCKDC		-57.400 
LOCKSHIFT		4.700   
FIELD		1633.918
LOOPGAIN		5.000   
LOOPTIME		0.350   
LOOPFILTER		70.000  
#
IEEE64_VERSION_CODE 1
#
# Shim currents 
#
SHIM_SETTING [1 ]  648.24142904    
SHIM_SETTING [2 ]  446.03686740    
SHIM_SETTING [3 ]  983.97276435    
SHIM_SETTING [4 ]  -2372.45514296  
SHIM_SETTING [5 ]  766.42513796    
SHIM_SETTING [6 ]  1212.88074980   
SHIM_SETTING [7 ]  3813.97959545   
SHIM_SETTING [8 ]  2737.13430863   
SHIM_SETTING [9 ]  1426.08903599   
SHIM_SETTING [10]  940.12344214    
SHIM_SETTING [11]  0.00000000      
SHIM_SETTING [12]  9612.32600000   
SHIM_SETTING [13]  4278.47800000   
SHIM_SETTING [14]  4718.37800000   
SHIM_SETTING [15]  -7686.16102888  
SHIM_SETTING [16]  -4699.35754534  
SHIM_SETTING [17]  1757.97057943   
SHIM_SETTING [18]  8423.21186735   
SHIM_SETTING [19]  -164.64558820   
SHIM_SETTING [20]  -1631.98181781  
SHIM_SETTING [21]  -19007.72257546 
SHIM_SETTING [22]  139.31237600    
SHIM_SETTING [23]  -14494.44351917 
SHIM_SETTING [24]  -997.40298331   
SHIM_SETTING [25]  -5248.08559582  
SHIM_SETTING [26]  -969.08722314   
SHIM_SETTING [27]  -131.62200000   
SHIM_SETTING [28]  10048.73702044  
SHIM_SETTING [29]  7693.06624211   
SHIM_SETTING [30]  2008.42224211   
SHIM_SETTING [31]  -15685.05211313 
SHIM_SETTING [32]  9399.63904958   
SHIM_SETTING [33]  6552.13084737   
SHIM_SETTING [34]  -18884.68015263 
SHIM_SETTING [35]  22029.86058447  
SHIM_SETTING [36]  4099.06358447   
SHIM_SETTING [37]  -9360.31670751  
SHIM_SETTING [38]  -6817.30880696  
SHIM_SETTING [39]  -9629.66352952  
SHIM_SETTING [40]  0.00000000      
