# Supplementary material for: Pathomx: an interactive workflow-based tool for the analysis of metabolomic data
Source: BMC Bioinformatics. 2014 Dec 10;15(1):396. doi: 10.1186/s12859-014-0396-9 (PMC4271363; doi:10.1186/s12859-014-0396-9)
Supplement: Additional file 2: — 1D Raw Bruker NMR dataset – THP-1 N&H. Experimental data from THP-1 normoxia (N) and hypoxia (H) experiment acquired by 1D 1H NOESY NMR on Bruker spectrometer. [file 12859_2014_396_MOESM2_ESM.zip › 115/pdata/1/title]

sy0207noesy H2O+D2O /opt/topspin3.0/data/youngsp/nmr youngsp {3  B8 - 358}
TopShimResult: 0.63
