# Supplementary material for: Pathomx: an interactive workflow-based tool for the analysis of metabolomic data
Source: BMC Bioinformatics. 2014 Dec 10;15(1):396. doi: 10.1186/s12859-014-0396-9 (PMC4271363; doi:10.1186/s12859-014-0396-9)
Supplement: Additional file 2: — 1D Raw Bruker NMR dataset – THP-1 N&H. Experimental data from THP-1 normoxia (N) and hypoxia (H) experiment acquired by 1D 1H NOESY NMR on Bruker spectrometer. [file 12859_2014_396_MOESM2_ESM.zip › 119/pdata/1/auditp.txt]

##TITLE= Audit trail, TOPSPIN		Version 3.1
##JCAMPDX= 5.01
##ORIGIN= Bruker BioSpin GmbH
##OWNER= mxf793
$$ /Users/mxf793/Data/THPNH/Extract/1d/119/pdata/1/auditp.txt
##AUDIT TRAIL=  $$ (NUMBER, WHEN, WHO, WHERE, PROCESS, VERSION, WHAT)
(   1,<2013-07-04 12:28:15.471 +0100>,<youngsp>,<CZC8290D4T>,<go>,<TOPSPIN 3.0>,
      <created by zg
	started at 2013-07-04 12:13:47.331 +0100,
	POWCHK enabled, PULCHK disabled,
       configuration hash MD5:
       E8 70 B7 70 DD F7 61 10 C3 6E 3E 94 07 98 F1 22
       data hash MD5: 32K
       31 44 E6 BD 0D 8A 76 C0 09 BF 93 F0 93 13 18 8A>)
(   2,<2013-07-04 12:28:18.055 +0100>,<youngsp>,<CZC8290D4T>,<audit>,<TOPSPIN 3.0>,
      <user comment:
       ICON-NMR User ID: youngsp
       data hash MD5: 32K
       31 44 E6 BD 0D 8A 76 C0 09 BF 93 F0 93 13 18 8A>)
(   3,<2014-09-01 16:26:58.658 +0100>,<mxf793>,<COLMDS-MIBR307B.local>,<proc1d>,<TOPSPIN 3.1>,
      <Start of raw data processing
       efp LB = 0.3 FT_mod = 6 PKNL = 1 PHC0 = -81.48597 PHC1 = 11.93836 SI = 32K 
       data hash MD5: 32K
       29 E4 80 5B 25 48 CD E0 CE 84 15 A6 AC B4 18 B9>)
(   4,<2014-09-01 16:32:16.061 +0100>,<mxf793>,<COLMDS-MIBR307B.local>,<proc1d>,<TOPSPIN 3.1>,
      <apk 
       data hash MD5: 32K
       B8 35 29 5E E0 66 C8 25 FB 6E 63 76 24 EB AD 4D>)
(   5,<2014-09-01 16:32:25.177 +0100>,<mxf793>,<COLMDS-MIBR307B.local>,<apkm>,<TOPSPIN 3.1>,
      <apkm
       data hash MD5: 32K
       59 11 E7 BA 57 32 08 E0 25 F0 32 7C 22 42 71 A1>)
##END=

$$ hash MD5
$$ 7F 2D 30 95 0E D1 CF 5D DA A5 7A 00 D5 B2 0D 4E
