# Supplementary material for: Pathomx: an interactive workflow-based tool for the analysis of metabolomic data
Source: BMC Bioinformatics. 2014 Dec 10;15(1):396. doi: 10.1186/s12859-014-0396-9 (PMC4271363; doi:10.1186/s12859-014-0396-9)
Supplement: Additional file 2: — 1D Raw Bruker NMR dataset – THP-1 N&H. Experimental data from THP-1 normoxia (N) and hypoxia (H) experiment acquired by 1D 1H NOESY NMR on Bruker spectrometer. [file 12859_2014_396_MOESM2_ESM.zip › 119/pdata/1/proc]

##TITLE= Parameter file, TOPSPIN		Version 3.1
##JCAMPDX= 5.0
##DATATYPE= Parameter Values
##NPOINTS= 6	$$ modification sequence number
##ORIGIN= Bruker BioSpin GmbH
##OWNER= youngsp
$$ 2014-09-01 16:32:25.176 +0100  mxf793@COLMDS-MIBR307B.local
$$ /Users/mxf793/Data/THPNH/Extract/1d/119/pdata/1/proc
$$ process /opt/topspin3.1/prog/mod/apkm
##$ABSF1= 10
##$ABSF2= 0
##$ABSG= 5
##$ABSL= 3
##$ALPHA= 0
##$AQORDER= 0
##$ASSFAC= 0
##$ASSFACI= 0
##$ASSFACX= 0
##$ASSWID= 0
##$AUNMP= <proc_1dglp>
##$AXLEFT= 0
##$AXNAME= <>
##$AXNUC= <off>
##$AXRIGHT= 0
##$AXTYPE= 0
##$AXUNIT= <>
##$AZFE= 0.1
##$AZFW= 0.1
##$BCFW= 1
##$BC_mod= 2
##$BYTORDP= 0
##$COROFFS= 0
##$CY= 15
##$DATMOD= 1
##$DC= 2
##$DFILT= <>
##$DTYPP= 0
##$ERETIC= no
##$F1P= 0
##$F2P= 0
##$FCOR= 0.5
##$FTSIZE= 32768
##$FT_mod= 4
##$GAMMA= 1
##$GB= 0
##$INTBC= 1
##$INTSCL= 1
##$ISEN= 128
##$LB= 0.3
##$LEV0= 0
##$LPBIN= 0
##$MAXI= 10000
##$MC2= 0
##$MEAN= 0
##$ME_mod= 0
##$MI= 0
##$NCOEF= 0
##$NC_proc= 0
##$NLEV= 6
##$NOISF1= 8.362494
##$NOISF2= 6.862502
##$NSP= 1
##$NTH_PI= 0
##$NZP= 0
##$OFFSET= 10.78903
##$PC= 1
##$PHC0= -93.18056
##$PHC1= 15.25157
##$PH_mod= 0
##$PKNL= yes
##$PPARMOD= 0
##$PPDIAG= 0
##$PPIPTYP= 0
##$PPMPNUM= 2147483647
##$PPRESOL= 1
##$PSCAL= 0
##$PSIGN= 0
##$PYNMP= <proc.py>
##$REVERSE= no
##$SF= 600.129944799417
##$SI= 32768
##$SIGF1= 5.6
##$SIGF2= 5.2
##$SINO= 400
##$SIOLD= 32768
##$SPECTYP= <>
##$SREGLST= <1H.H2O+D2O>
##$SSB= 0
##$STSI= 0
##$STSR= 0
##$SW_p= 7194.24460431656
##$SYMM= 0
##$S_DEV= 0
##$TDeff= 0
##$TDoff= 0
##$TI= <
sy0207noesy H2O+D2O /opt/topspin3.0/data/youngsp/nmr youngsp {3  D8 - >
##$TILT= no
##$TM1= 0
##$TM2= 0
##$TOPLEV= 0
##$USERP1= <user>
##$USERP2= <user>
##$USERP3= <user>
##$USERP4= <user>
##$USERP5= <user>
##$WDW= 1
##$XDIM= 8192
##$YMAX_p= 0
##$YMIN_p= 0
##END=
