# Supplementary material for: Pathomx: an interactive workflow-based tool for the analysis of metabolomic data
Source: BMC Bioinformatics. 2014 Dec 10;15(1):396. doi: 10.1186/s12859-014-0396-9 (PMC4271363; doi:10.1186/s12859-014-0396-9)
Supplement: Additional file 3: — 2D THP-1 Pathomx analysis workflow. Pathomx analysis workflow for 2D BML-NMR processed data, acquired from the THP-1 normoxia (N) and hypoxia (H) experiment . This file contains the settings for each processing step and workflow connections between them. Loading the relevant data into this workflow will result in the same outputs presented in the paper, which can be explored in further detail. [file 12859_2014_396_MOESM3_ESM.zip › 12859_2014_396_MOESM3_ESM.mpf]

<Workflow xmlns:mpwfml="http://pathomx.org/schema/Workflow/2013a"><Styles><ClassMatchStyle is_auto="true"><ClassMatch match_str="H" match_type="1" /><Style color="#1f77b4" fillstyle="full" hatch="None" linestyle="-" linewidth="1.0" marker="o" markeredgecolor="None" markerfacecolor="#1f77b4" markersize="5.0" /></ClassMatchStyle><ClassMatchStyle is_auto="true"><ClassMatch match_str="N" match_type="1" /><Style color="#ff7f0e" fillstyle="full" hatch="None" linestyle="-" linewidth="1.0" marker="o" markeredgecolor="None" markerfacecolor="#ff7f0e" markersize="5.0" /></ClassMatchStyle></Styles><Annotations /><App id="4718972104"><Name>TCA Cycle</Name><Plugin version="1.0">GPML</Plugin><Launcher>GPMLPathwayApp</Launcher><EditorXY x="1150.0" y="350.0" /><Config /><DataInputs><Input id="compound_data" interface="output_data" manager="4719981232" /></DataInputs></App><App id="4719981232"><Name>Fold Change</Name><Plugin version="1.0">FoldChange</Plugin><Launcher>FoldChangeApp</Launcher><EditorXY x="750.0" y="250.0" /><Config><ConfigSetting id="use_baseline_minima" type="bool">True</ConfigSetting><ConfigSetting id="experiment_control" type="str">N</ConfigSetting><ConfigSetting id="experiment_test" type="str">H</ConfigSetting></Config><DataInputs><Input id="input_data" interface="output_data" manager="4719986240" /></DataInputs></App><App id="4719986240"><Name>log2</Name><Plugin version="1.0">Transform</Plugin><Launcher>TransformMeanCenter</Launcher><EditorXY x="550.0" y="250.0" /><Config /><DataInputs><Input id="input_data" interface="output_data" manager="4771944456" /></DataInputs></App><App id="4719990792"><Name>Synonym matching</Name><Plugin version="1.0">MapEntity</Plugin><Launcher>MapEntityApp</Launcher><EditorXY x="50.0" y="150.0" /><Config><ConfigSetting id="map_object_type" type="str">FIMA</ConfigSetting></Config><DataInputs><Input id="input_data" interface="output_data" manager="4771969640" /></DataInputs></App><App id="4719906144"><Name>MetaboViz</Name><Plugin version="1.0">MetaViz</Plugin><Launcher>MetaVizApp</Launcher><EditorXY x="1150.0" y="450.0" /><Config><ConfigSetting id="show_enzymes" type="bool">True</ConfigSetting><ConfigSetting id="show_secondary" type="bool">True</ConfigSetting><ConfigSetting id="hide_pathways" type="list"><ListItem type="str">TRNA-CHARGING-PWY</ListItem><ListItem type="str">PWY-6689</ListItem></ConfigSetting><ConfigSetting id="show_analysis" type="bool">False</ConfigSetting><ConfigSetting id="show_molecular" type="bool">True</ConfigSetting><ConfigSetting id="highlightregions" type="bool">True</ConfigSetting><ConfigSetting id="highlightpathways" type="bool">True</ConfigSetting><ConfigSetting id="show_pathways" type="list"><ListItem type="str">PWY66-400</ListItem></ConfigSetting></Config><DataInputs><Input id="suggested_pathways" interface="output_data" manager="4593704136" /><Input id="compound_data" interface="output_data" manager="4719981232" /></DataInputs></App><App id="4593704136"><Name>Pathway Mining</Name><Plugin version="1.0">PathwayMining</Plugin><Launcher>PathwayMiningApp</Launcher><EditorXY x="950.0" y="450.0" /><Config><ConfigSetting id="/Data/MiningShared" type="bool">True</ConfigSetting><ConfigSetting id="/Data/MiningRelative" type="bool">False</ConfigSetting><ConfigSetting id="/Data/MiningDepth" type="int">4</ConfigSetting><ConfigSetting id="include_pathways" type="list"><ListItem type="str">PWY-5331</ListItem><ListItem type="str">LEUCINE-SYN</ListItem><ListItem type="str">Tetrathionate-Oxidation</ListItem><ListItem type="str">PENTOSE-P-PWY</ListItem><ListItem type="str">PWY-5905</ListItem><ListItem type="str">GLUTAMATE-SYN2-PWY</ListItem><ListItem type="str">MISCELLANEOUS-DEG</ListItem><ListItem type="str">PYRUVDEHYD-PWY</ListItem><ListItem type="str">BETA-ALA-DEGRADATION-I-PWY</ListItem><ListItem type="str">PWY-6281</ListItem><ListItem type="str">SERDEG-PWY</ListItem><ListItem type="str">HISTIDINE-SYN</ListItem><ListItem type="str">ASPARTATESYN-PWY</ListItem><ListItem type="str">ADENOSYLHOMOCYSCAT-PWY</ListItem><ListItem type="str">PWY-5046</ListItem><ListItem type="str">PWY66-400</ListItem><ListItem type="str">PWY66-367</ListItem><ListItem type="str">LYSINE-SYN</ListItem><ListItem type="str">PWY-5177</ListItem><ListItem type="str">PWY-6307</ListItem><ListItem type="str">ASPARAGINE-DEG1-PWY</ListItem><ListItem type="str">ALANINE-SYN</ListItem><ListItem type="str">TYRFUMCAT-PWY</ListItem><ListItem type="str">PWY66-425</ListItem><ListItem type="str">PROSYN-PWY</ListItem><ListItem type="str">GLYCGREAT-PWY</ListItem><ListItem type="str">TRYPTOPHAN-DEGRADATION-1</ListItem><ListItem type="str">METHIONINE-DEG1-PWY</ListItem><ListItem type="str">PWY-6118</ListItem><ListItem type="str">PWY-4983</ListItem><ListItem type="str">GLYSYN-ALA-PWY</ListItem><ListItem type="str">PWY-6292</ListItem><ListItem type="str">PWY-6755</ListItem><ListItem type="str">GLYCLEAV-PWY</ListItem><ListItem type="str">TYROSINE-SYN</ListItem><ListItem type="str">Acetyl-CoA-Butyrate</ListItem><ListItem type="str">PHENYLALANINE-DEG1-PWY</ListItem><ListItem type="str">PWY-5329</ListItem><ListItem type="str">PWY-5651</ListItem><ListItem type="str">PWY-3982</ListItem><ListItem type="str">GLUDEG-I-PWY</ListItem><ListItem type="str">PWY-5084</ListItem><ListItem type="str">PWY-5921</ListItem><ListItem type="str">SUCC-DEG</ListItem><ListItem type="str">D-Galactarate-Degradation</ListItem><ListItem type="str">PWY-4921</ListItem><ListItem type="str">PWY66-428</ListItem><ListItem type="str">HOMOCYSDEGR-PWY</ListItem><ListItem type="str">SER-GLYSYN-PWY-1</ListItem><ListItem type="str">SERSYN-PWY</ListItem><ListItem type="str">Ascorbate-Degradation</ListItem><ListItem type="str">ISOLEUCINE-SYN</ListItem><ListItem type="str">PWY66-401</ListItem><ListItem type="str">PWY-5481</ListItem><ListItem type="str">ILEUDEG-PWY</ListItem><ListItem type="str">Malonate-Degradation</ListItem><ListItem type="str">PWY66-398</ListItem><ListItem type="str">NONOXIPENT-PWY</ListItem><ListItem type="str">Acetate-Formation</ListItem><ListItem type="str">PWY-6334</ListItem><ListItem type="str">GLUTAMINDEG-PWY</ListItem><ListItem type="str">TRYPTOPHAN-BIOSYNTHESIS</ListItem><ListItem type="str">PWY-5652</ListItem><ListItem type="str">OXIDATIVEPENT-PWY-1</ListItem><ListItem type="str">PWY-5328</ListItem><ListItem type="str">LEU-DEG2-PWY</ListItem><ListItem type="str">Pyrrolysine-Biosynthesis</ListItem><ListItem type="str">HOMOSERINE-DEG</ListItem><ListItem type="str">ANAEROBIC-RESPIRATION</ListItem><ListItem type="str">Methyl-Citrate-Cycle</ListItem><ListItem type="str">PWY-6309</ListItem><ListItem type="str">PWY0-1313</ListItem><ListItem type="str">PHENYLALANINE-SYN</ListItem><ListItem type="str">ALANINE-DEG3-PWY</ListItem><ListItem type="str">CYSTEINE-DEG-PWY</ListItem><ListItem type="str">Butanediol-Biosynthesis</ListItem><ListItem type="str">PWY-5030</ListItem><ListItem type="str">Oxalate-Degradation</ListItem><ListItem type="str">ARGININE-SYN4-PWY</ListItem><ListItem type="str">VALINE-BIOSYNTHESIS</ListItem><ListItem type="str">PWY66-368</ListItem><ListItem type="str">D-Glucarate-Degradation</ListItem><ListItem type="str">VALDEG-PWY</ListItem><ListItem type="str">LYSINE-DEG1-PWY</ListItem><ListItem type="str">HYDROXYPRODEG-PWY</ListItem><ListItem type="str">MALATE-ASPARTATE-SHUTTLE-PWY</ListItem><ListItem type="str">PROPIONMET-PWY</ListItem><ListItem type="str">PWY-5172</ListItem><ListItem type="str">PROUT-PWY</ListItem><ListItem type="str">PWY-5130</ListItem><ListItem type="str">GLYSYN-PWY</ListItem><ListItem type="str">S-adenosyl-L-methionine-cycle</ListItem><ListItem type="str">PWY-5525</ListItem><ListItem type="str">Glycolate-Degradation</ListItem><ListItem type="str">PWY-6482</ListItem><ListItem type="str">Acetoin-Biosynthesis</ListItem><ListItem type="str">ASPARAGINE-BIOSYNTHESIS</ListItem><ListItem type="str">GLNSYN-PWY</ListItem><ListItem type="str">D-Galacturonate-Degradation</ListItem><ListItem type="str">THREONINE-BIOSYNTHESIS</ListItem></ConfigSetting><ConfigSetting id="/Data/MiningTarget" type="int">0</ConfigSetting><ConfigSetting id="/Data/MiningType" type="str">c</ConfigSetting></Config><DataInputs><Input id="input_1" interface="output_data" manager="4719981232" /></DataInputs></App><App id="4771915480"><Name>PLS-DA</Name><Plugin version="1.0">Multivariate</Plugin><Launcher>PLSDATool</Launcher><EditorXY x="1150.0" y="150.0" /><Config><ConfigSetting id="experiment_control" type="str">H</ConfigSetting><ConfigSetting id="number_of_components" type="int">2</ConfigSetting><ConfigSetting id="experiment_test" type="str">*</ConfigSetting></Config><DataInputs><Input id="input_data" interface="output_data" manager="4771930344" /></DataInputs></App><App id="4771930344"><Name>Mean center</Name><Plugin version="1.0">Transform</Plugin><Launcher>TransformMeanCenter</Launcher><EditorXY x="350.0" y="150.0" /><Config /><DataInputs><Input id="input_data" interface="output_data" manager="4719990792" /></DataInputs></App><App id="4771947184"><Name>Glycolysis and Gluconeogenesis</Name><Plugin version="1.0">GPML</Plugin><Launcher>GPMLPathwayApp</Launcher><EditorXY x="1150.0" y="250.0" /><Config><ConfigSetting id="gpml_file" type="str">/Users/mxf793/Downloads/Glycolysis.gpml</ConfigSetting></Config><DataInputs><Input id="compound_data" interface="output_data" manager="4719981232" /></DataInputs></App><App id="4771944456"><Name>Local minima</Name><Plugin version="1.0">Transform</Plugin><Launcher>TransformLocalMinima</Launcher><EditorXY x="250.0" y="250.0" /><Config /><DataInputs><Input id="input_data" interface="output_data" manager="4719990792" /></DataInputs></App><App id="4771965392"><Name>thp1_2d_jres_bml_nmr.zip</Name><Plugin version="1.0">BMLNMR</Plugin><Launcher>BMLNMRApp</Launcher><EditorXY x="-350.0" y="150.0" /><Config><ConfigSetting id="filename" type="str">/Users/mxf793/Publications/Pathomx - A pathway-centred approach to the visualisation of metabolomic datasets/thp1_2d_jres_bml_nmr.zip</ConfigSetting></Config><DataInputs /></App><App id="4771969640"><Name>Reclassify</Name><Plugin version="1.0">Filter</Plugin><Launcher>ReclassifyTool</Launcher><EditorXY x="-150.0" y="150.0" /><Config><ConfigSetting id="filters" type="list"><ListItem type="tuple"><ListItem type="unicode">86</ListItem><ListItem type="unicode">H</ListItem><ListItem type="unicode">Sample</ListItem></ListItem><ListItem type="tuple"><ListItem type="unicode">90</ListItem><ListItem type="unicode">H</ListItem><ListItem type="unicode">Sample</ListItem></ListItem><ListItem type="tuple"><ListItem type="unicode">92</ListItem><ListItem type="unicode">H</ListItem><ListItem type="unicode">Sample</ListItem></ListItem><ListItem type="tuple"><ListItem type="unicode">94</ListItem><ListItem type="unicode">H</ListItem><ListItem type="unicode">Sample</ListItem></ListItem><ListItem type="tuple"><ListItem type="unicode">96</ListItem><ListItem type="unicode">H</ListItem><ListItem type="unicode">Sample</ListItem></ListItem><ListItem type="tuple"><ListItem type="unicode">98</ListItem><ListItem type="unicode">H</ListItem><ListItem type="unicode">Sample</ListItem></ListItem><ListItem type="tuple"><ListItem type="unicode">100</ListItem><ListItem type="unicode">H</ListItem><ListItem type="unicode">Sample</ListItem></ListItem><ListItem type="tuple"><ListItem type="unicode">102</ListItem><ListItem type="unicode">H</ListItem><ListItem type="unicode">Sample</ListItem></ListItem><ListItem type="tuple"><ListItem type="unicode">104</ListItem><ListItem type="unicode">N</ListItem><ListItem type="unicode">Sample</ListItem></ListItem><ListItem type="tuple"><ListItem type="unicode">106</ListItem><ListItem type="unicode">N</ListItem><ListItem type="unicode">Sample</ListItem></ListItem><ListItem type="tuple"><ListItem type="unicode">108</ListItem><ListItem type="unicode">N</ListItem><ListItem type="unicode">Sample</ListItem></ListItem><ListItem type="tuple"><ListItem type="unicode">110</ListItem><ListItem type="unicode">N</ListItem><ListItem type="unicode">Sample</ListItem></ListItem><ListItem type="tuple"><ListItem type="unicode">112</ListItem><ListItem type="unicode">N</ListItem><ListItem type="unicode">Sample</ListItem></ListItem><ListItem type="tuple"><ListItem type="unicode">116</ListItem><ListItem type="unicode">N</ListItem><ListItem type="unicode">Sample</ListItem></ListItem><ListItem type="tuple"><ListItem type="unicode">118</ListItem><ListItem type="unicode">N</ListItem><ListItem type="unicode">Sample</ListItem></ListItem><ListItem type="tuple"><ListItem type="unicode">120</ListItem><ListItem type="unicode">N</ListItem><ListItem type="unicode">Sample</ListItem></ListItem></ConfigSetting></Config><DataInputs><Input id="input_data" interface="pqn" manager="4771965392" /></DataInputs></App></Workflow>
