# Supplementary material for: Pathomx: an interactive workflow-based tool for the analysis of metabolomic data
Source: BMC Bioinformatics. 2014 Dec 10;15(1):396. doi: 10.1186/s12859-014-0396-9 (PMC4271363; doi:10.1186/s12859-014-0396-9)
Supplement: Additional file 4: — 2D Processed NMR dataset – THP-1 N&H. Experimental data from THP-1 normoxia (N) and hypoxia (H) experiment acquired by 2D 1H JRES NMR on Bruker spectrometer and processed via the BML-NMR web service. [file 12859_2014_396_MOESM4_ESM.zip]

Archive with 58 entries (39 files):
- BMLJOB_338/
- BMLJOB_338/indiv_expno_outputs/
- BMLJOB_338/indiv_expno_outputs/.DS_Store
- BMLJOB_338/indiv_expno_outputs/100/
- BMLJOB_338/indiv_expno_outputs/100/expno_100_result.txt
- BMLJOB_338/indiv_expno_outputs/100/graph_out_expno_100.pdf
- BMLJOB_338/indiv_expno_outputs/102/
- BMLJOB_338/indiv_expno_outputs/102/expno_102_result.txt
- BMLJOB_338/indiv_expno_outputs/102/graph_out_expno_102.pdf
- BMLJOB_338/indiv_expno_outputs/104/
- BMLJOB_338/indiv_expno_outputs/104/expno_104_result.txt
- BMLJOB_338/indiv_expno_outputs/104/graph_out_expno_104.pdf
- BMLJOB_338/indiv_expno_outputs/106/
- BMLJOB_338/indiv_expno_outputs/106/expno_106_result.txt
- BMLJOB_338/indiv_expno_outputs/106/graph_out_expno_106.pdf
- BMLJOB_338/indiv_expno_outputs/108/
- BMLJOB_338/indiv_expno_outputs/108/expno_108_result.txt
- BMLJOB_338/indiv_expno_outputs/108/graph_out_expno_108.pdf
- BMLJOB_338/indiv_expno_outputs/110/
- BMLJOB_338/indiv_expno_outputs/110/expno_110_result.txt
- BMLJOB_338/indiv_expno_outputs/110/graph_out_expno_110.pdf
- BMLJOB_338/indiv_expno_outputs/112/
- BMLJOB_338/indiv_expno_outputs/112/expno_112_result.txt
- BMLJOB_338/indiv_expno_outputs/112/graph_out_expno_112.pdf
- BMLJOB_338/indiv_expno_outputs/116/
- BMLJOB_338/indiv_expno_outputs/116/expno_116_result.txt
- BMLJOB_338/indiv_expno_outputs/116/graph_out_expno_116.pdf
- BMLJOB_338/indiv_expno_outputs/118/
- BMLJOB_338/indiv_expno_outputs/118/expno_118_result.txt
- BMLJOB_338/indiv_expno_outputs/118/graph_out_expno_118.pdf
- BMLJOB_338/indiv_expno_outputs/120/
- BMLJOB_338/indiv_expno_outputs/120/expno_120_result.txt
- BMLJOB_338/indiv_expno_outputs/120/graph_out_expno_120.pdf
- BMLJOB_338/indiv_expno_outputs/86/
- BMLJOB_338/indiv_expno_outputs/86/expno_86_result.txt
- BMLJOB_338/indiv_expno_outputs/86/graph_out_expno_86.pdf
- BMLJOB_338/indiv_expno_outputs/90/
- BMLJOB_338/indiv_expno_outputs/90/expno_90_result.txt
- BMLJOB_338/indiv_expno_outputs/90/graph_out_expno_90.pdf
- BMLJOB_338/indiv_expno_outputs/92/
- BMLJOB_338/indiv_expno_outputs/92/expno_92_result.txt
- BMLJOB_338/indiv_expno_outputs/92/graph_out_expno_92.pdf
- BMLJOB_338/indiv_expno_outputs/94/
- BMLJOB_338/indiv_expno_outputs/94/expno_94_result.txt
- BMLJOB_338/indiv_expno_outputs/94/graph_out_expno_94.pdf
- BMLJOB_338/indiv_expno_outputs/96/
- BMLJOB_338/indiv_expno_outputs/96/expno_96_result.txt
- BMLJOB_338/indiv_expno_outputs/96/graph_out_expno_96.pdf
- BMLJOB_338/indiv_expno_outputs/98/
- BMLJOB_338/indiv_expno_outputs/98/expno_98_result.txt
- BMLJOB_338/indiv_expno_outputs/98/graph_out_expno_98.pdf
- BMLJOB_338/overall_result_outputs/
- BMLJOB_338/overall_result_outputs/FIMA_overall_result.txt
- BMLJOB_338/overall_result_outputs/FIMA_result.mat
- BMLJOB_338/overall_result_outputs/samples_vs_concs_matrix.txt
- BMLJOB_338/overall_result_outputs/samples_vs_concs_matrix_pqnnorm.txt
- BMLJOB_338/overall_result_outputs/samples_vs_concs_matrix_tsanorm.txt
- BMLJOB_338/README.txt
