# Supplementary material for: Pathomx: an interactive workflow-based tool for the analysis of metabolomic data
Source: BMC Bioinformatics. 2014 Dec 10;15(1):396. doi: 10.1186/s12859-014-0396-9 (PMC4271363; doi:10.1186/s12859-014-0396-9)
Supplement: Additional file 4: — 2D Processed NMR dataset – THP-1 N&H. Experimental data from THP-1 normoxia (N) and hypoxia (H) experiment acquired by 2D 1H JRES NMR on Bruker spectrometer and processed via the BML-NMR web service. [file 12859_2014_396_MOESM4_ESM.zip › BMLJOB_338/indiv_expno_outputs/100/expno_100_result.txt]

*********************************   FIMA OUTPUT **********************************
FIMA:  Field Independent Metabolite Analysis by JRES NMR spectroscopy.
http://bml-nmr.org.  Birmingham Metabolite Library NMR Data Mining Algorithm.  University of Birmingham, UK.
Program developed by Jonathan J. Byrne, Mark R. Viant, Shan He.  2010/2011.
***************************************************************************************

Job completed: 24-Jul-2013 14:27:32 on computer GLNXA64.  Job number 1 of 16.

Contents of title file: 
                                                                          
s  y  0  2  0  7  j  r  e  s     H  2  O  +  D  2  O     /  o  p  t  /  t  o  p  s  p  i  n  3  .  0  /  d  a  t  a  /  y  o  u  n  g  s  p  /  n  m  r     y  o  u  n  g  s  p     {  3        B  7     -     3  5  0  }  

Sample name is taken as                                                                          

________________________________________________________________________________________________________________

Table 1.  Sample quantification result:

                         Metabolite name	Conc(mM) Hit ratio Int expl(%) Lib number 
                            Lactic acid 	4.147       0.524       0.164       131       
                                Maltose 	2.931       0.417       0.089       45       
                    Phosphoethanolamine 	2.179       0.428       0.077       167       
                    Glucose-1-phosphate 	1.977       0.473       0.081       12       
                              Glutamine 	1.529       0.547       0.078       17       
               Glycerophosphorylcholine 	1.250       0.900       0.140       186       
                                 Lysine 	0.870       0.765       0.068       81       
                                Leucine 	0.518       0.686       0.068       77       
                                Alanine 	0.472       1.000       0.074       66       
                             Asparagine 	0.468       0.866       0.068       72       
                               Fructose 	0.428       0.804       0.071       5       
                             Isoleucine 	0.409       0.756       0.078       68       
                                Glycine 	0.393       0.900       0.073       80       
                    Sucrose-6-phosphate 	0.382       0.467       0.067       188       
                             Creatinine 	0.373       0.699       0.072       29       
                              Carnitine 	0.293       0.940       0.086       120       
                 Glutathione (oxidised) 	0.272       0.517       0.068       91       
                  Argininosuccinic acid 	0.230       0.508       0.066       109       
                        Porphobilinogen 	0.219       0.603       0.067       170       
                            Acetic acid 	0.215       0.900       0.072       117       
                                 Valine 	0.197       0.740       0.072       36       
                N-Acetylaspartate (NAA) 	0.190       0.830       0.069       86       
                      3-Methylhistidine 	0.178       0.870       0.067       74       
             Uridine 5-diphosphoglucose 	0.168       0.498       0.065       165       
                Glucosamine-6-phosphate 	0.143       0.654       0.065       173       
                                Taurine 	0.140       0.679       0.067       181       
                     Malonyl coenzyme A 	0.128       0.661       0.069       145       
                  Glutathione (reduced) 	0.115       0.617       0.065       92       
                               Creatine 	0.110       1.000       0.068       122       
                               Tyrosine 	0.081       0.616       0.065       208       
Uridine-5-diphospho-N-acetylglucosamine 	0.071       0.912       0.066       171       
                          Glycolic acid 	0.068       0.900       0.065       53       
                             Methionine 	0.059       0.951       0.067       82       
                            Formic acid 	0.057       0.900       0.065       148       
                              Histamine 	0.052       0.508       0.065       94       
                          Succinic acid 	0.050       0.900       0.066       152       
                N-Acetylneuraminic acid 	0.046       0.739       0.065       193       
                            Citric acid 	0.043       1.000       0.065       14       
                          Ergothioneine 	0.036       0.894       0.066       1       
                         Propionic acid 	0.029       0.914       0.065       154       
                 Cytidine 5-diphosphate 	0.026       0.482       0.064       160       
                           Pyruvic acid 	0.026       0.900       0.065       101       
                            Hypotaurine 	0.024       0.439       0.064       129       
                                Choline 	0.019       0.900       0.065       31       
                 Uridine 5-triphosphate 	0.017       0.478       0.064       183       
                               Cysteine 	0.012       0.425       0.064       63       
        N-acetylglucosamine-1-phosphate 	0.009       0.908       0.064       175       
                  2-hydroxybutyric acid 	0.008       0.482       0.064       177       
                              Sarcosine 	0.007       0.615       0.064       75       
     Oxoglutaric acid (a-Ketogluturate) 	0.007       0.554       0.064       3       
                  Uridine 5-diphosphate 	0.006       0.937       0.064       182       
                                Ethanol 	0.006       0.601       0.064       203       
                             Cysteamine 	0.005       0.569       0.064       150       
                           Hypoxanthine 	0.005       0.466       0.064       56       
                 2-Aminoisobutyric acid 	0.004       0.900       0.064       33       
                          Acetylcholine 	0.003       1.000       0.064       22       
                     N-Acetylmethionine 	0.002       0.650       0.064       137       
                       Oxaloacetic acid 	0.001       0.900       0.064       159       
________________________________________________________________________________________________________________

Table 2.  Result of the screening step of the analysis (finding of library peaks in the the mixture JRES spectrum):

Lactic acid (library entry number =131)
Hit ratio(% of total spectral intensity for metabolite): 52.38% (6 of 16 peaks were found)
Peaks found: chem shift/row (% of total intensity)
1.335/74(22.5%) , 1.335/56(22.5%) , 4.124/74(3%) , 4.124/56(3%) , 4.124/91(0.6%) , 4.124/38(0.6%)
Peaks not found: chem shift/row (% of total intensity)
1.338/63(6.8%) , 1.338/67(6.8%) , 1.324/67(6.5%) , 1.324/63(6.5%) , 1.338/58.5(5.1%) , 1.338/71.5(5.1%) , 1.324/71.5(5%) , 1.324/58.5(5%) , 4.131/56(0.4%) , 4.131/73.5(0.4%)

Maltose (library entry number =45)
Hit ratio(% of total spectral intensity for metabolite): 41.74% (13 of 40 peaks were found)
Peaks found: chem shift/row (% of total intensity)
3.428/65(5.4%) , 3.278/53(4.6%) , 3.278/77(4.6%) , 3.294/53(4.6%) , 3.294/77(4.6%) , 3.78/65(4.4%) , 3.693/65(4.1%) , 3.647/65(3.7%) , 3.981/65(2.4%) , 3.924/51.5(1.1%) , 3.924/78.5(1.1%) , 3.78/73.5(0.6%) , 3.78/56.5(0.6%)
Peaks not found: chem shift/row (% of total intensity)
3.428/41(4.2%) , 3.428/89(4.2%) , 3.78/42(3.5%) , 3.78/88(3.5%) , 3.693/89(2.9%) , 3.693/41(2.9%) , 3.592/82(2.7%) , 3.592/48(2.7%) , 3.707/65(2.6%) , 5.414/60(2.6%) , 5.414/70(2.6%) , 3.592/56.5(2.5%) , 3.592/73.5(2.5%) , 3.867/52(2.1%) , 3.867/78(2.1%) , 3.707/40.5(1.7%) , 3.707/89.5(1.7%) , 3.647/41.5(1.7%) , 3.647/88.5(1.7%) , 3.981/88.5(1.5%) , 3.981/40.5(1.5%) , 3.867/47(1.3%) , 3.867/82.5(1.3%) , 3.592/52(0.6%) , 3.592/78(0.6%) , 3.816/44(0.5%) , 3.816/86(0.5%)

Phosphoethanolamine (library entry number =167)
Hit ratio(% of total spectral intensity for metabolite): 42.82% (5 of 10 peaks were found)
Peaks found: chem shift/row (% of total intensity)
3.981/78(8.9%) , 3.981/52(8.9%) , 3.992/52(8.5%) , 3.992/78(8.5%) , 3.981/64.5(7.9%)
Peaks not found: chem shift/row (% of total intensity)
3.227/76.5(14.8%) , 3.227/53.5(14.8%) , 3.227/60(10%) , 3.227/70(10%) , 3.992/64.5(7.7%)

Glucose-1-phosphate (library entry number =12)
Hit ratio(% of total spectral intensity for metabolite): 47.35% (16 of 44 peaks were found)
Peaks found: chem shift/row (% of total intensity)
3.79/65(7.2%) , 3.415/65(7%) , 3.415/89(4.9%) , 3.415/41(4.9%) , 3.756/56(3.2%) , 3.756/74(3.2%) , 3.878/46.5(3.1%) , 3.878/83.5(3.1%) , 3.756/42(2.5%) , 3.756/88(2.5%) , 3.368/65(1.4%) , 3.918/56(1%) , 3.918/74(1%) , 3.922/67(0.9%) , 3.922/63(0.9%) , 3.861/65(0.7%)
Peaks not found: chem shift/row (% of total intensity)
3.79/41(6.9%) , 3.79/89(6.9%) , 3.499/48.5(2.7%) , 3.499/81.5(2.7%) , 3.499/48.5(2.7%) , 3.499/81.5(2.7%) , 3.499/57(2.6%) , 3.499/73(2.6%) , 3.878/52.5(2.5%) , 3.878/77.5(2.5%) , 5.47/70(2%) , 5.47/60(2%) , 5.456/70(1.9%) , 5.456/60(1.9%) , 3.918/67(0.9%) , 3.918/63(0.9%) , 3.922/56(0.8%) , 3.922/74(0.8%) , 3.918/82(0.7%) , 3.918/48(0.7%) , 3.924/68.5(0.7%) , 3.924/61.5(0.7%) , 3.918/87.5(0.7%) , 3.918/42(0.7%) , 3.922/82(0.7%) , 3.922/48(0.7%) , 3.922/87.5(0.5%) , 3.922/42(0.5%)

Glutamine (library entry number =17)
Hit ratio(% of total spectral intensity for metabolite): 54.7% (25 of 57 peaks were found)
Peaks found: chem shift/row (% of total intensity)
3.78/65(17.5%) , 3.78/81(8.3%) , 3.78/49(8.3%) , 2.439/65(3.9%) , 2.48/65(2%) , 2.48/65(1.9%) , 2.48/65(1.8%) , 2.48/65(1.5%) , 2.409/65(1%) , 2.159/73(0.9%) , 2.159/57(0.9%) , 2.409/65(0.8%) , 2.434/38.5(0.7%) , 2.434/91.5(0.7%) , 2.409/85.5(0.5%) , 2.409/44.5(0.5%) , 2.439/104(0.5%) , 2.439/25.5(0.5%) , 2.439/45(0.5%) , 2.439/85(0.5%) , 2.113/65(0.4%) , 2.48/25(0.3%) , 2.48/105(0.3%) , 2.48/25(0.2%) , 2.48/105(0.2%)
Peaks not found: chem shift/row (% of total intensity)
2.458/52.5(3.8%) , 2.458/77.5(3.8%) , 2.458/38(3.7%) , 2.458/92(3.7%) , 2.14/56.5(2.5%) , 2.14/73.5(2.5%) , 2.14/80.5(2.4%) , 2.14/49.5(2.4%) , 2.14/33.5(2.1%) , 2.14/96.5(2.1%) , 2.14/40.5(2%) , 2.14/89.5(2%) , 2.14/65(1.3%) , 2.121/56(0.9%) , 2.121/74(0.9%) , 2.166/46.5(0.6%) , 2.166/83.5(0.6%) , 2.13/62(0.6%) , 2.13/68(0.6%) , 2.13/61.5(0.6%) , 2.13/68.5(0.6%) , 2.13/65(0.6%) , 2.458/18.5(0.5%) , 2.458/111.5(0.5%) , 2.13/65(0.5%) , 2.13/46(0.5%) , 2.13/84(0.5%) , 2.13/84(0.5%) , 2.13/46(0.5%) , 2.434/65(0.4%) , 2.409/85.5(0.4%) , 2.409/44.5(0.4%)

Glycerophosphorylcholine (library entry number =186)
Hit ratio(% of total spectral intensity for metabolite): 90% (1 of 1 peaks were found)
Peaks found: chem shift/row (% of total intensity)
3.235/65(100%)
Peaks not found: chem shift/row (% of total intensity)


Lysine (library entry number =81)
Hit ratio(% of total spectral intensity for metabolite): 76.49% (5 of 13 peaks were found)
Peaks found: chem shift/row (% of total intensity)
3.037/46(21.6%) , 3.037/84(21.6%) , 3.769/65(15.5%) , 3.769/49(8.9%) , 3.769/81(8.9%)
Peaks not found: chem shift/row (% of total intensity)
3.037/64(9.1%) , 3.037/66(9.1%) , 1.909/43.5(1.3%) , 1.909/86.5(1.3%) , 1.733/47(1.1%) , 1.733/83(1.1%) , 1.733/43(0.4%) , 1.733/87(0.4%)

Leucine (library entry number =77)
Hit ratio(% of total spectral intensity for metabolite): 68.59% (7 of 37 peaks were found)
Peaks found: chem shift/row (% of total intensity)
0.971/57(18.4%) , 0.971/73(18.4%) , 0.96/57(14.8%) , 0.96/73(14.8%) , 1.749/65(1%) , 1.014/73.5(0.6%) , 1.014/56(0.6%)
Peaks not found: chem shift/row (% of total intensity)
3.741/47(7.2%) , 3.741/83(7.2%) , 1.682/65(1.6%) , 0.96/64.5(1.4%) , 0.971/65(0.9%) , 1.714/51.5(0.8%) , 1.711/41(0.8%) , 1.702/64.5(0.7%) , 1.714/39.5(0.7%) , 1.714/90.5(0.7%) , 3.741/60.5(0.7%) , 3.741/69(0.7%) , 1.714/4(0.7%) , 1.714/125(0.7%) , 1.722/73.5(0.6%) , 1.722/56.5(0.6%) , 1.711/4(0.5%) , 1.711/125(0.5%) , 1.714/43(0.5%) , 1.714/87.5(0.5%) , 1.714/55.5(0.5%) , 1.714/74.5(0.5%) , 1.711/51(0.5%) , 1.711/79(0.5%) , 1.714/23(0.3%) , 1.714/107.5(0.3%) , 1.714/61.5(0.3%) , 1.714/68(0.3%) , 1.711/74(0.3%) , 1.711/55.5(0.3%)

Alanine (library entry number =66)
Hit ratio(% of total spectral intensity for metabolite): 100% (6 of 6 peaks were found)
Peaks found: chem shift/row (% of total intensity)
1.486/56(36.1%) , 1.486/74(36.1%) , 3.794/56(10.9%) , 3.794/74(10.9%) , 3.794/93(2.9%) , 3.794/37(2.9%)
Peaks not found: chem shift/row (% of total intensity)


Asparagine (library entry number =72)
Hit ratio(% of total spectral intensity for metabolite): 86.6% (16 of 29 peaks were found)
Peaks found: chem shift/row (% of total intensity)
4.006/50(10.3%) , 4.006/80(10.3%) , 4.006/61(8.8%) , 4.006/69(8.8%) , 2.867/53(5.7%) , 2.867/77(5.7%) , 2.867/34(5.6%) , 2.867/96(5.6%) , 2.955/49(5.5%) , 2.955/81(5.5%) , 2.955/37(5.2%) , 2.955/93(5.2%) , 2.934/65(2.1%) , 2.934/65(1.4%) , 2.867/52(0.6%) , 2.867/78(0.6%)
Peaks not found: chem shift/row (% of total intensity)
2.86/64.5(1.9%) , 2.91/96.5(1.4%) , 2.91/33.5(1.4%) , 2.884/64.5(1.2%) , 2.884/65.5(1.2%) , 2.909/34(1.2%) , 2.909/96(1.2%) , 2.909/112(0.8%) , 2.909/18(0.8%) , 2.91/112(0.6%) , 2.91/18(0.6%) , 2.934/127(0.5%) , 2.934/4(0.4%)

Fructose (library entry number =5)
Hit ratio(% of total spectral intensity for metabolite): 80.35% (11 of 27 peaks were found)
Peaks found: chem shift/row (% of total intensity)
3.57/50(14.6%) , 3.57/80(14.6%) , 3.717/50(13.4%) , 3.717/80(13.4%) , 3.808/52(7.7%) , 3.808/78(7.7%) , 4.031/49(2.6%) , 4.031/81(2.6%) , 3.66/65(1.7%) , 3.581/49.5(1.4%) , 3.57/65(0.8%)
Peaks not found: chem shift/row (% of total intensity)
3.903/48(2.7%) , 3.903/82(2.7%) , 3.903/56(2.4%) , 3.903/74(2.4%) , 3.581/80(1.4%) , 3.683/57.5(1.3%) , 3.683/72.5(1.3%) , 3.605/49(1.2%) , 3.605/80.5(1.2%) , 4.004/65(0.8%) , 4.119/70(0.6%) , 4.119/60(0.6%) , 3.581/18(0.3%) , 3.581/111.5(0.3%) , 3.57/33.5(0.2%) , 4.04/64.5(0.2%)

Isoleucine (library entry number =68)
Hit ratio(% of total spectral intensity for metabolite): 75.57% (5 of 22 peaks were found)
Peaks found: chem shift/row (% of total intensity)
0.942/65(20.1%) , 1.014/56(19.2%) , 1.014/74(19.2%) , 0.942/46(8.5%) , 0.942/84(8.5%)
Peaks not found: chem shift/row (% of total intensity)
3.677/60(6.8%) , 3.677/70(6.8%) , 1.263/45(0.9%) , 1.263/85(0.9%) , 1.263/81(0.8%) , 1.263/49(0.8%) , 1.263/27(0.8%) , 1.263/103(0.8%) , 1.263/61(0.8%) , 1.263/69(0.8%) , 1.472/65(0.8%) , 1.472/79(0.6%) , 1.472/51(0.6%) , 1.472/98(0.6%) , 1.472/32(0.6%) , 1.472/44(0.5%) , 1.472/86(0.5%)

Glycine (library entry number =80)
Hit ratio(% of total spectral intensity for metabolite): 90% (1 of 1 peaks were found)
Peaks found: chem shift/row (% of total intensity)
3.571/65(100%)
Peaks not found: chem shift/row (% of total intensity)


Sucrose-6-phosphate (library entry number =188)
Hit ratio(% of total spectral intensity for metabolite): 46.74% (5 of 24 peaks were found)
Peaks found: chem shift/row (% of total intensity)
3.758/65(29.5%) , 3.812/65(7.9%) , 3.397/65(5.8%) , 3.794/55(1.8%) , 3.794/75(1.8%)
Peaks not found: chem shift/row (% of total intensity)
3.812/89(6.4%) , 3.812/41(6.4%) , 3.397/40(4%) , 3.397/90(4%) , 5.42/60(4%) , 5.42/70(4%) , 3.558/82(3.3%) , 3.558/48(3.3%) , 3.558/73.5(3.1%) , 3.558/56.5(3.1%) , 3.881/52(1.8%) , 3.881/78(1.8%) , 3.794/42(1.7%) , 3.794/88(1.7%) , 3.881/46(1.5%) , 3.881/84(1.5%) , 3.558/52(0.8%) , 3.558/78(0.8%) , 3.794/65(0.3%)

Creatinine (library entry number =29)
Hit ratio(% of total spectral intensity for metabolite): 69.86% (1 of 3 peaks were found)
Peaks found: chem shift/row (% of total intensity)
3.049/65(69.9%)
Peaks not found: chem shift/row (% of total intensity)
4.065/66(15.1%) , 4.065/64(15.1%)

Carnitine (library entry number =120)
Hit ratio(% of total spectral intensity for metabolite): 94% (4 of 8 peaks were found)
Peaks found: chem shift/row (% of total intensity)
3.225/65(85.7%) , 3.428/65(4.1%) , 2.436/58(2.1%) , 2.436/72(2.1%)
Peaks not found: chem shift/row (% of total intensity)
2.45/73(2%) , 2.45/57(2%) , 3.435/70(1%) , 3.435/60(1%)

Glutathione (oxidised) (library entry number =91)
Hit ratio(% of total spectral intensity for metabolite): 51.72% (19 of 50 peaks were found)
Peaks found: chem shift/row (% of total intensity)
3.78/65(15.8%) , 3.78/81(5.7%) , 3.78/49(5.7%) , 2.17/57(3.7%) , 2.17/73(3.7%) , 2.516/65(2.3%) , 2.516/65(2.1%) , 2.516/65(2%) , 2.54/65(2%) , 2.17/37(1.8%) , 2.17/93(1.8%) , 3.812/64.5(1.2%) , 3.8/64.5(1.2%) , 3.769/64.5(1.1%) , 3.78/64.5(1%) , 2.516/103(0.2%) , 2.516/26(0.2%) , 2.516/103.5(0.2%) , 2.516/27(0.2%)
Peaks not found: chem shift/row (% of total intensity)
2.971/47(4.1%) , 2.971/83(4.1%) , 3.306/47(3.7%) , 3.306/83(3.7%) , 3.317/47(3.4%) , 3.317/83(3.4%) , 2.991/47(3.3%) , 2.991/83(3.3%) , 5.716/65(1.9%) , 2.54/76(1.6%) , 2.54/54(1.6%) , 2.54/45(1.3%) , 2.54/85(1.3%) , 2.516/45(1.2%) , 2.516/85(1.2%) , 2.516/45(1.2%) , 2.516/85(1.2%) , 2.516/45(1.1%) , 2.516/85(1.1%) , 2.54/33(0.9%) , 2.54/97(0.9%) , 2.54/13.5(0.4%) , 2.54/116(0.4%) , 2.498/62(0.3%) , 2.498/68(0.3%) , 2.515/61.5(0.2%) , 2.515/68.5(0.2%) , 2.54/61(0.2%) , 2.54/69(0.2%) , 2.524/61(0.2%) , 2.524/69(0.2%)

Argininosuccinic acid (library entry number =109)
Hit ratio(% of total spectral intensity for metabolite): 50.83% (10 of 35 peaks were found)
Peaks found: chem shift/row (% of total intensity)
6.527/65(19.9%) , 3.78/65(5.8%) , 2.672/44(3.3%) , 2.672/86(3.3%) , 2.672/45(3.2%) , 2.672/85(3.2%) , 2.672/44(3.1%) , 2.672/86(3.1%) , 3.78/81(2.9%) , 3.78/49(2.9%)
Peaks not found: chem shift/row (% of total intensity)
3.286/65(5.9%) , 2.672/47.5(3.1%) , 2.672/82.5(3.1%) , 2.68/45(3.1%) , 2.68/85(3.1%) , 2.379/45.5(2.5%) , 2.379/84.5(2.5%) , 2.359/45(2.4%) , 2.359/85(2.4%) , 2.827/48(2%) , 2.827/82(2%) , 2.369/58.5(1.8%) , 2.369/71(1.8%) , 2.369/97.5(1.7%) , 2.369/32(1.7%) , 2.827/40(1.4%) , 2.827/89.5(1.4%) , 4.307/74(1.3%) , 4.307/56(1.3%) , 3.286/83(1.1%) , 3.286/47(1.1%) , 4.307/48(1.1%) , 4.307/82(1.1%) , 2.369/38.5(0.2%) , 2.369/92(0.2%)

Porphobilinogen (library entry number =170)
Hit ratio(% of total spectral intensity for metabolite): 60.32% (2 of 8 peaks were found)
Peaks found: chem shift/row (% of total intensity)
3.415/65(40.6%) , 4.17/65(19.7%)
Peaks not found: chem shift/row (% of total intensity)
2.401/45.5(10.2%) , 2.401/84.5(10.2%) , 2.401/64.5(6.4%) , 2.66/85(5.2%) , 2.66/45(5.2%) , 2.66/65(2.5%)

Acetic acid (library entry number =117)
Hit ratio(% of total spectral intensity for metabolite): 90% (1 of 1 peaks were found)
Peaks found: chem shift/row (% of total intensity)
1.925/65(100%)
Peaks not found: chem shift/row (% of total intensity)


Valine (library entry number =36)
Hit ratio(% of total spectral intensity for metabolite): 74.04% (4 of 14 peaks were found)
Peaks found: chem shift/row (% of total intensity)
0.994/56(19%) , 0.994/74(19%) , 1.047/56(18%) , 1.047/74(18%)
Peaks not found: chem shift/row (% of total intensity)
3.617/59(10.4%) , 3.617/71(10.4%) , 2.276/59(1%) , 2.276/71(1%) , 2.276/41(0.7%) , 2.276/89(0.7%) , 2.276/53(0.7%) , 2.276/77(0.7%) , 2.276/35(0.2%) , 2.276/95(0.2%)

N-Acetylaspartate (NAA) (library entry number =86)
Hit ratio(% of total spectral intensity for metabolite): 82.95% (5 of 13 peaks were found)
Peaks found: chem shift/row (% of total intensity)
2.027/65(79.5%) , 2.504/57(0.9%) , 2.504/72(0.9%) , 2.504/32.5(0.9%) , 2.504/97(0.9%)
Peaks not found: chem shift/row (% of total intensity)
2.491/45(2.5%) , 2.491/85(2.5%) , 2.51/45(2.4%) , 2.51/85(2.4%) , 2.691/44(1.8%) , 2.691/86(1.8%) , 2.701/84(1.8%) , 2.701/46(1.8%)

3-Methylhistidine (library entry number =74)
Hit ratio(% of total spectral intensity for metabolite): 86.95% (7 of 15 peaks were found)
Peaks found: chem shift/row (% of total intensity)
3.742/65(71%) , 3.962/82(5.3%) , 3.962/48(5.3%) , 3.314/52(1.5%) , 3.314/78(1.5%) , 3.264/76(1.2%) , 3.264/54(1.2%)
Peaks not found: chem shift/row (% of total intensity)
3.962/64(5.1%) , 3.314/93(1.4%) , 3.314/37(1.4%) , 8.069/68(1.2%) , 8.069/61.5(1.2%) , 3.264/35(0.9%) , 3.264/95(0.9%) , 7.131/65(0.9%)

Uridine 5-diphosphoglucose (library entry number =165)
Hit ratio(% of total spectral intensity for metabolite): 49.79% (15 of 35 peaks were found)
Peaks found: chem shift/row (% of total intensity)
7.95/75(17.7%) , 7.95/55(17.7%) , 3.78/65(3.8%) , 3.475/65(2.6%) , 3.794/55(1%) , 3.794/75(1%) , 3.548/56.5(0.7%) , 3.548/73.5(0.7%) , 3.548/48(0.7%) , 3.548/81.5(0.7%) , 3.548/48(0.7%) , 3.548/82(0.7%) , 3.548/48(0.7%) , 3.548/56(0.6%) , 3.548/73(0.6%)
Peaks not found: chem shift/row (% of total intensity)
5.985/75(13.3%) , 5.985/55(13.3%) , 3.78/41(3%) , 3.78/89(3%) , 3.475/89(2.1%) , 3.475/40.5(2.1%) , 5.995/65(1.9%) , 3.87/46(1.2%) , 3.87/83(1.2%) , 5.6/60.5(1.2%) , 5.6/69.5(1.2%) , 5.614/60.5(1.2%) , 5.614/69.5(1.2%) , 5.995/55(1%) , 5.995/75(1%) , 5.985/64.5(0.7%) , 3.794/42.5(0.3%) , 3.794/87.5(0.3%) , 3.87/51.5(0.3%) , 3.87/78.5(0.3%)

Glucosamine-6-phosphate (library entry number =173)
Hit ratio(% of total spectral intensity for metabolite): 65.39% (17 of 29 peaks were found)
Peaks found: chem shift/row (% of total intensity)
3.884/65(8.1%) , 3.66/65(7%) , 3.632/65(6.4%) , 3.599/77(4.5%) , 3.599/53(4.5%) , 2.972/51.5(3.8%) , 2.972/78(3.8%) , 2.972/51.5(3.8%) , 2.972/78(3.8%) , 4.006/61(3.3%) , 4.006/69(3.3%) , 3.287/74(2.9%) , 3.287/56(2.9%) , 3.632/41(2.8%) , 3.632/88.5(2.8%) , 2.955/51.5(1.7%) , 3.368/65(0.2%)
Peaks not found: chem shift/row (% of total intensity)
3.884/40(5.4%) , 3.884/90(5.4%) , 5.435/60(4.3%) , 5.435/70(4.3%) , 3.66/89.5(3.2%) , 3.66/40.5(3.2%) , 3.287/46.5(2.8%) , 3.287/83(2.8%) , 2.955/78(1.7%) , 4.026/70(1.1%) , 4.069/55(0.3%) , 4.069/75(0.3%)

Taurine (library entry number =181)
Hit ratio(% of total spectral intensity for metabolite): 67.93% (4 of 6 peaks were found)
Peaks found: chem shift/row (% of total intensity)
3.428/65(25.2%) , 3.272/65(19.1%) , 3.272/48(11.8%) , 3.272/82(11.8%)
Peaks not found: chem shift/row (% of total intensity)
3.428/48(16%) , 3.428/82(16%)

Malonyl coenzyme A (library entry number =145)
Hit ratio(% of total spectral intensity for metabolite): 66.12% (7 of 25 peaks were found)
Peaks found: chem shift/row (% of total intensity)
3.544/65(22.9%) , 8.278/65(16.7%) , 3.137/65(12.7%) , 8.555/65(10%) , 3.679/65(1.8%) , 2.439/65(1.4%) , 2.661/65(0.6%)
Peaks not found: chem shift/row (% of total intensity)
0.724/65(7.2%) , 0.862/65(5.3%) , 6.178/65(4.6%) , 6.164/65(4.2%) , 4.004/65(3.1%) , 3.031/65(1.9%) , 3.031/82(1%) , 3.031/48(1%) , 0.737/65(0.9%) , 2.353/65(0.8%) , 3.353/57(0.7%) , 3.353/73(0.7%) , 2.622/65(0.7%) , 2.439/48(0.5%) , 2.439/82(0.5%) , 0.846/65(0.4%) , 3.353/89(0.3%) , 3.353/41(0.3%)

Glutathione (reduced) (library entry number =92)
Hit ratio(% of total spectral intensity for metabolite): 61.66% (20 of 43 peaks were found)
Peaks found: chem shift/row (% of total intensity)
3.79/65(14.2%) , 3.79/65(13.5%) , 2.17/73.5(4.9%) , 3.79/49(4.2%) , 3.79/81(4.2%) , 3.79/49(4.1%) , 3.79/81(4.1%) , 2.17/37(1.6%) , 2.17/92(1.6%) , 2.955/81(1.6%) , 2.955/49(1.6%) , 2.955/48(1%) , 2.955/47.5(0.9%) , 2.955/82(0.9%) , 2.54/65.5(0.7%) , 2.568/65.5(0.6%) , 2.568/65.5(0.6%) , 2.955/82.5(0.6%) , 2.54/64.5(0.4%) , 2.54/64(0.3%)
Peaks not found: chem shift/row (% of total intensity)
2.17/56(4.9%) , 2.558/71.5(3.5%) , 2.558/58(3.5%) , 2.966/46.5(2%) , 2.966/82.5(2%) , 2.983/82(1.9%) , 2.983/46.5(1.9%) , 2.977/82(1.6%) , 2.977/47.5(1.6%) , 2.976/82(1.6%) , 2.976/47.5(1.6%) , 2.963/47(1.5%) , 2.963/83(1.5%) , 3.305/46.5(1.4%) , 3.305/83.5(1.4%) , 3.317/84(1.3%) , 3.317/46(1.3%) , 2.966/52.5(0.8%) , 2.966/75.5(0.7%) , 2.558/91(0.7%) , 2.558/39(0.7%) , 2.964/46(0.4%) , 2.964/83.5(0.4%)

Creatine (library entry number =122)
Hit ratio(% of total spectral intensity for metabolite): 100% (2 of 2 peaks were found)
Peaks found: chem shift/row (% of total intensity)
3.042/65(77.9%) , 3.939/65(22.1%)
Peaks not found: chem shift/row (% of total intensity)


Tyrosine (library entry number =208)
Hit ratio(% of total spectral intensity for metabolite): 61.6% (4 of 18 peaks were found)
Peaks found: chem shift/row (% of total intensity)
6.907/76(20.3%) , 6.907/54(20.3%) , 7.199/54(10.5%) , 7.199/76(10.5%)
Peaks not found: chem shift/row (% of total intensity)
3.947/62(7.1%) , 3.947/68(7.1%) , 3.947/48.5(5.5%) , 3.947/81.5(5.5%) , 6.907/47(1.6%) , 6.907/83(1.6%) , 3.057/56(1.5%) , 3.057/74(1.5%) , 3.057/36(1.4%) , 3.057/94(1.4%) , 3.202/90(1%) , 3.202/40(1%) , 3.202/53(1%) , 3.202/77(1%)

Uridine-5-diphospho-N-acetylglucosamine (library entry number =171)
Hit ratio(% of total spectral intensity for metabolite): 91.2% (6 of 13 peaks were found)
Peaks found: chem shift/row (% of total intensity)
2.085/65(51.5%) , 7.95/55(11%) , 7.95/75(11%) , 5.976/55(8%) , 5.976/75(8%) , 3.812/65(1.5%)
Peaks not found: chem shift/row (% of total intensity)
3.561/65(1.7%) , 5.976/65(1.3%) , 5.989/65(1.2%) , 3.812/41(1.2%) , 3.812/89(1.2%) , 3.561/89.5(1.1%) , 3.561/40.5(1.1%)

Glycolic acid (library entry number =53)
Hit ratio(% of total spectral intensity for metabolite): 90% (1 of 1 peaks were found)
Peaks found: chem shift/row (% of total intensity)
3.951/65(100%)
Peaks not found: chem shift/row (% of total intensity)


Methionine (library entry number =82)
Hit ratio(% of total spectral intensity for metabolite): 95.05% (4 of 7 peaks were found)
Peaks found: chem shift/row (% of total intensity)
2.144/65(80.1%) , 2.649/65(6%) , 2.649/84(4.4%) , 2.649/46(4.4%)
Peaks not found: chem shift/row (% of total intensity)
3.863/81(1.7%) , 3.863/49(1.7%) , 3.863/65(1.5%)

Formic acid (library entry number =148)
Hit ratio(% of total spectral intensity for metabolite): 90% (1 of 1 peaks were found)
Peaks found: chem shift/row (% of total intensity)
8.461/65(100%)
Peaks not found: chem shift/row (% of total intensity)


Histamine (library entry number =94)
Hit ratio(% of total spectral intensity for metabolite): 50.81% (4 of 12 peaks were found)
Peaks found: chem shift/row (% of total intensity)
3.306/65(28.7%) , 3.042/65(9.4%) , 8.146/65(6.5%) , 8.146/65(6.3%)
Peaks not found: chem shift/row (% of total intensity)
3.306/83(12%) , 3.306/47(12%) , 7.977/65(6.2%) , 7.158/65(4.3%) , 3.042/47(3.7%) , 3.042/83(3.7%) , 7.158/62(3.6%) , 7.158/68(3.6%)

Succinic acid (library entry number =152)
Hit ratio(% of total spectral intensity for metabolite): 90% (1 of 1 peaks were found)
Peaks found: chem shift/row (% of total intensity)
2.409/65(100%)
Peaks not found: chem shift/row (% of total intensity)


N-Acetylneuraminic acid (library entry number =193)
Hit ratio(% of total spectral intensity for metabolite): 73.89% (10 of 27 peaks were found)
Peaks found: chem shift/row (% of total intensity)
2.061/65(59.8%) , 3.625/58(2%) , 3.625/72(2%) , 3.851/53(1.9%) , 3.851/77(1.9%) , 3.992/51.5(1.8%) , 3.992/78.5(1.8%) , 3.769/65(1.4%) , 3.769/49(0.7%) , 3.769/81(0.7%)
Peaks not found: chem shift/row (% of total intensity)
2.046/65(5.9%) , 3.625/42(1.8%) , 3.625/88(1.8%) , 1.83/65(1.7%) , 2.238/65(1.7%) , 3.851/46(1.5%) , 3.851/84(1.5%) , 2.222/55(1.3%) , 2.222/75(1.3%) , 1.83/96(1.1%) , 1.83/34(1.1%) , 2.222/88(1%) , 2.222/42(1%) , 3.769/58.5(0.9%) , 3.769/71.5(0.9%) , 3.769/88(0.7%) , 3.769/42(0.7%)

Citric acid (library entry number =14)
Hit ratio(% of total spectral intensity for metabolite): 100% (4 of 4 peaks were found)
Peaks found: chem shift/row (% of total intensity)
2.543/46(26.2%) , 2.543/84(26.2%) , 2.672/46(23.8%) , 2.672/84(23.8%)
Peaks not found: chem shift/row (% of total intensity)


Ergothioneine (library entry number =1)
Hit ratio(% of total spectral intensity for metabolite): 89.35% (3 of 7 peaks were found)
Peaks found: chem shift/row (% of total intensity)
3.272/65(85.6%) , 3.893/75(1.9%) , 3.893/55(1.9%)
Peaks not found: chem shift/row (% of total intensity)
6.805/64(3.5%) , 6.805/66(3.5%) , 3.893/85(1.8%) , 3.893/45(1.8%)

Propionic acid (library entry number =154)
Hit ratio(% of total spectral intensity for metabolite): 91.37% (5 of 7 peaks were found)
Peaks found: chem shift/row (% of total intensity)
1.06/65(33.9%) , 1.06/45(14.4%) , 1.06/85(14.4%) , 2.188/55(14.3%) , 2.188/75(14.3%)
Peaks not found: chem shift/row (% of total intensity)
2.188/94(4.3%) , 2.188/36(4.3%)

Cytidine 5-diphosphate (library entry number =160)
Hit ratio(% of total spectral intensity for metabolite): 48.2% (2 of 12 peaks were found)
Peaks found: chem shift/row (% of total intensity)
7.99/55(24.1%) , 7.99/75(24.1%)
Peaks not found: chem shift/row (% of total intensity)
6.136/55(19%) , 6.136/75(19%) , 5.985/64(2.4%) , 5.985/66(2.4%) , 5.983/65.5(2.1%) , 5.983/64.5(2.1%) , 5.98/64(1.9%) , 5.98/66(1.9%) , 4.332/60.5(0.5%) , 4.332/69.5(0.5%)

Pyruvic acid (library entry number =101)
Hit ratio(% of total spectral intensity for metabolite): 90% (1 of 1 peaks were found)
Peaks found: chem shift/row (% of total intensity)
2.371/65(100%)
Peaks not found: chem shift/row (% of total intensity)


Hypotaurine (library entry number =129)
Hit ratio(% of total spectral intensity for metabolite): 43.91% (2 of 6 peaks were found)
Peaks found: chem shift/row (% of total intensity)
3.368/65(24.8%) , 2.649/65(19.1%)
Peaks not found: chem shift/row (% of total intensity)
3.368/48(16.5%) , 3.368/82(16.5%) , 2.649/47.5(11.5%) , 2.649/82.5(11.5%)

Choline (library entry number =31)
Hit ratio(% of total spectral intensity for metabolite): 90% (1 of 1 peaks were found)
Peaks found: chem shift/row (% of total intensity)
3.209/65(100%)
Peaks not found: chem shift/row (% of total intensity)


Uridine 5-triphosphate (library entry number =183)
Hit ratio(% of total spectral intensity for metabolite): 47.79% (2 of 8 peaks were found)
Peaks found: chem shift/row (% of total intensity)
7.99/55(23.9%) , 7.99/75(23.9%)
Peaks not found: chem shift/row (% of total intensity)
5.985/55(23.3%) , 5.985/75(23.3%) , 6/64.5(3.2%) , 5.985/64.5(0.8%) , 4.419/58.5(0.8%) , 4.419/71(0.8%)

Cysteine (library entry number =63)
Hit ratio(% of total spectral intensity for metabolite): 42.54% (6 of 15 peaks were found)
Peaks found: chem shift/row (% of total intensity)
3.981/65(12.5%) , 3.981/77.5(11.8%) , 3.981/52.5(11.8%) , 3.012/64(2.6%) , 3.067/64(2.1%) , 3.137/64(1.7%)
Peaks not found: chem shift/row (% of total intensity)
3.039/50.5(8.1%) , 3.039/79.5(8.1%) , 3.039/41.5(7.5%) , 3.039/88.5(7.5%) , 3.11/91(6%) , 3.11/39(6%) , 3.11/53.5(5.9%) , 3.11/76.5(5.9%) , 3.09/64(2.5%)

N-acetylglucosamine-1-phosphate (library entry number =175)
Hit ratio(% of total spectral intensity for metabolite): 90.79% (6 of 11 peaks were found)
Peaks found: chem shift/row (% of total intensity)
2.071/65(81.8%) , 3.503/65(2.9%) , 3.503/89(1.9%) , 3.503/41(1.9%) , 3.778/56(1.1%) , 3.778/74(1.1%)
Peaks not found: chem shift/row (% of total intensity)
3.806/65(3.3%) , 3.806/40(2%) , 3.806/90(2%) , 3.778/42.5(1%) , 3.778/87.5(1%)

2-hydroxybutyric acid (library entry number =177)
Hit ratio(% of total spectral intensity for metabolite): 48.24% (5 of 21 peaks were found)
Peaks found: chem shift/row (% of total intensity)
0.898/65(39.5%) , 4.006/51(2.2%) , 4.006/79(2.2%) , 1.653/64.5(2.1%) , 1.653/65.5(2.1%)
Peaks not found: chem shift/row (% of total intensity)
0.898/46(17.4%) , 0.898/84(17.4%) , 4.006/63(2%) , 4.006/67(2%) , 1.653/83(1.6%) , 1.653/47(1.6%) , 1.745/69(1.3%) , 1.745/61(1.3%) , 1.745/50(1.1%) , 1.745/80(1.1%) , 1.653/101.5(0.9%) , 1.653/28.5(0.9%) , 1.745/31.5(0.8%) , 1.745/98(0.8%) , 1.745/42.5(0.8%) , 1.745/87.5(0.8%)

Sarcosine (library entry number =75)
Hit ratio(% of total spectral intensity for metabolite): 61.49% (1 of 2 peaks were found)
Peaks found: chem shift/row (% of total intensity)
2.738/65(61.5%)
Peaks not found: chem shift/row (% of total intensity)
3.614/65(38.5%)

Oxoglutaric acid (a-Ketogluturate) (library entry number =3)
Hit ratio(% of total spectral intensity for metabolite): 55.4% (2 of 6 peaks were found)
Peaks found: chem shift/row (% of total intensity)
2.439/65(28%) , 3.012/65(27.4%)
Peaks not found: chem shift/row (% of total intensity)
2.439/83(11.3%) , 2.439/47(11.3%) , 3.012/47(11%) , 3.012/83(11%)

Uridine 5-diphosphate (library entry number =182)
Hit ratio(% of total spectral intensity for metabolite): 93.66% (6 of 10 peaks were found)
Peaks found: chem shift/row (% of total intensity)
7.99/75(20%) , 7.99/55(20%) , 5.976/55(18.7%) , 5.976/75(18.7%) , 5.976/55.5(8.1%) , 5.976/74.5(8.1%)
Peaks not found: chem shift/row (% of total intensity)
5.976/65(2.9%) , 5.976/64.5(2.1%) , 8.114/54.5(0.6%) , 8.114/75(0.6%)

Ethanol (library entry number =203)
Hit ratio(% of total spectral intensity for metabolite): 60.06% (3 of 7 peaks were found)
Peaks found: chem shift/row (% of total intensity)
1.19/65(31.3%) , 3.664/56(14.4%) , 3.664/74(14.4%)
Peaks not found: chem shift/row (% of total intensity)
1.19/83(15.6%) , 1.19/47(15.6%) , 3.664/38(4.4%) , 3.664/92(4.4%)

Cysteamine (library entry number =150)
Hit ratio(% of total spectral intensity for metabolite): 56.88% (2 of 6 peaks were found)
Peaks found: chem shift/row (% of total intensity)
3.397/65(32.3%) , 3.042/65(24.6%)
Peaks not found: chem shift/row (% of total intensity)
3.397/48(12.2%) , 3.397/82(12.2%) , 3.042/48(9.3%) , 3.042/82(9.3%)

Hypoxanthine (library entry number =56)
Hit ratio(% of total spectral intensity for metabolite): 46.6% (1 of 2 peaks were found)
Peaks found: chem shift/row (% of total intensity)
8.217/65(46.6%)
Peaks not found: chem shift/row (% of total intensity)
8.194/65(53.4%)

2-Aminoisobutyric acid (library entry number =33)
Hit ratio(% of total spectral intensity for metabolite): 90% (1 of 1 peaks were found)
Peaks found: chem shift/row (% of total intensity)
1.493/65(100%)
Peaks not found: chem shift/row (% of total intensity)


Acetylcholine (library entry number =22)
Hit ratio(% of total spectral intensity for metabolite): 100% (2 of 2 peaks were found)
Peaks found: chem shift/row (% of total intensity)
3.225/65(57.1%) , 2.153/65(42.9%)
Peaks not found: chem shift/row (% of total intensity)


N-Acetylmethionine (library entry number =137)
Hit ratio(% of total spectral intensity for metabolite): 65.03% (1 of 2 peaks were found)
Peaks found: chem shift/row (% of total intensity)
2.122/65(65%)
Peaks not found: chem shift/row (% of total intensity)
2.039/65(35%)

Oxaloacetic acid (library entry number =159)
Hit ratio(% of total spectral intensity for metabolite): 90% (1 of 1 peaks were found)
Peaks found: chem shift/row (% of total intensity)
2.371/65(100%)
Peaks not found: chem shift/row (% of total intensity)


________________________________________________________________________________________________________________

Table 3.  Information to help in the interpretation of the pJRES graphical output of the analysis.
For each peak in the estimate pJRES spectrum (visible in yellow in the associated graphical output file) is given
the chemical shift, intensity and contributing metabolites with percentage contributions.
This table is ordered by intensity, with the most intense estimated pJRES peak detailed first.

Chemical shift	Intensity of estimated pJRES	Contributing metabolites/percentages
3.237	0.2548	Glycerophosphorylcholine(93.6%); Phosphoethanolamine(4.7%); Carnitine(1.7%); Acetylcholine(0%); Choline(0%); Ergothioneine(0%); Taurine(0%); 
1.332	0.2436	Lactic acid(100%); 
3.782	0.05471	Glutamine(35%); Maltose(31.3%); Glucose-1-phosphate(16%); Glutathione (oxidised)(8.5%); Argininosuccinic acid(2.9%); Uridine 5-diphosphoglucose(2.5%); Glutathione (reduced)(1.9%); Alanine(1.4%); Lysine(0.3%); Sucrose-6-phosphate(0.2%); N-acetylglucosamine-1-phosphate(0%); 
3.572	0.04345	Glycine(84.2%); Fructose(14.2%); Maltose(1.4%); Malonyl coenzyme A(0.1%); Sucrose-6-phosphate(0%); Uridine-5-diphospho-N-acetylglucosamine(0%); Sarcosine(0%); 
3.427	0.0341	Maltose(67.6%); Taurine(20.1%); Carnitine(9.7%); Glucose-1-phosphate(1.4%); Porphobilinogen(1.2%); Cysteamine(0%); 
4.122	0.03339	Lactic acid(99.5%); Fructose(0.5%); 
1.927	0.03065	Acetic acid(100%); N-Acetylmethionine(0%); 
3.047	0.02966	Creatinine(76%); Creatine(15.7%); Lysine(6.1%); Histamine(1.8%); Cysteamine(0.4%); Cysteine(0.1%); Tyrosine(0%); Malonyl coenzyme A(0%); 
1.487	0.02794	Alanine(99.2%); 2-Aminoisobutyric acid(0.8%); 
0.9423	0.0235	Isoleucine(98.5%); Leucine(1.5%); Valine(0%); 2-hydroxybutyric acid(0%); 
1.012	0.02278	Isoleucine(97.1%); Valine(2.5%); Leucine(0.4%); Propionic acid(0%); 
3.982	0.0221	Phosphoethanolamine(73.6%); Maltose(25.6%); Cysteine(0.8%); Glycolic acid(0.1%); N-Acetylneuraminic acid(0.1%); 
3.277	0.02146	Maltose(72.6%); Ergothioneine(10%); Taurine(7.8%); Glycerophosphorylcholine(7.8%); Argininosuccinic acid(1.1%); Carnitine(0.5%); Histamine(0.1%); Glucosamine-6-phosphate(0%); Choline(0%); Acetylcholine(0%); 
3.417	0.02119	Glucose-1-phosphate(63%); Porphobilinogen(29.6%); Taurine(3.2%); Carnitine(2.5%); Maltose(1.7%); Cysteamine(0%); 
3.592	0.0194	Maltose(94.3%); Fructose(3%); Glycine(1.9%); Valine(0.4%); Glucosamine-6-phosphate(0.4%); Sarcosine(0%); 
3.692	0.01884	Maltose(97.1%); Isoleucine(1.7%); Fructose(1.2%); Malonyl coenzyme A(0%); Ethanol(0%); 
2.142	0.01841	Glutamine(56.6%); Methionine(42.9%); N-Acetylneuraminic acid(0.3%); Acetylcholine(0.2%); N-Acetylmethionine(0%); Propionic acid(0%); 
2.027	0.01776	N-Acetylaspartate (NAA)(99.7%); N-Acetylneuraminic acid(0.2%); N-Acetylmethionine(0%); N-acetylglucosamine-1-phosphate(0%); Acetylcholine(0%); 
3.292	0.01691	Maltose(89.7%); Glycerophosphorylcholine(4.9%); Argininosuccinic acid(1.3%); Glucosamine-6-phosphate(1.2%); Histamine(0.9%); Ergothioneine(0.7%); Glutathione (oxidised)(0.6%); Taurine(0.5%); Carnitine(0.2%); Choline(0%); Acetylcholine(0%); 
3.992	0.01547	Phosphoethanolamine(96.6%); N-Acetylneuraminic acid(1.8%); Malonyl coenzyme A(0.8%); Asparagine(0.8%); Glycolic acid(0%); Cysteine(0%); Fructose(0%); 2-hydroxybutyric acid(0%); 
2.457	0.01543	Glutamine(88.3%); Carnitine(11.5%); Succinic acid(0.1%); Oxoglutaric acid (a-Ketogluturate)(0.1%); 
3.647	0.01447	Maltose(97.3%); Glucosamine-6-phosphate(2.2%); Valine(0.2%); Isoleucine(0.2%); Ethanol(0.1%); Sarcosine(0%); N-Acetylneuraminic acid(0%); 
3.707	0.01323	Maltose(81.9%); Fructose(18.1%); Isoleucine(0%); 
3.867	0.01301	Maltose(89.1%); Glucose-1-phosphate(6.4%); Methionine(2.4%); Uridine 5-diphosphoglucose(1.9%); N-Acetylneuraminic acid(0.2%); 
0.9923	0.0126	Valine(94%); Isoleucine(4.7%); Leucine(1.3%); 
3.742	0.01199	3-Methylhistidine(79.7%); Leucine(17%); Glutathione (oxidised)(2.1%); Sucrose-6-phosphate(1.2%); Fructose(0%); 
3.497	0.0119	Glucose-1-phosphate(99.8%); N-acetylglucosamine-1-phosphate(0.2%); 
2.407	0.01139	Succinic acid(75.4%); Porphobilinogen(12.7%); Glutamine(7.6%); Carnitine(4.2%); Pyruvic acid(0.1%); Oxoglutaric acid (a-Ketogluturate)(0%); Oxaloacetic acid(0%); 
1.047	0.0111	Valine(96.7%); Propionic acid(1.9%); Isoleucine(1.4%); 
3.877	0.01086	Glucose-1-phosphate(93.7%); Sucrose-6-phosphate(3.5%); Glucosamine-6-phosphate(2.7%); Uridine 5-diphosphoglucose(0.1%); Ergothioneine(0.1%); Methionine(0%); 
3.677	0.00949	Isoleucine(87.6%); Fructose(6.9%); Malonyl coenzyme A(5.3%); Ethanol(0.2%); Glucosamine-6-phosphate(0.1%); Sarcosine(0%); 
5.412	0.008951	Maltose(98.1%); Sucrose-6-phosphate(1.9%); 
4.007	0.008537	Asparagine(77.1%); Malonyl coenzyme A(12%); Fructose(5.4%); Glucosamine-6-phosphate(2.5%); Phosphoethanolamine(2.1%); 2-hydroxybutyric acid(0.9%); Glycolic acid(0%); 
3.542	0.008271	Malonyl coenzyme A(92.2%); Uridine 5-diphosphoglucose(2.7%); Fructose(2.6%); Glycine(2.5%); Sucrose-6-phosphate(0%); Sarcosine(0%); 
3.922	0.008217	Maltose(58.7%); Glucose-1-phosphate(40%); Creatine(1.1%); Glycolic acid(0.2%); 
2.437	0.007813	Carnitine(44.8%); Glutamine(40.5%); Malonyl coenzyme A(10.3%); Oxoglutaric acid (a-Ketogluturate)(3.7%); Succinic acid(0.7%); Pyruvic acid(0%); 
3.807	0.007387	Fructose(51.5%); Sucrose-6-phosphate(38.7%); Alanine(5.2%); Glutathione (oxidised)(2.7%); Uridine-5-diphospho-N-acetylglucosamine(0.9%); N-acetylglucosamine-1-phosphate(0.9%); 
0.9723	0.006962	Leucine(91.8%); Isoleucine(4.1%); Valine(4.1%); 
3.617	0.006294	Valine(87.3%); Sarcosine(6.8%); Fructose(4.4%); N-Acetylneuraminic acid(0.9%); Glycine(0.6%); Glucosamine-6-phosphate(0%); 
8.277	0.005958	Malonyl coenzyme A(100%); 
0.9623	0.005724	Leucine(88.2%); Isoleucine(9.9%); Valine(1.9%); 
7.952	0.005348	Uridine 5-diphosphoglucose(69.8%); Uridine-5-diphospho-N-acetylglucosamine(30.2%); 
4.067	0.004849	Creatinine(99.6%); Glucosamine-6-phosphate(0.4%); 
3.137	0.004662	Malonyl coenzyme A(95.3%); Glycerophosphorylcholine(3.3%); Carnitine(1.1%); Cysteine(0.3%); Choline(0.1%); Acetylcholine(0%); 
3.952	0.004639	Glycolic acid(85.9%); Tyrosine(9.8%); Creatine(3.2%); 3-Methylhistidine(1.1%); 
2.372	0.004616	Pyruvic acid(75.9%); Argininosuccinic acid(20.6%); Oxaloacetic acid(2.7%); Succinic acid(0.8%); 
2.087	0.004453	Uridine-5-diphospho-N-acetylglucosamine(97.7%); N-Acetylneuraminic acid(1.4%); N-acetylglucosamine-1-phosphate(0.4%); N-Acetylaspartate (NAA)(0.2%); Methionine(0.2%); N-Acetylmethionine(0.1%); Acetylcholine(0%); 
1.057	0.004346	Propionic acid(73.1%); Valine(25.5%); Isoleucine(1.4%); 
2.867	0.0042	Asparagine(100%); 
2.167	0.004191	Glutathione (oxidised)(60.8%); Glutamine(17.6%); Glutathione (reduced)(16.5%); Methionine(3.9%); Propionic acid(0.9%); Acetylcholine(0.3%); N-Acetylneuraminic acid(0%); N-Acetylmethionine(0%); 
5.987	0.00406	Uridine 5-diphosphoglucose(84.4%); Uridine 5-triphosphate(7.3%); Uridine-5-diphospho-N-acetylglucosamine(6.9%); Cytidine 5-diphosphate(1%); Uridine 5-diphosphate(0.5%); 
2.672	0.003911	Argininosuccinic acid(50%); Citric acid(49.1%); Porphobilinogen(0.4%); Hypotaurine(0.3%); Methionine(0.2%); N-Acetylaspartate (NAA)(0.1%); Sarcosine(0%); 
2.062	0.003888	N-Acetylneuraminic acid(94.3%); N-acetylglucosamine-1-phosphate(2.5%); N-Acetylaspartate (NAA)(1.6%); Uridine-5-diphospho-N-acetylglucosamine(1.5%); N-Acetylmethionine(0.1%); Methionine(0.1%); Acetylcholine(0%); 
5.457	0.003788	Glucose-1-phosphate(100%); 
5.467	0.003769	Glucose-1-phosphate(100%); 
3.937	0.003739	Creatine(86.3%); Glucose-1-phosphate(6.6%); Glycolic acid(3.9%); Tyrosine(3.3%); 
2.957	0.003388	Asparagine(93.1%); Glucosamine-6-phosphate(4.7%); Glutathione (reduced)(1.4%); Glutathione (oxidised)(0.8%); 
1.262	0.003325	Isoleucine(100%); 
8.552	0.003253	Malonyl coenzyme A(100%); 
4.172	0.003181	Porphobilinogen(100%); 
6.907	0.003006	Tyrosine(100%); 
2.657	0.002997	Porphobilinogen(69.5%); Hypotaurine(12.2%); Methionine(10.6%); Citric acid(4.2%); Malonyl coenzyme A(3.4%); Sarcosine(0%); 
6.527	0.002984	Argininosuccinic acid(100%); 
0.7223	0.002969	Malonyl coenzyme A(100%); 
3.902	0.00293	Fructose(97.4%); Ergothioneine(2.5%); Glycolic acid(0.1%); Creatine(0%); 
3.317	0.002772	Glutathione (oxidised)(59.4%); 3-Methylhistidine(16%); Glycerophosphorylcholine(11.8%); Histamine(7.8%); Glutathione (reduced)(4.4%); Ergothioneine(0.6%); Acetylcholine(0%); Choline(0%); 
8.462	0.00271	Formic acid(100%); 
2.487	0.002705	Glutamine(57.5%); N-Acetylaspartate (NAA)(34.8%); Carnitine(7.5%); Succinic acid(0.1%); 
2.972	0.002642	Glutathione (oxidised)(78.7%); Glucosamine-6-phosphate(7.8%); Asparagine(7.1%); Glutathione (reduced)(6.3%); Oxoglutaric acid (a-Ketogluturate)(0%); Creatine(0%); 
3.962	0.002535	3-Methylhistidine(90.3%); Glycolic acid(8.3%); Creatine(1.2%); Tyrosine(0.1%); Cysteine(0%); 
0.8623	0.002441	Malonyl coenzyme A(99.9%); 2-hydroxybutyric acid(0.1%); 
3.392	0.002401	Sucrose-6-phosphate(94.3%); Porphobilinogen(2.5%); Cysteamine(2.5%); Taurine(0.3%); Hypotaurine(0.2%); Glycerophosphorylcholine(0.2%); 
3.367	0.002331	Hypotaurine(47.5%); Glucose-1-phosphate(45.8%); Glycerophosphorylcholine(6.3%); Glucosamine-6-phosphate(0.3%); Malonyl coenzyme A(0%); Cysteamine(0%); Acetylcholine(0%); 
2.187	0.002135	Propionic acid(96.1%); Methionine(3.6%); Glutathione (oxidised)(0.2%); Acetylcholine(0.1%); N-Acetylmethionine(0%); 
2.542	0.001942	Citric acid(96.7%); Glutathione (oxidised)(2.6%); Glutathione (reduced)(0.7%); 
2.512	0.001869	N-Acetylaspartate (NAA)(58.5%); Glutathione (oxidised)(40.5%); Citric acid(0.9%); Succinic acid(0%); 
6.177	0.001799	Malonyl coenzyme A(100%); 
4.032	0.001771	Fructose(100%); 
2.992	0.001766	Glutathione (oxidised)(95.6%); Glutathione (reduced)(3.1%); Creatine(0.8%); Oxoglutaric acid (a-Ketogluturate)(0.5%); Creatinine(0%); 
7.197	0.001747	Tyrosine(100%); 
2.277	0.001501	Valine(99.9%); Acetylcholine(0.1%); 
6.162	0.001408	Malonyl coenzyme A(100%); 
2.552	0.001292	Glutathione (oxidised)(70.5%); Citric acid(17.4%); Glutathione (reduced)(12.1%); 
2.827	0.001189	Argininosuccinic acid(100%); Sarcosine(0%); 
2.697	0.001161	N-Acetylaspartate (NAA)(97.8%); Citric acid(1.9%); Sarcosine(0.2%); 
7.992	0.0009776	Cytidine 5-diphosphate(50.9%); Uridine 5-triphosphate(35.1%); Uridine 5-diphosphate(13.7%); Histamine(0.3%); 
1.712	0.0009194	Leucine(100%); 
2.737	0.0009176	Sarcosine(100%); 
2.907	0.0008213	Asparagine(100%); 
3.352	0.0008198	Malonyl coenzyme A(86.6%); Glycerophosphorylcholine(7.6%); Hypotaurine(5.5%); Ergothioneine(0.3%); Acetylcholine(0%); 
1.732	0.0008037	Lysine(96.8%); Leucine(3.1%); 2-hydroxybutyric acid(0%); 
3.477	0.0007515	Uridine 5-diphosphoglucose(100%); 
1.187	0.0007269	Ethanol(100%); 
4.307	0.0006897	Argininosuccinic acid(100%); 
0.9023	0.0006657	2-hydroxybutyric acid(99.9%); Isoleucine(0.1%); 
2.932	0.0005828	Asparagine(86.5%); Glutathione (reduced)(13.5%); 
3.012	0.0005217	Oxoglutaric acid (a-Ketogluturate)(75.7%); Creatinine(13.8%); Creatine(10.3%); Cysteine(0.2%); Cysteamine(0%); 
5.717	0.0004795	Glutathione (oxidised)(100%); 
2.207	0.0004685	Methionine(90%); Propionic acid(9.8%); Acetylcholine(0.1%); N-Acetylneuraminic acid(0%); N-Acetylmethionine(0%); 
6.137	0.0004619	Cytidine 5-diphosphate(100%); 
5.437	0.0004303	Glucosamine-6-phosphate(100%); 
2.842	0.0004295	Asparagine(100%); Sarcosine(0%); 
2.892	0.0004209	Asparagine(100%); 
4.102	0.0004177	Lactic acid(100%); 
8.147	0.0003873	Histamine(100%); 
6.802	0.0003775	Ergothioneine(100%); 
2.622	0.0003595	Malonyl coenzyme A(99.1%); Methionine(0.4%); Hypotaurine(0.4%); Citric acid(0.1%); 
0.7373	0.0003208	Malonyl coenzyme A(100%); 
2.222	0.0003151	N-Acetylneuraminic acid(96.7%); Methionine(1.7%); Propionic acid(1.6%); Acetylcholine(0.1%); 
7.157	0.0002878	Histamine(100%); 
5.612	0.0002828	Uridine 5-diphosphoglucose(100%); 
8.067	0.0002796	3-Methylhistidine(100%); 
5.602	0.0002793	Uridine 5-diphosphoglucose(100%); 
1.832	0.0002288	N-Acetylneuraminic acid(100%); 
1.682	0.0002265	Leucine(100%); 
1.742	0.0002091	Leucine(71.2%); 2-hydroxybutyric acid(28.8%); 
3.117	0.0001961	Cysteine(58.7%); Glycerophosphorylcholine(24.4%); Malonyl coenzyme A(15.6%); Choline(1.2%); Acetylcholine(0.1%); 
7.132	0.0001308	3-Methylhistidine(100%); 
2.237	9.517e-05	N-Acetylneuraminic acid(99.8%); Acetylcholine(0.2%); 
1.652	7.249e-05	2-hydroxybutyric acid(100%); 
8.212	6.421e-05	Hypoxanthine(100%); 
8.197	6.167e-05	Hypoxanthine(100%); 
3.097	5.202e-05	Cysteine(54.8%); Creatinine(28%); Creatine(16.9%); Choline(0.3%); Acetylcholine(0%); 
2.577	4.076e-05	Citric acid(53.4%); Glutathione (reduced)(46.6%); 
8.237	1.465e-05	Malonyl coenzyme A(97.4%); Hypoxanthine(2.6%); 
1.852	1.298e-05	Acetic acid(100%); 
4.332	1.086e-05	Cytidine 5-diphosphate(100%); 
4.417	8.752e-06	Uridine 5-triphosphate(100%); 
8.112	4.871e-06	Uridine 5-diphosphate(100%); 
4.402	1.19e-06	Uridine 5-triphosphate(100%); 
1.622	1.168e-06	2-Aminoisobutyric acid(100%); 
1.412	4.979e-07	2-Aminoisobutyric acid(100%); 
________________________________________________________________________________________________________________

Table 4.  Information to help in the interpretation of the pJRES graphical output of the analysis.
For each peak in the estimate pJRES spectrum (visible in yellow in the associated graphical output file) is given
the chemical shift, intensity and contributing metabolites with percentage contributions.
This table is ordered by chemical shift, with the estimated pJRES peak having the highest chemical shift detailed first.

Chemical shift	Intensity of estimated pJRES	Contributing metabolites/percentages
8.552	0.003253	Malonyl coenzyme A(100%); 
8.462	0.00271	Formic acid(100%); 
8.277	0.005958	Malonyl coenzyme A(100%); 
8.237	1.465e-05	Malonyl coenzyme A(97.4%); Hypoxanthine(2.6%); 
8.212	6.421e-05	Hypoxanthine(100%); 
8.197	6.167e-05	Hypoxanthine(100%); 
8.147	0.0003873	Histamine(100%); 
8.112	4.871e-06	Uridine 5-diphosphate(100%); 
8.067	0.0002796	3-Methylhistidine(100%); 
7.992	0.0009776	Cytidine 5-diphosphate(50.9%); Uridine 5-triphosphate(35.1%); Uridine 5-diphosphate(13.7%); Histamine(0.3%); 
7.952	0.005348	Uridine 5-diphosphoglucose(69.8%); Uridine-5-diphospho-N-acetylglucosamine(30.2%); 
7.197	0.001747	Tyrosine(100%); 
7.157	0.0002878	Histamine(100%); 
7.132	0.0001308	3-Methylhistidine(100%); 
6.907	0.003006	Tyrosine(100%); 
6.802	0.0003775	Ergothioneine(100%); 
6.527	0.002984	Argininosuccinic acid(100%); 
6.177	0.001799	Malonyl coenzyme A(100%); 
6.162	0.001408	Malonyl coenzyme A(100%); 
6.137	0.0004619	Cytidine 5-diphosphate(100%); 
5.987	0.00406	Uridine 5-diphosphoglucose(84.4%); Uridine 5-triphosphate(7.3%); Uridine-5-diphospho-N-acetylglucosamine(6.9%); Cytidine 5-diphosphate(1%); Uridine 5-diphosphate(0.5%); 
5.717	0.0004795	Glutathione (oxidised)(100%); 
5.612	0.0002828	Uridine 5-diphosphoglucose(100%); 
5.602	0.0002793	Uridine 5-diphosphoglucose(100%); 
5.467	0.003769	Glucose-1-phosphate(100%); 
5.457	0.003788	Glucose-1-phosphate(100%); 
5.437	0.0004303	Glucosamine-6-phosphate(100%); 
5.412	0.008951	Maltose(98.1%); Sucrose-6-phosphate(1.9%); 
4.417	8.752e-06	Uridine 5-triphosphate(100%); 
4.402	1.19e-06	Uridine 5-triphosphate(100%); 
4.332	1.086e-05	Cytidine 5-diphosphate(100%); 
4.307	0.0006897	Argininosuccinic acid(100%); 
4.172	0.003181	Porphobilinogen(100%); 
4.122	0.03339	Lactic acid(99.5%); Fructose(0.5%); 
4.102	0.0004177	Lactic acid(100%); 
4.067	0.004849	Creatinine(99.6%); Glucosamine-6-phosphate(0.4%); 
4.032	0.001771	Fructose(100%); 
4.007	0.008537	Asparagine(77.1%); Malonyl coenzyme A(12%); Fructose(5.4%); Glucosamine-6-phosphate(2.5%); Phosphoethanolamine(2.1%); 2-hydroxybutyric acid(0.9%); Glycolic acid(0%); 
3.992	0.01547	Phosphoethanolamine(96.6%); N-Acetylneuraminic acid(1.8%); Malonyl coenzyme A(0.8%); Asparagine(0.8%); Glycolic acid(0%); Cysteine(0%); Fructose(0%); 2-hydroxybutyric acid(0%); 
3.982	0.0221	Phosphoethanolamine(73.6%); Maltose(25.6%); Cysteine(0.8%); Glycolic acid(0.1%); N-Acetylneuraminic acid(0.1%); 
3.962	0.002535	3-Methylhistidine(90.3%); Glycolic acid(8.3%); Creatine(1.2%); Tyrosine(0.1%); Cysteine(0%); 
3.952	0.004639	Glycolic acid(85.9%); Tyrosine(9.8%); Creatine(3.2%); 3-Methylhistidine(1.1%); 
3.937	0.003739	Creatine(86.3%); Glucose-1-phosphate(6.6%); Glycolic acid(3.9%); Tyrosine(3.3%); 
3.922	0.008217	Maltose(58.7%); Glucose-1-phosphate(40%); Creatine(1.1%); Glycolic acid(0.2%); 
3.902	0.00293	Fructose(97.4%); Ergothioneine(2.5%); Glycolic acid(0.1%); Creatine(0%); 
3.877	0.01086	Glucose-1-phosphate(93.7%); Sucrose-6-phosphate(3.5%); Glucosamine-6-phosphate(2.7%); Uridine 5-diphosphoglucose(0.1%); Ergothioneine(0.1%); Methionine(0%); 
3.867	0.01301	Maltose(89.1%); Glucose-1-phosphate(6.4%); Methionine(2.4%); Uridine 5-diphosphoglucose(1.9%); N-Acetylneuraminic acid(0.2%); 
3.807	0.007387	Fructose(51.5%); Sucrose-6-phosphate(38.7%); Alanine(5.2%); Glutathione (oxidised)(2.7%); Uridine-5-diphospho-N-acetylglucosamine(0.9%); N-acetylglucosamine-1-phosphate(0.9%); 
3.782	0.05471	Glutamine(35%); Maltose(31.3%); Glucose-1-phosphate(16%); Glutathione (oxidised)(8.5%); Argininosuccinic acid(2.9%); Uridine 5-diphosphoglucose(2.5%); Glutathione (reduced)(1.9%); Alanine(1.4%); Lysine(0.3%); Sucrose-6-phosphate(0.2%); N-acetylglucosamine-1-phosphate(0%); 
3.742	0.01199	3-Methylhistidine(79.7%); Leucine(17%); Glutathione (oxidised)(2.1%); Sucrose-6-phosphate(1.2%); Fructose(0%); 
3.707	0.01323	Maltose(81.9%); Fructose(18.1%); Isoleucine(0%); 
3.692	0.01884	Maltose(97.1%); Isoleucine(1.7%); Fructose(1.2%); Malonyl coenzyme A(0%); Ethanol(0%); 
3.677	0.00949	Isoleucine(87.6%); Fructose(6.9%); Malonyl coenzyme A(5.3%); Ethanol(0.2%); Glucosamine-6-phosphate(0.1%); Sarcosine(0%); 
3.647	0.01447	Maltose(97.3%); Glucosamine-6-phosphate(2.2%); Valine(0.2%); Isoleucine(0.2%); Ethanol(0.1%); Sarcosine(0%); N-Acetylneuraminic acid(0%); 
3.617	0.006294	Valine(87.3%); Sarcosine(6.8%); Fructose(4.4%); N-Acetylneuraminic acid(0.9%); Glycine(0.6%); Glucosamine-6-phosphate(0%); 
3.592	0.0194	Maltose(94.3%); Fructose(3%); Glycine(1.9%); Valine(0.4%); Glucosamine-6-phosphate(0.4%); Sarcosine(0%); 
3.572	0.04345	Glycine(84.2%); Fructose(14.2%); Maltose(1.4%); Malonyl coenzyme A(0.1%); Sucrose-6-phosphate(0%); Uridine-5-diphospho-N-acetylglucosamine(0%); Sarcosine(0%); 
3.542	0.008271	Malonyl coenzyme A(92.2%); Uridine 5-diphosphoglucose(2.7%); Fructose(2.6%); Glycine(2.5%); Sucrose-6-phosphate(0%); Sarcosine(0%); 
3.497	0.0119	Glucose-1-phosphate(99.8%); N-acetylglucosamine-1-phosphate(0.2%); 
3.477	0.0007515	Uridine 5-diphosphoglucose(100%); 
3.427	0.0341	Maltose(67.6%); Taurine(20.1%); Carnitine(9.7%); Glucose-1-phosphate(1.4%); Porphobilinogen(1.2%); Cysteamine(0%); 
3.417	0.02119	Glucose-1-phosphate(63%); Porphobilinogen(29.6%); Taurine(3.2%); Carnitine(2.5%); Maltose(1.7%); Cysteamine(0%); 
3.392	0.002401	Sucrose-6-phosphate(94.3%); Porphobilinogen(2.5%); Cysteamine(2.5%); Taurine(0.3%); Hypotaurine(0.2%); Glycerophosphorylcholine(0.2%); 
3.367	0.002331	Hypotaurine(47.5%); Glucose-1-phosphate(45.8%); Glycerophosphorylcholine(6.3%); Glucosamine-6-phosphate(0.3%); Malonyl coenzyme A(0%); Cysteamine(0%); Acetylcholine(0%); 
3.352	0.0008198	Malonyl coenzyme A(86.6%); Glycerophosphorylcholine(7.6%); Hypotaurine(5.5%); Ergothioneine(0.3%); Acetylcholine(0%); 
3.317	0.002772	Glutathione (oxidised)(59.4%); 3-Methylhistidine(16%); Glycerophosphorylcholine(11.8%); Histamine(7.8%); Glutathione (reduced)(4.4%); Ergothioneine(0.6%); Acetylcholine(0%); Choline(0%); 
3.292	0.01691	Maltose(89.7%); Glycerophosphorylcholine(4.9%); Argininosuccinic acid(1.3%); Glucosamine-6-phosphate(1.2%); Histamine(0.9%); Ergothioneine(0.7%); Glutathione (oxidised)(0.6%); Taurine(0.5%); Carnitine(0.2%); Choline(0%); Acetylcholine(0%); 
3.277	0.02146	Maltose(72.6%); Ergothioneine(10%); Taurine(7.8%); Glycerophosphorylcholine(7.8%); Argininosuccinic acid(1.1%); Carnitine(0.5%); Histamine(0.1%); Glucosamine-6-phosphate(0%); Choline(0%); Acetylcholine(0%); 
3.237	0.2548	Glycerophosphorylcholine(93.6%); Phosphoethanolamine(4.7%); Carnitine(1.7%); Acetylcholine(0%); Choline(0%); Ergothioneine(0%); Taurine(0%); 
3.137	0.004662	Malonyl coenzyme A(95.3%); Glycerophosphorylcholine(3.3%); Carnitine(1.1%); Cysteine(0.3%); Choline(0.1%); Acetylcholine(0%); 
3.117	0.0001961	Cysteine(58.7%); Glycerophosphorylcholine(24.4%); Malonyl coenzyme A(15.6%); Choline(1.2%); Acetylcholine(0.1%); 
3.097	5.202e-05	Cysteine(54.8%); Creatinine(28%); Creatine(16.9%); Choline(0.3%); Acetylcholine(0%); 
3.047	0.02966	Creatinine(76%); Creatine(15.7%); Lysine(6.1%); Histamine(1.8%); Cysteamine(0.4%); Cysteine(0.1%); Tyrosine(0%); Malonyl coenzyme A(0%); 
3.012	0.0005217	Oxoglutaric acid (a-Ketogluturate)(75.7%); Creatinine(13.8%); Creatine(10.3%); Cysteine(0.2%); Cysteamine(0%); 
2.992	0.001766	Glutathione (oxidised)(95.6%); Glutathione (reduced)(3.1%); Creatine(0.8%); Oxoglutaric acid (a-Ketogluturate)(0.5%); Creatinine(0%); 
2.972	0.002642	Glutathione (oxidised)(78.7%); Glucosamine-6-phosphate(7.8%); Asparagine(7.1%); Glutathione (reduced)(6.3%); Oxoglutaric acid (a-Ketogluturate)(0%); Creatine(0%); 
2.957	0.003388	Asparagine(93.1%); Glucosamine-6-phosphate(4.7%); Glutathione (reduced)(1.4%); Glutathione (oxidised)(0.8%); 
2.932	0.0005828	Asparagine(86.5%); Glutathione (reduced)(13.5%); 
2.907	0.0008213	Asparagine(100%); 
2.892	0.0004209	Asparagine(100%); 
2.867	0.0042	Asparagine(100%); 
2.842	0.0004295	Asparagine(100%); Sarcosine(0%); 
2.827	0.001189	Argininosuccinic acid(100%); Sarcosine(0%); 
2.737	0.0009176	Sarcosine(100%); 
2.697	0.001161	N-Acetylaspartate (NAA)(97.8%); Citric acid(1.9%); Sarcosine(0.2%); 
2.672	0.003911	Argininosuccinic acid(50%); Citric acid(49.1%); Porphobilinogen(0.4%); Hypotaurine(0.3%); Methionine(0.2%); N-Acetylaspartate (NAA)(0.1%); Sarcosine(0%); 
2.657	0.002997	Porphobilinogen(69.5%); Hypotaurine(12.2%); Methionine(10.6%); Citric acid(4.2%); Malonyl coenzyme A(3.4%); Sarcosine(0%); 
2.622	0.0003595	Malonyl coenzyme A(99.1%); Methionine(0.4%); Hypotaurine(0.4%); Citric acid(0.1%); 
2.577	4.076e-05	Citric acid(53.4%); Glutathione (reduced)(46.6%); 
2.552	0.001292	Glutathione (oxidised)(70.5%); Citric acid(17.4%); Glutathione (reduced)(12.1%); 
2.542	0.001942	Citric acid(96.7%); Glutathione (oxidised)(2.6%); Glutathione (reduced)(0.7%); 
2.512	0.001869	N-Acetylaspartate (NAA)(58.5%); Glutathione (oxidised)(40.5%); Citric acid(0.9%); Succinic acid(0%); 
2.487	0.002705	Glutamine(57.5%); N-Acetylaspartate (NAA)(34.8%); Carnitine(7.5%); Succinic acid(0.1%); 
2.457	0.01543	Glutamine(88.3%); Carnitine(11.5%); Succinic acid(0.1%); Oxoglutaric acid (a-Ketogluturate)(0.1%); 
2.437	0.007813	Carnitine(44.8%); Glutamine(40.5%); Malonyl coenzyme A(10.3%); Oxoglutaric acid (a-Ketogluturate)(3.7%); Succinic acid(0.7%); Pyruvic acid(0%); 
2.407	0.01139	Succinic acid(75.4%); Porphobilinogen(12.7%); Glutamine(7.6%); Carnitine(4.2%); Pyruvic acid(0.1%); Oxoglutaric acid (a-Ketogluturate)(0%); Oxaloacetic acid(0%); 
2.372	0.004616	Pyruvic acid(75.9%); Argininosuccinic acid(20.6%); Oxaloacetic acid(2.7%); Succinic acid(0.8%); 
2.277	0.001501	Valine(99.9%); Acetylcholine(0.1%); 
2.237	9.517e-05	N-Acetylneuraminic acid(99.8%); Acetylcholine(0.2%); 
2.222	0.0003151	N-Acetylneuraminic acid(96.7%); Methionine(1.7%); Propionic acid(1.6%); Acetylcholine(0.1%); 
2.207	0.0004685	Methionine(90%); Propionic acid(9.8%); Acetylcholine(0.1%); N-Acetylneuraminic acid(0%); N-Acetylmethionine(0%); 
2.187	0.002135	Propionic acid(96.1%); Methionine(3.6%); Glutathione (oxidised)(0.2%); Acetylcholine(0.1%); N-Acetylmethionine(0%); 
2.167	0.004191	Glutathione (oxidised)(60.8%); Glutamine(17.6%); Glutathione (reduced)(16.5%); Methionine(3.9%); Propionic acid(0.9%); Acetylcholine(0.3%); N-Acetylneuraminic acid(0%); N-Acetylmethionine(0%); 
2.142	0.01841	Glutamine(56.6%); Methionine(42.9%); N-Acetylneuraminic acid(0.3%); Acetylcholine(0.2%); N-Acetylmethionine(0%); Propionic acid(0%); 
2.087	0.004453	Uridine-5-diphospho-N-acetylglucosamine(97.7%); N-Acetylneuraminic acid(1.4%); N-acetylglucosamine-1-phosphate(0.4%); N-Acetylaspartate (NAA)(0.2%); Methionine(0.2%); N-Acetylmethionine(0.1%); Acetylcholine(0%); 
2.062	0.003888	N-Acetylneuraminic acid(94.3%); N-acetylglucosamine-1-phosphate(2.5%); N-Acetylaspartate (NAA)(1.6%); Uridine-5-diphospho-N-acetylglucosamine(1.5%); N-Acetylmethionine(0.1%); Methionine(0.1%); Acetylcholine(0%); 
2.027	0.01776	N-Acetylaspartate (NAA)(99.7%); N-Acetylneuraminic acid(0.2%); N-Acetylmethionine(0%); N-acetylglucosamine-1-phosphate(0%); Acetylcholine(0%); 
1.927	0.03065	Acetic acid(100%); N-Acetylmethionine(0%); 
1.852	1.298e-05	Acetic acid(100%); 
1.832	0.0002288	N-Acetylneuraminic acid(100%); 
1.742	0.0002091	Leucine(71.2%); 2-hydroxybutyric acid(28.8%); 
1.732	0.0008037	Lysine(96.8%); Leucine(3.1%); 2-hydroxybutyric acid(0%); 
1.712	0.0009194	Leucine(100%); 
1.682	0.0002265	Leucine(100%); 
1.652	7.249e-05	2-hydroxybutyric acid(100%); 
1.622	1.168e-06	2-Aminoisobutyric acid(100%); 
1.487	0.02794	Alanine(99.2%); 2-Aminoisobutyric acid(0.8%); 
1.412	4.979e-07	2-Aminoisobutyric acid(100%); 
1.332	0.2436	Lactic acid(100%); 
1.262	0.003325	Isoleucine(100%); 
1.187	0.0007269	Ethanol(100%); 
1.057	0.004346	Propionic acid(73.1%); Valine(25.5%); Isoleucine(1.4%); 
1.047	0.0111	Valine(96.7%); Propionic acid(1.9%); Isoleucine(1.4%); 
1.012	0.02278	Isoleucine(97.1%); Valine(2.5%); Leucine(0.4%); Propionic acid(0%); 
0.9923	0.0126	Valine(94%); Isoleucine(4.7%); Leucine(1.3%); 
0.9723	0.006962	Leucine(91.8%); Isoleucine(4.1%); Valine(4.1%); 
0.9623	0.005724	Leucine(88.2%); Isoleucine(9.9%); Valine(1.9%); 
0.9423	0.0235	Isoleucine(98.5%); Leucine(1.5%); Valine(0%); 2-hydroxybutyric acid(0%); 
0.9023	0.0006657	2-hydroxybutyric acid(99.9%); Isoleucine(0.1%); 
0.8623	0.002441	Malonyl coenzyme A(99.9%); 2-hydroxybutyric acid(0.1%); 
0.7373	0.0003208	Malonyl coenzyme A(100%); 
0.7223	0.002969	Malonyl coenzyme A(100%); 
________________________________________________________________________________________________________________

Table 5.  Full result of the screening step of the analysis (finding of library peaks in the the mixture JRES spectrum) In descending order of hit-ratio:

Alanine (library entry number =66)
Hit ratio(% of total spectral intensity for metabolite): 100% (6 of 6 peaks were found)
Peaks found: chem shift/row (% of total intensity)
1.486/56(36.1%) , 1.486/74(36.1%) , 3.794/56(10.9%) , 3.794/74(10.9%) , 3.794/93(2.9%) , 3.794/37(2.9%)
Peaks not found: chem shift/row (% of total intensity)


Citric acid (library entry number =14)
Hit ratio(% of total spectral intensity for metabolite): 100% (4 of 4 peaks were found)
Peaks found: chem shift/row (% of total intensity)
2.543/46(26.2%) , 2.543/84(26.2%) , 2.672/46(23.8%) , 2.672/84(23.8%)
Peaks not found: chem shift/row (% of total intensity)


N-Acetylalanine (library entry number =85)
Hit ratio(% of total spectral intensity for metabolite): 100% (3 of 3 peaks were found)
Peaks found: chem shift/row (% of total intensity)
2.012/65(65.9%) , 1.335/56(17%) , 1.335/74(17%)
Peaks not found: chem shift/row (% of total intensity)


Acetylcholine (library entry number =22)
Hit ratio(% of total spectral intensity for metabolite): 100% (2 of 2 peaks were found)
Peaks found: chem shift/row (% of total intensity)
3.225/65(57.1%) , 2.153/65(42.9%)
Peaks not found: chem shift/row (% of total intensity)


Betaine (library entry number =24)
Hit ratio(% of total spectral intensity for metabolite): 100% (2 of 2 peaks were found)
Peaks found: chem shift/row (% of total intensity)
3.272/65(94.3%) , 3.9/65(5.7%)
Peaks not found: chem shift/row (% of total intensity)


Phosphocreatine (library entry number =114)
Hit ratio(% of total spectral intensity for metabolite): 100% (2 of 2 peaks were found)
Peaks found: chem shift/row (% of total intensity)
3.049/65(80.9%) , 3.951/65(19.1%)
Peaks not found: chem shift/row (% of total intensity)


Creatine (library entry number =122)
Hit ratio(% of total spectral intensity for metabolite): 100% (2 of 2 peaks were found)
Peaks found: chem shift/row (% of total intensity)
3.042/65(77.9%) , 3.939/65(22.1%)
Peaks not found: chem shift/row (% of total intensity)


Ethylenediaminetetraacetic acid (EDTA) (library entry number =140)
Hit ratio(% of total spectral intensity for metabolite): 100% (2 of 2 peaks were found)
Peaks found: chem shift/row (% of total intensity)
3.647/65(73.8%) , 3.272/65(26.2%)
Peaks not found: chem shift/row (% of total intensity)


Methionine (library entry number =82)
Hit ratio(% of total spectral intensity for metabolite): 95.05% (4 of 7 peaks were found)
Peaks found: chem shift/row (% of total intensity)
2.144/65(80.1%) , 2.649/65(6%) , 2.649/84(4.4%) , 2.649/46(4.4%)
Peaks not found: chem shift/row (% of total intensity)
3.863/81(1.7%) , 3.863/49(1.7%) , 3.863/65(1.5%)

Carnitine (library entry number =120)
Hit ratio(% of total spectral intensity for metabolite): 94% (4 of 8 peaks were found)
Peaks found: chem shift/row (% of total intensity)
3.225/65(85.7%) , 3.428/65(4.1%) , 2.436/58(2.1%) , 2.436/72(2.1%)
Peaks not found: chem shift/row (% of total intensity)
2.45/73(2%) , 2.45/57(2%) , 3.435/70(1%) , 3.435/60(1%)

Propionic acid (library entry number =154)
Hit ratio(% of total spectral intensity for metabolite): 91.37% (5 of 7 peaks were found)
Peaks found: chem shift/row (% of total intensity)
1.06/65(33.9%) , 1.06/45(14.4%) , 1.06/85(14.4%) , 2.188/55(14.3%) , 2.188/75(14.3%)
Peaks not found: chem shift/row (% of total intensity)
2.188/94(4.3%) , 2.188/36(4.3%)

Uridine-5-diphospho-N-acetylglucosamine (library entry number =171)
Hit ratio(% of total spectral intensity for metabolite): 91.2% (6 of 13 peaks were found)
Peaks found: chem shift/row (% of total intensity)
2.085/65(51.5%) , 7.95/55(11%) , 7.95/75(11%) , 5.976/55(8%) , 5.976/75(8%) , 3.812/65(1.5%)
Peaks not found: chem shift/row (% of total intensity)
3.561/65(1.7%) , 5.976/65(1.3%) , 5.989/65(1.2%) , 3.812/41(1.2%) , 3.812/89(1.2%) , 3.561/89.5(1.1%) , 3.561/40.5(1.1%)

Ethanol (library entry number =203)
Hit ratio(% of total spectral intensity for metabolite): 60.06% (3 of 7 peaks were found)
Peaks found: chem shift/row (% of total intensity)
1.19/65(31.3%) , 3.664/56(14.4%) , 3.664/74(14.4%)
Peaks not found: chem shift/row (% of total intensity)
1.19/83(15.6%) , 1.19/47(15.6%) , 3.664/38(4.4%) , 3.664/92(4.4%)

N-acetylglucosamine-1-phosphate (library entry number =175)
Hit ratio(% of total spectral intensity for metabolite): 90.79% (6 of 11 peaks were found)
Peaks found: chem shift/row (% of total intensity)
2.071/65(81.8%) , 3.503/65(2.9%) , 3.503/89(1.9%) , 3.503/41(1.9%) , 3.778/56(1.1%) , 3.778/74(1.1%)
Peaks not found: chem shift/row (% of total intensity)
3.806/65(3.3%) , 3.806/40(2%) , 3.806/90(2%) , 3.778/42.5(1%) , 3.778/87.5(1%)

Choline (library entry number =31)
Hit ratio(% of total spectral intensity for metabolite): 90% (1 of 1 peaks were found)
Peaks found: chem shift/row (% of total intensity)
3.209/65(100%)
Peaks not found: chem shift/row (% of total intensity)


Dimethylamine (library entry number =42)
Hit ratio(% of total spectral intensity for metabolite): 90% (1 of 1 peaks were found)
Peaks found: chem shift/row (% of total intensity)
2.738/65(100%)
Peaks not found: chem shift/row (% of total intensity)


Trimethylamine-N-oxide (library entry number =50)
Hit ratio(% of total spectral intensity for metabolite): 90% (1 of 1 peaks were found)
Peaks found: chem shift/row (% of total intensity)
3.272/65(100%)
Peaks not found: chem shift/row (% of total intensity)


scyllo-Inositol (library entry number =54)
Hit ratio(% of total spectral intensity for metabolite): 0% (0 of 1 peaks were found)
Peaks found: chem shift/row (% of total intensity)

Peaks not found: chem shift/row (% of total intensity)
3.356/65(100%)

Trimethylamine (library entry number =69)
Hit ratio(% of total spectral intensity for metabolite): 0% (0 of 1 peaks were found)
Peaks found: chem shift/row (% of total intensity)

Peaks not found: chem shift/row (% of total intensity)
2.885/65(100%)

Glycine (library entry number =80)
Hit ratio(% of total spectral intensity for metabolite): 90% (1 of 1 peaks were found)
Peaks found: chem shift/row (% of total intensity)
3.571/65(100%)
Peaks not found: chem shift/row (% of total intensity)


Pyruvic acid (library entry number =101)
Hit ratio(% of total spectral intensity for metabolite): 90% (1 of 1 peaks were found)
Peaks found: chem shift/row (% of total intensity)
2.371/65(100%)
Peaks not found: chem shift/row (% of total intensity)


Acetic acid (library entry number =117)
Hit ratio(% of total spectral intensity for metabolite): 90% (1 of 1 peaks were found)
Peaks found: chem shift/row (% of total intensity)
1.925/65(100%)
Peaks not found: chem shift/row (% of total intensity)


Malonic acid (library entry number =134)
Hit ratio(% of total spectral intensity for metabolite): 90% (1 of 1 peaks were found)
Peaks found: chem shift/row (% of total intensity)
3.137/65(100%)
Peaks not found: chem shift/row (% of total intensity)


Formic acid (library entry number =148)
Hit ratio(% of total spectral intensity for metabolite): 90% (1 of 1 peaks were found)
Peaks found: chem shift/row (% of total intensity)
8.461/65(100%)
Peaks not found: chem shift/row (% of total intensity)


Fumaric acid (library entry number =149)
Hit ratio(% of total spectral intensity for metabolite): 90% (1 of 1 peaks were found)
Peaks found: chem shift/row (% of total intensity)
6.527/65(100%)
Peaks not found: chem shift/row (% of total intensity)


Succinic acid (library entry number =152)
Hit ratio(% of total spectral intensity for metabolite): 90% (1 of 1 peaks were found)
Peaks found: chem shift/row (% of total intensity)
2.409/65(100%)
Peaks not found: chem shift/row (% of total intensity)


Tartaric acid (library entry number =153)
Hit ratio(% of total spectral intensity for metabolite): 90% (1 of 1 peaks were found)
Peaks found: chem shift/row (% of total intensity)
4.33/65(100%)
Peaks not found: chem shift/row (% of total intensity)


Oxaloacetic acid (library entry number =159)
Hit ratio(% of total spectral intensity for metabolite): 90% (1 of 1 peaks were found)
Peaks found: chem shift/row (% of total intensity)
2.371/65(100%)
Peaks not found: chem shift/row (% of total intensity)


Glycerophosphorylcholine (library entry number =186)
Hit ratio(% of total spectral intensity for metabolite): 90% (1 of 1 peaks were found)
Peaks found: chem shift/row (% of total intensity)
3.235/65(100%)
Peaks not found: chem shift/row (% of total intensity)


Methanol (library entry number =202)
Hit ratio(% of total spectral intensity for metabolite): 90% (1 of 1 peaks were found)
Peaks found: chem shift/row (% of total intensity)
3.368/65(100%)
Peaks not found: chem shift/row (% of total intensity)


Phosphocholine (library entry number =207)
Hit ratio(% of total spectral intensity for metabolite): 90% (1 of 1 peaks were found)
Peaks found: chem shift/row (% of total intensity)
3.225/65(100%)
Peaks not found: chem shift/row (% of total intensity)


N-Acetylglucosamine (library entry number =174)
Hit ratio(% of total spectral intensity for metabolite): 89.91% (4 of 9 peaks were found)
Peaks found: chem shift/row (% of total intensity)
2.061/65(85.5%) , 3.78/65(2.4%) , 3.794/56(1%) , 3.794/74(1%)
Peaks not found: chem shift/row (% of total intensity)
3.497/65(2.8%) , 3.78/40(1.9%) , 3.78/90(1.9%) , 3.497/89(1.8%) , 3.497/41(1.8%)

Ergothioneine (library entry number =1)
Hit ratio(% of total spectral intensity for metabolite): 89.35% (3 of 7 peaks were found)
Peaks found: chem shift/row (% of total intensity)
3.272/65(85.6%) , 3.893/75(1.9%) , 3.893/55(1.9%)
Peaks not found: chem shift/row (% of total intensity)
6.805/64(3.5%) , 6.805/66(3.5%) , 3.893/85(1.8%) , 3.893/45(1.8%)

Isoleucine (library entry number =68)
Hit ratio(% of total spectral intensity for metabolite): 75.57% (5 of 22 peaks were found)
Peaks found: chem shift/row (% of total intensity)
0.942/65(20.1%) , 1.014/56(19.2%) , 1.014/74(19.2%) , 0.942/46(8.5%) , 0.942/84(8.5%)
Peaks not found: chem shift/row (% of total intensity)
3.677/60(6.8%) , 3.677/70(6.8%) , 1.263/45(0.9%) , 1.263/85(0.9%) , 1.263/81(0.8%) , 1.263/49(0.8%) , 1.263/27(0.8%) , 1.263/103(0.8%) , 1.263/61(0.8%) , 1.263/69(0.8%) , 1.472/65(0.8%) , 1.472/79(0.6%) , 1.472/51(0.6%) , 1.472/98(0.6%) , 1.472/32(0.6%) , 1.472/44(0.5%) , 1.472/86(0.5%)

Asparagine (library entry number =72)
Hit ratio(% of total spectral intensity for metabolite): 86.6% (16 of 29 peaks were found)
Peaks found: chem shift/row (% of total intensity)
4.006/50(10.3%) , 4.006/80(10.3%) , 4.006/61(8.8%) , 4.006/69(8.8%) , 2.867/53(5.7%) , 2.867/77(5.7%) , 2.867/34(5.6%) , 2.867/96(5.6%) , 2.955/49(5.5%) , 2.955/81(5.5%) , 2.955/37(5.2%) , 2.955/93(5.2%) , 2.934/65(2.1%) , 2.934/65(1.4%) , 2.867/52(0.6%) , 2.867/78(0.6%)
Peaks not found: chem shift/row (% of total intensity)
2.86/64.5(1.9%) , 2.91/96.5(1.4%) , 2.91/33.5(1.4%) , 2.884/64.5(1.2%) , 2.884/65.5(1.2%) , 2.909/34(1.2%) , 2.909/96(1.2%) , 2.909/112(0.8%) , 2.909/18(0.8%) , 2.91/112(0.6%) , 2.91/18(0.6%) , 2.934/127(0.5%) , 2.934/4(0.4%)

3-Methylhistidine (library entry number =74)
Hit ratio(% of total spectral intensity for metabolite): 86.95% (7 of 15 peaks were found)
Peaks found: chem shift/row (% of total intensity)
3.742/65(71%) , 3.962/82(5.3%) , 3.962/48(5.3%) , 3.314/52(1.5%) , 3.314/78(1.5%) , 3.264/76(1.2%) , 3.264/54(1.2%)
Peaks not found: chem shift/row (% of total intensity)
3.962/64(5.1%) , 3.314/93(1.4%) , 3.314/37(1.4%) , 8.069/68(1.2%) , 8.069/61.5(1.2%) , 3.264/35(0.9%) , 3.264/95(0.9%) , 7.131/65(0.9%)

N-Acetylaspartate (NAA) (library entry number =86)
Hit ratio(% of total spectral intensity for metabolite): 82.95% (5 of 13 peaks were found)
Peaks found: chem shift/row (% of total intensity)
2.027/65(79.5%) , 2.504/57(0.9%) , 2.504/72(0.9%) , 2.504/32.5(0.9%) , 2.504/97(0.9%)
Peaks not found: chem shift/row (% of total intensity)
2.491/45(2.5%) , 2.491/85(2.5%) , 2.51/45(2.4%) , 2.51/85(2.4%) , 2.691/44(1.8%) , 2.691/86(1.8%) , 2.701/84(1.8%) , 2.701/46(1.8%)

Leucine (library entry number =77)
Hit ratio(% of total spectral intensity for metabolite): 68.59% (7 of 37 peaks were found)
Peaks found: chem shift/row (% of total intensity)
0.971/57(18.4%) , 0.971/73(18.4%) , 0.96/57(14.8%) , 0.96/73(14.8%) , 1.749/65(1%) , 1.014/73.5(0.6%) , 1.014/56(0.6%)
Peaks not found: chem shift/row (% of total intensity)
3.741/47(7.2%) , 3.741/83(7.2%) , 1.682/65(1.6%) , 0.96/64.5(1.4%) , 0.971/65(0.9%) , 1.714/51.5(0.8%) , 1.711/41(0.8%) , 1.702/64.5(0.7%) , 1.714/39.5(0.7%) , 1.714/90.5(0.7%) , 3.741/60.5(0.7%) , 3.741/69(0.7%) , 1.714/4(0.7%) , 1.714/125(0.7%) , 1.722/73.5(0.6%) , 1.722/56.5(0.6%) , 1.711/4(0.5%) , 1.711/125(0.5%) , 1.714/43(0.5%) , 1.714/87.5(0.5%) , 1.714/55.5(0.5%) , 1.714/74.5(0.5%) , 1.711/51(0.5%) , 1.711/79(0.5%) , 1.714/23(0.3%) , 1.714/107.5(0.3%) , 1.714/61.5(0.3%) , 1.714/68(0.3%) , 1.711/74(0.3%) , 1.711/55.5(0.3%)

N,N-Dimethylglycine (library entry number =38)
Hit ratio(% of total spectral intensity for metabolite): 81.92% (1 of 2 peaks were found)
Peaks found: chem shift/row (% of total intensity)
2.934/65(81.9%)
Peaks not found: chem shift/row (% of total intensity)
3.724/65(18.1%)

Lysine (library entry number =81)
Hit ratio(% of total spectral intensity for metabolite): 76.49% (5 of 13 peaks were found)
Peaks found: chem shift/row (% of total intensity)
3.037/46(21.6%) , 3.037/84(21.6%) , 3.769/65(15.5%) , 3.769/49(8.9%) , 3.769/81(8.9%)
Peaks not found: chem shift/row (% of total intensity)
3.037/64(9.1%) , 3.037/66(9.1%) , 1.909/43.5(1.3%) , 1.909/86.5(1.3%) , 1.733/47(1.1%) , 1.733/83(1.1%) , 1.733/43(0.4%) , 1.733/87(0.4%)

2,3-Butanediol (library entry number =32)
Hit ratio(% of total spectral intensity for metabolite): 74.15% (2 of 14 peaks were found)
Peaks found: chem shift/row (% of total intensity)
1.148/73(37.1%) , 1.148/57(37.1%)
Peaks not found: chem shift/row (% of total intensity)
3.731/58(4.8%) , 3.731/72(4.8%) , 1.148/79(2.5%) , 1.148/51(2.5%) , 1.148/82(2.4%) , 1.148/48(2.4%) , 3.731/51(1.3%) , 3.731/79(1.3%) , 3.731/86(1.3%) , 3.731/44(1.3%) , 3.731/33(0.6%) , 3.731/97(0.6%)

Valine (library entry number =36)
Hit ratio(% of total spectral intensity for metabolite): 74.04% (4 of 14 peaks were found)
Peaks found: chem shift/row (% of total intensity)
0.994/56(19%) , 0.994/74(19%) , 1.047/56(18%) , 1.047/74(18%)
Peaks not found: chem shift/row (% of total intensity)
3.617/59(10.4%) , 3.617/71(10.4%) , 2.276/59(1%) , 2.276/71(1%) , 2.276/41(0.7%) , 2.276/89(0.7%) , 2.276/53(0.7%) , 2.276/77(0.7%) , 2.276/35(0.2%) , 2.276/95(0.2%)

N-Acetylneuraminic acid (library entry number =193)
Hit ratio(% of total spectral intensity for metabolite): 73.89% (10 of 27 peaks were found)
Peaks found: chem shift/row (% of total intensity)
2.061/65(59.8%) , 3.625/58(2%) , 3.625/72(2%) , 3.851/53(1.9%) , 3.851/77(1.9%) , 3.992/51.5(1.8%) , 3.992/78.5(1.8%) , 3.769/65(1.4%) , 3.769/49(0.7%) , 3.769/81(0.7%)
Peaks not found: chem shift/row (% of total intensity)
2.046/65(5.9%) , 3.625/42(1.8%) , 3.625/88(1.8%) , 1.83/65(1.7%) , 2.238/65(1.7%) , 3.851/46(1.5%) , 3.851/84(1.5%) , 2.222/55(1.3%) , 2.222/75(1.3%) , 1.83/96(1.1%) , 1.83/34(1.1%) , 2.222/88(1%) , 2.222/42(1%) , 3.769/58.5(0.9%) , 3.769/71.5(0.9%) , 3.769/88(0.7%) , 3.769/42(0.7%)

4-Methyl-2-oxovaleric acid (library entry number =98)
Hit ratio(% of total spectral intensity for metabolite): 72.42% (3 of 9 peaks were found)
Peaks found: chem shift/row (% of total intensity)
0.939/73.5(35.7%) , 0.939/56.5(35.7%) , 2.098/65(0.9%)
Peaks not found: chem shift/row (% of total intensity)
2.614/56(12.6%) , 2.614/74(12.6%) , 2.098/48(0.8%) , 2.098/82(0.8%) , 2.098/100(0.4%) , 2.098/30(0.4%)

N-Acetylaspartylglutamate (NAAG) (library entry number =190)
Hit ratio(% of total spectral intensity for metabolite): 77.48% (4 of 13 peaks were found)
Peaks found: chem shift/row (% of total intensity)
2.061/65(68.2%) , 1.925/65(3.8%) , 2.543/85(2.8%) , 2.543/45(2.8%)
Peaks not found: chem shift/row (% of total intensity)
2.207/65(3.7%) , 2.524/45(2.9%) , 2.524/85(2.9%) , 2.742/85(2.3%) , 2.742/44.5(2.3%) , 2.752/85.5(2.2%) , 2.752/44(2.2%) , 2.207/86(2%) , 2.207/44(2%)

Suberic acid (library entry number =65)
Hit ratio(% of total spectral intensity for metabolite): 0% (0 of 15 peaks were found)
Peaks found: chem shift/row (% of total intensity)

Peaks not found: chem shift/row (% of total intensity)
2.18/84(26.9%) , 2.18/46(26.9%) , 2.18/65(17.7%) , 1.31/65(10.7%) , 1.31/46(3.9%) , 1.31/84(3.9%) , 1.552/65(1.8%) , 1.552/84(1.4%) , 1.552/46(1.4%) , 1.31/52(1.4%) , 1.31/78(1.4%) , 1.552/103(0.7%) , 1.552/27(0.7%) , 1.552/58(0.6%) , 1.552/72(0.6%)

Glucose-6-phosphate (library entry number =105)
Hit ratio(% of total spectral intensity for metabolite): 64.76% (16 of 31 peaks were found)
Peaks found: chem shift/row (% of total intensity)
3.503/65(6.9%) , 3.294/53.5(6.1%) , 3.294/76.5(6.1%) , 3.278/53(5.9%) , 3.278/77(5.9%) , 3.503/40.5(4.9%) , 3.503/89(4.9%) , 3.368/65(4.4%) , 4.006/69(3.6%) , 4.006/61(3.6%) , 4.006/61(3.6%) , 4.006/69(3.6%) , 3.571/65(2%) , 3.539/41(1.4%) , 3.539/88.5(1.4%) , 3.489/65.5(0.4%)
Peaks not found: chem shift/row (% of total intensity)
3.73/65(5.2%) , 3.73/40.5(3.8%) , 3.73/89(3.8%) , 3.574/40.5(3.7%) , 3.574/89.5(3.7%) , 3.577/40(3.4%) , 3.577/89.5(3.4%) , 3.577/65(2.7%) , 3.574/65(2%) , 3.574/52.5(0.9%) , 3.574/76.5(0.9%) , 3.577/52.5(0.7%) , 3.577/76.5(0.7%) , 4.05/55(0.1%) , 4.05/74.5(0.1%)

Creatinine (library entry number =29)
Hit ratio(% of total spectral intensity for metabolite): 69.86% (1 of 3 peaks were found)
Peaks found: chem shift/row (% of total intensity)
3.049/65(69.9%)
Peaks not found: chem shift/row (% of total intensity)
4.065/66(15.1%) , 4.065/64(15.1%)

Thiamine (library entry number =206)
Hit ratio(% of total spectral intensity for metabolite): 68.09% (3 of 11 peaks were found)
Peaks found: chem shift/row (% of total intensity)
2.492/65(43.1%) , 2.568/65(23.1%) , 3.186/65(1.9%)
Peaks not found: chem shift/row (% of total intensity)
8.047/65(8%) , 3.89/65(6.7%) , 3.89/50(4.3%) , 3.89/80(4.3%) , 9.432/65(4.2%) , 5.455/65(2.7%) , 3.186/50(0.9%) , 3.186/80(0.9%)

Taurine (library entry number =181)
Hit ratio(% of total spectral intensity for metabolite): 67.93% (4 of 6 peaks were found)
Peaks found: chem shift/row (% of total intensity)
3.428/65(25.2%) , 3.272/65(19.1%) , 3.272/48(11.8%) , 3.272/82(11.8%)
Peaks not found: chem shift/row (% of total intensity)
3.428/48(16%) , 3.428/82(16%)

Methyl isobutyric acid (library entry number =198)
Hit ratio(% of total spectral intensity for metabolite): 67.86% (2 of 8 peaks were found)
Peaks found: chem shift/row (% of total intensity)
1.148/56(33.9%) , 1.148/74(33.9%)
Peaks not found: chem shift/row (% of total intensity)
3.702/65(27.6%) , 2.641/65(1.5%) , 2.641/47(1.1%) , 2.641/83(1.1%) , 2.641/101(0.4%) , 2.641/29(0.4%)

Anserine nitrate (library entry number =15)
Hit ratio(% of total spectral intensity for metabolite): 71.08% (14 of 42 peaks were found)
Peaks found: chem shift/row (% of total intensity)
3.78/65(49.3%) , 3.211/63.5(3.9%) , 3.211/66.5(3.9%) , 2.672/44(1.7%) , 2.672/86(1.7%) , 3.037/85(1.3%) , 3.037/45(1.3%) , 3.037/85(1.3%) , 3.037/45(1.3%) , 2.663/45(1.2%) , 2.663/85(1.2%) , 2.649/65(1%) , 2.661/65(1%) , 3.195/65(0.9%)
Peaks not found: chem shift/row (% of total intensity)
3.227/44.5(2%) , 3.227/85.5(2%) , 3.211/49.5(2%) , 3.211/80.5(2%) , 3.235/84.5(1.5%) , 3.235/45.5(1.5%) , 3.24/84.5(1.5%) , 3.24/45.5(1.5%) , 2.694/65(1.2%) , 2.694/46.5(1.1%) , 2.694/83.5(1.1%) , 2.681/65(1%) , 2.723/45(0.9%) , 2.723/85(0.9%) , 2.723/43(0.8%) , 2.723/86.5(0.8%) , 2.681/85.5(0.8%) , 2.706/25(0.6%) , 2.706/104(0.6%) , 2.709/64(0.6%) , 2.672/61(0.6%) , 2.672/69(0.6%) , 2.663/103(0.6%) , 2.663/26.5(0.6%) , 2.709/44.5(0.6%) , 2.709/85.5(0.6%) , 2.672/102(0.5%) , 2.672/27(0.5%)

Glutathione (reduced) (library entry number =92)
Hit ratio(% of total spectral intensity for metabolite): 61.66% (20 of 43 peaks were found)
Peaks found: chem shift/row (% of total intensity)
3.79/65(14.2%) , 3.79/65(13.5%) , 2.17/73.5(4.9%) , 3.79/49(4.2%) , 3.79/81(4.2%) , 3.79/49(4.1%) , 3.79/81(4.1%) , 2.17/37(1.6%) , 2.17/92(1.6%) , 2.955/81(1.6%) , 2.955/49(1.6%) , 2.955/48(1%) , 2.955/47.5(0.9%) , 2.955/82(0.9%) , 2.54/65.5(0.7%) , 2.568/65.5(0.6%) , 2.568/65.5(0.6%) , 2.955/82.5(0.6%) , 2.54/64.5(0.4%) , 2.54/64(0.3%)
Peaks not found: chem shift/row (% of total intensity)
2.17/56(4.9%) , 2.558/71.5(3.5%) , 2.558/58(3.5%) , 2.966/46.5(2%) , 2.966/82.5(2%) , 2.983/82(1.9%) , 2.983/46.5(1.9%) , 2.977/82(1.6%) , 2.977/47.5(1.6%) , 2.976/82(1.6%) , 2.976/47.5(1.6%) , 2.963/47(1.5%) , 2.963/83(1.5%) , 3.305/46.5(1.4%) , 3.305/83.5(1.4%) , 3.317/84(1.3%) , 3.317/46(1.3%) , 2.966/52.5(0.8%) , 2.966/75.5(0.7%) , 2.558/91(0.7%) , 2.558/39(0.7%) , 2.964/46(0.4%) , 2.964/83.5(0.4%)

Malonyl coenzyme A (library entry number =145)
Hit ratio(% of total spectral intensity for metabolite): 66.12% (7 of 25 peaks were found)
Peaks found: chem shift/row (% of total intensity)
3.544/65(22.9%) , 8.278/65(16.7%) , 3.137/65(12.7%) , 8.555/65(10%) , 3.679/65(1.8%) , 2.439/65(1.4%) , 2.661/65(0.6%)
Peaks not found: chem shift/row (% of total intensity)
0.724/65(7.2%) , 0.862/65(5.3%) , 6.178/65(4.6%) , 6.164/65(4.2%) , 4.004/65(3.1%) , 3.031/65(1.9%) , 3.031/82(1%) , 3.031/48(1%) , 0.737/65(0.9%) , 2.353/65(0.8%) , 3.353/57(0.7%) , 3.353/73(0.7%) , 2.622/65(0.7%) , 2.439/48(0.5%) , 2.439/82(0.5%) , 0.846/65(0.4%) , 3.353/89(0.3%) , 3.353/41(0.3%)

N-Acetylmethionine (library entry number =137)
Hit ratio(% of total spectral intensity for metabolite): 65.03% (1 of 2 peaks were found)
Peaks found: chem shift/row (% of total intensity)
2.122/65(65%)
Peaks not found: chem shift/row (% of total intensity)
2.039/65(35%)

Glucosamine-6-phosphate (library entry number =173)
Hit ratio(% of total spectral intensity for metabolite): 65.39% (17 of 29 peaks were found)
Peaks found: chem shift/row (% of total intensity)
3.884/65(8.1%) , 3.66/65(7%) , 3.632/65(6.4%) , 3.599/77(4.5%) , 3.599/53(4.5%) , 2.972/51.5(3.8%) , 2.972/78(3.8%) , 2.972/51.5(3.8%) , 2.972/78(3.8%) , 4.006/61(3.3%) , 4.006/69(3.3%) , 3.287/74(2.9%) , 3.287/56(2.9%) , 3.632/41(2.8%) , 3.632/88.5(2.8%) , 2.955/51.5(1.7%) , 3.368/65(0.2%)
Peaks not found: chem shift/row (% of total intensity)
3.884/40(5.4%) , 3.884/90(5.4%) , 5.435/60(4.3%) , 5.435/70(4.3%) , 3.66/89.5(3.2%) , 3.66/40.5(3.2%) , 3.287/46.5(2.8%) , 3.287/83(2.8%) , 2.955/78(1.7%) , 4.026/70(1.1%) , 4.069/55(0.3%) , 4.069/75(0.3%)

trans-Aconitic acid (library entry number =30)
Hit ratio(% of total spectral intensity for metabolite): 0% (0 of 2 peaks were found)
Peaks found: chem shift/row (% of total intensity)

Peaks not found: chem shift/row (% of total intensity)
3.451/65(62.4%) , 6.593/65(37.6%)

Tyrosine (library entry number =208)
Hit ratio(% of total spectral intensity for metabolite): 61.6% (4 of 18 peaks were found)
Peaks found: chem shift/row (% of total intensity)
6.907/76(20.3%) , 6.907/54(20.3%) , 7.199/54(10.5%) , 7.199/76(10.5%)
Peaks not found: chem shift/row (% of total intensity)
3.947/62(7.1%) , 3.947/68(7.1%) , 3.947/48.5(5.5%) , 3.947/81.5(5.5%) , 6.907/47(1.6%) , 6.907/83(1.6%) , 3.057/56(1.5%) , 3.057/74(1.5%) , 3.057/36(1.4%) , 3.057/94(1.4%) , 3.202/90(1%) , 3.202/40(1%) , 3.202/53(1%) , 3.202/77(1%)

Sarcosine (library entry number =75)
Hit ratio(% of total spectral intensity for metabolite): 61.49% (1 of 2 peaks were found)
Peaks found: chem shift/row (% of total intensity)
2.738/65(61.5%)
Peaks not found: chem shift/row (% of total intensity)
3.614/65(38.5%)

Glutathione (oxidised) (library entry number =91)
Hit ratio(% of total spectral intensity for metabolite): 51.72% (19 of 50 peaks were found)
Peaks found: chem shift/row (% of total intensity)
3.78/65(15.8%) , 3.78/81(5.7%) , 3.78/49(5.7%) , 2.17/57(3.7%) , 2.17/73(3.7%) , 2.516/65(2.3%) , 2.516/65(2.1%) , 2.516/65(2%) , 2.54/65(2%) , 2.17/37(1.8%) , 2.17/93(1.8%) , 3.812/64.5(1.2%) , 3.8/64.5(1.2%) , 3.769/64.5(1.1%) , 3.78/64.5(1%) , 2.516/103(0.2%) , 2.516/26(0.2%) , 2.516/103.5(0.2%) , 2.516/27(0.2%)
Peaks not found: chem shift/row (% of total intensity)
2.971/47(4.1%) , 2.971/83(4.1%) , 3.306/47(3.7%) , 3.306/83(3.7%) , 3.317/47(3.4%) , 3.317/83(3.4%) , 2.991/47(3.3%) , 2.991/83(3.3%) , 5.716/65(1.9%) , 2.54/76(1.6%) , 2.54/54(1.6%) , 2.54/45(1.3%) , 2.54/85(1.3%) , 2.516/45(1.2%) , 2.516/85(1.2%) , 2.516/45(1.2%) , 2.516/85(1.2%) , 2.516/45(1.1%) , 2.516/85(1.1%) , 2.54/33(0.9%) , 2.54/97(0.9%) , 2.54/13.5(0.4%) , 2.54/116(0.4%) , 2.498/62(0.3%) , 2.498/68(0.3%) , 2.515/61.5(0.2%) , 2.515/68.5(0.2%) , 2.54/61(0.2%) , 2.54/69(0.2%) , 2.524/61(0.2%) , 2.524/69(0.2%)

Argininosuccinic acid (library entry number =109)
Hit ratio(% of total spectral intensity for metabolite): 50.83% (10 of 35 peaks were found)
Peaks found: chem shift/row (% of total intensity)
6.527/65(19.9%) , 3.78/65(5.8%) , 2.672/44(3.3%) , 2.672/86(3.3%) , 2.672/45(3.2%) , 2.672/85(3.2%) , 2.672/44(3.1%) , 2.672/86(3.1%) , 3.78/81(2.9%) , 3.78/49(2.9%)
Peaks not found: chem shift/row (% of total intensity)
3.286/65(5.9%) , 2.672/47.5(3.1%) , 2.672/82.5(3.1%) , 2.68/45(3.1%) , 2.68/85(3.1%) , 2.379/45.5(2.5%) , 2.379/84.5(2.5%) , 2.359/45(2.4%) , 2.359/85(2.4%) , 2.827/48(2%) , 2.827/82(2%) , 2.369/58.5(1.8%) , 2.369/71(1.8%) , 2.369/97.5(1.7%) , 2.369/32(1.7%) , 2.827/40(1.4%) , 2.827/89.5(1.4%) , 4.307/74(1.3%) , 4.307/56(1.3%) , 3.286/83(1.1%) , 3.286/47(1.1%) , 4.307/48(1.1%) , 4.307/82(1.1%) , 2.369/38.5(0.2%) , 2.369/92(0.2%)

Glutamine (library entry number =17)
Hit ratio(% of total spectral intensity for metabolite): 54.7% (25 of 57 peaks were found)
Peaks found: chem shift/row (% of total intensity)
3.78/65(17.5%) , 3.78/81(8.3%) , 3.78/49(8.3%) , 2.439/65(3.9%) , 2.48/65(2%) , 2.48/65(1.9%) , 2.48/65(1.8%) , 2.48/65(1.5%) , 2.409/65(1%) , 2.159/73(0.9%) , 2.159/57(0.9%) , 2.409/65(0.8%) , 2.434/38.5(0.7%) , 2.434/91.5(0.7%) , 2.409/85.5(0.5%) , 2.409/44.5(0.5%) , 2.439/104(0.5%) , 2.439/25.5(0.5%) , 2.439/45(0.5%) , 2.439/85(0.5%) , 2.113/65(0.4%) , 2.48/25(0.3%) , 2.48/105(0.3%) , 2.48/25(0.2%) , 2.48/105(0.2%)
Peaks not found: chem shift/row (% of total intensity)
2.458/52.5(3.8%) , 2.458/77.5(3.8%) , 2.458/38(3.7%) , 2.458/92(3.7%) , 2.14/56.5(2.5%) , 2.14/73.5(2.5%) , 2.14/80.5(2.4%) , 2.14/49.5(2.4%) , 2.14/33.5(2.1%) , 2.14/96.5(2.1%) , 2.14/40.5(2%) , 2.14/89.5(2%) , 2.14/65(1.3%) , 2.121/56(0.9%) , 2.121/74(0.9%) , 2.166/46.5(0.6%) , 2.166/83.5(0.6%) , 2.13/62(0.6%) , 2.13/68(0.6%) , 2.13/61.5(0.6%) , 2.13/68.5(0.6%) , 2.13/65(0.6%) , 2.458/18.5(0.5%) , 2.458/111.5(0.5%) , 2.13/65(0.5%) , 2.13/46(0.5%) , 2.13/84(0.5%) , 2.13/84(0.5%) , 2.13/46(0.5%) , 2.434/65(0.4%) , 2.409/85.5(0.4%) , 2.409/44.5(0.4%)

Porphobilinogen (library entry number =170)
Hit ratio(% of total spectral intensity for metabolite): 60.32% (2 of 8 peaks were found)
Peaks found: chem shift/row (% of total intensity)
3.415/65(40.6%) , 4.17/65(19.7%)
Peaks not found: chem shift/row (% of total intensity)
2.401/45.5(10.2%) , 2.401/84.5(10.2%) , 2.401/64.5(6.4%) , 2.66/85(5.2%) , 2.66/45(5.2%) , 2.66/65(2.5%)

Pyroglutamic acid (library entry number =127)
Hit ratio(% of total spectral intensity for metabolite): 65.22% (15 of 80 peaks were found)
Peaks found: chem shift/row (% of total intensity)
2.409/65(11.4%) , 2.409/65(9.9%) , 2.409/86(8.8%) , 2.409/44(8.8%) , 2.409/86(7.5%) , 2.409/44(7.5%) , 2.036/75(2%) , 2.036/55(2%) , 2.504/71(1.9%) , 2.504/59(1.9%) , 4.188/61(0.8%) , 4.188/69(0.8%) , 4.188/84(0.8%) , 4.188/46(0.8%) , 2.053/65(0.2%)
Peaks not found: chem shift/row (% of total intensity)
2.504/38(1.7%) , 2.504/92(1.7%) , 2.036/63.5(1.5%) , 2.036/66.5(1.5%) , 2.036/42(1.5%) , 2.036/88(1.5%) , 2.504/17(1.1%) , 2.504/112(1.1%) , 2.036/22(0.9%) , 2.036/108(0.9%) , 2.39/65(0.9%) , 2.504/80(0.9%) , 2.504/49.5(0.9%) , 2.036/96(0.8%) , 2.036/34(0.8%) , 2.03/64(0.7%) , 2.03/66(0.7%) , 2.525/54(0.6%) , 2.525/75(0.6%) , 2.501/48(0.6%) , 2.501/81.5(0.6%) , 2.499/65(0.5%) , 2.501/65(0.5%) , 2.501/62(0.4%) , 2.501/68(0.4%) , 2.499/48(0.4%) , 2.499/81.5(0.4%) , 2.496/75(0.4%) , 2.496/55(0.4%) , 2.519/48.5(0.4%) , 2.519/81.5(0.4%) , 2.494/75.5(0.4%) , 2.494/54.5(0.4%) , 2.03/48(0.4%) , 2.03/82(0.4%) , 2.499/75.5(0.4%) , 2.499/54.5(0.4%) , 2.519/65(0.4%) , 2.519/63(0.4%) , 2.519/67(0.4%) , 2.03/71(0.3%) , 2.03/59(0.3%) , 2.03/46(0.3%) , 2.03/84(0.3%) , 2.501/59(0.3%) , 2.501/71(0.3%) , 2.501/75(0.3%) , 2.501/55(0.3%) , 2.519/54.5(0.3%) , 2.519/75(0.3%) , 2.03/29.5(0.2%) , 2.03/100.5(0.2%) , 2.501/101.5(0.2%) , 2.501/28(0.2%) , 2.496/48(0.2%) , 2.496/82(0.2%) , 2.03/55(0.2%) , 2.03/75(0.2%) , 2.519/28(0.2%) , 2.519/101(0.2%) , 2.525/68.5(0.2%) , 2.525/62(0.2%) , 2.525/65(0.1%) , 2.501/35.5(0.1%) , 2.501/94.5(0.1%)

cis-Aconitic acid (library entry number =108)
Hit ratio(% of total spectral intensity for metabolite): 57.89% (1 of 3 peaks were found)
Peaks found: chem shift/row (% of total intensity)
3.137/65(57.9%)
Peaks not found: chem shift/row (% of total intensity)
5.766/63.5(21.1%) , 5.766/66.5(21.1%)

Cysteamine (library entry number =150)
Hit ratio(% of total spectral intensity for metabolite): 56.88% (2 of 6 peaks were found)
Peaks found: chem shift/row (% of total intensity)
3.397/65(32.3%) , 3.042/65(24.6%)
Peaks not found: chem shift/row (% of total intensity)
3.397/48(12.2%) , 3.397/82(12.2%) , 3.042/48(9.3%) , 3.042/82(9.3%)

Fructose (library entry number =5)
Hit ratio(% of total spectral intensity for metabolite): 80.35% (11 of 27 peaks were found)
Peaks found: chem shift/row (% of total intensity)
3.57/50(14.6%) , 3.57/80(14.6%) , 3.717/50(13.4%) , 3.717/80(13.4%) , 3.808/52(7.7%) , 3.808/78(7.7%) , 4.031/49(2.6%) , 4.031/81(2.6%) , 3.66/65(1.7%) , 3.581/49.5(1.4%) , 3.57/65(0.8%)
Peaks not found: chem shift/row (% of total intensity)
3.903/48(2.7%) , 3.903/82(2.7%) , 3.903/56(2.4%) , 3.903/74(2.4%) , 3.581/80(1.4%) , 3.683/57.5(1.3%) , 3.683/72.5(1.3%) , 3.605/49(1.2%) , 3.605/80.5(1.2%) , 4.004/65(0.8%) , 4.119/70(0.6%) , 4.119/60(0.6%) , 3.581/18(0.3%) , 3.581/111.5(0.3%) , 3.57/33.5(0.2%) , 4.04/64.5(0.2%)

Uridine 5-diphosphate (library entry number =182)
Hit ratio(% of total spectral intensity for metabolite): 93.66% (6 of 10 peaks were found)
Peaks found: chem shift/row (% of total intensity)
7.99/75(20%) , 7.99/55(20%) , 5.976/55(18.7%) , 5.976/75(18.7%) , 5.976/55.5(8.1%) , 5.976/74.5(8.1%)
Peaks not found: chem shift/row (% of total intensity)
5.976/65(2.9%) , 5.976/64.5(2.1%) , 8.114/54.5(0.6%) , 8.114/75(0.6%)

Uridine 5-monophosphate (library entry number =191)
Hit ratio(% of total spectral intensity for metabolite): 0% (0 of 8 peaks were found)
Peaks found: chem shift/row (% of total intensity)

Peaks not found: chem shift/row (% of total intensity)
8.107/55(26.4%) , 8.107/75(26.4%) , 5.991/75(20.1%) , 5.991/55(20.1%) , 6.006/65(3.2%) , 5.991/64.5(2.6%) , 6.006/55(0.6%) , 6.006/75(0.6%)

Guanosine-5-monophosphate (GMP) (library entry number =100)
Hit ratio(% of total spectral intensity for metabolite): 52.67% (1 of 3 peaks were found)
Peaks found: chem shift/row (% of total intensity)
8.182/65(52.7%)
Peaks not found: chem shift/row (% of total intensity)
5.932/65(24.7%) , 5.944/65(22.7%)

Lactic acid (library entry number =131)
Hit ratio(% of total spectral intensity for metabolite): 52.38% (6 of 16 peaks were found)
Peaks found: chem shift/row (% of total intensity)
1.335/74(22.5%) , 1.335/56(22.5%) , 4.124/74(3%) , 4.124/56(3%) , 4.124/91(0.6%) , 4.124/38(0.6%)
Peaks not found: chem shift/row (% of total intensity)
1.338/63(6.8%) , 1.338/67(6.8%) , 1.324/67(6.5%) , 1.324/63(6.5%) , 1.338/58.5(5.1%) , 1.338/71.5(5.1%) , 1.324/71.5(5%) , 1.324/58.5(5%) , 4.131/56(0.4%) , 4.131/73.5(0.4%)

Nicotinamide adenine dinucleotide hydrate (NAD) (library entry number =162)
Hit ratio(% of total spectral intensity for metabolite): 49.92% (2 of 23 peaks were found)
Peaks found: chem shift/row (% of total intensity)
8.182/65(29.3%) , 8.428/65(20.6%)
Peaks not found: chem shift/row (% of total intensity)
6.035/65(9.1%) , 6.047/65(7.4%) , 6.074/65(3.5%) , 6.066/65(3.4%) , 8.844/78(2.4%) , 8.844/52(2.4%) , 8.844/58(2.2%) , 8.844/72(2.2%) , 9.151/57(1.8%) , 9.151/73(1.8%) , 8.204/64.5(1.8%) , 8.204/83(1.4%) , 8.204/47(1.4%) , 9.342/62(1.4%) , 9.342/68(1.4%) , 9.151/76(1.4%) , 9.151/54(1.4%) , 9.342/60(1.2%) , 9.342/70(1.2%) , 8.505/65(0.6%) , 8.268/65(0.5%)

Uridine 5-diphosphoglucose (library entry number =165)
Hit ratio(% of total spectral intensity for metabolite): 49.79% (15 of 35 peaks were found)
Peaks found: chem shift/row (% of total intensity)
7.95/75(17.7%) , 7.95/55(17.7%) , 3.78/65(3.8%) , 3.475/65(2.6%) , 3.794/55(1%) , 3.794/75(1%) , 3.548/56.5(0.7%) , 3.548/73.5(0.7%) , 3.548/48(0.7%) , 3.548/81.5(0.7%) , 3.548/48(0.7%) , 3.548/82(0.7%) , 3.548/48(0.7%) , 3.548/56(0.6%) , 3.548/73(0.6%)
Peaks not found: chem shift/row (% of total intensity)
5.985/75(13.3%) , 5.985/55(13.3%) , 3.78/41(3%) , 3.78/89(3%) , 3.475/89(2.1%) , 3.475/40.5(2.1%) , 5.995/65(1.9%) , 3.87/46(1.2%) , 3.87/83(1.2%) , 5.6/60.5(1.2%) , 5.6/69.5(1.2%) , 5.614/60.5(1.2%) , 5.614/69.5(1.2%) , 5.995/55(1%) , 5.995/75(1%) , 5.985/64.5(0.7%) , 3.794/42.5(0.3%) , 3.794/87.5(0.3%) , 3.87/51.5(0.3%) , 3.87/78.5(0.3%)

2-hydroxybutyric acid (library entry number =177)
Hit ratio(% of total spectral intensity for metabolite): 48.24% (5 of 21 peaks were found)
Peaks found: chem shift/row (% of total intensity)
0.898/65(39.5%) , 4.006/51(2.2%) , 4.006/79(2.2%) , 1.653/64.5(2.1%) , 1.653/65.5(2.1%)
Peaks not found: chem shift/row (% of total intensity)
0.898/46(17.4%) , 0.898/84(17.4%) , 4.006/63(2%) , 4.006/67(2%) , 1.653/83(1.6%) , 1.653/47(1.6%) , 1.745/69(1.3%) , 1.745/61(1.3%) , 1.745/50(1.1%) , 1.745/80(1.1%) , 1.653/101.5(0.9%) , 1.653/28.5(0.9%) , 1.745/31.5(0.8%) , 1.745/98(0.8%) , 1.745/42.5(0.8%) , 1.745/87.5(0.8%)

2-Aminobutyric acid (library entry number =28)
Hit ratio(% of total spectral intensity for metabolite): 47.65% (3 of 14 peaks were found)
Peaks found: chem shift/row (% of total intensity)
0.976/65(40.6%) , 3.714/65(6.5%) , 1.881/65(0.6%)
Peaks not found: chem shift/row (% of total intensity)
0.976/46(16.8%) , 0.976/84(16.8%) , 3.714/50(4.5%) , 3.714/80(4.5%) , 1.902/60.5(1.8%) , 1.902/69.5(1.8%) , 1.902/52(1.4%) , 1.902/78(1.4%) , 1.902/87(1.4%) , 1.902/43(1.4%) , 1.917/65(0.5%)

Carnosine (beta-alanyl_L-histidine) (library entry number =187)
Hit ratio(% of total spectral intensity for metabolite): 41.52% (14 of 55 peaks were found)
Peaks found: chem shift/row (% of total intensity)
3.235/65(15.2%) , 8.254/65(11.7%) , 3.225/65(7.8%) , 3.256/65(1.3%) , 3.368/65(0.8%) , 2.672/86(0.7%) , 2.672/43(0.7%) , 2.663/85(0.5%) , 2.663/44.5(0.5%) , 2.691/54(0.5%) , 2.691/76(0.5%) , 2.672/43(0.5%) , 2.672/86(0.4%) , 2.672/43(0.4%)
Peaks not found: chem shift/row (% of total intensity)
3.235/48(7.1%) , 3.235/82(7.1%) , 3.225/47(4.1%) , 3.225/83(4.1%) , 2.689/56(3.1%) , 2.689/74(3.1%) , 7.112/65(2.7%) , 7.112/62(2.2%) , 7.112/68(2.2%) , 3.114/45.5(1.9%) , 3.114/84.5(1.9%) , 3.119/45.5(1.9%) , 3.119/84.5(1.9%) , 2.689/38.5(1.8%) , 2.689/91.5(1.8%) , 2.708/44(0.8%) , 2.708/85.5(0.8%) , 2.689/115.5(0.7%) , 2.689/14(0.7%) , 3.235/29.5(0.6%) , 3.235/100.5(0.6%) , 2.708/62(0.5%) , 2.708/68(0.5%) , 2.718/44.5(0.5%) , 2.718/85.5(0.5%) , 2.718/62(0.5%) , 2.718/68(0.5%) , 2.691/45.5(0.4%) , 2.691/84.5(0.4%) , 2.672/61.5(0.4%) , 2.672/68.5(0.4%) , 2.689/31.5(0.3%) , 2.689/97.5(0.3%) , 2.672/61(0.3%) , 2.672/69(0.3%) , 2.663/60.5(0.3%) , 2.663/69.5(0.3%) , 3.235/12.5(0.2%) , 3.235/117(0.2%) , 2.672/61.5(0.2%) , 2.672/68.5(0.2%)

Capric acid (library entry number =90)
Hit ratio(% of total spectral intensity for metabolite): 0% (0 of 10 peaks were found)
Peaks found: chem shift/row (% of total intensity)

Peaks not found: chem shift/row (% of total intensity)
0.865/65(37.5%) , 2.174/46(17.5%) , 2.174/84(17.5%) , 2.174/65(12.1%) , 1.296/65(4.4%) , 0.865/46(3.6%) , 0.865/84(3.6%) , 1.287/65(2.2%) , 1.272/65(0.9%) , 1.263/65(0.7%)

Hypoxanthine (library entry number =56)
Hit ratio(% of total spectral intensity for metabolite): 46.6% (1 of 2 peaks were found)
Peaks found: chem shift/row (% of total intensity)
8.217/65(46.6%)
Peaks not found: chem shift/row (% of total intensity)
8.194/65(53.4%)

Histamine (library entry number =94)
Hit ratio(% of total spectral intensity for metabolite): 50.81% (4 of 12 peaks were found)
Peaks found: chem shift/row (% of total intensity)
3.306/65(28.7%) , 3.042/65(9.4%) , 8.146/65(6.5%) , 8.146/65(6.3%)
Peaks not found: chem shift/row (% of total intensity)
3.306/83(12%) , 3.306/47(12%) , 7.977/65(6.2%) , 7.158/65(4.3%) , 3.042/47(3.7%) , 3.042/83(3.7%) , 7.158/62(3.6%) , 7.158/68(3.6%)

Hypotaurine (library entry number =129)
Hit ratio(% of total spectral intensity for metabolite): 43.91% (2 of 6 peaks were found)
Peaks found: chem shift/row (% of total intensity)
3.368/65(24.8%) , 2.649/65(19.1%)
Peaks not found: chem shift/row (% of total intensity)
3.368/48(16.5%) , 3.368/82(16.5%) , 2.649/47.5(11.5%) , 2.649/82.5(11.5%)

Histidine (library entry number =78)
Hit ratio(% of total spectral intensity for metabolite): 43.72% (4 of 8 peaks were found)
Peaks found: chem shift/row (% of total intensity)
4.006/81(11.5%) , 4.006/49(11.5%) , 4.006/68.5(10.4%) , 4.006/61.5(10.4%)
Peaks not found: chem shift/row (% of total intensity)
7.971/65(32.6%) , 7.127/65(14.8%) , 3.261/38.5(4.4%) , 3.261/91.5(4.4%)

Uridine-5-diphosphogalactose (library entry number =189)
Hit ratio(% of total spectral intensity for metabolite): 43.25% (13 of 53 peaks were found)
Peaks found: chem shift/row (% of total intensity)
7.95/55(18.6%) , 7.95/75(18.6%) , 3.753/65(1.7%) , 3.737/57(0.7%) , 3.737/72.5(0.7%) , 3.756/56.5(0.5%) , 3.756/73.5(0.5%) , 3.723/72(0.5%) , 3.756/55(0.3%) , 3.756/75(0.3%) , 3.753/94.5(0.3%) , 3.756/65(0.2%) , 3.756/43.5(0.2%)
Peaks not found: chem shift/row (% of total intensity)
5.985/55(15.3%) , 5.985/75(15.3%) , 3.924/82(1.7%) , 3.924/48(1.7%) , 5.652/70(1.6%) , 5.652/60(1.6%) , 3.924/56(1.5%) , 3.924/74(1.5%) , 5.637/60.5(1.5%) , 5.637/69.5(1.5%) , 4.041/65(1.2%) , 4.381/60.5(0.8%) , 4.381/69.5(0.8%) , 5.985/64.5(0.6%) , 3.753/81(0.6%) , 3.753/48.5(0.6%) , 3.815/83(0.6%) , 3.815/47(0.6%) , 4.381/65(0.5%) , 3.822/82.5(0.5%) , 3.822/47(0.5%) , 3.815/73(0.5%) , 3.815/56.5(0.5%) , 3.822/56.5(0.5%) , 3.822/73(0.5%) , 3.768/59(0.4%) , 3.768/71(0.4%) , 3.737/85.5(0.3%) , 3.737/44.5(0.3%) , 3.753/35(0.3%) , 3.768/40(0.2%) , 3.768/89.5(0.2%) , 3.756/83(0.2%) , 3.778/51.5(0.2%) , 3.778/78.5(0.2%) , 3.756/44.5(0.2%) , 3.756/85(0.2%) , 3.773/46(0.2%) , 3.773/83.5(0.2%) , 3.73/65(0.2%)

Glycerol (library entry number =161)
Hit ratio(% of total spectral intensity for metabolite): 6.48% (3 of 33 peaks were found)
Peaks found: chem shift/row (% of total intensity)
3.79/65(3.5%) , 3.79/49(1.5%) , 3.79/81(1.5%)
Peaks not found: chem shift/row (% of total intensity)
3.567/58(10.1%) , 3.567/72(10.1%) , 3.66/86(9.9%) , 3.66/44(9.9%) , 3.567/88(9.1%) , 3.567/42(9.1%) , 3.66/56(8.6%) , 3.66/74(8.6%) , 3.79/53(1.5%) , 3.79/77(1.5%) , 3.578/57(1.5%) , 3.578/73(1.5%) , 3.554/57(1%) , 3.554/73(1%) , 3.613/14(0.9%) , 3.613/116(0.9%) , 3.79/58(0.8%) , 3.79/72(0.8%) , 3.79/92(0.7%) , 3.79/37(0.7%) , 3.628/12(0.6%) , 3.628/118(0.6%) , 3.578/87(0.6%) , 3.578/43(0.6%) , 3.66/50(0.6%) , 3.66/80(0.6%) , 3.613/103(0.6%) , 3.613/26.5(0.6%) , 3.554/87.5(0.3%) , 3.554/42(0.3%)

Glucose-1-phosphate (library entry number =12)
Hit ratio(% of total spectral intensity for metabolite): 47.35% (16 of 44 peaks were found)
Peaks found: chem shift/row (% of total intensity)
3.79/65(7.2%) , 3.415/65(7%) , 3.415/89(4.9%) , 3.415/41(4.9%) , 3.756/56(3.2%) , 3.756/74(3.2%) , 3.878/46.5(3.1%) , 3.878/83.5(3.1%) , 3.756/42(2.5%) , 3.756/88(2.5%) , 3.368/65(1.4%) , 3.918/56(1%) , 3.918/74(1%) , 3.922/67(0.9%) , 3.922/63(0.9%) , 3.861/65(0.7%)
Peaks not found: chem shift/row (% of total intensity)
3.79/41(6.9%) , 3.79/89(6.9%) , 3.499/48.5(2.7%) , 3.499/81.5(2.7%) , 3.499/48.5(2.7%) , 3.499/81.5(2.7%) , 3.499/57(2.6%) , 3.499/73(2.6%) , 3.878/52.5(2.5%) , 3.878/77.5(2.5%) , 5.47/70(2%) , 5.47/60(2%) , 5.456/70(1.9%) , 5.456/60(1.9%) , 3.918/67(0.9%) , 3.918/63(0.9%) , 3.922/56(0.8%) , 3.922/74(0.8%) , 3.918/82(0.7%) , 3.918/48(0.7%) , 3.924/68.5(0.7%) , 3.924/61.5(0.7%) , 3.918/87.5(0.7%) , 3.918/42(0.7%) , 3.922/82(0.7%) , 3.922/48(0.7%) , 3.922/87.5(0.5%) , 3.922/42(0.5%)

Phosphoethanolamine (library entry number =167)
Hit ratio(% of total spectral intensity for metabolite): 42.82% (5 of 10 peaks were found)
Peaks found: chem shift/row (% of total intensity)
3.981/78(8.9%) , 3.981/52(8.9%) , 3.992/52(8.5%) , 3.992/78(8.5%) , 3.981/64.5(7.9%)
Peaks not found: chem shift/row (% of total intensity)
3.227/76.5(14.8%) , 3.227/53.5(14.8%) , 3.227/60(10%) , 3.227/70(10%) , 3.992/64.5(7.7%)

Pantothenic acid (library entry number =99)
Hit ratio(% of total spectral intensity for metabolite): 32.54% (2 of 15 peaks were found)
Peaks found: chem shift/row (% of total intensity)
0.898/65(24.2%) , 3.995/65(8.4%)
Peaks not found: chem shift/row (% of total intensity)
0.934/65(20.8%) , 2.423/65(8.5%) , 3.404/79(6.9%) , 3.404/51(6.9%) , 3.522/79(4.5%) , 3.522/51(4.5%) , 2.423/47.5(3.5%) , 2.423/82.5(3.5%) , 3.447/72.5(2.6%) , 3.447/57.5(2.6%) , 3.447/40(1.3%) , 3.447/90(1.3%) , 3.447/65(0.3%)

Maltose (library entry number =45)
Hit ratio(% of total spectral intensity for metabolite): 41.74% (13 of 40 peaks were found)
Peaks found: chem shift/row (% of total intensity)
3.428/65(5.4%) , 3.278/53(4.6%) , 3.278/77(4.6%) , 3.294/53(4.6%) , 3.294/77(4.6%) , 3.78/65(4.4%) , 3.693/65(4.1%) , 3.647/65(3.7%) , 3.981/65(2.4%) , 3.924/51.5(1.1%) , 3.924/78.5(1.1%) , 3.78/73.5(0.6%) , 3.78/56.5(0.6%)
Peaks not found: chem shift/row (% of total intensity)
3.428/41(4.2%) , 3.428/89(4.2%) , 3.78/42(3.5%) , 3.78/88(3.5%) , 3.693/89(2.9%) , 3.693/41(2.9%) , 3.592/82(2.7%) , 3.592/48(2.7%) , 3.707/65(2.6%) , 5.414/60(2.6%) , 5.414/70(2.6%) , 3.592/56.5(2.5%) , 3.592/73.5(2.5%) , 3.867/52(2.1%) , 3.867/78(2.1%) , 3.707/40.5(1.7%) , 3.707/89.5(1.7%) , 3.647/41.5(1.7%) , 3.647/88.5(1.7%) , 3.981/88.5(1.5%) , 3.981/40.5(1.5%) , 3.867/47(1.3%) , 3.867/82.5(1.3%) , 3.592/52(0.6%) , 3.592/78(0.6%) , 3.816/44(0.5%) , 3.816/86(0.5%)

2-Hydroxy-3-methyl butyric acid (library entry number =143)
Hit ratio(% of total spectral intensity for metabolite): 51.86% (4 of 12 peaks were found)
Peaks found: chem shift/row (% of total intensity)
0.971/74(20.2%) , 0.971/56(20.2%) , 3.855/60(5.8%) , 3.855/70(5.8%)
Peaks not found: chem shift/row (% of total intensity)
0.836/74(21.4%) , 0.836/56(21.4%) , 2.02/70.5(1.1%) , 2.02/59.5(1.1%) , 2.02/77.5(0.8%) , 2.02/52(0.8%) , 2.02/87.5(0.8%) , 2.02/42(0.8%)

Butyric acid (library entry number =119)
Hit ratio(% of total spectral intensity for metabolite): 28.61% (1 of 12 peaks were found)
Peaks found: chem shift/row (% of total intensity)
0.898/65(28.6%)
Peaks not found: chem shift/row (% of total intensity)
0.898/84(12%) , 0.898/46(12%) , 2.162/65(11.5%) , 2.162/84(7.9%) , 2.162/46(7.9%) , 1.561/56(6%) , 1.561/74(6%) , 1.561/93(3.3%) , 1.561/37(3.3%) , 1.561/112(0.7%) , 1.561/18(0.7%)

Homocarnosine (library entry number =95)
Hit ratio(% of total spectral intensity for metabolite): 28.47% (10 of 66 peaks were found)
Peaks found: chem shift/row (% of total intensity)
8.217/65(9.3%) , 8.217/65(9.1%) , 3.037/45.5(1.6%) , 3.037/84.5(1.6%) , 3.037/45.5(1.6%) , 3.037/84.5(1.6%) , 2.409/65(1.4%) , 2.955/49.5(0.9%) , 2.955/80.5(0.9%) , 2.934/66(0.7%)
Peaks not found: chem shift/row (% of total intensity)
2.376/59.5(4.2%) , 2.376/70.5(4.2%) , 2.376/40.5(2.3%) , 2.376/89.5(2.3%) , 1.89/45(2.2%) , 1.89/85(2.2%) , 7.135/65(2.1%) , 1.891/45(2.1%) , 1.891/85(2.1%) , 7.136/65(2.1%) , 3.222/84.5(2.1%) , 3.222/45.5(2.1%) , 2.376/78.5(2.1%) , 2.376/51.5(2.1%) , 3.222/84.5(2%) , 3.222/45.5(2%) , 7.136/62(2%) , 7.136/68(2%) , 7.135/62(2%) , 7.135/68(2%) , 1.891/64.5(1.8%) , 1.89/64.5(1.8%) , 2.92/81(1.3%) , 2.92/49(1.3%) , 2.357/65(1.2%) , 2.926/80.5(1.1%) , 2.926/49.5(1.1%) , 2.955/60(0.8%) , 2.946/81.5(0.8%) , 2.946/47.5(0.8%) , 1.89/103.5(0.8%) , 1.89/26.5(0.8%) , 2.909/65(0.7%) , 2.92/62.5(0.7%) , 2.92/67(0.7%) , 1.891/103.5(0.7%) , 1.891/26.5(0.7%) , 2.943/63(0.6%) , 2.943/66.5(0.6%) , 2.946/62(0.6%) , 2.946/67.5(0.6%) , 2.926/30(0.5%) , 2.934/82(0.5%) , 2.934/48(0.5%) , 2.92/100.5(0.5%) , 2.92/29.5(0.5%) , 2.92/64(0.5%) , 2.943/47.5(0.5%) , 2.943/82(0.5%) , 2.376/108.5(0.5%) , 2.376/22(0.5%) , 2.357/45.5(0.2%) , 2.357/83(0.2%) , 2.943/56.5(0.1%) , 2.943/73(0.1%) , 2.357/45.5(0.1%)

Sucrose-6-phosphate (library entry number =188)
Hit ratio(% of total spectral intensity for metabolite): 46.74% (5 of 24 peaks were found)
Peaks found: chem shift/row (% of total intensity)
3.758/65(29.5%) , 3.812/65(7.9%) , 3.397/65(5.8%) , 3.794/55(1.8%) , 3.794/75(1.8%)
Peaks not found: chem shift/row (% of total intensity)
3.812/89(6.4%) , 3.812/41(6.4%) , 3.397/40(4%) , 3.397/90(4%) , 5.42/60(4%) , 5.42/70(4%) , 3.558/82(3.3%) , 3.558/48(3.3%) , 3.558/73.5(3.1%) , 3.558/56.5(3.1%) , 3.881/52(1.8%) , 3.881/78(1.8%) , 3.794/42(1.7%) , 3.794/88(1.7%) , 3.881/46(1.5%) , 3.881/84(1.5%) , 3.558/52(0.8%) , 3.558/78(0.8%) , 3.794/65(0.3%)

Cysteine (library entry number =63)
Hit ratio(% of total spectral intensity for metabolite): 42.54% (6 of 15 peaks were found)
Peaks found: chem shift/row (% of total intensity)
3.981/65(12.5%) , 3.981/77.5(11.8%) , 3.981/52.5(11.8%) , 3.012/64(2.6%) , 3.067/64(2.1%) , 3.137/64(1.7%)
Peaks not found: chem shift/row (% of total intensity)
3.039/50.5(8.1%) , 3.039/79.5(8.1%) , 3.039/41.5(7.5%) , 3.039/88.5(7.5%) , 3.11/91(6%) , 3.11/39(6%) , 3.11/53.5(5.9%) , 3.11/76.5(5.9%) , 3.09/64(2.5%)

Uridine-5-diphosphoglucuronic acid (library entry number =184)
Hit ratio(% of total spectral intensity for metabolite): 37.7% (6 of 36 peaks were found)
Peaks found: chem shift/row (% of total intensity)
7.95/55(14.1%) , 7.95/75(14.1%) , 3.517/65(5.1%) , 3.79/65(3.5%) , 3.512/75.5(0.4%) , 3.512/54(0.4%)
Peaks not found: chem shift/row (% of total intensity)
5.988/75(11.4%) , 5.988/55(11.4%) , 4.146/78(4.4%) , 4.146/52(4.4%) , 3.79/89(2.9%) , 3.79/41(2.9%) , 3.517/40(2.8%) , 3.517/90(2.8%) , 5.619/69(1.8%) , 5.619/61(1.8%) , 5.634/69(1.8%) , 5.634/61(1.8%) , 3.59/48(0.9%) , 3.59/82(0.9%) , 3.598/82(0.9%) , 3.598/48(0.9%) , 6.001/65(0.9%) , 3.59/57(0.8%) , 3.59/73(0.8%) , 3.598/57(0.8%) , 3.598/73(0.8%) , 4.379/59.5(0.7%) , 4.379/70.5(0.7%) , 6.001/55(0.6%) , 6.001/75(0.6%) , 3.531/53(0.5%) , 3.531/77(0.5%) , 5.988/63.5(0.2%) , 5.988/66.5(0.2%) , 3.531/65(0.2%)

Glutamic acid (library entry number =71)
Hit ratio(% of total spectral intensity for metabolite): 36.32% (22 of 55 peaks were found)
Peaks found: chem shift/row (% of total intensity)
3.769/80(7.1%) , 3.769/50(7.1%) , 2.06/56(2.9%) , 2.06/74(2.9%) , 2.134/40(2.1%) , 2.134/90(2.1%) , 2.371/64.5(1.7%) , 2.342/65(1.6%) , 2.06/94(1.3%) , 2.06/36(1.3%) , 2.134/20(1%) , 2.134/109.5(1%) , 2.06/112(0.7%) , 2.06/17.5(0.7%) , 2.153/65(0.6%) , 2.333/54.5(0.6%) , 2.333/74.5(0.6%) , 2.071/65(0.4%) , 2.073/57(0.2%) , 2.073/72.5(0.2%) , 2.333/35.5(0.1%) , 2.333/94.5(0.1%)
Peaks not found: chem shift/row (% of total intensity)
2.357/68(9%) , 2.357/62(9%) , 3.769/68(5.4%) , 3.769/62(5.4%) , 2.357/87(5.2%) , 2.357/43(5.2%) , 2.357/48.5(4.9%) , 2.357/81.5(4.9%) , 2.134/77.5(2.1%) , 2.134/52.5(2.1%) , 2.134/59(1.4%) , 2.134/71(1.4%) , 2.134/33(1%) , 2.134/97.5(1%) , 2.357/108(0.8%) , 2.357/21(0.8%) , 2.357/2(0.5%) , 2.078/65(0.4%) , 2.153/84(0.3%) , 2.153/45(0.3%) , 2.071/13(0.3%) , 2.071/116.5(0.3%) , 2.078/45(0.2%) , 2.078/84.5(0.2%) , 2.071/46(0.2%) , 2.071/84(0.2%) , 2.114/63.5(0.2%) , 2.114/66.5(0.2%) , 2.078/13(0.2%) , 2.078/116(0.2%) , 2.357/127(0.2%) , 2.342/54(0.1%) , 2.342/75.5(0.1%)

myo-Inositol (library entry number =55)
Hit ratio(% of total spectral intensity for metabolite): 35.95% (4 of 23 peaks were found)
Peaks found: chem shift/row (% of total intensity)
3.632/65(11%) , 3.632/40(10.4%) , 3.632/90(10.4%) , 4.077/65(4.1%)
Peaks not found: chem shift/row (% of total intensity)
3.286/65(16.1%) , 3.286/41(7%) , 3.286/89(7%) , 3.54/74(6.8%) , 3.54/56(6.8%) , 3.54/81.5(6.3%) , 3.54/48.5(6.3%) , 4.077/57(1.9%) , 4.077/73(1.9%) , 3.571/15(0.9%) , 3.571/115(0.9%) , 3.58/26.5(0.3%) , 3.58/103.5(0.3%) , 3.591/15(0.3%) , 3.591/115(0.3%) , 3.583/2(0.2%) , 3.583/127(0.2%) , 3.583/27(0.2%) , 3.583/103(0.2%)

Glucose (library entry number =11)
Hit ratio(% of total spectral intensity for metabolite): 25.14% (26 of 75 peaks were found)
Peaks found: chem shift/row (% of total intensity)
3.714/65(3%) , 3.737/42(2.8%) , 3.737/88(2.8%) , 3.737/57(2.6%) , 3.737/73(2.6%) , 3.778/56(1.1%) , 3.778/73.5(1.1%) , 3.466/65(1%) , 3.466/65(1%) , 3.475/65(0.9%) , 3.851/53(0.7%) , 3.851/77(0.7%) , 3.475/72(0.7%) , 3.475/57.5(0.7%) , 3.756/56(0.5%) , 3.756/73.5(0.5%) , 3.836/47.5(0.4%) , 3.836/82(0.4%) , 3.753/64.5(0.4%) , 3.368/64.5(0.3%) , 3.836/61(0.2%) , 3.756/42.5(0.2%) , 3.756/87(0.2%) , 3.756/56.5(0.2%) , 3.756/73.5(0.2%) , 3.844/64.5(0.1%)
Peaks not found: chem shift/row (% of total intensity)
3.496/65(6.2%) , 3.408/65(5.6%) , 3.257/77(5.3%) , 3.257/53(5.3%) , 3.242/53(5.2%) , 3.242/77(5.2%) , 3.496/42(4.1%) , 3.496/88(4.1%) , 3.408/41(2.6%) , 3.408/89(2.6%) , 3.905/52(2.4%) , 3.905/78(2.4%) , 3.714/41(2.4%) , 3.714/89(2.4%) , 3.905/47(2.2%) , 3.905/83(2.2%) , 3.466/73(0.7%) , 3.466/56.5(0.7%) , 3.466/82(0.7%) , 3.466/48(0.7%) , 3.475/47.5(0.6%) , 3.475/82.5(0.6%) , 3.466/72.5(0.6%) , 3.466/57(0.6%) , 3.475/87.5(0.6%) , 3.466/87.5(0.6%) , 3.466/41.5(0.6%) , 3.475/41.5(0.6%) , 3.466/48.5(0.6%) , 3.466/81.5(0.6%) , 3.421/64(0.6%) , 3.421/66(0.6%) , 3.466/87.5(0.5%) , 3.466/42(0.5%) , 3.778/42.5(0.5%) , 3.778/87.5(0.5%) , 3.421/40(0.4%) , 3.421/90(0.4%) , 3.851/46.5(0.4%) , 3.851/83(0.4%) , 5.24/69.5(0.3%) , 5.24/60(0.3%) , 3.836/68.5(0.2%) , 3.753/49.5(0.2%) , 3.753/80.5(0.2%) , 3.813/5(0.2%) , 3.756/64.5(0.1%) , 3.753/56.5(0.1%) , 3.753/73.5(0.1%)

Riboflavin 5-adenosine diphosphate (Flavin adenine dinucleotide) (library entry number =194)
Hit ratio(% of total spectral intensity for metabolite): 22.16% (7 of 13 peaks were found)
Peaks found: chem shift/row (% of total intensity)
2.409/65(4.9%) , 2.409/65(3.8%) , 2.371/65(3.2%) , 2.371/65(3%) , 2.371/65(2.7%) , 2.342/65(2.5%) , 2.409/65(2.1%)
Peaks not found: chem shift/row (% of total intensity)
7.869/65(42.2%) , 8.309/65(12.4%) , 5.838/65(7.1%) , 5.849/65(6.3%) , 2.398/65(5.5%) , 2.33/65(4.4%)

Ornithine (library entry number =79)
Hit ratio(% of total spectral intensity for metabolite): 59.25% (5 of 23 peaks were found)
Peaks found: chem shift/row (% of total intensity)
3.067/65(25.1%) , 3.79/65(17.4%) , 3.79/49(7.9%) , 3.79/81(7.9%) , 1.949/65(0.9%)
Peaks not found: chem shift/row (% of total intensity)
3.067/84(16.7%) , 3.067/46(16.7%) , 1.836/103(0.8%) , 1.836/27(0.8%) , 1.946/53(0.6%) , 1.946/78(0.5%) , 1.841/62(0.5%) , 1.841/68(0.5%) , 1.949/31(0.5%) , 1.949/40(0.4%) , 1.946/41(0.4%) , 1.946/40(0.4%) , 1.946/100(0.4%) , 1.946/31(0.4%) , 1.949/53(0.3%) , 1.949/77(0.3%) , 1.949/72(0.3%) , 1.949/57(0.3%)

Trehalose-6-phosphate (library entry number =201)
Hit ratio(% of total spectral intensity for metabolite): 34.34% (12 of 49 peaks were found)
Peaks found: chem shift/row (% of total intensity)
3.861/65(6.8%) , 3.861/65(5.9%) , 3.466/65(5.4%) , 3.608/65(3.9%) , 3.778/56.5(2.2%) , 3.778/73.5(2.2%) , 3.703/79(1.8%) , 3.703/51(1.8%) , 3.703/78(1.8%) , 3.466/65(1.2%) , 3.503/65(1%) , 3.687/76.5(0.4%)
Peaks not found: chem shift/row (% of total intensity)
3.861/40.5(5.1%) , 3.861/89.5(5.1%) , 3.466/89(4.2%) , 3.466/41(4.2%) , 3.861/41(4.1%) , 3.861/89(4.1%) , 3.608/40(3.3%) , 3.608/90(3.3%) , 3.861/78.5(2.4%) , 3.861/51.5(2.4%) , 3.666/79(2.1%) , 3.666/51(2.1%) , 3.69/51(2.1%) , 3.69/79(2.1%) , 3.658/51(1.9%) , 3.658/79(1.9%) , 3.658/78(1.8%) , 3.778/43(1.5%) , 3.778/87(1.5%) , 5.216/60(1.2%) , 5.216/70(1.2%) , 3.823/42.5(1%) , 3.823/87.5(1%) , 3.823/62(1%) , 3.823/68(1%) , 5.188/59.5(0.7%) , 5.188/69.5(0.7%) , 3.687/51.5(0.4%) , 3.675/52(0.4%) , 3.675/76.5(0.4%) , 3.677/51.5(0.4%) , 3.677/78(0.4%) , 4.031/55(0.3%) , 4.031/75(0.3%) , 4.044/76(0.3%) , 0.885/55(0.2%) , 0.885/75(0.2%)

Arginine (library entry number =138)
Hit ratio(% of total spectral intensity for metabolite): 31.54% (3 of 40 peaks were found)
Peaks found: chem shift/row (% of total intensity)
3.78/65(17.3%) , 3.78/49(7.1%) , 3.78/81(7.1%)
Peaks not found: chem shift/row (% of total intensity)
3.248/65(25.6%) , 3.248/47(10.3%) , 3.248/83(10.3%) , 1.734/45(1%) , 1.734/85(1%) , 1.734/26.5(1%) , 1.734/103(1%) , 1.922/40.5(0.9%) , 1.922/89(0.9%) , 1.923/40.5(0.8%) , 1.923/89.5(0.8%) , 1.654/61.5(0.8%) , 1.654/68.5(0.8%) , 1.922/64(0.7%) , 1.922/98.5(0.7%) , 1.922/31.5(0.7%) , 1.923/65(0.7%) , 1.923/47(0.7%) , 1.923/83(0.7%) , 1.923/98.5(0.6%) , 1.923/31.5(0.6%) , 1.922/46.5(0.6%) , 1.922/83(0.6%) , 1.654/44.5(0.6%) , 1.654/85.5(0.6%) , 1.922/73(0.6%) , 1.922/57(0.6%) , 1.654/103.5(0.6%) , 1.654/26.5(0.6%) , 1.734/63(0.5%) , 1.734/67(0.5%) , 1.923/72.5(0.5%) , 1.923/57(0.5%) , 1.919/76(0.4%) , 1.919/54(0.4%) , 1.919/40(0.4%) , 1.919/89.5(0.4%)

b-Alanine (library entry number =2)
Hit ratio(% of total spectral intensity for metabolite): 33.04% (1 of 6 peaks were found)
Peaks found: chem shift/row (% of total intensity)
3.186/65(33%)
Peaks not found: chem shift/row (% of total intensity)
2.558/65(19.3%) , 3.186/48(14.9%) , 3.186/82(14.9%) , 2.558/48(8.9%) , 2.558/82(8.9%)

Sucrose (library entry number =4)
Hit ratio(% of total spectral intensity for metabolite): 34.17% (9 of 53 peaks were found)
Peaks found: chem shift/row (% of total intensity)
3.687/65(15.9%) , 3.769/65(6.9%) , 3.483/65(2.8%) , 3.57/48(2.7%) , 3.57/82(2.7%) , 3.851/79(1.3%) , 3.851/51(1.3%) , 3.861/65(0.5%) , 4.077/65(0.2%)
Peaks not found: chem shift/row (% of total intensity)
3.769/89(5.3%) , 3.769/41(5.3%) , 4.222/54(5.2%) , 4.222/76(5.2%) , 5.414/60(3.5%) , 5.414/70(3.5%) , 3.57/57(2.6%) , 3.57/73(2.6%) , 3.831/61(2.5%) , 3.831/69(2.5%) , 4.057/65(2.3%) , 3.823/61(2.2%) , 3.823/69(2.2%) , 3.81/40(1.4%) , 3.81/90(1.4%) , 3.483/41(1.4%) , 3.483/89(1.4%) , 4.057/43.5(1.2%) , 4.057/86.5(1.2%) , 3.855/81(0.9%) , 4.065/54.5(0.9%) , 4.065/75.5(0.9%) , 3.849/80(0.9%) , 3.849/50(0.9%) , 3.687/98(0.8%) , 3.687/32(0.8%) , 3.57/52(0.8%) , 3.57/78(0.8%) , 3.849/64.5(0.6%) , 4.048/54(0.5%) , 4.048/76(0.5%) , 3.733/40(0.4%) , 3.733/89(0.4%) , 3.831/36(0.4%) , 3.831/93.5(0.4%) , 3.851/64.5(0.3%) , 3.823/23.5(0.2%) , 3.823/105.5(0.2%) , 3.823/93(0.2%) , 3.823/36(0.2%) , 4.048/65(0.2%) , 4.039/60(0.2%) , 4.039/70(0.2%) , 4.065/65(0.2%)

Adenosine 3,5-cyclic monophosphate (library entry number =123)
Hit ratio(% of total spectral intensity for metabolite): 30.94% (4 of 6 peaks were found)
Peaks found: chem shift/row (% of total intensity)
8.254/65(28.6%) , 4.344/65(1.4%) , 4.354/65(0.5%) , 4.33/65(0.5%)
Peaks not found: chem shift/row (% of total intensity)
8.271/65(37.5%) , 6.206/65(31.5%)

Inosine-5'-monophosphate (library entry number =164)
Hit ratio(% of total spectral intensity for metabolite): 29.7% (1 of 4 peaks were found)
Peaks found: chem shift/row (% of total intensity)
8.555/65(29.7%)
Peaks not found: chem shift/row (% of total intensity)
8.234/65(43.5%) , 6.142/65(13.8%) , 6.154/65(13.1%)

Phenylalanine (library entry number =35)
Hit ratio(% of total spectral intensity for metabolite): 35.44% (9 of 65 peaks were found)
Peaks found: chem shift/row (% of total intensity)
7.436/65(9.8%) , 4.006/62(7.5%) , 4.006/68(7.5%) , 7.436/46(3.1%) , 7.436/84(3.1%) , 3.294/53.5(1.1%) , 3.294/76.5(1.1%) , 3.294/40(1.1%) , 3.294/90(1.1%)
Peaks not found: chem shift/row (% of total intensity)
4.006/48(6.7%) , 4.006/82(6.7%) , 7.382/66(4.6%) , 7.382/64(4.6%) , 7.333/75(4.6%) , 7.333/55(4.6%) , 7.382/45(2.3%) , 7.382/85(2.3%) , 3.13/73(1.7%) , 3.13/57(1.7%) , 3.13/36(1.6%) , 3.13/94(1.6%) , 7.408/81.5(1.3%) , 7.408/48.5(1.3%) , 7.415/38(1.2%) , 7.415/92(1.2%) , 7.448/65(1%) , 7.415/44(1%) , 7.415/86(1%) , 7.399/85.5(0.9%) , 7.399/44.5(0.9%) , 7.362/38(0.7%) , 7.362/92(0.7%) , 7.393/101(0.7%) , 7.393/29(0.7%) , 7.408/98(0.6%) , 7.408/32(0.6%) , 7.399/63(0.6%) , 7.399/67(0.6%) , 7.366/30(0.5%) , 7.366/100(0.5%) , 7.393/65(0.3%) , 7.393/63(0.3%) , 7.393/67(0.3%) , 7.415/110(0.3%) , 7.415/20(0.3%) , 7.362/85.5(0.3%) , 7.362/44.5(0.3%) , 7.399/99(0.3%) , 7.399/31(0.3%) , 7.408/101(0.3%) , 7.408/29(0.3%) , 7.415/108(0.3%) , 7.415/22(0.3%) , 7.382/17.5(0.2%) , 7.382/112.5(0.2%) , 7.366/88.5(0.2%) , 7.408/119.5(0.2%) , 7.408/10.5(0.2%) , 7.393/44.5(0.2%) , 7.393/85(0.2%) , 7.362/60(0.1%) , 7.399/105.5(0.1%) , 7.399/24(0.1%) , 7.362/27(0.1%) , 7.362/103(0.1%)

Isocitric acid (library entry number =130)
Hit ratio(% of total spectral intensity for metabolite): 16.09% (6 of 28 peaks were found)
Peaks found: chem shift/row (% of total intensity)
2.984/59(3.2%) , 2.984/71(3.2%) , 2.54/65(2.6%) , 2.409/65(2.4%) , 2.492/65(2.4%) , 2.449/65(2.3%)
Peaks not found: chem shift/row (% of total intensity)
2.519/35(6.6%) , 2.519/95(6.6%) , 3.997/59(6.5%) , 3.997/71(6.5%) , 2.519/75(6.3%) , 2.519/55(6.3%) , 2.427/55(6.3%) , 2.427/75(6.3%) , 2.427/94(5.8%) , 2.427/36(5.8%) , 2.473/36(2.8%) , 2.473/94(2.8%) , 2.984/91(2.3%) , 2.984/39(2.3%) , 2.984/78.5(2.2%) , 2.984/51.5(2.2%) , 2.473/113.5(1.3%) , 2.473/15.5(1.3%) , 2.492/6.5(0.9%) , 2.492/123.5(0.9%) , 2.449/6(0.9%) , 2.449/123.5(0.9%)

Deoxycholic acid (library entry number =121)
Hit ratio(% of total spectral intensity for metabolite): 28.1% (2 of 5 peaks were found)
Peaks found: chem shift/row (% of total intensity)
0.971/56.5(14.1%) , 0.971/73.5(14.1%)
Peaks not found: chem shift/row (% of total intensity)
0.718/65(35.6%) , 0.93/65(35.1%) , 2.236/65(1.2%)

Oxoglutaric acid (a-Ketogluturate) (library entry number =3)
Hit ratio(% of total spectral intensity for metabolite): 55.4% (2 of 6 peaks were found)
Peaks found: chem shift/row (% of total intensity)
2.439/65(28%) , 3.012/65(27.4%)
Peaks not found: chem shift/row (% of total intensity)
2.439/83(11.3%) , 2.439/47(11.3%) , 3.012/47(11%) , 3.012/83(11%)

Galactose (library entry number =7)
Hit ratio(% of total spectral intensity for metabolite): 22.33% (21 of 77 peaks were found)
Peaks found: chem shift/row (% of total intensity)
3.486/78(4%) , 3.486/52(4%) , 3.769/65(2.6%) , 3.742/64(1.8%) , 3.769/50.5(0.9%) , 3.769/79.5(0.9%) , 3.79/50.5(0.8%) , 3.79/79.5(0.8%) , 3.808/50.5(0.7%) , 3.808/79.5(0.7%) , 3.79/51.5(0.7%) , 3.79/78.5(0.7%) , 3.808/50.5(0.7%) , 3.808/79.5(0.7%) , 3.714/64(0.4%) , 3.737/86(0.4%) , 3.737/86(0.4%) , 3.737/43(0.4%) , 3.368/65(0.3%) , 3.737/41(0.2%) , 3.763/98.5(0.2%)
Peaks not found: chem shift/row (% of total intensity)
3.655/47.5(5.6%) , 3.655/82.5(5.6%) , 3.655/56.5(5.2%) , 3.655/73.5(5.2%) , 3.504/78(4.3%) , 3.504/52(4.3%) , 3.768/52(3.2%) , 3.768/78(3.2%) , 3.939/60(2.9%) , 3.939/70(2.9%) , 3.939/65(1.7%) , 3.741/76(1.5%) , 3.741/54(1.5%) , 3.741/60.5(1.5%) , 3.741/69.5(1.5%) , 3.768/62.5(1.2%) , 3.768/67.5(1.2%) , 3.752/84.5(1.2%) , 3.752/45(1.2%) , 3.735/53(1.2%) , 3.735/77(1.2%) , 3.752/72.5(1.2%) , 3.752/57.5(1.2%) , 3.781/61.5(1.1%) , 3.781/68.5(1.1%) , 3.735/59.5(1.1%) , 3.735/70(1.1%) , 3.769/38(0.9%) , 3.769/91.5(0.9%) , 3.768/107(0.8%) , 3.768/22.5(0.8%) , 3.862/47(0.8%) , 3.862/82(0.8%) , 3.862/57(0.8%) , 3.862/74.5(0.8%) , 3.781/65(0.6%) , 3.997/61(0.5%) , 3.997/69(0.5%) , 3.768/38(0.5%) , 3.768/92(0.5%) , 3.997/65(0.5%) , 3.781/90(0.4%) , 3.781/39.5(0.4%) , 3.742/49.5(0.4%) , 3.742/80.5(0.4%) , 3.741/90(0.3%) , 3.741/40(0.3%) , 3.737/33(0.2%) , 3.781/96(0.2%) , 3.781/33(0.2%) , 3.735/90.5(0.2%) , 3.735/39.5(0.2%) , 3.769/107(0.2%) , 3.769/22(0.2%) , 3.752/99.5(0.1%) , 3.752/31.5(0.1%)

Trehalose (library entry number =83)
Hit ratio(% of total spectral intensity for metabolite): 19.26% (3 of 32 peaks were found)
Peaks found: chem shift/row (% of total intensity)
3.861/65(11.4%) , 3.778/57(3.9%) , 3.778/73(3.9%)
Peaks not found: chem shift/row (% of total intensity)
3.459/65(8.5%) , 3.861/89(7.9%) , 3.861/41(7.9%) , 3.459/89(6.8%) , 3.459/41(6.8%) , 3.659/51(3.7%) , 3.659/79(3.7%) , 3.65/51(3.5%) , 3.65/79(3.5%) , 3.65/53(3.5%) , 3.65/77(3.5%) , 3.778/87(2.4%) , 3.778/43(2.4%) , 3.861/51.5(2%) , 3.861/78.5(2%) , 3.825/43(1.7%) , 3.825/87(1.7%) , 5.197/70(1.6%) , 5.197/60(1.6%) , 3.825/68.5(1.3%) , 3.825/61.5(1.3%) , 3.815/55.5(0.7%) , 3.815/74.5(0.7%) , 3.815/106(0.4%) , 3.815/24(0.4%) , 3.825/23.5(0.3%) , 3.825/106.5(0.3%) , 3.815/42(0.3%) , 3.815/87(0.3%)

Valeric acid (library entry number =196)
Hit ratio(% of total spectral intensity for metabolite): 27.52% (1 of 18 peaks were found)
Peaks found: chem shift/row (% of total intensity)
0.898/65(27.5%)
Peaks not found: chem shift/row (% of total intensity)
0.898/46(12.5%) , 0.898/84(12.5%) , 2.187/65(9.1%) , 2.187/46(6.4%) , 2.187/84(6.4%) , 1.53/64(4.1%) , 1.53/66(4.1%) , 1.305/74(2.4%) , 1.305/56(2.4%) , 1.53/84(2.3%) , 1.53/46(2.3%) , 1.305/94(1.9%) , 1.305/36(1.9%) , 1.53/27(1.4%) , 1.53/103(1.4%) , 1.305/113(0.6%) , 1.305/17(0.6%)

Aspartic acid (library entry number =13)
Hit ratio(% of total spectral intensity for metabolite): 27.28% (4 of 14 peaks were found)
Peaks found: chem shift/row (% of total intensity)
2.816/47.5(7%) , 2.816/82.5(7%) , 2.816/93(6.6%) , 2.816/37(6.6%)
Peaks not found: chem shift/row (% of total intensity)
3.907/59(9.8%) , 3.907/71(9.8%) , 3.907/81(9.6%) , 3.907/49(9.6%) , 2.679/76(8.3%) , 2.679/54(8.3%) , 2.679/32(8.1%) , 2.679/98(8.1%) , 2.661/53.5(0.6%) , 2.661/76.5(0.6%)

5-Hydroxylysine (library entry number =126)
Hit ratio(% of total spectral intensity for metabolite): 27.21% (10 of 41 peaks were found)
Peaks found: chem shift/row (% of total intensity)
3.78/65(5.7%) , 3.79/65(4.6%) , 3.78/49(4.4%) , 3.78/81(4.4%) , 3.79/49(3.5%) , 3.79/81(3.5%) , 3.9/65(0.4%) , 1.925/65(0.3%) , 2.036/55(0.2%) , 2.036/75(0.2%)
Peaks not found: chem shift/row (% of total intensity)
3.166/52(8.3%) , 3.166/78(8.3%) , 3.166/86(8.1%) , 3.166/44(8.1%) , 2.941/60.5(4.5%) , 2.941/69.5(4.5%) , 2.941/36(4.3%) , 2.941/94(4.3%) , 2.933/36(3.5%) , 2.933/94(3.5%) , 2.933/69(3.2%) , 2.933/61(3.2%) , 2.053/46(1%) , 2.053/83(1%) , 1.539/50.5(0.7%) , 1.539/79.5(0.7%) , 1.947/32(0.7%) , 1.947/98(0.7%) , 3.202/55.5(0.7%) , 3.202/75(0.7%) , 1.947/46.5(0.5%) , 1.947/83(0.5%) , 1.947/67.5(0.3%) , 1.947/60.5(0.3%) , 3.9/57(0.2%) , 3.9/72.5(0.2%) , 2.053/98.5(0.2%) , 2.053/30.5(0.2%) , 2.053/54(0.1%) , 2.053/75.5(0.1%) , 2.053/65(0.1%)

Glycerol-3-phosphate (library entry number =93)
Hit ratio(% of total spectral intensity for metabolite): 25.88% (7 of 37 peaks were found)
Peaks found: chem shift/row (% of total intensity)
3.693/43.5(6.5%) , 3.693/86.5(6.5%) , 3.829/72(4%) , 3.829/57.5(4%) , 3.884/65(2.6%) , 3.679/65(1.3%) , 3.714/65(1%)
Peaks not found: chem shift/row (% of total intensity)
3.618/57.5(6.7%) , 3.618/72.5(6.7%) , 3.618/42.5(5.8%) , 3.618/87.5(5.8%) , 3.693/74.5(5.8%) , 3.693/55.5(5.8%) , 3.789/58(4.3%) , 3.789/72(4.3%) , 3.793/58(4.2%) , 3.793/72(4.2%) , 3.8/57.5(3.6%) , 3.8/72.5(3.6%) , 3.789/86.5(1.1%) , 3.789/42.5(1.1%) , 3.884/76.5(1.1%) , 3.884/52.5(1.1%) , 3.601/65(0.9%) , 3.64/19.5(0.8%) , 3.64/110.5(0.8%) , 3.8/41(0.7%) , 3.672/18.5(0.7%) , 3.672/110.5(0.7%) , 3.656/87.5(0.7%) , 3.656/42(0.7%) , 3.656/122(0.6%) , 3.656/8(0.6%) , 3.822/40(0.6%) , 3.822/89.5(0.6%) , 3.637/19(0.5%) , 3.637/110.5(0.5%)

Glucuronic acid (library entry number =48)
Hit ratio(% of total spectral intensity for metabolite): 29.74% (13 of 52 peaks were found)
Peaks found: chem shift/row (% of total intensity)
3.503/65(5.2%) , 3.294/53(2.8%) , 3.294/77(2.8%) , 3.278/53(2.7%) , 3.278/77(2.7%) , 3.503/89.5(2.5%) , 3.503/40.5(2.5%) , 3.581/52.5(1.9%) , 3.581/77.5(1.9%) , 3.581/52.5(1.8%) , 3.581/77.5(1.8%) , 5.247/60(0.6%) , 5.247/69.5(0.6%)
Peaks not found: chem shift/row (% of total intensity)
3.733/53(6.4%) , 3.733/77(6.4%) , 3.733/65(4.6%) , 3.514/57.5(4%) , 3.514/72.5(4%) , 4.085/52(4%) , 4.085/78(4%) , 3.518/57(4%) , 3.518/73(4%) , 3.518/53.5(3.9%) , 3.518/76.5(3.9%) , 3.733/89(3.4%) , 3.733/41(3.4%) , 3.514/53.5(2.6%) , 3.514/76.5(2.6%) , 3.529/65(1.3%) , 3.514/65(0.9%) , 3.518/65(0.7%) , 3.503/46.5(0.7%) , 3.503/82.5(0.7%) , 3.717/53(0.4%) , 3.717/76.5(0.4%) , 3.718/53(0.4%) , 3.718/76.5(0.4%) , 3.518/34.5(0.4%) , 3.518/95(0.4%) , 3.518/102.5(0.3%) , 3.518/27(0.3%) , 3.529/82.5(0.3%) , 3.529/47(0.3%) , 3.514/34.5(0.2%) , 3.514/95.5(0.2%) , 3.514/26(0.1%) , 3.514/102.5(0.1%) , 3.518/40(0.1%) , 3.529/41.5(0.1%) , 3.529/88(0.1%) , 3.514/40(0.1%) , 3.529/34(0.1%)

3,4-Dihydroxymandelic acid (library entry number =43)
Hit ratio(% of total spectral intensity for metabolite): 25.84% (2 of 18 peaks were found)
Peaks found: chem shift/row (% of total intensity)
6.907/54.5(12.9%) , 6.907/75.5(12.9%)
Peaks not found: chem shift/row (% of total intensity)
6.934/63(15.2%) , 6.934/67(15.2%) , 6.857/57(8.3%) , 6.857/73(8.3%) , 6.857/52.5(7.7%) , 6.857/77.5(7.7%) , 6.881/86.5(2%) , 6.881/43.5(2%) , 6.889/37.5(1.4%) , 6.889/92.5(1.4%) , 6.881/23(1%) , 6.881/107(1%) , 6.889/76(0.9%) , 6.889/54(0.9%) , 6.881/54(0.7%) , 6.881/76(0.7%)

Glyceric acid (library entry number =141)
Hit ratio(% of total spectral intensity for metabolite): 24.52% (8 of 35 peaks were found)
Peaks found: chem shift/row (% of total intensity)
3.723/56(8.3%) , 3.723/74(8.3%) , 3.737/56(2.2%) , 3.737/74(2.2%) , 3.742/64.5(1.4%) , 3.742/65.5(1.4%) , 3.737/41(0.4%) , 3.737/88.5(0.4%)
Peaks not found: chem shift/row (% of total intensity)
3.828/47(7.9%) , 3.828/83(7.9%) , 3.828/53(7.7%) , 3.828/77(7.7%) , 3.723/86(7.6%) , 3.723/44(7.6%) , 4.092/61.5(5.4%) , 4.092/68.5(5.4%) , 4.092/53.5(5.1%) , 4.092/76(5.1%) , 3.703/65(1.2%) , 3.777/16.5(0.7%) , 3.777/113.5(0.7%) , 3.77/11(0.6%) , 3.77/119(0.6%) , 3.737/44(0.6%) , 3.737/86(0.6%) , 3.737/48(0.5%) , 3.737/82(0.5%) , 3.737/63(0.4%) , 3.737/67(0.4%) , 3.723/63.5(0.4%) , 3.723/66(0.4%) , 3.742/53.5(0.3%) , 3.742/75.5(0.3%) , 3.703/53.5(0.1%) , 3.703/76(0.1%)

Homocysteine (library entry number =166)
Hit ratio(% of total spectral intensity for metabolite): 25.08% (23 of 102 peaks were found)
Peaks found: chem shift/row (% of total intensity)
2.649/65(3.6%) , 2.649/65(3.6%) , 2.133/56(2.8%) , 2.133/74(2.8%) , 2.649/65(1.8%) , 2.661/65(1.1%) , 2.159/57(0.8%) , 2.159/73(0.8%) , 2.649/47.5(0.8%) , 2.649/82.5(0.8%) , 2.133/19(0.7%) , 2.133/110.5(0.7%) , 2.176/65(0.7%) , 2.171/36(0.6%) , 2.171/94(0.6%) , 2.153/64(0.5%) , 2.649/85(0.4%) , 2.649/45(0.4%) , 2.152/55.5(0.3%) , 2.152/74.5(0.3%) , 2.171/56(0.3%) , 2.171/73.5(0.3%) , 2.098/65(0.2%)
Peaks not found: chem shift/row (% of total intensity)
3.885/49(6.4%) , 3.885/81(6.4%) , 3.885/65(4.5%) , 2.695/65(4.3%) , 2.671/57(3.2%) , 2.671/73(3.2%) , 2.671/34.5(3.1%) , 2.671/95.5(3.1%) , 2.682/65(1.9%) , 2.189/73(1.3%) , 2.189/57(1.3%) , 2.695/101(1.3%) , 2.695/28.5(1.3%) , 2.649/28.5(1.3%) , 2.649/101.5(1.3%) , 2.649/28.5(1.1%) , 2.649/101.5(1.1%) , 2.695/84.5(1%) , 2.695/45.5(1%) , 2.189/95(1%) , 2.189/35(1%) , 2.707/65(0.9%) , 2.189/20(0.8%) , 2.189/110(0.8%) , 2.141/55(0.8%) , 2.141/75(0.8%) , 2.649/101(0.8%) , 2.649/28.5(0.8%) , 2.133/37.5(0.7%) , 2.133/92(0.7%) , 2.205/55(0.7%) , 2.205/75(0.7%) , 2.141/37(0.6%) , 2.141/93(0.6%) , 2.113/55.5(0.6%) , 2.113/74.5(0.6%) , 2.205/39(0.5%) , 2.205/38(0.5%) , 2.205/90.5(0.5%) , 2.159/34.5(0.5%) , 2.159/95.5(0.5%) , 2.671/111.5(0.5%) , 2.671/17.5(0.5%) , 2.635/64(0.5%) , 2.635/66(0.5%) , 2.159/113.5(0.5%) , 2.159/17(0.5%) , 2.649/48(0.4%) , 2.649/82(0.4%) , 2.198/65(0.4%) , 2.151/86(0.4%) , 2.151/43.5(0.4%) , 2.661/49.5(0.4%) , 2.661/80.5(0.4%) , 2.151/64(0.3%) , 2.151/26.5(0.3%) , 2.151/103.5(0.3%) , 2.152/93.5(0.3%) , 2.152/36(0.3%) , 2.153/26.5(0.3%) , 2.153/102(0.3%) , 2.153/103.5(0.3%) , 0.883/57(0.3%) , 0.883/72.5(0.3%) , 2.153/85.5(0.2%) , 2.153/44.5(0.2%) , 2.167/26.5(0.2%) , 2.167/103.5(0.2%) , 2.661/33.5(0.2%) , 2.661/96.5(0.2%) , 2.167/25(0.2%) , 2.113/37(0.2%) , 2.113/91(0.2%) , 2.198/48(0.1%) , 2.198/81.5(0.1%) , 2.167/60(0.1%) , 2.167/42.5(0.1%) , 2.167/87(0.1%) , 2.635/45.5(0.1%)

Arabinose (library entry number =9)
Hit ratio(% of total spectral intensity for metabolite): 18.83% (10 of 36 peaks were found)
Peaks found: chem shift/row (% of total intensity)
3.512/52(5%) , 3.512/78(5%) , 3.951/65(2.9%) , 3.951/57.5(1.5%) , 3.951/72.5(1.5%) , 4.031/50.5(1%) , 4.031/79.5(0.9%) , 5.247/60(0.4%) , 5.247/69(0.4%) , 3.368/64(0.2%)
Peaks not found: chem shift/row (% of total intensity)
3.669/82.5(7.5%) , 3.669/47.5(7.5%) , 3.682/48(7.4%) , 3.682/82(7.4%) , 3.669/57.5(6.8%) , 3.669/72.5(6.8%) , 3.522/52.5(5.2%) , 3.522/77.5(5.2%) , 3.903/46(4.9%) , 3.903/84(4.9%) , 3.903/51(4%) , 3.903/79(4%) , 3.653/51.5(2%) , 3.653/78(2%) , 4.012/64.5(0.7%) , 4.522/55(0.6%) , 4.522/75(0.6%) , 3.827/51.5(0.5%) , 3.827/78(0.5%) , 4.008/64.5(0.5%) , 3.653/46.5(0.4%) , 3.653/83.5(0.4%) , 3.819/53.5(0.4%) , 3.819/76(0.4%) , 4.019/65(0.3%) , 4.028/65(0.2%)

Agmatine (library entry number =110)
Hit ratio(% of total spectral intensity for metabolite): 44.19% (3 of 28 peaks were found)
Peaks found: chem shift/row (% of total intensity)
3.235/65(20.3%) , 3.037/46(12%) , 3.037/84(12%)
Peaks not found: chem shift/row (% of total intensity)
3.235/48(9.6%) , 3.235/82(9.6%) , 3.037/65(8.2%) , 1.682/59(2.2%) , 1.682/71(2.2%) , 1.682/57(2.1%) , 1.682/73(2.1%) , 1.74/77(1.9%) , 1.74/53(1.9%) , 1.74/39.5(1.9%) , 1.74/90.5(1.9%) , 1.677/45(1.6%) , 1.677/84.5(1.6%) , 1.677/57.5(1%) , 1.677/72.5(1%) , 1.677/70(1%) , 1.677/60(1%) , 1.682/42(0.8%) , 1.682/88(0.8%) , 1.677/64(0.7%) , 1.74/65(0.6%) , 1.711/44(0.5%) , 1.711/85.5(0.5%) , 1.677/101.5(0.4%) , 1.677/28(0.4%)

Proline (library entry number =49)
Hit ratio(% of total spectral intensity for metabolite): 6.02% (4 of 44 peaks were found)
Peaks found: chem shift/row (% of total intensity)
2.027/65(3.2%) , 2.053/64(1%) , 2.085/65(1%) , 2.061/64(0.7%)
Peaks not found: chem shift/row (% of total intensity)
3.341/80(8.8%) , 3.341/50(8.8%) , 2.007/74(6.3%) , 2.007/56(6.3%) , 2.007/38(3.5%) , 2.007/92(3.5%) , 3.341/62(3.5%) , 3.341/68(3.5%) , 3.424/80(3.2%) , 3.424/50(3.2%) , 3.341/32(2.9%) , 3.341/98(2.9%) , 4.135/61.5(2.8%) , 4.135/68(2.8%) , 3.341/65(2.5%) , 4.135/46(2.4%) , 4.135/84(2.4%) , 1.987/64.5(1.9%) , 3.424/62(1.6%) , 3.424/68(1.6%) , 2.353/77(1.4%) , 2.353/53(1.4%) , 2.027/30(1.3%) , 2.027/100(1.3%) , 2.027/47(1.2%) , 2.027/82.5(1.2%) , 2.027/99(1.1%) , 2.007/21.5(1.1%) , 2.007/108.5(1.1%) , 3.424/32(1.1%) , 3.424/98(1.1%) , 2.353/37.5(1%) , 2.353/92.5(1%) , 1.987/46.5(0.8%) , 1.987/83.5(0.8%) , 2.353/58.5(0.6%) , 2.353/71.5(0.6%) , 3.383/25(0.6%) , 3.383/104(0.6%) , 2.027/77(0.1%)

Threonine (library entry number =41)
Hit ratio(% of total spectral intensity for metabolite): 42.83% (7 of 17 peaks were found)
Peaks found: chem shift/row (% of total intensity)
1.335/57.5(10.3%) , 1.335/72.5(10.3%) , 3.599/64(5.7%) , 3.599/66(5.7%) , 3.599/63.5(4.9%) , 3.599/66.5(4.9%) , 4.262/65(0.8%)
Peaks not found: chem shift/row (% of total intensity)
1.338/63(9.4%) , 1.338/67(9.4%) , 1.325/63(9.2%) , 1.325/67(9.2%) , 3.59/64(5.6%) , 3.59/66(5.6%) , 1.335/63(3.8%) , 1.335/67(3.8%) , 4.262/80(0.6%) , 4.262/49.5(0.6%)

3-Methyl-2-oxovaleric acid (library entry number =97)
Hit ratio(% of total spectral intensity for metabolite): 19.38% (3 of 21 peaks were found)
Peaks found: chem shift/row (% of total intensity)
0.898/65(17.4%) , 2.931/56(1%) , 2.931/74(1%)
Peaks not found: chem shift/row (% of total intensity)
1.1/56(24.3%) , 1.1/74(24.3%) , 0.898/46(8.1%) , 0.898/84(8.1%) , 1.703/65(2.2%) , 1.703/47(2%) , 1.703/83(2%) , 1.46/48(1.3%) , 1.46/82(1.3%) , 1.703/29(1.1%) , 1.703/101(1.1%) , 1.46/65(1%) , 1.46/29(0.9%) , 1.46/101(0.9%) , 2.931/91(0.7%) , 2.931/39(0.7%) , 1.46/10(0.2%) , 1.46/120(0.2%)

Isovaleric acid (library entry number =197)
Hit ratio(% of total spectral intensity for metabolite): 18.94% (2 of 7 peaks were found)
Peaks found: chem shift/row (% of total intensity)
2.06/55.5(9.5%) , 2.06/74.5(9.5%)
Peaks not found: chem shift/row (% of total intensity)
0.914/73(39.5%) , 0.914/57(39.5%) , 1.956/65(0.9%) , 1.956/47(0.6%) , 1.956/83(0.6%)

a-Lactose (library entry number =10)
Hit ratio(% of total spectral intensity for metabolite): 23.58% (27 of 111 peaks were found)
Peaks found: chem shift/row (% of total intensity)
3.844/65(3%) , 3.294/53(1.9%) , 3.294/77(1.9%) , 3.844/41(1.8%) , 3.844/89(1.8%) , 3.66/65(1.6%) , 3.808/41(1%) , 3.808/89(1%) , 3.647/65(1%) , 3.647/65(1%) , 3.581/52(0.6%) , 3.581/77.5(0.6%) , 3.581/52(0.6%) , 3.581/77.5(0.6%) , 3.654/52(0.6%) , 3.654/78(0.6%) , 3.654/52.5(0.5%) , 3.654/77.5(0.5%) , 3.306/65(0.5%) , 3.778/55.5(0.5%) , 3.778/73.5(0.5%) , 3.581/52(0.4%) , 3.581/77.5(0.4%) , 3.368/64(0.2%) , 3.713/27.5(0.1%) , 3.713/102(0.1%) , 3.808/101(0.1%)
Peaks not found: chem shift/row (% of total intensity)
3.68/73(2.5%) , 3.68/57(2.5%) , 3.945/69(2.3%) , 3.945/61(2.3%) , 3.68/82.5(2.1%) , 3.68/47.5(2.1%) , 3.307/53(1.9%) , 3.307/77(1.9%) , 3.657/72(1.9%) , 3.657/58(1.9%) , 3.945/64(1.9%) , 3.945/66(1.9%) , 3.562/52(1.7%) , 3.562/78(1.7%) , 3.547/52(1.7%) , 3.547/78(1.7%) , 3.67/56(1.6%) , 3.67/74(1.6%) , 3.817/56(1.6%) , 3.817/74(1.6%) , 3.968/52(1.5%) , 3.968/78(1.5%) , 3.66/72(1.4%) , 3.66/58(1.4%) , 3.817/87(1.2%) , 3.817/43(1.2%) , 3.968/47(1.1%) , 3.968/83(1.1%) , 3.77/84(1.1%) , 3.77/46(1.1%) , 3.792/45(1%) , 3.792/85(1%) , 3.66/40.5(1%) , 3.66/89(1%) , 3.77/74(0.9%) , 3.77/55.5(0.9%) , 3.572/52(0.9%) , 3.572/78(0.9%) , 4.459/55(0.9%) , 4.459/75(0.9%) , 3.57/52(0.9%) , 3.57/78(0.9%) , 3.657/64.5(0.8%) , 3.66/47(0.7%) , 3.66/83(0.7%) , 3.808/60(0.7%) , 3.808/70(0.7%) , 3.556/52(0.6%) , 3.556/77.5(0.6%) , 3.788/98(0.6%) , 3.788/31.5(0.6%) , 3.68/65(0.6%) , 3.788/62(0.5%) , 3.788/68(0.5%) , 3.657/88.5(0.4%) , 3.657/40.5(0.4%) , 3.647/71(0.3%) , 3.647/59(0.3%) , 3.647/48(0.3%) , 3.647/82(0.3%) , 3.792/16(0.3%) , 3.792/113.5(0.3%) , 3.67/80.5(0.3%) , 3.67/49.5(0.3%) , 3.647/71(0.3%) , 3.647/59(0.3%) , 3.647/48(0.3%) , 3.647/82(0.3%) , 3.647/86(0.3%) , 3.647/44(0.3%) , 3.647/44.5(0.2%) , 3.647/85.5(0.2%) , 3.306/77.5(0.2%) , 3.306/52.5(0.2%) , 3.788/46(0.2%) , 3.788/84(0.2%) , 5.238/69(0.2%) , 5.238/60.5(0.2%) , 3.788/113.5(0.2%) , 3.788/17(0.2%) , 3.792/98(0.1%) , 3.792/31(0.1%) , 3.778/28(0.1%) , 3.778/101.5(0.1%)

3-Hydroxy-3-methyl butyric acid (library entry number =205)
Hit ratio(% of total spectral intensity for metabolite): 17.25% (1 of 2 peaks were found)
Peaks found: chem shift/row (% of total intensity)
2.371/65(17.3%)
Peaks not found: chem shift/row (% of total intensity)
1.273/65(82.7%)

Mannose (library entry number =8)
Hit ratio(% of total spectral intensity for metabolite): 16.86% (6 of 42 peaks were found)
Peaks found: chem shift/row (% of total intensity)
3.671/65(8.2%) , 3.737/41(2.2%) , 3.737/88.5(2.2%) , 3.737/72.5(1.9%) , 3.737/57.5(1.9%) , 3.368/65(0.6%)
Peaks not found: chem shift/row (% of total intensity)
3.582/65(6%) , 3.855/81.5(4.3%) , 3.855/48(4.3%) , 3.855/57(3.7%) , 3.855/72.5(3.7%) , 3.953/60(3.6%) , 3.953/69(3.6%) , 3.771/57(3.5%) , 3.771/72.5(3.5%) , 3.881/77.5(3.2%) , 3.881/52(3.2%) , 3.671/89(3.1%) , 3.671/40.5(3.1%) , 3.771/42.5(2.6%) , 3.771/87(2.6%) , 3.582/89(2.5%) , 3.582/40(2.5%) , 3.914/77.5(2%) , 3.914/52(2%) , 3.671/48(2%) , 3.671/81.5(2%) , 3.671/57.5(1.8%) , 3.671/72.5(1.8%) , 3.914/83.5(1.6%) , 3.914/46(1.6%) , 3.938/60.5(1.3%) , 3.938/69(1.3%) , 3.941/60.5(1%) , 3.941/69(1%) , 3.386/71.5(0.9%) , 3.386/57.5(0.9%) , 3.386/46.5(0.8%) , 3.386/81.5(0.8%) , 3.386/65(0.5%) , 3.821/41(0.3%) , 3.821/88(0.3%)

Sorbitol (library entry number =135)
Hit ratio(% of total spectral intensity for metabolite): 17.45% (7 of 39 peaks were found)
Peaks found: chem shift/row (% of total intensity)
3.855/67(5.5%) , 3.855/63(5.5%) , 3.79/65(2.7%) , 3.79/80(1.3%) , 3.79/50(1.3%) , 3.687/65(0.6%) , 3.647/65(0.5%)
Peaks not found: chem shift/row (% of total intensity)
3.666/72(7.3%) , 3.666/58(7.3%) , 3.84/54(6.2%) , 3.84/76(6.2%) , 3.666/42(5.8%) , 3.666/88(5.8%) , 3.84/46(5%) , 3.84/84(5%) , 3.79/70(2.3%) , 3.79/60(2.3%) , 3.633/58(2.2%) , 3.633/72(2.2%) , 3.749/46(2.2%) , 3.749/84(2.2%) , 3.79/87(2.1%) , 3.79/43(2.1%) , 3.855/75(2.1%) , 3.855/55(2.1%) , 3.749/55(2%) , 3.749/75(2%) , 3.633/88(1.8%) , 3.633/41.5(1.8%) , 3.633/83(1.2%) , 3.633/47(1.2%) , 3.766/75(0.5%) , 3.766/54.5(0.5%) , 3.727/14(0.3%) , 3.727/116(0.3%) , 3.855/40.5(0.3%) , 3.855/89(0.3%) , 3.647/57(0.1%) , 3.647/73(0.1%)

Shikimic acid (library entry number =156)
Hit ratio(% of total spectral intensity for metabolite): 0.69% (2 of 27 peaks were found)
Peaks found: chem shift/row (% of total intensity)
3.368/64(0.4%) , 1.925/64(0.3%)
Peaks not found: chem shift/row (% of total intensity)
6.449/65(9.5%) , 6.437/65(9.1%) , 3.992/72(7.1%) , 3.992/58(7.1%) , 3.992/51(4.8%) , 3.992/79(4.8%) , 3.718/54(4.4%) , 3.718/76(4.4%) , 3.708/76(4.4%) , 3.708/54(4.4%) , 3.992/36.5(3.9%) , 3.992/93.5(3.9%) , 2.768/49(3.1%) , 2.768/81(3.1%) , 2.768/35(2.7%) , 2.768/95(2.7%) , 2.197/100.5(2.7%) , 2.197/29.5(2.7%) , 2.197/75(2.7%) , 2.197/55(2.7%) , 2.197/80.5(2.3%) , 2.197/49.5(2.3%) , 2.197/95.5(2.3%) , 2.197/34.5(2.3%) , 3.708/65(0.1%)

trans-4-Hydroxyproline (library entry number =62)
Hit ratio(% of total spectral intensity for metabolite): 8.27% (10 of 56 peaks were found)
Peaks found: chem shift/row (% of total intensity)
2.438/45(1.2%) , 2.438/85(1.2%) , 2.151/47(1.2%) , 2.151/83(1.2%) , 2.151/47(1.1%) , 2.151/83(1.1%) , 2.151/59(0.4%) , 2.151/70.5(0.4%) , 2.151/53.5(0.1%) , 2.151/76(0.1%)
Peaks not found: chem shift/row (% of total intensity)
3.375/47(10.4%) , 3.375/83(10.4%) , 3.375/79.5(10.3%) , 3.375/50.5(10.3%) , 3.493/81(6.2%) , 3.493/49(6.2%) , 3.483/49(6%) , 3.483/81(6%) , 4.351/62(1.5%) , 4.351/68(1.5%) , 4.351/41.5(1.5%) , 4.351/88(1.5%) , 2.176/47(1.4%) , 2.176/83(1.4%) , 2.438/48(1.2%) , 2.438/82(1.2%) , 2.426/85(1.2%) , 2.426/45(1.2%) , 2.427/85(1.2%) , 2.427/45(1.2%) , 2.166/47(1.2%) , 2.166/82.5(1.2%) , 2.166/81(0.8%) , 2.151/34(0.5%) , 2.151/96(0.5%) , 2.166/96(0.4%) , 2.166/34(0.4%) , 2.166/60(0.4%) , 2.166/70(0.4%) , 2.166/59.5(0.4%) , 3.43/12(0.3%) , 3.43/117.5(0.3%) , 3.43/12(0.3%) , 3.43/117.5(0.3%) , 2.438/91.5(0.3%) , 2.151/37(0.3%) , 2.151/93(0.3%) , 2.166/73(0.2%) , 2.166/57(0.2%) , 2.166/93(0.2%) , 2.151/57(0.2%) , 2.151/73(0.2%) , 2.166/53.5(0.2%) , 2.166/76.5(0.2%) , 2.151/40.5(0.1%) , 2.151/89(0.1%)

Galactose-1-phosphate (library entry number =172)
Hit ratio(% of total spectral intensity for metabolite): 12.87% (2 of 13 peaks were found)
Peaks found: chem shift/row (% of total intensity)
4.006/69(6.4%) , 4.006/61(6.4%)
Peaks not found: chem shift/row (% of total intensity)
3.917/82(13.8%) , 3.917/48(13.8%) , 3.917/56(11.7%) , 3.917/74(11.7%) , 5.493/60(8.7%) , 5.493/70(8.7%) , 5.508/60(8.5%) , 5.508/70(8.5%) , 4.178/51(0.7%) , 4.178/78.5(0.7%) , 4.178/65(0.2%)

Serine (library entry number =47)
Hit ratio(% of total spectral intensity for metabolite): 14.73% (11 of 85 peaks were found)
Peaks found: chem shift/row (% of total intensity)
3.844/65(3.4%) , 3.963/72(1.6%) , 3.963/58(1.6%) , 3.939/65(1.6%) , 3.861/65(1.4%) , 3.951/65.5(1.3%) , 4.006/61(0.8%) , 4.006/69(0.8%) , 3.939/64.5(0.8%) , 3.951/57(0.7%) , 3.951/73(0.7%)
Peaks not found: chem shift/row (% of total intensity)
3.848/76(6.4%) , 3.848/54(6.4%) , 3.848/65(5.7%) , 3.998/76(2.8%) , 3.998/54(2.8%) , 3.844/54.5(2.8%) , 3.844/75.5(2.8%) , 3.951/88(2.3%) , 3.951/42(2.3%) , 3.998/44(2.1%) , 3.998/86(2.1%) , 3.951/56.5(1.9%) , 3.951/73.5(1.9%) , 3.988/88(1.7%) , 3.988/42(1.7%) , 3.976/25.5(1.5%) , 3.976/104(1.5%) , 3.974/15(1.3%) , 3.974/115(1.3%) , 3.987/41.5(1.3%) , 3.987/88.5(1.3%) , 3.939/50(1.2%) , 3.939/80(1.2%) , 3.974/104(1.2%) , 3.974/25.5(1.2%) , 3.987/60.5(1.2%) , 3.987/69.5(1.2%) , 3.97/50.5(1.1%) , 3.97/79.5(1.1%) , 3.976/15(1.1%) , 3.976/115(1.1%) , 3.97/115(1%) , 3.97/15(1%) , 3.97/65(0.9%) , 3.988/60(0.9%) , 3.988/70(0.9%) , 3.974/79.5(0.8%) , 3.974/50.5(0.8%) , 3.976/57(0.7%) , 3.976/73(0.7%) , 3.974/73(0.7%) , 3.974/57(0.7%) , 3.976/47.5(0.6%) , 3.976/82.5(0.6%) , 3.951/30(0.6%) , 3.951/100.5(0.6%) , 3.898/6(0.5%) , 3.963/28.5(0.5%) , 3.97/103.5(0.5%) , 3.97/25.5(0.5%) , 3.951/42(0.4%) , 3.951/88.5(0.4%) , 3.97/56.5(0.3%) , 3.861/54(0.3%) , 3.861/76(0.3%) , 3.963/40(0.3%) , 3.963/88.5(0.3%) , 3.988/28(0.3%) , 3.988/102(0.3%) , 3.939/41.5(0.3%) , 3.939/87.5(0.3%) , 3.951/81.5(0.3%) , 3.951/48.5(0.3%) , 3.939/56(0.3%) , 3.939/73(0.3%) , 3.963/64.5(0.2%) , 3.963/65.5(0.2%) , 3.898/16.5(0.2%) , 3.898/113.5(0.2%) , 3.987/33.5(0.1%) , 3.951/48.5(0.1%) , 3.987/95(0.1%) , 3.951/65(0.1%) , 3.951/100.5(0.1%)

Xylitol (library entry number =158)
Hit ratio(% of total spectral intensity for metabolite): 13.1% (4 of 23 peaks were found)
Peaks found: chem shift/row (% of total intensity)
3.66/65(9.6%) , 3.714/65(1.2%) , 3.712/17(1.1%) , 3.712/112(1.1%)
Peaks not found: chem shift/row (% of total intensity)
3.66/59(8.7%) , 3.66/71(8.7%) , 3.73/44(8.3%) , 3.73/85.5(8.3%) , 3.73/74(7.2%) , 3.73/56(7.2%) , 3.66/41(7.1%) , 3.66/89(7.1%) , 3.816/56(6.2%) , 3.816/74(6.2%) , 3.816/65(3.7%) , 3.816/44.5(3%) , 3.816/85(3%) , 3.694/121.5(0.6%) , 3.694/8(0.6%) , 3.694/38(0.3%) , 3.694/91(0.3%) , 3.694/23(0.2%) , 3.694/106.5(0.2%)

Homovanillic acid (library entry number =59)
Hit ratio(% of total spectral intensity for metabolite): 0% (0 of 10 peaks were found)
Peaks found: chem shift/row (% of total intensity)

Peaks not found: chem shift/row (% of total intensity)
3.871/65(52.6%) , 3.458/65(11.9%) , 6.882/75(9.1%) , 6.882/55(9.1%) , 6.953/64(3.6%) , 6.953/66(3.6%) , 6.782/56(2.5%) , 6.782/74(2.5%) , 6.782/77(2.5%) , 6.782/53(2.5%)

Guanosine 5-triphosphate (library entry number =163)
Hit ratio(% of total spectral intensity for metabolite): 11.29% (1 of 4 peaks were found)
Peaks found: chem shift/row (% of total intensity)
8.146/65(11.3%)
Peaks not found: chem shift/row (% of total intensity)
5.944/65(41.3%) , 5.93/65(40.3%) , 8.135/65(7.1%)

Xylose (library entry number =6)
Hit ratio(% of total spectral intensity for metabolite): 16.7% (8 of 40 peaks were found)
Peaks found: chem shift/row (% of total intensity)
3.687/75(3.2%) , 3.687/55(3.2%) , 3.929/73(2.7%) , 3.929/57(2.7%) , 3.671/65(2.1%) , 3.613/76(0.9%) , 3.613/54(0.9%) , 3.679/64(0.9%)
Peaks not found: chem shift/row (% of total intensity)
3.438/65(9.1%) , 3.323/65(6.6%) , 3.239/53(5.9%) , 3.239/77(5.9%) , 3.224/77(5.7%) , 3.224/53(5.7%) , 3.438/41(4.8%) , 3.438/89(4.8%) , 3.323/37(4.1%) , 3.323/93(4.1%) , 3.631/58(3.2%) , 3.631/72(3.2%) , 3.929/43(2.6%) , 3.929/87(2.6%) , 3.631/97(1.8%) , 3.631/33(1.8%) , 3.631/47(1.7%) , 3.631/83(1.7%) , 3.671/42.5(1.2%) , 3.671/87.5(1.2%) , 3.525/54(0.8%) , 3.525/76(0.8%) , 3.533/53(0.8%) , 3.533/77(0.8%) , 3.679/43(0.4%) , 5.202/60(0.4%) , 5.202/70(0.4%) , 3.613/34(0.2%) , 3.613/96(0.2%) , 3.661/34(0.2%) , 3.661/95.5(0.2%) , 3.679/48(0.1%)

3-aminobutyric acid (library entry number =180)
Hit ratio(% of total spectral intensity for metabolite): 10.99% (6 of 24 peaks were found)
Peaks found: chem shift/row (% of total intensity)
3.625/56(4.1%) , 3.625/74(4.1%) , 2.516/65(0.7%) , 2.48/65(0.7%) , 2.47/65(0.7%) , 2.526/65(0.7%)
Peaks not found: chem shift/row (% of total intensity)
1.325/74(24.9%) , 1.325/56(24.9%) , 2.498/55(8%) , 2.498/75(8%) , 2.499/55(7.8%) , 2.499/75(7.8%) , 3.625/39(2.1%) , 3.625/91(2.1%) , 2.499/29.5(0.4%) , 2.499/100.5(0.4%) , 2.498/29.5(0.4%) , 2.498/100.5(0.4%) , 3.625/107.5(0.3%) , 3.625/22(0.3%) , 2.498/117.5(0.3%) , 2.498/12(0.3%) , 2.499/117.5(0.3%) , 2.499/12(0.3%)

Homoserine (library entry number =179)
Hit ratio(% of total spectral intensity for metabolite): 29.89% (14 of 73 peaks were found)
Peaks found: chem shift/row (% of total intensity)
3.855/61.5(8.5%) , 3.855/68.5(8.5%) , 3.812/65(2.9%) , 3.769/65(1.9%) , 2.171/37(1.3%) , 2.171/93(1.3%) , 2.171/59(1.3%) , 2.171/71(1.3%) , 2.15/58.5(0.6%) , 2.15/71(0.6%) , 3.769/50(0.5%) , 3.769/80(0.5%) , 3.823/67.5(0.3%) , 3.823/62.5(0.3%)
Peaks not found: chem shift/row (% of total intensity)
3.855/49(8%) , 3.855/81(8%) , 3.79/59.5(4%) , 3.79/70.5(4%) , 3.79/56(3.4%) , 3.79/74(3.4%) , 3.79/85.5(3%) , 3.79/44.5(3%) , 2.029/57(2.1%) , 2.029/73(2.1%) , 2.029/37.5(1.8%) , 2.029/92.5(1.8%) , 2.171/55(1.3%) , 2.171/75(1.3%) , 3.812/79.5(1.2%) , 3.812/50.5(1.2%) , 3.79/30(1%) , 3.79/99.5(1%) , 3.801/56(0.9%) , 3.801/74(0.9%) , 2.171/22.5(0.9%) , 2.171/107(0.9%) , 2.029/20.5(0.8%) , 2.029/108.5(0.8%) , 3.779/59.5(0.8%) , 3.779/70.5(0.8%) , 3.801/87.5(0.6%) , 3.801/42.5(0.6%) , 3.801/78(0.6%) , 3.801/52(0.6%) , 3.79/14.5(0.6%) , 3.79/115(0.6%) , 3.779/74.5(0.6%) , 3.779/55.5(0.6%) , 3.801/63(0.4%) , 3.801/67(0.4%) , 3.818/68(0.4%) , 3.818/61.5(0.4%) , 3.779/89.5(0.4%) , 3.779/40.5(0.4%) , 2.044/55(0.4%) , 2.044/74(0.4%) , 3.769/76(0.3%) , 3.769/54(0.3%) , 3.812/95(0.3%) , 3.812/34.5(0.3%) , 3.812/73(0.2%) , 3.812/56.5(0.2%) , 3.769/34(0.2%) , 3.769/96(0.2%) , 3.823/45.5(0.2%) , 3.823/84.5(0.2%) , 3.769/41.5(0.2%) , 3.769/90.5(0.2%) , 3.818/84.5(0.1%) , 3.818/45.5(0.1%) , 3.779/96.5(0.1%) , 3.779/33.5(0.1%) , 3.812/86.5(0.1%)

Phosphoserine (library entry number =70)
Hit ratio(% of total spectral intensity for metabolite): 10.05% (3 of 39 peaks were found)
Peaks found: chem shift/row (% of total intensity)
3.967/64.5(4%) , 3.951/65(3%) , 3.951/65(3%)
Peaks not found: chem shift/row (% of total intensity)
3.952/60(9.5%) , 3.952/70(9.5%) , 3.952/76.5(7.8%) , 3.952/53.5(7.8%) , 4.185/75(3.7%) , 4.185/54.5(3.7%) , 4.193/75.5(3.2%) , 4.193/54.5(3.2%) , 4.08/88.5(2.7%) , 4.08/41.5(2.7%) , 4.185/84.5(2.5%) , 4.185/45(2.5%) , 4.193/84.5(2.3%) , 4.193/45.5(2.3%) , 4.08/57.5(2%) , 4.08/72.5(2%) , 4.075/89(1.9%) , 4.075/40.5(1.9%) , 4.071/40.5(1.7%) , 4.071/89.5(1.7%) , 4.075/58(1.5%) , 4.075/71.5(1.5%) , 4.091/58(1.5%) , 4.091/72(1.5%) , 4.071/64.5(1.5%) , 4.071/71.5(1.3%) , 4.071/57.5(1.3%) , 4.098/64.5(1%) , 4.071/81.5(0.9%) , 4.071/49(0.9%) , 4.053/65(0.8%) , 4.079/7(0.3%) , 4.079/122(0.3%) , 4.08/50.5(0.2%) , 4.146/5.5(0.2%) , 4.146/124(0.2%)

N-Acetyllysine (library entry number =147)
Hit ratio(% of total spectral intensity for metabolite): 8.79% (2 of 8 peaks were found)
Peaks found: chem shift/row (% of total intensity)
3.733/49(4.4%) , 3.733/81(4.4%)
Peaks not found: chem shift/row (% of total intensity)
1.986/65(80.5%) , 3.733/65(3%) , 3.19/72(2.4%) , 3.19/58(2.4%) , 3.19/40(1.4%) , 3.19/90(1.4%)

Quinic acid (library entry number =155)
Hit ratio(% of total spectral intensity for metabolite): 8.62% (4 of 38 peaks were found)
Peaks found: chem shift/row (% of total intensity)
1.881/67.5(4.1%) , 1.881/62.5(4.1%) , 1.925/64(0.2%) , 1.925/66(0.2%)
Peaks not found: chem shift/row (% of total intensity)
4.028/71(5.7%) , 4.028/59(5.7%) , 1.881/34(4%) , 1.881/96(4%) , 4.028/84.5(3.8%) , 4.028/45(3.8%) , 4.028/33(3.4%) , 4.028/96.5(3.4%) , 4.153/70(3.2%) , 4.153/60(3.2%) , 3.559/73(3.1%) , 3.559/57(3.1%) , 2.057/50(2.8%) , 2.057/80(2.8%) , 3.559/48.5(2.6%) , 3.559/81.5(2.6%) , 2.067/81(2.5%) , 2.067/49(2.5%) , 2.067/85(2.4%) , 2.067/45(2.4%) , 2.067/72(2.1%) , 2.067/57.5(2.1%) , 2.067/92.5(2%) , 2.067/37.5(2%) , 1.966/54(1.8%) , 1.966/76(1.8%) , 1.966/46(1.7%) , 1.966/84(1.7%) , 2.057/41.5(1.7%) , 2.057/88.5(1.7%) , 4.153/51(1.5%) , 4.153/78(1.5%) , 1.966/37.5(1.4%) , 1.966/92(1.4%)

Adenosine 5-diphosphate (library entry number =115)
Hit ratio(% of total spectral intensity for metabolite): 5.7% (1 of 5 peaks were found)
Peaks found: chem shift/row (% of total intensity)
8.536/65(5.7%)
Peaks not found: chem shift/row (% of total intensity)
8.27/65(51.9%) , 6.143/65(21.7%) , 6.154/65(18.5%) , 8.587/65(2.2%)

Kynurenine (library entry number =58)
Hit ratio(% of total spectral intensity for metabolite): 0% (0 of 17 peaks were found)
Peaks found: chem shift/row (% of total intensity)

Peaks not found: chem shift/row (% of total intensity)
6.813/64(10.2%) , 6.813/66(10.2%) , 7.431/63(7.8%) , 7.431/67(7.8%) , 6.891/53(6.8%) , 6.891/77(6.8%) , 6.813/84.5(6.6%) , 6.813/45.5(6.6%) , 7.431/85(5.9%) , 7.431/45(5.9%) , 4.162/65(5.1%) , 3.72/58(4.6%) , 3.72/72(4.6%) , 7.854/55(4.2%) , 7.854/75(4.2%) , 4.162/51(1.3%) , 4.162/79(1.3%)

Ribose (library entry number =102)
Hit ratio(% of total spectral intensity for metabolite): 19.94% (8 of 30 peaks were found)
Peaks found: chem shift/row (% of total intensity)
3.929/56.5(3.4%) , 3.929/73.5(3.4%) , 3.538/61(3.2%) , 3.538/69(3.2%) , 3.615/77(2.7%) , 3.615/53(2.7%) , 3.855/70(0.8%) , 3.855/70(0.6%)
Peaks not found: chem shift/row (% of total intensity)
3.69/61(11.2%) , 3.69/69(11.2%) , 3.69/39(9.8%) , 3.69/91(9.8%) , 3.84/85(3.4%) , 3.84/45(3.4%) , 4.112/65(3.2%) , 4.111/65(3.2%) , 3.523/61(3.1%) , 3.523/69(3.1%) , 3.929/87.5(2.9%) , 3.929/42(2.9%) , 3.84/56(2.4%) , 3.84/74(2.4%) , 3.615/45(2%) , 3.615/84.5(2%) , 3.84/71(1.1%) , 3.929/64.5(0.8%) , 4.111/73(0.6%) , 4.111/57(0.6%) , 4.112/73(0.4%) , 4.112/57(0.4%)

Lipoic acid (library entry number =73)
Hit ratio(% of total spectral intensity for metabolite): 0% (0 of 66 peaks were found)
Peaks found: chem shift/row (% of total intensity)

Peaks not found: chem shift/row (% of total intensity)
2.194/65(14.7%) , 2.194/84(8.3%) , 2.194/46(8.3%) , 3.203/51(4.8%) , 3.203/79(4.8%) , 2.511/57(2.9%) , 2.511/73(2.9%) , 3.203/33.5(2.7%) , 3.203/96.5(2.7%) , 2.511/41(2.6%) , 2.511/89(2.6%) , 2.013/39.5(2.5%) , 2.013/90.5(2.5%) , 3.203/62(2.4%) , 3.203/68(2.4%) , 2.013/73(2.3%) , 2.013/57(2.3%) , 1.429/65(1.8%) , 2.511/104(1.5%) , 2.511/25.5(1.5%) , 1.593/65(1.5%) , 2.013/21.5(1.3%) , 2.013/108(1.3%) , 1.772/55(1.2%) , 1.772/75(1.2%) , 3.73/65(0.9%) , 1.649/54(0.9%) , 1.649/76(0.9%) , 3.243/35(0.8%) , 1.593/46.5(0.7%) , 1.593/83.5(0.7%) , 1.429/86.5(0.6%) , 1.429/43.5(0.6%) , 1.649/112.5(0.6%) , 1.649/17.5(0.6%) , 1.772/36.5(0.5%) , 1.772/93.5(0.5%) , 1.649/39(0.4%) , 1.649/91(0.4%) , 3.22/54.5(0.4%) , 3.22/75.5(0.4%) , 3.73/44.5(0.4%) , 3.73/85.5(0.4%) , 3.203/54.5(0.4%) , 3.203/75.5(0.4%) , 3.235/54.5(0.4%) , 3.235/75.5(0.4%) , 3.236/97.5(0.3%) , 3.236/32.5(0.3%) , 1.772/19.5(0.3%) , 1.772/110.5(0.3%) , 3.235/32.5(0.3%) , 3.235/97.5(0.3%) , 3.235/98(0.3%) , 3.235/32(0.3%) , 3.235/54(0.3%) , 3.235/75.5(0.3%) , 3.236/54.5(0.3%) , 3.236/75.5(0.3%) , 1.593/24.5(0.2%) , 1.593/105(0.2%) , 3.218/33.5(0.2%) , 3.22/33.5(0.2%) , 3.22/96.5(0.2%) , 3.73/99.5(0.2%) , 3.73/30.5(0.2%)

Spermidine (library entry number =168)
Hit ratio(% of total spectral intensity for metabolite): 6.28% (1 of 14 peaks were found)
Peaks found: chem shift/row (% of total intensity)
2.13/65(6.3%)
Peaks not found: chem shift/row (% of total intensity)
3.116/85(13.5%) , 3.116/45(13.5%) , 3.141/85(11.8%) , 3.141/45(11.8%) , 3.058/65(10.5%) , 3.058/83.5(7.9%) , 3.058/46.5(7.9%) , 3.116/65(6.9%) , 3.141/65(3%) , 3.091/45(2.9%) , 3.091/84.5(2.9%) , 2.13/25(0.5%) , 2.13/104.5(0.5%)

Adenosine 5-triphosphate (library entry number =103)
Hit ratio(% of total spectral intensity for metabolite): 4.39% (1 of 4 peaks were found)
Peaks found: chem shift/row (% of total intensity)
8.536/65(4.4%)
Peaks not found: chem shift/row (% of total intensity)
8.269/65(63.2%) , 6.153/65(16.9%) , 6.138/65(15.4%)

Tryptophan (library entry number =39)
Hit ratio(% of total spectral intensity for metabolite): 3.7% (2 of 23 peaks were found)
Peaks found: chem shift/row (% of total intensity)
3.486/51.5(1.9%) , 3.486/78.5(1.9%)
Peaks not found: chem shift/row (% of total intensity)
7.206/65(12.2%) , 7.55/54(10.5%) , 7.55/76(10.5%) , 7.206/84(7.4%) , 7.206/46(7.4%) , 7.29/65(6.8%) , 7.74/76(5%) , 7.74/54(5%) , 7.29/46(4.2%) , 7.29/84(4.2%) , 4.065/61(3.5%) , 4.065/69(3.5%) , 4.065/82(2.8%) , 4.065/48(2.8%) , 3.486/39(1.8%) , 3.486/91(1.8%) , 3.31/56(1.4%) , 3.31/74(1.4%) , 3.31/95(1.4%) , 3.31/35(1.4%) , 7.334/66(1.4%)

Malic acid (library entry number =132)
Hit ratio(% of total spectral intensity for metabolite): 7.68% (8 of 71 peaks were found)
Peaks found: chem shift/row (% of total intensity)
2.378/78(1.6%) , 2.378/52(1.6%) , 2.355/51.5(1.4%) , 2.355/78.5(1.4%) , 4.321/65(0.5%) , 4.321/64.5(0.4%) , 4.321/65.5(0.4%) , 2.355/90.5(0.2%)
Peaks not found: chem shift/row (% of total intensity)
2.674/87(4.9%) , 2.674/43(4.9%) , 2.676/87(4.8%) , 2.676/43(4.8%) , 2.674/48(4.6%) , 2.674/82(4.6%) , 2.676/48(4.6%) , 2.676/82(4.6%) , 2.378/85(3.8%) , 2.378/45(3.8%) , 2.368/98(3.7%) , 2.368/32(3.7%) , 2.358/45(3.6%) , 2.358/85(3.6%) , 2.368/58(3.6%) , 2.368/72(3.6%) , 4.307/74(1.8%) , 4.307/56(1.8%) , 4.307/48(1.6%) , 4.307/82(1.6%) , 2.378/84(1.1%) , 2.378/46(1.1%) , 2.355/46.5(0.9%) , 2.355/83.5(0.9%) , 2.368/38(0.8%) , 2.368/92(0.8%) , 2.368/77(0.8%) , 2.368/53(0.8%) , 2.358/90(0.7%) , 2.358/40(0.7%) , 2.378/40(0.7%) , 2.378/90(0.7%) , 2.358/51(0.7%) , 2.358/79(0.7%) , 2.691/65(0.7%) , 2.368/45(0.5%) , 2.368/84.5(0.5%) , 2.394/64.5(0.4%) , 2.691/45.5(0.4%) , 2.691/84.5(0.4%) , 2.378/59(0.3%) , 2.378/71(0.3%) , 2.358/71(0.3%) , 2.358/58.5(0.3%) , 2.378/39.5(0.2%) , 2.378/91(0.2%) , 2.358/32(0.2%) , 2.358/97.5(0.2%) , 2.378/98(0.2%) , 2.378/32(0.2%) , 4.321/56(0.2%) , 4.321/74(0.2%) , 2.355/39(0.2%) , 4.321/48(0.2%) , 4.321/82(0.2%) , 2.394/45.5(0.1%) , 2.394/83.5(0.1%) , 4.321/81.5(0.1%) , 4.321/48(0.1%) , 2.394/50.5(0.1%) , 2.394/79(0.1%) , 2.394/53.5(0.1%) , 2.394/76.5(0.1%)

Cytidine (library entry number =112)
Hit ratio(% of total spectral intensity for metabolite): 1.57% (3 of 26 peaks were found)
Peaks found: chem shift/row (% of total intensity)
4.321/65(0.9%) , 4.321/53.5(0.3%) , 4.321/76.5(0.3%)
Peaks not found: chem shift/row (% of total intensity)
7.844/55(20.8%) , 7.844/75(20.8%) , 6.067/55(16.4%) , 6.067/75(16.4%) , 3.819/54(1.9%) , 3.819/76(1.9%) , 3.819/44(1.5%) , 3.819/86(1.5%) , 3.932/85(1.4%) , 3.932/45(1.4%) , 5.903/64(1.4%) , 5.903/66(1.4%) , 5.908/70(1.4%) , 5.908/60(1.4%) , 5.913/64(1.3%) , 5.913/66(1.3%) , 3.932/52(1.3%) , 3.932/78(1.3%) , 5.908/66(0.8%) , 5.908/64(0.8%) , 5.903/60(0.8%) , 5.903/70(0.8%) , 4.304/65(0.4%)

N-Acetylglutamine (library entry number =88)
Hit ratio(% of total spectral intensity for metabolite): 2.08% (1 of 10 peaks were found)
Peaks found: chem shift/row (% of total intensity)
1.925/65(2.1%)
Peaks not found: chem shift/row (% of total intensity)
2.038/65(80.8%) , 2.334/64(2.8%) , 2.334/66(2.8%) , 2.328/64(2.3%) , 2.328/66(2.3%) , 2.328/85(1.9%) , 2.328/45(1.9%) , 2.334/85(1.6%) , 2.334/45(1.6%)

Inosine (library entry number =61)
Hit ratio(% of total spectral intensity for metabolite): 1.69% (2 of 20 peaks were found)
Peaks found: chem shift/row (% of total intensity)
3.851/53(0.8%) , 3.851/77(0.8%)
Peaks not found: chem shift/row (% of total intensity)
8.239/65(33.1%) , 8.348/65(28.7%) , 6.094/65(14.9%) , 6.106/65(12.8%) , 3.919/84.5(0.8%) , 3.919/45.5(0.8%) , 3.925/51(0.8%) , 3.925/79(0.8%) , 3.843/80(0.7%) , 3.843/50(0.7%) , 3.851/44(0.6%) , 3.851/86(0.6%) , 3.852/48(0.6%) , 3.852/82(0.6%) , 3.919/51.5(0.6%) , 3.919/78(0.6%) , 3.925/83(0.4%) , 3.925/47(0.4%)

Fucose (library entry number =51)
Hit ratio(% of total spectral intensity for metabolite): 3.7% (4 of 39 peaks were found)
Peaks found: chem shift/row (% of total intensity)
1.227/57(1%) , 1.227/73(1%) , 3.869/73.5(0.8%) , 3.869/56(0.8%)
Peaks not found: chem shift/row (% of total intensity)
1.25/73(18.6%) , 1.25/57(18.6%) , 3.646/82(3.7%) , 3.646/48(3.7%) , 1.21/57(3.5%) , 1.21/73(3.5%) , 3.646/57(3.3%) , 3.646/73(3.3%) , 3.809/57(2.5%) , 3.809/73(2.5%) , 3.46/78(2.2%) , 3.46/52(2.2%) , 3.445/52(2.1%) , 3.445/78(2.1%) , 1.217/67(1.9%) , 1.217/63(1.9%) , 1.204/63(1.9%) , 1.204/67(1.9%) , 3.754/60(1.9%) , 3.754/70(1.9%) , 1.217/59(1.4%) , 1.217/71(1.4%) , 1.204/59(1.4%) , 1.204/71(1.4%) , 1.25/63(1.4%) , 1.25/67(1.4%) , 3.754/65(1.1%) , 3.869/47(0.6%) , 3.869/82.5(0.6%) , 3.809/40(0.4%) , 3.809/90(0.4%) , 3.766/53(0.3%) , 3.766/77(0.3%) , 3.775/78(0.3%) , 3.775/51(0.3%)

Citrulline (library entry number =27)
Hit ratio(% of total spectral intensity for metabolite): 1.35% (1 of 10 peaks were found)
Peaks found: chem shift/row (% of total intensity)
1.903/65(1.3%)
Peaks not found: chem shift/row (% of total intensity)
3.76/49(23.5%) , 3.76/81(23.5%) , 3.76/65(22.8%) , 3.15/58(8.1%) , 3.15/72(8.1%) , 3.15/40(5.2%) , 3.15/90(5.2%) , 1.898/61(1%) , 1.898/69.5(1%)

Cholic Acid (library entry number =125)
Hit ratio(% of total spectral intensity for metabolite): 21.9% (4 of 11 peaks were found)
Peaks found: chem shift/row (% of total intensity)
0.971/57(10.5%) , 0.971/73(10.5%) , 2.15/26.5(0.4%) , 2.15/103(0.4%)
Peaks not found: chem shift/row (% of total intensity)
0.924/65(38.8%) , 0.729/65(36%) , 2.246/65(0.8%) , 2.246/41(0.7%) , 2.246/88.5(0.7%) , 2.246/53(0.6%) , 2.246/77(0.6%)

Nicotinamide mononucleotide (NMN) (library entry number =185)
Hit ratio(% of total spectral intensity for metabolite): 0.86% (2 of 40 peaks were found)
Peaks found: chem shift/row (% of total intensity)
4.031/49.5(0.4%) , 4.031/80.5(0.4%)
Peaks not found: chem shift/row (% of total intensity)
9.006/78(7.9%) , 9.006/52(7.9%) , 9.006/57(7.7%) , 9.006/73(7.7%) , 8.323/66(5.1%) , 8.323/64(5.1%) , 6.196/65(4.7%) , 9.347/57(4.6%) , 9.347/73(4.6%) , 6.208/65(4.2%) , 8.323/47(3.9%) , 8.323/83(3.9%) , 9.347/76(3.4%) , 9.347/54(3.4%) , 9.347/60(3.3%) , 9.347/70(3.3%) , 9.588/64(3%) , 9.588/66(3%) , 9.588/60(2.2%) , 9.588/70(2.2%) , 8.259/54(0.6%) , 8.259/75(0.6%) , 7.605/48(0.5%) , 7.605/81.5(0.5%) , 4.211/49.5(0.5%) , 4.211/80(0.5%) , 4.215/49(0.5%) , 4.215/80.5(0.5%) , 7.605/61(0.5%) , 7.605/68(0.5%) , 8.259/58(0.4%) , 8.259/72(0.4%) , 4.223/50(0.4%) , 4.223/80(0.4%) , 4.047/49(0.4%) , 4.047/80.5(0.4%) , 4.042/49.5(0.4%) , 4.042/80.5(0.4%)

Hydroxyglutaric acid (library entry number =195)
Hit ratio(% of total spectral intensity for metabolite): 0% (0 of 84 peaks were found)
Peaks found: chem shift/row (% of total intensity)

Peaks not found: chem shift/row (% of total intensity)
2.236/65(5.7%) , 4.029/69(3.5%) , 4.029/61(3.5%) , 2.294/65(3.3%) , 4.029/80(3.2%) , 4.029/50(3.2%) , 2.236/90(2.6%) , 2.236/40(2.6%) , 2.236/26(2.1%) , 2.236/104(2.1%) , 2.294/40.5(1.9%) , 2.294/89(1.9%) , 2.301/65(1.8%) , 2.261/46(1.8%) , 2.261/83(1.8%) , 2.271/82.5(1.7%) , 2.271/47.5(1.7%) , 2.266/27(1.7%) , 2.266/103(1.7%) , 1.999/65(1.5%) , 1.84/77.5(1.5%) , 1.84/52(1.5%) , 2.294/105(1.5%) , 2.294/24(1.5%) , 2.294/78.5(1.4%) , 2.294/50.5(1.4%) , 1.999/46.5(1.3%) , 1.999/83.5(1.3%) , 2.266/62(1.2%) , 2.266/67.5(1.2%) , 2.236/51.5(1.2%) , 2.236/77.5(1.2%) , 2.222/44.5(1.2%) , 2.222/85(1.2%) , 1.999/30.5(1.1%) , 1.999/98.5(1.1%) , 1.999/109(1%) , 1.999/21(1%) , 1.84/112.5(1%) , 1.84/17(1%) , 2.31/44.5(1%) , 2.31/85.5(1%) , 1.999/56.5(1%) , 1.999/73.5(1%) , 2.28/85(1%) , 2.28/45(1%) , 2.279/85(1%) , 2.279/45(1%) , 1.84/36.5(1%) , 1.84/94(1%) , 1.84/58(1%) , 1.84/71.5(1%) , 2.253/85(0.9%) , 2.253/44.5(0.9%) , 2.253/85(0.8%) , 2.253/44.5(0.8%) , 2.31/67(0.7%) , 2.31/63.5(0.7%) , 2.31/64.5(0.7%) , 1.84/65(0.6%) , 2.222/60.5(0.6%) , 2.222/69(0.6%) , 2.266/46.5(0.6%) , 2.266/83(0.6%) , 1.84/86.5(0.5%) , 1.84/43(0.5%) , 2.253/65(0.5%) , 2.261/62(0.4%) , 2.261/67.5(0.4%) , 2.261/7.5(0.4%) , 2.261/122(0.4%) , 2.253/65(0.4%) , 2.271/103(0.3%) , 2.271/26.5(0.3%) , 2.261/27(0.3%) , 2.261/102(0.3%) , 2.271/120.5(0.2%) , 2.271/9(0.2%) , 2.301/41.5(0.2%) , 2.301/89.5(0.2%) , 2.271/61.5(0.1%) , 2.271/67.5(0.1%) , 2.301/51.5(0.1%) , 2.301/78(0.1%)

trans-Cinnamic acid (library entry number =124)
Hit ratio(% of total spectral intensity for metabolite): 0% (0 of 50 peaks were found)
Peaks found: chem shift/row (% of total intensity)

Peaks not found: chem shift/row (% of total intensity)
6.537/44.5(19.7%) , 6.537/85.5(19.7%) , 7.638/77(5.6%) , 7.638/53(5.6%) , 7.408/44(3.6%) , 7.408/86(3.6%) , 7.471/65(3.4%) , 7.459/51(2.1%) , 7.459/79(2.1%) , 7.455/65(2.1%) , 7.439/63(1.9%) , 7.439/67(1.9%) , 7.471/46(1.3%) , 7.471/84(1.3%) , 7.444/55.5(1.3%) , 7.444/74.5(1.3%) , 7.439/48.5(1.2%) , 7.439/81.5(1.2%) , 7.478/56(1.1%) , 7.478/74(1.1%) , 7.424/64.5(1.1%) , 7.424/65.5(1.1%) , 7.439/45(1%) , 7.439/85(1%) , 7.459/57(0.9%) , 7.459/73(0.9%) , 7.444/60(0.9%) , 7.444/70(0.9%) , 7.455/51(0.7%) , 7.455/79(0.7%) , 7.459/65(0.7%) , 7.455/81(0.6%) , 7.455/49(0.6%) , 7.455/57(0.6%) , 7.455/73(0.6%) , 7.444/48(0.6%) , 7.444/82(0.6%) , 7.444/36(0.5%) , 7.444/94(0.5%) , 7.455/41(0.4%) , 7.455/89(0.4%) , 7.424/74(0.4%) , 7.424/56(0.4%) , 7.478/64.5(0.4%) , 7.455/44(0.4%) , 7.455/86(0.4%) , 7.439/56(0.4%) , 7.439/74(0.4%) , 7.455/23(0.2%) , 7.455/107(0.2%)

2-Aminoadipic acid (library entry number =89)
Hit ratio(% of total spectral intensity for metabolite): 0% (0 of 33 peaks were found)
Peaks found: chem shift/row (% of total intensity)

Peaks not found: chem shift/row (% of total intensity)
2.25/65(16.3%) , 2.253/65(16.1%) , 3.746/81(7.4%) , 3.746/49(7.4%) , 2.25/84(7.2%) , 2.25/46(7.2%) , 2.253/46(7.1%) , 2.253/84(7.1%) , 3.746/63(4.3%) , 3.746/67(4.3%) , 1.667/42.5(1.1%) , 1.667/87.5(1.1%) , 1.667/42.5(1.1%) , 1.667/87.5(1.1%) , 1.618/69.5(1%) , 1.618/60.5(1%) , 1.618/69.5(1%) , 1.618/60.5(1%) , 1.669/43(0.7%) , 1.669/87(0.7%) , 1.9/54(0.7%) , 1.9/55(0.7%) , 1.9/74(0.7%) , 1.832/113(0.5%) , 1.832/17(0.5%) , 1.832/35(0.5%) , 1.832/94(0.5%) , 1.618/88.5(0.4%) , 1.618/41(0.4%) , 1.618/88.5(0.3%) , 1.618/40.5(0.3%) , 1.832/55.5(0.2%) , 1.832/73.5(0.2%)

3-aminoisobutyric acid (library entry number =178)
Hit ratio(% of total spectral intensity for metabolite): 0.48% (1 of 29 peaks were found)
Peaks found: chem shift/row (% of total intensity)
3.137/64(0.5%)
Peaks not found: chem shift/row (% of total intensity)
1.196/56(31.1%) , 1.196/74(31.1%) , 3.039/74(3%) , 3.039/56(3%) , 3.113/70.5(2.9%) , 3.113/59.5(2.9%) , 3.039/88(2.9%) , 3.039/42(2.9%) , 3.113/92(2.7%) , 3.113/38(2.7%) , 2.61/58(1.6%) , 2.61/72(1.6%) , 2.61/91(1.2%) , 2.61/39(1.2%) , 3.02/65(1.1%) , 3.091/65(1.1%) , 2.61/78(1%) , 2.61/52(1%) , 3.074/42.5(0.7%) , 3.074/87.5(0.7%) , 3.076/25(0.5%) , 3.076/104.5(0.5%) , 3.059/64.5(0.5%) , 3.076/43(0.5%) , 3.074/119.5(0.4%) , 3.074/10(0.4%) , 3.074/25.5(0.3%) , 3.074/104.5(0.3%)

3-Hydroxybutyric acid (library entry number =96)
Hit ratio(% of total spectral intensity for metabolite): 0% (0 of 28 peaks were found)
Peaks found: chem shift/row (% of total intensity)

Peaks not found: chem shift/row (% of total intensity)
1.202/57.5(26.6%) , 1.202/72.5(26.6%) , 2.309/53(4.5%) , 2.309/77(4.5%) , 2.309/90(4.4%) , 2.309/40(4.4%) , 2.411/56(2.5%) , 2.411/74(2.5%) , 2.411/37.5(2.5%) , 2.411/92.5(2.5%) , 4.157/57(2.3%) , 4.157/73(2.3%) , 1.22/59(2%) , 1.22/71(2%) , 2.309/49(1.6%) , 2.309/81(1.6%) , 4.157/90(0.9%) , 4.157/40(0.9%) , 2.324/52(0.8%) , 2.324/78(0.8%) , 2.418/49(0.8%) , 2.418/81(0.8%) , 2.418/44.5(0.6%) , 2.418/85.5(0.6%) , 2.394/51.5(0.3%) , 2.394/78(0.3%) , 2.396/77.5(0.3%) , 2.396/52(0.3%)

Cytidine 5-triphosphate (library entry number =192)
Hit ratio(% of total spectral intensity for metabolite): 41.26% (2 of 26 peaks were found)
Peaks found: chem shift/row (% of total intensity)
7.99/55(20.6%) , 7.99/75(20.6%)
Peaks not found: chem shift/row (% of total intensity)
6.15/75(15.5%) , 6.15/55(15.5%) , 6.007/59(2.3%) , 6.007/71(2.3%) , 4.275/65(2%) , 6.011/64(1.8%) , 6.011/66(1.8%) , 6.002/66(1.8%) , 6.002/64(1.8%) , 4.28/64.5(1.5%) , 7.998/55.5(1.3%) , 7.998/74.5(1.3%) , 6.011/70(1.1%) , 6.011/60(1.1%) , 6.002/60(1.1%) , 6.002/70(1.1%) , 6.135/55.5(1%) , 6.135/74.5(1%) , 6.135/55(1%) , 6.135/74.5(1%) , 4.351/58.5(0.6%) , 4.351/71.5(0.6%) , 4.341/59(0.2%) , 4.341/70.5(0.2%)

2-methylbutyric acid (library entry number =199)
Hit ratio(% of total spectral intensity for metabolite): 47.05% (2 of 22 peaks were found)
Peaks found: chem shift/row (% of total intensity)
1.047/56(23.5%) , 1.047/74(23.5%)
Peaks not found: chem shift/row (% of total intensity)
0.86/65(18.7%) , 0.86/46(8.3%) , 0.86/84(8.3%) , 1.388/65(1.8%) , 1.496/82(1.5%) , 1.496/48(1.5%) , 1.388/82.5(1.3%) , 1.388/47.5(1.3%) , 1.496/67(1.2%) , 1.496/63(1.2%) , 1.496/102(0.9%) , 1.496/28(0.9%) , 2.21/76(0.8%) , 2.21/54(0.8%) , 2.21/72(0.8%) , 2.21/58(0.8%) , 1.388/100(0.8%) , 1.388/30(0.8%) , 2.21/92(0.6%) , 2.21/38(0.6%)

Ethanolamine (library entry number =46)
Hit ratio(% of total spectral intensity for metabolite): 0% (0 of 19 peaks were found)
Peaks found: chem shift/row (% of total intensity)

Peaks not found: chem shift/row (% of total intensity)
3.149/52(16.7%) , 3.149/78(16.7%) , 3.149/63(13.3%) , 3.149/67(13.3%) , 3.831/51(7.8%) , 3.831/79(7.8%) , 3.831/65(7.4%) , 3.16/63(2.3%) , 3.16/67(2.3%) , 3.138/63.5(1.9%) , 3.138/66.5(1.9%) , 3.16/53(1.3%) , 3.16/77(1.3%) , 3.138/53(1.1%) , 3.138/77(1.1%) , 3.16/73(1.1%) , 3.16/57(1.1%) , 3.138/57(0.8%) , 3.138/73(0.8%)

Uridine (library entry number =104)
Hit ratio(% of total spectral intensity for metabolite): 0% (0 of 18 peaks were found)
Peaks found: chem shift/row (% of total intensity)

Peaks not found: chem shift/row (% of total intensity)
7.875/55(23.1%) , 7.875/75(23.1%) , 5.908/55(16.3%) , 5.908/75(16.3%) , 5.908/64.5(2.5%) , 5.925/64.5(2.4%) , 3.813/54(1.9%) , 3.813/75.5(1.9%) , 3.813/86.5(1.5%) , 3.813/42.5(1.5%) , 3.919/44.5(1.4%) , 3.919/85.5(1.4%) , 3.919/52(1.4%) , 3.919/78(1.4%) , 4.236/65(1.1%) , 4.237/65(1.1%) , 5.925/55.5(0.9%) , 5.925/74.5(0.9%)

1-Methylnicotinamide (library entry number =18)
Hit ratio(% of total spectral intensity for metabolite): 0% (0 of 16 peaks were found)
Peaks found: chem shift/row (% of total intensity)

Peaks not found: chem shift/row (% of total intensity)
8.902/52(11.4%) , 8.902/78(11.4%) , 8.902/57(11.1%) , 8.902/73(11.1%) , 8.972/72(8.4%) , 8.972/58(8.4%) , 8.972/74(8.4%) , 8.972/56(8.4%) , 9.284/65(5.4%) , 9.284/69(5.3%) , 9.284/61(5.3%) , 4.485/64.5(2.2%) , 8.188/46.5(0.9%) , 8.188/83.5(0.9%) , 8.188/63.5(0.7%) , 8.188/66.5(0.7%)

Folic acid (library entry number =40)
Hit ratio(% of total spectral intensity for metabolite): 0% (0 of 16 peaks were found)
Peaks found: chem shift/row (% of total intensity)

Peaks not found: chem shift/row (% of total intensity)
8.709/65(39.8%) , 7.658/76(13.7%) , 7.658/54(13.7%) , 6.748/76(12%) , 6.748/54(12%) , 2.307/60.5(1.3%) , 2.307/69.5(1.3%) , 2.305/60(1.3%) , 2.305/70(1.3%) , 2.29/65(0.6%) , 2.307/40.5(0.5%) , 2.307/88.5(0.5%) , 2.305/81(0.5%) , 2.305/49(0.5%) , 2.305/88.5(0.5%) , 2.305/40.5(0.5%)

Homocystine (library entry number =60)
Hit ratio(% of total spectral intensity for metabolite): 0% (0 of 16 peaks were found)
Peaks found: chem shift/row (% of total intensity)

Peaks not found: chem shift/row (% of total intensity)
1.254/65(18.9%) , 3.867/81(10%) , 3.867/49(10%) , 2.845/65(9.5%) , 3.867/65(8.3%) , 2.84/65(7.9%) , 2.845/84.5(7.4%) , 2.845/45.5(7.4%) , 2.84/84(6.8%) , 2.84/46(6.8%) , 2.315/54.5(1.4%) , 2.315/75(1.4%) , 2.26/55.5(1.1%) , 2.26/74.5(1.1%) , 2.26/74.5(1.1%) , 2.26/55.5(1.1%)

Trigonelline (library entry number =16)
Hit ratio(% of total spectral intensity for metabolite): 0% (0 of 15 peaks were found)
Peaks found: chem shift/row (% of total intensity)

Peaks not found: chem shift/row (% of total intensity)
8.847/74(12.5%) , 8.847/56(12.5%) , 8.847/77(12.2%) , 8.847/53(12.2%) , 8.836/56(10.3%) , 8.836/74(10.3%) , 9.129/65(8.3%) , 9.129/62(6.8%) , 9.129/68(6.8%) , 4.443/64.5(4%) , 8.087/47(1.4%) , 8.087/83(1.4%) , 8.847/65(0.5%) , 8.087/63(0.4%) , 8.087/67(0.4%)

Hippuric acid (library entry number =52)
Hit ratio(% of total spectral intensity for metabolite): 0% (0 of 14 peaks were found)
Peaks found: chem shift/row (% of total intensity)

Peaks not found: chem shift/row (% of total intensity)
7.838/54(15.7%) , 7.838/76(15.7%) , 7.555/65(9.8%) , 7.643/64(8.2%) , 7.643/66(8.2%) , 3.972/72.5(7.3%) , 3.972/57.5(7.3%) , 7.555/84(5.8%) , 7.555/46(5.8%) , 7.643/47(3.8%) , 7.643/83(3.8%) , 7.643/45(3.7%) , 7.643/85(3.7%) , 3.972/65(1.2%)

5-Hydroxyindole-3-acetic acid (library entry number =106)
Hit ratio(% of total spectral intensity for metabolite): 0% (0 of 14 peaks were found)
Peaks found: chem shift/row (% of total intensity)

Peaks not found: chem shift/row (% of total intensity)
3.587/65(38.6%) , 7.381/54(12.9%) , 7.381/76(12.9%) , 6.827/51(4.4%) , 6.827/79(4.4%) , 6.827/57(4.3%) , 6.827/73(4.3%) , 7.043/64.5(4%) , 7.043/65.5(4%) , 6.827/54(3.7%) , 6.827/76(3.7%) , 7.214/62(1%) , 7.214/68(1%) , 7.214/65(0.8%)

Niacin (Nicotinic acid) (library entry number =19)
Hit ratio(% of total spectral intensity for metabolite): 0% (0 of 13 peaks were found)
Peaks found: chem shift/row (% of total intensity)

Peaks not found: chem shift/row (% of total intensity)
7.535/48(9.2%) , 7.535/82(9.2%) , 7.535/69(8.9%) , 7.535/61(8.9%) , 8.263/52(7.8%) , 8.263/78(7.8%) , 8.263/75.5(7.7%) , 8.263/54.5(7.7%) , 8.263/58(7.6%) , 8.263/72(7.6%) , 8.945/65(6.1%) , 8.616/59(5.7%) , 8.616/71(5.7%)

Nicotinamide (Niacinamide) (library entry number =21)
Hit ratio(% of total spectral intensity for metabolite): 0% (0 of 13 peaks were found)
Peaks found: chem shift/row (% of total intensity)

Peaks not found: chem shift/row (% of total intensity)
8.256/75(9.8%) , 8.256/55(9.8%) , 7.603/48(9%) , 7.603/82(9%) , 7.603/61(8.7%) , 7.603/69(8.7%) , 8.256/52(8.2%) , 8.256/78(8.2%) , 8.256/58(7.9%) , 8.256/72(7.9%) , 8.717/59(4.4%) , 8.717/71(4.4%) , 8.943/65(4%)

Adipic acid (library entry number =37)
Hit ratio(% of total spectral intensity for metabolite): 0% (0 of 12 peaks were found)
Peaks found: chem shift/row (% of total intensity)

Peaks not found: chem shift/row (% of total intensity)
1.553/65(28.6%) , 2.199/65(26.7%) , 2.199/48(9%) , 2.199/82(9%) , 1.553/82(8.2%) , 1.553/48(8.2%) , 1.553/73(2.9%) , 1.553/57(2.9%) , 2.199/38.5(1.2%) , 2.199/91.5(1.2%) , 1.553/90.5(1.1%) , 1.553/39.5(1.1%)

4-Aminobutyric acid (library entry number =118)
Hit ratio(% of total spectral intensity for metabolite): 0% (0 of 12 peaks were found)
Peaks found: chem shift/row (% of total intensity)

Peaks not found: chem shift/row (% of total intensity)
2.301/65(20.4%) , 2.301/46(12%) , 2.301/84(12%) , 3.02/46(10%) , 3.02/84(10%) , 3.02/65(9.2%) , 1.905/64(5.6%) , 1.905/66(5.6%) , 1.905/46(5.5%) , 1.905/84(5.5%) , 1.905/103(2.2%) , 1.905/27(2.2%)

Cytidine 5-diphosphate (library entry number =160)
Hit ratio(% of total spectral intensity for metabolite): 48.2% (2 of 12 peaks were found)
Peaks found: chem shift/row (% of total intensity)
7.99/55(24.1%) , 7.99/75(24.1%)
Peaks not found: chem shift/row (% of total intensity)
6.136/55(19%) , 6.136/75(19%) , 5.985/64(2.4%) , 5.985/66(2.4%) , 5.983/65.5(2.1%) , 5.983/64.5(2.1%) , 5.98/64(1.9%) , 5.98/66(1.9%) , 4.332/60.5(0.5%) , 4.332/69.5(0.5%)

4-Aminohippuric acid (library entry number =34)
Hit ratio(% of total spectral intensity for metabolite): 24.32% (2 of 11 peaks were found)
Peaks found: chem shift/row (% of total intensity)
3.929/58(12.2%) , 3.929/72(12.2%)
Peaks not found: chem shift/row (% of total intensity)
6.871/76(17.9%) , 6.871/54(17.9%) , 7.682/54(15.9%) , 7.682/76(15.9%) , 6.871/82.5(1.8%) , 6.871/47.5(1.8%) , 7.682/82(1.6%) , 7.682/48(1.6%) , 3.929/65(1.4%)

Indoxyl sulfate (library entry number =116)
Hit ratio(% of total spectral intensity for metabolite): 0% (0 of 11 peaks were found)
Peaks found: chem shift/row (% of total intensity)

Peaks not found: chem shift/row (% of total intensity)
7.209/65(16%) , 7.51/54(14.7%) , 7.51/76(14.7%) , 7.209/84(9%) , 7.209/46(9%) , 7.283/65(7.7%) , 7.711/54(7.1%) , 7.711/76(7.1%) , 7.365/65(6%) , 7.283/45.5(4.3%) , 7.283/84.5(4.3%)

Glutaric acid (library entry number =44)
Hit ratio(% of total spectral intensity for metabolite): 0% (0 of 10 peaks were found)
Peaks found: chem shift/row (% of total intensity)

Peaks not found: chem shift/row (% of total intensity)
2.188/45(22.5%) , 2.188/85(22.5%) , 2.188/66(14%) , 2.188/64(14%) , 1.791/64(8.2%) , 1.791/66(8.2%) , 1.791/46(3.5%) , 1.791/84(3.5%) , 1.791/104.5(1.9%) , 1.791/25.5(1.9%)

Acetaldehyde (library entry number =84)
Hit ratio(% of total spectral intensity for metabolite): 0% (0 of 10 peaks were found)
Peaks found: chem shift/row (% of total intensity)

Peaks not found: chem shift/row (% of total intensity)
2.248/61(43%) , 2.248/69(43%) , 9.682/68.5(2.9%) , 9.682/61(2.9%) , 9.683/68.5(2.9%) , 9.683/61(2.9%) , 9.682/53(0.6%) , 9.682/76(0.6%) , 9.683/53(0.6%) , 9.683/76(0.6%)

Urocanic acid (library entry number =136)
Hit ratio(% of total spectral intensity for metabolite): 0% (0 of 9 peaks were found)
Peaks found: chem shift/row (% of total intensity)

Peaks not found: chem shift/row (% of total intensity)
6.4/85(25.8%) , 6.4/45(25.8%) , 7.31/85(14.8%) , 7.31/45(14.8%) , 7.414/65(4.5%) , 7.414/62.5(4.3%) , 7.414/67.5(4.3%) , 7.895/62.5(2.9%) , 7.895/67.5(2.9%)

Taurocholic acid (library entry number =200)
Hit ratio(% of total spectral intensity for metabolite): 0% (0 of 9 peaks were found)
Peaks found: chem shift/row (% of total intensity)

Peaks not found: chem shift/row (% of total intensity)
0.924/65(37%) , 0.724/65(32.7%) , 3.085/64.5(14.9%) , 3.085/47(5.3%) , 3.085/83(5.3%) , 3.574/57(1.9%) , 3.574/73(1.9%) , 3.574/40(0.5%) , 3.574/90(0.5%)

Quinolinic acid (library entry number =20)
Hit ratio(% of total spectral intensity for metabolite): 0% (0 of 8 peaks were found)
Peaks found: chem shift/row (% of total intensity)

Peaks not found: chem shift/row (% of total intensity)
8.018/75(25.4%) , 8.018/55(25.4%) , 7.454/81(8.4%) , 7.454/49(8.4%) , 8.456/71(8.3%) , 8.456/59(8.3%) , 7.454/61(7.9%) , 7.454/69(7.9%)

Uridine 5-triphosphate (library entry number =183)
Hit ratio(% of total spectral intensity for metabolite): 47.79% (2 of 8 peaks were found)
Peaks found: chem shift/row (% of total intensity)
7.99/55(23.9%) , 7.99/75(23.9%)
Peaks not found: chem shift/row (% of total intensity)
5.985/55(23.3%) , 5.985/75(23.3%) , 6/64.5(3.2%) , 5.985/64.5(0.8%) , 4.419/58.5(0.8%) , 4.419/71(0.8%)

5-Aminolevulinic acid (library entry number =111)
Hit ratio(% of total spectral intensity for metabolite): 0% (0 of 7 peaks were found)
Peaks found: chem shift/row (% of total intensity)

Peaks not found: chem shift/row (% of total intensity)
2.506/82(20.3%) , 2.506/48(20.3%) , 4.099/65(16.2%) , 2.506/65(15.9%) , 2.8/65(9.3%) , 2.8/82(9%) , 2.8/48(9%)

2-Oxobutyric acid (library entry number =144)
Hit ratio(% of total spectral intensity for metabolite): 0% (0 of 7 peaks were found)
Peaks found: chem shift/row (% of total intensity)

Peaks not found: chem shift/row (% of total intensity)
1.067/65(34%) , 1.067/46(14.5%) , 1.067/84(14.5%) , 2.759/56(14.2%) , 2.759/74(14.2%) , 2.759/93(4.3%) , 2.759/37(4.3%)

Isobutyric acid (library entry number =151)
Hit ratio(% of total spectral intensity for metabolite): 0% (0 of 7 peaks were found)
Peaks found: chem shift/row (% of total intensity)

Peaks not found: chem shift/row (% of total intensity)
1.064/56(45.6%) , 1.064/74(45.6%) , 2.39/65(3.1%) , 2.39/47(2.1%) , 2.39/83(2.1%) , 2.39/29(0.7%) , 2.39/101(0.7%)

Cytosine (library entry number =26)
Hit ratio(% of total spectral intensity for metabolite): 0% (0 of 4 peaks were found)
Peaks found: chem shift/row (% of total intensity)

Peaks not found: chem shift/row (% of total intensity)
7.51/56(25.6%) , 7.51/74(25.6%) , 5.984/74(24.4%) , 5.984/56(24.4%)

Uracil (library entry number =67)
Hit ratio(% of total spectral intensity for metabolite): 0% (0 of 4 peaks were found)
Peaks found: chem shift/row (% of total intensity)

Peaks not found: chem shift/row (% of total intensity)
7.544/55(30.7%) , 7.544/75(30.7%) , 5.809/75(19.3%) , 5.809/55(19.3%)

N-Acetylglutamic acid (library entry number =87)
Hit ratio(% of total spectral intensity for metabolite): 0% (0 of 4 peaks were found)
Peaks found: chem shift/row (% of total intensity)

Peaks not found: chem shift/row (% of total intensity)
2.036/65(83.2%) , 2.231/44.5(6.1%) , 2.231/85.5(6.1%) , 2.231/65(4.6%)

Adenosine 5-monophosphate (library entry number =107)
Hit ratio(% of total spectral intensity for metabolite): 0% (0 of 4 peaks were found)
Peaks found: chem shift/row (% of total intensity)

Peaks not found: chem shift/row (% of total intensity)
8.265/65(43.4%) , 8.586/65(30%) , 6.134/65(13.6%) , 6.146/65(13%)

Adenosine (library entry number =113)
Hit ratio(% of total spectral intensity for metabolite): 39.41% (1 of 4 peaks were found)
Peaks found: chem shift/row (% of total intensity)
8.254/65(39.4%)
Peaks not found: chem shift/row (% of total intensity)
8.342/65(32.2%) , 6.079/65(14.3%) , 6.066/65(14%)

3-Phosphoglyceric acid (library entry number =157)
Hit ratio(% of total spectral intensity for metabolite): 0% (0 of 4 peaks were found)
Peaks found: chem shift/row (% of total intensity)

Peaks not found: chem shift/row (% of total intensity)
4.2/60(26.1%) , 4.2/69.5(26.1%) , 4.2/77(23.9%) , 4.2/53(23.9%)

Phosphoenolpyruvic acid (library entry number =128)
Hit ratio(% of total spectral intensity for metabolite): 0% (0 of 3 peaks were found)
Peaks found: chem shift/row (% of total intensity)

Peaks not found: chem shift/row (% of total intensity)
5.386/65(38.9%) , 5.383/65(37.3%) , 5.2/65(23.8%)

Guanosine 5-diphosphate (library entry number =169)
Hit ratio(% of total spectral intensity for metabolite): 0% (0 of 3 peaks were found)
Peaks found: chem shift/row (% of total intensity)

Peaks not found: chem shift/row (% of total intensity)
5.933/65(43%) , 5.945/65(36.7%) , 8.136/65(20.3%)

Acetoin (library entry number =176)
Hit ratio(% of total spectral intensity for metabolite): 0% (0 of 3 peaks were found)
Peaks found: chem shift/row (% of total intensity)

Peaks not found: chem shift/row (% of total intensity)
2.229/65(65.3%) , 1.374/65(17.4%) , 1.389/65(17.3%)

Adenine (library entry number =23)
Hit ratio(% of total spectral intensity for metabolite): 0% (0 of 2 peaks were found)
Peaks found: chem shift/row (% of total intensity)

Peaks not found: chem shift/row (% of total intensity)
8.191/65(55.8%) , 8.231/65(44.2%)

Thymine (library entry number =64)
Hit ratio(% of total spectral intensity for metabolite): 0% (0 of 2 peaks were found)
Peaks found: chem shift/row (% of total intensity)

Peaks not found: chem shift/row (% of total intensity)
1.873/65(82.2%) , 7.376/65(17.8%)

Acetoacetate (library entry number =146)
Hit ratio(% of total spectral intensity for metabolite): 0% (0 of 2 peaks were found)
Peaks found: chem shift/row (% of total intensity)

Peaks not found: chem shift/row (% of total intensity)
2.283/65(59.5%) , 3.449/65(40.5%)

2-Aminoisobutyric acid (library entry number =33)
Hit ratio(% of total spectral intensity for metabolite): 90% (1 of 1 peaks were found)
Peaks found: chem shift/row (% of total intensity)
1.493/65(100%)
Peaks not found: chem shift/row (% of total intensity)


Glycolic acid (library entry number =53)
Hit ratio(% of total spectral intensity for metabolite): 90% (1 of 1 peaks were found)
Peaks found: chem shift/row (% of total intensity)
3.951/65(100%)
Peaks not found: chem shift/row (% of total intensity)


Methylamine (library entry number =76)
Hit ratio(% of total spectral intensity for metabolite): 0% (0 of 1 peaks were found)
Peaks found: chem shift/row (% of total intensity)

Peaks not found: chem shift/row (% of total intensity)
2.608/65(100%)

Maleic acid (library entry number =133)
Hit ratio(% of total spectral intensity for metabolite): 0% (0 of 1 peaks were found)
Peaks found: chem shift/row (% of total intensity)

Peaks not found: chem shift/row (% of total intensity)
6.03/65(100%)

2-Hydroxyisobutyric acid (library entry number =142)
Hit ratio(% of total spectral intensity for metabolite): 0% (0 of 1 peaks were found)
Peaks found: chem shift/row (% of total intensity)

Peaks not found: chem shift/row (% of total intensity)
1.359/65(100%)

Chloroform (library entry number =204)
Hit ratio(% of total spectral intensity for metabolite): 0% (0 of 1 peaks were found)
Peaks found: chem shift/row (% of total intensity)

Peaks not found: chem shift/row (% of total intensity)
7.686/65(100%)


Hit ratio(% of total spectral intensity for metabolite): 
Peaks found: chem shift/row (% of total intensity)

Peaks not found: chem shift/row (% of total intensity)


Hit ratio(% of total spectral intensity for metabolite): 
Peaks found: chem shift/row (% of total intensity)

Peaks not found: chem shift/row (% of total intensity)


Hit ratio(% of total spectral intensity for metabolite): 
Peaks found: chem shift/row (% of total intensity)

Peaks not found: chem shift/row (% of total intensity)


________________________________________________________________________________________________________________

Table 6.  Full result of the screening step of the analysis (finding of library peaks in the the mixture JRES spectrum).  In ascending metabolite library number order:

Ergothioneine (library entry number =1)
Hit ratio(% of total spectral intensity for metabolite): 89.35% (3 of 7 peaks were found)
Peaks found: chem shift/row (% of total intensity)
3.272/65(85.6%) , 3.893/75(1.9%) , 3.893/55(1.9%)
Peaks not found: chem shift/row (% of total intensity)
6.805/64(3.5%) , 6.805/66(3.5%) , 3.893/85(1.8%) , 3.893/45(1.8%)

b-Alanine (library entry number =2)
Hit ratio(% of total spectral intensity for metabolite): 33.04% (1 of 6 peaks were found)
Peaks found: chem shift/row (% of total intensity)
3.186/65(33%)
Peaks not found: chem shift/row (% of total intensity)
2.558/65(19.3%) , 3.186/48(14.9%) , 3.186/82(14.9%) , 2.558/48(8.9%) , 2.558/82(8.9%)

Oxoglutaric acid (a-Ketogluturate) (library entry number =3)
Hit ratio(% of total spectral intensity for metabolite): 55.4% (2 of 6 peaks were found)
Peaks found: chem shift/row (% of total intensity)
2.439/65(28%) , 3.012/65(27.4%)
Peaks not found: chem shift/row (% of total intensity)
2.439/83(11.3%) , 2.439/47(11.3%) , 3.012/47(11%) , 3.012/83(11%)

Sucrose (library entry number =4)
Hit ratio(% of total spectral intensity for metabolite): 34.17% (9 of 53 peaks were found)
Peaks found: chem shift/row (% of total intensity)
3.687/65(15.9%) , 3.769/65(6.9%) , 3.483/65(2.8%) , 3.57/48(2.7%) , 3.57/82(2.7%) , 3.851/79(1.3%) , 3.851/51(1.3%) , 3.861/65(0.5%) , 4.077/65(0.2%)
Peaks not found: chem shift/row (% of total intensity)
3.769/89(5.3%) , 3.769/41(5.3%) , 4.222/54(5.2%) , 4.222/76(5.2%) , 5.414/60(3.5%) , 5.414/70(3.5%) , 3.57/57(2.6%) , 3.57/73(2.6%) , 3.831/61(2.5%) , 3.831/69(2.5%) , 4.057/65(2.3%) , 3.823/61(2.2%) , 3.823/69(2.2%) , 3.81/40(1.4%) , 3.81/90(1.4%) , 3.483/41(1.4%) , 3.483/89(1.4%) , 4.057/43.5(1.2%) , 4.057/86.5(1.2%) , 3.855/81(0.9%) , 4.065/54.5(0.9%) , 4.065/75.5(0.9%) , 3.849/80(0.9%) , 3.849/50(0.9%) , 3.687/98(0.8%) , 3.687/32(0.8%) , 3.57/52(0.8%) , 3.57/78(0.8%) , 3.849/64.5(0.6%) , 4.048/54(0.5%) , 4.048/76(0.5%) , 3.733/40(0.4%) , 3.733/89(0.4%) , 3.831/36(0.4%) , 3.831/93.5(0.4%) , 3.851/64.5(0.3%) , 3.823/23.5(0.2%) , 3.823/105.5(0.2%) , 3.823/93(0.2%) , 3.823/36(0.2%) , 4.048/65(0.2%) , 4.039/60(0.2%) , 4.039/70(0.2%) , 4.065/65(0.2%)

Fructose (library entry number =5)
Hit ratio(% of total spectral intensity for metabolite): 80.35% (11 of 27 peaks were found)
Peaks found: chem shift/row (% of total intensity)
3.57/50(14.6%) , 3.57/80(14.6%) , 3.717/50(13.4%) , 3.717/80(13.4%) , 3.808/52(7.7%) , 3.808/78(7.7%) , 4.031/49(2.6%) , 4.031/81(2.6%) , 3.66/65(1.7%) , 3.581/49.5(1.4%) , 3.57/65(0.8%)
Peaks not found: chem shift/row (% of total intensity)
3.903/48(2.7%) , 3.903/82(2.7%) , 3.903/56(2.4%) , 3.903/74(2.4%) , 3.581/80(1.4%) , 3.683/57.5(1.3%) , 3.683/72.5(1.3%) , 3.605/49(1.2%) , 3.605/80.5(1.2%) , 4.004/65(0.8%) , 4.119/70(0.6%) , 4.119/60(0.6%) , 3.581/18(0.3%) , 3.581/111.5(0.3%) , 3.57/33.5(0.2%) , 4.04/64.5(0.2%)

Xylose (library entry number =6)
Hit ratio(% of total spectral intensity for metabolite): 16.7% (8 of 40 peaks were found)
Peaks found: chem shift/row (% of total intensity)
3.687/75(3.2%) , 3.687/55(3.2%) , 3.929/73(2.7%) , 3.929/57(2.7%) , 3.671/65(2.1%) , 3.613/76(0.9%) , 3.613/54(0.9%) , 3.679/64(0.9%)
Peaks not found: chem shift/row (% of total intensity)
3.438/65(9.1%) , 3.323/65(6.6%) , 3.239/53(5.9%) , 3.239/77(5.9%) , 3.224/77(5.7%) , 3.224/53(5.7%) , 3.438/41(4.8%) , 3.438/89(4.8%) , 3.323/37(4.1%) , 3.323/93(4.1%) , 3.631/58(3.2%) , 3.631/72(3.2%) , 3.929/43(2.6%) , 3.929/87(2.6%) , 3.631/97(1.8%) , 3.631/33(1.8%) , 3.631/47(1.7%) , 3.631/83(1.7%) , 3.671/42.5(1.2%) , 3.671/87.5(1.2%) , 3.525/54(0.8%) , 3.525/76(0.8%) , 3.533/53(0.8%) , 3.533/77(0.8%) , 3.679/43(0.4%) , 5.202/60(0.4%) , 5.202/70(0.4%) , 3.613/34(0.2%) , 3.613/96(0.2%) , 3.661/34(0.2%) , 3.661/95.5(0.2%) , 3.679/48(0.1%)

Galactose (library entry number =7)
Hit ratio(% of total spectral intensity for metabolite): 22.33% (21 of 77 peaks were found)
Peaks found: chem shift/row (% of total intensity)
3.486/78(4%) , 3.486/52(4%) , 3.769/65(2.6%) , 3.742/64(1.8%) , 3.769/50.5(0.9%) , 3.769/79.5(0.9%) , 3.79/50.5(0.8%) , 3.79/79.5(0.8%) , 3.808/50.5(0.7%) , 3.808/79.5(0.7%) , 3.79/51.5(0.7%) , 3.79/78.5(0.7%) , 3.808/50.5(0.7%) , 3.808/79.5(0.7%) , 3.714/64(0.4%) , 3.737/86(0.4%) , 3.737/86(0.4%) , 3.737/43(0.4%) , 3.368/65(0.3%) , 3.737/41(0.2%) , 3.763/98.5(0.2%)
Peaks not found: chem shift/row (% of total intensity)
3.655/47.5(5.6%) , 3.655/82.5(5.6%) , 3.655/56.5(5.2%) , 3.655/73.5(5.2%) , 3.504/78(4.3%) , 3.504/52(4.3%) , 3.768/52(3.2%) , 3.768/78(3.2%) , 3.939/60(2.9%) , 3.939/70(2.9%) , 3.939/65(1.7%) , 3.741/76(1.5%) , 3.741/54(1.5%) , 3.741/60.5(1.5%) , 3.741/69.5(1.5%) , 3.768/62.5(1.2%) , 3.768/67.5(1.2%) , 3.752/84.5(1.2%) , 3.752/45(1.2%) , 3.735/53(1.2%) , 3.735/77(1.2%) , 3.752/72.5(1.2%) , 3.752/57.5(1.2%) , 3.781/61.5(1.1%) , 3.781/68.5(1.1%) , 3.735/59.5(1.1%) , 3.735/70(1.1%) , 3.769/38(0.9%) , 3.769/91.5(0.9%) , 3.768/107(0.8%) , 3.768/22.5(0.8%) , 3.862/47(0.8%) , 3.862/82(0.8%) , 3.862/57(0.8%) , 3.862/74.5(0.8%) , 3.781/65(0.6%) , 3.997/61(0.5%) , 3.997/69(0.5%) , 3.768/38(0.5%) , 3.768/92(0.5%) , 3.997/65(0.5%) , 3.781/90(0.4%) , 3.781/39.5(0.4%) , 3.742/49.5(0.4%) , 3.742/80.5(0.4%) , 3.741/90(0.3%) , 3.741/40(0.3%) , 3.737/33(0.2%) , 3.781/96(0.2%) , 3.781/33(0.2%) , 3.735/90.5(0.2%) , 3.735/39.5(0.2%) , 3.769/107(0.2%) , 3.769/22(0.2%) , 3.752/99.5(0.1%) , 3.752/31.5(0.1%)

Mannose (library entry number =8)
Hit ratio(% of total spectral intensity for metabolite): 16.86% (6 of 42 peaks were found)
Peaks found: chem shift/row (% of total intensity)
3.671/65(8.2%) , 3.737/41(2.2%) , 3.737/88.5(2.2%) , 3.737/72.5(1.9%) , 3.737/57.5(1.9%) , 3.368/65(0.6%)
Peaks not found: chem shift/row (% of total intensity)
3.582/65(6%) , 3.855/81.5(4.3%) , 3.855/48(4.3%) , 3.855/57(3.7%) , 3.855/72.5(3.7%) , 3.953/60(3.6%) , 3.953/69(3.6%) , 3.771/57(3.5%) , 3.771/72.5(3.5%) , 3.881/77.5(3.2%) , 3.881/52(3.2%) , 3.671/89(3.1%) , 3.671/40.5(3.1%) , 3.771/42.5(2.6%) , 3.771/87(2.6%) , 3.582/89(2.5%) , 3.582/40(2.5%) , 3.914/77.5(2%) , 3.914/52(2%) , 3.671/48(2%) , 3.671/81.5(2%) , 3.671/57.5(1.8%) , 3.671/72.5(1.8%) , 3.914/83.5(1.6%) , 3.914/46(1.6%) , 3.938/60.5(1.3%) , 3.938/69(1.3%) , 3.941/60.5(1%) , 3.941/69(1%) , 3.386/71.5(0.9%) , 3.386/57.5(0.9%) , 3.386/46.5(0.8%) , 3.386/81.5(0.8%) , 3.386/65(0.5%) , 3.821/41(0.3%) , 3.821/88(0.3%)

Arabinose (library entry number =9)
Hit ratio(% of total spectral intensity for metabolite): 18.83% (10 of 36 peaks were found)
Peaks found: chem shift/row (% of total intensity)
3.512/52(5%) , 3.512/78(5%) , 3.951/65(2.9%) , 3.951/57.5(1.5%) , 3.951/72.5(1.5%) , 4.031/50.5(1%) , 4.031/79.5(0.9%) , 5.247/60(0.4%) , 5.247/69(0.4%) , 3.368/64(0.2%)
Peaks not found: chem shift/row (% of total intensity)
3.669/82.5(7.5%) , 3.669/47.5(7.5%) , 3.682/48(7.4%) , 3.682/82(7.4%) , 3.669/57.5(6.8%) , 3.669/72.5(6.8%) , 3.522/52.5(5.2%) , 3.522/77.5(5.2%) , 3.903/46(4.9%) , 3.903/84(4.9%) , 3.903/51(4%) , 3.903/79(4%) , 3.653/51.5(2%) , 3.653/78(2%) , 4.012/64.5(0.7%) , 4.522/55(0.6%) , 4.522/75(0.6%) , 3.827/51.5(0.5%) , 3.827/78(0.5%) , 4.008/64.5(0.5%) , 3.653/46.5(0.4%) , 3.653/83.5(0.4%) , 3.819/53.5(0.4%) , 3.819/76(0.4%) , 4.019/65(0.3%) , 4.028/65(0.2%)

a-Lactose (library entry number =10)
Hit ratio(% of total spectral intensity for metabolite): 23.58% (27 of 111 peaks were found)
Peaks found: chem shift/row (% of total intensity)
3.844/65(3%) , 3.294/53(1.9%) , 3.294/77(1.9%) , 3.844/41(1.8%) , 3.844/89(1.8%) , 3.66/65(1.6%) , 3.808/41(1%) , 3.808/89(1%) , 3.647/65(1%) , 3.647/65(1%) , 3.581/52(0.6%) , 3.581/77.5(0.6%) , 3.581/52(0.6%) , 3.581/77.5(0.6%) , 3.654/52(0.6%) , 3.654/78(0.6%) , 3.654/52.5(0.5%) , 3.654/77.5(0.5%) , 3.306/65(0.5%) , 3.778/55.5(0.5%) , 3.778/73.5(0.5%) , 3.581/52(0.4%) , 3.581/77.5(0.4%) , 3.368/64(0.2%) , 3.713/27.5(0.1%) , 3.713/102(0.1%) , 3.808/101(0.1%)
Peaks not found: chem shift/row (% of total intensity)
3.68/73(2.5%) , 3.68/57(2.5%) , 3.945/69(2.3%) , 3.945/61(2.3%) , 3.68/82.5(2.1%) , 3.68/47.5(2.1%) , 3.307/53(1.9%) , 3.307/77(1.9%) , 3.657/72(1.9%) , 3.657/58(1.9%) , 3.945/64(1.9%) , 3.945/66(1.9%) , 3.562/52(1.7%) , 3.562/78(1.7%) , 3.547/52(1.7%) , 3.547/78(1.7%) , 3.67/56(1.6%) , 3.67/74(1.6%) , 3.817/56(1.6%) , 3.817/74(1.6%) , 3.968/52(1.5%) , 3.968/78(1.5%) , 3.66/72(1.4%) , 3.66/58(1.4%) , 3.817/87(1.2%) , 3.817/43(1.2%) , 3.968/47(1.1%) , 3.968/83(1.1%) , 3.77/84(1.1%) , 3.77/46(1.1%) , 3.792/45(1%) , 3.792/85(1%) , 3.66/40.5(1%) , 3.66/89(1%) , 3.77/74(0.9%) , 3.77/55.5(0.9%) , 3.572/52(0.9%) , 3.572/78(0.9%) , 4.459/55(0.9%) , 4.459/75(0.9%) , 3.57/52(0.9%) , 3.57/78(0.9%) , 3.657/64.5(0.8%) , 3.66/47(0.7%) , 3.66/83(0.7%) , 3.808/60(0.7%) , 3.808/70(0.7%) , 3.556/52(0.6%) , 3.556/77.5(0.6%) , 3.788/98(0.6%) , 3.788/31.5(0.6%) , 3.68/65(0.6%) , 3.788/62(0.5%) , 3.788/68(0.5%) , 3.657/88.5(0.4%) , 3.657/40.5(0.4%) , 3.647/71(0.3%) , 3.647/59(0.3%) , 3.647/48(0.3%) , 3.647/82(0.3%) , 3.792/16(0.3%) , 3.792/113.5(0.3%) , 3.67/80.5(0.3%) , 3.67/49.5(0.3%) , 3.647/71(0.3%) , 3.647/59(0.3%) , 3.647/48(0.3%) , 3.647/82(0.3%) , 3.647/86(0.3%) , 3.647/44(0.3%) , 3.647/44.5(0.2%) , 3.647/85.5(0.2%) , 3.306/77.5(0.2%) , 3.306/52.5(0.2%) , 3.788/46(0.2%) , 3.788/84(0.2%) , 5.238/69(0.2%) , 5.238/60.5(0.2%) , 3.788/113.5(0.2%) , 3.788/17(0.2%) , 3.792/98(0.1%) , 3.792/31(0.1%) , 3.778/28(0.1%) , 3.778/101.5(0.1%)

Glucose (library entry number =11)
Hit ratio(% of total spectral intensity for metabolite): 25.14% (26 of 75 peaks were found)
Peaks found: chem shift/row (% of total intensity)
3.714/65(3%) , 3.737/42(2.8%) , 3.737/88(2.8%) , 3.737/57(2.6%) , 3.737/73(2.6%) , 3.778/56(1.1%) , 3.778/73.5(1.1%) , 3.466/65(1%) , 3.466/65(1%) , 3.475/65(0.9%) , 3.851/53(0.7%) , 3.851/77(0.7%) , 3.475/72(0.7%) , 3.475/57.5(0.7%) , 3.756/56(0.5%) , 3.756/73.5(0.5%) , 3.836/47.5(0.4%) , 3.836/82(0.4%) , 3.753/64.5(0.4%) , 3.368/64.5(0.3%) , 3.836/61(0.2%) , 3.756/42.5(0.2%) , 3.756/87(0.2%) , 3.756/56.5(0.2%) , 3.756/73.5(0.2%) , 3.844/64.5(0.1%)
Peaks not found: chem shift/row (% of total intensity)
3.496/65(6.2%) , 3.408/65(5.6%) , 3.257/77(5.3%) , 3.257/53(5.3%) , 3.242/53(5.2%) , 3.242/77(5.2%) , 3.496/42(4.1%) , 3.496/88(4.1%) , 3.408/41(2.6%) , 3.408/89(2.6%) , 3.905/52(2.4%) , 3.905/78(2.4%) , 3.714/41(2.4%) , 3.714/89(2.4%) , 3.905/47(2.2%) , 3.905/83(2.2%) , 3.466/73(0.7%) , 3.466/56.5(0.7%) , 3.466/82(0.7%) , 3.466/48(0.7%) , 3.475/47.5(0.6%) , 3.475/82.5(0.6%) , 3.466/72.5(0.6%) , 3.466/57(0.6%) , 3.475/87.5(0.6%) , 3.466/87.5(0.6%) , 3.466/41.5(0.6%) , 3.475/41.5(0.6%) , 3.466/48.5(0.6%) , 3.466/81.5(0.6%) , 3.421/64(0.6%) , 3.421/66(0.6%) , 3.466/87.5(0.5%) , 3.466/42(0.5%) , 3.778/42.5(0.5%) , 3.778/87.5(0.5%) , 3.421/40(0.4%) , 3.421/90(0.4%) , 3.851/46.5(0.4%) , 3.851/83(0.4%) , 5.24/69.5(0.3%) , 5.24/60(0.3%) , 3.836/68.5(0.2%) , 3.753/49.5(0.2%) , 3.753/80.5(0.2%) , 3.813/5(0.2%) , 3.756/64.5(0.1%) , 3.753/56.5(0.1%) , 3.753/73.5(0.1%)

Glucose-1-phosphate (library entry number =12)
Hit ratio(% of total spectral intensity for metabolite): 47.35% (16 of 44 peaks were found)
Peaks found: chem shift/row (% of total intensity)
3.79/65(7.2%) , 3.415/65(7%) , 3.415/89(4.9%) , 3.415/41(4.9%) , 3.756/56(3.2%) , 3.756/74(3.2%) , 3.878/46.5(3.1%) , 3.878/83.5(3.1%) , 3.756/42(2.5%) , 3.756/88(2.5%) , 3.368/65(1.4%) , 3.918/56(1%) , 3.918/74(1%) , 3.922/67(0.9%) , 3.922/63(0.9%) , 3.861/65(0.7%)
Peaks not found: chem shift/row (% of total intensity)
3.79/41(6.9%) , 3.79/89(6.9%) , 3.499/48.5(2.7%) , 3.499/81.5(2.7%) , 3.499/48.5(2.7%) , 3.499/81.5(2.7%) , 3.499/57(2.6%) , 3.499/73(2.6%) , 3.878/52.5(2.5%) , 3.878/77.5(2.5%) , 5.47/70(2%) , 5.47/60(2%) , 5.456/70(1.9%) , 5.456/60(1.9%) , 3.918/67(0.9%) , 3.918/63(0.9%) , 3.922/56(0.8%) , 3.922/74(0.8%) , 3.918/82(0.7%) , 3.918/48(0.7%) , 3.924/68.5(0.7%) , 3.924/61.5(0.7%) , 3.918/87.5(0.7%) , 3.918/42(0.7%) , 3.922/82(0.7%) , 3.922/48(0.7%) , 3.922/87.5(0.5%) , 3.922/42(0.5%)

Aspartic acid (library entry number =13)
Hit ratio(% of total spectral intensity for metabolite): 27.28% (4 of 14 peaks were found)
Peaks found: chem shift/row (% of total intensity)
2.816/47.5(7%) , 2.816/82.5(7%) , 2.816/93(6.6%) , 2.816/37(6.6%)
Peaks not found: chem shift/row (% of total intensity)
3.907/59(9.8%) , 3.907/71(9.8%) , 3.907/81(9.6%) , 3.907/49(9.6%) , 2.679/76(8.3%) , 2.679/54(8.3%) , 2.679/32(8.1%) , 2.679/98(8.1%) , 2.661/53.5(0.6%) , 2.661/76.5(0.6%)

Citric acid (library entry number =14)
Hit ratio(% of total spectral intensity for metabolite): 100% (4 of 4 peaks were found)
Peaks found: chem shift/row (% of total intensity)
2.543/46(26.2%) , 2.543/84(26.2%) , 2.672/46(23.8%) , 2.672/84(23.8%)
Peaks not found: chem shift/row (% of total intensity)


Anserine nitrate (library entry number =15)
Hit ratio(% of total spectral intensity for metabolite): 71.08% (14 of 42 peaks were found)
Peaks found: chem shift/row (% of total intensity)
3.78/65(49.3%) , 3.211/63.5(3.9%) , 3.211/66.5(3.9%) , 2.672/44(1.7%) , 2.672/86(1.7%) , 3.037/85(1.3%) , 3.037/45(1.3%) , 3.037/85(1.3%) , 3.037/45(1.3%) , 2.663/45(1.2%) , 2.663/85(1.2%) , 2.649/65(1%) , 2.661/65(1%) , 3.195/65(0.9%)
Peaks not found: chem shift/row (% of total intensity)
3.227/44.5(2%) , 3.227/85.5(2%) , 3.211/49.5(2%) , 3.211/80.5(2%) , 3.235/84.5(1.5%) , 3.235/45.5(1.5%) , 3.24/84.5(1.5%) , 3.24/45.5(1.5%) , 2.694/65(1.2%) , 2.694/46.5(1.1%) , 2.694/83.5(1.1%) , 2.681/65(1%) , 2.723/45(0.9%) , 2.723/85(0.9%) , 2.723/43(0.8%) , 2.723/86.5(0.8%) , 2.681/85.5(0.8%) , 2.706/25(0.6%) , 2.706/104(0.6%) , 2.709/64(0.6%) , 2.672/61(0.6%) , 2.672/69(0.6%) , 2.663/103(0.6%) , 2.663/26.5(0.6%) , 2.709/44.5(0.6%) , 2.709/85.5(0.6%) , 2.672/102(0.5%) , 2.672/27(0.5%)

Trigonelline (library entry number =16)
Hit ratio(% of total spectral intensity for metabolite): 0% (0 of 15 peaks were found)
Peaks found: chem shift/row (% of total intensity)

Peaks not found: chem shift/row (% of total intensity)
8.847/74(12.5%) , 8.847/56(12.5%) , 8.847/77(12.2%) , 8.847/53(12.2%) , 8.836/56(10.3%) , 8.836/74(10.3%) , 9.129/65(8.3%) , 9.129/62(6.8%) , 9.129/68(6.8%) , 4.443/64.5(4%) , 8.087/47(1.4%) , 8.087/83(1.4%) , 8.847/65(0.5%) , 8.087/63(0.4%) , 8.087/67(0.4%)

Glutamine (library entry number =17)
Hit ratio(% of total spectral intensity for metabolite): 54.7% (25 of 57 peaks were found)
Peaks found: chem shift/row (% of total intensity)
3.78/65(17.5%) , 3.78/81(8.3%) , 3.78/49(8.3%) , 2.439/65(3.9%) , 2.48/65(2%) , 2.48/65(1.9%) , 2.48/65(1.8%) , 2.48/65(1.5%) , 2.409/65(1%) , 2.159/73(0.9%) , 2.159/57(0.9%) , 2.409/65(0.8%) , 2.434/38.5(0.7%) , 2.434/91.5(0.7%) , 2.409/85.5(0.5%) , 2.409/44.5(0.5%) , 2.439/104(0.5%) , 2.439/25.5(0.5%) , 2.439/45(0.5%) , 2.439/85(0.5%) , 2.113/65(0.4%) , 2.48/25(0.3%) , 2.48/105(0.3%) , 2.48/25(0.2%) , 2.48/105(0.2%)
Peaks not found: chem shift/row (% of total intensity)
2.458/52.5(3.8%) , 2.458/77.5(3.8%) , 2.458/38(3.7%) , 2.458/92(3.7%) , 2.14/56.5(2.5%) , 2.14/73.5(2.5%) , 2.14/80.5(2.4%) , 2.14/49.5(2.4%) , 2.14/33.5(2.1%) , 2.14/96.5(2.1%) , 2.14/40.5(2%) , 2.14/89.5(2%) , 2.14/65(1.3%) , 2.121/56(0.9%) , 2.121/74(0.9%) , 2.166/46.5(0.6%) , 2.166/83.5(0.6%) , 2.13/62(0.6%) , 2.13/68(0.6%) , 2.13/61.5(0.6%) , 2.13/68.5(0.6%) , 2.13/65(0.6%) , 2.458/18.5(0.5%) , 2.458/111.5(0.5%) , 2.13/65(0.5%) , 2.13/46(0.5%) , 2.13/84(0.5%) , 2.13/84(0.5%) , 2.13/46(0.5%) , 2.434/65(0.4%) , 2.409/85.5(0.4%) , 2.409/44.5(0.4%)

1-Methylnicotinamide (library entry number =18)
Hit ratio(% of total spectral intensity for metabolite): 0% (0 of 16 peaks were found)
Peaks found: chem shift/row (% of total intensity)

Peaks not found: chem shift/row (% of total intensity)
8.902/52(11.4%) , 8.902/78(11.4%) , 8.902/57(11.1%) , 8.902/73(11.1%) , 8.972/72(8.4%) , 8.972/58(8.4%) , 8.972/74(8.4%) , 8.972/56(8.4%) , 9.284/65(5.4%) , 9.284/69(5.3%) , 9.284/61(5.3%) , 4.485/64.5(2.2%) , 8.188/46.5(0.9%) , 8.188/83.5(0.9%) , 8.188/63.5(0.7%) , 8.188/66.5(0.7%)

Niacin (Nicotinic acid) (library entry number =19)
Hit ratio(% of total spectral intensity for metabolite): 0% (0 of 13 peaks were found)
Peaks found: chem shift/row (% of total intensity)

Peaks not found: chem shift/row (% of total intensity)
7.535/48(9.2%) , 7.535/82(9.2%) , 7.535/69(8.9%) , 7.535/61(8.9%) , 8.263/52(7.8%) , 8.263/78(7.8%) , 8.263/75.5(7.7%) , 8.263/54.5(7.7%) , 8.263/58(7.6%) , 8.263/72(7.6%) , 8.945/65(6.1%) , 8.616/59(5.7%) , 8.616/71(5.7%)

Quinolinic acid (library entry number =20)
Hit ratio(% of total spectral intensity for metabolite): 0% (0 of 8 peaks were found)
Peaks found: chem shift/row (% of total intensity)

Peaks not found: chem shift/row (% of total intensity)
8.018/75(25.4%) , 8.018/55(25.4%) , 7.454/81(8.4%) , 7.454/49(8.4%) , 8.456/71(8.3%) , 8.456/59(8.3%) , 7.454/61(7.9%) , 7.454/69(7.9%)

Nicotinamide (Niacinamide) (library entry number =21)
Hit ratio(% of total spectral intensity for metabolite): 0% (0 of 13 peaks were found)
Peaks found: chem shift/row (% of total intensity)

Peaks not found: chem shift/row (% of total intensity)
8.256/75(9.8%) , 8.256/55(9.8%) , 7.603/48(9%) , 7.603/82(9%) , 7.603/61(8.7%) , 7.603/69(8.7%) , 8.256/52(8.2%) , 8.256/78(8.2%) , 8.256/58(7.9%) , 8.256/72(7.9%) , 8.717/59(4.4%) , 8.717/71(4.4%) , 8.943/65(4%)

Acetylcholine (library entry number =22)
Hit ratio(% of total spectral intensity for metabolite): 100% (2 of 2 peaks were found)
Peaks found: chem shift/row (% of total intensity)
3.225/65(57.1%) , 2.153/65(42.9%)
Peaks not found: chem shift/row (% of total intensity)


Adenine (library entry number =23)
Hit ratio(% of total spectral intensity for metabolite): 0% (0 of 2 peaks were found)
Peaks found: chem shift/row (% of total intensity)

Peaks not found: chem shift/row (% of total intensity)
8.191/65(55.8%) , 8.231/65(44.2%)

Betaine (library entry number =24)
Hit ratio(% of total spectral intensity for metabolite): 100% (2 of 2 peaks were found)
Peaks found: chem shift/row (% of total intensity)
3.272/65(94.3%) , 3.9/65(5.7%)
Peaks not found: chem shift/row (% of total intensity)


Hit ratio(% of total spectral intensity for metabolite): 
Peaks found: chem shift/row (% of total intensity)

Peaks not found: chem shift/row (% of total intensity)


Cytosine (library entry number =26)
Hit ratio(% of total spectral intensity for metabolite): 0% (0 of 4 peaks were found)
Peaks found: chem shift/row (% of total intensity)

Peaks not found: chem shift/row (% of total intensity)
7.51/56(25.6%) , 7.51/74(25.6%) , 5.984/74(24.4%) , 5.984/56(24.4%)

Citrulline (library entry number =27)
Hit ratio(% of total spectral intensity for metabolite): 1.35% (1 of 10 peaks were found)
Peaks found: chem shift/row (% of total intensity)
1.903/65(1.3%)
Peaks not found: chem shift/row (% of total intensity)
3.76/49(23.5%) , 3.76/81(23.5%) , 3.76/65(22.8%) , 3.15/58(8.1%) , 3.15/72(8.1%) , 3.15/40(5.2%) , 3.15/90(5.2%) , 1.898/61(1%) , 1.898/69.5(1%)

2-Aminobutyric acid (library entry number =28)
Hit ratio(% of total spectral intensity for metabolite): 47.65% (3 of 14 peaks were found)
Peaks found: chem shift/row (% of total intensity)
0.976/65(40.6%) , 3.714/65(6.5%) , 1.881/65(0.6%)
Peaks not found: chem shift/row (% of total intensity)
0.976/46(16.8%) , 0.976/84(16.8%) , 3.714/50(4.5%) , 3.714/80(4.5%) , 1.902/60.5(1.8%) , 1.902/69.5(1.8%) , 1.902/52(1.4%) , 1.902/78(1.4%) , 1.902/87(1.4%) , 1.902/43(1.4%) , 1.917/65(0.5%)

Creatinine (library entry number =29)
Hit ratio(% of total spectral intensity for metabolite): 69.86% (1 of 3 peaks were found)
Peaks found: chem shift/row (% of total intensity)
3.049/65(69.9%)
Peaks not found: chem shift/row (% of total intensity)
4.065/66(15.1%) , 4.065/64(15.1%)

trans-Aconitic acid (library entry number =30)
Hit ratio(% of total spectral intensity for metabolite): 0% (0 of 2 peaks were found)
Peaks found: chem shift/row (% of total intensity)

Peaks not found: chem shift/row (% of total intensity)
3.451/65(62.4%) , 6.593/65(37.6%)

Choline (library entry number =31)
Hit ratio(% of total spectral intensity for metabolite): 90% (1 of 1 peaks were found)
Peaks found: chem shift/row (% of total intensity)
3.209/65(100%)
Peaks not found: chem shift/row (% of total intensity)


2,3-Butanediol (library entry number =32)
Hit ratio(% of total spectral intensity for metabolite): 74.15% (2 of 14 peaks were found)
Peaks found: chem shift/row (% of total intensity)
1.148/73(37.1%) , 1.148/57(37.1%)
Peaks not found: chem shift/row (% of total intensity)
3.731/58(4.8%) , 3.731/72(4.8%) , 1.148/79(2.5%) , 1.148/51(2.5%) , 1.148/82(2.4%) , 1.148/48(2.4%) , 3.731/51(1.3%) , 3.731/79(1.3%) , 3.731/86(1.3%) , 3.731/44(1.3%) , 3.731/33(0.6%) , 3.731/97(0.6%)

2-Aminoisobutyric acid (library entry number =33)
Hit ratio(% of total spectral intensity for metabolite): 90% (1 of 1 peaks were found)
Peaks found: chem shift/row (% of total intensity)
1.493/65(100%)
Peaks not found: chem shift/row (% of total intensity)


4-Aminohippuric acid (library entry number =34)
Hit ratio(% of total spectral intensity for metabolite): 24.32% (2 of 11 peaks were found)
Peaks found: chem shift/row (% of total intensity)
3.929/58(12.2%) , 3.929/72(12.2%)
Peaks not found: chem shift/row (% of total intensity)
6.871/76(17.9%) , 6.871/54(17.9%) , 7.682/54(15.9%) , 7.682/76(15.9%) , 6.871/82.5(1.8%) , 6.871/47.5(1.8%) , 7.682/82(1.6%) , 7.682/48(1.6%) , 3.929/65(1.4%)

Phenylalanine (library entry number =35)
Hit ratio(% of total spectral intensity for metabolite): 35.44% (9 of 65 peaks were found)
Peaks found: chem shift/row (% of total intensity)
7.436/65(9.8%) , 4.006/62(7.5%) , 4.006/68(7.5%) , 7.436/46(3.1%) , 7.436/84(3.1%) , 3.294/53.5(1.1%) , 3.294/76.5(1.1%) , 3.294/40(1.1%) , 3.294/90(1.1%)
Peaks not found: chem shift/row (% of total intensity)
4.006/48(6.7%) , 4.006/82(6.7%) , 7.382/66(4.6%) , 7.382/64(4.6%) , 7.333/75(4.6%) , 7.333/55(4.6%) , 7.382/45(2.3%) , 7.382/85(2.3%) , 3.13/73(1.7%) , 3.13/57(1.7%) , 3.13/36(1.6%) , 3.13/94(1.6%) , 7.408/81.5(1.3%) , 7.408/48.5(1.3%) , 7.415/38(1.2%) , 7.415/92(1.2%) , 7.448/65(1%) , 7.415/44(1%) , 7.415/86(1%) , 7.399/85.5(0.9%) , 7.399/44.5(0.9%) , 7.362/38(0.7%) , 7.362/92(0.7%) , 7.393/101(0.7%) , 7.393/29(0.7%) , 7.408/98(0.6%) , 7.408/32(0.6%) , 7.399/63(0.6%) , 7.399/67(0.6%) , 7.366/30(0.5%) , 7.366/100(0.5%) , 7.393/65(0.3%) , 7.393/63(0.3%) , 7.393/67(0.3%) , 7.415/110(0.3%) , 7.415/20(0.3%) , 7.362/85.5(0.3%) , 7.362/44.5(0.3%) , 7.399/99(0.3%) , 7.399/31(0.3%) , 7.408/101(0.3%) , 7.408/29(0.3%) , 7.415/108(0.3%) , 7.415/22(0.3%) , 7.382/17.5(0.2%) , 7.382/112.5(0.2%) , 7.366/88.5(0.2%) , 7.408/119.5(0.2%) , 7.408/10.5(0.2%) , 7.393/44.5(0.2%) , 7.393/85(0.2%) , 7.362/60(0.1%) , 7.399/105.5(0.1%) , 7.399/24(0.1%) , 7.362/27(0.1%) , 7.362/103(0.1%)

Valine (library entry number =36)
Hit ratio(% of total spectral intensity for metabolite): 74.04% (4 of 14 peaks were found)
Peaks found: chem shift/row (% of total intensity)
0.994/56(19%) , 0.994/74(19%) , 1.047/56(18%) , 1.047/74(18%)
Peaks not found: chem shift/row (% of total intensity)
3.617/59(10.4%) , 3.617/71(10.4%) , 2.276/59(1%) , 2.276/71(1%) , 2.276/41(0.7%) , 2.276/89(0.7%) , 2.276/53(0.7%) , 2.276/77(0.7%) , 2.276/35(0.2%) , 2.276/95(0.2%)

Adipic acid (library entry number =37)
Hit ratio(% of total spectral intensity for metabolite): 0% (0 of 12 peaks were found)
Peaks found: chem shift/row (% of total intensity)

Peaks not found: chem shift/row (% of total intensity)
1.553/65(28.6%) , 2.199/65(26.7%) , 2.199/48(9%) , 2.199/82(9%) , 1.553/82(8.2%) , 1.553/48(8.2%) , 1.553/73(2.9%) , 1.553/57(2.9%) , 2.199/38.5(1.2%) , 2.199/91.5(1.2%) , 1.553/90.5(1.1%) , 1.553/39.5(1.1%)

N,N-Dimethylglycine (library entry number =38)
Hit ratio(% of total spectral intensity for metabolite): 81.92% (1 of 2 peaks were found)
Peaks found: chem shift/row (% of total intensity)
2.934/65(81.9%)
Peaks not found: chem shift/row (% of total intensity)
3.724/65(18.1%)

Tryptophan (library entry number =39)
Hit ratio(% of total spectral intensity for metabolite): 3.7% (2 of 23 peaks were found)
Peaks found: chem shift/row (% of total intensity)
3.486/51.5(1.9%) , 3.486/78.5(1.9%)
Peaks not found: chem shift/row (% of total intensity)
7.206/65(12.2%) , 7.55/54(10.5%) , 7.55/76(10.5%) , 7.206/84(7.4%) , 7.206/46(7.4%) , 7.29/65(6.8%) , 7.74/76(5%) , 7.74/54(5%) , 7.29/46(4.2%) , 7.29/84(4.2%) , 4.065/61(3.5%) , 4.065/69(3.5%) , 4.065/82(2.8%) , 4.065/48(2.8%) , 3.486/39(1.8%) , 3.486/91(1.8%) , 3.31/56(1.4%) , 3.31/74(1.4%) , 3.31/95(1.4%) , 3.31/35(1.4%) , 7.334/66(1.4%)

Folic acid (library entry number =40)
Hit ratio(% of total spectral intensity for metabolite): 0% (0 of 16 peaks were found)
Peaks found: chem shift/row (% of total intensity)

Peaks not found: chem shift/row (% of total intensity)
8.709/65(39.8%) , 7.658/76(13.7%) , 7.658/54(13.7%) , 6.748/76(12%) , 6.748/54(12%) , 2.307/60.5(1.3%) , 2.307/69.5(1.3%) , 2.305/60(1.3%) , 2.305/70(1.3%) , 2.29/65(0.6%) , 2.307/40.5(0.5%) , 2.307/88.5(0.5%) , 2.305/81(0.5%) , 2.305/49(0.5%) , 2.305/88.5(0.5%) , 2.305/40.5(0.5%)

Threonine (library entry number =41)
Hit ratio(% of total spectral intensity for metabolite): 42.83% (7 of 17 peaks were found)
Peaks found: chem shift/row (% of total intensity)
1.335/57.5(10.3%) , 1.335/72.5(10.3%) , 3.599/64(5.7%) , 3.599/66(5.7%) , 3.599/63.5(4.9%) , 3.599/66.5(4.9%) , 4.262/65(0.8%)
Peaks not found: chem shift/row (% of total intensity)
1.338/63(9.4%) , 1.338/67(9.4%) , 1.325/63(9.2%) , 1.325/67(9.2%) , 3.59/64(5.6%) , 3.59/66(5.6%) , 1.335/63(3.8%) , 1.335/67(3.8%) , 4.262/80(0.6%) , 4.262/49.5(0.6%)

Dimethylamine (library entry number =42)
Hit ratio(% of total spectral intensity for metabolite): 90% (1 of 1 peaks were found)
Peaks found: chem shift/row (% of total intensity)
2.738/65(100%)
Peaks not found: chem shift/row (% of total intensity)


3,4-Dihydroxymandelic acid (library entry number =43)
Hit ratio(% of total spectral intensity for metabolite): 25.84% (2 of 18 peaks were found)
Peaks found: chem shift/row (% of total intensity)
6.907/54.5(12.9%) , 6.907/75.5(12.9%)
Peaks not found: chem shift/row (% of total intensity)
6.934/63(15.2%) , 6.934/67(15.2%) , 6.857/57(8.3%) , 6.857/73(8.3%) , 6.857/52.5(7.7%) , 6.857/77.5(7.7%) , 6.881/86.5(2%) , 6.881/43.5(2%) , 6.889/37.5(1.4%) , 6.889/92.5(1.4%) , 6.881/23(1%) , 6.881/107(1%) , 6.889/76(0.9%) , 6.889/54(0.9%) , 6.881/54(0.7%) , 6.881/76(0.7%)

Glutaric acid (library entry number =44)
Hit ratio(% of total spectral intensity for metabolite): 0% (0 of 10 peaks were found)
Peaks found: chem shift/row (% of total intensity)

Peaks not found: chem shift/row (% of total intensity)
2.188/45(22.5%) , 2.188/85(22.5%) , 2.188/66(14%) , 2.188/64(14%) , 1.791/64(8.2%) , 1.791/66(8.2%) , 1.791/46(3.5%) , 1.791/84(3.5%) , 1.791/104.5(1.9%) , 1.791/25.5(1.9%)

Maltose (library entry number =45)
Hit ratio(% of total spectral intensity for metabolite): 41.74% (13 of 40 peaks were found)
Peaks found: chem shift/row (% of total intensity)
3.428/65(5.4%) , 3.278/53(4.6%) , 3.278/77(4.6%) , 3.294/53(4.6%) , 3.294/77(4.6%) , 3.78/65(4.4%) , 3.693/65(4.1%) , 3.647/65(3.7%) , 3.981/65(2.4%) , 3.924/51.5(1.1%) , 3.924/78.5(1.1%) , 3.78/73.5(0.6%) , 3.78/56.5(0.6%)
Peaks not found: chem shift/row (% of total intensity)
3.428/41(4.2%) , 3.428/89(4.2%) , 3.78/42(3.5%) , 3.78/88(3.5%) , 3.693/89(2.9%) , 3.693/41(2.9%) , 3.592/82(2.7%) , 3.592/48(2.7%) , 3.707/65(2.6%) , 5.414/60(2.6%) , 5.414/70(2.6%) , 3.592/56.5(2.5%) , 3.592/73.5(2.5%) , 3.867/52(2.1%) , 3.867/78(2.1%) , 3.707/40.5(1.7%) , 3.707/89.5(1.7%) , 3.647/41.5(1.7%) , 3.647/88.5(1.7%) , 3.981/88.5(1.5%) , 3.981/40.5(1.5%) , 3.867/47(1.3%) , 3.867/82.5(1.3%) , 3.592/52(0.6%) , 3.592/78(0.6%) , 3.816/44(0.5%) , 3.816/86(0.5%)

Ethanolamine (library entry number =46)
Hit ratio(% of total spectral intensity for metabolite): 0% (0 of 19 peaks were found)
Peaks found: chem shift/row (% of total intensity)

Peaks not found: chem shift/row (% of total intensity)
3.149/52(16.7%) , 3.149/78(16.7%) , 3.149/63(13.3%) , 3.149/67(13.3%) , 3.831/51(7.8%) , 3.831/79(7.8%) , 3.831/65(7.4%) , 3.16/63(2.3%) , 3.16/67(2.3%) , 3.138/63.5(1.9%) , 3.138/66.5(1.9%) , 3.16/53(1.3%) , 3.16/77(1.3%) , 3.138/53(1.1%) , 3.138/77(1.1%) , 3.16/73(1.1%) , 3.16/57(1.1%) , 3.138/57(0.8%) , 3.138/73(0.8%)

Serine (library entry number =47)
Hit ratio(% of total spectral intensity for metabolite): 14.73% (11 of 85 peaks were found)
Peaks found: chem shift/row (% of total intensity)
3.844/65(3.4%) , 3.963/72(1.6%) , 3.963/58(1.6%) , 3.939/65(1.6%) , 3.861/65(1.4%) , 3.951/65.5(1.3%) , 4.006/61(0.8%) , 4.006/69(0.8%) , 3.939/64.5(0.8%) , 3.951/57(0.7%) , 3.951/73(0.7%)
Peaks not found: chem shift/row (% of total intensity)
3.848/76(6.4%) , 3.848/54(6.4%) , 3.848/65(5.7%) , 3.998/76(2.8%) , 3.998/54(2.8%) , 3.844/54.5(2.8%) , 3.844/75.5(2.8%) , 3.951/88(2.3%) , 3.951/42(2.3%) , 3.998/44(2.1%) , 3.998/86(2.1%) , 3.951/56.5(1.9%) , 3.951/73.5(1.9%) , 3.988/88(1.7%) , 3.988/42(1.7%) , 3.976/25.5(1.5%) , 3.976/104(1.5%) , 3.974/15(1.3%) , 3.974/115(1.3%) , 3.987/41.5(1.3%) , 3.987/88.5(1.3%) , 3.939/50(1.2%) , 3.939/80(1.2%) , 3.974/104(1.2%) , 3.974/25.5(1.2%) , 3.987/60.5(1.2%) , 3.987/69.5(1.2%) , 3.97/50.5(1.1%) , 3.97/79.5(1.1%) , 3.976/15(1.1%) , 3.976/115(1.1%) , 3.97/115(1%) , 3.97/15(1%) , 3.97/65(0.9%) , 3.988/60(0.9%) , 3.988/70(0.9%) , 3.974/79.5(0.8%) , 3.974/50.5(0.8%) , 3.976/57(0.7%) , 3.976/73(0.7%) , 3.974/73(0.7%) , 3.974/57(0.7%) , 3.976/47.5(0.6%) , 3.976/82.5(0.6%) , 3.951/30(0.6%) , 3.951/100.5(0.6%) , 3.898/6(0.5%) , 3.963/28.5(0.5%) , 3.97/103.5(0.5%) , 3.97/25.5(0.5%) , 3.951/42(0.4%) , 3.951/88.5(0.4%) , 3.97/56.5(0.3%) , 3.861/54(0.3%) , 3.861/76(0.3%) , 3.963/40(0.3%) , 3.963/88.5(0.3%) , 3.988/28(0.3%) , 3.988/102(0.3%) , 3.939/41.5(0.3%) , 3.939/87.5(0.3%) , 3.951/81.5(0.3%) , 3.951/48.5(0.3%) , 3.939/56(0.3%) , 3.939/73(0.3%) , 3.963/64.5(0.2%) , 3.963/65.5(0.2%) , 3.898/16.5(0.2%) , 3.898/113.5(0.2%) , 3.987/33.5(0.1%) , 3.951/48.5(0.1%) , 3.987/95(0.1%) , 3.951/65(0.1%) , 3.951/100.5(0.1%)

Glucuronic acid (library entry number =48)
Hit ratio(% of total spectral intensity for metabolite): 29.74% (13 of 52 peaks were found)
Peaks found: chem shift/row (% of total intensity)
3.503/65(5.2%) , 3.294/53(2.8%) , 3.294/77(2.8%) , 3.278/53(2.7%) , 3.278/77(2.7%) , 3.503/89.5(2.5%) , 3.503/40.5(2.5%) , 3.581/52.5(1.9%) , 3.581/77.5(1.9%) , 3.581/52.5(1.8%) , 3.581/77.5(1.8%) , 5.247/60(0.6%) , 5.247/69.5(0.6%)
Peaks not found: chem shift/row (% of total intensity)
3.733/53(6.4%) , 3.733/77(6.4%) , 3.733/65(4.6%) , 3.514/57.5(4%) , 3.514/72.5(4%) , 4.085/52(4%) , 4.085/78(4%) , 3.518/57(4%) , 3.518/73(4%) , 3.518/53.5(3.9%) , 3.518/76.5(3.9%) , 3.733/89(3.4%) , 3.733/41(3.4%) , 3.514/53.5(2.6%) , 3.514/76.5(2.6%) , 3.529/65(1.3%) , 3.514/65(0.9%) , 3.518/65(0.7%) , 3.503/46.5(0.7%) , 3.503/82.5(0.7%) , 3.717/53(0.4%) , 3.717/76.5(0.4%) , 3.718/53(0.4%) , 3.718/76.5(0.4%) , 3.518/34.5(0.4%) , 3.518/95(0.4%) , 3.518/102.5(0.3%) , 3.518/27(0.3%) , 3.529/82.5(0.3%) , 3.529/47(0.3%) , 3.514/34.5(0.2%) , 3.514/95.5(0.2%) , 3.514/26(0.1%) , 3.514/102.5(0.1%) , 3.518/40(0.1%) , 3.529/41.5(0.1%) , 3.529/88(0.1%) , 3.514/40(0.1%) , 3.529/34(0.1%)

Proline (library entry number =49)
Hit ratio(% of total spectral intensity for metabolite): 6.02% (4 of 44 peaks were found)
Peaks found: chem shift/row (% of total intensity)
2.027/65(3.2%) , 2.053/64(1%) , 2.085/65(1%) , 2.061/64(0.7%)
Peaks not found: chem shift/row (% of total intensity)
3.341/80(8.8%) , 3.341/50(8.8%) , 2.007/74(6.3%) , 2.007/56(6.3%) , 2.007/38(3.5%) , 2.007/92(3.5%) , 3.341/62(3.5%) , 3.341/68(3.5%) , 3.424/80(3.2%) , 3.424/50(3.2%) , 3.341/32(2.9%) , 3.341/98(2.9%) , 4.135/61.5(2.8%) , 4.135/68(2.8%) , 3.341/65(2.5%) , 4.135/46(2.4%) , 4.135/84(2.4%) , 1.987/64.5(1.9%) , 3.424/62(1.6%) , 3.424/68(1.6%) , 2.353/77(1.4%) , 2.353/53(1.4%) , 2.027/30(1.3%) , 2.027/100(1.3%) , 2.027/47(1.2%) , 2.027/82.5(1.2%) , 2.027/99(1.1%) , 2.007/21.5(1.1%) , 2.007/108.5(1.1%) , 3.424/32(1.1%) , 3.424/98(1.1%) , 2.353/37.5(1%) , 2.353/92.5(1%) , 1.987/46.5(0.8%) , 1.987/83.5(0.8%) , 2.353/58.5(0.6%) , 2.353/71.5(0.6%) , 3.383/25(0.6%) , 3.383/104(0.6%) , 2.027/77(0.1%)

Trimethylamine-N-oxide (library entry number =50)
Hit ratio(% of total spectral intensity for metabolite): 90% (1 of 1 peaks were found)
Peaks found: chem shift/row (% of total intensity)
3.272/65(100%)
Peaks not found: chem shift/row (% of total intensity)


Fucose (library entry number =51)
Hit ratio(% of total spectral intensity for metabolite): 3.7% (4 of 39 peaks were found)
Peaks found: chem shift/row (% of total intensity)
1.227/57(1%) , 1.227/73(1%) , 3.869/73.5(0.8%) , 3.869/56(0.8%)
Peaks not found: chem shift/row (% of total intensity)
1.25/73(18.6%) , 1.25/57(18.6%) , 3.646/82(3.7%) , 3.646/48(3.7%) , 1.21/57(3.5%) , 1.21/73(3.5%) , 3.646/57(3.3%) , 3.646/73(3.3%) , 3.809/57(2.5%) , 3.809/73(2.5%) , 3.46/78(2.2%) , 3.46/52(2.2%) , 3.445/52(2.1%) , 3.445/78(2.1%) , 1.217/67(1.9%) , 1.217/63(1.9%) , 1.204/63(1.9%) , 1.204/67(1.9%) , 3.754/60(1.9%) , 3.754/70(1.9%) , 1.217/59(1.4%) , 1.217/71(1.4%) , 1.204/59(1.4%) , 1.204/71(1.4%) , 1.25/63(1.4%) , 1.25/67(1.4%) , 3.754/65(1.1%) , 3.869/47(0.6%) , 3.869/82.5(0.6%) , 3.809/40(0.4%) , 3.809/90(0.4%) , 3.766/53(0.3%) , 3.766/77(0.3%) , 3.775/78(0.3%) , 3.775/51(0.3%)

Hippuric acid (library entry number =52)
Hit ratio(% of total spectral intensity for metabolite): 0% (0 of 14 peaks were found)
Peaks found: chem shift/row (% of total intensity)

Peaks not found: chem shift/row (% of total intensity)
7.838/54(15.7%) , 7.838/76(15.7%) , 7.555/65(9.8%) , 7.643/64(8.2%) , 7.643/66(8.2%) , 3.972/72.5(7.3%) , 3.972/57.5(7.3%) , 7.555/84(5.8%) , 7.555/46(5.8%) , 7.643/47(3.8%) , 7.643/83(3.8%) , 7.643/45(3.7%) , 7.643/85(3.7%) , 3.972/65(1.2%)

Glycolic acid (library entry number =53)
Hit ratio(% of total spectral intensity for metabolite): 90% (1 of 1 peaks were found)
Peaks found: chem shift/row (% of total intensity)
3.951/65(100%)
Peaks not found: chem shift/row (% of total intensity)


scyllo-Inositol (library entry number =54)
Hit ratio(% of total spectral intensity for metabolite): 0% (0 of 1 peaks were found)
Peaks found: chem shift/row (% of total intensity)

Peaks not found: chem shift/row (% of total intensity)
3.356/65(100%)

myo-Inositol (library entry number =55)
Hit ratio(% of total spectral intensity for metabolite): 35.95% (4 of 23 peaks were found)
Peaks found: chem shift/row (% of total intensity)
3.632/65(11%) , 3.632/40(10.4%) , 3.632/90(10.4%) , 4.077/65(4.1%)
Peaks not found: chem shift/row (% of total intensity)
3.286/65(16.1%) , 3.286/41(7%) , 3.286/89(7%) , 3.54/74(6.8%) , 3.54/56(6.8%) , 3.54/81.5(6.3%) , 3.54/48.5(6.3%) , 4.077/57(1.9%) , 4.077/73(1.9%) , 3.571/15(0.9%) , 3.571/115(0.9%) , 3.58/26.5(0.3%) , 3.58/103.5(0.3%) , 3.591/15(0.3%) , 3.591/115(0.3%) , 3.583/2(0.2%) , 3.583/127(0.2%) , 3.583/27(0.2%) , 3.583/103(0.2%)

Hypoxanthine (library entry number =56)
Hit ratio(% of total spectral intensity for metabolite): 46.6% (1 of 2 peaks were found)
Peaks found: chem shift/row (% of total intensity)
8.217/65(46.6%)
Peaks not found: chem shift/row (% of total intensity)
8.194/65(53.4%)


Hit ratio(% of total spectral intensity for metabolite): 
Peaks found: chem shift/row (% of total intensity)

Peaks not found: chem shift/row (% of total intensity)


Kynurenine (library entry number =58)
Hit ratio(% of total spectral intensity for metabolite): 0% (0 of 17 peaks were found)
Peaks found: chem shift/row (% of total intensity)

Peaks not found: chem shift/row (% of total intensity)
6.813/64(10.2%) , 6.813/66(10.2%) , 7.431/63(7.8%) , 7.431/67(7.8%) , 6.891/53(6.8%) , 6.891/77(6.8%) , 6.813/84.5(6.6%) , 6.813/45.5(6.6%) , 7.431/85(5.9%) , 7.431/45(5.9%) , 4.162/65(5.1%) , 3.72/58(4.6%) , 3.72/72(4.6%) , 7.854/55(4.2%) , 7.854/75(4.2%) , 4.162/51(1.3%) , 4.162/79(1.3%)

Homovanillic acid (library entry number =59)
Hit ratio(% of total spectral intensity for metabolite): 0% (0 of 10 peaks were found)
Peaks found: chem shift/row (% of total intensity)

Peaks not found: chem shift/row (% of total intensity)
3.871/65(52.6%) , 3.458/65(11.9%) , 6.882/75(9.1%) , 6.882/55(9.1%) , 6.953/64(3.6%) , 6.953/66(3.6%) , 6.782/56(2.5%) , 6.782/74(2.5%) , 6.782/77(2.5%) , 6.782/53(2.5%)

Homocystine (library entry number =60)
Hit ratio(% of total spectral intensity for metabolite): 0% (0 of 16 peaks were found)
Peaks found: chem shift/row (% of total intensity)

Peaks not found: chem shift/row (% of total intensity)
1.254/65(18.9%) , 3.867/81(10%) , 3.867/49(10%) , 2.845/65(9.5%) , 3.867/65(8.3%) , 2.84/65(7.9%) , 2.845/84.5(7.4%) , 2.845/45.5(7.4%) , 2.84/84(6.8%) , 2.84/46(6.8%) , 2.315/54.5(1.4%) , 2.315/75(1.4%) , 2.26/55.5(1.1%) , 2.26/74.5(1.1%) , 2.26/74.5(1.1%) , 2.26/55.5(1.1%)

Inosine (library entry number =61)
Hit ratio(% of total spectral intensity for metabolite): 1.69% (2 of 20 peaks were found)
Peaks found: chem shift/row (% of total intensity)
3.851/53(0.8%) , 3.851/77(0.8%)
Peaks not found: chem shift/row (% of total intensity)
8.239/65(33.1%) , 8.348/65(28.7%) , 6.094/65(14.9%) , 6.106/65(12.8%) , 3.919/84.5(0.8%) , 3.919/45.5(0.8%) , 3.925/51(0.8%) , 3.925/79(0.8%) , 3.843/80(0.7%) , 3.843/50(0.7%) , 3.851/44(0.6%) , 3.851/86(0.6%) , 3.852/48(0.6%) , 3.852/82(0.6%) , 3.919/51.5(0.6%) , 3.919/78(0.6%) , 3.925/83(0.4%) , 3.925/47(0.4%)

trans-4-Hydroxyproline (library entry number =62)
Hit ratio(% of total spectral intensity for metabolite): 8.27% (10 of 56 peaks were found)
Peaks found: chem shift/row (% of total intensity)
2.438/45(1.2%) , 2.438/85(1.2%) , 2.151/47(1.2%) , 2.151/83(1.2%) , 2.151/47(1.1%) , 2.151/83(1.1%) , 2.151/59(0.4%) , 2.151/70.5(0.4%) , 2.151/53.5(0.1%) , 2.151/76(0.1%)
Peaks not found: chem shift/row (% of total intensity)
3.375/47(10.4%) , 3.375/83(10.4%) , 3.375/79.5(10.3%) , 3.375/50.5(10.3%) , 3.493/81(6.2%) , 3.493/49(6.2%) , 3.483/49(6%) , 3.483/81(6%) , 4.351/62(1.5%) , 4.351/68(1.5%) , 4.351/41.5(1.5%) , 4.351/88(1.5%) , 2.176/47(1.4%) , 2.176/83(1.4%) , 2.438/48(1.2%) , 2.438/82(1.2%) , 2.426/85(1.2%) , 2.426/45(1.2%) , 2.427/85(1.2%) , 2.427/45(1.2%) , 2.166/47(1.2%) , 2.166/82.5(1.2%) , 2.166/81(0.8%) , 2.151/34(0.5%) , 2.151/96(0.5%) , 2.166/96(0.4%) , 2.166/34(0.4%) , 2.166/60(0.4%) , 2.166/70(0.4%) , 2.166/59.5(0.4%) , 3.43/12(0.3%) , 3.43/117.5(0.3%) , 3.43/12(0.3%) , 3.43/117.5(0.3%) , 2.438/91.5(0.3%) , 2.151/37(0.3%) , 2.151/93(0.3%) , 2.166/73(0.2%) , 2.166/57(0.2%) , 2.166/93(0.2%) , 2.151/57(0.2%) , 2.151/73(0.2%) , 2.166/53.5(0.2%) , 2.166/76.5(0.2%) , 2.151/40.5(0.1%) , 2.151/89(0.1%)

Cysteine (library entry number =63)
Hit ratio(% of total spectral intensity for metabolite): 42.54% (6 of 15 peaks were found)
Peaks found: chem shift/row (% of total intensity)
3.981/65(12.5%) , 3.981/77.5(11.8%) , 3.981/52.5(11.8%) , 3.012/64(2.6%) , 3.067/64(2.1%) , 3.137/64(1.7%)
Peaks not found: chem shift/row (% of total intensity)
3.039/50.5(8.1%) , 3.039/79.5(8.1%) , 3.039/41.5(7.5%) , 3.039/88.5(7.5%) , 3.11/91(6%) , 3.11/39(6%) , 3.11/53.5(5.9%) , 3.11/76.5(5.9%) , 3.09/64(2.5%)

Thymine (library entry number =64)
Hit ratio(% of total spectral intensity for metabolite): 0% (0 of 2 peaks were found)
Peaks found: chem shift/row (% of total intensity)

Peaks not found: chem shift/row (% of total intensity)
1.873/65(82.2%) , 7.376/65(17.8%)

Suberic acid (library entry number =65)
Hit ratio(% of total spectral intensity for metabolite): 0% (0 of 15 peaks were found)
Peaks found: chem shift/row (% of total intensity)

Peaks not found: chem shift/row (% of total intensity)
2.18/84(26.9%) , 2.18/46(26.9%) , 2.18/65(17.7%) , 1.31/65(10.7%) , 1.31/46(3.9%) , 1.31/84(3.9%) , 1.552/65(1.8%) , 1.552/84(1.4%) , 1.552/46(1.4%) , 1.31/52(1.4%) , 1.31/78(1.4%) , 1.552/103(0.7%) , 1.552/27(0.7%) , 1.552/58(0.6%) , 1.552/72(0.6%)

Alanine (library entry number =66)
Hit ratio(% of total spectral intensity for metabolite): 100% (6 of 6 peaks were found)
Peaks found: chem shift/row (% of total intensity)
1.486/56(36.1%) , 1.486/74(36.1%) , 3.794/56(10.9%) , 3.794/74(10.9%) , 3.794/93(2.9%) , 3.794/37(2.9%)
Peaks not found: chem shift/row (% of total intensity)


Uracil (library entry number =67)
Hit ratio(% of total spectral intensity for metabolite): 0% (0 of 4 peaks were found)
Peaks found: chem shift/row (% of total intensity)

Peaks not found: chem shift/row (% of total intensity)
7.544/55(30.7%) , 7.544/75(30.7%) , 5.809/75(19.3%) , 5.809/55(19.3%)

Isoleucine (library entry number =68)
Hit ratio(% of total spectral intensity for metabolite): 75.57% (5 of 22 peaks were found)
Peaks found: chem shift/row (% of total intensity)
0.942/65(20.1%) , 1.014/56(19.2%) , 1.014/74(19.2%) , 0.942/46(8.5%) , 0.942/84(8.5%)
Peaks not found: chem shift/row (% of total intensity)
3.677/60(6.8%) , 3.677/70(6.8%) , 1.263/45(0.9%) , 1.263/85(0.9%) , 1.263/81(0.8%) , 1.263/49(0.8%) , 1.263/27(0.8%) , 1.263/103(0.8%) , 1.263/61(0.8%) , 1.263/69(0.8%) , 1.472/65(0.8%) , 1.472/79(0.6%) , 1.472/51(0.6%) , 1.472/98(0.6%) , 1.472/32(0.6%) , 1.472/44(0.5%) , 1.472/86(0.5%)

Trimethylamine (library entry number =69)
Hit ratio(% of total spectral intensity for metabolite): 0% (0 of 1 peaks were found)
Peaks found: chem shift/row (% of total intensity)

Peaks not found: chem shift/row (% of total intensity)
2.885/65(100%)

Phosphoserine (library entry number =70)
Hit ratio(% of total spectral intensity for metabolite): 10.05% (3 of 39 peaks were found)
Peaks found: chem shift/row (% of total intensity)
3.967/64.5(4%) , 3.951/65(3%) , 3.951/65(3%)
Peaks not found: chem shift/row (% of total intensity)
3.952/60(9.5%) , 3.952/70(9.5%) , 3.952/76.5(7.8%) , 3.952/53.5(7.8%) , 4.185/75(3.7%) , 4.185/54.5(3.7%) , 4.193/75.5(3.2%) , 4.193/54.5(3.2%) , 4.08/88.5(2.7%) , 4.08/41.5(2.7%) , 4.185/84.5(2.5%) , 4.185/45(2.5%) , 4.193/84.5(2.3%) , 4.193/45.5(2.3%) , 4.08/57.5(2%) , 4.08/72.5(2%) , 4.075/89(1.9%) , 4.075/40.5(1.9%) , 4.071/40.5(1.7%) , 4.071/89.5(1.7%) , 4.075/58(1.5%) , 4.075/71.5(1.5%) , 4.091/58(1.5%) , 4.091/72(1.5%) , 4.071/64.5(1.5%) , 4.071/71.5(1.3%) , 4.071/57.5(1.3%) , 4.098/64.5(1%) , 4.071/81.5(0.9%) , 4.071/49(0.9%) , 4.053/65(0.8%) , 4.079/7(0.3%) , 4.079/122(0.3%) , 4.08/50.5(0.2%) , 4.146/5.5(0.2%) , 4.146/124(0.2%)

Glutamic acid (library entry number =71)
Hit ratio(% of total spectral intensity for metabolite): 36.32% (22 of 55 peaks were found)
Peaks found: chem shift/row (% of total intensity)
3.769/80(7.1%) , 3.769/50(7.1%) , 2.06/56(2.9%) , 2.06/74(2.9%) , 2.134/40(2.1%) , 2.134/90(2.1%) , 2.371/64.5(1.7%) , 2.342/65(1.6%) , 2.06/94(1.3%) , 2.06/36(1.3%) , 2.134/20(1%) , 2.134/109.5(1%) , 2.06/112(0.7%) , 2.06/17.5(0.7%) , 2.153/65(0.6%) , 2.333/54.5(0.6%) , 2.333/74.5(0.6%) , 2.071/65(0.4%) , 2.073/57(0.2%) , 2.073/72.5(0.2%) , 2.333/35.5(0.1%) , 2.333/94.5(0.1%)
Peaks not found: chem shift/row (% of total intensity)
2.357/68(9%) , 2.357/62(9%) , 3.769/68(5.4%) , 3.769/62(5.4%) , 2.357/87(5.2%) , 2.357/43(5.2%) , 2.357/48.5(4.9%) , 2.357/81.5(4.9%) , 2.134/77.5(2.1%) , 2.134/52.5(2.1%) , 2.134/59(1.4%) , 2.134/71(1.4%) , 2.134/33(1%) , 2.134/97.5(1%) , 2.357/108(0.8%) , 2.357/21(0.8%) , 2.357/2(0.5%) , 2.078/65(0.4%) , 2.153/84(0.3%) , 2.153/45(0.3%) , 2.071/13(0.3%) , 2.071/116.5(0.3%) , 2.078/45(0.2%) , 2.078/84.5(0.2%) , 2.071/46(0.2%) , 2.071/84(0.2%) , 2.114/63.5(0.2%) , 2.114/66.5(0.2%) , 2.078/13(0.2%) , 2.078/116(0.2%) , 2.357/127(0.2%) , 2.342/54(0.1%) , 2.342/75.5(0.1%)

Asparagine (library entry number =72)
Hit ratio(% of total spectral intensity for metabolite): 86.6% (16 of 29 peaks were found)
Peaks found: chem shift/row (% of total intensity)
4.006/50(10.3%) , 4.006/80(10.3%) , 4.006/61(8.8%) , 4.006/69(8.8%) , 2.867/53(5.7%) , 2.867/77(5.7%) , 2.867/34(5.6%) , 2.867/96(5.6%) , 2.955/49(5.5%) , 2.955/81(5.5%) , 2.955/37(5.2%) , 2.955/93(5.2%) , 2.934/65(2.1%) , 2.934/65(1.4%) , 2.867/52(0.6%) , 2.867/78(0.6%)
Peaks not found: chem shift/row (% of total intensity)
2.86/64.5(1.9%) , 2.91/96.5(1.4%) , 2.91/33.5(1.4%) , 2.884/64.5(1.2%) , 2.884/65.5(1.2%) , 2.909/34(1.2%) , 2.909/96(1.2%) , 2.909/112(0.8%) , 2.909/18(0.8%) , 2.91/112(0.6%) , 2.91/18(0.6%) , 2.934/127(0.5%) , 2.934/4(0.4%)

Lipoic acid (library entry number =73)
Hit ratio(% of total spectral intensity for metabolite): 0% (0 of 66 peaks were found)
Peaks found: chem shift/row (% of total intensity)

Peaks not found: chem shift/row (% of total intensity)
2.194/65(14.7%) , 2.194/84(8.3%) , 2.194/46(8.3%) , 3.203/51(4.8%) , 3.203/79(4.8%) , 2.511/57(2.9%) , 2.511/73(2.9%) , 3.203/33.5(2.7%) , 3.203/96.5(2.7%) , 2.511/41(2.6%) , 2.511/89(2.6%) , 2.013/39.5(2.5%) , 2.013/90.5(2.5%) , 3.203/62(2.4%) , 3.203/68(2.4%) , 2.013/73(2.3%) , 2.013/57(2.3%) , 1.429/65(1.8%) , 2.511/104(1.5%) , 2.511/25.5(1.5%) , 1.593/65(1.5%) , 2.013/21.5(1.3%) , 2.013/108(1.3%) , 1.772/55(1.2%) , 1.772/75(1.2%) , 3.73/65(0.9%) , 1.649/54(0.9%) , 1.649/76(0.9%) , 3.243/35(0.8%) , 1.593/46.5(0.7%) , 1.593/83.5(0.7%) , 1.429/86.5(0.6%) , 1.429/43.5(0.6%) , 1.649/112.5(0.6%) , 1.649/17.5(0.6%) , 1.772/36.5(0.5%) , 1.772/93.5(0.5%) , 1.649/39(0.4%) , 1.649/91(0.4%) , 3.22/54.5(0.4%) , 3.22/75.5(0.4%) , 3.73/44.5(0.4%) , 3.73/85.5(0.4%) , 3.203/54.5(0.4%) , 3.203/75.5(0.4%) , 3.235/54.5(0.4%) , 3.235/75.5(0.4%) , 3.236/97.5(0.3%) , 3.236/32.5(0.3%) , 1.772/19.5(0.3%) , 1.772/110.5(0.3%) , 3.235/32.5(0.3%) , 3.235/97.5(0.3%) , 3.235/98(0.3%) , 3.235/32(0.3%) , 3.235/54(0.3%) , 3.235/75.5(0.3%) , 3.236/54.5(0.3%) , 3.236/75.5(0.3%) , 1.593/24.5(0.2%) , 1.593/105(0.2%) , 3.218/33.5(0.2%) , 3.22/33.5(0.2%) , 3.22/96.5(0.2%) , 3.73/99.5(0.2%) , 3.73/30.5(0.2%)

3-Methylhistidine (library entry number =74)
Hit ratio(% of total spectral intensity for metabolite): 86.95% (7 of 15 peaks were found)
Peaks found: chem shift/row (% of total intensity)
3.742/65(71%) , 3.962/82(5.3%) , 3.962/48(5.3%) , 3.314/52(1.5%) , 3.314/78(1.5%) , 3.264/76(1.2%) , 3.264/54(1.2%)
Peaks not found: chem shift/row (% of total intensity)
3.962/64(5.1%) , 3.314/93(1.4%) , 3.314/37(1.4%) , 8.069/68(1.2%) , 8.069/61.5(1.2%) , 3.264/35(0.9%) , 3.264/95(0.9%) , 7.131/65(0.9%)

Sarcosine (library entry number =75)
Hit ratio(% of total spectral intensity for metabolite): 61.49% (1 of 2 peaks were found)
Peaks found: chem shift/row (% of total intensity)
2.738/65(61.5%)
Peaks not found: chem shift/row (% of total intensity)
3.614/65(38.5%)

Methylamine (library entry number =76)
Hit ratio(% of total spectral intensity for metabolite): 0% (0 of 1 peaks were found)
Peaks found: chem shift/row (% of total intensity)

Peaks not found: chem shift/row (% of total intensity)
2.608/65(100%)

Leucine (library entry number =77)
Hit ratio(% of total spectral intensity for metabolite): 68.59% (7 of 37 peaks were found)
Peaks found: chem shift/row (% of total intensity)
0.971/57(18.4%) , 0.971/73(18.4%) , 0.96/57(14.8%) , 0.96/73(14.8%) , 1.749/65(1%) , 1.014/73.5(0.6%) , 1.014/56(0.6%)
Peaks not found: chem shift/row (% of total intensity)
3.741/47(7.2%) , 3.741/83(7.2%) , 1.682/65(1.6%) , 0.96/64.5(1.4%) , 0.971/65(0.9%) , 1.714/51.5(0.8%) , 1.711/41(0.8%) , 1.702/64.5(0.7%) , 1.714/39.5(0.7%) , 1.714/90.5(0.7%) , 3.741/60.5(0.7%) , 3.741/69(0.7%) , 1.714/4(0.7%) , 1.714/125(0.7%) , 1.722/73.5(0.6%) , 1.722/56.5(0.6%) , 1.711/4(0.5%) , 1.711/125(0.5%) , 1.714/43(0.5%) , 1.714/87.5(0.5%) , 1.714/55.5(0.5%) , 1.714/74.5(0.5%) , 1.711/51(0.5%) , 1.711/79(0.5%) , 1.714/23(0.3%) , 1.714/107.5(0.3%) , 1.714/61.5(0.3%) , 1.714/68(0.3%) , 1.711/74(0.3%) , 1.711/55.5(0.3%)

Histidine (library entry number =78)
Hit ratio(% of total spectral intensity for metabolite): 43.72% (4 of 8 peaks were found)
Peaks found: chem shift/row (% of total intensity)
4.006/81(11.5%) , 4.006/49(11.5%) , 4.006/68.5(10.4%) , 4.006/61.5(10.4%)
Peaks not found: chem shift/row (% of total intensity)
7.971/65(32.6%) , 7.127/65(14.8%) , 3.261/38.5(4.4%) , 3.261/91.5(4.4%)

Ornithine (library entry number =79)
Hit ratio(% of total spectral intensity for metabolite): 59.25% (5 of 23 peaks were found)
Peaks found: chem shift/row (% of total intensity)
3.067/65(25.1%) , 3.79/65(17.4%) , 3.79/49(7.9%) , 3.79/81(7.9%) , 1.949/65(0.9%)
Peaks not found: chem shift/row (% of total intensity)
3.067/84(16.7%) , 3.067/46(16.7%) , 1.836/103(0.8%) , 1.836/27(0.8%) , 1.946/53(0.6%) , 1.946/78(0.5%) , 1.841/62(0.5%) , 1.841/68(0.5%) , 1.949/31(0.5%) , 1.949/40(0.4%) , 1.946/41(0.4%) , 1.946/40(0.4%) , 1.946/100(0.4%) , 1.946/31(0.4%) , 1.949/53(0.3%) , 1.949/77(0.3%) , 1.949/72(0.3%) , 1.949/57(0.3%)

Glycine (library entry number =80)
Hit ratio(% of total spectral intensity for metabolite): 90% (1 of 1 peaks were found)
Peaks found: chem shift/row (% of total intensity)
3.571/65(100%)
Peaks not found: chem shift/row (% of total intensity)


Lysine (library entry number =81)
Hit ratio(% of total spectral intensity for metabolite): 76.49% (5 of 13 peaks were found)
Peaks found: chem shift/row (% of total intensity)
3.037/46(21.6%) , 3.037/84(21.6%) , 3.769/65(15.5%) , 3.769/49(8.9%) , 3.769/81(8.9%)
Peaks not found: chem shift/row (% of total intensity)
3.037/64(9.1%) , 3.037/66(9.1%) , 1.909/43.5(1.3%) , 1.909/86.5(1.3%) , 1.733/47(1.1%) , 1.733/83(1.1%) , 1.733/43(0.4%) , 1.733/87(0.4%)

Methionine (library entry number =82)
Hit ratio(% of total spectral intensity for metabolite): 95.05% (4 of 7 peaks were found)
Peaks found: chem shift/row (% of total intensity)
2.144/65(80.1%) , 2.649/65(6%) , 2.649/84(4.4%) , 2.649/46(4.4%)
Peaks not found: chem shift/row (% of total intensity)
3.863/81(1.7%) , 3.863/49(1.7%) , 3.863/65(1.5%)

Trehalose (library entry number =83)
Hit ratio(% of total spectral intensity for metabolite): 19.26% (3 of 32 peaks were found)
Peaks found: chem shift/row (% of total intensity)
3.861/65(11.4%) , 3.778/57(3.9%) , 3.778/73(3.9%)
Peaks not found: chem shift/row (% of total intensity)
3.459/65(8.5%) , 3.861/89(7.9%) , 3.861/41(7.9%) , 3.459/89(6.8%) , 3.459/41(6.8%) , 3.659/51(3.7%) , 3.659/79(3.7%) , 3.65/51(3.5%) , 3.65/79(3.5%) , 3.65/53(3.5%) , 3.65/77(3.5%) , 3.778/87(2.4%) , 3.778/43(2.4%) , 3.861/51.5(2%) , 3.861/78.5(2%) , 3.825/43(1.7%) , 3.825/87(1.7%) , 5.197/70(1.6%) , 5.197/60(1.6%) , 3.825/68.5(1.3%) , 3.825/61.5(1.3%) , 3.815/55.5(0.7%) , 3.815/74.5(0.7%) , 3.815/106(0.4%) , 3.815/24(0.4%) , 3.825/23.5(0.3%) , 3.825/106.5(0.3%) , 3.815/42(0.3%) , 3.815/87(0.3%)

Acetaldehyde (library entry number =84)
Hit ratio(% of total spectral intensity for metabolite): 0% (0 of 10 peaks were found)
Peaks found: chem shift/row (% of total intensity)

Peaks not found: chem shift/row (% of total intensity)
2.248/61(43%) , 2.248/69(43%) , 9.682/68.5(2.9%) , 9.682/61(2.9%) , 9.683/68.5(2.9%) , 9.683/61(2.9%) , 9.682/53(0.6%) , 9.682/76(0.6%) , 9.683/53(0.6%) , 9.683/76(0.6%)

N-Acetylalanine (library entry number =85)
Hit ratio(% of total spectral intensity for metabolite): 100% (3 of 3 peaks were found)
Peaks found: chem shift/row (% of total intensity)
2.012/65(65.9%) , 1.335/56(17%) , 1.335/74(17%)
Peaks not found: chem shift/row (% of total intensity)


N-Acetylaspartate (NAA) (library entry number =86)
Hit ratio(% of total spectral intensity for metabolite): 82.95% (5 of 13 peaks were found)
Peaks found: chem shift/row (% of total intensity)
2.027/65(79.5%) , 2.504/57(0.9%) , 2.504/72(0.9%) , 2.504/32.5(0.9%) , 2.504/97(0.9%)
Peaks not found: chem shift/row (% of total intensity)
2.491/45(2.5%) , 2.491/85(2.5%) , 2.51/45(2.4%) , 2.51/85(2.4%) , 2.691/44(1.8%) , 2.691/86(1.8%) , 2.701/84(1.8%) , 2.701/46(1.8%)

N-Acetylglutamic acid (library entry number =87)
Hit ratio(% of total spectral intensity for metabolite): 0% (0 of 4 peaks were found)
Peaks found: chem shift/row (% of total intensity)

Peaks not found: chem shift/row (% of total intensity)
2.036/65(83.2%) , 2.231/44.5(6.1%) , 2.231/85.5(6.1%) , 2.231/65(4.6%)

N-Acetylglutamine (library entry number =88)
Hit ratio(% of total spectral intensity for metabolite): 2.08% (1 of 10 peaks were found)
Peaks found: chem shift/row (% of total intensity)
1.925/65(2.1%)
Peaks not found: chem shift/row (% of total intensity)
2.038/65(80.8%) , 2.334/64(2.8%) , 2.334/66(2.8%) , 2.328/64(2.3%) , 2.328/66(2.3%) , 2.328/85(1.9%) , 2.328/45(1.9%) , 2.334/85(1.6%) , 2.334/45(1.6%)

2-Aminoadipic acid (library entry number =89)
Hit ratio(% of total spectral intensity for metabolite): 0% (0 of 33 peaks were found)
Peaks found: chem shift/row (% of total intensity)

Peaks not found: chem shift/row (% of total intensity)
2.25/65(16.3%) , 2.253/65(16.1%) , 3.746/81(7.4%) , 3.746/49(7.4%) , 2.25/84(7.2%) , 2.25/46(7.2%) , 2.253/46(7.1%) , 2.253/84(7.1%) , 3.746/63(4.3%) , 3.746/67(4.3%) , 1.667/42.5(1.1%) , 1.667/87.5(1.1%) , 1.667/42.5(1.1%) , 1.667/87.5(1.1%) , 1.618/69.5(1%) , 1.618/60.5(1%) , 1.618/69.5(1%) , 1.618/60.5(1%) , 1.669/43(0.7%) , 1.669/87(0.7%) , 1.9/54(0.7%) , 1.9/55(0.7%) , 1.9/74(0.7%) , 1.832/113(0.5%) , 1.832/17(0.5%) , 1.832/35(0.5%) , 1.832/94(0.5%) , 1.618/88.5(0.4%) , 1.618/41(0.4%) , 1.618/88.5(0.3%) , 1.618/40.5(0.3%) , 1.832/55.5(0.2%) , 1.832/73.5(0.2%)

Capric acid (library entry number =90)
Hit ratio(% of total spectral intensity for metabolite): 0% (0 of 10 peaks were found)
Peaks found: chem shift/row (% of total intensity)

Peaks not found: chem shift/row (% of total intensity)
0.865/65(37.5%) , 2.174/46(17.5%) , 2.174/84(17.5%) , 2.174/65(12.1%) , 1.296/65(4.4%) , 0.865/46(3.6%) , 0.865/84(3.6%) , 1.287/65(2.2%) , 1.272/65(0.9%) , 1.263/65(0.7%)

Glutathione (oxidised) (library entry number =91)
Hit ratio(% of total spectral intensity for metabolite): 51.72% (19 of 50 peaks were found)
Peaks found: chem shift/row (% of total intensity)
3.78/65(15.8%) , 3.78/81(5.7%) , 3.78/49(5.7%) , 2.17/57(3.7%) , 2.17/73(3.7%) , 2.516/65(2.3%) , 2.516/65(2.1%) , 2.516/65(2%) , 2.54/65(2%) , 2.17/37(1.8%) , 2.17/93(1.8%) , 3.812/64.5(1.2%) , 3.8/64.5(1.2%) , 3.769/64.5(1.1%) , 3.78/64.5(1%) , 2.516/103(0.2%) , 2.516/26(0.2%) , 2.516/103.5(0.2%) , 2.516/27(0.2%)
Peaks not found: chem shift/row (% of total intensity)
2.971/47(4.1%) , 2.971/83(4.1%) , 3.306/47(3.7%) , 3.306/83(3.7%) , 3.317/47(3.4%) , 3.317/83(3.4%) , 2.991/47(3.3%) , 2.991/83(3.3%) , 5.716/65(1.9%) , 2.54/76(1.6%) , 2.54/54(1.6%) , 2.54/45(1.3%) , 2.54/85(1.3%) , 2.516/45(1.2%) , 2.516/85(1.2%) , 2.516/45(1.2%) , 2.516/85(1.2%) , 2.516/45(1.1%) , 2.516/85(1.1%) , 2.54/33(0.9%) , 2.54/97(0.9%) , 2.54/13.5(0.4%) , 2.54/116(0.4%) , 2.498/62(0.3%) , 2.498/68(0.3%) , 2.515/61.5(0.2%) , 2.515/68.5(0.2%) , 2.54/61(0.2%) , 2.54/69(0.2%) , 2.524/61(0.2%) , 2.524/69(0.2%)

Glutathione (reduced) (library entry number =92)
Hit ratio(% of total spectral intensity for metabolite): 61.66% (20 of 43 peaks were found)
Peaks found: chem shift/row (% of total intensity)
3.79/65(14.2%) , 3.79/65(13.5%) , 2.17/73.5(4.9%) , 3.79/49(4.2%) , 3.79/81(4.2%) , 3.79/49(4.1%) , 3.79/81(4.1%) , 2.17/37(1.6%) , 2.17/92(1.6%) , 2.955/81(1.6%) , 2.955/49(1.6%) , 2.955/48(1%) , 2.955/47.5(0.9%) , 2.955/82(0.9%) , 2.54/65.5(0.7%) , 2.568/65.5(0.6%) , 2.568/65.5(0.6%) , 2.955/82.5(0.6%) , 2.54/64.5(0.4%) , 2.54/64(0.3%)
Peaks not found: chem shift/row (% of total intensity)
2.17/56(4.9%) , 2.558/71.5(3.5%) , 2.558/58(3.5%) , 2.966/46.5(2%) , 2.966/82.5(2%) , 2.983/82(1.9%) , 2.983/46.5(1.9%) , 2.977/82(1.6%) , 2.977/47.5(1.6%) , 2.976/82(1.6%) , 2.976/47.5(1.6%) , 2.963/47(1.5%) , 2.963/83(1.5%) , 3.305/46.5(1.4%) , 3.305/83.5(1.4%) , 3.317/84(1.3%) , 3.317/46(1.3%) , 2.966/52.5(0.8%) , 2.966/75.5(0.7%) , 2.558/91(0.7%) , 2.558/39(0.7%) , 2.964/46(0.4%) , 2.964/83.5(0.4%)

Glycerol-3-phosphate (library entry number =93)
Hit ratio(% of total spectral intensity for metabolite): 25.88% (7 of 37 peaks were found)
Peaks found: chem shift/row (% of total intensity)
3.693/43.5(6.5%) , 3.693/86.5(6.5%) , 3.829/72(4%) , 3.829/57.5(4%) , 3.884/65(2.6%) , 3.679/65(1.3%) , 3.714/65(1%)
Peaks not found: chem shift/row (% of total intensity)
3.618/57.5(6.7%) , 3.618/72.5(6.7%) , 3.618/42.5(5.8%) , 3.618/87.5(5.8%) , 3.693/74.5(5.8%) , 3.693/55.5(5.8%) , 3.789/58(4.3%) , 3.789/72(4.3%) , 3.793/58(4.2%) , 3.793/72(4.2%) , 3.8/57.5(3.6%) , 3.8/72.5(3.6%) , 3.789/86.5(1.1%) , 3.789/42.5(1.1%) , 3.884/76.5(1.1%) , 3.884/52.5(1.1%) , 3.601/65(0.9%) , 3.64/19.5(0.8%) , 3.64/110.5(0.8%) , 3.8/41(0.7%) , 3.672/18.5(0.7%) , 3.672/110.5(0.7%) , 3.656/87.5(0.7%) , 3.656/42(0.7%) , 3.656/122(0.6%) , 3.656/8(0.6%) , 3.822/40(0.6%) , 3.822/89.5(0.6%) , 3.637/19(0.5%) , 3.637/110.5(0.5%)

Histamine (library entry number =94)
Hit ratio(% of total spectral intensity for metabolite): 50.81% (4 of 12 peaks were found)
Peaks found: chem shift/row (% of total intensity)
3.306/65(28.7%) , 3.042/65(9.4%) , 8.146/65(6.5%) , 8.146/65(6.3%)
Peaks not found: chem shift/row (% of total intensity)
3.306/83(12%) , 3.306/47(12%) , 7.977/65(6.2%) , 7.158/65(4.3%) , 3.042/47(3.7%) , 3.042/83(3.7%) , 7.158/62(3.6%) , 7.158/68(3.6%)

Homocarnosine (library entry number =95)
Hit ratio(% of total spectral intensity for metabolite): 28.47% (10 of 66 peaks were found)
Peaks found: chem shift/row (% of total intensity)
8.217/65(9.3%) , 8.217/65(9.1%) , 3.037/45.5(1.6%) , 3.037/84.5(1.6%) , 3.037/45.5(1.6%) , 3.037/84.5(1.6%) , 2.409/65(1.4%) , 2.955/49.5(0.9%) , 2.955/80.5(0.9%) , 2.934/66(0.7%)
Peaks not found: chem shift/row (% of total intensity)
2.376/59.5(4.2%) , 2.376/70.5(4.2%) , 2.376/40.5(2.3%) , 2.376/89.5(2.3%) , 1.89/45(2.2%) , 1.89/85(2.2%) , 7.135/65(2.1%) , 1.891/45(2.1%) , 1.891/85(2.1%) , 7.136/65(2.1%) , 3.222/84.5(2.1%) , 3.222/45.5(2.1%) , 2.376/78.5(2.1%) , 2.376/51.5(2.1%) , 3.222/84.5(2%) , 3.222/45.5(2%) , 7.136/62(2%) , 7.136/68(2%) , 7.135/62(2%) , 7.135/68(2%) , 1.891/64.5(1.8%) , 1.89/64.5(1.8%) , 2.92/81(1.3%) , 2.92/49(1.3%) , 2.357/65(1.2%) , 2.926/80.5(1.1%) , 2.926/49.5(1.1%) , 2.955/60(0.8%) , 2.946/81.5(0.8%) , 2.946/47.5(0.8%) , 1.89/103.5(0.8%) , 1.89/26.5(0.8%) , 2.909/65(0.7%) , 2.92/62.5(0.7%) , 2.92/67(0.7%) , 1.891/103.5(0.7%) , 1.891/26.5(0.7%) , 2.943/63(0.6%) , 2.943/66.5(0.6%) , 2.946/62(0.6%) , 2.946/67.5(0.6%) , 2.926/30(0.5%) , 2.934/82(0.5%) , 2.934/48(0.5%) , 2.92/100.5(0.5%) , 2.92/29.5(0.5%) , 2.92/64(0.5%) , 2.943/47.5(0.5%) , 2.943/82(0.5%) , 2.376/108.5(0.5%) , 2.376/22(0.5%) , 2.357/45.5(0.2%) , 2.357/83(0.2%) , 2.943/56.5(0.1%) , 2.943/73(0.1%) , 2.357/45.5(0.1%)

3-Hydroxybutyric acid (library entry number =96)
Hit ratio(% of total spectral intensity for metabolite): 0% (0 of 28 peaks were found)
Peaks found: chem shift/row (% of total intensity)

Peaks not found: chem shift/row (% of total intensity)
1.202/57.5(26.6%) , 1.202/72.5(26.6%) , 2.309/53(4.5%) , 2.309/77(4.5%) , 2.309/90(4.4%) , 2.309/40(4.4%) , 2.411/56(2.5%) , 2.411/74(2.5%) , 2.411/37.5(2.5%) , 2.411/92.5(2.5%) , 4.157/57(2.3%) , 4.157/73(2.3%) , 1.22/59(2%) , 1.22/71(2%) , 2.309/49(1.6%) , 2.309/81(1.6%) , 4.157/90(0.9%) , 4.157/40(0.9%) , 2.324/52(0.8%) , 2.324/78(0.8%) , 2.418/49(0.8%) , 2.418/81(0.8%) , 2.418/44.5(0.6%) , 2.418/85.5(0.6%) , 2.394/51.5(0.3%) , 2.394/78(0.3%) , 2.396/77.5(0.3%) , 2.396/52(0.3%)

3-Methyl-2-oxovaleric acid (library entry number =97)
Hit ratio(% of total spectral intensity for metabolite): 19.38% (3 of 21 peaks were found)
Peaks found: chem shift/row (% of total intensity)
0.898/65(17.4%) , 2.931/56(1%) , 2.931/74(1%)
Peaks not found: chem shift/row (% of total intensity)
1.1/56(24.3%) , 1.1/74(24.3%) , 0.898/46(8.1%) , 0.898/84(8.1%) , 1.703/65(2.2%) , 1.703/47(2%) , 1.703/83(2%) , 1.46/48(1.3%) , 1.46/82(1.3%) , 1.703/29(1.1%) , 1.703/101(1.1%) , 1.46/65(1%) , 1.46/29(0.9%) , 1.46/101(0.9%) , 2.931/91(0.7%) , 2.931/39(0.7%) , 1.46/10(0.2%) , 1.46/120(0.2%)

4-Methyl-2-oxovaleric acid (library entry number =98)
Hit ratio(% of total spectral intensity for metabolite): 72.42% (3 of 9 peaks were found)
Peaks found: chem shift/row (% of total intensity)
0.939/73.5(35.7%) , 0.939/56.5(35.7%) , 2.098/65(0.9%)
Peaks not found: chem shift/row (% of total intensity)
2.614/56(12.6%) , 2.614/74(12.6%) , 2.098/48(0.8%) , 2.098/82(0.8%) , 2.098/100(0.4%) , 2.098/30(0.4%)

Pantothenic acid (library entry number =99)
Hit ratio(% of total spectral intensity for metabolite): 32.54% (2 of 15 peaks were found)
Peaks found: chem shift/row (% of total intensity)
0.898/65(24.2%) , 3.995/65(8.4%)
Peaks not found: chem shift/row (% of total intensity)
0.934/65(20.8%) , 2.423/65(8.5%) , 3.404/79(6.9%) , 3.404/51(6.9%) , 3.522/79(4.5%) , 3.522/51(4.5%) , 2.423/47.5(3.5%) , 2.423/82.5(3.5%) , 3.447/72.5(2.6%) , 3.447/57.5(2.6%) , 3.447/40(1.3%) , 3.447/90(1.3%) , 3.447/65(0.3%)

Guanosine-5-monophosphate (GMP) (library entry number =100)
Hit ratio(% of total spectral intensity for metabolite): 52.67% (1 of 3 peaks were found)
Peaks found: chem shift/row (% of total intensity)
8.182/65(52.7%)
Peaks not found: chem shift/row (% of total intensity)
5.932/65(24.7%) , 5.944/65(22.7%)

Pyruvic acid (library entry number =101)
Hit ratio(% of total spectral intensity for metabolite): 90% (1 of 1 peaks were found)
Peaks found: chem shift/row (% of total intensity)
2.371/65(100%)
Peaks not found: chem shift/row (% of total intensity)


Ribose (library entry number =102)
Hit ratio(% of total spectral intensity for metabolite): 19.94% (8 of 30 peaks were found)
Peaks found: chem shift/row (% of total intensity)
3.929/56.5(3.4%) , 3.929/73.5(3.4%) , 3.538/61(3.2%) , 3.538/69(3.2%) , 3.615/77(2.7%) , 3.615/53(2.7%) , 3.855/70(0.8%) , 3.855/70(0.6%)
Peaks not found: chem shift/row (% of total intensity)
3.69/61(11.2%) , 3.69/69(11.2%) , 3.69/39(9.8%) , 3.69/91(9.8%) , 3.84/85(3.4%) , 3.84/45(3.4%) , 4.112/65(3.2%) , 4.111/65(3.2%) , 3.523/61(3.1%) , 3.523/69(3.1%) , 3.929/87.5(2.9%) , 3.929/42(2.9%) , 3.84/56(2.4%) , 3.84/74(2.4%) , 3.615/45(2%) , 3.615/84.5(2%) , 3.84/71(1.1%) , 3.929/64.5(0.8%) , 4.111/73(0.6%) , 4.111/57(0.6%) , 4.112/73(0.4%) , 4.112/57(0.4%)

Adenosine 5-triphosphate (library entry number =103)
Hit ratio(% of total spectral intensity for metabolite): 4.39% (1 of 4 peaks were found)
Peaks found: chem shift/row (% of total intensity)
8.536/65(4.4%)
Peaks not found: chem shift/row (% of total intensity)
8.269/65(63.2%) , 6.153/65(16.9%) , 6.138/65(15.4%)

Uridine (library entry number =104)
Hit ratio(% of total spectral intensity for metabolite): 0% (0 of 18 peaks were found)
Peaks found: chem shift/row (% of total intensity)

Peaks not found: chem shift/row (% of total intensity)
7.875/55(23.1%) , 7.875/75(23.1%) , 5.908/55(16.3%) , 5.908/75(16.3%) , 5.908/64.5(2.5%) , 5.925/64.5(2.4%) , 3.813/54(1.9%) , 3.813/75.5(1.9%) , 3.813/86.5(1.5%) , 3.813/42.5(1.5%) , 3.919/44.5(1.4%) , 3.919/85.5(1.4%) , 3.919/52(1.4%) , 3.919/78(1.4%) , 4.236/65(1.1%) , 4.237/65(1.1%) , 5.925/55.5(0.9%) , 5.925/74.5(0.9%)

Glucose-6-phosphate (library entry number =105)
Hit ratio(% of total spectral intensity for metabolite): 64.76% (16 of 31 peaks were found)
Peaks found: chem shift/row (% of total intensity)
3.503/65(6.9%) , 3.294/53.5(6.1%) , 3.294/76.5(6.1%) , 3.278/53(5.9%) , 3.278/77(5.9%) , 3.503/40.5(4.9%) , 3.503/89(4.9%) , 3.368/65(4.4%) , 4.006/69(3.6%) , 4.006/61(3.6%) , 4.006/61(3.6%) , 4.006/69(3.6%) , 3.571/65(2%) , 3.539/41(1.4%) , 3.539/88.5(1.4%) , 3.489/65.5(0.4%)
Peaks not found: chem shift/row (% of total intensity)
3.73/65(5.2%) , 3.73/40.5(3.8%) , 3.73/89(3.8%) , 3.574/40.5(3.7%) , 3.574/89.5(3.7%) , 3.577/40(3.4%) , 3.577/89.5(3.4%) , 3.577/65(2.7%) , 3.574/65(2%) , 3.574/52.5(0.9%) , 3.574/76.5(0.9%) , 3.577/52.5(0.7%) , 3.577/76.5(0.7%) , 4.05/55(0.1%) , 4.05/74.5(0.1%)

5-Hydroxyindole-3-acetic acid (library entry number =106)
Hit ratio(% of total spectral intensity for metabolite): 0% (0 of 14 peaks were found)
Peaks found: chem shift/row (% of total intensity)

Peaks not found: chem shift/row (% of total intensity)
3.587/65(38.6%) , 7.381/54(12.9%) , 7.381/76(12.9%) , 6.827/51(4.4%) , 6.827/79(4.4%) , 6.827/57(4.3%) , 6.827/73(4.3%) , 7.043/64.5(4%) , 7.043/65.5(4%) , 6.827/54(3.7%) , 6.827/76(3.7%) , 7.214/62(1%) , 7.214/68(1%) , 7.214/65(0.8%)

Adenosine 5-monophosphate (library entry number =107)
Hit ratio(% of total spectral intensity for metabolite): 0% (0 of 4 peaks were found)
Peaks found: chem shift/row (% of total intensity)

Peaks not found: chem shift/row (% of total intensity)
8.265/65(43.4%) , 8.586/65(30%) , 6.134/65(13.6%) , 6.146/65(13%)

cis-Aconitic acid (library entry number =108)
Hit ratio(% of total spectral intensity for metabolite): 57.89% (1 of 3 peaks were found)
Peaks found: chem shift/row (% of total intensity)
3.137/65(57.9%)
Peaks not found: chem shift/row (% of total intensity)
5.766/63.5(21.1%) , 5.766/66.5(21.1%)

Argininosuccinic acid (library entry number =109)
Hit ratio(% of total spectral intensity for metabolite): 50.83% (10 of 35 peaks were found)
Peaks found: chem shift/row (% of total intensity)
6.527/65(19.9%) , 3.78/65(5.8%) , 2.672/44(3.3%) , 2.672/86(3.3%) , 2.672/45(3.2%) , 2.672/85(3.2%) , 2.672/44(3.1%) , 2.672/86(3.1%) , 3.78/81(2.9%) , 3.78/49(2.9%)
Peaks not found: chem shift/row (% of total intensity)
3.286/65(5.9%) , 2.672/47.5(3.1%) , 2.672/82.5(3.1%) , 2.68/45(3.1%) , 2.68/85(3.1%) , 2.379/45.5(2.5%) , 2.379/84.5(2.5%) , 2.359/45(2.4%) , 2.359/85(2.4%) , 2.827/48(2%) , 2.827/82(2%) , 2.369/58.5(1.8%) , 2.369/71(1.8%) , 2.369/97.5(1.7%) , 2.369/32(1.7%) , 2.827/40(1.4%) , 2.827/89.5(1.4%) , 4.307/74(1.3%) , 4.307/56(1.3%) , 3.286/83(1.1%) , 3.286/47(1.1%) , 4.307/48(1.1%) , 4.307/82(1.1%) , 2.369/38.5(0.2%) , 2.369/92(0.2%)

Agmatine (library entry number =110)
Hit ratio(% of total spectral intensity for metabolite): 44.19% (3 of 28 peaks were found)
Peaks found: chem shift/row (% of total intensity)
3.235/65(20.3%) , 3.037/46(12%) , 3.037/84(12%)
Peaks not found: chem shift/row (% of total intensity)
3.235/48(9.6%) , 3.235/82(9.6%) , 3.037/65(8.2%) , 1.682/59(2.2%) , 1.682/71(2.2%) , 1.682/57(2.1%) , 1.682/73(2.1%) , 1.74/77(1.9%) , 1.74/53(1.9%) , 1.74/39.5(1.9%) , 1.74/90.5(1.9%) , 1.677/45(1.6%) , 1.677/84.5(1.6%) , 1.677/57.5(1%) , 1.677/72.5(1%) , 1.677/70(1%) , 1.677/60(1%) , 1.682/42(0.8%) , 1.682/88(0.8%) , 1.677/64(0.7%) , 1.74/65(0.6%) , 1.711/44(0.5%) , 1.711/85.5(0.5%) , 1.677/101.5(0.4%) , 1.677/28(0.4%)

5-Aminolevulinic acid (library entry number =111)
Hit ratio(% of total spectral intensity for metabolite): 0% (0 of 7 peaks were found)
Peaks found: chem shift/row (% of total intensity)

Peaks not found: chem shift/row (% of total intensity)
2.506/82(20.3%) , 2.506/48(20.3%) , 4.099/65(16.2%) , 2.506/65(15.9%) , 2.8/65(9.3%) , 2.8/82(9%) , 2.8/48(9%)

Cytidine (library entry number =112)
Hit ratio(% of total spectral intensity for metabolite): 1.57% (3 of 26 peaks were found)
Peaks found: chem shift/row (% of total intensity)
4.321/65(0.9%) , 4.321/53.5(0.3%) , 4.321/76.5(0.3%)
Peaks not found: chem shift/row (% of total intensity)
7.844/55(20.8%) , 7.844/75(20.8%) , 6.067/55(16.4%) , 6.067/75(16.4%) , 3.819/54(1.9%) , 3.819/76(1.9%) , 3.819/44(1.5%) , 3.819/86(1.5%) , 3.932/85(1.4%) , 3.932/45(1.4%) , 5.903/64(1.4%) , 5.903/66(1.4%) , 5.908/70(1.4%) , 5.908/60(1.4%) , 5.913/64(1.3%) , 5.913/66(1.3%) , 3.932/52(1.3%) , 3.932/78(1.3%) , 5.908/66(0.8%) , 5.908/64(0.8%) , 5.903/60(0.8%) , 5.903/70(0.8%) , 4.304/65(0.4%)

Adenosine (library entry number =113)
Hit ratio(% of total spectral intensity for metabolite): 39.41% (1 of 4 peaks were found)
Peaks found: chem shift/row (% of total intensity)
8.254/65(39.4%)
Peaks not found: chem shift/row (% of total intensity)
8.342/65(32.2%) , 6.079/65(14.3%) , 6.066/65(14%)

Phosphocreatine (library entry number =114)
Hit ratio(% of total spectral intensity for metabolite): 100% (2 of 2 peaks were found)
Peaks found: chem shift/row (% of total intensity)
3.049/65(80.9%) , 3.951/65(19.1%)
Peaks not found: chem shift/row (% of total intensity)


Adenosine 5-diphosphate (library entry number =115)
Hit ratio(% of total spectral intensity for metabolite): 5.7% (1 of 5 peaks were found)
Peaks found: chem shift/row (% of total intensity)
8.536/65(5.7%)
Peaks not found: chem shift/row (% of total intensity)
8.27/65(51.9%) , 6.143/65(21.7%) , 6.154/65(18.5%) , 8.587/65(2.2%)

Indoxyl sulfate (library entry number =116)
Hit ratio(% of total spectral intensity for metabolite): 0% (0 of 11 peaks were found)
Peaks found: chem shift/row (% of total intensity)

Peaks not found: chem shift/row (% of total intensity)
7.209/65(16%) , 7.51/54(14.7%) , 7.51/76(14.7%) , 7.209/84(9%) , 7.209/46(9%) , 7.283/65(7.7%) , 7.711/54(7.1%) , 7.711/76(7.1%) , 7.365/65(6%) , 7.283/45.5(4.3%) , 7.283/84.5(4.3%)

Acetic acid (library entry number =117)
Hit ratio(% of total spectral intensity for metabolite): 90% (1 of 1 peaks were found)
Peaks found: chem shift/row (% of total intensity)
1.925/65(100%)
Peaks not found: chem shift/row (% of total intensity)


4-Aminobutyric acid (library entry number =118)
Hit ratio(% of total spectral intensity for metabolite): 0% (0 of 12 peaks were found)
Peaks found: chem shift/row (% of total intensity)

Peaks not found: chem shift/row (% of total intensity)
2.301/65(20.4%) , 2.301/46(12%) , 2.301/84(12%) , 3.02/46(10%) , 3.02/84(10%) , 3.02/65(9.2%) , 1.905/64(5.6%) , 1.905/66(5.6%) , 1.905/46(5.5%) , 1.905/84(5.5%) , 1.905/103(2.2%) , 1.905/27(2.2%)

Butyric acid (library entry number =119)
Hit ratio(% of total spectral intensity for metabolite): 28.61% (1 of 12 peaks were found)
Peaks found: chem shift/row (% of total intensity)
0.898/65(28.6%)
Peaks not found: chem shift/row (% of total intensity)
0.898/84(12%) , 0.898/46(12%) , 2.162/65(11.5%) , 2.162/84(7.9%) , 2.162/46(7.9%) , 1.561/56(6%) , 1.561/74(6%) , 1.561/93(3.3%) , 1.561/37(3.3%) , 1.561/112(0.7%) , 1.561/18(0.7%)

Carnitine (library entry number =120)
Hit ratio(% of total spectral intensity for metabolite): 94% (4 of 8 peaks were found)
Peaks found: chem shift/row (% of total intensity)
3.225/65(85.7%) , 3.428/65(4.1%) , 2.436/58(2.1%) , 2.436/72(2.1%)
Peaks not found: chem shift/row (% of total intensity)
2.45/73(2%) , 2.45/57(2%) , 3.435/70(1%) , 3.435/60(1%)

Deoxycholic acid (library entry number =121)
Hit ratio(% of total spectral intensity for metabolite): 28.1% (2 of 5 peaks were found)
Peaks found: chem shift/row (% of total intensity)
0.971/56.5(14.1%) , 0.971/73.5(14.1%)
Peaks not found: chem shift/row (% of total intensity)
0.718/65(35.6%) , 0.93/65(35.1%) , 2.236/65(1.2%)

Creatine (library entry number =122)
Hit ratio(% of total spectral intensity for metabolite): 100% (2 of 2 peaks were found)
Peaks found: chem shift/row (% of total intensity)
3.042/65(77.9%) , 3.939/65(22.1%)
Peaks not found: chem shift/row (% of total intensity)


Adenosine 3,5-cyclic monophosphate (library entry number =123)
Hit ratio(% of total spectral intensity for metabolite): 30.94% (4 of 6 peaks were found)
Peaks found: chem shift/row (% of total intensity)
8.254/65(28.6%) , 4.344/65(1.4%) , 4.354/65(0.5%) , 4.33/65(0.5%)
Peaks not found: chem shift/row (% of total intensity)
8.271/65(37.5%) , 6.206/65(31.5%)

trans-Cinnamic acid (library entry number =124)
Hit ratio(% of total spectral intensity for metabolite): 0% (0 of 50 peaks were found)
Peaks found: chem shift/row (% of total intensity)

Peaks not found: chem shift/row (% of total intensity)
6.537/44.5(19.7%) , 6.537/85.5(19.7%) , 7.638/77(5.6%) , 7.638/53(5.6%) , 7.408/44(3.6%) , 7.408/86(3.6%) , 7.471/65(3.4%) , 7.459/51(2.1%) , 7.459/79(2.1%) , 7.455/65(2.1%) , 7.439/63(1.9%) , 7.439/67(1.9%) , 7.471/46(1.3%) , 7.471/84(1.3%) , 7.444/55.5(1.3%) , 7.444/74.5(1.3%) , 7.439/48.5(1.2%) , 7.439/81.5(1.2%) , 7.478/56(1.1%) , 7.478/74(1.1%) , 7.424/64.5(1.1%) , 7.424/65.5(1.1%) , 7.439/45(1%) , 7.439/85(1%) , 7.459/57(0.9%) , 7.459/73(0.9%) , 7.444/60(0.9%) , 7.444/70(0.9%) , 7.455/51(0.7%) , 7.455/79(0.7%) , 7.459/65(0.7%) , 7.455/81(0.6%) , 7.455/49(0.6%) , 7.455/57(0.6%) , 7.455/73(0.6%) , 7.444/48(0.6%) , 7.444/82(0.6%) , 7.444/36(0.5%) , 7.444/94(0.5%) , 7.455/41(0.4%) , 7.455/89(0.4%) , 7.424/74(0.4%) , 7.424/56(0.4%) , 7.478/64.5(0.4%) , 7.455/44(0.4%) , 7.455/86(0.4%) , 7.439/56(0.4%) , 7.439/74(0.4%) , 7.455/23(0.2%) , 7.455/107(0.2%)

Cholic Acid (library entry number =125)
Hit ratio(% of total spectral intensity for metabolite): 21.9% (4 of 11 peaks were found)
Peaks found: chem shift/row (% of total intensity)
0.971/57(10.5%) , 0.971/73(10.5%) , 2.15/26.5(0.4%) , 2.15/103(0.4%)
Peaks not found: chem shift/row (% of total intensity)
0.924/65(38.8%) , 0.729/65(36%) , 2.246/65(0.8%) , 2.246/41(0.7%) , 2.246/88.5(0.7%) , 2.246/53(0.6%) , 2.246/77(0.6%)

5-Hydroxylysine (library entry number =126)
Hit ratio(% of total spectral intensity for metabolite): 27.21% (10 of 41 peaks were found)
Peaks found: chem shift/row (% of total intensity)
3.78/65(5.7%) , 3.79/65(4.6%) , 3.78/49(4.4%) , 3.78/81(4.4%) , 3.79/49(3.5%) , 3.79/81(3.5%) , 3.9/65(0.4%) , 1.925/65(0.3%) , 2.036/55(0.2%) , 2.036/75(0.2%)
Peaks not found: chem shift/row (% of total intensity)
3.166/52(8.3%) , 3.166/78(8.3%) , 3.166/86(8.1%) , 3.166/44(8.1%) , 2.941/60.5(4.5%) , 2.941/69.5(4.5%) , 2.941/36(4.3%) , 2.941/94(4.3%) , 2.933/36(3.5%) , 2.933/94(3.5%) , 2.933/69(3.2%) , 2.933/61(3.2%) , 2.053/46(1%) , 2.053/83(1%) , 1.539/50.5(0.7%) , 1.539/79.5(0.7%) , 1.947/32(0.7%) , 1.947/98(0.7%) , 3.202/55.5(0.7%) , 3.202/75(0.7%) , 1.947/46.5(0.5%) , 1.947/83(0.5%) , 1.947/67.5(0.3%) , 1.947/60.5(0.3%) , 3.9/57(0.2%) , 3.9/72.5(0.2%) , 2.053/98.5(0.2%) , 2.053/30.5(0.2%) , 2.053/54(0.1%) , 2.053/75.5(0.1%) , 2.053/65(0.1%)

Pyroglutamic acid (library entry number =127)
Hit ratio(% of total spectral intensity for metabolite): 65.22% (15 of 80 peaks were found)
Peaks found: chem shift/row (% of total intensity)
2.409/65(11.4%) , 2.409/65(9.9%) , 2.409/86(8.8%) , 2.409/44(8.8%) , 2.409/86(7.5%) , 2.409/44(7.5%) , 2.036/75(2%) , 2.036/55(2%) , 2.504/71(1.9%) , 2.504/59(1.9%) , 4.188/61(0.8%) , 4.188/69(0.8%) , 4.188/84(0.8%) , 4.188/46(0.8%) , 2.053/65(0.2%)
Peaks not found: chem shift/row (% of total intensity)
2.504/38(1.7%) , 2.504/92(1.7%) , 2.036/63.5(1.5%) , 2.036/66.5(1.5%) , 2.036/42(1.5%) , 2.036/88(1.5%) , 2.504/17(1.1%) , 2.504/112(1.1%) , 2.036/22(0.9%) , 2.036/108(0.9%) , 2.39/65(0.9%) , 2.504/80(0.9%) , 2.504/49.5(0.9%) , 2.036/96(0.8%) , 2.036/34(0.8%) , 2.03/64(0.7%) , 2.03/66(0.7%) , 2.525/54(0.6%) , 2.525/75(0.6%) , 2.501/48(0.6%) , 2.501/81.5(0.6%) , 2.499/65(0.5%) , 2.501/65(0.5%) , 2.501/62(0.4%) , 2.501/68(0.4%) , 2.499/48(0.4%) , 2.499/81.5(0.4%) , 2.496/75(0.4%) , 2.496/55(0.4%) , 2.519/48.5(0.4%) , 2.519/81.5(0.4%) , 2.494/75.5(0.4%) , 2.494/54.5(0.4%) , 2.03/48(0.4%) , 2.03/82(0.4%) , 2.499/75.5(0.4%) , 2.499/54.5(0.4%) , 2.519/65(0.4%) , 2.519/63(0.4%) , 2.519/67(0.4%) , 2.03/71(0.3%) , 2.03/59(0.3%) , 2.03/46(0.3%) , 2.03/84(0.3%) , 2.501/59(0.3%) , 2.501/71(0.3%) , 2.501/75(0.3%) , 2.501/55(0.3%) , 2.519/54.5(0.3%) , 2.519/75(0.3%) , 2.03/29.5(0.2%) , 2.03/100.5(0.2%) , 2.501/101.5(0.2%) , 2.501/28(0.2%) , 2.496/48(0.2%) , 2.496/82(0.2%) , 2.03/55(0.2%) , 2.03/75(0.2%) , 2.519/28(0.2%) , 2.519/101(0.2%) , 2.525/68.5(0.2%) , 2.525/62(0.2%) , 2.525/65(0.1%) , 2.501/35.5(0.1%) , 2.501/94.5(0.1%)

Phosphoenolpyruvic acid (library entry number =128)
Hit ratio(% of total spectral intensity for metabolite): 0% (0 of 3 peaks were found)
Peaks found: chem shift/row (% of total intensity)

Peaks not found: chem shift/row (% of total intensity)
5.386/65(38.9%) , 5.383/65(37.3%) , 5.2/65(23.8%)

Hypotaurine (library entry number =129)
Hit ratio(% of total spectral intensity for metabolite): 43.91% (2 of 6 peaks were found)
Peaks found: chem shift/row (% of total intensity)
3.368/65(24.8%) , 2.649/65(19.1%)
Peaks not found: chem shift/row (% of total intensity)
3.368/48(16.5%) , 3.368/82(16.5%) , 2.649/47.5(11.5%) , 2.649/82.5(11.5%)

Isocitric acid (library entry number =130)
Hit ratio(% of total spectral intensity for metabolite): 16.09% (6 of 28 peaks were found)
Peaks found: chem shift/row (% of total intensity)
2.984/59(3.2%) , 2.984/71(3.2%) , 2.54/65(2.6%) , 2.409/65(2.4%) , 2.492/65(2.4%) , 2.449/65(2.3%)
Peaks not found: chem shift/row (% of total intensity)
2.519/35(6.6%) , 2.519/95(6.6%) , 3.997/59(6.5%) , 3.997/71(6.5%) , 2.519/75(6.3%) , 2.519/55(6.3%) , 2.427/55(6.3%) , 2.427/75(6.3%) , 2.427/94(5.8%) , 2.427/36(5.8%) , 2.473/36(2.8%) , 2.473/94(2.8%) , 2.984/91(2.3%) , 2.984/39(2.3%) , 2.984/78.5(2.2%) , 2.984/51.5(2.2%) , 2.473/113.5(1.3%) , 2.473/15.5(1.3%) , 2.492/6.5(0.9%) , 2.492/123.5(0.9%) , 2.449/6(0.9%) , 2.449/123.5(0.9%)

Lactic acid (library entry number =131)
Hit ratio(% of total spectral intensity for metabolite): 52.38% (6 of 16 peaks were found)
Peaks found: chem shift/row (% of total intensity)
1.335/74(22.5%) , 1.335/56(22.5%) , 4.124/74(3%) , 4.124/56(3%) , 4.124/91(0.6%) , 4.124/38(0.6%)
Peaks not found: chem shift/row (% of total intensity)
1.338/63(6.8%) , 1.338/67(6.8%) , 1.324/67(6.5%) , 1.324/63(6.5%) , 1.338/58.5(5.1%) , 1.338/71.5(5.1%) , 1.324/71.5(5%) , 1.324/58.5(5%) , 4.131/56(0.4%) , 4.131/73.5(0.4%)

Malic acid (library entry number =132)
Hit ratio(% of total spectral intensity for metabolite): 7.68% (8 of 71 peaks were found)
Peaks found: chem shift/row (% of total intensity)
2.378/78(1.6%) , 2.378/52(1.6%) , 2.355/51.5(1.4%) , 2.355/78.5(1.4%) , 4.321/65(0.5%) , 4.321/64.5(0.4%) , 4.321/65.5(0.4%) , 2.355/90.5(0.2%)
Peaks not found: chem shift/row (% of total intensity)
2.674/87(4.9%) , 2.674/43(4.9%) , 2.676/87(4.8%) , 2.676/43(4.8%) , 2.674/48(4.6%) , 2.674/82(4.6%) , 2.676/48(4.6%) , 2.676/82(4.6%) , 2.378/85(3.8%) , 2.378/45(3.8%) , 2.368/98(3.7%) , 2.368/32(3.7%) , 2.358/45(3.6%) , 2.358/85(3.6%) , 2.368/58(3.6%) , 2.368/72(3.6%) , 4.307/74(1.8%) , 4.307/56(1.8%) , 4.307/48(1.6%) , 4.307/82(1.6%) , 2.378/84(1.1%) , 2.378/46(1.1%) , 2.355/46.5(0.9%) , 2.355/83.5(0.9%) , 2.368/38(0.8%) , 2.368/92(0.8%) , 2.368/77(0.8%) , 2.368/53(0.8%) , 2.358/90(0.7%) , 2.358/40(0.7%) , 2.378/40(0.7%) , 2.378/90(0.7%) , 2.358/51(0.7%) , 2.358/79(0.7%) , 2.691/65(0.7%) , 2.368/45(0.5%) , 2.368/84.5(0.5%) , 2.394/64.5(0.4%) , 2.691/45.5(0.4%) , 2.691/84.5(0.4%) , 2.378/59(0.3%) , 2.378/71(0.3%) , 2.358/71(0.3%) , 2.358/58.5(0.3%) , 2.378/39.5(0.2%) , 2.378/91(0.2%) , 2.358/32(0.2%) , 2.358/97.5(0.2%) , 2.378/98(0.2%) , 2.378/32(0.2%) , 4.321/56(0.2%) , 4.321/74(0.2%) , 2.355/39(0.2%) , 4.321/48(0.2%) , 4.321/82(0.2%) , 2.394/45.5(0.1%) , 2.394/83.5(0.1%) , 4.321/81.5(0.1%) , 4.321/48(0.1%) , 2.394/50.5(0.1%) , 2.394/79(0.1%) , 2.394/53.5(0.1%) , 2.394/76.5(0.1%)

Maleic acid (library entry number =133)
Hit ratio(% of total spectral intensity for metabolite): 0% (0 of 1 peaks were found)
Peaks found: chem shift/row (% of total intensity)

Peaks not found: chem shift/row (% of total intensity)
6.03/65(100%)

Malonic acid (library entry number =134)
Hit ratio(% of total spectral intensity for metabolite): 90% (1 of 1 peaks were found)
Peaks found: chem shift/row (% of total intensity)
3.137/65(100%)
Peaks not found: chem shift/row (% of total intensity)


Sorbitol (library entry number =135)
Hit ratio(% of total spectral intensity for metabolite): 17.45% (7 of 39 peaks were found)
Peaks found: chem shift/row (% of total intensity)
3.855/67(5.5%) , 3.855/63(5.5%) , 3.79/65(2.7%) , 3.79/80(1.3%) , 3.79/50(1.3%) , 3.687/65(0.6%) , 3.647/65(0.5%)
Peaks not found: chem shift/row (% of total intensity)
3.666/72(7.3%) , 3.666/58(7.3%) , 3.84/54(6.2%) , 3.84/76(6.2%) , 3.666/42(5.8%) , 3.666/88(5.8%) , 3.84/46(5%) , 3.84/84(5%) , 3.79/70(2.3%) , 3.79/60(2.3%) , 3.633/58(2.2%) , 3.633/72(2.2%) , 3.749/46(2.2%) , 3.749/84(2.2%) , 3.79/87(2.1%) , 3.79/43(2.1%) , 3.855/75(2.1%) , 3.855/55(2.1%) , 3.749/55(2%) , 3.749/75(2%) , 3.633/88(1.8%) , 3.633/41.5(1.8%) , 3.633/83(1.2%) , 3.633/47(1.2%) , 3.766/75(0.5%) , 3.766/54.5(0.5%) , 3.727/14(0.3%) , 3.727/116(0.3%) , 3.855/40.5(0.3%) , 3.855/89(0.3%) , 3.647/57(0.1%) , 3.647/73(0.1%)

Urocanic acid (library entry number =136)
Hit ratio(% of total spectral intensity for metabolite): 0% (0 of 9 peaks were found)
Peaks found: chem shift/row (% of total intensity)

Peaks not found: chem shift/row (% of total intensity)
6.4/85(25.8%) , 6.4/45(25.8%) , 7.31/85(14.8%) , 7.31/45(14.8%) , 7.414/65(4.5%) , 7.414/62.5(4.3%) , 7.414/67.5(4.3%) , 7.895/62.5(2.9%) , 7.895/67.5(2.9%)

N-Acetylmethionine (library entry number =137)
Hit ratio(% of total spectral intensity for metabolite): 65.03% (1 of 2 peaks were found)
Peaks found: chem shift/row (% of total intensity)
2.122/65(65%)
Peaks not found: chem shift/row (% of total intensity)
2.039/65(35%)

Arginine (library entry number =138)
Hit ratio(% of total spectral intensity for metabolite): 31.54% (3 of 40 peaks were found)
Peaks found: chem shift/row (% of total intensity)
3.78/65(17.3%) , 3.78/49(7.1%) , 3.78/81(7.1%)
Peaks not found: chem shift/row (% of total intensity)
3.248/65(25.6%) , 3.248/47(10.3%) , 3.248/83(10.3%) , 1.734/45(1%) , 1.734/85(1%) , 1.734/26.5(1%) , 1.734/103(1%) , 1.922/40.5(0.9%) , 1.922/89(0.9%) , 1.923/40.5(0.8%) , 1.923/89.5(0.8%) , 1.654/61.5(0.8%) , 1.654/68.5(0.8%) , 1.922/64(0.7%) , 1.922/98.5(0.7%) , 1.922/31.5(0.7%) , 1.923/65(0.7%) , 1.923/47(0.7%) , 1.923/83(0.7%) , 1.923/98.5(0.6%) , 1.923/31.5(0.6%) , 1.922/46.5(0.6%) , 1.922/83(0.6%) , 1.654/44.5(0.6%) , 1.654/85.5(0.6%) , 1.922/73(0.6%) , 1.922/57(0.6%) , 1.654/103.5(0.6%) , 1.654/26.5(0.6%) , 1.734/63(0.5%) , 1.734/67(0.5%) , 1.923/72.5(0.5%) , 1.923/57(0.5%) , 1.919/76(0.4%) , 1.919/54(0.4%) , 1.919/40(0.4%) , 1.919/89.5(0.4%)


Hit ratio(% of total spectral intensity for metabolite): 
Peaks found: chem shift/row (% of total intensity)

Peaks not found: chem shift/row (% of total intensity)


Ethylenediaminetetraacetic acid (EDTA) (library entry number =140)
Hit ratio(% of total spectral intensity for metabolite): 100% (2 of 2 peaks were found)
Peaks found: chem shift/row (% of total intensity)
3.647/65(73.8%) , 3.272/65(26.2%)
Peaks not found: chem shift/row (% of total intensity)


Glyceric acid (library entry number =141)
Hit ratio(% of total spectral intensity for metabolite): 24.52% (8 of 35 peaks were found)
Peaks found: chem shift/row (% of total intensity)
3.723/56(8.3%) , 3.723/74(8.3%) , 3.737/56(2.2%) , 3.737/74(2.2%) , 3.742/64.5(1.4%) , 3.742/65.5(1.4%) , 3.737/41(0.4%) , 3.737/88.5(0.4%)
Peaks not found: chem shift/row (% of total intensity)
3.828/47(7.9%) , 3.828/83(7.9%) , 3.828/53(7.7%) , 3.828/77(7.7%) , 3.723/86(7.6%) , 3.723/44(7.6%) , 4.092/61.5(5.4%) , 4.092/68.5(5.4%) , 4.092/53.5(5.1%) , 4.092/76(5.1%) , 3.703/65(1.2%) , 3.777/16.5(0.7%) , 3.777/113.5(0.7%) , 3.77/11(0.6%) , 3.77/119(0.6%) , 3.737/44(0.6%) , 3.737/86(0.6%) , 3.737/48(0.5%) , 3.737/82(0.5%) , 3.737/63(0.4%) , 3.737/67(0.4%) , 3.723/63.5(0.4%) , 3.723/66(0.4%) , 3.742/53.5(0.3%) , 3.742/75.5(0.3%) , 3.703/53.5(0.1%) , 3.703/76(0.1%)

2-Hydroxyisobutyric acid (library entry number =142)
Hit ratio(% of total spectral intensity for metabolite): 0% (0 of 1 peaks were found)
Peaks found: chem shift/row (% of total intensity)

Peaks not found: chem shift/row (% of total intensity)
1.359/65(100%)

2-Hydroxy-3-methyl butyric acid (library entry number =143)
Hit ratio(% of total spectral intensity for metabolite): 51.86% (4 of 12 peaks were found)
Peaks found: chem shift/row (% of total intensity)
0.971/74(20.2%) , 0.971/56(20.2%) , 3.855/60(5.8%) , 3.855/70(5.8%)
Peaks not found: chem shift/row (% of total intensity)
0.836/74(21.4%) , 0.836/56(21.4%) , 2.02/70.5(1.1%) , 2.02/59.5(1.1%) , 2.02/77.5(0.8%) , 2.02/52(0.8%) , 2.02/87.5(0.8%) , 2.02/42(0.8%)

2-Oxobutyric acid (library entry number =144)
Hit ratio(% of total spectral intensity for metabolite): 0% (0 of 7 peaks were found)
Peaks found: chem shift/row (% of total intensity)

Peaks not found: chem shift/row (% of total intensity)
1.067/65(34%) , 1.067/46(14.5%) , 1.067/84(14.5%) , 2.759/56(14.2%) , 2.759/74(14.2%) , 2.759/93(4.3%) , 2.759/37(4.3%)

Malonyl coenzyme A (library entry number =145)
Hit ratio(% of total spectral intensity for metabolite): 66.12% (7 of 25 peaks were found)
Peaks found: chem shift/row (% of total intensity)
3.544/65(22.9%) , 8.278/65(16.7%) , 3.137/65(12.7%) , 8.555/65(10%) , 3.679/65(1.8%) , 2.439/65(1.4%) , 2.661/65(0.6%)
Peaks not found: chem shift/row (% of total intensity)
0.724/65(7.2%) , 0.862/65(5.3%) , 6.178/65(4.6%) , 6.164/65(4.2%) , 4.004/65(3.1%) , 3.031/65(1.9%) , 3.031/82(1%) , 3.031/48(1%) , 0.737/65(0.9%) , 2.353/65(0.8%) , 3.353/57(0.7%) , 3.353/73(0.7%) , 2.622/65(0.7%) , 2.439/48(0.5%) , 2.439/82(0.5%) , 0.846/65(0.4%) , 3.353/89(0.3%) , 3.353/41(0.3%)

Acetoacetate (library entry number =146)
Hit ratio(% of total spectral intensity for metabolite): 0% (0 of 2 peaks were found)
Peaks found: chem shift/row (% of total intensity)

Peaks not found: chem shift/row (% of total intensity)
2.283/65(59.5%) , 3.449/65(40.5%)

N-Acetyllysine (library entry number =147)
Hit ratio(% of total spectral intensity for metabolite): 8.79% (2 of 8 peaks were found)
Peaks found: chem shift/row (% of total intensity)
3.733/49(4.4%) , 3.733/81(4.4%)
Peaks not found: chem shift/row (% of total intensity)
1.986/65(80.5%) , 3.733/65(3%) , 3.19/72(2.4%) , 3.19/58(2.4%) , 3.19/40(1.4%) , 3.19/90(1.4%)

Formic acid (library entry number =148)
Hit ratio(% of total spectral intensity for metabolite): 90% (1 of 1 peaks were found)
Peaks found: chem shift/row (% of total intensity)
8.461/65(100%)
Peaks not found: chem shift/row (% of total intensity)


Fumaric acid (library entry number =149)
Hit ratio(% of total spectral intensity for metabolite): 90% (1 of 1 peaks were found)
Peaks found: chem shift/row (% of total intensity)
6.527/65(100%)
Peaks not found: chem shift/row (% of total intensity)


Cysteamine (library entry number =150)
Hit ratio(% of total spectral intensity for metabolite): 56.88% (2 of 6 peaks were found)
Peaks found: chem shift/row (% of total intensity)
3.397/65(32.3%) , 3.042/65(24.6%)
Peaks not found: chem shift/row (% of total intensity)
3.397/48(12.2%) , 3.397/82(12.2%) , 3.042/48(9.3%) , 3.042/82(9.3%)

Isobutyric acid (library entry number =151)
Hit ratio(% of total spectral intensity for metabolite): 0% (0 of 7 peaks were found)
Peaks found: chem shift/row (% of total intensity)

Peaks not found: chem shift/row (% of total intensity)
1.064/56(45.6%) , 1.064/74(45.6%) , 2.39/65(3.1%) , 2.39/47(2.1%) , 2.39/83(2.1%) , 2.39/29(0.7%) , 2.39/101(0.7%)

Succinic acid (library entry number =152)
Hit ratio(% of total spectral intensity for metabolite): 90% (1 of 1 peaks were found)
Peaks found: chem shift/row (% of total intensity)
2.409/65(100%)
Peaks not found: chem shift/row (% of total intensity)


Tartaric acid (library entry number =153)
Hit ratio(% of total spectral intensity for metabolite): 90% (1 of 1 peaks were found)
Peaks found: chem shift/row (% of total intensity)
4.33/65(100%)
Peaks not found: chem shift/row (% of total intensity)


Propionic acid (library entry number =154)
Hit ratio(% of total spectral intensity for metabolite): 91.37% (5 of 7 peaks were found)
Peaks found: chem shift/row (% of total intensity)
1.06/65(33.9%) , 1.06/45(14.4%) , 1.06/85(14.4%) , 2.188/55(14.3%) , 2.188/75(14.3%)
Peaks not found: chem shift/row (% of total intensity)
2.188/94(4.3%) , 2.188/36(4.3%)

Quinic acid (library entry number =155)
Hit ratio(% of total spectral intensity for metabolite): 8.62% (4 of 38 peaks were found)
Peaks found: chem shift/row (% of total intensity)
1.881/67.5(4.1%) , 1.881/62.5(4.1%) , 1.925/64(0.2%) , 1.925/66(0.2%)
Peaks not found: chem shift/row (% of total intensity)
4.028/71(5.7%) , 4.028/59(5.7%) , 1.881/34(4%) , 1.881/96(4%) , 4.028/84.5(3.8%) , 4.028/45(3.8%) , 4.028/33(3.4%) , 4.028/96.5(3.4%) , 4.153/70(3.2%) , 4.153/60(3.2%) , 3.559/73(3.1%) , 3.559/57(3.1%) , 2.057/50(2.8%) , 2.057/80(2.8%) , 3.559/48.5(2.6%) , 3.559/81.5(2.6%) , 2.067/81(2.5%) , 2.067/49(2.5%) , 2.067/85(2.4%) , 2.067/45(2.4%) , 2.067/72(2.1%) , 2.067/57.5(2.1%) , 2.067/92.5(2%) , 2.067/37.5(2%) , 1.966/54(1.8%) , 1.966/76(1.8%) , 1.966/46(1.7%) , 1.966/84(1.7%) , 2.057/41.5(1.7%) , 2.057/88.5(1.7%) , 4.153/51(1.5%) , 4.153/78(1.5%) , 1.966/37.5(1.4%) , 1.966/92(1.4%)

Shikimic acid (library entry number =156)
Hit ratio(% of total spectral intensity for metabolite): 0.69% (2 of 27 peaks were found)
Peaks found: chem shift/row (% of total intensity)
3.368/64(0.4%) , 1.925/64(0.3%)
Peaks not found: chem shift/row (% of total intensity)
6.449/65(9.5%) , 6.437/65(9.1%) , 3.992/72(7.1%) , 3.992/58(7.1%) , 3.992/51(4.8%) , 3.992/79(4.8%) , 3.718/54(4.4%) , 3.718/76(4.4%) , 3.708/76(4.4%) , 3.708/54(4.4%) , 3.992/36.5(3.9%) , 3.992/93.5(3.9%) , 2.768/49(3.1%) , 2.768/81(3.1%) , 2.768/35(2.7%) , 2.768/95(2.7%) , 2.197/100.5(2.7%) , 2.197/29.5(2.7%) , 2.197/75(2.7%) , 2.197/55(2.7%) , 2.197/80.5(2.3%) , 2.197/49.5(2.3%) , 2.197/95.5(2.3%) , 2.197/34.5(2.3%) , 3.708/65(0.1%)

3-Phosphoglyceric acid (library entry number =157)
Hit ratio(% of total spectral intensity for metabolite): 0% (0 of 4 peaks were found)
Peaks found: chem shift/row (% of total intensity)

Peaks not found: chem shift/row (% of total intensity)
4.2/60(26.1%) , 4.2/69.5(26.1%) , 4.2/77(23.9%) , 4.2/53(23.9%)

Xylitol (library entry number =158)
Hit ratio(% of total spectral intensity for metabolite): 13.1% (4 of 23 peaks were found)
Peaks found: chem shift/row (% of total intensity)
3.66/65(9.6%) , 3.714/65(1.2%) , 3.712/17(1.1%) , 3.712/112(1.1%)
Peaks not found: chem shift/row (% of total intensity)
3.66/59(8.7%) , 3.66/71(8.7%) , 3.73/44(8.3%) , 3.73/85.5(8.3%) , 3.73/74(7.2%) , 3.73/56(7.2%) , 3.66/41(7.1%) , 3.66/89(7.1%) , 3.816/56(6.2%) , 3.816/74(6.2%) , 3.816/65(3.7%) , 3.816/44.5(3%) , 3.816/85(3%) , 3.694/121.5(0.6%) , 3.694/8(0.6%) , 3.694/38(0.3%) , 3.694/91(0.3%) , 3.694/23(0.2%) , 3.694/106.5(0.2%)

Oxaloacetic acid (library entry number =159)
Hit ratio(% of total spectral intensity for metabolite): 90% (1 of 1 peaks were found)
Peaks found: chem shift/row (% of total intensity)
2.371/65(100%)
Peaks not found: chem shift/row (% of total intensity)


Cytidine 5-diphosphate (library entry number =160)
Hit ratio(% of total spectral intensity for metabolite): 48.2% (2 of 12 peaks were found)
Peaks found: chem shift/row (% of total intensity)
7.99/55(24.1%) , 7.99/75(24.1%)
Peaks not found: chem shift/row (% of total intensity)
6.136/55(19%) , 6.136/75(19%) , 5.985/64(2.4%) , 5.985/66(2.4%) , 5.983/65.5(2.1%) , 5.983/64.5(2.1%) , 5.98/64(1.9%) , 5.98/66(1.9%) , 4.332/60.5(0.5%) , 4.332/69.5(0.5%)

Glycerol (library entry number =161)
Hit ratio(% of total spectral intensity for metabolite): 6.48% (3 of 33 peaks were found)
Peaks found: chem shift/row (% of total intensity)
3.79/65(3.5%) , 3.79/49(1.5%) , 3.79/81(1.5%)
Peaks not found: chem shift/row (% of total intensity)
3.567/58(10.1%) , 3.567/72(10.1%) , 3.66/86(9.9%) , 3.66/44(9.9%) , 3.567/88(9.1%) , 3.567/42(9.1%) , 3.66/56(8.6%) , 3.66/74(8.6%) , 3.79/53(1.5%) , 3.79/77(1.5%) , 3.578/57(1.5%) , 3.578/73(1.5%) , 3.554/57(1%) , 3.554/73(1%) , 3.613/14(0.9%) , 3.613/116(0.9%) , 3.79/58(0.8%) , 3.79/72(0.8%) , 3.79/92(0.7%) , 3.79/37(0.7%) , 3.628/12(0.6%) , 3.628/118(0.6%) , 3.578/87(0.6%) , 3.578/43(0.6%) , 3.66/50(0.6%) , 3.66/80(0.6%) , 3.613/103(0.6%) , 3.613/26.5(0.6%) , 3.554/87.5(0.3%) , 3.554/42(0.3%)

Nicotinamide adenine dinucleotide hydrate (NAD) (library entry number =162)
Hit ratio(% of total spectral intensity for metabolite): 49.92% (2 of 23 peaks were found)
Peaks found: chem shift/row (% of total intensity)
8.182/65(29.3%) , 8.428/65(20.6%)
Peaks not found: chem shift/row (% of total intensity)
6.035/65(9.1%) , 6.047/65(7.4%) , 6.074/65(3.5%) , 6.066/65(3.4%) , 8.844/78(2.4%) , 8.844/52(2.4%) , 8.844/58(2.2%) , 8.844/72(2.2%) , 9.151/57(1.8%) , 9.151/73(1.8%) , 8.204/64.5(1.8%) , 8.204/83(1.4%) , 8.204/47(1.4%) , 9.342/62(1.4%) , 9.342/68(1.4%) , 9.151/76(1.4%) , 9.151/54(1.4%) , 9.342/60(1.2%) , 9.342/70(1.2%) , 8.505/65(0.6%) , 8.268/65(0.5%)

Guanosine 5-triphosphate (library entry number =163)
Hit ratio(% of total spectral intensity for metabolite): 11.29% (1 of 4 peaks were found)
Peaks found: chem shift/row (% of total intensity)
8.146/65(11.3%)
Peaks not found: chem shift/row (% of total intensity)
5.944/65(41.3%) , 5.93/65(40.3%) , 8.135/65(7.1%)

Inosine-5'-monophosphate (library entry number =164)
Hit ratio(% of total spectral intensity for metabolite): 29.7% (1 of 4 peaks were found)
Peaks found: chem shift/row (% of total intensity)
8.555/65(29.7%)
Peaks not found: chem shift/row (% of total intensity)
8.234/65(43.5%) , 6.142/65(13.8%) , 6.154/65(13.1%)

Uridine 5-diphosphoglucose (library entry number =165)
Hit ratio(% of total spectral intensity for metabolite): 49.79% (15 of 35 peaks were found)
Peaks found: chem shift/row (% of total intensity)
7.95/75(17.7%) , 7.95/55(17.7%) , 3.78/65(3.8%) , 3.475/65(2.6%) , 3.794/55(1%) , 3.794/75(1%) , 3.548/56.5(0.7%) , 3.548/73.5(0.7%) , 3.548/48(0.7%) , 3.548/81.5(0.7%) , 3.548/48(0.7%) , 3.548/82(0.7%) , 3.548/48(0.7%) , 3.548/56(0.6%) , 3.548/73(0.6%)
Peaks not found: chem shift/row (% of total intensity)
5.985/75(13.3%) , 5.985/55(13.3%) , 3.78/41(3%) , 3.78/89(3%) , 3.475/89(2.1%) , 3.475/40.5(2.1%) , 5.995/65(1.9%) , 3.87/46(1.2%) , 3.87/83(1.2%) , 5.6/60.5(1.2%) , 5.6/69.5(1.2%) , 5.614/60.5(1.2%) , 5.614/69.5(1.2%) , 5.995/55(1%) , 5.995/75(1%) , 5.985/64.5(0.7%) , 3.794/42.5(0.3%) , 3.794/87.5(0.3%) , 3.87/51.5(0.3%) , 3.87/78.5(0.3%)

Homocysteine (library entry number =166)
Hit ratio(% of total spectral intensity for metabolite): 25.08% (23 of 102 peaks were found)
Peaks found: chem shift/row (% of total intensity)
2.649/65(3.6%) , 2.649/65(3.6%) , 2.133/56(2.8%) , 2.133/74(2.8%) , 2.649/65(1.8%) , 2.661/65(1.1%) , 2.159/57(0.8%) , 2.159/73(0.8%) , 2.649/47.5(0.8%) , 2.649/82.5(0.8%) , 2.133/19(0.7%) , 2.133/110.5(0.7%) , 2.176/65(0.7%) , 2.171/36(0.6%) , 2.171/94(0.6%) , 2.153/64(0.5%) , 2.649/85(0.4%) , 2.649/45(0.4%) , 2.152/55.5(0.3%) , 2.152/74.5(0.3%) , 2.171/56(0.3%) , 2.171/73.5(0.3%) , 2.098/65(0.2%)
Peaks not found: chem shift/row (% of total intensity)
3.885/49(6.4%) , 3.885/81(6.4%) , 3.885/65(4.5%) , 2.695/65(4.3%) , 2.671/57(3.2%) , 2.671/73(3.2%) , 2.671/34.5(3.1%) , 2.671/95.5(3.1%) , 2.682/65(1.9%) , 2.189/73(1.3%) , 2.189/57(1.3%) , 2.695/101(1.3%) , 2.695/28.5(1.3%) , 2.649/28.5(1.3%) , 2.649/101.5(1.3%) , 2.649/28.5(1.1%) , 2.649/101.5(1.1%) , 2.695/84.5(1%) , 2.695/45.5(1%) , 2.189/95(1%) , 2.189/35(1%) , 2.707/65(0.9%) , 2.189/20(0.8%) , 2.189/110(0.8%) , 2.141/55(0.8%) , 2.141/75(0.8%) , 2.649/101(0.8%) , 2.649/28.5(0.8%) , 2.133/37.5(0.7%) , 2.133/92(0.7%) , 2.205/55(0.7%) , 2.205/75(0.7%) , 2.141/37(0.6%) , 2.141/93(0.6%) , 2.113/55.5(0.6%) , 2.113/74.5(0.6%) , 2.205/39(0.5%) , 2.205/38(0.5%) , 2.205/90.5(0.5%) , 2.159/34.5(0.5%) , 2.159/95.5(0.5%) , 2.671/111.5(0.5%) , 2.671/17.5(0.5%) , 2.635/64(0.5%) , 2.635/66(0.5%) , 2.159/113.5(0.5%) , 2.159/17(0.5%) , 2.649/48(0.4%) , 2.649/82(0.4%) , 2.198/65(0.4%) , 2.151/86(0.4%) , 2.151/43.5(0.4%) , 2.661/49.5(0.4%) , 2.661/80.5(0.4%) , 2.151/64(0.3%) , 2.151/26.5(0.3%) , 2.151/103.5(0.3%) , 2.152/93.5(0.3%) , 2.152/36(0.3%) , 2.153/26.5(0.3%) , 2.153/102(0.3%) , 2.153/103.5(0.3%) , 0.883/57(0.3%) , 0.883/72.5(0.3%) , 2.153/85.5(0.2%) , 2.153/44.5(0.2%) , 2.167/26.5(0.2%) , 2.167/103.5(0.2%) , 2.661/33.5(0.2%) , 2.661/96.5(0.2%) , 2.167/25(0.2%) , 2.113/37(0.2%) , 2.113/91(0.2%) , 2.198/48(0.1%) , 2.198/81.5(0.1%) , 2.167/60(0.1%) , 2.167/42.5(0.1%) , 2.167/87(0.1%) , 2.635/45.5(0.1%)

Phosphoethanolamine (library entry number =167)
Hit ratio(% of total spectral intensity for metabolite): 42.82% (5 of 10 peaks were found)
Peaks found: chem shift/row (% of total intensity)
3.981/78(8.9%) , 3.981/52(8.9%) , 3.992/52(8.5%) , 3.992/78(8.5%) , 3.981/64.5(7.9%)
Peaks not found: chem shift/row (% of total intensity)
3.227/76.5(14.8%) , 3.227/53.5(14.8%) , 3.227/60(10%) , 3.227/70(10%) , 3.992/64.5(7.7%)

Spermidine (library entry number =168)
Hit ratio(% of total spectral intensity for metabolite): 6.28% (1 of 14 peaks were found)
Peaks found: chem shift/row (% of total intensity)
2.13/65(6.3%)
Peaks not found: chem shift/row (% of total intensity)
3.116/85(13.5%) , 3.116/45(13.5%) , 3.141/85(11.8%) , 3.141/45(11.8%) , 3.058/65(10.5%) , 3.058/83.5(7.9%) , 3.058/46.5(7.9%) , 3.116/65(6.9%) , 3.141/65(3%) , 3.091/45(2.9%) , 3.091/84.5(2.9%) , 2.13/25(0.5%) , 2.13/104.5(0.5%)

Guanosine 5-diphosphate (library entry number =169)
Hit ratio(% of total spectral intensity for metabolite): 0% (0 of 3 peaks were found)
Peaks found: chem shift/row (% of total intensity)

Peaks not found: chem shift/row (% of total intensity)
5.933/65(43%) , 5.945/65(36.7%) , 8.136/65(20.3%)

Porphobilinogen (library entry number =170)
Hit ratio(% of total spectral intensity for metabolite): 60.32% (2 of 8 peaks were found)
Peaks found: chem shift/row (% of total intensity)
3.415/65(40.6%) , 4.17/65(19.7%)
Peaks not found: chem shift/row (% of total intensity)
2.401/45.5(10.2%) , 2.401/84.5(10.2%) , 2.401/64.5(6.4%) , 2.66/85(5.2%) , 2.66/45(5.2%) , 2.66/65(2.5%)

Uridine-5-diphospho-N-acetylglucosamine (library entry number =171)
Hit ratio(% of total spectral intensity for metabolite): 91.2% (6 of 13 peaks were found)
Peaks found: chem shift/row (% of total intensity)
2.085/65(51.5%) , 7.95/55(11%) , 7.95/75(11%) , 5.976/55(8%) , 5.976/75(8%) , 3.812/65(1.5%)
Peaks not found: chem shift/row (% of total intensity)
3.561/65(1.7%) , 5.976/65(1.3%) , 5.989/65(1.2%) , 3.812/41(1.2%) , 3.812/89(1.2%) , 3.561/89.5(1.1%) , 3.561/40.5(1.1%)

Galactose-1-phosphate (library entry number =172)
Hit ratio(% of total spectral intensity for metabolite): 12.87% (2 of 13 peaks were found)
Peaks found: chem shift/row (% of total intensity)
4.006/69(6.4%) , 4.006/61(6.4%)
Peaks not found: chem shift/row (% of total intensity)
3.917/82(13.8%) , 3.917/48(13.8%) , 3.917/56(11.7%) , 3.917/74(11.7%) , 5.493/60(8.7%) , 5.493/70(8.7%) , 5.508/60(8.5%) , 5.508/70(8.5%) , 4.178/51(0.7%) , 4.178/78.5(0.7%) , 4.178/65(0.2%)

Glucosamine-6-phosphate (library entry number =173)
Hit ratio(% of total spectral intensity for metabolite): 65.39% (17 of 29 peaks were found)
Peaks found: chem shift/row (% of total intensity)
3.884/65(8.1%) , 3.66/65(7%) , 3.632/65(6.4%) , 3.599/77(4.5%) , 3.599/53(4.5%) , 2.972/51.5(3.8%) , 2.972/78(3.8%) , 2.972/51.5(3.8%) , 2.972/78(3.8%) , 4.006/61(3.3%) , 4.006/69(3.3%) , 3.287/74(2.9%) , 3.287/56(2.9%) , 3.632/41(2.8%) , 3.632/88.5(2.8%) , 2.955/51.5(1.7%) , 3.368/65(0.2%)
Peaks not found: chem shift/row (% of total intensity)
3.884/40(5.4%) , 3.884/90(5.4%) , 5.435/60(4.3%) , 5.435/70(4.3%) , 3.66/89.5(3.2%) , 3.66/40.5(3.2%) , 3.287/46.5(2.8%) , 3.287/83(2.8%) , 2.955/78(1.7%) , 4.026/70(1.1%) , 4.069/55(0.3%) , 4.069/75(0.3%)

N-Acetylglucosamine (library entry number =174)
Hit ratio(% of total spectral intensity for metabolite): 89.91% (4 of 9 peaks were found)
Peaks found: chem shift/row (% of total intensity)
2.061/65(85.5%) , 3.78/65(2.4%) , 3.794/56(1%) , 3.794/74(1%)
Peaks not found: chem shift/row (% of total intensity)
3.497/65(2.8%) , 3.78/40(1.9%) , 3.78/90(1.9%) , 3.497/89(1.8%) , 3.497/41(1.8%)

N-acetylglucosamine-1-phosphate (library entry number =175)
Hit ratio(% of total spectral intensity for metabolite): 90.79% (6 of 11 peaks were found)
Peaks found: chem shift/row (% of total intensity)
2.071/65(81.8%) , 3.503/65(2.9%) , 3.503/89(1.9%) , 3.503/41(1.9%) , 3.778/56(1.1%) , 3.778/74(1.1%)
Peaks not found: chem shift/row (% of total intensity)
3.806/65(3.3%) , 3.806/40(2%) , 3.806/90(2%) , 3.778/42.5(1%) , 3.778/87.5(1%)

Acetoin (library entry number =176)
Hit ratio(% of total spectral intensity for metabolite): 0% (0 of 3 peaks were found)
Peaks found: chem shift/row (% of total intensity)

Peaks not found: chem shift/row (% of total intensity)
2.229/65(65.3%) , 1.374/65(17.4%) , 1.389/65(17.3%)

2-hydroxybutyric acid (library entry number =177)
Hit ratio(% of total spectral intensity for metabolite): 48.24% (5 of 21 peaks were found)
Peaks found: chem shift/row (% of total intensity)
0.898/65(39.5%) , 4.006/51(2.2%) , 4.006/79(2.2%) , 1.653/64.5(2.1%) , 1.653/65.5(2.1%)
Peaks not found: chem shift/row (% of total intensity)
0.898/46(17.4%) , 0.898/84(17.4%) , 4.006/63(2%) , 4.006/67(2%) , 1.653/83(1.6%) , 1.653/47(1.6%) , 1.745/69(1.3%) , 1.745/61(1.3%) , 1.745/50(1.1%) , 1.745/80(1.1%) , 1.653/101.5(0.9%) , 1.653/28.5(0.9%) , 1.745/31.5(0.8%) , 1.745/98(0.8%) , 1.745/42.5(0.8%) , 1.745/87.5(0.8%)

3-aminoisobutyric acid (library entry number =178)
Hit ratio(% of total spectral intensity for metabolite): 0.48% (1 of 29 peaks were found)
Peaks found: chem shift/row (% of total intensity)
3.137/64(0.5%)
Peaks not found: chem shift/row (% of total intensity)
1.196/56(31.1%) , 1.196/74(31.1%) , 3.039/74(3%) , 3.039/56(3%) , 3.113/70.5(2.9%) , 3.113/59.5(2.9%) , 3.039/88(2.9%) , 3.039/42(2.9%) , 3.113/92(2.7%) , 3.113/38(2.7%) , 2.61/58(1.6%) , 2.61/72(1.6%) , 2.61/91(1.2%) , 2.61/39(1.2%) , 3.02/65(1.1%) , 3.091/65(1.1%) , 2.61/78(1%) , 2.61/52(1%) , 3.074/42.5(0.7%) , 3.074/87.5(0.7%) , 3.076/25(0.5%) , 3.076/104.5(0.5%) , 3.059/64.5(0.5%) , 3.076/43(0.5%) , 3.074/119.5(0.4%) , 3.074/10(0.4%) , 3.074/25.5(0.3%) , 3.074/104.5(0.3%)

Homoserine (library entry number =179)
Hit ratio(% of total spectral intensity for metabolite): 29.89% (14 of 73 peaks were found)
Peaks found: chem shift/row (% of total intensity)
3.855/61.5(8.5%) , 3.855/68.5(8.5%) , 3.812/65(2.9%) , 3.769/65(1.9%) , 2.171/37(1.3%) , 2.171/93(1.3%) , 2.171/59(1.3%) , 2.171/71(1.3%) , 2.15/58.5(0.6%) , 2.15/71(0.6%) , 3.769/50(0.5%) , 3.769/80(0.5%) , 3.823/67.5(0.3%) , 3.823/62.5(0.3%)
Peaks not found: chem shift/row (% of total intensity)
3.855/49(8%) , 3.855/81(8%) , 3.79/59.5(4%) , 3.79/70.5(4%) , 3.79/56(3.4%) , 3.79/74(3.4%) , 3.79/85.5(3%) , 3.79/44.5(3%) , 2.029/57(2.1%) , 2.029/73(2.1%) , 2.029/37.5(1.8%) , 2.029/92.5(1.8%) , 2.171/55(1.3%) , 2.171/75(1.3%) , 3.812/79.5(1.2%) , 3.812/50.5(1.2%) , 3.79/30(1%) , 3.79/99.5(1%) , 3.801/56(0.9%) , 3.801/74(0.9%) , 2.171/22.5(0.9%) , 2.171/107(0.9%) , 2.029/20.5(0.8%) , 2.029/108.5(0.8%) , 3.779/59.5(0.8%) , 3.779/70.5(0.8%) , 3.801/87.5(0.6%) , 3.801/42.5(0.6%) , 3.801/78(0.6%) , 3.801/52(0.6%) , 3.79/14.5(0.6%) , 3.79/115(0.6%) , 3.779/74.5(0.6%) , 3.779/55.5(0.6%) , 3.801/63(0.4%) , 3.801/67(0.4%) , 3.818/68(0.4%) , 3.818/61.5(0.4%) , 3.779/89.5(0.4%) , 3.779/40.5(0.4%) , 2.044/55(0.4%) , 2.044/74(0.4%) , 3.769/76(0.3%) , 3.769/54(0.3%) , 3.812/95(0.3%) , 3.812/34.5(0.3%) , 3.812/73(0.2%) , 3.812/56.5(0.2%) , 3.769/34(0.2%) , 3.769/96(0.2%) , 3.823/45.5(0.2%) , 3.823/84.5(0.2%) , 3.769/41.5(0.2%) , 3.769/90.5(0.2%) , 3.818/84.5(0.1%) , 3.818/45.5(0.1%) , 3.779/96.5(0.1%) , 3.779/33.5(0.1%) , 3.812/86.5(0.1%)

3-aminobutyric acid (library entry number =180)
Hit ratio(% of total spectral intensity for metabolite): 10.99% (6 of 24 peaks were found)
Peaks found: chem shift/row (% of total intensity)
3.625/56(4.1%) , 3.625/74(4.1%) , 2.516/65(0.7%) , 2.48/65(0.7%) , 2.47/65(0.7%) , 2.526/65(0.7%)
Peaks not found: chem shift/row (% of total intensity)
1.325/74(24.9%) , 1.325/56(24.9%) , 2.498/55(8%) , 2.498/75(8%) , 2.499/55(7.8%) , 2.499/75(7.8%) , 3.625/39(2.1%) , 3.625/91(2.1%) , 2.499/29.5(0.4%) , 2.499/100.5(0.4%) , 2.498/29.5(0.4%) , 2.498/100.5(0.4%) , 3.625/107.5(0.3%) , 3.625/22(0.3%) , 2.498/117.5(0.3%) , 2.498/12(0.3%) , 2.499/117.5(0.3%) , 2.499/12(0.3%)

Taurine (library entry number =181)
Hit ratio(% of total spectral intensity for metabolite): 67.93% (4 of 6 peaks were found)
Peaks found: chem shift/row (% of total intensity)
3.428/65(25.2%) , 3.272/65(19.1%) , 3.272/48(11.8%) , 3.272/82(11.8%)
Peaks not found: chem shift/row (% of total intensity)
3.428/48(16%) , 3.428/82(16%)

Uridine 5-diphosphate (library entry number =182)
Hit ratio(% of total spectral intensity for metabolite): 93.66% (6 of 10 peaks were found)
Peaks found: chem shift/row (% of total intensity)
7.99/75(20%) , 7.99/55(20%) , 5.976/55(18.7%) , 5.976/75(18.7%) , 5.976/55.5(8.1%) , 5.976/74.5(8.1%)
Peaks not found: chem shift/row (% of total intensity)
5.976/65(2.9%) , 5.976/64.5(2.1%) , 8.114/54.5(0.6%) , 8.114/75(0.6%)

Uridine 5-triphosphate (library entry number =183)
Hit ratio(% of total spectral intensity for metabolite): 47.79% (2 of 8 peaks were found)
Peaks found: chem shift/row (% of total intensity)
7.99/55(23.9%) , 7.99/75(23.9%)
Peaks not found: chem shift/row (% of total intensity)
5.985/55(23.3%) , 5.985/75(23.3%) , 6/64.5(3.2%) , 5.985/64.5(0.8%) , 4.419/58.5(0.8%) , 4.419/71(0.8%)

Uridine-5-diphosphoglucuronic acid (library entry number =184)
Hit ratio(% of total spectral intensity for metabolite): 37.7% (6 of 36 peaks were found)
Peaks found: chem shift/row (% of total intensity)
7.95/55(14.1%) , 7.95/75(14.1%) , 3.517/65(5.1%) , 3.79/65(3.5%) , 3.512/75.5(0.4%) , 3.512/54(0.4%)
Peaks not found: chem shift/row (% of total intensity)
5.988/75(11.4%) , 5.988/55(11.4%) , 4.146/78(4.4%) , 4.146/52(4.4%) , 3.79/89(2.9%) , 3.79/41(2.9%) , 3.517/40(2.8%) , 3.517/90(2.8%) , 5.619/69(1.8%) , 5.619/61(1.8%) , 5.634/69(1.8%) , 5.634/61(1.8%) , 3.59/48(0.9%) , 3.59/82(0.9%) , 3.598/82(0.9%) , 3.598/48(0.9%) , 6.001/65(0.9%) , 3.59/57(0.8%) , 3.59/73(0.8%) , 3.598/57(0.8%) , 3.598/73(0.8%) , 4.379/59.5(0.7%) , 4.379/70.5(0.7%) , 6.001/55(0.6%) , 6.001/75(0.6%) , 3.531/53(0.5%) , 3.531/77(0.5%) , 5.988/63.5(0.2%) , 5.988/66.5(0.2%) , 3.531/65(0.2%)

Nicotinamide mononucleotide (NMN) (library entry number =185)
Hit ratio(% of total spectral intensity for metabolite): 0.86% (2 of 40 peaks were found)
Peaks found: chem shift/row (% of total intensity)
4.031/49.5(0.4%) , 4.031/80.5(0.4%)
Peaks not found: chem shift/row (% of total intensity)
9.006/78(7.9%) , 9.006/52(7.9%) , 9.006/57(7.7%) , 9.006/73(7.7%) , 8.323/66(5.1%) , 8.323/64(5.1%) , 6.196/65(4.7%) , 9.347/57(4.6%) , 9.347/73(4.6%) , 6.208/65(4.2%) , 8.323/47(3.9%) , 8.323/83(3.9%) , 9.347/76(3.4%) , 9.347/54(3.4%) , 9.347/60(3.3%) , 9.347/70(3.3%) , 9.588/64(3%) , 9.588/66(3%) , 9.588/60(2.2%) , 9.588/70(2.2%) , 8.259/54(0.6%) , 8.259/75(0.6%) , 7.605/48(0.5%) , 7.605/81.5(0.5%) , 4.211/49.5(0.5%) , 4.211/80(0.5%) , 4.215/49(0.5%) , 4.215/80.5(0.5%) , 7.605/61(0.5%) , 7.605/68(0.5%) , 8.259/58(0.4%) , 8.259/72(0.4%) , 4.223/50(0.4%) , 4.223/80(0.4%) , 4.047/49(0.4%) , 4.047/80.5(0.4%) , 4.042/49.5(0.4%) , 4.042/80.5(0.4%)

Glycerophosphorylcholine (library entry number =186)
Hit ratio(% of total spectral intensity for metabolite): 90% (1 of 1 peaks were found)
Peaks found: chem shift/row (% of total intensity)
3.235/65(100%)
Peaks not found: chem shift/row (% of total intensity)


Carnosine (beta-alanyl_L-histidine) (library entry number =187)
Hit ratio(% of total spectral intensity for metabolite): 41.52% (14 of 55 peaks were found)
Peaks found: chem shift/row (% of total intensity)
3.235/65(15.2%) , 8.254/65(11.7%) , 3.225/65(7.8%) , 3.256/65(1.3%) , 3.368/65(0.8%) , 2.672/86(0.7%) , 2.672/43(0.7%) , 2.663/85(0.5%) , 2.663/44.5(0.5%) , 2.691/54(0.5%) , 2.691/76(0.5%) , 2.672/43(0.5%) , 2.672/86(0.4%) , 2.672/43(0.4%)
Peaks not found: chem shift/row (% of total intensity)
3.235/48(7.1%) , 3.235/82(7.1%) , 3.225/47(4.1%) , 3.225/83(4.1%) , 2.689/56(3.1%) , 2.689/74(3.1%) , 7.112/65(2.7%) , 7.112/62(2.2%) , 7.112/68(2.2%) , 3.114/45.5(1.9%) , 3.114/84.5(1.9%) , 3.119/45.5(1.9%) , 3.119/84.5(1.9%) , 2.689/38.5(1.8%) , 2.689/91.5(1.8%) , 2.708/44(0.8%) , 2.708/85.5(0.8%) , 2.689/115.5(0.7%) , 2.689/14(0.7%) , 3.235/29.5(0.6%) , 3.235/100.5(0.6%) , 2.708/62(0.5%) , 2.708/68(0.5%) , 2.718/44.5(0.5%) , 2.718/85.5(0.5%) , 2.718/62(0.5%) , 2.718/68(0.5%) , 2.691/45.5(0.4%) , 2.691/84.5(0.4%) , 2.672/61.5(0.4%) , 2.672/68.5(0.4%) , 2.689/31.5(0.3%) , 2.689/97.5(0.3%) , 2.672/61(0.3%) , 2.672/69(0.3%) , 2.663/60.5(0.3%) , 2.663/69.5(0.3%) , 3.235/12.5(0.2%) , 3.235/117(0.2%) , 2.672/61.5(0.2%) , 2.672/68.5(0.2%)

Sucrose-6-phosphate (library entry number =188)
Hit ratio(% of total spectral intensity for metabolite): 46.74% (5 of 24 peaks were found)
Peaks found: chem shift/row (% of total intensity)
3.758/65(29.5%) , 3.812/65(7.9%) , 3.397/65(5.8%) , 3.794/55(1.8%) , 3.794/75(1.8%)
Peaks not found: chem shift/row (% of total intensity)
3.812/89(6.4%) , 3.812/41(6.4%) , 3.397/40(4%) , 3.397/90(4%) , 5.42/60(4%) , 5.42/70(4%) , 3.558/82(3.3%) , 3.558/48(3.3%) , 3.558/73.5(3.1%) , 3.558/56.5(3.1%) , 3.881/52(1.8%) , 3.881/78(1.8%) , 3.794/42(1.7%) , 3.794/88(1.7%) , 3.881/46(1.5%) , 3.881/84(1.5%) , 3.558/52(0.8%) , 3.558/78(0.8%) , 3.794/65(0.3%)

Uridine-5-diphosphogalactose (library entry number =189)
Hit ratio(% of total spectral intensity for metabolite): 43.25% (13 of 53 peaks were found)
Peaks found: chem shift/row (% of total intensity)
7.95/55(18.6%) , 7.95/75(18.6%) , 3.753/65(1.7%) , 3.737/57(0.7%) , 3.737/72.5(0.7%) , 3.756/56.5(0.5%) , 3.756/73.5(0.5%) , 3.723/72(0.5%) , 3.756/55(0.3%) , 3.756/75(0.3%) , 3.753/94.5(0.3%) , 3.756/65(0.2%) , 3.756/43.5(0.2%)
Peaks not found: chem shift/row (% of total intensity)
5.985/55(15.3%) , 5.985/75(15.3%) , 3.924/82(1.7%) , 3.924/48(1.7%) , 5.652/70(1.6%) , 5.652/60(1.6%) , 3.924/56(1.5%) , 3.924/74(1.5%) , 5.637/60.5(1.5%) , 5.637/69.5(1.5%) , 4.041/65(1.2%) , 4.381/60.5(0.8%) , 4.381/69.5(0.8%) , 5.985/64.5(0.6%) , 3.753/81(0.6%) , 3.753/48.5(0.6%) , 3.815/83(0.6%) , 3.815/47(0.6%) , 4.381/65(0.5%) , 3.822/82.5(0.5%) , 3.822/47(0.5%) , 3.815/73(0.5%) , 3.815/56.5(0.5%) , 3.822/56.5(0.5%) , 3.822/73(0.5%) , 3.768/59(0.4%) , 3.768/71(0.4%) , 3.737/85.5(0.3%) , 3.737/44.5(0.3%) , 3.753/35(0.3%) , 3.768/40(0.2%) , 3.768/89.5(0.2%) , 3.756/83(0.2%) , 3.778/51.5(0.2%) , 3.778/78.5(0.2%) , 3.756/44.5(0.2%) , 3.756/85(0.2%) , 3.773/46(0.2%) , 3.773/83.5(0.2%) , 3.73/65(0.2%)

N-Acetylaspartylglutamate (NAAG) (library entry number =190)
Hit ratio(% of total spectral intensity for metabolite): 77.48% (4 of 13 peaks were found)
Peaks found: chem shift/row (% of total intensity)
2.061/65(68.2%) , 1.925/65(3.8%) , 2.543/85(2.8%) , 2.543/45(2.8%)
Peaks not found: chem shift/row (% of total intensity)
2.207/65(3.7%) , 2.524/45(2.9%) , 2.524/85(2.9%) , 2.742/85(2.3%) , 2.742/44.5(2.3%) , 2.752/85.5(2.2%) , 2.752/44(2.2%) , 2.207/86(2%) , 2.207/44(2%)

Uridine 5-monophosphate (library entry number =191)
Hit ratio(% of total spectral intensity for metabolite): 0% (0 of 8 peaks were found)
Peaks found: chem shift/row (% of total intensity)

Peaks not found: chem shift/row (% of total intensity)
8.107/55(26.4%) , 8.107/75(26.4%) , 5.991/75(20.1%) , 5.991/55(20.1%) , 6.006/65(3.2%) , 5.991/64.5(2.6%) , 6.006/55(0.6%) , 6.006/75(0.6%)

Cytidine 5-triphosphate (library entry number =192)
Hit ratio(% of total spectral intensity for metabolite): 41.26% (2 of 26 peaks were found)
Peaks found: chem shift/row (% of total intensity)
7.99/55(20.6%) , 7.99/75(20.6%)
Peaks not found: chem shift/row (% of total intensity)
6.15/75(15.5%) , 6.15/55(15.5%) , 6.007/59(2.3%) , 6.007/71(2.3%) , 4.275/65(2%) , 6.011/64(1.8%) , 6.011/66(1.8%) , 6.002/66(1.8%) , 6.002/64(1.8%) , 4.28/64.5(1.5%) , 7.998/55.5(1.3%) , 7.998/74.5(1.3%) , 6.011/70(1.1%) , 6.011/60(1.1%) , 6.002/60(1.1%) , 6.002/70(1.1%) , 6.135/55.5(1%) , 6.135/74.5(1%) , 6.135/55(1%) , 6.135/74.5(1%) , 4.351/58.5(0.6%) , 4.351/71.5(0.6%) , 4.341/59(0.2%) , 4.341/70.5(0.2%)

N-Acetylneuraminic acid (library entry number =193)
Hit ratio(% of total spectral intensity for metabolite): 73.89% (10 of 27 peaks were found)
Peaks found: chem shift/row (% of total intensity)
2.061/65(59.8%) , 3.625/58(2%) , 3.625/72(2%) , 3.851/53(1.9%) , 3.851/77(1.9%) , 3.992/51.5(1.8%) , 3.992/78.5(1.8%) , 3.769/65(1.4%) , 3.769/49(0.7%) , 3.769/81(0.7%)
Peaks not found: chem shift/row (% of total intensity)
2.046/65(5.9%) , 3.625/42(1.8%) , 3.625/88(1.8%) , 1.83/65(1.7%) , 2.238/65(1.7%) , 3.851/46(1.5%) , 3.851/84(1.5%) , 2.222/55(1.3%) , 2.222/75(1.3%) , 1.83/96(1.1%) , 1.83/34(1.1%) , 2.222/88(1%) , 2.222/42(1%) , 3.769/58.5(0.9%) , 3.769/71.5(0.9%) , 3.769/88(0.7%) , 3.769/42(0.7%)

Riboflavin 5-adenosine diphosphate (Flavin adenine dinucleotide) (library entry number =194)
Hit ratio(% of total spectral intensity for metabolite): 22.16% (7 of 13 peaks were found)
Peaks found: chem shift/row (% of total intensity)
2.409/65(4.9%) , 2.409/65(3.8%) , 2.371/65(3.2%) , 2.371/65(3%) , 2.371/65(2.7%) , 2.342/65(2.5%) , 2.409/65(2.1%)
Peaks not found: chem shift/row (% of total intensity)
7.869/65(42.2%) , 8.309/65(12.4%) , 5.838/65(7.1%) , 5.849/65(6.3%) , 2.398/65(5.5%) , 2.33/65(4.4%)

Hydroxyglutaric acid (library entry number =195)
Hit ratio(% of total spectral intensity for metabolite): 0% (0 of 84 peaks were found)
Peaks found: chem shift/row (% of total intensity)

Peaks not found: chem shift/row (% of total intensity)
2.236/65(5.7%) , 4.029/69(3.5%) , 4.029/61(3.5%) , 2.294/65(3.3%) , 4.029/80(3.2%) , 4.029/50(3.2%) , 2.236/90(2.6%) , 2.236/40(2.6%) , 2.236/26(2.1%) , 2.236/104(2.1%) , 2.294/40.5(1.9%) , 2.294/89(1.9%) , 2.301/65(1.8%) , 2.261/46(1.8%) , 2.261/83(1.8%) , 2.271/82.5(1.7%) , 2.271/47.5(1.7%) , 2.266/27(1.7%) , 2.266/103(1.7%) , 1.999/65(1.5%) , 1.84/77.5(1.5%) , 1.84/52(1.5%) , 2.294/105(1.5%) , 2.294/24(1.5%) , 2.294/78.5(1.4%) , 2.294/50.5(1.4%) , 1.999/46.5(1.3%) , 1.999/83.5(1.3%) , 2.266/62(1.2%) , 2.266/67.5(1.2%) , 2.236/51.5(1.2%) , 2.236/77.5(1.2%) , 2.222/44.5(1.2%) , 2.222/85(1.2%) , 1.999/30.5(1.1%) , 1.999/98.5(1.1%) , 1.999/109(1%) , 1.999/21(1%) , 1.84/112.5(1%) , 1.84/17(1%) , 2.31/44.5(1%) , 2.31/85.5(1%) , 1.999/56.5(1%) , 1.999/73.5(1%) , 2.28/85(1%) , 2.28/45(1%) , 2.279/85(1%) , 2.279/45(1%) , 1.84/36.5(1%) , 1.84/94(1%) , 1.84/58(1%) , 1.84/71.5(1%) , 2.253/85(0.9%) , 2.253/44.5(0.9%) , 2.253/85(0.8%) , 2.253/44.5(0.8%) , 2.31/67(0.7%) , 2.31/63.5(0.7%) , 2.31/64.5(0.7%) , 1.84/65(0.6%) , 2.222/60.5(0.6%) , 2.222/69(0.6%) , 2.266/46.5(0.6%) , 2.266/83(0.6%) , 1.84/86.5(0.5%) , 1.84/43(0.5%) , 2.253/65(0.5%) , 2.261/62(0.4%) , 2.261/67.5(0.4%) , 2.261/7.5(0.4%) , 2.261/122(0.4%) , 2.253/65(0.4%) , 2.271/103(0.3%) , 2.271/26.5(0.3%) , 2.261/27(0.3%) , 2.261/102(0.3%) , 2.271/120.5(0.2%) , 2.271/9(0.2%) , 2.301/41.5(0.2%) , 2.301/89.5(0.2%) , 2.271/61.5(0.1%) , 2.271/67.5(0.1%) , 2.301/51.5(0.1%) , 2.301/78(0.1%)

Valeric acid (library entry number =196)
Hit ratio(% of total spectral intensity for metabolite): 27.52% (1 of 18 peaks were found)
Peaks found: chem shift/row (% of total intensity)
0.898/65(27.5%)
Peaks not found: chem shift/row (% of total intensity)
0.898/46(12.5%) , 0.898/84(12.5%) , 2.187/65(9.1%) , 2.187/46(6.4%) , 2.187/84(6.4%) , 1.53/64(4.1%) , 1.53/66(4.1%) , 1.305/74(2.4%) , 1.305/56(2.4%) , 1.53/84(2.3%) , 1.53/46(2.3%) , 1.305/94(1.9%) , 1.305/36(1.9%) , 1.53/27(1.4%) , 1.53/103(1.4%) , 1.305/113(0.6%) , 1.305/17(0.6%)

Isovaleric acid (library entry number =197)
Hit ratio(% of total spectral intensity for metabolite): 18.94% (2 of 7 peaks were found)
Peaks found: chem shift/row (% of total intensity)
2.06/55.5(9.5%) , 2.06/74.5(9.5%)
Peaks not found: chem shift/row (% of total intensity)
0.914/73(39.5%) , 0.914/57(39.5%) , 1.956/65(0.9%) , 1.956/47(0.6%) , 1.956/83(0.6%)

Methyl isobutyric acid (library entry number =198)
Hit ratio(% of total spectral intensity for metabolite): 67.86% (2 of 8 peaks were found)
Peaks found: chem shift/row (% of total intensity)
1.148/56(33.9%) , 1.148/74(33.9%)
Peaks not found: chem shift/row (% of total intensity)
3.702/65(27.6%) , 2.641/65(1.5%) , 2.641/47(1.1%) , 2.641/83(1.1%) , 2.641/101(0.4%) , 2.641/29(0.4%)

2-methylbutyric acid (library entry number =199)
Hit ratio(% of total spectral intensity for metabolite): 47.05% (2 of 22 peaks were found)
Peaks found: chem shift/row (% of total intensity)
1.047/56(23.5%) , 1.047/74(23.5%)
Peaks not found: chem shift/row (% of total intensity)
0.86/65(18.7%) , 0.86/46(8.3%) , 0.86/84(8.3%) , 1.388/65(1.8%) , 1.496/82(1.5%) , 1.496/48(1.5%) , 1.388/82.5(1.3%) , 1.388/47.5(1.3%) , 1.496/67(1.2%) , 1.496/63(1.2%) , 1.496/102(0.9%) , 1.496/28(0.9%) , 2.21/76(0.8%) , 2.21/54(0.8%) , 2.21/72(0.8%) , 2.21/58(0.8%) , 1.388/100(0.8%) , 1.388/30(0.8%) , 2.21/92(0.6%) , 2.21/38(0.6%)

Taurocholic acid (library entry number =200)
Hit ratio(% of total spectral intensity for metabolite): 0% (0 of 9 peaks were found)
Peaks found: chem shift/row (% of total intensity)

Peaks not found: chem shift/row (% of total intensity)
0.924/65(37%) , 0.724/65(32.7%) , 3.085/64.5(14.9%) , 3.085/47(5.3%) , 3.085/83(5.3%) , 3.574/57(1.9%) , 3.574/73(1.9%) , 3.574/40(0.5%) , 3.574/90(0.5%)

Trehalose-6-phosphate (library entry number =201)
Hit ratio(% of total spectral intensity for metabolite): 34.34% (12 of 49 peaks were found)
Peaks found: chem shift/row (% of total intensity)
3.861/65(6.8%) , 3.861/65(5.9%) , 3.466/65(5.4%) , 3.608/65(3.9%) , 3.778/56.5(2.2%) , 3.778/73.5(2.2%) , 3.703/79(1.8%) , 3.703/51(1.8%) , 3.703/78(1.8%) , 3.466/65(1.2%) , 3.503/65(1%) , 3.687/76.5(0.4%)
Peaks not found: chem shift/row (% of total intensity)
3.861/40.5(5.1%) , 3.861/89.5(5.1%) , 3.466/89(4.2%) , 3.466/41(4.2%) , 3.861/41(4.1%) , 3.861/89(4.1%) , 3.608/40(3.3%) , 3.608/90(3.3%) , 3.861/78.5(2.4%) , 3.861/51.5(2.4%) , 3.666/79(2.1%) , 3.666/51(2.1%) , 3.69/51(2.1%) , 3.69/79(2.1%) , 3.658/51(1.9%) , 3.658/79(1.9%) , 3.658/78(1.8%) , 3.778/43(1.5%) , 3.778/87(1.5%) , 5.216/60(1.2%) , 5.216/70(1.2%) , 3.823/42.5(1%) , 3.823/87.5(1%) , 3.823/62(1%) , 3.823/68(1%) , 5.188/59.5(0.7%) , 5.188/69.5(0.7%) , 3.687/51.5(0.4%) , 3.675/52(0.4%) , 3.675/76.5(0.4%) , 3.677/51.5(0.4%) , 3.677/78(0.4%) , 4.031/55(0.3%) , 4.031/75(0.3%) , 4.044/76(0.3%) , 0.885/55(0.2%) , 0.885/75(0.2%)

Methanol (library entry number =202)
Hit ratio(% of total spectral intensity for metabolite): 90% (1 of 1 peaks were found)
Peaks found: chem shift/row (% of total intensity)
3.368/65(100%)
Peaks not found: chem shift/row (% of total intensity)


Ethanol (library entry number =203)
Hit ratio(% of total spectral intensity for metabolite): 60.06% (3 of 7 peaks were found)
Peaks found: chem shift/row (% of total intensity)
1.19/65(31.3%) , 3.664/56(14.4%) , 3.664/74(14.4%)
Peaks not found: chem shift/row (% of total intensity)
1.19/83(15.6%) , 1.19/47(15.6%) , 3.664/38(4.4%) , 3.664/92(4.4%)

Chloroform (library entry number =204)
Hit ratio(% of total spectral intensity for metabolite): 0% (0 of 1 peaks were found)
Peaks found: chem shift/row (% of total intensity)

Peaks not found: chem shift/row (% of total intensity)
7.686/65(100%)

3-Hydroxy-3-methyl butyric acid (library entry number =205)
Hit ratio(% of total spectral intensity for metabolite): 17.25% (1 of 2 peaks were found)
Peaks found: chem shift/row (% of total intensity)
2.371/65(17.3%)
Peaks not found: chem shift/row (% of total intensity)
1.273/65(82.7%)

Thiamine (library entry number =206)
Hit ratio(% of total spectral intensity for metabolite): 68.09% (3 of 11 peaks were found)
Peaks found: chem shift/row (% of total intensity)
2.492/65(43.1%) , 2.568/65(23.1%) , 3.186/65(1.9%)
Peaks not found: chem shift/row (% of total intensity)
8.047/65(8%) , 3.89/65(6.7%) , 3.89/50(4.3%) , 3.89/80(4.3%) , 9.432/65(4.2%) , 5.455/65(2.7%) , 3.186/50(0.9%) , 3.186/80(0.9%)

Phosphocholine (library entry number =207)
Hit ratio(% of total spectral intensity for metabolite): 90% (1 of 1 peaks were found)
Peaks found: chem shift/row (% of total intensity)
3.225/65(100%)
Peaks not found: chem shift/row (% of total intensity)


Tyrosine (library entry number =208)
Hit ratio(% of total spectral intensity for metabolite): 61.6% (4 of 18 peaks were found)
Peaks found: chem shift/row (% of total intensity)
6.907/76(20.3%) , 6.907/54(20.3%) , 7.199/54(10.5%) , 7.199/76(10.5%)
Peaks not found: chem shift/row (% of total intensity)
3.947/62(7.1%) , 3.947/68(7.1%) , 3.947/48.5(5.5%) , 3.947/81.5(5.5%) , 6.907/47(1.6%) , 6.907/83(1.6%) , 3.057/56(1.5%) , 3.057/74(1.5%) , 3.057/36(1.4%) , 3.057/94(1.4%) , 3.202/90(1%) , 3.202/40(1%) , 3.202/53(1%) , 3.202/77(1%)
