# Supplementary material for: Pathomx: an interactive workflow-based tool for the analysis of metabolomic data
Source: BMC Bioinformatics. 2014 Dec 10;15(1):396. doi: 10.1186/s12859-014-0396-9 (PMC4271363; doi:10.1186/s12859-014-0396-9)
Supplement: Additional file 4: — 2D Processed NMR dataset – THP-1 N&H. Experimental data from THP-1 normoxia (N) and hypoxia (H) experiment acquired by 2D 1H JRES NMR on Bruker spectrometer and processed via the BML-NMR web service. [file 12859_2014_396_MOESM4_ESM.zip › BMLJOB_338/indiv_expno_outputs/102/expno_102_result.txt]

*********************************   FIMA OUTPUT **********************************
FIMA:  Field Independent Metabolite Analysis by JRES NMR spectroscopy.
http://bml-nmr.org.  Birmingham Metabolite Library NMR Data Mining Algorithm.  University of Birmingham, UK.
Program developed by Jonathan J. Byrne, Mark R. Viant, Shan He.  2010/2011.
***************************************************************************************

Job completed: 24-Jul-2013 14:30:41 on computer GLNXA64.  Job number 2 of 16.

Contents of title file: 
                                                                          
s  y  0  2  0  7  j  r  e  s     H  2  O  +  D  2  O     /  o  p  t  /  t  o  p  s  p  i  n  3  .  0  /  d  a  t  a  /  y  o  u  n  g  s  p  /  n  m  r     y  o  u  n  g  s  p     {  3        C  7     -     3  5  1  }  

Sample name is taken as                                                                          

________________________________________________________________________________________________________________

Table 1.  Sample quantification result:

                         Metabolite name	Conc(mM) Hit ratio Int expl(%) Lib number 
                            Lactic acid 	2.450       0.524       0.120       131       
                   Glycerol-3-phosphate 	2.013       0.402       0.033       93       
                           myo-Inositol 	1.937       0.933       0.073       55       
                             Citrulline 	1.883       0.713       0.027       27       
                    Phosphoethanolamine 	1.181       0.428       0.031       167       
                              Glutamine 	0.786       0.591       0.030       17       
               Glycerophosphorylcholine 	0.730       0.900       0.099       186       
                  Glutathione (reduced) 	0.478       0.535       0.024       92       
                             Asparagine 	0.341       0.819       0.023       72       
                                Leucine 	0.246       0.676       0.022       77       
                                Alanine 	0.244       1.000       0.028       66       
                             Isoleucine 	0.241       0.891       0.033       68       
                               Fructose 	0.229       0.798       0.026       5       
                                Glycine 	0.226       0.900       0.028       80       
                              Carnitine 	0.167       0.897       0.040       120       
                             Malic acid 	0.150       0.484       0.022       132       
                            Acetic acid 	0.141       0.900       0.028       117       
                      3-Methylhistidine 	0.127       0.846       0.023       74       
                               Creatine 	0.110       1.000       0.026       122       
                N-Acetylaspartate (NAA) 	0.105       0.878       0.024       86       
                     Malonyl coenzyme A 	0.104       0.484       0.025       145       
                        Phosphocreatine 	0.096       1.000       0.023       114       
                 Methyl isobutyric acid 	0.087       0.679       0.025       198       
                      Pyroglutamic acid 	0.087       0.618       0.021       127       
                                 Valine 	0.086       0.740       0.025       36       
                                 Lysine 	0.085       0.765       0.020       81       
                               Tyrosine 	0.062       0.616       0.021       208       
                            Formic acid 	0.059       0.900       0.020       148       
                               Methanol 	0.045       0.900       0.021       202       
Uridine-5-diphospho-N-acetylglucosamine 	0.043       0.897       0.021       171       
                             Creatinine 	0.037       0.699       0.020       29       
                             Methionine 	0.033       0.951       0.022       82       
                                Taurine 	0.032       0.679       0.020       181       
             Uridine 5-diphosphoglucose 	0.032       0.469       0.020       165       
                            Citric acid 	0.029       1.000       0.020       14       
                          Succinic acid 	0.026       0.900       0.021       152       
                                Betaine 	0.020       1.000       0.021       24       
                         Propionic acid 	0.020       0.914       0.020       154       
                N-Acetylneuraminic acid 	0.016       0.798       0.020       193       
                                Choline 	0.012       0.900       0.021       31       
                            Hypotaurine 	0.012       0.439       0.019       129       
                       Pantothenic acid 	0.009       0.417       0.019       99       
                                Ethanol 	0.007       0.912       0.019       203       
                           Pyruvic acid 	0.006       0.900       0.019       101       
                               Thiamine 	0.005       0.681       0.019       206       
                              Ornithine 	0.003       0.583       0.019       79       
                             Cysteamine 	0.003       0.569       0.019       150       
                           Butyric acid 	0.003       0.401       0.019       119       
                 Glutathione (oxidised) 	0.003       0.488       0.019       91       
                        Porphobilinogen 	0.002       0.603       0.019       170       
                Glucosamine-6-phosphate 	0.002       0.486       0.019       173       
                          Ergothioneine 	0.002       0.894       0.019       1       
                          Acetylcholine 	0.002       1.000       0.019       22       
 Ethylenediaminetetraacetic acid (EDTA) 	0.001       1.000       0.019       140       
           Uridine-5-diphosphogalactose 	0.001       0.432       0.019       189       
________________________________________________________________________________________________________________

Table 2.  Result of the screening step of the analysis (finding of library peaks in the the mixture JRES spectrum):

Lactic acid (library entry number =131)
Hit ratio(% of total spectral intensity for metabolite): 52.38% (6 of 16 peaks were found)
Peaks found: chem shift/row (% of total intensity)
1.334/74(22.5%) , 1.334/56(22.5%) , 4.123/74(3%) , 4.123/56(3%) , 4.123/91(0.6%) , 4.123/38(0.6%)
Peaks not found: chem shift/row (% of total intensity)
1.338/63(6.8%) , 1.338/67(6.8%) , 1.324/67(6.5%) , 1.324/63(6.5%) , 1.338/58.5(5.1%) , 1.338/71.5(5.1%) , 1.324/71.5(5%) , 1.324/58.5(5%) , 4.131/56(0.4%) , 4.131/73.5(0.4%)

Glycerol-3-phosphate (library entry number =93)
Hit ratio(% of total spectral intensity for metabolite): 40.15% (10 of 37 peaks were found)
Peaks found: chem shift/row (% of total intensity)
3.613/57.5(6.7%) , 3.613/72.5(6.7%) , 3.693/43.5(6.5%) , 3.693/86.5(6.5%) , 3.838/72(4%) , 3.838/57.5(4%) , 3.884/65(2.6%) , 3.676/65(1.3%) , 3.714/65(1%) , 3.599/65(0.9%)
Peaks not found: chem shift/row (% of total intensity)
3.613/42.5(5.8%) , 3.613/87.5(5.8%) , 3.693/74.5(5.8%) , 3.693/55.5(5.8%) , 3.789/58(4.3%) , 3.789/72(4.3%) , 3.793/58(4.2%) , 3.793/72(4.2%) , 3.8/57.5(3.6%) , 3.8/72.5(3.6%) , 3.789/86.5(1.1%) , 3.789/42.5(1.1%) , 3.884/76.5(1.1%) , 3.884/52.5(1.1%) , 3.64/19.5(0.8%) , 3.64/110.5(0.8%) , 3.8/41(0.7%) , 3.672/18.5(0.7%) , 3.672/110.5(0.7%) , 3.656/87.5(0.7%) , 3.656/42(0.7%) , 3.656/122(0.6%) , 3.656/8(0.6%) , 3.822/40(0.6%) , 3.822/89.5(0.6%) , 3.637/19(0.5%) , 3.637/110.5(0.5%)

myo-Inositol (library entry number =55)
Hit ratio(% of total spectral intensity for metabolite): 93.33% (12 of 23 peaks were found)
Peaks found: chem shift/row (% of total intensity)
3.291/65(16.1%) , 3.632/65(11%) , 3.632/40(10.4%) , 3.632/90(10.4%) , 3.291/41(7%) , 3.291/89(7%) , 3.546/74(6.8%) , 3.546/56(6.8%) , 3.546/81.5(6.3%) , 3.546/48.5(6.3%) , 4.075/65(4.1%) , 3.575/15(0.9%)
Peaks not found: chem shift/row (% of total intensity)
4.075/57(1.9%) , 4.075/73(1.9%) , 3.575/115(0.9%) , 3.58/26.5(0.3%) , 3.58/103.5(0.3%) , 3.591/15(0.3%) , 3.591/115(0.3%) , 3.583/2(0.2%) , 3.583/127(0.2%) , 3.583/27(0.2%) , 3.583/103(0.2%)

Citrulline (library entry number =27)
Hit ratio(% of total spectral intensity for metabolite): 71.26% (4 of 10 peaks were found)
Peaks found: chem shift/row (% of total intensity)
3.767/49(23.5%) , 3.767/81(23.5%) , 3.767/65(22.8%) , 1.924/65(1.3%)
Peaks not found: chem shift/row (% of total intensity)
3.15/58(8.1%) , 3.15/72(8.1%) , 3.15/40(5.2%) , 3.15/90(5.2%) , 1.898/61(1%) , 1.898/69.5(1%)

Phosphoethanolamine (library entry number =167)
Hit ratio(% of total spectral intensity for metabolite): 42.82% (5 of 10 peaks were found)
Peaks found: chem shift/row (% of total intensity)
3.979/78(8.9%) , 3.979/52(8.9%) , 3.992/52(8.5%) , 3.992/78(8.5%) , 3.979/64.5(7.9%)
Peaks not found: chem shift/row (% of total intensity)
3.227/76.5(14.8%) , 3.227/53.5(14.8%) , 3.227/60(10%) , 3.227/70(10%) , 3.992/64.5(7.7%)

Glutamine (library entry number =17)
Hit ratio(% of total spectral intensity for metabolite): 59.1% (26 of 57 peaks were found)
Peaks found: chem shift/row (% of total intensity)
3.778/65(17.5%) , 3.778/81(8.3%) , 3.778/49(8.3%) , 2.439/65(3.9%) , 2.144/56.5(2.5%) , 2.144/73.5(2.5%) , 2.479/65(2%) , 2.479/65(1.9%) , 2.479/65(1.8%) , 2.479/65(1.5%) , 2.144/65(1.3%) , 2.408/65(1%) , 2.408/65(0.8%) , 2.432/38.5(0.7%) , 2.432/91.5(0.7%) , 2.408/85.5(0.5%) , 2.408/44.5(0.5%) , 2.439/104(0.5%) , 2.439/25.5(0.5%) , 2.114/65(0.4%) , 2.408/85.5(0.4%) , 2.408/44.5(0.4%) , 2.479/25(0.3%) , 2.479/105(0.3%) , 2.479/25(0.2%) , 2.479/105(0.2%)
Peaks not found: chem shift/row (% of total intensity)
2.458/52.5(3.8%) , 2.458/77.5(3.8%) , 2.458/38(3.7%) , 2.458/92(3.7%) , 2.144/80.5(2.4%) , 2.144/49.5(2.4%) , 2.144/33.5(2.1%) , 2.144/96.5(2.1%) , 2.144/40.5(2%) , 2.144/89.5(2%) , 2.159/73(0.9%) , 2.159/57(0.9%) , 2.121/56(0.9%) , 2.121/74(0.9%) , 2.166/46.5(0.6%) , 2.166/83.5(0.6%) , 2.13/62(0.6%) , 2.13/68(0.6%) , 2.13/61.5(0.6%) , 2.13/68.5(0.6%) , 2.13/65(0.6%) , 2.458/18.5(0.5%) , 2.458/111.5(0.5%) , 2.13/65(0.5%) , 2.13/46(0.5%) , 2.13/84(0.5%) , 2.439/45(0.5%) , 2.439/85(0.5%) , 2.13/84(0.5%) , 2.13/46(0.5%) , 2.432/65(0.4%)

Glycerophosphorylcholine (library entry number =186)
Hit ratio(% of total spectral intensity for metabolite): 90% (1 of 1 peaks were found)
Peaks found: chem shift/row (% of total intensity)
3.233/65(100%)
Peaks not found: chem shift/row (% of total intensity)


Glutathione (reduced) (library entry number =92)
Hit ratio(% of total spectral intensity for metabolite): 53.52% (17 of 43 peaks were found)
Peaks found: chem shift/row (% of total intensity)
3.786/65(14.2%) , 3.786/65(13.5%) , 3.786/49(4.2%) , 3.786/81(4.2%) , 3.786/49(4.1%) , 3.786/81(4.1%) , 2.954/81(1.6%) , 2.954/49(1.6%) , 2.954/48(1%) , 2.954/47.5(0.9%) , 2.954/82(0.9%) , 2.567/65.5(0.7%) , 2.567/65.5(0.6%) , 2.567/65.5(0.6%) , 2.954/82.5(0.6%) , 2.538/64.5(0.4%) , 2.538/64(0.3%)
Peaks not found: chem shift/row (% of total intensity)
2.167/73.5(4.9%) , 2.167/56(4.9%) , 2.558/71.5(3.5%) , 2.558/58(3.5%) , 2.966/46.5(2%) , 2.966/82.5(2%) , 2.983/82(1.9%) , 2.983/46.5(1.9%) , 2.167/37(1.6%) , 2.167/92(1.6%) , 2.977/82(1.6%) , 2.977/47.5(1.6%) , 2.976/82(1.6%) , 2.976/47.5(1.6%) , 2.963/47(1.5%) , 2.963/83(1.5%) , 3.305/46.5(1.4%) , 3.305/83.5(1.4%) , 3.317/84(1.3%) , 3.317/46(1.3%) , 2.966/52.5(0.8%) , 2.966/75.5(0.7%) , 2.558/91(0.7%) , 2.558/39(0.7%) , 2.964/46(0.4%) , 2.964/83.5(0.4%)

Asparagine (library entry number =72)
Hit ratio(% of total spectral intensity for metabolite): 81.91% (12 of 29 peaks were found)
Peaks found: chem shift/row (% of total intensity)
4.004/50(10.3%) , 4.004/80(10.3%) , 4.004/61(8.8%) , 4.004/69(8.8%) , 2.864/53(5.7%) , 2.864/77(5.7%) , 2.864/34(5.6%) , 2.864/96(5.6%) , 2.954/49(5.5%) , 2.954/81(5.5%) , 2.954/37(5.2%) , 2.954/93(5.2%)
Peaks not found: chem shift/row (% of total intensity)
2.936/65(2.1%) , 2.86/64.5(1.9%) , 2.957/65(1.4%) , 2.91/96.5(1.4%) , 2.91/33.5(1.4%) , 2.884/64.5(1.2%) , 2.884/65.5(1.2%) , 2.909/34(1.2%) , 2.909/96(1.2%) , 2.909/112(0.8%) , 2.909/18(0.8%) , 2.91/112(0.6%) , 2.91/18(0.6%) , 2.876/52(0.6%) , 2.876/78(0.6%) , 2.936/127(0.5%) , 2.936/4(0.4%)

Leucine (library entry number =77)
Hit ratio(% of total spectral intensity for metabolite): 67.56% (6 of 37 peaks were found)
Peaks found: chem shift/row (% of total intensity)
0.97/57(18.4%) , 0.97/73(18.4%) , 0.96/57(14.8%) , 0.96/73(14.8%) , 1.014/73.5(0.6%) , 1.014/56(0.6%)
Peaks not found: chem shift/row (% of total intensity)
3.741/47(7.2%) , 3.741/83(7.2%) , 1.682/65(1.6%) , 0.96/64.5(1.4%) , 1.749/65(1%) , 0.97/65(0.9%) , 1.714/51.5(0.8%) , 1.711/41(0.8%) , 1.702/64.5(0.7%) , 1.714/39.5(0.7%) , 1.714/90.5(0.7%) , 3.741/60.5(0.7%) , 3.741/69(0.7%) , 1.714/4(0.7%) , 1.714/125(0.7%) , 1.722/73.5(0.6%) , 1.722/56.5(0.6%) , 1.711/4(0.5%) , 1.711/125(0.5%) , 1.714/43(0.5%) , 1.714/87.5(0.5%) , 1.714/55.5(0.5%) , 1.714/74.5(0.5%) , 1.711/51(0.5%) , 1.711/79(0.5%) , 1.714/23(0.3%) , 1.714/107.5(0.3%) , 1.714/61.5(0.3%) , 1.714/68(0.3%) , 1.711/74(0.3%) , 1.711/55.5(0.3%)

Alanine (library entry number =66)
Hit ratio(% of total spectral intensity for metabolite): 100% (6 of 6 peaks were found)
Peaks found: chem shift/row (% of total intensity)
1.485/56(36.1%) , 1.485/74(36.1%) , 3.792/56(10.9%) , 3.792/74(10.9%) , 3.792/93(2.9%) , 3.792/37(2.9%)
Peaks not found: chem shift/row (% of total intensity)


Isoleucine (library entry number =68)
Hit ratio(% of total spectral intensity for metabolite): 89.14% (7 of 22 peaks were found)
Peaks found: chem shift/row (% of total intensity)
0.942/65(20.1%) , 1.014/56(19.2%) , 1.014/74(19.2%) , 0.942/46(8.5%) , 0.942/84(8.5%) , 3.679/60(6.8%) , 3.679/70(6.8%)
Peaks not found: chem shift/row (% of total intensity)
1.263/45(0.9%) , 1.263/85(0.9%) , 1.263/81(0.8%) , 1.263/49(0.8%) , 1.263/27(0.8%) , 1.263/103(0.8%) , 1.263/61(0.8%) , 1.263/69(0.8%) , 1.472/65(0.8%) , 1.472/79(0.6%) , 1.472/51(0.6%) , 1.472/98(0.6%) , 1.472/32(0.6%) , 1.472/44(0.5%) , 1.472/86(0.5%)

Fructose (library entry number =5)
Hit ratio(% of total spectral intensity for metabolite): 79.84% (11 of 27 peaks were found)
Peaks found: chem shift/row (% of total intensity)
3.569/50(14.6%) , 3.569/80(14.6%) , 3.724/50(13.4%) , 3.724/80(13.4%) , 3.807/52(7.7%) , 3.807/78(7.7%) , 4.031/49(2.6%) , 4.031/81(2.6%) , 3.667/65(1.7%) , 4/65(0.8%) , 3.569/65(0.8%)
Peaks not found: chem shift/row (% of total intensity)
3.903/48(2.7%) , 3.903/82(2.7%) , 3.903/56(2.4%) , 3.903/74(2.4%) , 3.58/49.5(1.4%) , 3.58/80(1.4%) , 3.683/57.5(1.3%) , 3.683/72.5(1.3%) , 3.605/49(1.2%) , 3.605/80.5(1.2%) , 4.119/70(0.6%) , 4.119/60(0.6%) , 3.58/18(0.3%) , 3.58/111.5(0.3%) , 3.569/33.5(0.2%) , 4.04/64.5(0.2%)

Glycine (library entry number =80)
Hit ratio(% of total spectral intensity for metabolite): 90% (1 of 1 peaks were found)
Peaks found: chem shift/row (% of total intensity)
3.569/65(100%)
Peaks not found: chem shift/row (% of total intensity)


Carnitine (library entry number =120)
Hit ratio(% of total spectral intensity for metabolite): 89.72% (2 of 8 peaks were found)
Peaks found: chem shift/row (% of total intensity)
3.225/65(85.7%) , 3.427/65(4.1%)
Peaks not found: chem shift/row (% of total intensity)
2.437/58(2.1%) , 2.437/72(2.1%) , 2.45/73(2%) , 2.45/57(2%) , 3.435/70(1%) , 3.435/60(1%)

Malic acid (library entry number =132)
Hit ratio(% of total spectral intensity for metabolite): 48.4% (13 of 71 peaks were found)
Peaks found: chem shift/row (% of total intensity)
2.678/87(4.9%) , 2.678/43(4.9%) , 2.678/87(4.8%) , 2.678/43(4.8%) , 2.678/48(4.6%) , 2.678/82(4.6%) , 2.678/48(4.6%) , 2.678/82(4.6%) , 2.381/85(3.8%) , 2.381/45(3.8%) , 2.356/51.5(1.4%) , 2.356/78.5(1.4%) , 2.356/90.5(0.2%)
Peaks not found: chem shift/row (% of total intensity)
2.368/98(3.7%) , 2.368/32(3.7%) , 2.358/45(3.6%) , 2.358/85(3.6%) , 2.368/58(3.6%) , 2.368/72(3.6%) , 4.307/74(1.8%) , 4.307/56(1.8%) , 2.384/78(1.6%) , 2.384/52(1.6%) , 4.307/48(1.6%) , 4.307/82(1.6%) , 2.384/84(1.1%) , 2.384/46(1.1%) , 2.356/46.5(0.9%) , 2.356/83.5(0.9%) , 2.368/38(0.8%) , 2.368/92(0.8%) , 2.368/77(0.8%) , 2.368/53(0.8%) , 2.358/90(0.7%) , 2.358/40(0.7%) , 2.381/40(0.7%) , 2.381/90(0.7%) , 2.358/51(0.7%) , 2.358/79(0.7%) , 2.691/65(0.7%) , 4.315/65(0.5%) , 2.368/45(0.5%) , 2.368/84.5(0.5%) , 4.317/64.5(0.4%) , 4.317/65.5(0.4%) , 2.394/64.5(0.4%) , 2.691/45.5(0.4%) , 2.691/84.5(0.4%) , 2.381/59(0.3%) , 2.381/71(0.3%) , 2.358/71(0.3%) , 2.358/58.5(0.3%) , 2.384/39.5(0.2%) , 2.384/91(0.2%) , 2.358/32(0.2%) , 2.358/97.5(0.2%) , 2.381/98(0.2%) , 2.381/32(0.2%) , 4.315/56(0.2%) , 4.315/74(0.2%) , 2.356/39(0.2%) , 4.315/48(0.2%) , 4.315/82(0.2%) , 2.394/45.5(0.1%) , 2.394/83.5(0.1%) , 4.317/81.5(0.1%) , 4.317/48(0.1%) , 2.394/50.5(0.1%) , 2.394/79(0.1%) , 2.394/53.5(0.1%) , 2.394/76.5(0.1%)

Acetic acid (library entry number =117)
Hit ratio(% of total spectral intensity for metabolite): 90% (1 of 1 peaks were found)
Peaks found: chem shift/row (% of total intensity)
1.924/65(100%)
Peaks not found: chem shift/row (% of total intensity)


3-Methylhistidine (library entry number =74)
Hit ratio(% of total spectral intensity for metabolite): 84.65% (5 of 15 peaks were found)
Peaks found: chem shift/row (% of total intensity)
3.739/65(71%) , 3.962/82(5.3%) , 3.962/48(5.3%) , 3.314/52(1.5%) , 3.314/78(1.5%)
Peaks not found: chem shift/row (% of total intensity)
3.962/64(5.1%) , 3.314/93(1.4%) , 3.314/37(1.4%) , 3.233/76(1.2%) , 3.233/54(1.2%) , 8.069/68(1.2%) , 8.069/61.5(1.2%) , 3.233/35(0.9%) , 3.233/95(0.9%) , 7.131/65(0.9%)

Creatine (library entry number =122)
Hit ratio(% of total spectral intensity for metabolite): 100% (2 of 2 peaks were found)
Peaks found: chem shift/row (% of total intensity)
3.042/65(77.9%) , 3.938/65(22.1%)
Peaks not found: chem shift/row (% of total intensity)


N-Acetylaspartate (NAA) (library entry number =86)
Hit ratio(% of total spectral intensity for metabolite): 87.83% (7 of 13 peaks were found)
Peaks found: chem shift/row (% of total intensity)
2.026/65(79.5%) , 2.515/45(2.4%) , 2.515/85(2.4%) , 2.503/57(0.9%) , 2.503/72(0.9%) , 2.503/32.5(0.9%) , 2.503/97(0.9%)
Peaks not found: chem shift/row (% of total intensity)
2.491/45(2.5%) , 2.491/85(2.5%) , 2.691/44(1.8%) , 2.691/86(1.8%) , 2.701/84(1.8%) , 2.701/46(1.8%)

Malonyl coenzyme A (library entry number =145)
Hit ratio(% of total spectral intensity for metabolite): 48.35% (7 of 25 peaks were found)
Peaks found: chem shift/row (% of total intensity)
3.551/65(22.9%) , 8.278/65(16.7%) , 4/65(3.1%) , 3.032/65(1.9%) , 3.676/65(1.8%) , 2.439/65(1.4%) , 2.66/65(0.6%)
Peaks not found: chem shift/row (% of total intensity)
3.129/65(12.7%) , 8.551/65(10%) , 0.724/65(7.2%) , 0.862/65(5.3%) , 6.178/65(4.6%) , 6.164/65(4.2%) , 3.032/82(1%) , 3.032/48(1%) , 0.737/65(0.9%) , 2.353/65(0.8%) , 3.353/57(0.7%) , 3.353/73(0.7%) , 2.622/65(0.7%) , 2.439/48(0.5%) , 2.439/82(0.5%) , 0.846/65(0.4%) , 3.353/89(0.3%) , 3.353/41(0.3%)

Phosphocreatine (library entry number =114)
Hit ratio(% of total spectral intensity for metabolite): 100% (2 of 2 peaks were found)
Peaks found: chem shift/row (% of total intensity)
3.048/65(80.9%) , 3.951/65(19.1%)
Peaks not found: chem shift/row (% of total intensity)


Methyl isobutyric acid (library entry number =198)
Hit ratio(% of total spectral intensity for metabolite): 67.86% (2 of 8 peaks were found)
Peaks found: chem shift/row (% of total intensity)
1.148/56(33.9%) , 1.148/74(33.9%)
Peaks not found: chem shift/row (% of total intensity)
3.702/65(27.6%) , 2.641/65(1.5%) , 2.641/47(1.1%) , 2.641/83(1.1%) , 2.641/101(0.4%) , 2.641/29(0.4%)

Pyroglutamic acid (library entry number =127)
Hit ratio(% of total spectral intensity for metabolite): 61.84% (14 of 80 peaks were found)
Peaks found: chem shift/row (% of total intensity)
2.408/65(11.4%) , 2.408/65(9.9%) , 2.408/86(8.8%) , 2.408/44(8.8%) , 2.408/86(7.5%) , 2.408/44(7.5%) , 2.038/75(2%) , 2.038/55(2%) , 4.187/61(0.8%) , 4.187/69(0.8%) , 4.187/84(0.8%) , 4.187/46(0.8%) , 2.504/65(0.5%) , 2.052/65(0.2%)
Peaks not found: chem shift/row (% of total intensity)
2.51/71(1.9%) , 2.51/59(1.9%) , 2.51/38(1.7%) , 2.51/92(1.7%) , 2.038/63.5(1.5%) , 2.038/66.5(1.5%) , 2.038/42(1.5%) , 2.038/88(1.5%) , 2.51/17(1.1%) , 2.51/112(1.1%) , 2.038/22(0.9%) , 2.038/108(0.9%) , 2.39/65(0.9%) , 2.51/80(0.9%) , 2.51/49.5(0.9%) , 2.038/96(0.8%) , 2.038/34(0.8%) , 2.03/64(0.7%) , 2.03/66(0.7%) , 2.525/54(0.6%) , 2.525/75(0.6%) , 2.501/48(0.6%) , 2.501/81.5(0.6%) , 2.501/65(0.5%) , 2.501/62(0.4%) , 2.501/68(0.4%) , 2.504/48(0.4%) , 2.504/81.5(0.4%) , 2.496/75(0.4%) , 2.496/55(0.4%) , 2.519/48.5(0.4%) , 2.519/81.5(0.4%) , 2.494/75.5(0.4%) , 2.494/54.5(0.4%) , 2.03/48(0.4%) , 2.03/82(0.4%) , 2.504/75.5(0.4%) , 2.504/54.5(0.4%) , 2.519/65(0.4%) , 2.519/63(0.4%) , 2.519/67(0.4%) , 2.03/71(0.3%) , 2.03/59(0.3%) , 2.03/46(0.3%) , 2.03/84(0.3%) , 2.501/59(0.3%) , 2.501/71(0.3%) , 2.501/75(0.3%) , 2.501/55(0.3%) , 2.519/54.5(0.3%) , 2.519/75(0.3%) , 2.03/29.5(0.2%) , 2.03/100.5(0.2%) , 2.501/101.5(0.2%) , 2.501/28(0.2%) , 2.496/48(0.2%) , 2.496/82(0.2%) , 2.03/55(0.2%) , 2.03/75(0.2%) , 2.519/28(0.2%) , 2.519/101(0.2%) , 2.525/68.5(0.2%) , 2.525/62(0.2%) , 2.525/65(0.1%) , 2.501/35.5(0.1%) , 2.501/94.5(0.1%)

Valine (library entry number =36)
Hit ratio(% of total spectral intensity for metabolite): 74.04% (4 of 14 peaks were found)
Peaks found: chem shift/row (% of total intensity)
0.994/56(19%) , 0.994/74(19%) , 1.046/56(18%) , 1.046/74(18%)
Peaks not found: chem shift/row (% of total intensity)
3.617/59(10.4%) , 3.617/71(10.4%) , 2.276/59(1%) , 2.276/71(1%) , 2.276/41(0.7%) , 2.276/89(0.7%) , 2.276/53(0.7%) , 2.276/77(0.7%) , 2.276/35(0.2%) , 2.276/95(0.2%)

Lysine (library entry number =81)
Hit ratio(% of total spectral intensity for metabolite): 76.49% (5 of 13 peaks were found)
Peaks found: chem shift/row (% of total intensity)
3.035/46(21.6%) , 3.035/84(21.6%) , 3.767/65(15.5%) , 3.767/49(8.9%) , 3.767/81(8.9%)
Peaks not found: chem shift/row (% of total intensity)
3.035/64(9.1%) , 3.035/66(9.1%) , 1.909/43.5(1.3%) , 1.909/86.5(1.3%) , 1.733/47(1.1%) , 1.733/83(1.1%) , 1.733/43(0.4%) , 1.733/87(0.4%)

Tyrosine (library entry number =208)
Hit ratio(% of total spectral intensity for metabolite): 61.6% (4 of 18 peaks were found)
Peaks found: chem shift/row (% of total intensity)
6.906/76(20.3%) , 6.906/54(20.3%) , 7.198/54(10.5%) , 7.198/76(10.5%)
Peaks not found: chem shift/row (% of total intensity)
3.947/62(7.1%) , 3.947/68(7.1%) , 3.947/48.5(5.5%) , 3.947/81.5(5.5%) , 6.906/47(1.6%) , 6.906/83(1.6%) , 3.057/56(1.5%) , 3.057/74(1.5%) , 3.057/36(1.4%) , 3.057/94(1.4%) , 3.202/90(1%) , 3.202/40(1%) , 3.202/53(1%) , 3.202/77(1%)

Formic acid (library entry number =148)
Hit ratio(% of total spectral intensity for metabolite): 90% (1 of 1 peaks were found)
Peaks found: chem shift/row (% of total intensity)
8.46/65(100%)
Peaks not found: chem shift/row (% of total intensity)


Methanol (library entry number =202)
Hit ratio(% of total spectral intensity for metabolite): 90% (1 of 1 peaks were found)
Peaks found: chem shift/row (% of total intensity)
3.367/65(100%)
Peaks not found: chem shift/row (% of total intensity)


Uridine-5-diphospho-N-acetylglucosamine (library entry number =171)
Hit ratio(% of total spectral intensity for metabolite): 89.67% (5 of 13 peaks were found)
Peaks found: chem shift/row (% of total intensity)
2.085/65(51.5%) , 7.952/55(11%) , 7.952/75(11%) , 5.976/55(8%) , 5.976/75(8%)
Peaks not found: chem shift/row (% of total intensity)
3.561/65(1.7%) , 3.816/65(1.5%) , 5.976/65(1.3%) , 5.989/65(1.2%) , 3.816/41(1.2%) , 3.816/89(1.2%) , 3.561/89.5(1.1%) , 3.561/40.5(1.1%)

Creatinine (library entry number =29)
Hit ratio(% of total spectral intensity for metabolite): 69.86% (1 of 3 peaks were found)
Peaks found: chem shift/row (% of total intensity)
3.048/65(69.9%)
Peaks not found: chem shift/row (% of total intensity)
4.065/66(15.1%) , 4.065/64(15.1%)

Methionine (library entry number =82)
Hit ratio(% of total spectral intensity for metabolite): 95.05% (4 of 7 peaks were found)
Peaks found: chem shift/row (% of total intensity)
2.143/65(80.1%) , 2.648/65(6%) , 2.648/84(4.4%) , 2.648/46(4.4%)
Peaks not found: chem shift/row (% of total intensity)
3.863/81(1.7%) , 3.863/49(1.7%) , 3.863/65(1.5%)

Taurine (library entry number =181)
Hit ratio(% of total spectral intensity for metabolite): 67.93% (4 of 6 peaks were found)
Peaks found: chem shift/row (% of total intensity)
3.427/65(25.2%) , 3.27/65(19.1%) , 3.27/48(11.8%) , 3.27/82(11.8%)
Peaks not found: chem shift/row (% of total intensity)
3.427/48(16%) , 3.427/82(16%)

Uridine 5-diphosphoglucose (library entry number =165)
Hit ratio(% of total spectral intensity for metabolite): 46.95% (11 of 35 peaks were found)
Peaks found: chem shift/row (% of total intensity)
7.952/75(17.7%) , 7.952/55(17.7%) , 3.786/65(3.8%) , 3.473/65(2.6%) , 3.792/55(1%) , 3.792/75(1%) , 3.546/48(0.7%) , 3.546/82(0.7%) , 3.546/48(0.7%) , 3.546/56(0.6%) , 3.546/73(0.6%)
Peaks not found: chem shift/row (% of total intensity)
5.985/75(13.3%) , 5.985/55(13.3%) , 3.786/41(3%) , 3.786/89(3%) , 3.473/89(2.1%) , 3.473/40.5(2.1%) , 5.995/65(1.9%) , 3.87/46(1.2%) , 3.87/83(1.2%) , 5.6/60.5(1.2%) , 5.6/69.5(1.2%) , 5.614/60.5(1.2%) , 5.614/69.5(1.2%) , 5.995/55(1%) , 5.995/75(1%) , 5.985/64.5(0.7%) , 3.552/56.5(0.7%) , 3.552/73.5(0.7%) , 3.552/48(0.7%) , 3.552/81.5(0.7%) , 3.792/42.5(0.3%) , 3.792/87.5(0.3%) , 3.87/51.5(0.3%) , 3.87/78.5(0.3%)

Citric acid (library entry number =14)
Hit ratio(% of total spectral intensity for metabolite): 100% (4 of 4 peaks were found)
Peaks found: chem shift/row (% of total intensity)
2.541/46(26.2%) , 2.541/84(26.2%) , 2.669/46(23.8%) , 2.669/84(23.8%)
Peaks not found: chem shift/row (% of total intensity)


Succinic acid (library entry number =152)
Hit ratio(% of total spectral intensity for metabolite): 90% (1 of 1 peaks were found)
Peaks found: chem shift/row (% of total intensity)
2.408/65(100%)
Peaks not found: chem shift/row (% of total intensity)


Betaine (library entry number =24)
Hit ratio(% of total spectral intensity for metabolite): 100% (2 of 2 peaks were found)
Peaks found: chem shift/row (% of total intensity)
3.27/65(94.3%) , 3.915/65(5.7%)
Peaks not found: chem shift/row (% of total intensity)


Propionic acid (library entry number =154)
Hit ratio(% of total spectral intensity for metabolite): 91.37% (5 of 7 peaks were found)
Peaks found: chem shift/row (% of total intensity)
1.06/65(33.9%) , 1.06/45(14.4%) , 1.06/85(14.4%) , 2.187/55(14.3%) , 2.187/75(14.3%)
Peaks not found: chem shift/row (% of total intensity)
2.187/94(4.3%) , 2.187/36(4.3%)

N-Acetylneuraminic acid (library entry number =193)
Hit ratio(% of total spectral intensity for metabolite): 79.75% (11 of 27 peaks were found)
Peaks found: chem shift/row (% of total intensity)
2.06/65(59.8%) , 2.043/65(5.9%) , 3.624/58(2%) , 3.624/72(2%) , 3.85/53(1.9%) , 3.85/77(1.9%) , 3.992/51.5(1.8%) , 3.992/78.5(1.8%) , 3.767/65(1.4%) , 3.767/49(0.7%) , 3.767/81(0.7%)
Peaks not found: chem shift/row (% of total intensity)
3.624/42(1.8%) , 3.624/88(1.8%) , 1.83/65(1.7%) , 2.238/65(1.7%) , 3.85/46(1.5%) , 3.85/84(1.5%) , 2.222/55(1.3%) , 2.222/75(1.3%) , 1.83/96(1.1%) , 1.83/34(1.1%) , 2.222/88(1%) , 2.222/42(1%) , 3.767/58.5(0.9%) , 3.767/71.5(0.9%) , 3.767/88(0.7%) , 3.767/42(0.7%)

Choline (library entry number =31)
Hit ratio(% of total spectral intensity for metabolite): 90% (1 of 1 peaks were found)
Peaks found: chem shift/row (% of total intensity)
3.208/65(100%)
Peaks not found: chem shift/row (% of total intensity)


Hypotaurine (library entry number =129)
Hit ratio(% of total spectral intensity for metabolite): 43.91% (2 of 6 peaks were found)
Peaks found: chem shift/row (% of total intensity)
3.367/65(24.8%) , 2.66/65(19.1%)
Peaks not found: chem shift/row (% of total intensity)
3.367/48(16.5%) , 3.367/82(16.5%) , 2.66/47.5(11.5%) , 2.66/82.5(11.5%)

Pantothenic acid (library entry number =99)
Hit ratio(% of total spectral intensity for metabolite): 41.65% (4 of 15 peaks were found)
Peaks found: chem shift/row (% of total intensity)
0.898/65(24.2%) , 2.427/65(8.5%) , 3.527/79(4.5%) , 3.527/51(4.5%)
Peaks not found: chem shift/row (% of total intensity)
0.934/65(20.8%) , 3.993/65(8.4%) , 3.404/79(6.9%) , 3.404/51(6.9%) , 2.427/47.5(3.5%) , 2.427/82.5(3.5%) , 3.447/72.5(2.6%) , 3.447/57.5(2.6%) , 3.447/40(1.3%) , 3.447/90(1.3%) , 3.447/65(0.3%)

Ethanol (library entry number =203)
Hit ratio(% of total spectral intensity for metabolite): 91.16% (5 of 7 peaks were found)
Peaks found: chem shift/row (% of total intensity)
1.189/65(31.3%) , 1.189/83(15.6%) , 1.189/47(15.6%) , 3.662/56(14.4%) , 3.662/74(14.4%)
Peaks not found: chem shift/row (% of total intensity)
3.662/38(4.4%) , 3.662/92(4.4%)

Pyruvic acid (library entry number =101)
Hit ratio(% of total spectral intensity for metabolite): 90% (1 of 1 peaks were found)
Peaks found: chem shift/row (% of total intensity)
2.379/65(100%)
Peaks not found: chem shift/row (% of total intensity)


Thiamine (library entry number =206)
Hit ratio(% of total spectral intensity for metabolite): 68.09% (3 of 11 peaks were found)
Peaks found: chem shift/row (% of total intensity)
2.504/65(43.1%) , 2.567/65(23.1%) , 3.185/65(1.9%)
Peaks not found: chem shift/row (% of total intensity)
8.047/65(8%) , 3.89/65(6.7%) , 3.89/50(4.3%) , 3.89/80(4.3%) , 9.432/65(4.2%) , 5.455/65(2.7%) , 3.185/50(0.9%) , 3.185/80(0.9%)

Ornithine (library entry number =79)
Hit ratio(% of total spectral intensity for metabolite): 58.34% (4 of 23 peaks were found)
Peaks found: chem shift/row (% of total intensity)
3.065/65(25.1%) , 3.788/65(17.4%) , 3.788/49(7.9%) , 3.788/81(7.9%)
Peaks not found: chem shift/row (% of total intensity)
3.065/84(16.7%) , 3.065/46(16.7%) , 1.949/65(0.9%) , 1.836/103(0.8%) , 1.836/27(0.8%) , 1.946/53(0.6%) , 1.946/78(0.5%) , 1.841/62(0.5%) , 1.841/68(0.5%) , 1.949/31(0.5%) , 1.949/40(0.4%) , 1.946/41(0.4%) , 1.946/40(0.4%) , 1.946/100(0.4%) , 1.946/31(0.4%) , 1.949/53(0.3%) , 1.949/77(0.3%) , 1.949/72(0.3%) , 1.949/57(0.3%)

Cysteamine (library entry number =150)
Hit ratio(% of total spectral intensity for metabolite): 56.88% (2 of 6 peaks were found)
Peaks found: chem shift/row (% of total intensity)
3.396/65(32.3%) , 3.042/65(24.6%)
Peaks not found: chem shift/row (% of total intensity)
3.396/48(12.2%) , 3.396/82(12.2%) , 3.042/48(9.3%) , 3.042/82(9.3%)

Butyric acid (library entry number =119)
Hit ratio(% of total spectral intensity for metabolite): 40.12% (2 of 12 peaks were found)
Peaks found: chem shift/row (% of total intensity)
0.898/65(28.6%) , 2.167/65(11.5%)
Peaks not found: chem shift/row (% of total intensity)
0.898/84(12%) , 0.898/46(12%) , 2.167/84(7.9%) , 2.167/46(7.9%) , 1.561/56(6%) , 1.561/74(6%) , 1.561/93(3.3%) , 1.561/37(3.3%) , 1.561/112(0.7%) , 1.561/18(0.7%)

Glutathione (oxidised) (library entry number =91)
Hit ratio(% of total spectral intensity for metabolite): 48.79% (19 of 50 peaks were found)
Peaks found: chem shift/row (% of total intensity)
3.786/65(15.8%) , 3.786/81(5.7%) , 3.786/49(5.7%) , 2.516/65(2.3%) , 2.516/65(2.1%) , 2.516/65(2%) , 2.516/65(2%) , 2.516/45(1.3%) , 2.516/85(1.3%) , 2.516/45(1.2%) , 2.516/85(1.2%) , 2.516/45(1.2%) , 2.516/85(1.2%) , 3.822/64.5(1.2%) , 2.516/45(1.1%) , 2.516/85(1.1%) , 3.778/64.5(1.1%) , 3.786/64.5(1%) , 2.516/26(0.2%)
Peaks not found: chem shift/row (% of total intensity)
2.971/47(4.1%) , 2.971/83(4.1%) , 3.306/47(3.7%) , 3.306/83(3.7%) , 2.165/57(3.7%) , 2.165/73(3.7%) , 3.317/47(3.4%) , 3.317/83(3.4%) , 2.991/47(3.3%) , 2.991/83(3.3%) , 5.716/65(1.9%) , 2.165/37(1.8%) , 2.165/93(1.8%) , 2.54/76(1.6%) , 2.54/54(1.6%) , 3.799/64.5(1.2%) , 2.54/33(0.9%) , 2.54/97(0.9%) , 2.54/13.5(0.4%) , 2.54/116(0.4%) , 2.498/62(0.3%) , 2.498/68(0.3%) , 2.515/61.5(0.2%) , 2.515/68.5(0.2%) , 2.516/103(0.2%) , 2.54/61(0.2%) , 2.54/69(0.2%) , 2.516/103.5(0.2%) , 2.516/27(0.2%) , 2.524/61(0.2%) , 2.524/69(0.2%)

Porphobilinogen (library entry number =170)
Hit ratio(% of total spectral intensity for metabolite): 60.32% (2 of 8 peaks were found)
Peaks found: chem shift/row (% of total intensity)
3.413/65(40.6%) , 4.168/65(19.7%)
Peaks not found: chem shift/row (% of total intensity)
2.401/45.5(10.2%) , 2.401/84.5(10.2%) , 2.401/64.5(6.4%) , 2.66/85(5.2%) , 2.66/45(5.2%) , 2.66/65(2.5%)

Glucosamine-6-phosphate (library entry number =173)
Hit ratio(% of total spectral intensity for metabolite): 48.61% (12 of 29 peaks were found)
Peaks found: chem shift/row (% of total intensity)
3.884/65(8.1%) , 3.657/65(7%) , 3.632/65(6.4%) , 3.598/77(4.5%) , 3.598/53(4.5%) , 4.005/61(3.3%) , 4.005/69(3.3%) , 3.285/74(2.9%) , 3.285/56(2.9%) , 3.632/41(2.8%) , 3.632/88.5(2.8%) , 3.367/65(0.2%)
Peaks not found: chem shift/row (% of total intensity)
3.884/40(5.4%) , 3.884/90(5.4%) , 5.435/60(4.3%) , 5.435/70(4.3%) , 2.969/51.5(3.8%) , 2.969/78(3.8%) , 2.961/51.5(3.8%) , 2.961/78(3.8%) , 3.657/89.5(3.2%) , 3.657/40.5(3.2%) , 3.285/46.5(2.8%) , 3.285/83(2.8%) , 2.934/51.5(1.7%) , 2.934/78(1.7%) , 4.026/70(1.1%) , 4.069/55(0.3%) , 4.069/75(0.3%)

Ergothioneine (library entry number =1)
Hit ratio(% of total spectral intensity for metabolite): 89.35% (3 of 7 peaks were found)
Peaks found: chem shift/row (% of total intensity)
3.27/65(85.6%) , 3.893/75(1.9%) , 3.893/55(1.9%)
Peaks not found: chem shift/row (% of total intensity)
6.805/64(3.5%) , 6.805/66(3.5%) , 3.893/85(1.8%) , 3.893/45(1.8%)

Acetylcholine (library entry number =22)
Hit ratio(% of total spectral intensity for metabolite): 100% (2 of 2 peaks were found)
Peaks found: chem shift/row (% of total intensity)
3.225/65(57.1%) , 2.151/65(42.9%)
Peaks not found: chem shift/row (% of total intensity)


Ethylenediaminetetraacetic acid (EDTA) (library entry number =140)
Hit ratio(% of total spectral intensity for metabolite): 100% (2 of 2 peaks were found)
Peaks found: chem shift/row (% of total intensity)
3.657/65(73.8%) , 3.27/65(26.2%)
Peaks not found: chem shift/row (% of total intensity)


Uridine-5-diphosphogalactose (library entry number =189)
Hit ratio(% of total spectral intensity for metabolite): 43.19% (13 of 53 peaks were found)
Peaks found: chem shift/row (% of total intensity)
7.952/55(18.6%) , 7.952/75(18.6%) , 3.754/65(1.7%) , 3.736/57(0.7%) , 3.736/72.5(0.7%) , 3.756/56.5(0.5%) , 3.756/73.5(0.5%) , 3.736/72(0.5%) , 3.756/55(0.3%) , 3.756/75(0.3%) , 3.786/46(0.2%) , 3.786/83.5(0.2%) , 3.756/43.5(0.2%)
Peaks not found: chem shift/row (% of total intensity)
5.985/55(15.3%) , 5.985/75(15.3%) , 3.924/82(1.7%) , 3.924/48(1.7%) , 5.652/70(1.6%) , 5.652/60(1.6%) , 3.924/56(1.5%) , 3.924/74(1.5%) , 5.637/60.5(1.5%) , 5.637/69.5(1.5%) , 4.041/65(1.2%) , 4.381/60.5(0.8%) , 4.381/69.5(0.8%) , 5.985/64.5(0.6%) , 3.754/81(0.6%) , 3.754/48.5(0.6%) , 3.815/83(0.6%) , 3.815/47(0.6%) , 4.381/65(0.5%) , 3.822/82.5(0.5%) , 3.822/47(0.5%) , 3.815/73(0.5%) , 3.815/56.5(0.5%) , 3.822/56.5(0.5%) , 3.822/73(0.5%) , 3.768/59(0.4%) , 3.768/71(0.4%) , 3.736/85.5(0.3%) , 3.736/44.5(0.3%) , 3.754/35(0.3%) , 3.754/94.5(0.3%) , 3.768/40(0.2%) , 3.768/89.5(0.2%) , 3.756/83(0.2%) , 3.778/51.5(0.2%) , 3.778/78.5(0.2%) , 3.756/65(0.2%) , 3.756/44.5(0.2%) , 3.756/85(0.2%) , 3.73/65(0.2%)

________________________________________________________________________________________________________________

Table 3.  Information to help in the interpretation of the pJRES graphical output of the analysis.
For each peak in the estimate pJRES spectrum (visible in yellow in the associated graphical output file) is given
the chemical shift, intensity and contributing metabolites with percentage contributions.
This table is ordered by intensity, with the most intense estimated pJRES peak detailed first.

Chemical shift	Intensity of estimated pJRES	Contributing metabolites/percentages
1.332	0.1584	Lactic acid(100%); 
3.232	0.1544	Glycerophosphorylcholine(88.2%); Phosphoethanolamine(7.6%); Carnitine(4%); 3-Methylhistidine(0.2%); Acetylcholine(0%); Choline(0%); Betaine(0%); 
3.632	0.04443	myo-Inositol(97.3%); Glycerol-3-phosphate(2.4%); Valine(0.2%); N-Acetylneuraminic acid(0%); Glycine(0%); Ethylenediaminetetraacetic acid (EDTA)(0%); Methyl isobutyric acid(0%); Glucosamine-6-phosphate(0%); Ethanol(0%); 
3.292	0.03815	myo-Inositol(98.5%); Glycerophosphorylcholine(1.2%); Betaine(0.2%); Carnitine(0.1%); Taurine(0%); Ergothioneine(0%); Methanol(0%); Choline(0%); Ethylenediaminetetraacetic acid (EDTA)(0%); Glutathione (oxidised)(0%); Glucosamine-6-phosphate(0%); Acetylcholine(0%); 
3.547	0.03635	myo-Inositol(86.9%); Malonyl coenzyme A(11.7%); Fructose(0.7%); Glycine(0.6%); Uridine 5-diphosphoglucose(0.1%); 
4.122	0.02396	Lactic acid(99.6%); Fructose(0.4%); 
3.567	0.02272	Glycine(80.3%); Fructose(16.2%); myo-Inositol(2.5%); Malonyl coenzyme A(0.7%); Uridine-5-diphospho-N-acetylglucosamine(0.3%); 
1.147	0.02092	Methyl isobutyric acid(100%); Ethanol(0%); 
3.767	0.0197	Citrulline(89.8%); Lysine(4.7%); Glutamine(4.3%); N-Acetylneuraminic acid(0.7%); Alanine(0.2%); Glutathione (reduced)(0.1%); Glutathione (oxidised)(0%); 3-Methylhistidine(0%); Methyl isobutyric acid(0%); Uridine-5-diphosphogalactose(0%); 
1.922	0.01946	Acetic acid(99.2%); Citrulline(0.8%); 
3.692	0.01486	Glycerol-3-phosphate(87.9%); Methyl isobutyric acid(9.3%); Isoleucine(1.7%); Fructose(1%); Ethylenediaminetetraacetic acid (EDTA)(0%); Ethanol(0%); 
3.047	0.01473	Phosphocreatine(50.5%); Creatine(31.6%); Creatinine(16.7%); Lysine(0.7%); Cysteamine(0.4%); Tyrosine(0%); Malonyl coenzyme A(0%); Ornithine(0%); 
3.612	0.01438	Glycerol-3-phosphate(81.2%); Valine(12.2%); myo-Inositol(5.3%); Fructose(1.1%); Glycine(0.2%); N-Acetylneuraminic acid(0.1%); Ethylenediaminetetraacetic acid (EDTA)(0%); 
3.782	0.01432	Glutamine(43.8%); Glutathione (reduced)(41.1%); Glycerol-3-phosphate(7.5%); Alanine(4.8%); Uridine 5-diphosphoglucose(1.7%); Citrulline(0.5%); Glutathione (oxidised)(0.4%); Ornithine(0.1%); Lysine(0%); Uridine-5-diphosphogalactose(0%); 
1.012	0.01418	Isoleucine(97.8%); Valine(1.8%); Leucine(0.4%); Propionic acid(0%); 
0.9423	0.01399	Isoleucine(98.1%); Leucine(1.3%); Pantothenic acid(0.6%); Valine(0%); Butyric acid(0%); 
1.487	0.01319	Alanine(100%); 
3.702	0.01225	Methyl isobutyric acid(77.7%); Glycerol-3-phosphate(20.7%); Fructose(1.2%); Isoleucine(0.4%); Ethylenediaminetetraacetic acid (EDTA)(0%); 
2.142	0.0107	Glutamine(56.1%); Methionine(43.3%); Acetylcholine(0.3%); N-Acetylneuraminic acid(0.2%); Butyric acid(0%); Propionic acid(0%); 
4.072	0.01009	myo-Inositol(98.9%); Creatinine(1.1%); Glucosamine-6-phosphate(0%); 
3.992	0.009877	Phosphoethanolamine(92.1%); Malonyl coenzyme A(3%); Asparagine(2.6%); Pantothenic acid(1.2%); N-Acetylneuraminic acid(1%); Fructose(0%); 
2.027	0.009602	N-Acetylaspartate (NAA)(99%); Pyroglutamic acid(0.8%); N-Acetylneuraminic acid(0.2%); Acetylcholine(0%); 
3.977	0.00824	Phosphoethanolamine(100%); Pantothenic acid(0%); Phosphocreatine(0%); 
2.457	0.00809	Glutamine(86.5%); Carnitine(13.1%); Pyroglutamic acid(0.2%); Succinic acid(0.1%); Thiamine(0%); 
2.407	0.007292	Succinic acid(66.8%); Pyroglutamic acid(22.3%); Glutamine(6.9%); Carnitine(3.7%); Porphobilinogen(0.2%); Malic acid(0.1%); Pyruvic acid(0.1%); Pantothenic acid(0%); 
3.677	0.007013	Isoleucine(68.5%); Glycerol-3-phosphate(22%); Malonyl coenzyme A(7.1%); Methyl isobutyric acid(2%); Ethanol(0.2%); Fructose(0.1%); Ethylenediaminetetraacetic acid (EDTA)(0.1%); 
3.152	0.006882	Citrulline(96.5%); Glycerophosphorylcholine(2.9%); Malonyl coenzyme A(0.2%); Carnitine(0.2%); Choline(0.1%); Acetylcholine(0%); 
3.737	0.006736	3-Methylhistidine(85.2%); Leucine(11.3%); Fructose(2.8%); Methyl isobutyric acid(0.7%); Uridine-5-diphosphogalactose(0%); Ethylenediaminetetraacetic acid (EDTA)(0%); 
3.272	0.006709	Betaine(55.1%); Glycerophosphorylcholine(17.3%); Taurine(16.3%); myo-Inositol(5%); Ergothioneine(4.1%); Carnitine(1.2%); Ethylenediaminetetraacetic acid (EDTA)(1%); Choline(0.1%); Acetylcholine(0%); 
4.002	0.006146	Asparagine(68.8%); Malonyl coenzyme A(14.8%); Phosphoethanolamine(12.6%); Fructose(3.3%); Pantothenic acid(0.3%); Glucosamine-6-phosphate(0%); N-Acetylneuraminic acid(0%); 
3.367	0.005724	Methanol(88.6%); Hypotaurine(9.4%); Glycerophosphorylcholine(1.9%); Betaine(0%); Malonyl coenzyme A(0%); Glucosamine-6-phosphate(0%); Cysteamine(0%); 
0.9923	0.00561	Valine(92.2%); Isoleucine(6.6%); Leucine(1.2%); 
1.047	0.004922	Valine(95.3%); Propionic acid(2.9%); Isoleucine(1.8%); 
8.277	0.004822	Malonyl coenzyme A(100%); 
2.437	0.004413	Carnitine(47%); Glutamine(36.9%); Malonyl coenzyme A(14.8%); Succinic acid(0.6%); Pyroglutamic acid(0.5%); Pantothenic acid(0.2%); Pyruvic acid(0%); Thiamine(0%); 
3.722	0.004188	Fructose(93.1%); Methyl isobutyric acid(3.6%); 3-Methylhistidine(3.3%); Uridine-5-diphosphogalactose(0%); Ethylenediaminetetraacetic acid (EDTA)(0%); 
2.677	0.00415	Malic acid(94.9%); Citric acid(4.7%); N-Acetylaspartate (NAA)(0.3%); Hypotaurine(0.1%); 
2.167	0.003863	Glutathione (reduced)(77.7%); Glutamine(14.7%); Butyric acid(3.9%); Methionine(2.2%); Propionic acid(0.7%); Glutathione (oxidised)(0.6%); Acetylcholine(0.1%); N-Acetylneuraminic acid(0%); 
3.427	0.003575	Carnitine(51.9%); Taurine(47.8%); Methanol(0.1%); Porphobilinogen(0.1%); Pantothenic acid(0%); Cysteamine(0%); 
2.372	0.003534	Malic acid(91.1%); Pyruvic acid(8.4%); Succinic acid(0.6%); 
3.937	0.003504	Creatine(96.3%); Tyrosine(2.7%); Phosphocreatine(1%); Betaine(0%); 
8.552	0.003087	Malonyl coenzyme A(100%); 
0.9723	0.003085	Leucine(90.7%); Isoleucine(5.3%); Valine(4%); 
3.947	0.002997	Phosphocreatine(47.7%); Tyrosine(37.9%); Creatine(14.4%); 
0.9573	0.002979	Leucine(76.4%); Isoleucine(22.5%); Valine(0.9%); Pantothenic acid(0.2%); Butyric acid(0%); 
3.127	0.002908	Malonyl coenzyme A(98.1%); Glycerophosphorylcholine(1.8%); Choline(0.1%); Acetylcholine(0%); 
2.952	0.002889	Asparagine(95.3%); Glutathione (reduced)(4.6%); Glucosamine-6-phosphate(0.1%); 
2.862	0.00287	Asparagine(100%); 
1.057	0.002683	Propionic acid(80.8%); Valine(18.1%); Isoleucine(1.2%); 
2.087	0.002648	Uridine-5-diphospho-N-acetylglucosamine(98.9%); N-Acetylneuraminic acid(0.7%); Methionine(0.2%); N-Acetylaspartate (NAA)(0.2%); Acetylcholine(0%); 
8.462	0.002522	Formic acid(100%); 
0.7223	0.002403	Malonyl coenzyme A(100%); 
6.907	0.002219	Tyrosine(100%); 
7.952	0.002005	Uridine-5-diphospho-N-acetylglucosamine(58.3%); Uridine 5-diphosphoglucose(40.1%); Uridine-5-diphosphogalactose(1.6%); 
0.8623	0.001975	Malonyl coenzyme A(99.9%); Butyric acid(0.1%); 
1.262	0.001961	Isoleucine(100%); 
2.642	0.001836	Methyl isobutyric acid(75.5%); Methionine(22.3%); Citric acid(1.3%); Hypotaurine(0.9%); 
3.962	0.00177	3-Methylhistidine(91.7%); Phosphocreatine(6.5%); Creatine(1.6%); Tyrosine(0.2%); 
3.657	0.001726	Glycerol-3-phosphate(65.1%); Ethanol(13.8%); Ethylenediaminetetraacetic acid (EDTA)(12.2%); Isoleucine(5.1%); Methyl isobutyric acid(1.7%); myo-Inositol(1.3%); Fructose(0.7%); Glucosamine-6-phosphate(0.1%); 
2.557	0.001712	Glutathione (reduced)(93.4%); Citric acid(4.8%); Thiamine(1.4%); Glutathione (oxidised)(0.4%); 
3.852	0.001563	Glycerol-3-phosphate(90.1%); N-Acetylneuraminic acid(8%); Methionine(1.9%); 
3.902	0.001559	Fructose(97.9%); Betaine(1.2%); Thiamine(0.6%); Ergothioneine(0.2%); Creatine(0.1%); 
2.507	0.00151	N-Acetylaspartate (NAA)(41.6%); Pyroglutamic acid(38.9%); Thiamine(18.7%); Citric acid(0.6%); Glutathione (oxidised)(0.1%); Succinic acid(0.1%); 
3.867	0.001493	Glycerol-3-phosphate(84.5%); Methionine(11.8%); Uridine 5-diphosphoglucose(3.2%); N-Acetylneuraminic acid(0.5%); Thiamine(0%); 
6.177	0.001456	Malonyl coenzyme A(100%); 
2.487	0.001454	Glutamine(55%); N-Acetylaspartate (NAA)(35.6%); Carnitine(7.5%); Thiamine(1.1%); Pyroglutamic acid(0.7%); Succinic acid(0.1%); 
2.187	0.001436	Propionic acid(97%); Methionine(2.9%); Butyric acid(0.1%); Acetylcholine(0%); 
7.197	0.001423	Tyrosine(100%); 
3.592	0.001307	myo-Inositol(45.4%); Fructose(25.3%); Glycine(13.7%); Glycerol-3-phosphate(12.6%); Valine(2.8%); Glucosamine-6-phosphate(0.1%); Malonyl coenzyme A(0.1%); Ethylenediaminetetraacetic acid (EDTA)(0%); 
3.832	0.001224	Glycerol-3-phosphate(99.2%); Uridine-5-diphospho-N-acetylglucosamine(0.8%); 
2.542	0.001215	Citric acid(96.5%); Glutathione (reduced)(2.9%); Thiamine(0.5%); Glutathione (oxidised)(0%); 
4.307	0.0012	Malic acid(100%); 
6.162	0.001139	Malonyl coenzyme A(100%); 
3.317	0.001121	Glutathione (reduced)(45.1%); 3-Methylhistidine(28.2%); Glycerophosphorylcholine(15.9%); myo-Inositol(7.1%); Glutathione (oxidised)(1.5%); Methanol(1.1%); Betaine(1%); Ergothioneine(0.1%); Acetylcholine(0%); Ethylenediaminetetraacetic acid (EDTA)(0%); Choline(0%); 
2.057	0.001114	N-Acetylneuraminic acid(93.4%); N-Acetylaspartate (NAA)(4%); Uridine-5-diphospho-N-acetylglucosamine(1.7%); Pyroglutamic acid(0.8%); Methionine(0.1%); Acetylcholine(0%); 
5.977	0.001068	Uridine-5-diphospho-N-acetylglucosamine(89.5%); Uridine 5-diphosphoglucose(10.1%); Uridine-5-diphosphogalactose(0.4%); 
1.187	0.001004	Ethanol(95.1%); Methyl isobutyric acid(4.9%); 
4.032	0.0009477	Fructose(100%); Uridine-5-diphosphogalactose(0%); 
3.882	0.000939	Glycerol-3-phosphate(95.5%); Thiamine(2.5%); Glucosamine-6-phosphate(1.7%); Ergothioneine(0.3%); 
2.972	0.0009072	Glutathione (reduced)(76%); Asparagine(21.3%); Glutathione (oxidised)(2.3%); Glucosamine-6-phosphate(0.3%); Creatine(0%); 
3.352	0.0008039	Malonyl coenzyme A(71.4%); Methanol(22%); Glycerophosphorylcholine(3.6%); Hypotaurine(2.7%); Betaine(0.2%); Ergothioneine(0%); Acetylcholine(0%); 
2.932	0.0007449	Asparagine(55.7%); Glutathione (reduced)(44.1%); Glucosamine-6-phosphate(0.2%); 
2.277	0.000656	Valine(99.8%); Acetylcholine(0.2%); 
0.8973	0.0006379	Pantothenic acid(51.7%); Butyric acid(48.3%); 
2.907	0.0005993	Asparagine(100%); 
1.897	0.0004904	Citrulline(72.8%); Acetic acid(26.9%); Lysine(0.3%); 
1.712	0.0004358	Leucine(100%); 
2.997	0.0003264	Glutathione (reduced)(90.3%); Creatine(6.6%); Glutathione (oxidised)(2.5%); Creatinine(0.5%); 
2.887	0.0003204	Asparagine(100%); 
3.402	0.0002964	Cysteamine(45.2%); Pantothenic acid(37.4%); Methanol(8.9%); Taurine(5.2%); Porphobilinogen(2.8%); Carnitine(0.5%); Hypotaurine(0%); 
2.622	0.0002952	Malonyl coenzyme A(97.7%); Citric acid(1.2%); Methionine(0.5%); Methyl isobutyric acid(0.4%); Thiamine(0.2%); Hypotaurine(0%); 
2.837	0.0002796	Asparagine(100%); 
2.207	0.0002645	Methionine(89%); Propionic acid(10.8%); Acetylcholine(0.1%); N-Acetylneuraminic acid(0%); 
0.7373	0.0002596	Malonyl coenzyme A(100%); 
8.067	0.0002008	3-Methylhistidine(99.3%); Thiamine(0.7%); 
4.187	0.0001723	Pyroglutamic acid(99.8%); Porphobilinogen(0.2%); 
1.562	0.0001349	Butyric acid(100%); 
3.472	0.0001343	Uridine 5-diphosphoglucose(99.8%); Taurine(0.2%); 
2.222	0.000112	N-Acetylneuraminic acid(95.3%); Methionine(2.4%); Propionic acid(2.2%); Acetylcholine(0.1%); 
1.682	0.0001074	Leucine(100%); 
7.132	9.331e-05	3-Methylhistidine(100%); 
1.732	8.759e-05	Lysine(86.4%); Leucine(13.6%); 
1.832	8.144e-05	N-Acetylneuraminic acid(98.5%); Ornithine(1.5%); 
8.047	7.949e-05	Thiamine(100%); 
1.742	7.053e-05	Leucine(100%); 
5.612	5.366e-05	Uridine 5-diphosphoglucose(100%); 
5.602	5.299e-05	Uridine 5-diphosphoglucose(100%); 
9.432	3.96e-05	Thiamine(100%); 
4.167	3.568e-05	Porphobilinogen(100%); 
2.237	3.34e-05	N-Acetylneuraminic acid(99.7%); Acetylcholine(0.3%); 
5.457	2.777e-05	Thiamine(100%); 
1.097	2.761e-05	Methyl isobutyric acid(73.2%); Propionic acid(26.8%); 
6.802	1.764e-05	Ergothioneine(100%); 
8.237	1.155e-05	Malonyl coenzyme A(100%); 
1.852	8.616e-06	Acetic acid(100%); 
5.437	6.974e-06	Glucosamine-6-phosphate(96.3%); Thiamine(3.7%); 
5.717	4.881e-06	Glutathione (oxidised)(100%); 
5.652	3.279e-06	Uridine-5-diphosphogalactose(100%); 
5.637	3.098e-06	Uridine-5-diphosphogalactose(100%); 
2.322	2.75e-06	Succinic acid(65.7%); Pyruvic acid(34.3%); 
4.382	1.515e-06	Uridine-5-diphosphogalactose(100%); 
________________________________________________________________________________________________________________

Table 4.  Information to help in the interpretation of the pJRES graphical output of the analysis.
For each peak in the estimate pJRES spectrum (visible in yellow in the associated graphical output file) is given
the chemical shift, intensity and contributing metabolites with percentage contributions.
This table is ordered by chemical shift, with the estimated pJRES peak having the highest chemical shift detailed first.

Chemical shift	Intensity of estimated pJRES	Contributing metabolites/percentages
9.432	3.96e-05	Thiamine(100%); 
8.552	0.003087	Malonyl coenzyme A(100%); 
8.462	0.002522	Formic acid(100%); 
8.277	0.004822	Malonyl coenzyme A(100%); 
8.237	1.155e-05	Malonyl coenzyme A(100%); 
8.067	0.0002008	3-Methylhistidine(99.3%); Thiamine(0.7%); 
8.047	7.949e-05	Thiamine(100%); 
7.952	0.002005	Uridine-5-diphospho-N-acetylglucosamine(58.3%); Uridine 5-diphosphoglucose(40.1%); Uridine-5-diphosphogalactose(1.6%); 
7.197	0.001423	Tyrosine(100%); 
7.132	9.331e-05	3-Methylhistidine(100%); 
6.907	0.002219	Tyrosine(100%); 
6.802	1.764e-05	Ergothioneine(100%); 
6.177	0.001456	Malonyl coenzyme A(100%); 
6.162	0.001139	Malonyl coenzyme A(100%); 
5.977	0.001068	Uridine-5-diphospho-N-acetylglucosamine(89.5%); Uridine 5-diphosphoglucose(10.1%); Uridine-5-diphosphogalactose(0.4%); 
5.717	4.881e-06	Glutathione (oxidised)(100%); 
5.652	3.279e-06	Uridine-5-diphosphogalactose(100%); 
5.637	3.098e-06	Uridine-5-diphosphogalactose(100%); 
5.612	5.366e-05	Uridine 5-diphosphoglucose(100%); 
5.602	5.299e-05	Uridine 5-diphosphoglucose(100%); 
5.457	2.777e-05	Thiamine(100%); 
5.437	6.974e-06	Glucosamine-6-phosphate(96.3%); Thiamine(3.7%); 
4.382	1.515e-06	Uridine-5-diphosphogalactose(100%); 
4.307	0.0012	Malic acid(100%); 
4.187	0.0001723	Pyroglutamic acid(99.8%); Porphobilinogen(0.2%); 
4.167	3.568e-05	Porphobilinogen(100%); 
4.122	0.02396	Lactic acid(99.6%); Fructose(0.4%); 
4.072	0.01009	myo-Inositol(98.9%); Creatinine(1.1%); Glucosamine-6-phosphate(0%); 
4.032	0.0009477	Fructose(100%); Uridine-5-diphosphogalactose(0%); 
4.002	0.006146	Asparagine(68.8%); Malonyl coenzyme A(14.8%); Phosphoethanolamine(12.6%); Fructose(3.3%); Pantothenic acid(0.3%); Glucosamine-6-phosphate(0%); N-Acetylneuraminic acid(0%); 
3.992	0.009877	Phosphoethanolamine(92.1%); Malonyl coenzyme A(3%); Asparagine(2.6%); Pantothenic acid(1.2%); N-Acetylneuraminic acid(1%); Fructose(0%); 
3.977	0.00824	Phosphoethanolamine(100%); Pantothenic acid(0%); Phosphocreatine(0%); 
3.962	0.00177	3-Methylhistidine(91.7%); Phosphocreatine(6.5%); Creatine(1.6%); Tyrosine(0.2%); 
3.947	0.002997	Phosphocreatine(47.7%); Tyrosine(37.9%); Creatine(14.4%); 
3.937	0.003504	Creatine(96.3%); Tyrosine(2.7%); Phosphocreatine(1%); Betaine(0%); 
3.902	0.001559	Fructose(97.9%); Betaine(1.2%); Thiamine(0.6%); Ergothioneine(0.2%); Creatine(0.1%); 
3.882	0.000939	Glycerol-3-phosphate(95.5%); Thiamine(2.5%); Glucosamine-6-phosphate(1.7%); Ergothioneine(0.3%); 
3.867	0.001493	Glycerol-3-phosphate(84.5%); Methionine(11.8%); Uridine 5-diphosphoglucose(3.2%); N-Acetylneuraminic acid(0.5%); Thiamine(0%); 
3.852	0.001563	Glycerol-3-phosphate(90.1%); N-Acetylneuraminic acid(8%); Methionine(1.9%); 
3.832	0.001224	Glycerol-3-phosphate(99.2%); Uridine-5-diphospho-N-acetylglucosamine(0.8%); 
3.782	0.01432	Glutamine(43.8%); Glutathione (reduced)(41.1%); Glycerol-3-phosphate(7.5%); Alanine(4.8%); Uridine 5-diphosphoglucose(1.7%); Citrulline(0.5%); Glutathione (oxidised)(0.4%); Ornithine(0.1%); Lysine(0%); Uridine-5-diphosphogalactose(0%); 
3.767	0.0197	Citrulline(89.8%); Lysine(4.7%); Glutamine(4.3%); N-Acetylneuraminic acid(0.7%); Alanine(0.2%); Glutathione (reduced)(0.1%); Glutathione (oxidised)(0%); 3-Methylhistidine(0%); Methyl isobutyric acid(0%); Uridine-5-diphosphogalactose(0%); 
3.737	0.006736	3-Methylhistidine(85.2%); Leucine(11.3%); Fructose(2.8%); Methyl isobutyric acid(0.7%); Uridine-5-diphosphogalactose(0%); Ethylenediaminetetraacetic acid (EDTA)(0%); 
3.722	0.004188	Fructose(93.1%); Methyl isobutyric acid(3.6%); 3-Methylhistidine(3.3%); Uridine-5-diphosphogalactose(0%); Ethylenediaminetetraacetic acid (EDTA)(0%); 
3.702	0.01225	Methyl isobutyric acid(77.7%); Glycerol-3-phosphate(20.7%); Fructose(1.2%); Isoleucine(0.4%); Ethylenediaminetetraacetic acid (EDTA)(0%); 
3.692	0.01486	Glycerol-3-phosphate(87.9%); Methyl isobutyric acid(9.3%); Isoleucine(1.7%); Fructose(1%); Ethylenediaminetetraacetic acid (EDTA)(0%); Ethanol(0%); 
3.677	0.007013	Isoleucine(68.5%); Glycerol-3-phosphate(22%); Malonyl coenzyme A(7.1%); Methyl isobutyric acid(2%); Ethanol(0.2%); Fructose(0.1%); Ethylenediaminetetraacetic acid (EDTA)(0.1%); 
3.657	0.001726	Glycerol-3-phosphate(65.1%); Ethanol(13.8%); Ethylenediaminetetraacetic acid (EDTA)(12.2%); Isoleucine(5.1%); Methyl isobutyric acid(1.7%); myo-Inositol(1.3%); Fructose(0.7%); Glucosamine-6-phosphate(0.1%); 
3.632	0.04443	myo-Inositol(97.3%); Glycerol-3-phosphate(2.4%); Valine(0.2%); N-Acetylneuraminic acid(0%); Glycine(0%); Ethylenediaminetetraacetic acid (EDTA)(0%); Methyl isobutyric acid(0%); Glucosamine-6-phosphate(0%); Ethanol(0%); 
3.612	0.01438	Glycerol-3-phosphate(81.2%); Valine(12.2%); myo-Inositol(5.3%); Fructose(1.1%); Glycine(0.2%); N-Acetylneuraminic acid(0.1%); Ethylenediaminetetraacetic acid (EDTA)(0%); 
3.592	0.001307	myo-Inositol(45.4%); Fructose(25.3%); Glycine(13.7%); Glycerol-3-phosphate(12.6%); Valine(2.8%); Glucosamine-6-phosphate(0.1%); Malonyl coenzyme A(0.1%); Ethylenediaminetetraacetic acid (EDTA)(0%); 
3.567	0.02272	Glycine(80.3%); Fructose(16.2%); myo-Inositol(2.5%); Malonyl coenzyme A(0.7%); Uridine-5-diphospho-N-acetylglucosamine(0.3%); 
3.547	0.03635	myo-Inositol(86.9%); Malonyl coenzyme A(11.7%); Fructose(0.7%); Glycine(0.6%); Uridine 5-diphosphoglucose(0.1%); 
3.472	0.0001343	Uridine 5-diphosphoglucose(99.8%); Taurine(0.2%); 
3.427	0.003575	Carnitine(51.9%); Taurine(47.8%); Methanol(0.1%); Porphobilinogen(0.1%); Pantothenic acid(0%); Cysteamine(0%); 
3.402	0.0002964	Cysteamine(45.2%); Pantothenic acid(37.4%); Methanol(8.9%); Taurine(5.2%); Porphobilinogen(2.8%); Carnitine(0.5%); Hypotaurine(0%); 
3.367	0.005724	Methanol(88.6%); Hypotaurine(9.4%); Glycerophosphorylcholine(1.9%); Betaine(0%); Malonyl coenzyme A(0%); Glucosamine-6-phosphate(0%); Cysteamine(0%); 
3.352	0.0008039	Malonyl coenzyme A(71.4%); Methanol(22%); Glycerophosphorylcholine(3.6%); Hypotaurine(2.7%); Betaine(0.2%); Ergothioneine(0%); Acetylcholine(0%); 
3.317	0.001121	Glutathione (reduced)(45.1%); 3-Methylhistidine(28.2%); Glycerophosphorylcholine(15.9%); myo-Inositol(7.1%); Glutathione (oxidised)(1.5%); Methanol(1.1%); Betaine(1%); Ergothioneine(0.1%); Acetylcholine(0%); Ethylenediaminetetraacetic acid (EDTA)(0%); Choline(0%); 
3.292	0.03815	myo-Inositol(98.5%); Glycerophosphorylcholine(1.2%); Betaine(0.2%); Carnitine(0.1%); Taurine(0%); Ergothioneine(0%); Methanol(0%); Choline(0%); Ethylenediaminetetraacetic acid (EDTA)(0%); Glutathione (oxidised)(0%); Glucosamine-6-phosphate(0%); Acetylcholine(0%); 
3.272	0.006709	Betaine(55.1%); Glycerophosphorylcholine(17.3%); Taurine(16.3%); myo-Inositol(5%); Ergothioneine(4.1%); Carnitine(1.2%); Ethylenediaminetetraacetic acid (EDTA)(1%); Choline(0.1%); Acetylcholine(0%); 
3.232	0.1544	Glycerophosphorylcholine(88.2%); Phosphoethanolamine(7.6%); Carnitine(4%); 3-Methylhistidine(0.2%); Acetylcholine(0%); Choline(0%); Betaine(0%); 
3.152	0.006882	Citrulline(96.5%); Glycerophosphorylcholine(2.9%); Malonyl coenzyme A(0.2%); Carnitine(0.2%); Choline(0.1%); Acetylcholine(0%); 
3.127	0.002908	Malonyl coenzyme A(98.1%); Glycerophosphorylcholine(1.8%); Choline(0.1%); Acetylcholine(0%); 
3.047	0.01473	Phosphocreatine(50.5%); Creatine(31.6%); Creatinine(16.7%); Lysine(0.7%); Cysteamine(0.4%); Tyrosine(0%); Malonyl coenzyme A(0%); Ornithine(0%); 
2.997	0.0003264	Glutathione (reduced)(90.3%); Creatine(6.6%); Glutathione (oxidised)(2.5%); Creatinine(0.5%); 
2.972	0.0009072	Glutathione (reduced)(76%); Asparagine(21.3%); Glutathione (oxidised)(2.3%); Glucosamine-6-phosphate(0.3%); Creatine(0%); 
2.952	0.002889	Asparagine(95.3%); Glutathione (reduced)(4.6%); Glucosamine-6-phosphate(0.1%); 
2.932	0.0007449	Asparagine(55.7%); Glutathione (reduced)(44.1%); Glucosamine-6-phosphate(0.2%); 
2.907	0.0005993	Asparagine(100%); 
2.887	0.0003204	Asparagine(100%); 
2.862	0.00287	Asparagine(100%); 
2.837	0.0002796	Asparagine(100%); 
2.677	0.00415	Malic acid(94.9%); Citric acid(4.7%); N-Acetylaspartate (NAA)(0.3%); Hypotaurine(0.1%); 
2.642	0.001836	Methyl isobutyric acid(75.5%); Methionine(22.3%); Citric acid(1.3%); Hypotaurine(0.9%); 
2.622	0.0002952	Malonyl coenzyme A(97.7%); Citric acid(1.2%); Methionine(0.5%); Methyl isobutyric acid(0.4%); Thiamine(0.2%); Hypotaurine(0%); 
2.557	0.001712	Glutathione (reduced)(93.4%); Citric acid(4.8%); Thiamine(1.4%); Glutathione (oxidised)(0.4%); 
2.542	0.001215	Citric acid(96.5%); Glutathione (reduced)(2.9%); Thiamine(0.5%); Glutathione (oxidised)(0%); 
2.507	0.00151	N-Acetylaspartate (NAA)(41.6%); Pyroglutamic acid(38.9%); Thiamine(18.7%); Citric acid(0.6%); Glutathione (oxidised)(0.1%); Succinic acid(0.1%); 
2.487	0.001454	Glutamine(55%); N-Acetylaspartate (NAA)(35.6%); Carnitine(7.5%); Thiamine(1.1%); Pyroglutamic acid(0.7%); Succinic acid(0.1%); 
2.457	0.00809	Glutamine(86.5%); Carnitine(13.1%); Pyroglutamic acid(0.2%); Succinic acid(0.1%); Thiamine(0%); 
2.437	0.004413	Carnitine(47%); Glutamine(36.9%); Malonyl coenzyme A(14.8%); Succinic acid(0.6%); Pyroglutamic acid(0.5%); Pantothenic acid(0.2%); Pyruvic acid(0%); Thiamine(0%); 
2.407	0.007292	Succinic acid(66.8%); Pyroglutamic acid(22.3%); Glutamine(6.9%); Carnitine(3.7%); Porphobilinogen(0.2%); Malic acid(0.1%); Pyruvic acid(0.1%); Pantothenic acid(0%); 
2.372	0.003534	Malic acid(91.1%); Pyruvic acid(8.4%); Succinic acid(0.6%); 
2.322	2.75e-06	Succinic acid(65.7%); Pyruvic acid(34.3%); 
2.277	0.000656	Valine(99.8%); Acetylcholine(0.2%); 
2.237	3.34e-05	N-Acetylneuraminic acid(99.7%); Acetylcholine(0.3%); 
2.222	0.000112	N-Acetylneuraminic acid(95.3%); Methionine(2.4%); Propionic acid(2.2%); Acetylcholine(0.1%); 
2.207	0.0002645	Methionine(89%); Propionic acid(10.8%); Acetylcholine(0.1%); N-Acetylneuraminic acid(0%); 
2.187	0.001436	Propionic acid(97%); Methionine(2.9%); Butyric acid(0.1%); Acetylcholine(0%); 
2.167	0.003863	Glutathione (reduced)(77.7%); Glutamine(14.7%); Butyric acid(3.9%); Methionine(2.2%); Propionic acid(0.7%); Glutathione (oxidised)(0.6%); Acetylcholine(0.1%); N-Acetylneuraminic acid(0%); 
2.142	0.0107	Glutamine(56.1%); Methionine(43.3%); Acetylcholine(0.3%); N-Acetylneuraminic acid(0.2%); Butyric acid(0%); Propionic acid(0%); 
2.087	0.002648	Uridine-5-diphospho-N-acetylglucosamine(98.9%); N-Acetylneuraminic acid(0.7%); Methionine(0.2%); N-Acetylaspartate (NAA)(0.2%); Acetylcholine(0%); 
2.057	0.001114	N-Acetylneuraminic acid(93.4%); N-Acetylaspartate (NAA)(4%); Uridine-5-diphospho-N-acetylglucosamine(1.7%); Pyroglutamic acid(0.8%); Methionine(0.1%); Acetylcholine(0%); 
2.027	0.009602	N-Acetylaspartate (NAA)(99%); Pyroglutamic acid(0.8%); N-Acetylneuraminic acid(0.2%); Acetylcholine(0%); 
1.922	0.01946	Acetic acid(99.2%); Citrulline(0.8%); 
1.897	0.0004904	Citrulline(72.8%); Acetic acid(26.9%); Lysine(0.3%); 
1.852	8.616e-06	Acetic acid(100%); 
1.832	8.144e-05	N-Acetylneuraminic acid(98.5%); Ornithine(1.5%); 
1.742	7.053e-05	Leucine(100%); 
1.732	8.759e-05	Lysine(86.4%); Leucine(13.6%); 
1.712	0.0004358	Leucine(100%); 
1.682	0.0001074	Leucine(100%); 
1.562	0.0001349	Butyric acid(100%); 
1.487	0.01319	Alanine(100%); 
1.332	0.1584	Lactic acid(100%); 
1.262	0.001961	Isoleucine(100%); 
1.187	0.001004	Ethanol(95.1%); Methyl isobutyric acid(4.9%); 
1.147	0.02092	Methyl isobutyric acid(100%); Ethanol(0%); 
1.097	2.761e-05	Methyl isobutyric acid(73.2%); Propionic acid(26.8%); 
1.057	0.002683	Propionic acid(80.8%); Valine(18.1%); Isoleucine(1.2%); 
1.047	0.004922	Valine(95.3%); Propionic acid(2.9%); Isoleucine(1.8%); 
1.012	0.01418	Isoleucine(97.8%); Valine(1.8%); Leucine(0.4%); Propionic acid(0%); 
0.9923	0.00561	Valine(92.2%); Isoleucine(6.6%); Leucine(1.2%); 
0.9723	0.003085	Leucine(90.7%); Isoleucine(5.3%); Valine(4%); 
0.9573	0.002979	Leucine(76.4%); Isoleucine(22.5%); Valine(0.9%); Pantothenic acid(0.2%); Butyric acid(0%); 
0.9423	0.01399	Isoleucine(98.1%); Leucine(1.3%); Pantothenic acid(0.6%); Valine(0%); Butyric acid(0%); 
0.8973	0.0006379	Pantothenic acid(51.7%); Butyric acid(48.3%); 
0.8623	0.001975	Malonyl coenzyme A(99.9%); Butyric acid(0.1%); 
0.7373	0.0002596	Malonyl coenzyme A(100%); 
0.7223	0.002403	Malonyl coenzyme A(100%); 
________________________________________________________________________________________________________________

Table 5.  Full result of the screening step of the analysis (finding of library peaks in the the mixture JRES spectrum) In descending order of hit-ratio:

Alanine (library entry number =66)
Hit ratio(% of total spectral intensity for metabolite): 100% (6 of 6 peaks were found)
Peaks found: chem shift/row (% of total intensity)
1.485/56(36.1%) , 1.485/74(36.1%) , 3.792/56(10.9%) , 3.792/74(10.9%) , 3.792/93(2.9%) , 3.792/37(2.9%)
Peaks not found: chem shift/row (% of total intensity)


Citric acid (library entry number =14)
Hit ratio(% of total spectral intensity for metabolite): 100% (4 of 4 peaks were found)
Peaks found: chem shift/row (% of total intensity)
2.541/46(26.2%) , 2.541/84(26.2%) , 2.669/46(23.8%) , 2.669/84(23.8%)
Peaks not found: chem shift/row (% of total intensity)


N-Acetylalanine (library entry number =85)
Hit ratio(% of total spectral intensity for metabolite): 100% (3 of 3 peaks were found)
Peaks found: chem shift/row (% of total intensity)
2.012/65(65.9%) , 1.334/56(17%) , 1.334/74(17%)
Peaks not found: chem shift/row (% of total intensity)


Acetylcholine (library entry number =22)
Hit ratio(% of total spectral intensity for metabolite): 100% (2 of 2 peaks were found)
Peaks found: chem shift/row (% of total intensity)
3.225/65(57.1%) , 2.151/65(42.9%)
Peaks not found: chem shift/row (% of total intensity)


Betaine (library entry number =24)
Hit ratio(% of total spectral intensity for metabolite): 100% (2 of 2 peaks were found)
Peaks found: chem shift/row (% of total intensity)
3.27/65(94.3%) , 3.915/65(5.7%)
Peaks not found: chem shift/row (% of total intensity)


Phosphocreatine (library entry number =114)
Hit ratio(% of total spectral intensity for metabolite): 100% (2 of 2 peaks were found)
Peaks found: chem shift/row (% of total intensity)
3.048/65(80.9%) , 3.951/65(19.1%)
Peaks not found: chem shift/row (% of total intensity)


Creatine (library entry number =122)
Hit ratio(% of total spectral intensity for metabolite): 100% (2 of 2 peaks were found)
Peaks found: chem shift/row (% of total intensity)
3.042/65(77.9%) , 3.938/65(22.1%)
Peaks not found: chem shift/row (% of total intensity)


Ethylenediaminetetraacetic acid (EDTA) (library entry number =140)
Hit ratio(% of total spectral intensity for metabolite): 100% (2 of 2 peaks were found)
Peaks found: chem shift/row (% of total intensity)
3.657/65(73.8%) , 3.27/65(26.2%)
Peaks not found: chem shift/row (% of total intensity)


Methionine (library entry number =82)
Hit ratio(% of total spectral intensity for metabolite): 95.05% (4 of 7 peaks were found)
Peaks found: chem shift/row (% of total intensity)
2.143/65(80.1%) , 2.648/65(6%) , 2.648/84(4.4%) , 2.648/46(4.4%)
Peaks not found: chem shift/row (% of total intensity)
3.863/81(1.7%) , 3.863/49(1.7%) , 3.863/65(1.5%)

Carnitine (library entry number =120)
Hit ratio(% of total spectral intensity for metabolite): 89.72% (2 of 8 peaks were found)
Peaks found: chem shift/row (% of total intensity)
3.225/65(85.7%) , 3.427/65(4.1%)
Peaks not found: chem shift/row (% of total intensity)
2.437/58(2.1%) , 2.437/72(2.1%) , 2.45/73(2%) , 2.45/57(2%) , 3.435/70(1%) , 3.435/60(1%)

Propionic acid (library entry number =154)
Hit ratio(% of total spectral intensity for metabolite): 91.37% (5 of 7 peaks were found)
Peaks found: chem shift/row (% of total intensity)
1.06/65(33.9%) , 1.06/45(14.4%) , 1.06/85(14.4%) , 2.187/55(14.3%) , 2.187/75(14.3%)
Peaks not found: chem shift/row (% of total intensity)
2.187/94(4.3%) , 2.187/36(4.3%)

Uridine-5-diphospho-N-acetylglucosamine (library entry number =171)
Hit ratio(% of total spectral intensity for metabolite): 89.67% (5 of 13 peaks were found)
Peaks found: chem shift/row (% of total intensity)
2.085/65(51.5%) , 7.952/55(11%) , 7.952/75(11%) , 5.976/55(8%) , 5.976/75(8%)
Peaks not found: chem shift/row (% of total intensity)
3.561/65(1.7%) , 3.816/65(1.5%) , 5.976/65(1.3%) , 5.989/65(1.2%) , 3.816/41(1.2%) , 3.816/89(1.2%) , 3.561/89.5(1.1%) , 3.561/40.5(1.1%)

Ethanol (library entry number =203)
Hit ratio(% of total spectral intensity for metabolite): 91.16% (5 of 7 peaks were found)
Peaks found: chem shift/row (% of total intensity)
1.189/65(31.3%) , 1.189/83(15.6%) , 1.189/47(15.6%) , 3.662/56(14.4%) , 3.662/74(14.4%)
Peaks not found: chem shift/row (% of total intensity)
3.662/38(4.4%) , 3.662/92(4.4%)

N-acetylglucosamine-1-phosphate (library entry number =175)
Hit ratio(% of total spectral intensity for metabolite): 8.96% (5 of 11 peaks were found)
Peaks found: chem shift/row (% of total intensity)
3.502/65(2.9%) , 3.502/89(1.9%) , 3.502/41(1.9%) , 3.792/56(1.1%) , 3.792/74(1.1%)
Peaks not found: chem shift/row (% of total intensity)
2.069/65(81.8%) , 3.806/65(3.3%) , 3.806/40(2%) , 3.806/90(2%) , 3.792/42.5(1%) , 3.792/87.5(1%)

Choline (library entry number =31)
Hit ratio(% of total spectral intensity for metabolite): 90% (1 of 1 peaks were found)
Peaks found: chem shift/row (% of total intensity)
3.208/65(100%)
Peaks not found: chem shift/row (% of total intensity)


Dimethylamine (library entry number =42)
Hit ratio(% of total spectral intensity for metabolite): 90% (1 of 1 peaks were found)
Peaks found: chem shift/row (% of total intensity)
2.737/65(100%)
Peaks not found: chem shift/row (% of total intensity)


Trimethylamine-N-oxide (library entry number =50)
Hit ratio(% of total spectral intensity for metabolite): 90% (1 of 1 peaks were found)
Peaks found: chem shift/row (% of total intensity)
3.27/65(100%)
Peaks not found: chem shift/row (% of total intensity)


scyllo-Inositol (library entry number =54)
Hit ratio(% of total spectral intensity for metabolite): 0% (0 of 1 peaks were found)
Peaks found: chem shift/row (% of total intensity)

Peaks not found: chem shift/row (% of total intensity)
3.356/65(100%)

Trimethylamine (library entry number =69)
Hit ratio(% of total spectral intensity for metabolite): 0% (0 of 1 peaks were found)
Peaks found: chem shift/row (% of total intensity)

Peaks not found: chem shift/row (% of total intensity)
2.885/65(100%)

Glycine (library entry number =80)
Hit ratio(% of total spectral intensity for metabolite): 90% (1 of 1 peaks were found)
Peaks found: chem shift/row (% of total intensity)
3.569/65(100%)
Peaks not found: chem shift/row (% of total intensity)


Pyruvic acid (library entry number =101)
Hit ratio(% of total spectral intensity for metabolite): 90% (1 of 1 peaks were found)
Peaks found: chem shift/row (% of total intensity)
2.379/65(100%)
Peaks not found: chem shift/row (% of total intensity)


Acetic acid (library entry number =117)
Hit ratio(% of total spectral intensity for metabolite): 90% (1 of 1 peaks were found)
Peaks found: chem shift/row (% of total intensity)
1.924/65(100%)
Peaks not found: chem shift/row (% of total intensity)


Malonic acid (library entry number =134)
Hit ratio(% of total spectral intensity for metabolite): 0% (0 of 1 peaks were found)
Peaks found: chem shift/row (% of total intensity)

Peaks not found: chem shift/row (% of total intensity)
3.13/65(100%)

Formic acid (library entry number =148)
Hit ratio(% of total spectral intensity for metabolite): 90% (1 of 1 peaks were found)
Peaks found: chem shift/row (% of total intensity)
8.46/65(100%)
Peaks not found: chem shift/row (% of total intensity)


Fumaric acid (library entry number =149)
Hit ratio(% of total spectral intensity for metabolite): 90% (1 of 1 peaks were found)
Peaks found: chem shift/row (% of total intensity)
6.526/65(100%)
Peaks not found: chem shift/row (% of total intensity)


Succinic acid (library entry number =152)
Hit ratio(% of total spectral intensity for metabolite): 90% (1 of 1 peaks were found)
Peaks found: chem shift/row (% of total intensity)
2.408/65(100%)
Peaks not found: chem shift/row (% of total intensity)


Tartaric acid (library entry number =153)
Hit ratio(% of total spectral intensity for metabolite): 0% (0 of 1 peaks were found)
Peaks found: chem shift/row (% of total intensity)

Peaks not found: chem shift/row (% of total intensity)
4.335/65(100%)

Oxaloacetic acid (library entry number =159)
Hit ratio(% of total spectral intensity for metabolite): 90% (1 of 1 peaks were found)
Peaks found: chem shift/row (% of total intensity)
2.379/65(100%)
Peaks not found: chem shift/row (% of total intensity)


Glycerophosphorylcholine (library entry number =186)
Hit ratio(% of total spectral intensity for metabolite): 90% (1 of 1 peaks were found)
Peaks found: chem shift/row (% of total intensity)
3.233/65(100%)
Peaks not found: chem shift/row (% of total intensity)


Methanol (library entry number =202)
Hit ratio(% of total spectral intensity for metabolite): 90% (1 of 1 peaks were found)
Peaks found: chem shift/row (% of total intensity)
3.367/65(100%)
Peaks not found: chem shift/row (% of total intensity)


Phosphocholine (library entry number =207)
Hit ratio(% of total spectral intensity for metabolite): 90% (1 of 1 peaks were found)
Peaks found: chem shift/row (% of total intensity)
3.225/65(100%)
Peaks not found: chem shift/row (% of total intensity)


N-Acetylglucosamine (library entry number =174)
Hit ratio(% of total spectral intensity for metabolite): 94.16% (5 of 9 peaks were found)
Peaks found: chem shift/row (% of total intensity)
2.06/65(85.5%) , 3.502/65(2.8%) , 3.778/65(2.4%) , 3.502/89(1.8%) , 3.502/41(1.8%)
Peaks not found: chem shift/row (% of total intensity)
3.778/40(1.9%) , 3.778/90(1.9%) , 3.799/56(1%) , 3.799/74(1%)

Ergothioneine (library entry number =1)
Hit ratio(% of total spectral intensity for metabolite): 89.35% (3 of 7 peaks were found)
Peaks found: chem shift/row (% of total intensity)
3.27/65(85.6%) , 3.893/75(1.9%) , 3.893/55(1.9%)
Peaks not found: chem shift/row (% of total intensity)
6.805/64(3.5%) , 6.805/66(3.5%) , 3.893/85(1.8%) , 3.893/45(1.8%)

Isoleucine (library entry number =68)
Hit ratio(% of total spectral intensity for metabolite): 89.14% (7 of 22 peaks were found)
Peaks found: chem shift/row (% of total intensity)
0.942/65(20.1%) , 1.014/56(19.2%) , 1.014/74(19.2%) , 0.942/46(8.5%) , 0.942/84(8.5%) , 3.679/60(6.8%) , 3.679/70(6.8%)
Peaks not found: chem shift/row (% of total intensity)
1.263/45(0.9%) , 1.263/85(0.9%) , 1.263/81(0.8%) , 1.263/49(0.8%) , 1.263/27(0.8%) , 1.263/103(0.8%) , 1.263/61(0.8%) , 1.263/69(0.8%) , 1.472/65(0.8%) , 1.472/79(0.6%) , 1.472/51(0.6%) , 1.472/98(0.6%) , 1.472/32(0.6%) , 1.472/44(0.5%) , 1.472/86(0.5%)

Asparagine (library entry number =72)
Hit ratio(% of total spectral intensity for metabolite): 81.91% (12 of 29 peaks were found)
Peaks found: chem shift/row (% of total intensity)
4.004/50(10.3%) , 4.004/80(10.3%) , 4.004/61(8.8%) , 4.004/69(8.8%) , 2.864/53(5.7%) , 2.864/77(5.7%) , 2.864/34(5.6%) , 2.864/96(5.6%) , 2.954/49(5.5%) , 2.954/81(5.5%) , 2.954/37(5.2%) , 2.954/93(5.2%)
Peaks not found: chem shift/row (% of total intensity)
2.936/65(2.1%) , 2.86/64.5(1.9%) , 2.957/65(1.4%) , 2.91/96.5(1.4%) , 2.91/33.5(1.4%) , 2.884/64.5(1.2%) , 2.884/65.5(1.2%) , 2.909/34(1.2%) , 2.909/96(1.2%) , 2.909/112(0.8%) , 2.909/18(0.8%) , 2.91/112(0.6%) , 2.91/18(0.6%) , 2.876/52(0.6%) , 2.876/78(0.6%) , 2.936/127(0.5%) , 2.936/4(0.4%)

3-Methylhistidine (library entry number =74)
Hit ratio(% of total spectral intensity for metabolite): 84.65% (5 of 15 peaks were found)
Peaks found: chem shift/row (% of total intensity)
3.739/65(71%) , 3.962/82(5.3%) , 3.962/48(5.3%) , 3.314/52(1.5%) , 3.314/78(1.5%)
Peaks not found: chem shift/row (% of total intensity)
3.962/64(5.1%) , 3.314/93(1.4%) , 3.314/37(1.4%) , 3.233/76(1.2%) , 3.233/54(1.2%) , 8.069/68(1.2%) , 8.069/61.5(1.2%) , 3.233/35(0.9%) , 3.233/95(0.9%) , 7.131/65(0.9%)

N-Acetylaspartate (NAA) (library entry number =86)
Hit ratio(% of total spectral intensity for metabolite): 87.83% (7 of 13 peaks were found)
Peaks found: chem shift/row (% of total intensity)
2.026/65(79.5%) , 2.515/45(2.4%) , 2.515/85(2.4%) , 2.503/57(0.9%) , 2.503/72(0.9%) , 2.503/32.5(0.9%) , 2.503/97(0.9%)
Peaks not found: chem shift/row (% of total intensity)
2.491/45(2.5%) , 2.491/85(2.5%) , 2.691/44(1.8%) , 2.691/86(1.8%) , 2.701/84(1.8%) , 2.701/46(1.8%)

Leucine (library entry number =77)
Hit ratio(% of total spectral intensity for metabolite): 67.56% (6 of 37 peaks were found)
Peaks found: chem shift/row (% of total intensity)
0.97/57(18.4%) , 0.97/73(18.4%) , 0.96/57(14.8%) , 0.96/73(14.8%) , 1.014/73.5(0.6%) , 1.014/56(0.6%)
Peaks not found: chem shift/row (% of total intensity)
3.741/47(7.2%) , 3.741/83(7.2%) , 1.682/65(1.6%) , 0.96/64.5(1.4%) , 1.749/65(1%) , 0.97/65(0.9%) , 1.714/51.5(0.8%) , 1.711/41(0.8%) , 1.702/64.5(0.7%) , 1.714/39.5(0.7%) , 1.714/90.5(0.7%) , 3.741/60.5(0.7%) , 3.741/69(0.7%) , 1.714/4(0.7%) , 1.714/125(0.7%) , 1.722/73.5(0.6%) , 1.722/56.5(0.6%) , 1.711/4(0.5%) , 1.711/125(0.5%) , 1.714/43(0.5%) , 1.714/87.5(0.5%) , 1.714/55.5(0.5%) , 1.714/74.5(0.5%) , 1.711/51(0.5%) , 1.711/79(0.5%) , 1.714/23(0.3%) , 1.714/107.5(0.3%) , 1.714/61.5(0.3%) , 1.714/68(0.3%) , 1.711/74(0.3%) , 1.711/55.5(0.3%)

N,N-Dimethylglycine (library entry number =38)
Hit ratio(% of total spectral intensity for metabolite): 0% (0 of 2 peaks were found)
Peaks found: chem shift/row (% of total intensity)

Peaks not found: chem shift/row (% of total intensity)
2.929/65(81.9%) , 3.724/65(18.1%)

Lysine (library entry number =81)
Hit ratio(% of total spectral intensity for metabolite): 76.49% (5 of 13 peaks were found)
Peaks found: chem shift/row (% of total intensity)
3.035/46(21.6%) , 3.035/84(21.6%) , 3.767/65(15.5%) , 3.767/49(8.9%) , 3.767/81(8.9%)
Peaks not found: chem shift/row (% of total intensity)
3.035/64(9.1%) , 3.035/66(9.1%) , 1.909/43.5(1.3%) , 1.909/86.5(1.3%) , 1.733/47(1.1%) , 1.733/83(1.1%) , 1.733/43(0.4%) , 1.733/87(0.4%)

2,3-Butanediol (library entry number =32)
Hit ratio(% of total spectral intensity for metabolite): 83.78% (4 of 14 peaks were found)
Peaks found: chem shift/row (% of total intensity)
1.148/73(37.1%) , 1.148/57(37.1%) , 3.736/58(4.8%) , 3.736/72(4.8%)
Peaks not found: chem shift/row (% of total intensity)
1.148/79(2.5%) , 1.148/51(2.5%) , 1.148/82(2.4%) , 1.148/48(2.4%) , 3.736/51(1.3%) , 3.736/79(1.3%) , 3.736/86(1.3%) , 3.736/44(1.3%) , 3.736/33(0.6%) , 3.736/97(0.6%)

Valine (library entry number =36)
Hit ratio(% of total spectral intensity for metabolite): 74.04% (4 of 14 peaks were found)
Peaks found: chem shift/row (% of total intensity)
0.994/56(19%) , 0.994/74(19%) , 1.046/56(18%) , 1.046/74(18%)
Peaks not found: chem shift/row (% of total intensity)
3.617/59(10.4%) , 3.617/71(10.4%) , 2.276/59(1%) , 2.276/71(1%) , 2.276/41(0.7%) , 2.276/89(0.7%) , 2.276/53(0.7%) , 2.276/77(0.7%) , 2.276/35(0.2%) , 2.276/95(0.2%)

N-Acetylneuraminic acid (library entry number =193)
Hit ratio(% of total spectral intensity for metabolite): 79.75% (11 of 27 peaks were found)
Peaks found: chem shift/row (% of total intensity)
2.06/65(59.8%) , 2.043/65(5.9%) , 3.624/58(2%) , 3.624/72(2%) , 3.85/53(1.9%) , 3.85/77(1.9%) , 3.992/51.5(1.8%) , 3.992/78.5(1.8%) , 3.767/65(1.4%) , 3.767/49(0.7%) , 3.767/81(0.7%)
Peaks not found: chem shift/row (% of total intensity)
3.624/42(1.8%) , 3.624/88(1.8%) , 1.83/65(1.7%) , 2.238/65(1.7%) , 3.85/46(1.5%) , 3.85/84(1.5%) , 2.222/55(1.3%) , 2.222/75(1.3%) , 1.83/96(1.1%) , 1.83/34(1.1%) , 2.222/88(1%) , 2.222/42(1%) , 3.767/58.5(0.9%) , 3.767/71.5(0.9%) , 3.767/88(0.7%) , 3.767/42(0.7%)

4-Methyl-2-oxovaleric acid (library entry number =98)
Hit ratio(% of total spectral intensity for metabolite): 71.49% (2 of 9 peaks were found)
Peaks found: chem shift/row (% of total intensity)
0.941/73.5(35.7%) , 0.941/56.5(35.7%)
Peaks not found: chem shift/row (% of total intensity)
2.614/56(12.6%) , 2.614/74(12.6%) , 2.097/65(0.9%) , 2.097/48(0.8%) , 2.097/82(0.8%) , 2.097/100(0.4%) , 2.097/30(0.4%)

N-Acetylaspartylglutamate (NAAG) (library entry number =190)
Hit ratio(% of total spectral intensity for metabolite): 77.48% (4 of 13 peaks were found)
Peaks found: chem shift/row (% of total intensity)
2.06/65(68.2%) , 1.924/65(3.8%) , 2.541/85(2.8%) , 2.541/45(2.8%)
Peaks not found: chem shift/row (% of total intensity)
2.207/65(3.7%) , 2.524/45(2.9%) , 2.524/85(2.9%) , 2.742/85(2.3%) , 2.742/44.5(2.3%) , 2.752/85.5(2.2%) , 2.752/44(2.2%) , 2.207/86(2%) , 2.207/44(2%)

Suberic acid (library entry number =65)
Hit ratio(% of total spectral intensity for metabolite): 0% (0 of 15 peaks were found)
Peaks found: chem shift/row (% of total intensity)

Peaks not found: chem shift/row (% of total intensity)
2.18/84(26.9%) , 2.18/46(26.9%) , 2.18/65(17.7%) , 1.31/65(10.7%) , 1.31/46(3.9%) , 1.31/84(3.9%) , 1.552/65(1.8%) , 1.552/84(1.4%) , 1.552/46(1.4%) , 1.31/52(1.4%) , 1.31/78(1.4%) , 1.552/103(0.7%) , 1.552/27(0.7%) , 1.552/58(0.6%) , 1.552/72(0.6%)

Glucose-6-phosphate (library entry number =105)
Hit ratio(% of total spectral intensity for metabolite): 64.76% (16 of 31 peaks were found)
Peaks found: chem shift/row (% of total intensity)
3.502/65(6.9%) , 3.291/53.5(6.1%) , 3.291/76.5(6.1%) , 3.277/53(5.9%) , 3.277/77(5.9%) , 3.502/40.5(4.9%) , 3.502/89(4.9%) , 3.367/65(4.4%) , 4.005/69(3.6%) , 4.005/61(3.6%) , 4.005/61(3.6%) , 4.005/69(3.6%) , 3.569/65(2%) , 3.536/41(1.4%) , 3.536/88.5(1.4%) , 3.486/65.5(0.4%)
Peaks not found: chem shift/row (% of total intensity)
3.73/65(5.2%) , 3.73/40.5(3.8%) , 3.73/89(3.8%) , 3.574/40.5(3.7%) , 3.574/89.5(3.7%) , 3.577/40(3.4%) , 3.577/89.5(3.4%) , 3.577/65(2.7%) , 3.574/65(2%) , 3.574/52.5(0.9%) , 3.574/76.5(0.9%) , 3.577/52.5(0.7%) , 3.577/76.5(0.7%) , 4.05/55(0.1%) , 4.05/74.5(0.1%)

Creatinine (library entry number =29)
Hit ratio(% of total spectral intensity for metabolite): 69.86% (1 of 3 peaks were found)
Peaks found: chem shift/row (% of total intensity)
3.048/65(69.9%)
Peaks not found: chem shift/row (% of total intensity)
4.065/66(15.1%) , 4.065/64(15.1%)

Thiamine (library entry number =206)
Hit ratio(% of total spectral intensity for metabolite): 68.09% (3 of 11 peaks were found)
Peaks found: chem shift/row (% of total intensity)
2.504/65(43.1%) , 2.567/65(23.1%) , 3.185/65(1.9%)
Peaks not found: chem shift/row (% of total intensity)
8.047/65(8%) , 3.89/65(6.7%) , 3.89/50(4.3%) , 3.89/80(4.3%) , 9.432/65(4.2%) , 5.455/65(2.7%) , 3.185/50(0.9%) , 3.185/80(0.9%)

Taurine (library entry number =181)
Hit ratio(% of total spectral intensity for metabolite): 67.93% (4 of 6 peaks were found)
Peaks found: chem shift/row (% of total intensity)
3.427/65(25.2%) , 3.27/65(19.1%) , 3.27/48(11.8%) , 3.27/82(11.8%)
Peaks not found: chem shift/row (% of total intensity)
3.427/48(16%) , 3.427/82(16%)

Methyl isobutyric acid (library entry number =198)
Hit ratio(% of total spectral intensity for metabolite): 67.86% (2 of 8 peaks were found)
Peaks found: chem shift/row (% of total intensity)
1.148/56(33.9%) , 1.148/74(33.9%)
Peaks not found: chem shift/row (% of total intensity)
3.702/65(27.6%) , 2.641/65(1.5%) , 2.641/47(1.1%) , 2.641/83(1.1%) , 2.641/101(0.4%) , 2.641/29(0.4%)

Anserine nitrate (library entry number =15)
Hit ratio(% of total spectral intensity for metabolite): 67.7% (12 of 42 peaks were found)
Peaks found: chem shift/row (% of total intensity)
3.778/65(49.3%) , 3.225/63.5(3.9%) , 3.225/66.5(3.9%) , 3.035/85(1.3%) , 3.035/45(1.3%) , 3.035/85(1.3%) , 3.035/45(1.3%) , 2.669/45(1.2%) , 2.669/85(1.2%) , 2.648/65(1%) , 2.66/65(1%) , 3.208/65(0.9%)
Peaks not found: chem shift/row (% of total intensity)
3.227/44.5(2%) , 3.227/85.5(2%) , 3.225/49.5(2%) , 3.225/80.5(2%) , 2.659/44(1.7%) , 2.659/86(1.7%) , 3.235/84.5(1.5%) , 3.235/45.5(1.5%) , 3.24/84.5(1.5%) , 3.24/45.5(1.5%) , 2.694/65(1.2%) , 2.694/46.5(1.1%) , 2.694/83.5(1.1%) , 2.681/65(1%) , 2.723/45(0.9%) , 2.723/85(0.9%) , 2.723/43(0.8%) , 2.723/86.5(0.8%) , 2.681/85.5(0.8%) , 2.706/25(0.6%) , 2.706/104(0.6%) , 2.709/64(0.6%) , 2.659/61(0.6%) , 2.659/69(0.6%) , 2.669/103(0.6%) , 2.669/26.5(0.6%) , 2.709/44.5(0.6%) , 2.709/85.5(0.6%) , 2.659/102(0.5%) , 2.659/27(0.5%)

Glutathione (reduced) (library entry number =92)
Hit ratio(% of total spectral intensity for metabolite): 53.52% (17 of 43 peaks were found)
Peaks found: chem shift/row (% of total intensity)
3.786/65(14.2%) , 3.786/65(13.5%) , 3.786/49(4.2%) , 3.786/81(4.2%) , 3.786/49(4.1%) , 3.786/81(4.1%) , 2.954/81(1.6%) , 2.954/49(1.6%) , 2.954/48(1%) , 2.954/47.5(0.9%) , 2.954/82(0.9%) , 2.567/65.5(0.7%) , 2.567/65.5(0.6%) , 2.567/65.5(0.6%) , 2.954/82.5(0.6%) , 2.538/64.5(0.4%) , 2.538/64(0.3%)
Peaks not found: chem shift/row (% of total intensity)
2.167/73.5(4.9%) , 2.167/56(4.9%) , 2.558/71.5(3.5%) , 2.558/58(3.5%) , 2.966/46.5(2%) , 2.966/82.5(2%) , 2.983/82(1.9%) , 2.983/46.5(1.9%) , 2.167/37(1.6%) , 2.167/92(1.6%) , 2.977/82(1.6%) , 2.977/47.5(1.6%) , 2.976/82(1.6%) , 2.976/47.5(1.6%) , 2.963/47(1.5%) , 2.963/83(1.5%) , 3.305/46.5(1.4%) , 3.305/83.5(1.4%) , 3.317/84(1.3%) , 3.317/46(1.3%) , 2.966/52.5(0.8%) , 2.966/75.5(0.7%) , 2.558/91(0.7%) , 2.558/39(0.7%) , 2.964/46(0.4%) , 2.964/83.5(0.4%)

Malonyl coenzyme A (library entry number =145)
Hit ratio(% of total spectral intensity for metabolite): 48.35% (7 of 25 peaks were found)
Peaks found: chem shift/row (% of total intensity)
3.551/65(22.9%) , 8.278/65(16.7%) , 4/65(3.1%) , 3.032/65(1.9%) , 3.676/65(1.8%) , 2.439/65(1.4%) , 2.66/65(0.6%)
Peaks not found: chem shift/row (% of total intensity)
3.129/65(12.7%) , 8.551/65(10%) , 0.724/65(7.2%) , 0.862/65(5.3%) , 6.178/65(4.6%) , 6.164/65(4.2%) , 3.032/82(1%) , 3.032/48(1%) , 0.737/65(0.9%) , 2.353/65(0.8%) , 3.353/57(0.7%) , 3.353/73(0.7%) , 2.622/65(0.7%) , 2.439/48(0.5%) , 2.439/82(0.5%) , 0.846/65(0.4%) , 3.353/89(0.3%) , 3.353/41(0.3%)

N-Acetylmethionine (library entry number =137)
Hit ratio(% of total spectral intensity for metabolite): 100% (2 of 2 peaks were found)
Peaks found: chem shift/row (% of total intensity)
2.114/65(65%) , 2.043/65(35%)
Peaks not found: chem shift/row (% of total intensity)


Glucosamine-6-phosphate (library entry number =173)
Hit ratio(% of total spectral intensity for metabolite): 48.61% (12 of 29 peaks were found)
Peaks found: chem shift/row (% of total intensity)
3.884/65(8.1%) , 3.657/65(7%) , 3.632/65(6.4%) , 3.598/77(4.5%) , 3.598/53(4.5%) , 4.005/61(3.3%) , 4.005/69(3.3%) , 3.285/74(2.9%) , 3.285/56(2.9%) , 3.632/41(2.8%) , 3.632/88.5(2.8%) , 3.367/65(0.2%)
Peaks not found: chem shift/row (% of total intensity)
3.884/40(5.4%) , 3.884/90(5.4%) , 5.435/60(4.3%) , 5.435/70(4.3%) , 2.969/51.5(3.8%) , 2.969/78(3.8%) , 2.961/51.5(3.8%) , 2.961/78(3.8%) , 3.657/89.5(3.2%) , 3.657/40.5(3.2%) , 3.285/46.5(2.8%) , 3.285/83(2.8%) , 2.934/51.5(1.7%) , 2.934/78(1.7%) , 4.026/70(1.1%) , 4.069/55(0.3%) , 4.069/75(0.3%)

trans-Aconitic acid (library entry number =30)
Hit ratio(% of total spectral intensity for metabolite): 0% (0 of 2 peaks were found)
Peaks found: chem shift/row (% of total intensity)

Peaks not found: chem shift/row (% of total intensity)
3.451/65(62.4%) , 6.593/65(37.6%)

Tyrosine (library entry number =208)
Hit ratio(% of total spectral intensity for metabolite): 61.6% (4 of 18 peaks were found)
Peaks found: chem shift/row (% of total intensity)
6.906/76(20.3%) , 6.906/54(20.3%) , 7.198/54(10.5%) , 7.198/76(10.5%)
Peaks not found: chem shift/row (% of total intensity)
3.947/62(7.1%) , 3.947/68(7.1%) , 3.947/48.5(5.5%) , 3.947/81.5(5.5%) , 6.906/47(1.6%) , 6.906/83(1.6%) , 3.057/56(1.5%) , 3.057/74(1.5%) , 3.057/36(1.4%) , 3.057/94(1.4%) , 3.202/90(1%) , 3.202/40(1%) , 3.202/53(1%) , 3.202/77(1%)

Sarcosine (library entry number =75)
Hit ratio(% of total spectral intensity for metabolite): 61.49% (1 of 2 peaks were found)
Peaks found: chem shift/row (% of total intensity)
2.737/65(61.5%)
Peaks not found: chem shift/row (% of total intensity)
3.614/65(38.5%)

Glutathione (oxidised) (library entry number =91)
Hit ratio(% of total spectral intensity for metabolite): 48.79% (19 of 50 peaks were found)
Peaks found: chem shift/row (% of total intensity)
3.786/65(15.8%) , 3.786/81(5.7%) , 3.786/49(5.7%) , 2.516/65(2.3%) , 2.516/65(2.1%) , 2.516/65(2%) , 2.516/65(2%) , 2.516/45(1.3%) , 2.516/85(1.3%) , 2.516/45(1.2%) , 2.516/85(1.2%) , 2.516/45(1.2%) , 2.516/85(1.2%) , 3.822/64.5(1.2%) , 2.516/45(1.1%) , 2.516/85(1.1%) , 3.778/64.5(1.1%) , 3.786/64.5(1%) , 2.516/26(0.2%)
Peaks not found: chem shift/row (% of total intensity)
2.971/47(4.1%) , 2.971/83(4.1%) , 3.306/47(3.7%) , 3.306/83(3.7%) , 2.165/57(3.7%) , 2.165/73(3.7%) , 3.317/47(3.4%) , 3.317/83(3.4%) , 2.991/47(3.3%) , 2.991/83(3.3%) , 5.716/65(1.9%) , 2.165/37(1.8%) , 2.165/93(1.8%) , 2.54/76(1.6%) , 2.54/54(1.6%) , 3.799/64.5(1.2%) , 2.54/33(0.9%) , 2.54/97(0.9%) , 2.54/13.5(0.4%) , 2.54/116(0.4%) , 2.498/62(0.3%) , 2.498/68(0.3%) , 2.515/61.5(0.2%) , 2.515/68.5(0.2%) , 2.516/103(0.2%) , 2.54/61(0.2%) , 2.54/69(0.2%) , 2.516/103.5(0.2%) , 2.516/27(0.2%) , 2.524/61(0.2%) , 2.524/69(0.2%)

Argininosuccinic acid (library entry number =109)
Hit ratio(% of total spectral intensity for metabolite): 67.81% (15 of 35 peaks were found)
Peaks found: chem shift/row (% of total intensity)
6.526/65(19.9%) , 3.291/65(5.9%) , 3.778/65(5.8%) , 2.678/44(3.3%) , 2.678/86(3.3%) , 2.669/45(3.2%) , 2.669/85(3.2%) , 2.678/44(3.1%) , 2.678/86(3.1%) , 2.678/47.5(3.1%) , 2.678/82.5(3.1%) , 3.778/81(2.9%) , 3.778/49(2.9%) , 2.381/45.5(2.5%) , 2.381/84.5(2.5%)
Peaks not found: chem shift/row (% of total intensity)
2.68/45(3.1%) , 2.68/85(3.1%) , 2.359/45(2.4%) , 2.359/85(2.4%) , 2.827/48(2%) , 2.827/82(2%) , 2.369/58.5(1.8%) , 2.369/71(1.8%) , 2.369/97.5(1.7%) , 2.369/32(1.7%) , 2.827/40(1.4%) , 2.827/89.5(1.4%) , 4.307/74(1.3%) , 4.307/56(1.3%) , 3.291/83(1.1%) , 3.291/47(1.1%) , 4.307/48(1.1%) , 4.307/82(1.1%) , 2.369/38.5(0.2%) , 2.369/92(0.2%)

Glutamine (library entry number =17)
Hit ratio(% of total spectral intensity for metabolite): 59.1% (26 of 57 peaks were found)
Peaks found: chem shift/row (% of total intensity)
3.778/65(17.5%) , 3.778/81(8.3%) , 3.778/49(8.3%) , 2.439/65(3.9%) , 2.144/56.5(2.5%) , 2.144/73.5(2.5%) , 2.479/65(2%) , 2.479/65(1.9%) , 2.479/65(1.8%) , 2.479/65(1.5%) , 2.144/65(1.3%) , 2.408/65(1%) , 2.408/65(0.8%) , 2.432/38.5(0.7%) , 2.432/91.5(0.7%) , 2.408/85.5(0.5%) , 2.408/44.5(0.5%) , 2.439/104(0.5%) , 2.439/25.5(0.5%) , 2.114/65(0.4%) , 2.408/85.5(0.4%) , 2.408/44.5(0.4%) , 2.479/25(0.3%) , 2.479/105(0.3%) , 2.479/25(0.2%) , 2.479/105(0.2%)
Peaks not found: chem shift/row (% of total intensity)
2.458/52.5(3.8%) , 2.458/77.5(3.8%) , 2.458/38(3.7%) , 2.458/92(3.7%) , 2.144/80.5(2.4%) , 2.144/49.5(2.4%) , 2.144/33.5(2.1%) , 2.144/96.5(2.1%) , 2.144/40.5(2%) , 2.144/89.5(2%) , 2.159/73(0.9%) , 2.159/57(0.9%) , 2.121/56(0.9%) , 2.121/74(0.9%) , 2.166/46.5(0.6%) , 2.166/83.5(0.6%) , 2.13/62(0.6%) , 2.13/68(0.6%) , 2.13/61.5(0.6%) , 2.13/68.5(0.6%) , 2.13/65(0.6%) , 2.458/18.5(0.5%) , 2.458/111.5(0.5%) , 2.13/65(0.5%) , 2.13/46(0.5%) , 2.13/84(0.5%) , 2.439/45(0.5%) , 2.439/85(0.5%) , 2.13/84(0.5%) , 2.13/46(0.5%) , 2.432/65(0.4%)

Porphobilinogen (library entry number =170)
Hit ratio(% of total spectral intensity for metabolite): 60.32% (2 of 8 peaks were found)
Peaks found: chem shift/row (% of total intensity)
3.413/65(40.6%) , 4.168/65(19.7%)
Peaks not found: chem shift/row (% of total intensity)
2.401/45.5(10.2%) , 2.401/84.5(10.2%) , 2.401/64.5(6.4%) , 2.66/85(5.2%) , 2.66/45(5.2%) , 2.66/65(2.5%)

Pyroglutamic acid (library entry number =127)
Hit ratio(% of total spectral intensity for metabolite): 61.84% (14 of 80 peaks were found)
Peaks found: chem shift/row (% of total intensity)
2.408/65(11.4%) , 2.408/65(9.9%) , 2.408/86(8.8%) , 2.408/44(8.8%) , 2.408/86(7.5%) , 2.408/44(7.5%) , 2.038/75(2%) , 2.038/55(2%) , 4.187/61(0.8%) , 4.187/69(0.8%) , 4.187/84(0.8%) , 4.187/46(0.8%) , 2.504/65(0.5%) , 2.052/65(0.2%)
Peaks not found: chem shift/row (% of total intensity)
2.51/71(1.9%) , 2.51/59(1.9%) , 2.51/38(1.7%) , 2.51/92(1.7%) , 2.038/63.5(1.5%) , 2.038/66.5(1.5%) , 2.038/42(1.5%) , 2.038/88(1.5%) , 2.51/17(1.1%) , 2.51/112(1.1%) , 2.038/22(0.9%) , 2.038/108(0.9%) , 2.39/65(0.9%) , 2.51/80(0.9%) , 2.51/49.5(0.9%) , 2.038/96(0.8%) , 2.038/34(0.8%) , 2.03/64(0.7%) , 2.03/66(0.7%) , 2.525/54(0.6%) , 2.525/75(0.6%) , 2.501/48(0.6%) , 2.501/81.5(0.6%) , 2.501/65(0.5%) , 2.501/62(0.4%) , 2.501/68(0.4%) , 2.504/48(0.4%) , 2.504/81.5(0.4%) , 2.496/75(0.4%) , 2.496/55(0.4%) , 2.519/48.5(0.4%) , 2.519/81.5(0.4%) , 2.494/75.5(0.4%) , 2.494/54.5(0.4%) , 2.03/48(0.4%) , 2.03/82(0.4%) , 2.504/75.5(0.4%) , 2.504/54.5(0.4%) , 2.519/65(0.4%) , 2.519/63(0.4%) , 2.519/67(0.4%) , 2.03/71(0.3%) , 2.03/59(0.3%) , 2.03/46(0.3%) , 2.03/84(0.3%) , 2.501/59(0.3%) , 2.501/71(0.3%) , 2.501/75(0.3%) , 2.501/55(0.3%) , 2.519/54.5(0.3%) , 2.519/75(0.3%) , 2.03/29.5(0.2%) , 2.03/100.5(0.2%) , 2.501/101.5(0.2%) , 2.501/28(0.2%) , 2.496/48(0.2%) , 2.496/82(0.2%) , 2.03/55(0.2%) , 2.03/75(0.2%) , 2.519/28(0.2%) , 2.519/101(0.2%) , 2.525/68.5(0.2%) , 2.525/62(0.2%) , 2.525/65(0.1%) , 2.501/35.5(0.1%) , 2.501/94.5(0.1%)

cis-Aconitic acid (library entry number =108)
Hit ratio(% of total spectral intensity for metabolite): 0% (0 of 3 peaks were found)
Peaks found: chem shift/row (% of total intensity)

Peaks not found: chem shift/row (% of total intensity)
3.134/65(57.9%) , 5.766/63.5(21.1%) , 5.766/66.5(21.1%)

Cysteamine (library entry number =150)
Hit ratio(% of total spectral intensity for metabolite): 56.88% (2 of 6 peaks were found)
Peaks found: chem shift/row (% of total intensity)
3.396/65(32.3%) , 3.042/65(24.6%)
Peaks not found: chem shift/row (% of total intensity)
3.396/48(12.2%) , 3.396/82(12.2%) , 3.042/48(9.3%) , 3.042/82(9.3%)

Fructose (library entry number =5)
Hit ratio(% of total spectral intensity for metabolite): 79.84% (11 of 27 peaks were found)
Peaks found: chem shift/row (% of total intensity)
3.569/50(14.6%) , 3.569/80(14.6%) , 3.724/50(13.4%) , 3.724/80(13.4%) , 3.807/52(7.7%) , 3.807/78(7.7%) , 4.031/49(2.6%) , 4.031/81(2.6%) , 3.667/65(1.7%) , 4/65(0.8%) , 3.569/65(0.8%)
Peaks not found: chem shift/row (% of total intensity)
3.903/48(2.7%) , 3.903/82(2.7%) , 3.903/56(2.4%) , 3.903/74(2.4%) , 3.58/49.5(1.4%) , 3.58/80(1.4%) , 3.683/57.5(1.3%) , 3.683/72.5(1.3%) , 3.605/49(1.2%) , 3.605/80.5(1.2%) , 4.119/70(0.6%) , 4.119/60(0.6%) , 3.58/18(0.3%) , 3.58/111.5(0.3%) , 3.569/33.5(0.2%) , 4.04/64.5(0.2%)

Uridine 5-diphosphate (library entry number =182)
Hit ratio(% of total spectral intensity for metabolite): 53.57% (4 of 10 peaks were found)
Peaks found: chem shift/row (% of total intensity)
5.976/55(18.7%) , 5.976/75(18.7%) , 5.976/55.5(8.1%) , 5.976/74.5(8.1%)
Peaks not found: chem shift/row (% of total intensity)
7.997/75(20%) , 7.997/55(20%) , 5.976/65(2.9%) , 5.976/64.5(2.1%) , 8.114/54.5(0.6%) , 8.114/75(0.6%)

Uridine 5-monophosphate (library entry number =191)
Hit ratio(% of total spectral intensity for metabolite): 0% (0 of 8 peaks were found)
Peaks found: chem shift/row (% of total intensity)

Peaks not found: chem shift/row (% of total intensity)
8.107/55(26.4%) , 8.107/75(26.4%) , 5.991/75(20.1%) , 5.991/55(20.1%) , 6.006/65(3.2%) , 5.991/64.5(2.6%) , 6.006/55(0.6%) , 6.006/75(0.6%)

Guanosine-5-monophosphate (GMP) (library entry number =100)
Hit ratio(% of total spectral intensity for metabolite): 52.67% (1 of 3 peaks were found)
Peaks found: chem shift/row (% of total intensity)
8.183/65(52.7%)
Peaks not found: chem shift/row (% of total intensity)
5.932/65(24.7%) , 5.944/65(22.7%)

Lactic acid (library entry number =131)
Hit ratio(% of total spectral intensity for metabolite): 52.38% (6 of 16 peaks were found)
Peaks found: chem shift/row (% of total intensity)
1.334/74(22.5%) , 1.334/56(22.5%) , 4.123/74(3%) , 4.123/56(3%) , 4.123/91(0.6%) , 4.123/38(0.6%)
Peaks not found: chem shift/row (% of total intensity)
1.338/63(6.8%) , 1.338/67(6.8%) , 1.324/67(6.5%) , 1.324/63(6.5%) , 1.338/58.5(5.1%) , 1.338/71.5(5.1%) , 1.324/71.5(5%) , 1.324/58.5(5%) , 4.131/56(0.4%) , 4.131/73.5(0.4%)

Nicotinamide adenine dinucleotide hydrate (NAD) (library entry number =162)
Hit ratio(% of total spectral intensity for metabolite): 34.86% (4 of 23 peaks were found)
Peaks found: chem shift/row (% of total intensity)
8.429/65(20.6%) , 6.053/65(7.4%) , 6.053/65(3.5%) , 6.053/65(3.4%)
Peaks not found: chem shift/row (% of total intensity)
8.175/65(29.3%) , 6.035/65(9.1%) , 8.844/78(2.4%) , 8.844/52(2.4%) , 8.844/58(2.2%) , 8.844/72(2.2%) , 9.151/57(1.8%) , 9.151/73(1.8%) , 8.204/64.5(1.8%) , 8.204/83(1.4%) , 8.204/47(1.4%) , 9.342/62(1.4%) , 9.342/68(1.4%) , 9.151/76(1.4%) , 9.151/54(1.4%) , 9.342/60(1.2%) , 9.342/70(1.2%) , 8.505/65(0.6%) , 8.268/65(0.5%)

Uridine 5-diphosphoglucose (library entry number =165)
Hit ratio(% of total spectral intensity for metabolite): 46.95% (11 of 35 peaks were found)
Peaks found: chem shift/row (% of total intensity)
7.952/75(17.7%) , 7.952/55(17.7%) , 3.786/65(3.8%) , 3.473/65(2.6%) , 3.792/55(1%) , 3.792/75(1%) , 3.546/48(0.7%) , 3.546/82(0.7%) , 3.546/48(0.7%) , 3.546/56(0.6%) , 3.546/73(0.6%)
Peaks not found: chem shift/row (% of total intensity)
5.985/75(13.3%) , 5.985/55(13.3%) , 3.786/41(3%) , 3.786/89(3%) , 3.473/89(2.1%) , 3.473/40.5(2.1%) , 5.995/65(1.9%) , 3.87/46(1.2%) , 3.87/83(1.2%) , 5.6/60.5(1.2%) , 5.6/69.5(1.2%) , 5.614/60.5(1.2%) , 5.614/69.5(1.2%) , 5.995/55(1%) , 5.995/75(1%) , 5.985/64.5(0.7%) , 3.552/56.5(0.7%) , 3.552/73.5(0.7%) , 3.552/48(0.7%) , 3.552/81.5(0.7%) , 3.792/42.5(0.3%) , 3.792/87.5(0.3%) , 3.87/51.5(0.3%) , 3.87/78.5(0.3%)

2-hydroxybutyric acid (library entry number =177)
Hit ratio(% of total spectral intensity for metabolite): 48.24% (5 of 21 peaks were found)
Peaks found: chem shift/row (% of total intensity)
0.898/65(39.5%) , 4.004/51(2.2%) , 4.004/79(2.2%) , 1.653/64.5(2.1%) , 1.653/65.5(2.1%)
Peaks not found: chem shift/row (% of total intensity)
0.898/46(17.4%) , 0.898/84(17.4%) , 4.004/63(2%) , 4.004/67(2%) , 1.653/83(1.6%) , 1.653/47(1.6%) , 1.745/69(1.3%) , 1.745/61(1.3%) , 1.745/50(1.1%) , 1.745/80(1.1%) , 1.653/101.5(0.9%) , 1.653/28.5(0.9%) , 1.745/31.5(0.8%) , 1.745/98(0.8%) , 1.745/42.5(0.8%) , 1.745/87.5(0.8%)

2-Aminobutyric acid (library entry number =28)
Hit ratio(% of total spectral intensity for metabolite): 47.08% (2 of 14 peaks were found)
Peaks found: chem shift/row (% of total intensity)
0.978/65(40.6%) , 3.714/65(6.5%)
Peaks not found: chem shift/row (% of total intensity)
0.978/46(16.8%) , 0.978/84(16.8%) , 3.714/50(4.5%) , 3.714/80(4.5%) , 1.902/60.5(1.8%) , 1.902/69.5(1.8%) , 1.902/52(1.4%) , 1.902/78(1.4%) , 1.902/87(1.4%) , 1.902/43(1.4%) , 1.884/65(0.6%) , 1.917/65(0.5%)

Carnosine (beta-alanyl_L-histidine) (library entry number =187)
Hit ratio(% of total spectral intensity for metabolite): 39.92% (11 of 55 peaks were found)
Peaks found: chem shift/row (% of total intensity)
3.233/65(15.2%) , 8.278/65(11.7%) , 3.225/65(7.8%) , 3.255/65(1.3%) , 3.367/65(0.8%) , 2.669/86(0.7%) , 2.669/85(0.5%) , 2.669/44.5(0.5%) , 2.687/54(0.5%) , 2.687/76(0.5%) , 2.647/86(0.4%)
Peaks not found: chem shift/row (% of total intensity)
3.233/48(7.1%) , 3.233/82(7.1%) , 3.225/47(4.1%) , 3.225/83(4.1%) , 2.689/56(3.1%) , 2.689/74(3.1%) , 7.112/65(2.7%) , 7.112/62(2.2%) , 7.112/68(2.2%) , 3.114/45.5(1.9%) , 3.114/84.5(1.9%) , 3.119/45.5(1.9%) , 3.119/84.5(1.9%) , 2.689/38.5(1.8%) , 2.689/91.5(1.8%) , 2.708/44(0.8%) , 2.708/85.5(0.8%) , 2.669/43(0.7%) , 2.689/115.5(0.7%) , 2.689/14(0.7%) , 3.233/29.5(0.6%) , 3.233/100.5(0.6%) , 2.708/62(0.5%) , 2.708/68(0.5%) , 2.718/44.5(0.5%) , 2.718/85.5(0.5%) , 2.718/62(0.5%) , 2.718/68(0.5%) , 2.655/43(0.5%) , 2.687/45.5(0.4%) , 2.687/84.5(0.4%) , 2.669/61.5(0.4%) , 2.669/68.5(0.4%) , 2.647/43(0.4%) , 2.689/31.5(0.3%) , 2.689/97.5(0.3%) , 2.647/61(0.3%) , 2.647/69(0.3%) , 2.669/60.5(0.3%) , 2.669/69.5(0.3%) , 3.233/12.5(0.2%) , 3.233/117(0.2%) , 2.655/61.5(0.2%) , 2.655/68.5(0.2%)

Capric acid (library entry number =90)
Hit ratio(% of total spectral intensity for metabolite): 0% (0 of 10 peaks were found)
Peaks found: chem shift/row (% of total intensity)

Peaks not found: chem shift/row (% of total intensity)
0.865/65(37.5%) , 2.174/46(17.5%) , 2.174/84(17.5%) , 2.174/65(12.1%) , 1.296/65(4.4%) , 0.865/46(3.6%) , 0.865/84(3.6%) , 1.287/65(2.2%) , 1.272/65(0.9%) , 1.263/65(0.7%)

Hypoxanthine (library entry number =56)
Hit ratio(% of total spectral intensity for metabolite): 0% (0 of 2 peaks were found)
Peaks found: chem shift/row (% of total intensity)

Peaks not found: chem shift/row (% of total intensity)
8.194/65(53.4%) , 8.214/65(46.6%)

Histamine (library entry number =94)
Hit ratio(% of total spectral intensity for metabolite): 50.81% (4 of 12 peaks were found)
Peaks found: chem shift/row (% of total intensity)
3.311/65(28.7%) , 3.042/65(9.4%) , 8.146/65(6.5%) , 8.146/65(6.3%)
Peaks not found: chem shift/row (% of total intensity)
3.311/83(12%) , 3.311/47(12%) , 7.977/65(6.2%) , 7.158/65(4.3%) , 3.042/47(3.7%) , 3.042/83(3.7%) , 7.158/62(3.6%) , 7.158/68(3.6%)

Hypotaurine (library entry number =129)
Hit ratio(% of total spectral intensity for metabolite): 43.91% (2 of 6 peaks were found)
Peaks found: chem shift/row (% of total intensity)
3.367/65(24.8%) , 2.66/65(19.1%)
Peaks not found: chem shift/row (% of total intensity)
3.367/48(16.5%) , 3.367/82(16.5%) , 2.66/47.5(11.5%) , 2.66/82.5(11.5%)

Histidine (library entry number =78)
Hit ratio(% of total spectral intensity for metabolite): 43.72% (4 of 8 peaks were found)
Peaks found: chem shift/row (% of total intensity)
4.004/81(11.5%) , 4.004/49(11.5%) , 4.004/68.5(10.4%) , 4.004/61.5(10.4%)
Peaks not found: chem shift/row (% of total intensity)
7.971/65(32.6%) , 7.127/65(14.8%) , 3.261/38.5(4.4%) , 3.261/91.5(4.4%)

Uridine-5-diphosphogalactose (library entry number =189)
Hit ratio(% of total spectral intensity for metabolite): 43.19% (13 of 53 peaks were found)
Peaks found: chem shift/row (% of total intensity)
7.952/55(18.6%) , 7.952/75(18.6%) , 3.754/65(1.7%) , 3.736/57(0.7%) , 3.736/72.5(0.7%) , 3.756/56.5(0.5%) , 3.756/73.5(0.5%) , 3.736/72(0.5%) , 3.756/55(0.3%) , 3.756/75(0.3%) , 3.786/46(0.2%) , 3.786/83.5(0.2%) , 3.756/43.5(0.2%)
Peaks not found: chem shift/row (% of total intensity)
5.985/55(15.3%) , 5.985/75(15.3%) , 3.924/82(1.7%) , 3.924/48(1.7%) , 5.652/70(1.6%) , 5.652/60(1.6%) , 3.924/56(1.5%) , 3.924/74(1.5%) , 5.637/60.5(1.5%) , 5.637/69.5(1.5%) , 4.041/65(1.2%) , 4.381/60.5(0.8%) , 4.381/69.5(0.8%) , 5.985/64.5(0.6%) , 3.754/81(0.6%) , 3.754/48.5(0.6%) , 3.815/83(0.6%) , 3.815/47(0.6%) , 4.381/65(0.5%) , 3.822/82.5(0.5%) , 3.822/47(0.5%) , 3.815/73(0.5%) , 3.815/56.5(0.5%) , 3.822/56.5(0.5%) , 3.822/73(0.5%) , 3.768/59(0.4%) , 3.768/71(0.4%) , 3.736/85.5(0.3%) , 3.736/44.5(0.3%) , 3.754/35(0.3%) , 3.754/94.5(0.3%) , 3.768/40(0.2%) , 3.768/89.5(0.2%) , 3.756/83(0.2%) , 3.778/51.5(0.2%) , 3.778/78.5(0.2%) , 3.756/65(0.2%) , 3.756/44.5(0.2%) , 3.756/85(0.2%) , 3.73/65(0.2%)

Glycerol (library entry number =161)
Hit ratio(% of total spectral intensity for metabolite): 6.48% (3 of 33 peaks were found)
Peaks found: chem shift/row (% of total intensity)
3.788/65(3.5%) , 3.788/49(1.5%) , 3.788/81(1.5%)
Peaks not found: chem shift/row (% of total intensity)
3.567/58(10.1%) , 3.567/72(10.1%) , 3.66/86(9.9%) , 3.66/44(9.9%) , 3.567/88(9.1%) , 3.567/42(9.1%) , 3.66/56(8.6%) , 3.66/74(8.6%) , 3.788/53(1.5%) , 3.788/77(1.5%) , 3.578/57(1.5%) , 3.578/73(1.5%) , 3.554/57(1%) , 3.554/73(1%) , 3.613/14(0.9%) , 3.613/116(0.9%) , 3.788/58(0.8%) , 3.788/72(0.8%) , 3.788/92(0.7%) , 3.788/37(0.7%) , 3.628/12(0.6%) , 3.628/118(0.6%) , 3.578/87(0.6%) , 3.578/43(0.6%) , 3.66/50(0.6%) , 3.66/80(0.6%) , 3.613/103(0.6%) , 3.613/26.5(0.6%) , 3.554/87.5(0.3%) , 3.554/42(0.3%)

Glucose-1-phosphate (library entry number =12)
Hit ratio(% of total spectral intensity for metabolite): 43.5% (12 of 44 peaks were found)
Peaks found: chem shift/row (% of total intensity)
3.786/65(7.2%) , 3.413/65(7%) , 3.413/89(4.9%) , 3.413/41(4.9%) , 3.756/56(3.2%) , 3.756/74(3.2%) , 3.877/46.5(3.1%) , 3.877/83.5(3.1%) , 3.756/42(2.5%) , 3.756/88(2.5%) , 3.367/65(1.4%) , 3.861/65(0.7%)
Peaks not found: chem shift/row (% of total intensity)
3.786/41(6.9%) , 3.786/89(6.9%) , 3.499/48.5(2.7%) , 3.499/81.5(2.7%) , 3.499/48.5(2.7%) , 3.499/81.5(2.7%) , 3.499/57(2.6%) , 3.499/73(2.6%) , 3.877/52.5(2.5%) , 3.877/77.5(2.5%) , 5.47/70(2%) , 5.47/60(2%) , 5.456/70(1.9%) , 5.456/60(1.9%) , 3.918/56(1%) , 3.918/74(1%) , 3.918/67(0.9%) , 3.918/63(0.9%) , 3.916/67(0.9%) , 3.916/63(0.9%) , 3.916/56(0.8%) , 3.916/74(0.8%) , 3.918/82(0.7%) , 3.918/48(0.7%) , 3.924/68.5(0.7%) , 3.924/61.5(0.7%) , 3.918/87.5(0.7%) , 3.918/42(0.7%) , 3.916/82(0.7%) , 3.916/48(0.7%) , 3.916/87.5(0.5%) , 3.916/42(0.5%)

Phosphoethanolamine (library entry number =167)
Hit ratio(% of total spectral intensity for metabolite): 42.82% (5 of 10 peaks were found)
Peaks found: chem shift/row (% of total intensity)
3.979/78(8.9%) , 3.979/52(8.9%) , 3.992/52(8.5%) , 3.992/78(8.5%) , 3.979/64.5(7.9%)
Peaks not found: chem shift/row (% of total intensity)
3.227/76.5(14.8%) , 3.227/53.5(14.8%) , 3.227/60(10%) , 3.227/70(10%) , 3.992/64.5(7.7%)

Pantothenic acid (library entry number =99)
Hit ratio(% of total spectral intensity for metabolite): 41.65% (4 of 15 peaks were found)
Peaks found: chem shift/row (% of total intensity)
0.898/65(24.2%) , 2.427/65(8.5%) , 3.527/79(4.5%) , 3.527/51(4.5%)
Peaks not found: chem shift/row (% of total intensity)
0.934/65(20.8%) , 3.993/65(8.4%) , 3.404/79(6.9%) , 3.404/51(6.9%) , 2.427/47.5(3.5%) , 2.427/82.5(3.5%) , 3.447/72.5(2.6%) , 3.447/57.5(2.6%) , 3.447/40(1.3%) , 3.447/90(1.3%) , 3.447/65(0.3%)

Maltose (library entry number =45)
Hit ratio(% of total spectral intensity for metabolite): 41.74% (13 of 40 peaks were found)
Peaks found: chem shift/row (% of total intensity)
3.427/65(5.4%) , 3.277/53(4.6%) , 3.277/77(4.6%) , 3.291/53(4.6%) , 3.291/77(4.6%) , 3.778/65(4.4%) , 3.69/65(4.1%) , 3.646/65(3.7%) , 3.979/65(2.4%) , 3.924/51.5(1.1%) , 3.924/78.5(1.1%) , 3.778/73.5(0.6%) , 3.778/56.5(0.6%)
Peaks not found: chem shift/row (% of total intensity)
3.427/41(4.2%) , 3.427/89(4.2%) , 3.778/42(3.5%) , 3.778/88(3.5%) , 3.69/89(2.9%) , 3.69/41(2.9%) , 3.592/82(2.7%) , 3.592/48(2.7%) , 3.707/65(2.6%) , 5.414/60(2.6%) , 5.414/70(2.6%) , 3.592/56.5(2.5%) , 3.592/73.5(2.5%) , 3.867/52(2.1%) , 3.867/78(2.1%) , 3.707/40.5(1.7%) , 3.707/89.5(1.7%) , 3.646/41.5(1.7%) , 3.646/88.5(1.7%) , 3.979/88.5(1.5%) , 3.979/40.5(1.5%) , 3.867/47(1.3%) , 3.867/82.5(1.3%) , 3.592/52(0.6%) , 3.592/78(0.6%) , 3.816/44(0.5%) , 3.816/86(0.5%)

2-Hydroxy-3-methyl butyric acid (library entry number =143)
Hit ratio(% of total spectral intensity for metabolite): 40.35% (2 of 12 peaks were found)
Peaks found: chem shift/row (% of total intensity)
0.97/74(20.2%) , 0.97/56(20.2%)
Peaks not found: chem shift/row (% of total intensity)
0.836/74(21.4%) , 0.836/56(21.4%) , 3.852/60(5.8%) , 3.852/70(5.8%) , 2.02/70.5(1.1%) , 2.02/59.5(1.1%) , 2.02/77.5(0.8%) , 2.02/52(0.8%) , 2.02/87.5(0.8%) , 2.02/42(0.8%)

Butyric acid (library entry number =119)
Hit ratio(% of total spectral intensity for metabolite): 40.12% (2 of 12 peaks were found)
Peaks found: chem shift/row (% of total intensity)
0.898/65(28.6%) , 2.167/65(11.5%)
Peaks not found: chem shift/row (% of total intensity)
0.898/84(12%) , 0.898/46(12%) , 2.167/84(7.9%) , 2.167/46(7.9%) , 1.561/56(6%) , 1.561/74(6%) , 1.561/93(3.3%) , 1.561/37(3.3%) , 1.561/112(0.7%) , 1.561/18(0.7%)

Homocarnosine (library entry number =95)
Hit ratio(% of total spectral intensity for metabolite): 29.43% (11 of 66 peaks were found)
Peaks found: chem shift/row (% of total intensity)
8.183/65(9.3%) , 8.183/65(9.1%) , 3.035/45.5(1.6%) , 3.035/84.5(1.6%) , 3.035/45.5(1.6%) , 3.035/84.5(1.6%) , 2.408/65(1.4%) , 2.954/49.5(0.9%) , 2.954/80.5(0.9%) , 2.954/81.5(0.8%) , 2.954/47.5(0.8%)
Peaks not found: chem shift/row (% of total intensity)
2.376/59.5(4.2%) , 2.376/70.5(4.2%) , 2.376/40.5(2.3%) , 2.376/89.5(2.3%) , 1.89/45(2.2%) , 1.89/85(2.2%) , 7.135/65(2.1%) , 1.891/45(2.1%) , 1.891/85(2.1%) , 7.136/65(2.1%) , 3.222/84.5(2.1%) , 3.222/45.5(2.1%) , 2.376/78.5(2.1%) , 2.376/51.5(2.1%) , 3.222/84.5(2%) , 3.222/45.5(2%) , 7.136/62(2%) , 7.136/68(2%) , 7.135/62(2%) , 7.135/68(2%) , 1.891/64.5(1.8%) , 1.89/64.5(1.8%) , 2.92/81(1.3%) , 2.92/49(1.3%) , 2.357/65(1.2%) , 2.926/80.5(1.1%) , 2.926/49.5(1.1%) , 2.954/60(0.8%) , 1.89/103.5(0.8%) , 1.89/26.5(0.8%) , 2.909/65(0.7%) , 2.92/62.5(0.7%) , 2.92/67(0.7%) , 1.891/103.5(0.7%) , 1.891/26.5(0.7%) , 2.932/66(0.7%) , 2.943/63(0.6%) , 2.943/66.5(0.6%) , 2.954/62(0.6%) , 2.954/67.5(0.6%) , 2.926/30(0.5%) , 2.932/82(0.5%) , 2.932/48(0.5%) , 2.92/100.5(0.5%) , 2.92/29.5(0.5%) , 2.92/64(0.5%) , 2.943/47.5(0.5%) , 2.943/82(0.5%) , 2.376/108.5(0.5%) , 2.376/22(0.5%) , 2.357/45.5(0.2%) , 2.357/83(0.2%) , 2.943/56.5(0.1%) , 2.943/73(0.1%) , 2.357/45.5(0.1%)

Sucrose-6-phosphate (library entry number =188)
Hit ratio(% of total spectral intensity for metabolite): 39.13% (5 of 24 peaks were found)
Peaks found: chem shift/row (% of total intensity)
3.754/65(29.5%) , 3.396/65(5.8%) , 3.792/55(1.8%) , 3.792/75(1.8%) , 3.792/65(0.3%)
Peaks not found: chem shift/row (% of total intensity)
3.808/65(7.9%) , 3.808/89(6.4%) , 3.808/41(6.4%) , 3.396/40(4%) , 3.396/90(4%) , 5.42/60(4%) , 5.42/70(4%) , 3.558/82(3.3%) , 3.558/48(3.3%) , 3.558/73.5(3.1%) , 3.558/56.5(3.1%) , 3.881/52(1.8%) , 3.881/78(1.8%) , 3.792/42(1.7%) , 3.792/88(1.7%) , 3.881/46(1.5%) , 3.881/84(1.5%) , 3.558/52(0.8%) , 3.558/78(0.8%)

Cysteine (library entry number =63)
Hit ratio(% of total spectral intensity for metabolite): 38.2% (4 of 15 peaks were found)
Peaks found: chem shift/row (% of total intensity)
3.979/65(12.5%) , 3.979/77.5(11.8%) , 3.979/52.5(11.8%) , 3.065/64(2.1%)
Peaks not found: chem shift/row (% of total intensity)
3.039/50.5(8.1%) , 3.039/79.5(8.1%) , 3.039/41.5(7.5%) , 3.039/88.5(7.5%) , 3.11/91(6%) , 3.11/39(6%) , 3.11/53.5(5.9%) , 3.11/76.5(5.9%) , 3.02/64(2.6%) , 3.09/64(2.5%) , 3.116/64(1.7%)

Uridine-5-diphosphoglucuronic acid (library entry number =184)
Hit ratio(% of total spectral intensity for metabolite): 36.86% (4 of 36 peaks were found)
Peaks found: chem shift/row (% of total intensity)
7.952/55(14.1%) , 7.952/75(14.1%) , 3.522/65(5.1%) , 3.79/65(3.5%)
Peaks not found: chem shift/row (% of total intensity)
5.988/75(11.4%) , 5.988/55(11.4%) , 4.146/78(4.4%) , 4.146/52(4.4%) , 3.79/89(2.9%) , 3.79/41(2.9%) , 3.522/40(2.8%) , 3.522/90(2.8%) , 5.619/69(1.8%) , 5.619/61(1.8%) , 5.634/69(1.8%) , 5.634/61(1.8%) , 3.59/48(0.9%) , 3.59/82(0.9%) , 3.598/82(0.9%) , 3.598/48(0.9%) , 6.001/65(0.9%) , 3.59/57(0.8%) , 3.59/73(0.8%) , 3.598/57(0.8%) , 3.598/73(0.8%) , 4.379/59.5(0.7%) , 4.379/70.5(0.7%) , 6.001/55(0.6%) , 6.001/75(0.6%) , 3.531/53(0.5%) , 3.531/77(0.5%) , 3.51/75.5(0.4%) , 3.51/54(0.4%) , 5.988/63.5(0.2%) , 5.988/66.5(0.2%) , 3.531/65(0.2%)

Glutamic acid (library entry number =71)
Hit ratio(% of total spectral intensity for metabolite): 38.02% (23 of 55 peaks were found)
Peaks found: chem shift/row (% of total intensity)
3.767/80(7.1%) , 3.767/50(7.1%) , 2.059/56(2.9%) , 2.059/74(2.9%) , 2.134/40(2.1%) , 2.134/90(2.1%) , 2.372/64.5(1.7%) , 2.342/65(1.6%) , 2.059/94(1.3%) , 2.059/36(1.3%) , 2.134/33(1%) , 2.134/97.5(1%) , 2.134/20(1%) , 2.134/109.5(1%) , 2.059/112(0.7%) , 2.059/17.5(0.7%) , 2.151/65(0.6%) , 2.332/54.5(0.6%) , 2.332/74.5(0.6%) , 2.073/57(0.2%) , 2.073/72.5(0.2%) , 2.332/35.5(0.1%) , 2.332/94.5(0.1%)
Peaks not found: chem shift/row (% of total intensity)
2.357/68(9%) , 2.357/62(9%) , 3.767/68(5.4%) , 3.767/62(5.4%) , 2.357/87(5.2%) , 2.357/43(5.2%) , 2.357/48.5(4.9%) , 2.357/81.5(4.9%) , 2.134/77.5(2.1%) , 2.134/52.5(2.1%) , 2.134/59(1.4%) , 2.134/71(1.4%) , 2.357/108(0.8%) , 2.357/21(0.8%) , 2.357/2(0.5%) , 2.078/65(0.4%) , 2.077/65(0.4%) , 2.151/84(0.3%) , 2.151/45(0.3%) , 2.077/13(0.3%) , 2.077/116.5(0.3%) , 2.078/45(0.2%) , 2.078/84.5(0.2%) , 2.077/46(0.2%) , 2.077/84(0.2%) , 2.114/63.5(0.2%) , 2.114/66.5(0.2%) , 2.078/13(0.2%) , 2.078/116(0.2%) , 2.357/127(0.2%) , 2.342/54(0.1%) , 2.342/75.5(0.1%)

myo-Inositol (library entry number =55)
Hit ratio(% of total spectral intensity for metabolite): 93.33% (12 of 23 peaks were found)
Peaks found: chem shift/row (% of total intensity)
3.291/65(16.1%) , 3.632/65(11%) , 3.632/40(10.4%) , 3.632/90(10.4%) , 3.291/41(7%) , 3.291/89(7%) , 3.546/74(6.8%) , 3.546/56(6.8%) , 3.546/81.5(6.3%) , 3.546/48.5(6.3%) , 4.075/65(4.1%) , 3.575/15(0.9%)
Peaks not found: chem shift/row (% of total intensity)
4.075/57(1.9%) , 4.075/73(1.9%) , 3.575/115(0.9%) , 3.58/26.5(0.3%) , 3.58/103.5(0.3%) , 3.591/15(0.3%) , 3.591/115(0.3%) , 3.583/2(0.2%) , 3.583/127(0.2%) , 3.583/27(0.2%) , 3.583/103(0.2%)

Glucose (library entry number =11)
Hit ratio(% of total spectral intensity for metabolite): 50.52% (33 of 75 peaks were found)
Peaks found: chem shift/row (% of total intensity)
3.502/65(6.2%) , 3.413/65(5.6%) , 3.502/42(4.1%) , 3.502/88(4.1%) , 3.714/65(3%) , 3.737/42(2.8%) , 3.737/88(2.8%) , 3.413/41(2.6%) , 3.413/89(2.6%) , 3.737/57(2.6%) , 3.737/73(2.6%) , 3.778/56(1.1%) , 3.778/73.5(1.1%) , 3.473/65(1%) , 3.473/65(1%) , 3.473/65(0.9%) , 3.85/53(0.7%) , 3.85/77(0.7%) , 3.473/72(0.7%) , 3.473/57.5(0.7%) , 3.756/56(0.5%) , 3.756/73.5(0.5%) , 3.836/47.5(0.4%) , 3.836/82(0.4%) , 3.754/64.5(0.4%) , 5.246/69.5(0.3%) , 5.246/60(0.3%) , 3.367/64.5(0.3%) , 3.756/42.5(0.2%) , 3.756/87(0.2%) , 3.745/56.5(0.2%) , 3.745/73.5(0.2%) , 3.844/64.5(0.1%)
Peaks not found: chem shift/row (% of total intensity)
3.257/77(5.3%) , 3.257/53(5.3%) , 3.242/53(5.2%) , 3.242/77(5.2%) , 3.905/52(2.4%) , 3.905/78(2.4%) , 3.714/41(2.4%) , 3.714/89(2.4%) , 3.905/47(2.2%) , 3.905/83(2.2%) , 3.473/73(0.7%) , 3.473/56.5(0.7%) , 3.473/82(0.7%) , 3.473/48(0.7%) , 3.473/47.5(0.6%) , 3.473/82.5(0.6%) , 3.473/72.5(0.6%) , 3.473/57(0.6%) , 3.473/87.5(0.6%) , 3.473/87.5(0.6%) , 3.473/41.5(0.6%) , 3.473/41.5(0.6%) , 3.473/48.5(0.6%) , 3.473/81.5(0.6%) , 3.421/64(0.6%) , 3.421/66(0.6%) , 3.473/87.5(0.5%) , 3.473/42(0.5%) , 3.778/42.5(0.5%) , 3.778/87.5(0.5%) , 3.421/40(0.4%) , 3.421/90(0.4%) , 3.85/46.5(0.4%) , 3.85/83(0.4%) , 3.836/61(0.2%) , 3.836/68.5(0.2%) , 3.754/49.5(0.2%) , 3.754/80.5(0.2%) , 3.813/5(0.2%) , 3.745/64.5(0.1%) , 3.754/56.5(0.1%) , 3.754/73.5(0.1%)

Riboflavin 5-adenosine diphosphate (Flavin adenine dinucleotide) (library entry number =194)
Hit ratio(% of total spectral intensity for metabolite): 22.16% (7 of 13 peaks were found)
Peaks found: chem shift/row (% of total intensity)
2.408/65(4.9%) , 2.408/65(3.8%) , 2.372/65(3.2%) , 2.372/65(3%) , 2.372/65(2.7%) , 2.342/65(2.5%) , 2.379/65(2.1%)
Peaks not found: chem shift/row (% of total intensity)
7.869/65(42.2%) , 8.309/65(12.4%) , 5.838/65(7.1%) , 5.849/65(6.3%) , 2.398/65(5.5%) , 2.33/65(4.4%)

Ornithine (library entry number =79)
Hit ratio(% of total spectral intensity for metabolite): 58.34% (4 of 23 peaks were found)
Peaks found: chem shift/row (% of total intensity)
3.065/65(25.1%) , 3.788/65(17.4%) , 3.788/49(7.9%) , 3.788/81(7.9%)
Peaks not found: chem shift/row (% of total intensity)
3.065/84(16.7%) , 3.065/46(16.7%) , 1.949/65(0.9%) , 1.836/103(0.8%) , 1.836/27(0.8%) , 1.946/53(0.6%) , 1.946/78(0.5%) , 1.841/62(0.5%) , 1.841/68(0.5%) , 1.949/31(0.5%) , 1.949/40(0.4%) , 1.946/41(0.4%) , 1.946/40(0.4%) , 1.946/100(0.4%) , 1.946/31(0.4%) , 1.949/53(0.3%) , 1.949/77(0.3%) , 1.949/72(0.3%) , 1.949/57(0.3%)

Trehalose-6-phosphate (library entry number =201)
Hit ratio(% of total spectral intensity for metabolite): 28.9% (11 of 49 peaks were found)
Peaks found: chem shift/row (% of total intensity)
3.861/65(6.8%) , 3.861/65(5.9%) , 3.608/65(3.9%) , 3.778/56.5(2.2%) , 3.778/73.5(2.2%) , 3.703/79(1.8%) , 3.703/51(1.8%) , 3.703/78(1.8%) , 3.473/65(1.2%) , 3.502/65(1%) , 3.685/76.5(0.4%)
Peaks not found: chem shift/row (% of total intensity)
3.46/65(5.4%) , 3.861/40.5(5.1%) , 3.861/89.5(5.1%) , 3.46/89(4.2%) , 3.46/41(4.2%) , 3.861/41(4.1%) , 3.861/89(4.1%) , 3.608/40(3.3%) , 3.608/90(3.3%) , 3.861/78.5(2.4%) , 3.861/51.5(2.4%) , 3.666/79(2.1%) , 3.666/51(2.1%) , 3.69/51(2.1%) , 3.69/79(2.1%) , 3.658/51(1.9%) , 3.658/79(1.9%) , 3.658/78(1.8%) , 3.778/43(1.5%) , 3.778/87(1.5%) , 5.216/60(1.2%) , 5.216/70(1.2%) , 3.823/42.5(1%) , 3.823/87.5(1%) , 3.823/62(1%) , 3.823/68(1%) , 5.188/59.5(0.7%) , 5.188/69.5(0.7%) , 3.685/51.5(0.4%) , 3.675/52(0.4%) , 3.675/76.5(0.4%) , 3.677/51.5(0.4%) , 3.677/78(0.4%) , 4.031/55(0.3%) , 4.031/75(0.3%) , 4.044/76(0.3%) , 0.885/55(0.2%) , 0.885/75(0.2%)

Arginine (library entry number =138)
Hit ratio(% of total spectral intensity for metabolite): 31.54% (3 of 40 peaks were found)
Peaks found: chem shift/row (% of total intensity)
3.778/65(17.3%) , 3.778/49(7.1%) , 3.778/81(7.1%)
Peaks not found: chem shift/row (% of total intensity)
3.248/65(25.6%) , 3.248/47(10.3%) , 3.248/83(10.3%) , 1.734/45(1%) , 1.734/85(1%) , 1.734/26.5(1%) , 1.734/103(1%) , 1.922/40.5(0.9%) , 1.922/89(0.9%) , 1.923/40.5(0.8%) , 1.923/89.5(0.8%) , 1.654/61.5(0.8%) , 1.654/68.5(0.8%) , 1.922/64(0.7%) , 1.922/98.5(0.7%) , 1.922/31.5(0.7%) , 1.923/65(0.7%) , 1.923/47(0.7%) , 1.923/83(0.7%) , 1.923/98.5(0.6%) , 1.923/31.5(0.6%) , 1.922/46.5(0.6%) , 1.922/83(0.6%) , 1.654/44.5(0.6%) , 1.654/85.5(0.6%) , 1.922/73(0.6%) , 1.922/57(0.6%) , 1.654/103.5(0.6%) , 1.654/26.5(0.6%) , 1.734/63(0.5%) , 1.734/67(0.5%) , 1.923/72.5(0.5%) , 1.923/57(0.5%) , 1.919/76(0.4%) , 1.919/54(0.4%) , 1.919/40(0.4%) , 1.919/89.5(0.4%)

b-Alanine (library entry number =2)
Hit ratio(% of total spectral intensity for metabolite): 33.04% (1 of 6 peaks were found)
Peaks found: chem shift/row (% of total intensity)
3.185/65(33%)
Peaks not found: chem shift/row (% of total intensity)
2.558/65(19.3%) , 3.185/48(14.9%) , 3.185/82(14.9%) , 2.558/48(8.9%) , 2.558/82(8.9%)

Sucrose (library entry number =4)
Hit ratio(% of total spectral intensity for metabolite): 39.2% (12 of 53 peaks were found)
Peaks found: chem shift/row (% of total intensity)
3.69/65(15.9%) , 3.767/65(6.9%) , 3.486/65(2.8%) , 3.569/48(2.7%) , 3.569/82(2.7%) , 3.826/61(2.5%) , 3.826/61(2.2%) , 3.843/79(1.3%) , 3.843/51(1.3%) , 3.861/65(0.5%) , 3.843/64.5(0.3%) , 4.075/65(0.2%)
Peaks not found: chem shift/row (% of total intensity)
3.767/89(5.3%) , 3.767/41(5.3%) , 4.222/54(5.2%) , 4.222/76(5.2%) , 5.414/60(3.5%) , 5.414/70(3.5%) , 3.569/57(2.6%) , 3.569/73(2.6%) , 3.826/69(2.5%) , 4.057/65(2.3%) , 3.826/69(2.2%) , 3.81/40(1.4%) , 3.81/90(1.4%) , 3.486/41(1.4%) , 3.486/89(1.4%) , 4.057/43.5(1.2%) , 4.057/86.5(1.2%) , 3.855/81(0.9%) , 4.065/54.5(0.9%) , 4.065/75.5(0.9%) , 3.849/80(0.9%) , 3.849/50(0.9%) , 3.69/98(0.8%) , 3.69/32(0.8%) , 3.569/52(0.8%) , 3.569/78(0.8%) , 3.849/64.5(0.6%) , 4.048/54(0.5%) , 4.048/76(0.5%) , 3.733/40(0.4%) , 3.733/89(0.4%) , 3.826/36(0.4%) , 3.826/93.5(0.4%) , 3.826/23.5(0.2%) , 3.826/105.5(0.2%) , 3.826/93(0.2%) , 3.826/36(0.2%) , 4.048/65(0.2%) , 4.039/60(0.2%) , 4.039/70(0.2%) , 4.065/65(0.2%)

Adenosine 3,5-cyclic monophosphate (library entry number =123)
Hit ratio(% of total spectral intensity for metabolite): 0.53% (1 of 6 peaks were found)
Peaks found: chem shift/row (% of total intensity)
4.352/65(0.5%)
Peaks not found: chem shift/row (% of total intensity)
8.271/65(37.5%) , 6.206/65(31.5%) , 8.258/65(28.6%) , 4.342/65(1.4%) , 4.331/65(0.5%)

Inosine-5'-monophosphate (library entry number =164)
Hit ratio(% of total spectral intensity for metabolite): 43.47% (2 of 4 peaks were found)
Peaks found: chem shift/row (% of total intensity)
8.539/65(29.7%) , 6.147/65(13.8%)
Peaks not found: chem shift/row (% of total intensity)
8.234/65(43.5%) , 6.154/65(13.1%)

Phenylalanine (library entry number =35)
Hit ratio(% of total spectral intensity for metabolite): 29.33% (7 of 65 peaks were found)
Peaks found: chem shift/row (% of total intensity)
7.436/65(9.8%) , 4.005/62(7.5%) , 4.005/68(7.5%) , 3.291/53.5(1.1%) , 3.291/76.5(1.1%) , 3.291/40(1.1%) , 3.291/90(1.1%)
Peaks not found: chem shift/row (% of total intensity)
4.005/48(6.7%) , 4.005/82(6.7%) , 7.382/66(4.6%) , 7.382/64(4.6%) , 7.333/75(4.6%) , 7.333/55(4.6%) , 7.436/46(3.1%) , 7.436/84(3.1%) , 7.382/45(2.3%) , 7.382/85(2.3%) , 3.13/73(1.7%) , 3.13/57(1.7%) , 3.13/36(1.6%) , 3.13/94(1.6%) , 7.408/81.5(1.3%) , 7.408/48.5(1.3%) , 7.415/38(1.2%) , 7.415/92(1.2%) , 7.448/65(1%) , 7.415/44(1%) , 7.415/86(1%) , 7.399/85.5(0.9%) , 7.399/44.5(0.9%) , 7.362/38(0.7%) , 7.362/92(0.7%) , 7.393/101(0.7%) , 7.393/29(0.7%) , 7.408/98(0.6%) , 7.408/32(0.6%) , 7.399/63(0.6%) , 7.399/67(0.6%) , 7.366/30(0.5%) , 7.366/100(0.5%) , 7.393/65(0.3%) , 7.393/63(0.3%) , 7.393/67(0.3%) , 7.415/110(0.3%) , 7.415/20(0.3%) , 7.362/85.5(0.3%) , 7.362/44.5(0.3%) , 7.399/99(0.3%) , 7.399/31(0.3%) , 7.408/101(0.3%) , 7.408/29(0.3%) , 7.415/108(0.3%) , 7.415/22(0.3%) , 7.382/17.5(0.2%) , 7.382/112.5(0.2%) , 7.366/88.5(0.2%) , 7.408/119.5(0.2%) , 7.408/10.5(0.2%) , 7.393/44.5(0.2%) , 7.393/85(0.2%) , 7.362/60(0.1%) , 7.399/105.5(0.1%) , 7.399/24(0.1%) , 7.362/27(0.1%) , 7.362/103(0.1%)

Isocitric acid (library entry number =130)
Hit ratio(% of total spectral intensity for metabolite): 16.09% (6 of 28 peaks were found)
Peaks found: chem shift/row (% of total intensity)
2.983/59(3.2%) , 2.983/71(3.2%) , 2.538/65(2.6%) , 2.408/65(2.4%) , 2.504/65(2.4%) , 2.449/65(2.3%)
Peaks not found: chem shift/row (% of total intensity)
2.519/35(6.6%) , 2.519/95(6.6%) , 3.997/59(6.5%) , 3.997/71(6.5%) , 2.519/75(6.3%) , 2.519/55(6.3%) , 2.427/55(6.3%) , 2.427/75(6.3%) , 2.427/94(5.8%) , 2.427/36(5.8%) , 2.473/36(2.8%) , 2.473/94(2.8%) , 2.983/91(2.3%) , 2.983/39(2.3%) , 2.983/78.5(2.2%) , 2.983/51.5(2.2%) , 2.473/113.5(1.3%) , 2.473/15.5(1.3%) , 2.504/6.5(0.9%) , 2.504/123.5(0.9%) , 2.449/6(0.9%) , 2.449/123.5(0.9%)

Deoxycholic acid (library entry number =121)
Hit ratio(% of total spectral intensity for metabolite): 28.1% (2 of 5 peaks were found)
Peaks found: chem shift/row (% of total intensity)
0.97/56.5(14.1%) , 0.97/73.5(14.1%)
Peaks not found: chem shift/row (% of total intensity)
0.718/65(35.6%) , 0.93/65(35.1%) , 2.236/65(1.2%)

Oxoglutaric acid (a-Ketogluturate) (library entry number =3)
Hit ratio(% of total spectral intensity for metabolite): 28.04% (1 of 6 peaks were found)
Peaks found: chem shift/row (% of total intensity)
2.439/65(28%)
Peaks not found: chem shift/row (% of total intensity)
3.009/65(27.4%) , 2.439/83(11.3%) , 2.439/47(11.3%) , 3.009/47(11%) , 3.009/83(11%)

Galactose (library entry number =7)
Hit ratio(% of total spectral intensity for metabolite): 31.45% (24 of 77 peaks were found)
Peaks found: chem shift/row (% of total intensity)
3.508/78(4.3%) , 3.508/52(4.3%) , 3.492/78(4%) , 3.492/52(4%) , 3.767/65(2.6%) , 3.767/64(1.8%) , 3.767/50.5(0.9%) , 3.767/79.5(0.9%) , 3.786/50.5(0.8%) , 3.786/79.5(0.8%) , 3.786/50.5(0.7%) , 3.786/79.5(0.7%) , 3.807/51.5(0.7%) , 3.807/78.5(0.7%) , 3.786/50.5(0.7%) , 3.786/79.5(0.7%) , 3.739/64(0.4%) , 3.737/86(0.4%) , 3.737/86(0.4%) , 3.737/43(0.4%) , 3.767/49.5(0.4%) , 3.767/80.5(0.4%) , 3.367/65(0.3%) , 3.737/41(0.2%)
Peaks not found: chem shift/row (% of total intensity)
3.655/47.5(5.6%) , 3.655/82.5(5.6%) , 3.655/56.5(5.2%) , 3.655/73.5(5.2%) , 3.768/52(3.2%) , 3.768/78(3.2%) , 3.939/60(2.9%) , 3.939/70(2.9%) , 3.939/65(1.7%) , 3.741/76(1.5%) , 3.741/54(1.5%) , 3.741/60.5(1.5%) , 3.741/69.5(1.5%) , 3.768/62.5(1.2%) , 3.768/67.5(1.2%) , 3.752/84.5(1.2%) , 3.752/45(1.2%) , 3.735/53(1.2%) , 3.735/77(1.2%) , 3.752/72.5(1.2%) , 3.752/57.5(1.2%) , 3.781/61.5(1.1%) , 3.781/68.5(1.1%) , 3.735/59.5(1.1%) , 3.735/70(1.1%) , 3.767/38(0.9%) , 3.767/91.5(0.9%) , 3.768/107(0.8%) , 3.768/22.5(0.8%) , 3.862/47(0.8%) , 3.862/82(0.8%) , 3.862/57(0.8%) , 3.862/74.5(0.8%) , 3.781/65(0.6%) , 3.997/61(0.5%) , 3.997/69(0.5%) , 3.768/38(0.5%) , 3.768/92(0.5%) , 3.997/65(0.5%) , 3.781/90(0.4%) , 3.781/39.5(0.4%) , 3.741/90(0.3%) , 3.741/40(0.3%) , 3.737/33(0.2%) , 3.781/96(0.2%) , 3.781/33(0.2%) , 3.759/98.5(0.2%) , 3.735/90.5(0.2%) , 3.735/39.5(0.2%) , 3.767/107(0.2%) , 3.767/22(0.2%) , 3.752/99.5(0.1%) , 3.752/31.5(0.1%)

Trehalose (library entry number =83)
Hit ratio(% of total spectral intensity for metabolite): 11.41% (1 of 32 peaks were found)
Peaks found: chem shift/row (% of total intensity)
3.861/65(11.4%)
Peaks not found: chem shift/row (% of total intensity)
3.459/65(8.5%) , 3.861/89(7.9%) , 3.861/41(7.9%) , 3.459/89(6.8%) , 3.459/41(6.8%) , 3.774/57(3.9%) , 3.774/73(3.9%) , 3.659/51(3.7%) , 3.659/79(3.7%) , 3.65/51(3.5%) , 3.65/79(3.5%) , 3.65/53(3.5%) , 3.65/77(3.5%) , 3.774/87(2.4%) , 3.774/43(2.4%) , 3.861/51.5(2%) , 3.861/78.5(2%) , 3.825/43(1.7%) , 3.825/87(1.7%) , 5.197/70(1.6%) , 5.197/60(1.6%) , 3.825/68.5(1.3%) , 3.825/61.5(1.3%) , 3.815/55.5(0.7%) , 3.815/74.5(0.7%) , 3.815/106(0.4%) , 3.815/24(0.4%) , 3.825/23.5(0.3%) , 3.825/106.5(0.3%) , 3.815/42(0.3%) , 3.815/87(0.3%)

Valeric acid (library entry number =196)
Hit ratio(% of total spectral intensity for metabolite): 36.66% (2 of 18 peaks were found)
Peaks found: chem shift/row (% of total intensity)
0.898/65(27.5%) , 2.185/65(9.1%)
Peaks not found: chem shift/row (% of total intensity)
0.898/46(12.5%) , 0.898/84(12.5%) , 2.185/46(6.4%) , 2.185/84(6.4%) , 1.53/64(4.1%) , 1.53/66(4.1%) , 1.305/74(2.4%) , 1.305/56(2.4%) , 1.53/84(2.3%) , 1.53/46(2.3%) , 1.305/94(1.9%) , 1.305/36(1.9%) , 1.53/27(1.4%) , 1.53/103(1.4%) , 1.305/113(0.6%) , 1.305/17(0.6%)

Aspartic acid (library entry number =13)
Hit ratio(% of total spectral intensity for metabolite): 27.28% (4 of 14 peaks were found)
Peaks found: chem shift/row (% of total intensity)
2.817/47.5(7%) , 2.817/82.5(7%) , 2.817/93(6.6%) , 2.817/37(6.6%)
Peaks not found: chem shift/row (% of total intensity)
3.907/59(9.8%) , 3.907/71(9.8%) , 3.907/81(9.6%) , 3.907/49(9.6%) , 2.679/76(8.3%) , 2.679/54(8.3%) , 2.679/32(8.1%) , 2.679/98(8.1%) , 2.661/53.5(0.6%) , 2.661/76.5(0.6%)

5-Hydroxylysine (library entry number =126)
Hit ratio(% of total spectral intensity for metabolite): 27.21% (10 of 41 peaks were found)
Peaks found: chem shift/row (% of total intensity)
3.778/65(5.7%) , 3.788/65(4.6%) , 3.778/49(4.4%) , 3.778/81(4.4%) , 3.788/49(3.5%) , 3.788/81(3.5%) , 3.899/65(0.4%) , 1.924/65(0.3%) , 2.038/55(0.2%) , 2.038/75(0.2%)
Peaks not found: chem shift/row (% of total intensity)
3.166/52(8.3%) , 3.166/78(8.3%) , 3.166/86(8.1%) , 3.166/44(8.1%) , 2.941/60.5(4.5%) , 2.941/69.5(4.5%) , 2.941/36(4.3%) , 2.941/94(4.3%) , 2.933/36(3.5%) , 2.933/94(3.5%) , 2.933/69(3.2%) , 2.933/61(3.2%) , 2.053/46(1%) , 2.053/83(1%) , 1.539/50.5(0.7%) , 1.539/79.5(0.7%) , 1.947/32(0.7%) , 1.947/98(0.7%) , 3.202/55.5(0.7%) , 3.202/75(0.7%) , 1.947/46.5(0.5%) , 1.947/83(0.5%) , 1.947/67.5(0.3%) , 1.947/60.5(0.3%) , 3.899/57(0.2%) , 3.899/72.5(0.2%) , 2.053/98.5(0.2%) , 2.053/30.5(0.2%) , 2.053/54(0.1%) , 2.053/75.5(0.1%) , 2.053/65(0.1%)

Glycerol-3-phosphate (library entry number =93)
Hit ratio(% of total spectral intensity for metabolite): 40.15% (10 of 37 peaks were found)
Peaks found: chem shift/row (% of total intensity)
3.613/57.5(6.7%) , 3.613/72.5(6.7%) , 3.693/43.5(6.5%) , 3.693/86.5(6.5%) , 3.838/72(4%) , 3.838/57.5(4%) , 3.884/65(2.6%) , 3.676/65(1.3%) , 3.714/65(1%) , 3.599/65(0.9%)
Peaks not found: chem shift/row (% of total intensity)
3.613/42.5(5.8%) , 3.613/87.5(5.8%) , 3.693/74.5(5.8%) , 3.693/55.5(5.8%) , 3.789/58(4.3%) , 3.789/72(4.3%) , 3.793/58(4.2%) , 3.793/72(4.2%) , 3.8/57.5(3.6%) , 3.8/72.5(3.6%) , 3.789/86.5(1.1%) , 3.789/42.5(1.1%) , 3.884/76.5(1.1%) , 3.884/52.5(1.1%) , 3.64/19.5(0.8%) , 3.64/110.5(0.8%) , 3.8/41(0.7%) , 3.672/18.5(0.7%) , 3.672/110.5(0.7%) , 3.656/87.5(0.7%) , 3.656/42(0.7%) , 3.656/122(0.6%) , 3.656/8(0.6%) , 3.822/40(0.6%) , 3.822/89.5(0.6%) , 3.637/19(0.5%) , 3.637/110.5(0.5%)

Glucuronic acid (library entry number =48)
Hit ratio(% of total spectral intensity for metabolite): 22.4% (9 of 52 peaks were found)
Peaks found: chem shift/row (% of total intensity)
3.502/65(5.2%) , 3.291/53(2.8%) , 3.291/77(2.8%) , 3.278/53(2.7%) , 3.278/77(2.7%) , 3.502/89.5(2.5%) , 3.502/40.5(2.5%) , 5.246/60(0.6%) , 5.246/69.5(0.6%)
Peaks not found: chem shift/row (% of total intensity)
3.733/53(6.4%) , 3.733/77(6.4%) , 3.733/65(4.6%) , 3.514/57.5(4%) , 3.514/72.5(4%) , 4.085/52(4%) , 4.085/78(4%) , 3.518/57(4%) , 3.518/73(4%) , 3.518/53.5(3.9%) , 3.518/76.5(3.9%) , 3.733/89(3.4%) , 3.733/41(3.4%) , 3.514/53.5(2.6%) , 3.514/76.5(2.6%) , 3.585/52.5(1.9%) , 3.585/77.5(1.9%) , 3.577/52.5(1.8%) , 3.577/77.5(1.8%) , 3.529/65(1.3%) , 3.514/65(0.9%) , 3.518/65(0.7%) , 3.502/46.5(0.7%) , 3.502/82.5(0.7%) , 3.717/53(0.4%) , 3.717/76.5(0.4%) , 3.718/53(0.4%) , 3.718/76.5(0.4%) , 3.518/34.5(0.4%) , 3.518/95(0.4%) , 3.518/102.5(0.3%) , 3.518/27(0.3%) , 3.529/82.5(0.3%) , 3.529/47(0.3%) , 3.514/34.5(0.2%) , 3.514/95.5(0.2%) , 3.514/26(0.1%) , 3.514/102.5(0.1%) , 3.518/40(0.1%) , 3.529/41.5(0.1%) , 3.529/88(0.1%) , 3.514/40(0.1%) , 3.529/34(0.1%)

3,4-Dihydroxymandelic acid (library entry number =43)
Hit ratio(% of total spectral intensity for metabolite): 25.84% (2 of 18 peaks were found)
Peaks found: chem shift/row (% of total intensity)
6.906/54.5(12.9%) , 6.906/75.5(12.9%)
Peaks not found: chem shift/row (% of total intensity)
6.934/63(15.2%) , 6.934/67(15.2%) , 6.857/57(8.3%) , 6.857/73(8.3%) , 6.857/52.5(7.7%) , 6.857/77.5(7.7%) , 6.881/86.5(2%) , 6.881/43.5(2%) , 6.889/37.5(1.4%) , 6.889/92.5(1.4%) , 6.881/23(1%) , 6.881/107(1%) , 6.889/76(0.9%) , 6.889/54(0.9%) , 6.881/54(0.7%) , 6.881/76(0.7%)

Glyceric acid (library entry number =141)
Hit ratio(% of total spectral intensity for metabolite): 24.52% (8 of 35 peaks were found)
Peaks found: chem shift/row (% of total intensity)
3.723/56(8.3%) , 3.723/74(8.3%) , 3.736/56(2.2%) , 3.736/74(2.2%) , 3.739/64.5(1.4%) , 3.739/65.5(1.4%) , 3.736/41(0.4%) , 3.736/88.5(0.4%)
Peaks not found: chem shift/row (% of total intensity)
3.828/47(7.9%) , 3.828/83(7.9%) , 3.828/53(7.7%) , 3.828/77(7.7%) , 3.723/86(7.6%) , 3.723/44(7.6%) , 4.092/61.5(5.4%) , 4.092/68.5(5.4%) , 4.092/53.5(5.1%) , 4.092/76(5.1%) , 3.703/65(1.2%) , 3.777/16.5(0.7%) , 3.777/113.5(0.7%) , 3.77/11(0.6%) , 3.77/119(0.6%) , 3.736/44(0.6%) , 3.736/86(0.6%) , 3.736/48(0.5%) , 3.736/82(0.5%) , 3.736/63(0.4%) , 3.736/67(0.4%) , 3.723/63.5(0.4%) , 3.723/66(0.4%) , 3.739/53.5(0.3%) , 3.739/75.5(0.3%) , 3.703/53.5(0.1%) , 3.703/76(0.1%)

Homocysteine (library entry number =166)
Hit ratio(% of total spectral intensity for metabolite): 21.56% (17 of 102 peaks were found)
Peaks found: chem shift/row (% of total intensity)
2.648/65(3.6%) , 2.648/65(3.6%) , 2.133/56(2.8%) , 2.133/74(2.8%) , 2.648/65(1.8%) , 2.66/65(1.1%) , 2.648/47.5(0.8%) , 2.648/82.5(0.8%) , 2.133/19(0.7%) , 2.133/110.5(0.7%) , 2.185/65(0.7%) , 2.151/64(0.5%) , 2.648/85(0.4%) , 2.648/45(0.4%) , 2.151/26.5(0.3%) , 2.151/102(0.3%) , 2.151/103.5(0.3%)
Peaks not found: chem shift/row (% of total intensity)
3.885/49(6.4%) , 3.885/81(6.4%) , 3.885/65(4.5%) , 2.695/65(4.3%) , 2.671/57(3.2%) , 2.671/73(3.2%) , 2.671/34.5(3.1%) , 2.671/95.5(3.1%) , 2.682/65(1.9%) , 2.189/73(1.3%) , 2.189/57(1.3%) , 2.695/101(1.3%) , 2.695/28.5(1.3%) , 2.648/28.5(1.3%) , 2.648/101.5(1.3%) , 2.648/28.5(1.1%) , 2.648/101.5(1.1%) , 2.695/84.5(1%) , 2.695/45.5(1%) , 2.189/95(1%) , 2.189/35(1%) , 2.707/65(0.9%) , 2.158/57(0.8%) , 2.158/73(0.8%) , 2.189/20(0.8%) , 2.189/110(0.8%) , 2.141/55(0.8%) , 2.141/75(0.8%) , 2.648/101(0.8%) , 2.648/28.5(0.8%) , 2.133/37.5(0.7%) , 2.133/92(0.7%) , 2.205/55(0.7%) , 2.205/75(0.7%) , 2.141/37(0.6%) , 2.141/93(0.6%) , 2.113/55.5(0.6%) , 2.113/74.5(0.6%) , 2.172/36(0.6%) , 2.172/94(0.6%) , 2.205/39(0.5%) , 2.205/38(0.5%) , 2.205/90.5(0.5%) , 2.158/34.5(0.5%) , 2.158/95.5(0.5%) , 2.671/111.5(0.5%) , 2.671/17.5(0.5%) , 2.635/64(0.5%) , 2.635/66(0.5%) , 2.158/113.5(0.5%) , 2.158/17(0.5%) , 2.648/48(0.4%) , 2.648/82(0.4%) , 2.198/65(0.4%) , 2.151/86(0.4%) , 2.151/43.5(0.4%) , 2.66/49.5(0.4%) , 2.66/80.5(0.4%) , 2.151/64(0.3%) , 2.145/55.5(0.3%) , 2.145/74.5(0.3%) , 2.151/26.5(0.3%) , 2.151/103.5(0.3%) , 2.145/93.5(0.3%) , 2.145/36(0.3%) , 2.172/56(0.3%) , 2.172/73.5(0.3%) , 0.883/57(0.3%) , 0.883/72.5(0.3%) , 2.151/85.5(0.2%) , 2.151/44.5(0.2%) , 2.167/26.5(0.2%) , 2.167/103.5(0.2%) , 2.66/33.5(0.2%) , 2.66/96.5(0.2%) , 2.167/25(0.2%) , 2.104/65(0.2%) , 2.113/37(0.2%) , 2.113/91(0.2%) , 2.198/48(0.1%) , 2.198/81.5(0.1%) , 2.167/60(0.1%) , 2.167/42.5(0.1%) , 2.167/87(0.1%) , 2.635/45.5(0.1%)

Arabinose (library entry number =9)
Hit ratio(% of total spectral intensity for metabolite): 24.77% (9 of 36 peaks were found)
Peaks found: chem shift/row (% of total intensity)
3.527/52.5(5.2%) , 3.527/77.5(5.2%) , 3.508/52(5%) , 3.508/78(5%) , 3.951/65(2.9%) , 4/64.5(0.5%) , 5.246/60(0.4%) , 5.246/69(0.4%) , 3.367/64(0.2%)
Peaks not found: chem shift/row (% of total intensity)
3.669/82.5(7.5%) , 3.669/47.5(7.5%) , 3.682/48(7.4%) , 3.682/82(7.4%) , 3.669/57.5(6.8%) , 3.669/72.5(6.8%) , 3.903/46(4.9%) , 3.903/84(4.9%) , 3.903/51(4%) , 3.903/79(4%) , 3.653/51.5(2%) , 3.653/78(2%) , 3.951/57.5(1.5%) , 3.951/72.5(1.5%) , 4.028/50.5(1%) , 4.028/79.5(0.9%) , 4.012/64.5(0.7%) , 4.522/55(0.6%) , 4.522/75(0.6%) , 3.827/51.5(0.5%) , 3.827/78(0.5%) , 3.653/46.5(0.4%) , 3.653/83.5(0.4%) , 3.819/53.5(0.4%) , 3.819/76(0.4%) , 4.019/65(0.3%) , 4.028/65(0.2%)

Agmatine (library entry number =110)
Hit ratio(% of total spectral intensity for metabolite): 23.91% (2 of 28 peaks were found)
Peaks found: chem shift/row (% of total intensity)
3.035/46(12%) , 3.035/84(12%)
Peaks not found: chem shift/row (% of total intensity)
3.241/65(20.3%) , 3.241/48(9.6%) , 3.241/82(9.6%) , 3.035/65(8.2%) , 1.682/59(2.2%) , 1.682/71(2.2%) , 1.682/57(2.1%) , 1.682/73(2.1%) , 1.74/77(1.9%) , 1.74/53(1.9%) , 1.74/39.5(1.9%) , 1.74/90.5(1.9%) , 1.677/45(1.6%) , 1.677/84.5(1.6%) , 1.677/57.5(1%) , 1.677/72.5(1%) , 1.677/70(1%) , 1.677/60(1%) , 1.682/42(0.8%) , 1.682/88(0.8%) , 1.677/64(0.7%) , 1.74/65(0.6%) , 1.711/44(0.5%) , 1.711/85.5(0.5%) , 1.677/101.5(0.4%) , 1.677/28(0.4%)

Proline (library entry number =49)
Hit ratio(% of total spectral intensity for metabolite): 15.24% (7 of 44 peaks were found)
Peaks found: chem shift/row (% of total intensity)
2.026/65(3.2%) , 3.42/80(3.2%) , 3.42/50(3.2%) , 4.138/61.5(2.8%) , 2.052/64(1%) , 2.085/65(1%) , 2.06/64(0.7%)
Peaks not found: chem shift/row (% of total intensity)
3.341/80(8.8%) , 3.341/50(8.8%) , 2.007/74(6.3%) , 2.007/56(6.3%) , 2.007/38(3.5%) , 2.007/92(3.5%) , 3.341/62(3.5%) , 3.341/68(3.5%) , 3.341/32(2.9%) , 3.341/98(2.9%) , 4.138/68(2.8%) , 3.341/65(2.5%) , 4.138/46(2.4%) , 4.138/84(2.4%) , 1.987/64.5(1.9%) , 3.42/62(1.6%) , 3.42/68(1.6%) , 2.353/77(1.4%) , 2.353/53(1.4%) , 2.026/30(1.3%) , 2.026/100(1.3%) , 2.026/47(1.2%) , 2.026/82.5(1.2%) , 2.026/99(1.1%) , 2.007/21.5(1.1%) , 2.007/108.5(1.1%) , 3.42/32(1.1%) , 3.42/98(1.1%) , 2.353/37.5(1%) , 2.353/92.5(1%) , 1.987/46.5(0.8%) , 1.987/83.5(0.8%) , 2.353/58.5(0.6%) , 2.353/71.5(0.6%) , 3.383/25(0.6%) , 3.383/104(0.6%) , 2.026/77(0.1%)

Threonine (library entry number =41)
Hit ratio(% of total spectral intensity for metabolite): 31.89% (4 of 17 peaks were found)
Peaks found: chem shift/row (% of total intensity)
1.334/57.5(10.3%) , 1.334/72.5(10.3%) , 3.586/64(5.6%) , 3.586/66(5.6%)
Peaks not found: chem shift/row (% of total intensity)
1.338/63(9.4%) , 1.338/67(9.4%) , 1.325/63(9.2%) , 1.325/67(9.2%) , 3.596/64(5.7%) , 3.596/66(5.7%) , 3.595/63.5(4.9%) , 3.595/66.5(4.9%) , 1.334/63(3.8%) , 1.334/67(3.8%) , 4.26/65(0.8%) , 4.26/80(0.6%) , 4.26/49.5(0.6%)

3-Methyl-2-oxovaleric acid (library entry number =97)
Hit ratio(% of total spectral intensity for metabolite): 19.38% (3 of 21 peaks were found)
Peaks found: chem shift/row (% of total intensity)
0.898/65(17.4%) , 2.931/56(1%) , 2.931/74(1%)
Peaks not found: chem shift/row (% of total intensity)
1.1/56(24.3%) , 1.1/74(24.3%) , 0.898/46(8.1%) , 0.898/84(8.1%) , 1.703/65(2.2%) , 1.703/47(2%) , 1.703/83(2%) , 1.46/48(1.3%) , 1.46/82(1.3%) , 1.703/29(1.1%) , 1.703/101(1.1%) , 1.46/65(1%) , 1.46/29(0.9%) , 1.46/101(0.9%) , 2.931/91(0.7%) , 2.931/39(0.7%) , 1.46/10(0.2%) , 1.46/120(0.2%)

Isovaleric acid (library entry number =197)
Hit ratio(% of total spectral intensity for metabolite): 18.94% (2 of 7 peaks were found)
Peaks found: chem shift/row (% of total intensity)
2.059/55.5(9.5%) , 2.059/74.5(9.5%)
Peaks not found: chem shift/row (% of total intensity)
0.914/73(39.5%) , 0.914/57(39.5%) , 1.956/65(0.9%) , 1.956/47(0.6%) , 1.956/83(0.6%)

a-Lactose (library entry number =10)
Hit ratio(% of total spectral intensity for metabolite): 23.9% (21 of 111 peaks were found)
Peaks found: chem shift/row (% of total intensity)
3.849/65(3%) , 3.291/53(1.9%) , 3.291/77(1.9%) , 3.849/41(1.8%) , 3.849/89(1.8%) , 3.657/65(1.6%) , 3.67/56(1.6%) , 3.67/74(1.6%) , 3.807/41(1%) , 3.807/89(1%) , 3.646/65(1%) , 3.646/65(1%) , 3.598/52(0.6%) , 3.598/77.5(0.6%) , 3.654/52(0.6%) , 3.654/78(0.6%) , 3.654/52.5(0.5%) , 3.654/77.5(0.5%) , 3.778/55.5(0.5%) , 3.778/73.5(0.5%) , 3.367/64(0.2%)
Peaks not found: chem shift/row (% of total intensity)
3.68/73(2.5%) , 3.68/57(2.5%) , 3.945/69(2.3%) , 3.945/61(2.3%) , 3.68/82.5(2.1%) , 3.68/47.5(2.1%) , 3.307/53(1.9%) , 3.307/77(1.9%) , 3.657/72(1.9%) , 3.657/58(1.9%) , 3.945/64(1.9%) , 3.945/66(1.9%) , 3.562/52(1.7%) , 3.562/78(1.7%) , 3.547/52(1.7%) , 3.547/78(1.7%) , 3.817/56(1.6%) , 3.817/74(1.6%) , 3.968/52(1.5%) , 3.968/78(1.5%) , 3.657/72(1.4%) , 3.657/58(1.4%) , 3.817/87(1.2%) , 3.817/43(1.2%) , 3.968/47(1.1%) , 3.968/83(1.1%) , 3.77/84(1.1%) , 3.77/46(1.1%) , 3.792/45(1%) , 3.792/85(1%) , 3.657/40.5(1%) , 3.657/89(1%) , 3.77/74(0.9%) , 3.77/55.5(0.9%) , 3.572/52(0.9%) , 3.572/78(0.9%) , 4.459/55(0.9%) , 4.459/75(0.9%) , 3.57/52(0.9%) , 3.57/78(0.9%) , 3.657/64.5(0.8%) , 3.657/47(0.7%) , 3.657/83(0.7%) , 3.807/60(0.7%) , 3.807/70(0.7%) , 3.556/52(0.6%) , 3.556/77.5(0.6%) , 3.582/52(0.6%) , 3.582/77.5(0.6%) , 3.788/98(0.6%) , 3.788/31.5(0.6%) , 3.68/65(0.6%) , 3.301/65(0.5%) , 3.788/62(0.5%) , 3.788/68(0.5%) , 3.576/52(0.4%) , 3.576/77.5(0.4%) , 3.657/88.5(0.4%) , 3.657/40.5(0.4%) , 3.646/71(0.3%) , 3.646/59(0.3%) , 3.646/48(0.3%) , 3.646/82(0.3%) , 3.792/16(0.3%) , 3.792/113.5(0.3%) , 3.67/80.5(0.3%) , 3.67/49.5(0.3%) , 3.646/71(0.3%) , 3.646/59(0.3%) , 3.646/48(0.3%) , 3.646/82(0.3%) , 3.646/86(0.3%) , 3.646/44(0.3%) , 3.646/44.5(0.2%) , 3.646/85.5(0.2%) , 3.301/77.5(0.2%) , 3.301/52.5(0.2%) , 3.788/46(0.2%) , 3.788/84(0.2%) , 5.238/69(0.2%) , 5.238/60.5(0.2%) , 3.788/113.5(0.2%) , 3.788/17(0.2%) , 3.72/27.5(0.1%) , 3.72/102(0.1%) , 3.792/98(0.1%) , 3.792/31(0.1%) , 3.807/101(0.1%) , 3.778/28(0.1%) , 3.778/101.5(0.1%)

3-Hydroxy-3-methyl butyric acid (library entry number =205)
Hit ratio(% of total spectral intensity for metabolite): 17.25% (1 of 2 peaks were found)
Peaks found: chem shift/row (% of total intensity)
2.372/65(17.3%)
Peaks not found: chem shift/row (% of total intensity)
1.273/65(82.7%)

Mannose (library entry number =8)
Hit ratio(% of total spectral intensity for metabolite): 22.9% (7 of 42 peaks were found)
Peaks found: chem shift/row (% of total intensity)
3.667/65(8.2%) , 3.585/65(6%) , 3.737/41(2.2%) , 3.737/88.5(2.2%) , 3.737/72.5(1.9%) , 3.737/57.5(1.9%) , 3.367/65(0.6%)
Peaks not found: chem shift/row (% of total intensity)
3.855/81.5(4.3%) , 3.855/48(4.3%) , 3.855/57(3.7%) , 3.855/72.5(3.7%) , 3.953/60(3.6%) , 3.953/69(3.6%) , 3.771/57(3.5%) , 3.771/72.5(3.5%) , 3.881/77.5(3.2%) , 3.881/52(3.2%) , 3.667/89(3.1%) , 3.667/40.5(3.1%) , 3.771/42.5(2.6%) , 3.771/87(2.6%) , 3.585/89(2.5%) , 3.585/40(2.5%) , 3.914/77.5(2%) , 3.914/52(2%) , 3.667/48(2%) , 3.667/81.5(2%) , 3.667/57.5(1.8%) , 3.667/72.5(1.8%) , 3.914/83.5(1.6%) , 3.914/46(1.6%) , 3.938/60.5(1.3%) , 3.938/69(1.3%) , 3.941/60.5(1%) , 3.941/69(1%) , 3.386/71.5(0.9%) , 3.386/57.5(0.9%) , 3.386/46.5(0.8%) , 3.386/81.5(0.8%) , 3.386/65(0.5%) , 3.821/41(0.3%) , 3.821/88(0.3%)

Sorbitol (library entry number =135)
Hit ratio(% of total spectral intensity for metabolite): 18.98% (7 of 39 peaks were found)
Peaks found: chem shift/row (% of total intensity)
3.843/54(6.2%) , 3.843/76(6.2%) , 3.786/65(2.7%) , 3.786/80(1.3%) , 3.786/50(1.3%) , 3.684/65(0.6%) , 3.646/65(0.5%)
Peaks not found: chem shift/row (% of total intensity)
3.666/72(7.3%) , 3.666/58(7.3%) , 3.666/42(5.8%) , 3.666/88(5.8%) , 3.854/67(5.5%) , 3.854/63(5.5%) , 3.843/46(5%) , 3.843/84(5%) , 3.786/70(2.3%) , 3.786/60(2.3%) , 3.633/58(2.2%) , 3.633/72(2.2%) , 3.749/46(2.2%) , 3.749/84(2.2%) , 3.786/87(2.1%) , 3.786/43(2.1%) , 3.854/75(2.1%) , 3.854/55(2.1%) , 3.749/55(2%) , 3.749/75(2%) , 3.633/88(1.8%) , 3.633/41.5(1.8%) , 3.633/83(1.2%) , 3.633/47(1.2%) , 3.766/75(0.5%) , 3.766/54.5(0.5%) , 3.727/14(0.3%) , 3.727/116(0.3%) , 3.854/40.5(0.3%) , 3.854/89(0.3%) , 3.646/57(0.1%) , 3.646/73(0.1%)

Shikimic acid (library entry number =156)
Hit ratio(% of total spectral intensity for metabolite): 9.56% (4 of 27 peaks were found)
Peaks found: chem shift/row (% of total intensity)
3.723/54(4.4%) , 3.723/76(4.4%) , 3.367/64(0.4%) , 1.924/64(0.3%)
Peaks not found: chem shift/row (% of total intensity)
6.449/65(9.5%) , 6.437/65(9.1%) , 3.992/72(7.1%) , 3.992/58(7.1%) , 3.992/51(4.8%) , 3.992/79(4.8%) , 3.708/76(4.4%) , 3.708/54(4.4%) , 3.992/36.5(3.9%) , 3.992/93.5(3.9%) , 2.768/49(3.1%) , 2.768/81(3.1%) , 2.768/35(2.7%) , 2.768/95(2.7%) , 2.197/100.5(2.7%) , 2.197/29.5(2.7%) , 2.197/75(2.7%) , 2.197/55(2.7%) , 2.197/80.5(2.3%) , 2.197/49.5(2.3%) , 2.197/95.5(2.3%) , 2.197/34.5(2.3%) , 3.708/65(0.1%)

trans-4-Hydroxyproline (library entry number =62)
Hit ratio(% of total spectral intensity for metabolite): 20.71% (2 of 56 peaks were found)
Peaks found: chem shift/row (% of total intensity)
3.38/47(10.4%) , 3.38/79.5(10.3%)
Peaks not found: chem shift/row (% of total intensity)
3.38/83(10.4%) , 3.38/50.5(10.3%) , 3.493/81(6.2%) , 3.493/49(6.2%) , 3.483/49(6%) , 3.483/81(6%) , 4.351/62(1.5%) , 4.351/68(1.5%) , 4.351/41.5(1.5%) , 4.351/88(1.5%) , 2.176/47(1.4%) , 2.176/83(1.4%) , 2.443/45(1.2%) , 2.443/85(1.2%) , 2.145/47(1.2%) , 2.145/83(1.2%) , 2.443/48(1.2%) , 2.443/82(1.2%) , 2.426/85(1.2%) , 2.426/45(1.2%) , 2.427/85(1.2%) , 2.427/45(1.2%) , 2.166/47(1.2%) , 2.166/82.5(1.2%) , 2.155/47(1.1%) , 2.155/83(1.1%) , 2.166/81(0.8%) , 2.155/34(0.5%) , 2.155/96(0.5%) , 2.166/96(0.4%) , 2.166/34(0.4%) , 2.166/60(0.4%) , 2.166/70(0.4%) , 2.166/59.5(0.4%) , 2.155/59(0.4%) , 2.155/70.5(0.4%) , 3.43/12(0.3%) , 3.43/117.5(0.3%) , 3.43/12(0.3%) , 3.43/117.5(0.3%) , 2.443/91.5(0.3%) , 2.155/37(0.3%) , 2.155/93(0.3%) , 2.166/73(0.2%) , 2.166/57(0.2%) , 2.166/93(0.2%) , 2.155/57(0.2%) , 2.155/73(0.2%) , 2.166/53.5(0.2%) , 2.166/76.5(0.2%) , 2.155/53.5(0.1%) , 2.155/76(0.1%) , 2.155/40.5(0.1%) , 2.155/89(0.1%)

Galactose-1-phosphate (library entry number =172)
Hit ratio(% of total spectral intensity for metabolite): 12.87% (2 of 13 peaks were found)
Peaks found: chem shift/row (% of total intensity)
4.005/69(6.4%) , 4.005/61(6.4%)
Peaks not found: chem shift/row (% of total intensity)
3.917/82(13.8%) , 3.917/48(13.8%) , 3.917/56(11.7%) , 3.917/74(11.7%) , 5.493/60(8.7%) , 5.493/70(8.7%) , 5.508/60(8.5%) , 5.508/70(8.5%) , 4.178/51(0.7%) , 4.178/78.5(0.7%) , 4.178/65(0.2%)

Serine (library entry number =47)
Hit ratio(% of total spectral intensity for metabolite): 37.4% (14 of 85 peaks were found)
Peaks found: chem shift/row (% of total intensity)
3.843/76(6.4%) , 3.843/54(6.4%) , 3.843/65(5.7%) , 3.844/65(3.4%) , 3.844/54.5(2.8%) , 3.844/75.5(2.8%) , 3.962/72(1.6%) , 3.962/58(1.6%) , 3.951/65(1.6%) , 3.861/65(1.4%) , 3.958/65.5(1.3%) , 4.005/61(0.8%) , 4.005/69(0.8%) , 3.938/64.5(0.8%)
Peaks not found: chem shift/row (% of total intensity)
3.998/76(2.8%) , 3.998/54(2.8%) , 3.951/88(2.3%) , 3.951/42(2.3%) , 3.998/44(2.1%) , 3.998/86(2.1%) , 3.951/56.5(1.9%) , 3.951/73.5(1.9%) , 3.988/88(1.7%) , 3.988/42(1.7%) , 3.976/25.5(1.5%) , 3.976/104(1.5%) , 3.974/15(1.3%) , 3.974/115(1.3%) , 3.987/41.5(1.3%) , 3.987/88.5(1.3%) , 3.951/50(1.2%) , 3.951/80(1.2%) , 3.974/104(1.2%) , 3.974/25.5(1.2%) , 3.987/60.5(1.2%) , 3.987/69.5(1.2%) , 3.97/50.5(1.1%) , 3.97/79.5(1.1%) , 3.976/15(1.1%) , 3.976/115(1.1%) , 3.97/115(1%) , 3.97/15(1%) , 3.97/65(0.9%) , 3.988/60(0.9%) , 3.988/70(0.9%) , 3.974/79.5(0.8%) , 3.974/50.5(0.8%) , 3.976/57(0.7%) , 3.976/73(0.7%) , 3.958/57(0.7%) , 3.958/73(0.7%) , 3.974/73(0.7%) , 3.974/57(0.7%) , 3.976/47.5(0.6%) , 3.976/82.5(0.6%) , 3.958/30(0.6%) , 3.958/100.5(0.6%) , 3.898/6(0.5%) , 3.962/28.5(0.5%) , 3.97/103.5(0.5%) , 3.97/25.5(0.5%) , 3.958/42(0.4%) , 3.958/88.5(0.4%) , 3.97/56.5(0.3%) , 3.861/54(0.3%) , 3.861/76(0.3%) , 3.962/40(0.3%) , 3.962/88.5(0.3%) , 3.988/28(0.3%) , 3.988/102(0.3%) , 3.951/41.5(0.3%) , 3.951/87.5(0.3%) , 3.958/81.5(0.3%) , 3.958/48.5(0.3%) , 3.951/56(0.3%) , 3.951/73(0.3%) , 3.962/64.5(0.2%) , 3.962/65.5(0.2%) , 3.898/16.5(0.2%) , 3.898/113.5(0.2%) , 3.987/33.5(0.1%) , 3.951/48.5(0.1%) , 3.987/95(0.1%) , 3.951/65(0.1%) , 3.951/100.5(0.1%)

Xylitol (library entry number =158)
Hit ratio(% of total spectral intensity for metabolite): 13.1% (4 of 23 peaks were found)
Peaks found: chem shift/row (% of total intensity)
3.657/65(9.6%) , 3.714/65(1.2%) , 3.709/17(1.1%) , 3.709/112(1.1%)
Peaks not found: chem shift/row (% of total intensity)
3.657/59(8.7%) , 3.657/71(8.7%) , 3.73/44(8.3%) , 3.73/85.5(8.3%) , 3.73/74(7.2%) , 3.73/56(7.2%) , 3.657/41(7.1%) , 3.657/89(7.1%) , 3.816/56(6.2%) , 3.816/74(6.2%) , 3.816/65(3.7%) , 3.816/44.5(3%) , 3.816/85(3%) , 3.694/121.5(0.6%) , 3.694/8(0.6%) , 3.694/38(0.3%) , 3.694/91(0.3%) , 3.694/23(0.2%) , 3.694/106.5(0.2%)

Homovanillic acid (library entry number =59)
Hit ratio(% of total spectral intensity for metabolite): 0% (0 of 10 peaks were found)
Peaks found: chem shift/row (% of total intensity)

Peaks not found: chem shift/row (% of total intensity)
3.871/65(52.6%) , 3.458/65(11.9%) , 6.882/75(9.1%) , 6.882/55(9.1%) , 6.953/64(3.6%) , 6.953/66(3.6%) , 6.782/56(2.5%) , 6.782/74(2.5%) , 6.782/77(2.5%) , 6.782/53(2.5%)

Guanosine 5-triphosphate (library entry number =163)
Hit ratio(% of total spectral intensity for metabolite): 11.29% (1 of 4 peaks were found)
Peaks found: chem shift/row (% of total intensity)
8.146/65(11.3%)
Peaks not found: chem shift/row (% of total intensity)
5.944/65(41.3%) , 5.93/65(40.3%) , 8.135/65(7.1%)

Xylose (library entry number =6)
Hit ratio(% of total spectral intensity for metabolite): 3.44% (4 of 40 peaks were found)
Peaks found: chem shift/row (% of total intensity)
3.667/65(2.1%) , 3.676/64(0.9%) , 3.658/34(0.2%) , 3.658/95.5(0.2%)
Peaks not found: chem shift/row (% of total intensity)
3.438/65(9.1%) , 3.323/65(6.6%) , 3.239/53(5.9%) , 3.239/77(5.9%) , 3.224/77(5.7%) , 3.224/53(5.7%) , 3.438/41(4.8%) , 3.438/89(4.8%) , 3.323/37(4.1%) , 3.323/93(4.1%) , 3.631/58(3.2%) , 3.631/72(3.2%) , 3.692/75(3.2%) , 3.692/55(3.2%) , 3.931/73(2.7%) , 3.931/57(2.7%) , 3.931/43(2.6%) , 3.931/87(2.6%) , 3.631/97(1.8%) , 3.631/33(1.8%) , 3.631/47(1.7%) , 3.631/83(1.7%) , 3.667/42.5(1.2%) , 3.667/87.5(1.2%) , 3.612/76(0.9%) , 3.612/54(0.9%) , 3.525/54(0.8%) , 3.525/76(0.8%) , 3.533/53(0.8%) , 3.533/77(0.8%) , 3.676/43(0.4%) , 5.202/60(0.4%) , 5.202/70(0.4%) , 3.612/34(0.2%) , 3.612/96(0.2%) , 3.676/48(0.1%)

3-aminobutyric acid (library entry number =180)
Hit ratio(% of total spectral intensity for metabolite): 10.99% (6 of 24 peaks were found)
Peaks found: chem shift/row (% of total intensity)
3.624/56(4.1%) , 3.624/74(4.1%) , 2.516/65(0.7%) , 2.479/65(0.7%) , 2.469/65(0.7%) , 2.529/65(0.7%)
Peaks not found: chem shift/row (% of total intensity)
1.325/74(24.9%) , 1.325/56(24.9%) , 2.498/55(8%) , 2.498/75(8%) , 2.499/55(7.8%) , 2.499/75(7.8%) , 3.624/39(2.1%) , 3.624/91(2.1%) , 2.499/29.5(0.4%) , 2.499/100.5(0.4%) , 2.498/29.5(0.4%) , 2.498/100.5(0.4%) , 3.624/107.5(0.3%) , 3.624/22(0.3%) , 2.498/117.5(0.3%) , 2.498/12(0.3%) , 2.499/117.5(0.3%) , 2.499/12(0.3%)

Homoserine (library entry number =179)
Hit ratio(% of total spectral intensity for metabolite): 10.12% (13 of 73 peaks were found)
Peaks found: chem shift/row (% of total intensity)
3.778/65(1.9%) , 2.163/37(1.3%) , 2.163/93(1.3%) , 2.163/59(1.3%) , 2.163/71(1.3%) , 3.778/50(0.5%) , 3.778/80(0.5%) , 2.038/55(0.4%) , 2.038/74(0.4%) , 3.822/67.5(0.3%) , 3.822/62.5(0.3%) , 3.778/76(0.3%) , 3.778/54(0.3%)
Peaks not found: chem shift/row (% of total intensity)
3.862/61.5(8.5%) , 3.862/68.5(8.5%) , 3.862/49(8%) , 3.862/81(8%) , 3.79/59.5(4%) , 3.79/70.5(4%) , 3.79/56(3.4%) , 3.79/74(3.4%) , 3.79/85.5(3%) , 3.79/44.5(3%) , 3.807/65(2.9%) , 2.029/57(2.1%) , 2.029/73(2.1%) , 2.029/37.5(1.8%) , 2.029/92.5(1.8%) , 2.163/55(1.3%) , 2.163/75(1.3%) , 3.807/79.5(1.2%) , 3.807/50.5(1.2%) , 3.79/30(1%) , 3.79/99.5(1%) , 3.801/56(0.9%) , 3.801/74(0.9%) , 2.163/22.5(0.9%) , 2.163/107(0.9%) , 2.029/20.5(0.8%) , 2.029/108.5(0.8%) , 3.779/59.5(0.8%) , 3.779/70.5(0.8%) , 3.801/87.5(0.6%) , 3.801/42.5(0.6%) , 3.801/78(0.6%) , 3.801/52(0.6%) , 2.15/58.5(0.6%) , 2.15/71(0.6%) , 3.79/14.5(0.6%) , 3.79/115(0.6%) , 3.779/74.5(0.6%) , 3.779/55.5(0.6%) , 3.801/63(0.4%) , 3.801/67(0.4%) , 3.818/68(0.4%) , 3.818/61.5(0.4%) , 3.779/89.5(0.4%) , 3.779/40.5(0.4%) , 3.807/95(0.3%) , 3.807/34.5(0.3%) , 3.807/73(0.2%) , 3.807/56.5(0.2%) , 3.778/34(0.2%) , 3.778/96(0.2%) , 3.822/45.5(0.2%) , 3.822/84.5(0.2%) , 3.778/41.5(0.2%) , 3.778/90.5(0.2%) , 3.818/84.5(0.1%) , 3.818/45.5(0.1%) , 3.779/96.5(0.1%) , 3.779/33.5(0.1%) , 3.807/86.5(0.1%)

Phosphoserine (library entry number =70)
Hit ratio(% of total spectral intensity for metabolite): 10.05% (3 of 39 peaks were found)
Peaks found: chem shift/row (% of total intensity)
3.966/64.5(4%) , 3.951/65(3%) , 3.951/65(3%)
Peaks not found: chem shift/row (% of total intensity)
3.952/60(9.5%) , 3.952/70(9.5%) , 3.952/76.5(7.8%) , 3.952/53.5(7.8%) , 4.185/75(3.7%) , 4.185/54.5(3.7%) , 4.193/75.5(3.2%) , 4.193/54.5(3.2%) , 4.08/88.5(2.7%) , 4.08/41.5(2.7%) , 4.185/84.5(2.5%) , 4.185/45(2.5%) , 4.193/84.5(2.3%) , 4.193/45.5(2.3%) , 4.08/57.5(2%) , 4.08/72.5(2%) , 4.075/89(1.9%) , 4.075/40.5(1.9%) , 4.071/40.5(1.7%) , 4.071/89.5(1.7%) , 4.075/58(1.5%) , 4.075/71.5(1.5%) , 4.091/58(1.5%) , 4.091/72(1.5%) , 4.071/64.5(1.5%) , 4.071/71.5(1.3%) , 4.071/57.5(1.3%) , 4.098/64.5(1%) , 4.071/81.5(0.9%) , 4.071/49(0.9%) , 4.053/65(0.8%) , 4.079/7(0.3%) , 4.079/122(0.3%) , 4.08/50.5(0.2%) , 4.146/5.5(0.2%) , 4.146/124(0.2%)

N-Acetyllysine (library entry number =147)
Hit ratio(% of total spectral intensity for metabolite): 8.79% (2 of 8 peaks were found)
Peaks found: chem shift/row (% of total intensity)
3.731/49(4.4%) , 3.731/81(4.4%)
Peaks not found: chem shift/row (% of total intensity)
1.986/65(80.5%) , 3.731/65(3%) , 3.19/72(2.4%) , 3.19/58(2.4%) , 3.19/40(1.4%) , 3.19/90(1.4%)

Quinic acid (library entry number =155)
Hit ratio(% of total spectral intensity for metabolite): 8.62% (4 of 38 peaks were found)
Peaks found: chem shift/row (% of total intensity)
1.881/67.5(4.1%) , 1.881/62.5(4.1%) , 1.924/64(0.2%) , 1.924/66(0.2%)
Peaks not found: chem shift/row (% of total intensity)
4.028/71(5.7%) , 4.028/59(5.7%) , 1.881/34(4%) , 1.881/96(4%) , 4.028/84.5(3.8%) , 4.028/45(3.8%) , 4.028/33(3.4%) , 4.028/96.5(3.4%) , 4.153/70(3.2%) , 4.153/60(3.2%) , 3.559/73(3.1%) , 3.559/57(3.1%) , 2.057/50(2.8%) , 2.057/80(2.8%) , 3.559/48.5(2.6%) , 3.559/81.5(2.6%) , 2.067/81(2.5%) , 2.067/49(2.5%) , 2.067/85(2.4%) , 2.067/45(2.4%) , 2.067/72(2.1%) , 2.067/57.5(2.1%) , 2.067/92.5(2%) , 2.067/37.5(2%) , 1.966/54(1.8%) , 1.966/76(1.8%) , 1.966/46(1.7%) , 1.966/84(1.7%) , 2.057/41.5(1.7%) , 2.057/88.5(1.7%) , 4.153/51(1.5%) , 4.153/78(1.5%) , 1.966/37.5(1.4%) , 1.966/92(1.4%)

Adenosine 5-diphosphate (library entry number =115)
Hit ratio(% of total spectral intensity for metabolite): 27.41% (2 of 5 peaks were found)
Peaks found: chem shift/row (% of total intensity)
6.147/65(21.7%) , 8.539/65(5.7%)
Peaks not found: chem shift/row (% of total intensity)
8.27/65(51.9%) , 6.154/65(18.5%) , 8.587/65(2.2%)

Kynurenine (library entry number =58)
Hit ratio(% of total spectral intensity for metabolite): 5.12% (1 of 17 peaks were found)
Peaks found: chem shift/row (% of total intensity)
4.168/65(5.1%)
Peaks not found: chem shift/row (% of total intensity)
6.813/64(10.2%) , 6.813/66(10.2%) , 7.431/63(7.8%) , 7.431/67(7.8%) , 6.891/53(6.8%) , 6.891/77(6.8%) , 6.813/84.5(6.6%) , 6.813/45.5(6.6%) , 7.431/85(5.9%) , 7.431/45(5.9%) , 3.72/58(4.6%) , 3.72/72(4.6%) , 7.854/55(4.2%) , 7.854/75(4.2%) , 4.168/51(1.3%) , 4.168/79(1.3%)

Ribose (library entry number =102)
Hit ratio(% of total spectral intensity for metabolite): 7.89% (4 of 30 peaks were found)
Peaks found: chem shift/row (% of total intensity)
4.117/65(3.2%) , 4.117/65(3.2%) , 3.86/70(0.8%) , 3.86/70(0.6%)
Peaks not found: chem shift/row (% of total intensity)
3.69/61(11.2%) , 3.69/69(11.2%) , 3.69/39(9.8%) , 3.69/91(9.8%) , 3.84/85(3.4%) , 3.84/45(3.4%) , 3.931/56.5(3.4%) , 3.931/73.5(3.4%) , 3.537/61(3.2%) , 3.537/69(3.2%) , 3.523/61(3.1%) , 3.523/69(3.1%) , 3.931/87.5(2.9%) , 3.931/42(2.9%) , 3.617/77(2.7%) , 3.617/53(2.7%) , 3.84/56(2.4%) , 3.84/74(2.4%) , 3.617/45(2%) , 3.617/84.5(2%) , 3.84/71(1.1%) , 3.931/64.5(0.8%) , 4.117/73(0.6%) , 4.117/57(0.6%) , 4.117/73(0.4%) , 4.117/57(0.4%)

Lipoic acid (library entry number =73)
Hit ratio(% of total spectral intensity for metabolite): 0% (0 of 66 peaks were found)
Peaks found: chem shift/row (% of total intensity)

Peaks not found: chem shift/row (% of total intensity)
2.194/65(14.7%) , 2.194/84(8.3%) , 2.194/46(8.3%) , 3.203/51(4.8%) , 3.203/79(4.8%) , 2.511/57(2.9%) , 2.511/73(2.9%) , 3.203/33.5(2.7%) , 3.203/96.5(2.7%) , 2.511/41(2.6%) , 2.511/89(2.6%) , 2.013/39.5(2.5%) , 2.013/90.5(2.5%) , 3.203/62(2.4%) , 3.203/68(2.4%) , 2.013/73(2.3%) , 2.013/57(2.3%) , 1.429/65(1.8%) , 2.511/104(1.5%) , 2.511/25.5(1.5%) , 1.593/65(1.5%) , 2.013/21.5(1.3%) , 2.013/108(1.3%) , 1.772/55(1.2%) , 1.772/75(1.2%) , 3.73/65(0.9%) , 1.649/54(0.9%) , 1.649/76(0.9%) , 3.243/35(0.8%) , 1.593/46.5(0.7%) , 1.593/83.5(0.7%) , 1.429/86.5(0.6%) , 1.429/43.5(0.6%) , 1.649/112.5(0.6%) , 1.649/17.5(0.6%) , 1.772/36.5(0.5%) , 1.772/93.5(0.5%) , 1.649/39(0.4%) , 1.649/91(0.4%) , 3.22/54.5(0.4%) , 3.22/75.5(0.4%) , 3.73/44.5(0.4%) , 3.73/85.5(0.4%) , 3.203/54.5(0.4%) , 3.203/75.5(0.4%) , 3.235/54.5(0.4%) , 3.235/75.5(0.4%) , 3.236/97.5(0.3%) , 3.236/32.5(0.3%) , 1.772/19.5(0.3%) , 1.772/110.5(0.3%) , 3.235/32.5(0.3%) , 3.235/97.5(0.3%) , 3.235/98(0.3%) , 3.235/32(0.3%) , 3.235/54(0.3%) , 3.235/75.5(0.3%) , 3.236/54.5(0.3%) , 3.236/75.5(0.3%) , 1.593/24.5(0.2%) , 1.593/105(0.2%) , 3.218/33.5(0.2%) , 3.22/33.5(0.2%) , 3.22/96.5(0.2%) , 3.73/99.5(0.2%) , 3.73/30.5(0.2%)

Spermidine (library entry number =168)
Hit ratio(% of total spectral intensity for metabolite): 6.28% (1 of 14 peaks were found)
Peaks found: chem shift/row (% of total intensity)
2.13/65(6.3%)
Peaks not found: chem shift/row (% of total intensity)
3.116/85(13.5%) , 3.116/45(13.5%) , 3.141/85(11.8%) , 3.141/45(11.8%) , 3.058/65(10.5%) , 3.058/83.5(7.9%) , 3.058/46.5(7.9%) , 3.116/65(6.9%) , 3.141/65(3%) , 3.091/45(2.9%) , 3.091/84.5(2.9%) , 2.13/25(0.5%) , 2.13/104.5(0.5%)

Adenosine 5-triphosphate (library entry number =103)
Hit ratio(% of total spectral intensity for metabolite): 21.33% (2 of 4 peaks were found)
Peaks found: chem shift/row (% of total intensity)
6.147/65(16.9%) , 8.539/65(4.4%)
Peaks not found: chem shift/row (% of total intensity)
8.269/65(63.2%) , 6.138/65(15.4%)

Tryptophan (library entry number =39)
Hit ratio(% of total spectral intensity for metabolite): 3.7% (2 of 23 peaks were found)
Peaks found: chem shift/row (% of total intensity)
3.492/51.5(1.9%) , 3.492/78.5(1.9%)
Peaks not found: chem shift/row (% of total intensity)
7.206/65(12.2%) , 7.55/54(10.5%) , 7.55/76(10.5%) , 7.206/84(7.4%) , 7.206/46(7.4%) , 7.29/65(6.8%) , 7.74/76(5%) , 7.74/54(5%) , 7.29/46(4.2%) , 7.29/84(4.2%) , 4.065/61(3.5%) , 4.065/69(3.5%) , 4.065/82(2.8%) , 4.065/48(2.8%) , 3.492/39(1.8%) , 3.492/91(1.8%) , 3.31/56(1.4%) , 3.31/74(1.4%) , 3.31/95(1.4%) , 3.31/35(1.4%) , 7.334/66(1.4%)

Malic acid (library entry number =132)
Hit ratio(% of total spectral intensity for metabolite): 48.4% (13 of 71 peaks were found)
Peaks found: chem shift/row (% of total intensity)
2.678/87(4.9%) , 2.678/43(4.9%) , 2.678/87(4.8%) , 2.678/43(4.8%) , 2.678/48(4.6%) , 2.678/82(4.6%) , 2.678/48(4.6%) , 2.678/82(4.6%) , 2.381/85(3.8%) , 2.381/45(3.8%) , 2.356/51.5(1.4%) , 2.356/78.5(1.4%) , 2.356/90.5(0.2%)
Peaks not found: chem shift/row (% of total intensity)
2.368/98(3.7%) , 2.368/32(3.7%) , 2.358/45(3.6%) , 2.358/85(3.6%) , 2.368/58(3.6%) , 2.368/72(3.6%) , 4.307/74(1.8%) , 4.307/56(1.8%) , 2.384/78(1.6%) , 2.384/52(1.6%) , 4.307/48(1.6%) , 4.307/82(1.6%) , 2.384/84(1.1%) , 2.384/46(1.1%) , 2.356/46.5(0.9%) , 2.356/83.5(0.9%) , 2.368/38(0.8%) , 2.368/92(0.8%) , 2.368/77(0.8%) , 2.368/53(0.8%) , 2.358/90(0.7%) , 2.358/40(0.7%) , 2.381/40(0.7%) , 2.381/90(0.7%) , 2.358/51(0.7%) , 2.358/79(0.7%) , 2.691/65(0.7%) , 4.315/65(0.5%) , 2.368/45(0.5%) , 2.368/84.5(0.5%) , 4.317/64.5(0.4%) , 4.317/65.5(0.4%) , 2.394/64.5(0.4%) , 2.691/45.5(0.4%) , 2.691/84.5(0.4%) , 2.381/59(0.3%) , 2.381/71(0.3%) , 2.358/71(0.3%) , 2.358/58.5(0.3%) , 2.384/39.5(0.2%) , 2.384/91(0.2%) , 2.358/32(0.2%) , 2.358/97.5(0.2%) , 2.381/98(0.2%) , 2.381/32(0.2%) , 4.315/56(0.2%) , 4.315/74(0.2%) , 2.356/39(0.2%) , 4.315/48(0.2%) , 4.315/82(0.2%) , 2.394/45.5(0.1%) , 2.394/83.5(0.1%) , 4.317/81.5(0.1%) , 4.317/48(0.1%) , 2.394/50.5(0.1%) , 2.394/79(0.1%) , 2.394/53.5(0.1%) , 2.394/76.5(0.1%)

Cytidine (library entry number =112)
Hit ratio(% of total spectral intensity for metabolite): 0% (0 of 26 peaks were found)
Peaks found: chem shift/row (% of total intensity)

Peaks not found: chem shift/row (% of total intensity)
7.844/55(20.8%) , 7.844/75(20.8%) , 6.067/55(16.4%) , 6.067/75(16.4%) , 3.819/54(1.9%) , 3.819/76(1.9%) , 3.819/44(1.5%) , 3.819/86(1.5%) , 3.932/85(1.4%) , 3.932/45(1.4%) , 5.903/64(1.4%) , 5.903/66(1.4%) , 5.908/70(1.4%) , 5.908/60(1.4%) , 5.913/64(1.3%) , 5.913/66(1.3%) , 3.932/52(1.3%) , 3.932/78(1.3%) , 4.317/65(0.9%) , 5.908/66(0.8%) , 5.908/64(0.8%) , 5.903/60(0.8%) , 5.903/70(0.8%) , 4.304/65(0.4%) , 4.317/53.5(0.3%) , 4.317/76.5(0.3%)

N-Acetylglutamine (library entry number =88)
Hit ratio(% of total spectral intensity for metabolite): 82.83% (2 of 10 peaks were found)
Peaks found: chem shift/row (% of total intensity)
2.043/65(80.8%) , 1.924/65(2.1%)
Peaks not found: chem shift/row (% of total intensity)
2.334/64(2.8%) , 2.334/66(2.8%) , 2.328/64(2.3%) , 2.328/66(2.3%) , 2.328/85(1.9%) , 2.328/45(1.9%) , 2.334/85(1.6%) , 2.334/45(1.6%)

Inosine (library entry number =61)
Hit ratio(% of total spectral intensity for metabolite): 3.2% (4 of 20 peaks were found)
Peaks found: chem shift/row (% of total intensity)
3.85/53(0.8%) , 3.85/77(0.8%) , 3.924/51(0.8%) , 3.924/79(0.8%)
Peaks not found: chem shift/row (% of total intensity)
8.239/65(33.1%) , 8.348/65(28.7%) , 6.094/65(14.9%) , 6.106/65(12.8%) , 3.919/84.5(0.8%) , 3.919/45.5(0.8%) , 3.843/80(0.7%) , 3.843/50(0.7%) , 3.85/44(0.6%) , 3.85/86(0.6%) , 3.852/48(0.6%) , 3.852/82(0.6%) , 3.919/51.5(0.6%) , 3.919/78(0.6%) , 3.924/83(0.4%) , 3.924/47(0.4%)

Fucose (library entry number =51)
Hit ratio(% of total spectral intensity for metabolite): 3.7% (4 of 39 peaks were found)
Peaks found: chem shift/row (% of total intensity)
1.226/57(1%) , 1.226/73(1%) , 3.86/73.5(0.8%) , 3.86/56(0.8%)
Peaks not found: chem shift/row (% of total intensity)
1.25/73(18.6%) , 1.25/57(18.6%) , 3.646/82(3.7%) , 3.646/48(3.7%) , 1.21/57(3.5%) , 1.21/73(3.5%) , 3.646/57(3.3%) , 3.646/73(3.3%) , 3.809/57(2.5%) , 3.809/73(2.5%) , 3.46/78(2.2%) , 3.46/52(2.2%) , 3.445/52(2.1%) , 3.445/78(2.1%) , 1.217/67(1.9%) , 1.217/63(1.9%) , 1.204/63(1.9%) , 1.204/67(1.9%) , 3.754/60(1.9%) , 3.754/70(1.9%) , 1.217/59(1.4%) , 1.217/71(1.4%) , 1.204/59(1.4%) , 1.204/71(1.4%) , 1.25/63(1.4%) , 1.25/67(1.4%) , 3.754/65(1.1%) , 3.86/47(0.6%) , 3.86/82.5(0.6%) , 3.809/40(0.4%) , 3.809/90(0.4%) , 3.766/53(0.3%) , 3.766/77(0.3%) , 3.775/78(0.3%) , 3.775/51(0.3%)

Citrulline (library entry number =27)
Hit ratio(% of total spectral intensity for metabolite): 71.26% (4 of 10 peaks were found)
Peaks found: chem shift/row (% of total intensity)
3.767/49(23.5%) , 3.767/81(23.5%) , 3.767/65(22.8%) , 1.924/65(1.3%)
Peaks not found: chem shift/row (% of total intensity)
3.15/58(8.1%) , 3.15/72(8.1%) , 3.15/40(5.2%) , 3.15/90(5.2%) , 1.898/61(1%) , 1.898/69.5(1%)

Cholic Acid (library entry number =125)
Hit ratio(% of total spectral intensity for metabolite): 0.87% (2 of 11 peaks were found)
Peaks found: chem shift/row (% of total intensity)
2.152/26.5(0.4%) , 2.152/103(0.4%)
Peaks not found: chem shift/row (% of total intensity)
0.924/65(38.8%) , 0.729/65(36%) , 0.976/57(10.5%) , 0.976/73(10.5%) , 2.246/65(0.8%) , 2.246/41(0.7%) , 2.246/88.5(0.7%) , 2.246/53(0.6%) , 2.246/77(0.6%)

Nicotinamide mononucleotide (NMN) (library entry number =185)
Hit ratio(% of total spectral intensity for metabolite): 0.86% (2 of 40 peaks were found)
Peaks found: chem shift/row (% of total intensity)
4.031/49.5(0.4%) , 4.031/80.5(0.4%)
Peaks not found: chem shift/row (% of total intensity)
9.006/78(7.9%) , 9.006/52(7.9%) , 9.006/57(7.7%) , 9.006/73(7.7%) , 8.323/66(5.1%) , 8.323/64(5.1%) , 6.196/65(4.7%) , 9.347/57(4.6%) , 9.347/73(4.6%) , 6.208/65(4.2%) , 8.323/47(3.9%) , 8.323/83(3.9%) , 9.347/76(3.4%) , 9.347/54(3.4%) , 9.347/60(3.3%) , 9.347/70(3.3%) , 9.588/64(3%) , 9.588/66(3%) , 9.588/60(2.2%) , 9.588/70(2.2%) , 8.259/54(0.6%) , 8.259/75(0.6%) , 7.605/48(0.5%) , 7.605/81.5(0.5%) , 4.211/49.5(0.5%) , 4.211/80(0.5%) , 4.215/49(0.5%) , 4.215/80.5(0.5%) , 7.605/61(0.5%) , 7.605/68(0.5%) , 8.259/58(0.4%) , 8.259/72(0.4%) , 4.223/50(0.4%) , 4.223/80(0.4%) , 4.047/49(0.4%) , 4.047/80.5(0.4%) , 4.042/49.5(0.4%) , 4.042/80.5(0.4%)

Hydroxyglutaric acid (library entry number =195)
Hit ratio(% of total spectral intensity for metabolite): 0% (0 of 84 peaks were found)
Peaks found: chem shift/row (% of total intensity)

Peaks not found: chem shift/row (% of total intensity)
2.236/65(5.7%) , 4.029/69(3.5%) , 4.029/61(3.5%) , 2.294/65(3.3%) , 4.029/80(3.2%) , 4.029/50(3.2%) , 2.236/90(2.6%) , 2.236/40(2.6%) , 2.236/26(2.1%) , 2.236/104(2.1%) , 2.294/40.5(1.9%) , 2.294/89(1.9%) , 2.301/65(1.8%) , 2.261/46(1.8%) , 2.261/83(1.8%) , 2.271/82.5(1.7%) , 2.271/47.5(1.7%) , 2.266/27(1.7%) , 2.266/103(1.7%) , 1.999/65(1.5%) , 1.84/77.5(1.5%) , 1.84/52(1.5%) , 2.294/105(1.5%) , 2.294/24(1.5%) , 2.294/78.5(1.4%) , 2.294/50.5(1.4%) , 1.999/46.5(1.3%) , 1.999/83.5(1.3%) , 2.266/62(1.2%) , 2.266/67.5(1.2%) , 2.236/51.5(1.2%) , 2.236/77.5(1.2%) , 2.222/44.5(1.2%) , 2.222/85(1.2%) , 1.999/30.5(1.1%) , 1.999/98.5(1.1%) , 1.999/109(1%) , 1.999/21(1%) , 1.84/112.5(1%) , 1.84/17(1%) , 2.31/44.5(1%) , 2.31/85.5(1%) , 1.999/56.5(1%) , 1.999/73.5(1%) , 2.28/85(1%) , 2.28/45(1%) , 2.279/85(1%) , 2.279/45(1%) , 1.84/36.5(1%) , 1.84/94(1%) , 1.84/58(1%) , 1.84/71.5(1%) , 2.253/85(0.9%) , 2.253/44.5(0.9%) , 2.253/85(0.8%) , 2.253/44.5(0.8%) , 2.31/67(0.7%) , 2.31/63.5(0.7%) , 2.31/64.5(0.7%) , 1.84/65(0.6%) , 2.222/60.5(0.6%) , 2.222/69(0.6%) , 2.266/46.5(0.6%) , 2.266/83(0.6%) , 1.84/86.5(0.5%) , 1.84/43(0.5%) , 2.253/65(0.5%) , 2.261/62(0.4%) , 2.261/67.5(0.4%) , 2.261/7.5(0.4%) , 2.261/122(0.4%) , 2.253/65(0.4%) , 2.271/103(0.3%) , 2.271/26.5(0.3%) , 2.261/27(0.3%) , 2.261/102(0.3%) , 2.271/120.5(0.2%) , 2.271/9(0.2%) , 2.301/41.5(0.2%) , 2.301/89.5(0.2%) , 2.271/61.5(0.1%) , 2.271/67.5(0.1%) , 2.301/51.5(0.1%) , 2.301/78(0.1%)

trans-Cinnamic acid (library entry number =124)
Hit ratio(% of total spectral intensity for metabolite): 0% (0 of 50 peaks were found)
Peaks found: chem shift/row (% of total intensity)

Peaks not found: chem shift/row (% of total intensity)
6.537/44.5(19.7%) , 6.537/85.5(19.7%) , 7.638/77(5.6%) , 7.638/53(5.6%) , 7.408/44(3.6%) , 7.408/86(3.6%) , 7.471/65(3.4%) , 7.459/51(2.1%) , 7.459/79(2.1%) , 7.455/65(2.1%) , 7.439/63(1.9%) , 7.439/67(1.9%) , 7.471/46(1.3%) , 7.471/84(1.3%) , 7.444/55.5(1.3%) , 7.444/74.5(1.3%) , 7.439/48.5(1.2%) , 7.439/81.5(1.2%) , 7.478/56(1.1%) , 7.478/74(1.1%) , 7.424/64.5(1.1%) , 7.424/65.5(1.1%) , 7.439/45(1%) , 7.439/85(1%) , 7.459/57(0.9%) , 7.459/73(0.9%) , 7.444/60(0.9%) , 7.444/70(0.9%) , 7.455/51(0.7%) , 7.455/79(0.7%) , 7.459/65(0.7%) , 7.455/81(0.6%) , 7.455/49(0.6%) , 7.455/57(0.6%) , 7.455/73(0.6%) , 7.444/48(0.6%) , 7.444/82(0.6%) , 7.444/36(0.5%) , 7.444/94(0.5%) , 7.455/41(0.4%) , 7.455/89(0.4%) , 7.424/74(0.4%) , 7.424/56(0.4%) , 7.478/64.5(0.4%) , 7.455/44(0.4%) , 7.455/86(0.4%) , 7.439/56(0.4%) , 7.439/74(0.4%) , 7.455/23(0.2%) , 7.455/107(0.2%)

2-Aminoadipic acid (library entry number =89)
Hit ratio(% of total spectral intensity for metabolite): 0% (0 of 33 peaks were found)
Peaks found: chem shift/row (% of total intensity)

Peaks not found: chem shift/row (% of total intensity)
2.25/65(16.3%) , 2.253/65(16.1%) , 3.746/81(7.4%) , 3.746/49(7.4%) , 2.25/84(7.2%) , 2.25/46(7.2%) , 2.253/46(7.1%) , 2.253/84(7.1%) , 3.746/63(4.3%) , 3.746/67(4.3%) , 1.667/42.5(1.1%) , 1.667/87.5(1.1%) , 1.667/42.5(1.1%) , 1.667/87.5(1.1%) , 1.618/69.5(1%) , 1.618/60.5(1%) , 1.618/69.5(1%) , 1.618/60.5(1%) , 1.669/43(0.7%) , 1.669/87(0.7%) , 1.9/54(0.7%) , 1.9/55(0.7%) , 1.9/74(0.7%) , 1.832/113(0.5%) , 1.832/17(0.5%) , 1.832/35(0.5%) , 1.832/94(0.5%) , 1.618/88.5(0.4%) , 1.618/41(0.4%) , 1.618/88.5(0.3%) , 1.618/40.5(0.3%) , 1.832/55.5(0.2%) , 1.832/73.5(0.2%)

3-aminoisobutyric acid (library entry number =178)
Hit ratio(% of total spectral intensity for metabolite): 0.49% (1 of 29 peaks were found)
Peaks found: chem shift/row (% of total intensity)
3.065/64.5(0.5%)
Peaks not found: chem shift/row (% of total intensity)
1.196/56(31.1%) , 1.196/74(31.1%) , 3.039/74(3%) , 3.039/56(3%) , 3.113/70.5(2.9%) , 3.113/59.5(2.9%) , 3.039/88(2.9%) , 3.039/42(2.9%) , 3.113/92(2.7%) , 3.113/38(2.7%) , 2.61/58(1.6%) , 2.61/72(1.6%) , 2.61/91(1.2%) , 2.61/39(1.2%) , 3.02/65(1.1%) , 3.091/65(1.1%) , 2.61/78(1%) , 2.61/52(1%) , 3.074/42.5(0.7%) , 3.074/87.5(0.7%) , 3.076/25(0.5%) , 3.076/104.5(0.5%) , 3.135/64(0.5%) , 3.076/43(0.5%) , 3.074/119.5(0.4%) , 3.074/10(0.4%) , 3.074/25.5(0.3%) , 3.074/104.5(0.3%)

3-Hydroxybutyric acid (library entry number =96)
Hit ratio(% of total spectral intensity for metabolite): 0% (0 of 28 peaks were found)
Peaks found: chem shift/row (% of total intensity)

Peaks not found: chem shift/row (% of total intensity)
1.202/57.5(26.6%) , 1.202/72.5(26.6%) , 2.309/53(4.5%) , 2.309/77(4.5%) , 2.309/90(4.4%) , 2.309/40(4.4%) , 2.411/56(2.5%) , 2.411/74(2.5%) , 2.411/37.5(2.5%) , 2.411/92.5(2.5%) , 4.157/57(2.3%) , 4.157/73(2.3%) , 1.22/59(2%) , 1.22/71(2%) , 2.309/49(1.6%) , 2.309/81(1.6%) , 4.157/90(0.9%) , 4.157/40(0.9%) , 2.324/52(0.8%) , 2.324/78(0.8%) , 2.418/49(0.8%) , 2.418/81(0.8%) , 2.418/44.5(0.6%) , 2.418/85.5(0.6%) , 2.394/51.5(0.3%) , 2.394/78(0.3%) , 2.396/77.5(0.3%) , 2.396/52(0.3%)

Cytidine 5-triphosphate (library entry number =192)
Hit ratio(% of total spectral intensity for metabolite): 0% (0 of 26 peaks were found)
Peaks found: chem shift/row (% of total intensity)

Peaks not found: chem shift/row (% of total intensity)
7.984/55(20.6%) , 7.984/75(20.6%) , 6.15/75(15.5%) , 6.15/55(15.5%) , 6.007/59(2.3%) , 6.007/71(2.3%) , 4.275/65(2%) , 6.011/64(1.8%) , 6.011/66(1.8%) , 6.002/66(1.8%) , 6.002/64(1.8%) , 4.28/64.5(1.5%) , 7.998/55.5(1.3%) , 7.998/74.5(1.3%) , 6.011/70(1.1%) , 6.011/60(1.1%) , 6.002/60(1.1%) , 6.002/70(1.1%) , 6.135/55.5(1%) , 6.135/74.5(1%) , 6.135/55(1%) , 6.135/74.5(1%) , 4.351/58.5(0.6%) , 4.351/71.5(0.6%) , 4.341/59(0.2%) , 4.341/70.5(0.2%)

2-methylbutyric acid (library entry number =199)
Hit ratio(% of total spectral intensity for metabolite): 0% (0 of 22 peaks were found)
Peaks found: chem shift/row (% of total intensity)

Peaks not found: chem shift/row (% of total intensity)
1.052/56(23.5%) , 1.052/74(23.5%) , 0.86/65(18.7%) , 0.86/46(8.3%) , 0.86/84(8.3%) , 1.388/65(1.8%) , 1.496/82(1.5%) , 1.496/48(1.5%) , 1.388/82.5(1.3%) , 1.388/47.5(1.3%) , 1.496/67(1.2%) , 1.496/63(1.2%) , 1.496/102(0.9%) , 1.496/28(0.9%) , 2.21/76(0.8%) , 2.21/54(0.8%) , 2.21/72(0.8%) , 2.21/58(0.8%) , 1.388/100(0.8%) , 1.388/30(0.8%) , 2.21/92(0.6%) , 2.21/38(0.6%)

Ethanolamine (library entry number =46)
Hit ratio(% of total spectral intensity for metabolite): 0% (0 of 19 peaks were found)
Peaks found: chem shift/row (% of total intensity)

Peaks not found: chem shift/row (% of total intensity)
3.149/52(16.7%) , 3.149/78(16.7%) , 3.149/63(13.3%) , 3.149/67(13.3%) , 3.831/51(7.8%) , 3.831/79(7.8%) , 3.831/65(7.4%) , 3.16/63(2.3%) , 3.16/67(2.3%) , 3.138/63.5(1.9%) , 3.138/66.5(1.9%) , 3.16/53(1.3%) , 3.16/77(1.3%) , 3.138/53(1.1%) , 3.138/77(1.1%) , 3.16/73(1.1%) , 3.16/57(1.1%) , 3.138/57(0.8%) , 3.138/73(0.8%)

Uridine (library entry number =104)
Hit ratio(% of total spectral intensity for metabolite): 6.74% (4 of 18 peaks were found)
Peaks found: chem shift/row (% of total intensity)
3.807/54(1.9%) , 3.807/75.5(1.9%) , 3.807/86.5(1.5%) , 3.807/42.5(1.5%)
Peaks not found: chem shift/row (% of total intensity)
7.875/55(23.1%) , 7.875/75(23.1%) , 5.908/55(16.3%) , 5.908/75(16.3%) , 5.908/64.5(2.5%) , 5.925/64.5(2.4%) , 3.919/44.5(1.4%) , 3.919/85.5(1.4%) , 3.919/52(1.4%) , 3.919/78(1.4%) , 4.236/65(1.1%) , 4.237/65(1.1%) , 5.925/55.5(0.9%) , 5.925/74.5(0.9%)

1-Methylnicotinamide (library entry number =18)
Hit ratio(% of total spectral intensity for metabolite): 0% (0 of 16 peaks were found)
Peaks found: chem shift/row (% of total intensity)

Peaks not found: chem shift/row (% of total intensity)
8.902/52(11.4%) , 8.902/78(11.4%) , 8.902/57(11.1%) , 8.902/73(11.1%) , 8.972/72(8.4%) , 8.972/58(8.4%) , 8.972/74(8.4%) , 8.972/56(8.4%) , 9.284/65(5.4%) , 9.284/69(5.3%) , 9.284/61(5.3%) , 4.485/64.5(2.2%) , 8.188/46.5(0.9%) , 8.188/83.5(0.9%) , 8.188/63.5(0.7%) , 8.188/66.5(0.7%)

Folic acid (library entry number =40)
Hit ratio(% of total spectral intensity for metabolite): 0% (0 of 16 peaks were found)
Peaks found: chem shift/row (% of total intensity)

Peaks not found: chem shift/row (% of total intensity)
8.709/65(39.8%) , 7.658/76(13.7%) , 7.658/54(13.7%) , 6.748/76(12%) , 6.748/54(12%) , 2.307/60.5(1.3%) , 2.307/69.5(1.3%) , 2.305/60(1.3%) , 2.305/70(1.3%) , 2.29/65(0.6%) , 2.307/40.5(0.5%) , 2.307/88.5(0.5%) , 2.305/81(0.5%) , 2.305/49(0.5%) , 2.305/88.5(0.5%) , 2.305/40.5(0.5%)

Homocystine (library entry number =60)
Hit ratio(% of total spectral intensity for metabolite): 0% (0 of 16 peaks were found)
Peaks found: chem shift/row (% of total intensity)

Peaks not found: chem shift/row (% of total intensity)
1.254/65(18.9%) , 3.867/81(10%) , 3.867/49(10%) , 2.845/65(9.5%) , 3.867/65(8.3%) , 2.84/65(7.9%) , 2.845/84.5(7.4%) , 2.845/45.5(7.4%) , 2.84/84(6.8%) , 2.84/46(6.8%) , 2.315/54.5(1.4%) , 2.315/75(1.4%) , 2.26/55.5(1.1%) , 2.26/74.5(1.1%) , 2.26/74.5(1.1%) , 2.26/55.5(1.1%)

Trigonelline (library entry number =16)
Hit ratio(% of total spectral intensity for metabolite): 0% (0 of 15 peaks were found)
Peaks found: chem shift/row (% of total intensity)

Peaks not found: chem shift/row (% of total intensity)
8.847/74(12.5%) , 8.847/56(12.5%) , 8.847/77(12.2%) , 8.847/53(12.2%) , 8.836/56(10.3%) , 8.836/74(10.3%) , 9.129/65(8.3%) , 9.129/62(6.8%) , 9.129/68(6.8%) , 4.443/64.5(4%) , 8.087/47(1.4%) , 8.087/83(1.4%) , 8.847/65(0.5%) , 8.087/63(0.4%) , 8.087/67(0.4%)

Hippuric acid (library entry number =52)
Hit ratio(% of total spectral intensity for metabolite): 0% (0 of 14 peaks were found)
Peaks found: chem shift/row (% of total intensity)

Peaks not found: chem shift/row (% of total intensity)
7.838/54(15.7%) , 7.838/76(15.7%) , 7.555/65(9.8%) , 7.643/64(8.2%) , 7.643/66(8.2%) , 3.972/72.5(7.3%) , 3.972/57.5(7.3%) , 7.555/84(5.8%) , 7.555/46(5.8%) , 7.643/47(3.8%) , 7.643/83(3.8%) , 7.643/45(3.7%) , 7.643/85(3.7%) , 3.972/65(1.2%)

5-Hydroxyindole-3-acetic acid (library entry number =106)
Hit ratio(% of total spectral intensity for metabolite): 38.57% (1 of 14 peaks were found)
Peaks found: chem shift/row (% of total intensity)
3.586/65(38.6%)
Peaks not found: chem shift/row (% of total intensity)
7.381/54(12.9%) , 7.381/76(12.9%) , 6.827/51(4.4%) , 6.827/79(4.4%) , 6.827/57(4.3%) , 6.827/73(4.3%) , 7.043/64.5(4%) , 7.043/65.5(4%) , 6.827/54(3.7%) , 6.827/76(3.7%) , 7.214/62(1%) , 7.214/68(1%) , 7.214/65(0.8%)

Niacin (Nicotinic acid) (library entry number =19)
Hit ratio(% of total spectral intensity for metabolite): 0% (0 of 13 peaks were found)
Peaks found: chem shift/row (% of total intensity)

Peaks not found: chem shift/row (% of total intensity)
7.535/48(9.2%) , 7.535/82(9.2%) , 7.535/69(8.9%) , 7.535/61(8.9%) , 8.263/52(7.8%) , 8.263/78(7.8%) , 8.263/75.5(7.7%) , 8.263/54.5(7.7%) , 8.263/58(7.6%) , 8.263/72(7.6%) , 8.945/65(6.1%) , 8.616/59(5.7%) , 8.616/71(5.7%)

Nicotinamide (Niacinamide) (library entry number =21)
Hit ratio(% of total spectral intensity for metabolite): 0% (0 of 13 peaks were found)
Peaks found: chem shift/row (% of total intensity)

Peaks not found: chem shift/row (% of total intensity)
8.256/75(9.8%) , 8.256/55(9.8%) , 7.603/48(9%) , 7.603/82(9%) , 7.603/61(8.7%) , 7.603/69(8.7%) , 8.256/52(8.2%) , 8.256/78(8.2%) , 8.256/58(7.9%) , 8.256/72(7.9%) , 8.717/59(4.4%) , 8.717/71(4.4%) , 8.943/65(4%)

Adipic acid (library entry number =37)
Hit ratio(% of total spectral intensity for metabolite): 0% (0 of 12 peaks were found)
Peaks found: chem shift/row (% of total intensity)

Peaks not found: chem shift/row (% of total intensity)
1.553/65(28.6%) , 2.199/65(26.7%) , 2.199/48(9%) , 2.199/82(9%) , 1.553/82(8.2%) , 1.553/48(8.2%) , 1.553/73(2.9%) , 1.553/57(2.9%) , 2.199/38.5(1.2%) , 2.199/91.5(1.2%) , 1.553/90.5(1.1%) , 1.553/39.5(1.1%)

4-Aminobutyric acid (library entry number =118)
Hit ratio(% of total spectral intensity for metabolite): 0% (0 of 12 peaks were found)
Peaks found: chem shift/row (% of total intensity)

Peaks not found: chem shift/row (% of total intensity)
2.301/65(20.4%) , 2.301/46(12%) , 2.301/84(12%) , 3.02/46(10%) , 3.02/84(10%) , 3.02/65(9.2%) , 1.905/64(5.6%) , 1.905/66(5.6%) , 1.905/46(5.5%) , 1.905/84(5.5%) , 1.905/103(2.2%) , 1.905/27(2.2%)

Cytidine 5-diphosphate (library entry number =160)
Hit ratio(% of total spectral intensity for metabolite): 0% (0 of 12 peaks were found)
Peaks found: chem shift/row (% of total intensity)

Peaks not found: chem shift/row (% of total intensity)
7.992/55(24.1%) , 7.992/75(24.1%) , 6.136/55(19%) , 6.136/75(19%) , 5.985/64(2.4%) , 5.985/66(2.4%) , 5.983/65.5(2.1%) , 5.983/64.5(2.1%) , 5.98/64(1.9%) , 5.98/66(1.9%) , 4.332/60.5(0.5%) , 4.332/69.5(0.5%)

4-Aminohippuric acid (library entry number =34)
Hit ratio(% of total spectral intensity for metabolite): 0% (0 of 11 peaks were found)
Peaks found: chem shift/row (% of total intensity)

Peaks not found: chem shift/row (% of total intensity)
6.871/76(17.9%) , 6.871/54(17.9%) , 7.682/54(15.9%) , 7.682/76(15.9%) , 3.932/58(12.2%) , 3.932/72(12.2%) , 6.871/82.5(1.8%) , 6.871/47.5(1.8%) , 7.682/82(1.6%) , 7.682/48(1.6%) , 3.932/65(1.4%)

Indoxyl sulfate (library entry number =116)
Hit ratio(% of total spectral intensity for metabolite): 0% (0 of 11 peaks were found)
Peaks found: chem shift/row (% of total intensity)

Peaks not found: chem shift/row (% of total intensity)
7.209/65(16%) , 7.51/54(14.7%) , 7.51/76(14.7%) , 7.209/84(9%) , 7.209/46(9%) , 7.283/65(7.7%) , 7.711/54(7.1%) , 7.711/76(7.1%) , 7.365/65(6%) , 7.283/45.5(4.3%) , 7.283/84.5(4.3%)

Glutaric acid (library entry number =44)
Hit ratio(% of total spectral intensity for metabolite): 0% (0 of 10 peaks were found)
Peaks found: chem shift/row (% of total intensity)

Peaks not found: chem shift/row (% of total intensity)
2.188/45(22.5%) , 2.188/85(22.5%) , 2.188/66(14%) , 2.188/64(14%) , 1.791/64(8.2%) , 1.791/66(8.2%) , 1.791/46(3.5%) , 1.791/84(3.5%) , 1.791/104.5(1.9%) , 1.791/25.5(1.9%)

Acetaldehyde (library entry number =84)
Hit ratio(% of total spectral intensity for metabolite): 0% (0 of 10 peaks were found)
Peaks found: chem shift/row (% of total intensity)

Peaks not found: chem shift/row (% of total intensity)
2.248/61(43%) , 2.248/69(43%) , 9.682/68.5(2.9%) , 9.682/61(2.9%) , 9.683/68.5(2.9%) , 9.683/61(2.9%) , 9.682/53(0.6%) , 9.682/76(0.6%) , 9.683/53(0.6%) , 9.683/76(0.6%)

Urocanic acid (library entry number =136)
Hit ratio(% of total spectral intensity for metabolite): 0% (0 of 9 peaks were found)
Peaks found: chem shift/row (% of total intensity)

Peaks not found: chem shift/row (% of total intensity)
6.4/85(25.8%) , 6.4/45(25.8%) , 7.31/85(14.8%) , 7.31/45(14.8%) , 7.414/65(4.5%) , 7.414/62.5(4.3%) , 7.414/67.5(4.3%) , 7.895/62.5(2.9%) , 7.895/67.5(2.9%)

Taurocholic acid (library entry number =200)
Hit ratio(% of total spectral intensity for metabolite): 0% (0 of 9 peaks were found)
Peaks found: chem shift/row (% of total intensity)

Peaks not found: chem shift/row (% of total intensity)
0.924/65(37%) , 0.724/65(32.7%) , 3.085/64.5(14.9%) , 3.085/47(5.3%) , 3.085/83(5.3%) , 3.574/57(1.9%) , 3.574/73(1.9%) , 3.574/40(0.5%) , 3.574/90(0.5%)

Quinolinic acid (library entry number =20)
Hit ratio(% of total spectral intensity for metabolite): 0% (0 of 8 peaks were found)
Peaks found: chem shift/row (% of total intensity)

Peaks not found: chem shift/row (% of total intensity)
8.018/75(25.4%) , 8.018/55(25.4%) , 7.454/81(8.4%) , 7.454/49(8.4%) , 8.456/71(8.3%) , 8.456/59(8.3%) , 7.454/61(7.9%) , 7.454/69(7.9%)

Uridine 5-triphosphate (library entry number =183)
Hit ratio(% of total spectral intensity for metabolite): 0% (0 of 8 peaks were found)
Peaks found: chem shift/row (% of total intensity)

Peaks not found: chem shift/row (% of total intensity)
7.982/55(23.9%) , 7.982/75(23.9%) , 5.985/55(23.3%) , 5.985/75(23.3%) , 6/64.5(3.2%) , 5.985/64.5(0.8%) , 4.419/58.5(0.8%) , 4.419/71(0.8%)

5-Aminolevulinic acid (library entry number =111)
Hit ratio(% of total spectral intensity for metabolite): 0% (0 of 7 peaks were found)
Peaks found: chem shift/row (% of total intensity)

Peaks not found: chem shift/row (% of total intensity)
2.506/82(20.3%) , 2.506/48(20.3%) , 4.099/65(16.2%) , 2.506/65(15.9%) , 2.8/65(9.3%) , 2.8/82(9%) , 2.8/48(9%)

2-Oxobutyric acid (library entry number =144)
Hit ratio(% of total spectral intensity for metabolite): 0% (0 of 7 peaks were found)
Peaks found: chem shift/row (% of total intensity)

Peaks not found: chem shift/row (% of total intensity)
1.067/65(34%) , 1.067/46(14.5%) , 1.067/84(14.5%) , 2.759/56(14.2%) , 2.759/74(14.2%) , 2.759/93(4.3%) , 2.759/37(4.3%)

Isobutyric acid (library entry number =151)
Hit ratio(% of total spectral intensity for metabolite): 0% (0 of 7 peaks were found)
Peaks found: chem shift/row (% of total intensity)

Peaks not found: chem shift/row (% of total intensity)
1.064/56(45.6%) , 1.064/74(45.6%) , 2.39/65(3.1%) , 2.39/47(2.1%) , 2.39/83(2.1%) , 2.39/29(0.7%) , 2.39/101(0.7%)

Cytosine (library entry number =26)
Hit ratio(% of total spectral intensity for metabolite): 48.75% (2 of 4 peaks were found)
Peaks found: chem shift/row (% of total intensity)
5.985/74(24.4%) , 5.985/56(24.4%)
Peaks not found: chem shift/row (% of total intensity)
7.51/56(25.6%) , 7.51/74(25.6%)

Uracil (library entry number =67)
Hit ratio(% of total spectral intensity for metabolite): 0% (0 of 4 peaks were found)
Peaks found: chem shift/row (% of total intensity)

Peaks not found: chem shift/row (% of total intensity)
7.544/55(30.7%) , 7.544/75(30.7%) , 5.809/75(19.3%) , 5.809/55(19.3%)

N-Acetylglutamic acid (library entry number =87)
Hit ratio(% of total spectral intensity for metabolite): 0% (0 of 4 peaks were found)
Peaks found: chem shift/row (% of total intensity)

Peaks not found: chem shift/row (% of total intensity)
2.036/65(83.2%) , 2.231/44.5(6.1%) , 2.231/85.5(6.1%) , 2.231/65(4.6%)

Adenosine 5-monophosphate (library entry number =107)
Hit ratio(% of total spectral intensity for metabolite): 13.04% (1 of 4 peaks were found)
Peaks found: chem shift/row (% of total intensity)
6.147/65(13%)
Peaks not found: chem shift/row (% of total intensity)
8.265/65(43.4%) , 8.586/65(30%) , 6.134/65(13.6%)

Adenosine (library entry number =113)
Hit ratio(% of total spectral intensity for metabolite): 0% (0 of 4 peaks were found)
Peaks found: chem shift/row (% of total intensity)

Peaks not found: chem shift/row (% of total intensity)
8.248/65(39.4%) , 8.342/65(32.2%) , 6.079/65(14.3%) , 6.066/65(14%)

3-Phosphoglyceric acid (library entry number =157)
Hit ratio(% of total spectral intensity for metabolite): 0% (0 of 4 peaks were found)
Peaks found: chem shift/row (% of total intensity)

Peaks not found: chem shift/row (% of total intensity)
4.2/60(26.1%) , 4.2/69.5(26.1%) , 4.2/77(23.9%) , 4.2/53(23.9%)

Phosphoenolpyruvic acid (library entry number =128)
Hit ratio(% of total spectral intensity for metabolite): 0% (0 of 3 peaks were found)
Peaks found: chem shift/row (% of total intensity)

Peaks not found: chem shift/row (% of total intensity)
5.386/65(38.9%) , 5.383/65(37.3%) , 5.2/65(23.8%)

Guanosine 5-diphosphate (library entry number =169)
Hit ratio(% of total spectral intensity for metabolite): 0% (0 of 3 peaks were found)
Peaks found: chem shift/row (% of total intensity)

Peaks not found: chem shift/row (% of total intensity)
5.933/65(43%) , 5.945/65(36.7%) , 8.136/65(20.3%)

Acetoin (library entry number =176)
Hit ratio(% of total spectral intensity for metabolite): 0% (0 of 3 peaks were found)
Peaks found: chem shift/row (% of total intensity)

Peaks not found: chem shift/row (% of total intensity)
2.229/65(65.3%) , 1.374/65(17.4%) , 1.389/65(17.3%)

Adenine (library entry number =23)
Hit ratio(% of total spectral intensity for metabolite): 0% (0 of 2 peaks were found)
Peaks found: chem shift/row (% of total intensity)

Peaks not found: chem shift/row (% of total intensity)
8.191/65(55.8%) , 8.231/65(44.2%)

Thymine (library entry number =64)
Hit ratio(% of total spectral intensity for metabolite): 0% (0 of 2 peaks were found)
Peaks found: chem shift/row (% of total intensity)

Peaks not found: chem shift/row (% of total intensity)
1.873/65(82.2%) , 7.376/65(17.8%)

Acetoacetate (library entry number =146)
Hit ratio(% of total spectral intensity for metabolite): 0% (0 of 2 peaks were found)
Peaks found: chem shift/row (% of total intensity)

Peaks not found: chem shift/row (% of total intensity)
2.283/65(59.5%) , 3.449/65(40.5%)

2-Aminoisobutyric acid (library entry number =33)
Hit ratio(% of total spectral intensity for metabolite): 0% (0 of 1 peaks were found)
Peaks found: chem shift/row (% of total intensity)

Peaks not found: chem shift/row (% of total intensity)
1.498/65(100%)

Glycolic acid (library entry number =53)
Hit ratio(% of total spectral intensity for metabolite): 90% (1 of 1 peaks were found)
Peaks found: chem shift/row (% of total intensity)
3.951/65(100%)
Peaks not found: chem shift/row (% of total intensity)


Methylamine (library entry number =76)
Hit ratio(% of total spectral intensity for metabolite): 0% (0 of 1 peaks were found)
Peaks found: chem shift/row (% of total intensity)

Peaks not found: chem shift/row (% of total intensity)
2.608/65(100%)

Maleic acid (library entry number =133)
Hit ratio(% of total spectral intensity for metabolite): 90% (1 of 1 peaks were found)
Peaks found: chem shift/row (% of total intensity)
6.012/65(100%)
Peaks not found: chem shift/row (% of total intensity)


2-Hydroxyisobutyric acid (library entry number =142)
Hit ratio(% of total spectral intensity for metabolite): 0% (0 of 1 peaks were found)
Peaks found: chem shift/row (% of total intensity)

Peaks not found: chem shift/row (% of total intensity)
1.359/65(100%)

Chloroform (library entry number =204)
Hit ratio(% of total spectral intensity for metabolite): 0% (0 of 1 peaks were found)
Peaks found: chem shift/row (% of total intensity)

Peaks not found: chem shift/row (% of total intensity)
7.686/65(100%)


Hit ratio(% of total spectral intensity for metabolite): 
Peaks found: chem shift/row (% of total intensity)

Peaks not found: chem shift/row (% of total intensity)


Hit ratio(% of total spectral intensity for metabolite): 
Peaks found: chem shift/row (% of total intensity)

Peaks not found: chem shift/row (% of total intensity)


Hit ratio(% of total spectral intensity for metabolite): 
Peaks found: chem shift/row (% of total intensity)

Peaks not found: chem shift/row (% of total intensity)


________________________________________________________________________________________________________________

Table 6.  Full result of the screening step of the analysis (finding of library peaks in the the mixture JRES spectrum).  In ascending metabolite library number order:

Ergothioneine (library entry number =1)
Hit ratio(% of total spectral intensity for metabolite): 89.35% (3 of 7 peaks were found)
Peaks found: chem shift/row (% of total intensity)
3.27/65(85.6%) , 3.893/75(1.9%) , 3.893/55(1.9%)
Peaks not found: chem shift/row (% of total intensity)
6.805/64(3.5%) , 6.805/66(3.5%) , 3.893/85(1.8%) , 3.893/45(1.8%)

b-Alanine (library entry number =2)
Hit ratio(% of total spectral intensity for metabolite): 33.04% (1 of 6 peaks were found)
Peaks found: chem shift/row (% of total intensity)
3.185/65(33%)
Peaks not found: chem shift/row (% of total intensity)
2.558/65(19.3%) , 3.185/48(14.9%) , 3.185/82(14.9%) , 2.558/48(8.9%) , 2.558/82(8.9%)

Oxoglutaric acid (a-Ketogluturate) (library entry number =3)
Hit ratio(% of total spectral intensity for metabolite): 28.04% (1 of 6 peaks were found)
Peaks found: chem shift/row (% of total intensity)
2.439/65(28%)
Peaks not found: chem shift/row (% of total intensity)
3.009/65(27.4%) , 2.439/83(11.3%) , 2.439/47(11.3%) , 3.009/47(11%) , 3.009/83(11%)

Sucrose (library entry number =4)
Hit ratio(% of total spectral intensity for metabolite): 39.2% (12 of 53 peaks were found)
Peaks found: chem shift/row (% of total intensity)
3.69/65(15.9%) , 3.767/65(6.9%) , 3.486/65(2.8%) , 3.569/48(2.7%) , 3.569/82(2.7%) , 3.826/61(2.5%) , 3.826/61(2.2%) , 3.843/79(1.3%) , 3.843/51(1.3%) , 3.861/65(0.5%) , 3.843/64.5(0.3%) , 4.075/65(0.2%)
Peaks not found: chem shift/row (% of total intensity)
3.767/89(5.3%) , 3.767/41(5.3%) , 4.222/54(5.2%) , 4.222/76(5.2%) , 5.414/60(3.5%) , 5.414/70(3.5%) , 3.569/57(2.6%) , 3.569/73(2.6%) , 3.826/69(2.5%) , 4.057/65(2.3%) , 3.826/69(2.2%) , 3.81/40(1.4%) , 3.81/90(1.4%) , 3.486/41(1.4%) , 3.486/89(1.4%) , 4.057/43.5(1.2%) , 4.057/86.5(1.2%) , 3.855/81(0.9%) , 4.065/54.5(0.9%) , 4.065/75.5(0.9%) , 3.849/80(0.9%) , 3.849/50(0.9%) , 3.69/98(0.8%) , 3.69/32(0.8%) , 3.569/52(0.8%) , 3.569/78(0.8%) , 3.849/64.5(0.6%) , 4.048/54(0.5%) , 4.048/76(0.5%) , 3.733/40(0.4%) , 3.733/89(0.4%) , 3.826/36(0.4%) , 3.826/93.5(0.4%) , 3.826/23.5(0.2%) , 3.826/105.5(0.2%) , 3.826/93(0.2%) , 3.826/36(0.2%) , 4.048/65(0.2%) , 4.039/60(0.2%) , 4.039/70(0.2%) , 4.065/65(0.2%)

Fructose (library entry number =5)
Hit ratio(% of total spectral intensity for metabolite): 79.84% (11 of 27 peaks were found)
Peaks found: chem shift/row (% of total intensity)
3.569/50(14.6%) , 3.569/80(14.6%) , 3.724/50(13.4%) , 3.724/80(13.4%) , 3.807/52(7.7%) , 3.807/78(7.7%) , 4.031/49(2.6%) , 4.031/81(2.6%) , 3.667/65(1.7%) , 4/65(0.8%) , 3.569/65(0.8%)
Peaks not found: chem shift/row (% of total intensity)
3.903/48(2.7%) , 3.903/82(2.7%) , 3.903/56(2.4%) , 3.903/74(2.4%) , 3.58/49.5(1.4%) , 3.58/80(1.4%) , 3.683/57.5(1.3%) , 3.683/72.5(1.3%) , 3.605/49(1.2%) , 3.605/80.5(1.2%) , 4.119/70(0.6%) , 4.119/60(0.6%) , 3.58/18(0.3%) , 3.58/111.5(0.3%) , 3.569/33.5(0.2%) , 4.04/64.5(0.2%)

Xylose (library entry number =6)
Hit ratio(% of total spectral intensity for metabolite): 3.44% (4 of 40 peaks were found)
Peaks found: chem shift/row (% of total intensity)
3.667/65(2.1%) , 3.676/64(0.9%) , 3.658/34(0.2%) , 3.658/95.5(0.2%)
Peaks not found: chem shift/row (% of total intensity)
3.438/65(9.1%) , 3.323/65(6.6%) , 3.239/53(5.9%) , 3.239/77(5.9%) , 3.224/77(5.7%) , 3.224/53(5.7%) , 3.438/41(4.8%) , 3.438/89(4.8%) , 3.323/37(4.1%) , 3.323/93(4.1%) , 3.631/58(3.2%) , 3.631/72(3.2%) , 3.692/75(3.2%) , 3.692/55(3.2%) , 3.931/73(2.7%) , 3.931/57(2.7%) , 3.931/43(2.6%) , 3.931/87(2.6%) , 3.631/97(1.8%) , 3.631/33(1.8%) , 3.631/47(1.7%) , 3.631/83(1.7%) , 3.667/42.5(1.2%) , 3.667/87.5(1.2%) , 3.612/76(0.9%) , 3.612/54(0.9%) , 3.525/54(0.8%) , 3.525/76(0.8%) , 3.533/53(0.8%) , 3.533/77(0.8%) , 3.676/43(0.4%) , 5.202/60(0.4%) , 5.202/70(0.4%) , 3.612/34(0.2%) , 3.612/96(0.2%) , 3.676/48(0.1%)

Galactose (library entry number =7)
Hit ratio(% of total spectral intensity for metabolite): 31.45% (24 of 77 peaks were found)
Peaks found: chem shift/row (% of total intensity)
3.508/78(4.3%) , 3.508/52(4.3%) , 3.492/78(4%) , 3.492/52(4%) , 3.767/65(2.6%) , 3.767/64(1.8%) , 3.767/50.5(0.9%) , 3.767/79.5(0.9%) , 3.786/50.5(0.8%) , 3.786/79.5(0.8%) , 3.786/50.5(0.7%) , 3.786/79.5(0.7%) , 3.807/51.5(0.7%) , 3.807/78.5(0.7%) , 3.786/50.5(0.7%) , 3.786/79.5(0.7%) , 3.739/64(0.4%) , 3.737/86(0.4%) , 3.737/86(0.4%) , 3.737/43(0.4%) , 3.767/49.5(0.4%) , 3.767/80.5(0.4%) , 3.367/65(0.3%) , 3.737/41(0.2%)
Peaks not found: chem shift/row (% of total intensity)
3.655/47.5(5.6%) , 3.655/82.5(5.6%) , 3.655/56.5(5.2%) , 3.655/73.5(5.2%) , 3.768/52(3.2%) , 3.768/78(3.2%) , 3.939/60(2.9%) , 3.939/70(2.9%) , 3.939/65(1.7%) , 3.741/76(1.5%) , 3.741/54(1.5%) , 3.741/60.5(1.5%) , 3.741/69.5(1.5%) , 3.768/62.5(1.2%) , 3.768/67.5(1.2%) , 3.752/84.5(1.2%) , 3.752/45(1.2%) , 3.735/53(1.2%) , 3.735/77(1.2%) , 3.752/72.5(1.2%) , 3.752/57.5(1.2%) , 3.781/61.5(1.1%) , 3.781/68.5(1.1%) , 3.735/59.5(1.1%) , 3.735/70(1.1%) , 3.767/38(0.9%) , 3.767/91.5(0.9%) , 3.768/107(0.8%) , 3.768/22.5(0.8%) , 3.862/47(0.8%) , 3.862/82(0.8%) , 3.862/57(0.8%) , 3.862/74.5(0.8%) , 3.781/65(0.6%) , 3.997/61(0.5%) , 3.997/69(0.5%) , 3.768/38(0.5%) , 3.768/92(0.5%) , 3.997/65(0.5%) , 3.781/90(0.4%) , 3.781/39.5(0.4%) , 3.741/90(0.3%) , 3.741/40(0.3%) , 3.737/33(0.2%) , 3.781/96(0.2%) , 3.781/33(0.2%) , 3.759/98.5(0.2%) , 3.735/90.5(0.2%) , 3.735/39.5(0.2%) , 3.767/107(0.2%) , 3.767/22(0.2%) , 3.752/99.5(0.1%) , 3.752/31.5(0.1%)

Mannose (library entry number =8)
Hit ratio(% of total spectral intensity for metabolite): 22.9% (7 of 42 peaks were found)
Peaks found: chem shift/row (% of total intensity)
3.667/65(8.2%) , 3.585/65(6%) , 3.737/41(2.2%) , 3.737/88.5(2.2%) , 3.737/72.5(1.9%) , 3.737/57.5(1.9%) , 3.367/65(0.6%)
Peaks not found: chem shift/row (% of total intensity)
3.855/81.5(4.3%) , 3.855/48(4.3%) , 3.855/57(3.7%) , 3.855/72.5(3.7%) , 3.953/60(3.6%) , 3.953/69(3.6%) , 3.771/57(3.5%) , 3.771/72.5(3.5%) , 3.881/77.5(3.2%) , 3.881/52(3.2%) , 3.667/89(3.1%) , 3.667/40.5(3.1%) , 3.771/42.5(2.6%) , 3.771/87(2.6%) , 3.585/89(2.5%) , 3.585/40(2.5%) , 3.914/77.5(2%) , 3.914/52(2%) , 3.667/48(2%) , 3.667/81.5(2%) , 3.667/57.5(1.8%) , 3.667/72.5(1.8%) , 3.914/83.5(1.6%) , 3.914/46(1.6%) , 3.938/60.5(1.3%) , 3.938/69(1.3%) , 3.941/60.5(1%) , 3.941/69(1%) , 3.386/71.5(0.9%) , 3.386/57.5(0.9%) , 3.386/46.5(0.8%) , 3.386/81.5(0.8%) , 3.386/65(0.5%) , 3.821/41(0.3%) , 3.821/88(0.3%)

Arabinose (library entry number =9)
Hit ratio(% of total spectral intensity for metabolite): 24.77% (9 of 36 peaks were found)
Peaks found: chem shift/row (% of total intensity)
3.527/52.5(5.2%) , 3.527/77.5(5.2%) , 3.508/52(5%) , 3.508/78(5%) , 3.951/65(2.9%) , 4/64.5(0.5%) , 5.246/60(0.4%) , 5.246/69(0.4%) , 3.367/64(0.2%)
Peaks not found: chem shift/row (% of total intensity)
3.669/82.5(7.5%) , 3.669/47.5(7.5%) , 3.682/48(7.4%) , 3.682/82(7.4%) , 3.669/57.5(6.8%) , 3.669/72.5(6.8%) , 3.903/46(4.9%) , 3.903/84(4.9%) , 3.903/51(4%) , 3.903/79(4%) , 3.653/51.5(2%) , 3.653/78(2%) , 3.951/57.5(1.5%) , 3.951/72.5(1.5%) , 4.028/50.5(1%) , 4.028/79.5(0.9%) , 4.012/64.5(0.7%) , 4.522/55(0.6%) , 4.522/75(0.6%) , 3.827/51.5(0.5%) , 3.827/78(0.5%) , 3.653/46.5(0.4%) , 3.653/83.5(0.4%) , 3.819/53.5(0.4%) , 3.819/76(0.4%) , 4.019/65(0.3%) , 4.028/65(0.2%)

a-Lactose (library entry number =10)
Hit ratio(% of total spectral intensity for metabolite): 23.9% (21 of 111 peaks were found)
Peaks found: chem shift/row (% of total intensity)
3.849/65(3%) , 3.291/53(1.9%) , 3.291/77(1.9%) , 3.849/41(1.8%) , 3.849/89(1.8%) , 3.657/65(1.6%) , 3.67/56(1.6%) , 3.67/74(1.6%) , 3.807/41(1%) , 3.807/89(1%) , 3.646/65(1%) , 3.646/65(1%) , 3.598/52(0.6%) , 3.598/77.5(0.6%) , 3.654/52(0.6%) , 3.654/78(0.6%) , 3.654/52.5(0.5%) , 3.654/77.5(0.5%) , 3.778/55.5(0.5%) , 3.778/73.5(0.5%) , 3.367/64(0.2%)
Peaks not found: chem shift/row (% of total intensity)
3.68/73(2.5%) , 3.68/57(2.5%) , 3.945/69(2.3%) , 3.945/61(2.3%) , 3.68/82.5(2.1%) , 3.68/47.5(2.1%) , 3.307/53(1.9%) , 3.307/77(1.9%) , 3.657/72(1.9%) , 3.657/58(1.9%) , 3.945/64(1.9%) , 3.945/66(1.9%) , 3.562/52(1.7%) , 3.562/78(1.7%) , 3.547/52(1.7%) , 3.547/78(1.7%) , 3.817/56(1.6%) , 3.817/74(1.6%) , 3.968/52(1.5%) , 3.968/78(1.5%) , 3.657/72(1.4%) , 3.657/58(1.4%) , 3.817/87(1.2%) , 3.817/43(1.2%) , 3.968/47(1.1%) , 3.968/83(1.1%) , 3.77/84(1.1%) , 3.77/46(1.1%) , 3.792/45(1%) , 3.792/85(1%) , 3.657/40.5(1%) , 3.657/89(1%) , 3.77/74(0.9%) , 3.77/55.5(0.9%) , 3.572/52(0.9%) , 3.572/78(0.9%) , 4.459/55(0.9%) , 4.459/75(0.9%) , 3.57/52(0.9%) , 3.57/78(0.9%) , 3.657/64.5(0.8%) , 3.657/47(0.7%) , 3.657/83(0.7%) , 3.807/60(0.7%) , 3.807/70(0.7%) , 3.556/52(0.6%) , 3.556/77.5(0.6%) , 3.582/52(0.6%) , 3.582/77.5(0.6%) , 3.788/98(0.6%) , 3.788/31.5(0.6%) , 3.68/65(0.6%) , 3.301/65(0.5%) , 3.788/62(0.5%) , 3.788/68(0.5%) , 3.576/52(0.4%) , 3.576/77.5(0.4%) , 3.657/88.5(0.4%) , 3.657/40.5(0.4%) , 3.646/71(0.3%) , 3.646/59(0.3%) , 3.646/48(0.3%) , 3.646/82(0.3%) , 3.792/16(0.3%) , 3.792/113.5(0.3%) , 3.67/80.5(0.3%) , 3.67/49.5(0.3%) , 3.646/71(0.3%) , 3.646/59(0.3%) , 3.646/48(0.3%) , 3.646/82(0.3%) , 3.646/86(0.3%) , 3.646/44(0.3%) , 3.646/44.5(0.2%) , 3.646/85.5(0.2%) , 3.301/77.5(0.2%) , 3.301/52.5(0.2%) , 3.788/46(0.2%) , 3.788/84(0.2%) , 5.238/69(0.2%) , 5.238/60.5(0.2%) , 3.788/113.5(0.2%) , 3.788/17(0.2%) , 3.72/27.5(0.1%) , 3.72/102(0.1%) , 3.792/98(0.1%) , 3.792/31(0.1%) , 3.807/101(0.1%) , 3.778/28(0.1%) , 3.778/101.5(0.1%)

Glucose (library entry number =11)
Hit ratio(% of total spectral intensity for metabolite): 50.52% (33 of 75 peaks were found)
Peaks found: chem shift/row (% of total intensity)
3.502/65(6.2%) , 3.413/65(5.6%) , 3.502/42(4.1%) , 3.502/88(4.1%) , 3.714/65(3%) , 3.737/42(2.8%) , 3.737/88(2.8%) , 3.413/41(2.6%) , 3.413/89(2.6%) , 3.737/57(2.6%) , 3.737/73(2.6%) , 3.778/56(1.1%) , 3.778/73.5(1.1%) , 3.473/65(1%) , 3.473/65(1%) , 3.473/65(0.9%) , 3.85/53(0.7%) , 3.85/77(0.7%) , 3.473/72(0.7%) , 3.473/57.5(0.7%) , 3.756/56(0.5%) , 3.756/73.5(0.5%) , 3.836/47.5(0.4%) , 3.836/82(0.4%) , 3.754/64.5(0.4%) , 5.246/69.5(0.3%) , 5.246/60(0.3%) , 3.367/64.5(0.3%) , 3.756/42.5(0.2%) , 3.756/87(0.2%) , 3.745/56.5(0.2%) , 3.745/73.5(0.2%) , 3.844/64.5(0.1%)
Peaks not found: chem shift/row (% of total intensity)
3.257/77(5.3%) , 3.257/53(5.3%) , 3.242/53(5.2%) , 3.242/77(5.2%) , 3.905/52(2.4%) , 3.905/78(2.4%) , 3.714/41(2.4%) , 3.714/89(2.4%) , 3.905/47(2.2%) , 3.905/83(2.2%) , 3.473/73(0.7%) , 3.473/56.5(0.7%) , 3.473/82(0.7%) , 3.473/48(0.7%) , 3.473/47.5(0.6%) , 3.473/82.5(0.6%) , 3.473/72.5(0.6%) , 3.473/57(0.6%) , 3.473/87.5(0.6%) , 3.473/87.5(0.6%) , 3.473/41.5(0.6%) , 3.473/41.5(0.6%) , 3.473/48.5(0.6%) , 3.473/81.5(0.6%) , 3.421/64(0.6%) , 3.421/66(0.6%) , 3.473/87.5(0.5%) , 3.473/42(0.5%) , 3.778/42.5(0.5%) , 3.778/87.5(0.5%) , 3.421/40(0.4%) , 3.421/90(0.4%) , 3.85/46.5(0.4%) , 3.85/83(0.4%) , 3.836/61(0.2%) , 3.836/68.5(0.2%) , 3.754/49.5(0.2%) , 3.754/80.5(0.2%) , 3.813/5(0.2%) , 3.745/64.5(0.1%) , 3.754/56.5(0.1%) , 3.754/73.5(0.1%)

Glucose-1-phosphate (library entry number =12)
Hit ratio(% of total spectral intensity for metabolite): 43.5% (12 of 44 peaks were found)
Peaks found: chem shift/row (% of total intensity)
3.786/65(7.2%) , 3.413/65(7%) , 3.413/89(4.9%) , 3.413/41(4.9%) , 3.756/56(3.2%) , 3.756/74(3.2%) , 3.877/46.5(3.1%) , 3.877/83.5(3.1%) , 3.756/42(2.5%) , 3.756/88(2.5%) , 3.367/65(1.4%) , 3.861/65(0.7%)
Peaks not found: chem shift/row (% of total intensity)
3.786/41(6.9%) , 3.786/89(6.9%) , 3.499/48.5(2.7%) , 3.499/81.5(2.7%) , 3.499/48.5(2.7%) , 3.499/81.5(2.7%) , 3.499/57(2.6%) , 3.499/73(2.6%) , 3.877/52.5(2.5%) , 3.877/77.5(2.5%) , 5.47/70(2%) , 5.47/60(2%) , 5.456/70(1.9%) , 5.456/60(1.9%) , 3.918/56(1%) , 3.918/74(1%) , 3.918/67(0.9%) , 3.918/63(0.9%) , 3.916/67(0.9%) , 3.916/63(0.9%) , 3.916/56(0.8%) , 3.916/74(0.8%) , 3.918/82(0.7%) , 3.918/48(0.7%) , 3.924/68.5(0.7%) , 3.924/61.5(0.7%) , 3.918/87.5(0.7%) , 3.918/42(0.7%) , 3.916/82(0.7%) , 3.916/48(0.7%) , 3.916/87.5(0.5%) , 3.916/42(0.5%)

Aspartic acid (library entry number =13)
Hit ratio(% of total spectral intensity for metabolite): 27.28% (4 of 14 peaks were found)
Peaks found: chem shift/row (% of total intensity)
2.817/47.5(7%) , 2.817/82.5(7%) , 2.817/93(6.6%) , 2.817/37(6.6%)
Peaks not found: chem shift/row (% of total intensity)
3.907/59(9.8%) , 3.907/71(9.8%) , 3.907/81(9.6%) , 3.907/49(9.6%) , 2.679/76(8.3%) , 2.679/54(8.3%) , 2.679/32(8.1%) , 2.679/98(8.1%) , 2.661/53.5(0.6%) , 2.661/76.5(0.6%)

Citric acid (library entry number =14)
Hit ratio(% of total spectral intensity for metabolite): 100% (4 of 4 peaks were found)
Peaks found: chem shift/row (% of total intensity)
2.541/46(26.2%) , 2.541/84(26.2%) , 2.669/46(23.8%) , 2.669/84(23.8%)
Peaks not found: chem shift/row (% of total intensity)


Anserine nitrate (library entry number =15)
Hit ratio(% of total spectral intensity for metabolite): 67.7% (12 of 42 peaks were found)
Peaks found: chem shift/row (% of total intensity)
3.778/65(49.3%) , 3.225/63.5(3.9%) , 3.225/66.5(3.9%) , 3.035/85(1.3%) , 3.035/45(1.3%) , 3.035/85(1.3%) , 3.035/45(1.3%) , 2.669/45(1.2%) , 2.669/85(1.2%) , 2.648/65(1%) , 2.66/65(1%) , 3.208/65(0.9%)
Peaks not found: chem shift/row (% of total intensity)
3.227/44.5(2%) , 3.227/85.5(2%) , 3.225/49.5(2%) , 3.225/80.5(2%) , 2.659/44(1.7%) , 2.659/86(1.7%) , 3.235/84.5(1.5%) , 3.235/45.5(1.5%) , 3.24/84.5(1.5%) , 3.24/45.5(1.5%) , 2.694/65(1.2%) , 2.694/46.5(1.1%) , 2.694/83.5(1.1%) , 2.681/65(1%) , 2.723/45(0.9%) , 2.723/85(0.9%) , 2.723/43(0.8%) , 2.723/86.5(0.8%) , 2.681/85.5(0.8%) , 2.706/25(0.6%) , 2.706/104(0.6%) , 2.709/64(0.6%) , 2.659/61(0.6%) , 2.659/69(0.6%) , 2.669/103(0.6%) , 2.669/26.5(0.6%) , 2.709/44.5(0.6%) , 2.709/85.5(0.6%) , 2.659/102(0.5%) , 2.659/27(0.5%)

Trigonelline (library entry number =16)
Hit ratio(% of total spectral intensity for metabolite): 0% (0 of 15 peaks were found)
Peaks found: chem shift/row (% of total intensity)

Peaks not found: chem shift/row (% of total intensity)
8.847/74(12.5%) , 8.847/56(12.5%) , 8.847/77(12.2%) , 8.847/53(12.2%) , 8.836/56(10.3%) , 8.836/74(10.3%) , 9.129/65(8.3%) , 9.129/62(6.8%) , 9.129/68(6.8%) , 4.443/64.5(4%) , 8.087/47(1.4%) , 8.087/83(1.4%) , 8.847/65(0.5%) , 8.087/63(0.4%) , 8.087/67(0.4%)

Glutamine (library entry number =17)
Hit ratio(% of total spectral intensity for metabolite): 59.1% (26 of 57 peaks were found)
Peaks found: chem shift/row (% of total intensity)
3.778/65(17.5%) , 3.778/81(8.3%) , 3.778/49(8.3%) , 2.439/65(3.9%) , 2.144/56.5(2.5%) , 2.144/73.5(2.5%) , 2.479/65(2%) , 2.479/65(1.9%) , 2.479/65(1.8%) , 2.479/65(1.5%) , 2.144/65(1.3%) , 2.408/65(1%) , 2.408/65(0.8%) , 2.432/38.5(0.7%) , 2.432/91.5(0.7%) , 2.408/85.5(0.5%) , 2.408/44.5(0.5%) , 2.439/104(0.5%) , 2.439/25.5(0.5%) , 2.114/65(0.4%) , 2.408/85.5(0.4%) , 2.408/44.5(0.4%) , 2.479/25(0.3%) , 2.479/105(0.3%) , 2.479/25(0.2%) , 2.479/105(0.2%)
Peaks not found: chem shift/row (% of total intensity)
2.458/52.5(3.8%) , 2.458/77.5(3.8%) , 2.458/38(3.7%) , 2.458/92(3.7%) , 2.144/80.5(2.4%) , 2.144/49.5(2.4%) , 2.144/33.5(2.1%) , 2.144/96.5(2.1%) , 2.144/40.5(2%) , 2.144/89.5(2%) , 2.159/73(0.9%) , 2.159/57(0.9%) , 2.121/56(0.9%) , 2.121/74(0.9%) , 2.166/46.5(0.6%) , 2.166/83.5(0.6%) , 2.13/62(0.6%) , 2.13/68(0.6%) , 2.13/61.5(0.6%) , 2.13/68.5(0.6%) , 2.13/65(0.6%) , 2.458/18.5(0.5%) , 2.458/111.5(0.5%) , 2.13/65(0.5%) , 2.13/46(0.5%) , 2.13/84(0.5%) , 2.439/45(0.5%) , 2.439/85(0.5%) , 2.13/84(0.5%) , 2.13/46(0.5%) , 2.432/65(0.4%)

1-Methylnicotinamide (library entry number =18)
Hit ratio(% of total spectral intensity for metabolite): 0% (0 of 16 peaks were found)
Peaks found: chem shift/row (% of total intensity)

Peaks not found: chem shift/row (% of total intensity)
8.902/52(11.4%) , 8.902/78(11.4%) , 8.902/57(11.1%) , 8.902/73(11.1%) , 8.972/72(8.4%) , 8.972/58(8.4%) , 8.972/74(8.4%) , 8.972/56(8.4%) , 9.284/65(5.4%) , 9.284/69(5.3%) , 9.284/61(5.3%) , 4.485/64.5(2.2%) , 8.188/46.5(0.9%) , 8.188/83.5(0.9%) , 8.188/63.5(0.7%) , 8.188/66.5(0.7%)

Niacin (Nicotinic acid) (library entry number =19)
Hit ratio(% of total spectral intensity for metabolite): 0% (0 of 13 peaks were found)
Peaks found: chem shift/row (% of total intensity)

Peaks not found: chem shift/row (% of total intensity)
7.535/48(9.2%) , 7.535/82(9.2%) , 7.535/69(8.9%) , 7.535/61(8.9%) , 8.263/52(7.8%) , 8.263/78(7.8%) , 8.263/75.5(7.7%) , 8.263/54.5(7.7%) , 8.263/58(7.6%) , 8.263/72(7.6%) , 8.945/65(6.1%) , 8.616/59(5.7%) , 8.616/71(5.7%)

Quinolinic acid (library entry number =20)
Hit ratio(% of total spectral intensity for metabolite): 0% (0 of 8 peaks were found)
Peaks found: chem shift/row (% of total intensity)

Peaks not found: chem shift/row (% of total intensity)
8.018/75(25.4%) , 8.018/55(25.4%) , 7.454/81(8.4%) , 7.454/49(8.4%) , 8.456/71(8.3%) , 8.456/59(8.3%) , 7.454/61(7.9%) , 7.454/69(7.9%)

Nicotinamide (Niacinamide) (library entry number =21)
Hit ratio(% of total spectral intensity for metabolite): 0% (0 of 13 peaks were found)
Peaks found: chem shift/row (% of total intensity)

Peaks not found: chem shift/row (% of total intensity)
8.256/75(9.8%) , 8.256/55(9.8%) , 7.603/48(9%) , 7.603/82(9%) , 7.603/61(8.7%) , 7.603/69(8.7%) , 8.256/52(8.2%) , 8.256/78(8.2%) , 8.256/58(7.9%) , 8.256/72(7.9%) , 8.717/59(4.4%) , 8.717/71(4.4%) , 8.943/65(4%)

Acetylcholine (library entry number =22)
Hit ratio(% of total spectral intensity for metabolite): 100% (2 of 2 peaks were found)
Peaks found: chem shift/row (% of total intensity)
3.225/65(57.1%) , 2.151/65(42.9%)
Peaks not found: chem shift/row (% of total intensity)


Adenine (library entry number =23)
Hit ratio(% of total spectral intensity for metabolite): 0% (0 of 2 peaks were found)
Peaks found: chem shift/row (% of total intensity)

Peaks not found: chem shift/row (% of total intensity)
8.191/65(55.8%) , 8.231/65(44.2%)

Betaine (library entry number =24)
Hit ratio(% of total spectral intensity for metabolite): 100% (2 of 2 peaks were found)
Peaks found: chem shift/row (% of total intensity)
3.27/65(94.3%) , 3.915/65(5.7%)
Peaks not found: chem shift/row (% of total intensity)


Hit ratio(% of total spectral intensity for metabolite): 
Peaks found: chem shift/row (% of total intensity)

Peaks not found: chem shift/row (% of total intensity)


Cytosine (library entry number =26)
Hit ratio(% of total spectral intensity for metabolite): 48.75% (2 of 4 peaks were found)
Peaks found: chem shift/row (% of total intensity)
5.985/74(24.4%) , 5.985/56(24.4%)
Peaks not found: chem shift/row (% of total intensity)
7.51/56(25.6%) , 7.51/74(25.6%)

Citrulline (library entry number =27)
Hit ratio(% of total spectral intensity for metabolite): 71.26% (4 of 10 peaks were found)
Peaks found: chem shift/row (% of total intensity)
3.767/49(23.5%) , 3.767/81(23.5%) , 3.767/65(22.8%) , 1.924/65(1.3%)
Peaks not found: chem shift/row (% of total intensity)
3.15/58(8.1%) , 3.15/72(8.1%) , 3.15/40(5.2%) , 3.15/90(5.2%) , 1.898/61(1%) , 1.898/69.5(1%)

2-Aminobutyric acid (library entry number =28)
Hit ratio(% of total spectral intensity for metabolite): 47.08% (2 of 14 peaks were found)
Peaks found: chem shift/row (% of total intensity)
0.978/65(40.6%) , 3.714/65(6.5%)
Peaks not found: chem shift/row (% of total intensity)
0.978/46(16.8%) , 0.978/84(16.8%) , 3.714/50(4.5%) , 3.714/80(4.5%) , 1.902/60.5(1.8%) , 1.902/69.5(1.8%) , 1.902/52(1.4%) , 1.902/78(1.4%) , 1.902/87(1.4%) , 1.902/43(1.4%) , 1.884/65(0.6%) , 1.917/65(0.5%)

Creatinine (library entry number =29)
Hit ratio(% of total spectral intensity for metabolite): 69.86% (1 of 3 peaks were found)
Peaks found: chem shift/row (% of total intensity)
3.048/65(69.9%)
Peaks not found: chem shift/row (% of total intensity)
4.065/66(15.1%) , 4.065/64(15.1%)

trans-Aconitic acid (library entry number =30)
Hit ratio(% of total spectral intensity for metabolite): 0% (0 of 2 peaks were found)
Peaks found: chem shift/row (% of total intensity)

Peaks not found: chem shift/row (% of total intensity)
3.451/65(62.4%) , 6.593/65(37.6%)

Choline (library entry number =31)
Hit ratio(% of total spectral intensity for metabolite): 90% (1 of 1 peaks were found)
Peaks found: chem shift/row (% of total intensity)
3.208/65(100%)
Peaks not found: chem shift/row (% of total intensity)


2,3-Butanediol (library entry number =32)
Hit ratio(% of total spectral intensity for metabolite): 83.78% (4 of 14 peaks were found)
Peaks found: chem shift/row (% of total intensity)
1.148/73(37.1%) , 1.148/57(37.1%) , 3.736/58(4.8%) , 3.736/72(4.8%)
Peaks not found: chem shift/row (% of total intensity)
1.148/79(2.5%) , 1.148/51(2.5%) , 1.148/82(2.4%) , 1.148/48(2.4%) , 3.736/51(1.3%) , 3.736/79(1.3%) , 3.736/86(1.3%) , 3.736/44(1.3%) , 3.736/33(0.6%) , 3.736/97(0.6%)

2-Aminoisobutyric acid (library entry number =33)
Hit ratio(% of total spectral intensity for metabolite): 0% (0 of 1 peaks were found)
Peaks found: chem shift/row (% of total intensity)

Peaks not found: chem shift/row (% of total intensity)
1.498/65(100%)

4-Aminohippuric acid (library entry number =34)
Hit ratio(% of total spectral intensity for metabolite): 0% (0 of 11 peaks were found)
Peaks found: chem shift/row (% of total intensity)

Peaks not found: chem shift/row (% of total intensity)
6.871/76(17.9%) , 6.871/54(17.9%) , 7.682/54(15.9%) , 7.682/76(15.9%) , 3.932/58(12.2%) , 3.932/72(12.2%) , 6.871/82.5(1.8%) , 6.871/47.5(1.8%) , 7.682/82(1.6%) , 7.682/48(1.6%) , 3.932/65(1.4%)

Phenylalanine (library entry number =35)
Hit ratio(% of total spectral intensity for metabolite): 29.33% (7 of 65 peaks were found)
Peaks found: chem shift/row (% of total intensity)
7.436/65(9.8%) , 4.005/62(7.5%) , 4.005/68(7.5%) , 3.291/53.5(1.1%) , 3.291/76.5(1.1%) , 3.291/40(1.1%) , 3.291/90(1.1%)
Peaks not found: chem shift/row (% of total intensity)
4.005/48(6.7%) , 4.005/82(6.7%) , 7.382/66(4.6%) , 7.382/64(4.6%) , 7.333/75(4.6%) , 7.333/55(4.6%) , 7.436/46(3.1%) , 7.436/84(3.1%) , 7.382/45(2.3%) , 7.382/85(2.3%) , 3.13/73(1.7%) , 3.13/57(1.7%) , 3.13/36(1.6%) , 3.13/94(1.6%) , 7.408/81.5(1.3%) , 7.408/48.5(1.3%) , 7.415/38(1.2%) , 7.415/92(1.2%) , 7.448/65(1%) , 7.415/44(1%) , 7.415/86(1%) , 7.399/85.5(0.9%) , 7.399/44.5(0.9%) , 7.362/38(0.7%) , 7.362/92(0.7%) , 7.393/101(0.7%) , 7.393/29(0.7%) , 7.408/98(0.6%) , 7.408/32(0.6%) , 7.399/63(0.6%) , 7.399/67(0.6%) , 7.366/30(0.5%) , 7.366/100(0.5%) , 7.393/65(0.3%) , 7.393/63(0.3%) , 7.393/67(0.3%) , 7.415/110(0.3%) , 7.415/20(0.3%) , 7.362/85.5(0.3%) , 7.362/44.5(0.3%) , 7.399/99(0.3%) , 7.399/31(0.3%) , 7.408/101(0.3%) , 7.408/29(0.3%) , 7.415/108(0.3%) , 7.415/22(0.3%) , 7.382/17.5(0.2%) , 7.382/112.5(0.2%) , 7.366/88.5(0.2%) , 7.408/119.5(0.2%) , 7.408/10.5(0.2%) , 7.393/44.5(0.2%) , 7.393/85(0.2%) , 7.362/60(0.1%) , 7.399/105.5(0.1%) , 7.399/24(0.1%) , 7.362/27(0.1%) , 7.362/103(0.1%)

Valine (library entry number =36)
Hit ratio(% of total spectral intensity for metabolite): 74.04% (4 of 14 peaks were found)
Peaks found: chem shift/row (% of total intensity)
0.994/56(19%) , 0.994/74(19%) , 1.046/56(18%) , 1.046/74(18%)
Peaks not found: chem shift/row (% of total intensity)
3.617/59(10.4%) , 3.617/71(10.4%) , 2.276/59(1%) , 2.276/71(1%) , 2.276/41(0.7%) , 2.276/89(0.7%) , 2.276/53(0.7%) , 2.276/77(0.7%) , 2.276/35(0.2%) , 2.276/95(0.2%)

Adipic acid (library entry number =37)
Hit ratio(% of total spectral intensity for metabolite): 0% (0 of 12 peaks were found)
Peaks found: chem shift/row (% of total intensity)

Peaks not found: chem shift/row (% of total intensity)
1.553/65(28.6%) , 2.199/65(26.7%) , 2.199/48(9%) , 2.199/82(9%) , 1.553/82(8.2%) , 1.553/48(8.2%) , 1.553/73(2.9%) , 1.553/57(2.9%) , 2.199/38.5(1.2%) , 2.199/91.5(1.2%) , 1.553/90.5(1.1%) , 1.553/39.5(1.1%)

N,N-Dimethylglycine (library entry number =38)
Hit ratio(% of total spectral intensity for metabolite): 0% (0 of 2 peaks were found)
Peaks found: chem shift/row (% of total intensity)

Peaks not found: chem shift/row (% of total intensity)
2.929/65(81.9%) , 3.724/65(18.1%)

Tryptophan (library entry number =39)
Hit ratio(% of total spectral intensity for metabolite): 3.7% (2 of 23 peaks were found)
Peaks found: chem shift/row (% of total intensity)
3.492/51.5(1.9%) , 3.492/78.5(1.9%)
Peaks not found: chem shift/row (% of total intensity)
7.206/65(12.2%) , 7.55/54(10.5%) , 7.55/76(10.5%) , 7.206/84(7.4%) , 7.206/46(7.4%) , 7.29/65(6.8%) , 7.74/76(5%) , 7.74/54(5%) , 7.29/46(4.2%) , 7.29/84(4.2%) , 4.065/61(3.5%) , 4.065/69(3.5%) , 4.065/82(2.8%) , 4.065/48(2.8%) , 3.492/39(1.8%) , 3.492/91(1.8%) , 3.31/56(1.4%) , 3.31/74(1.4%) , 3.31/95(1.4%) , 3.31/35(1.4%) , 7.334/66(1.4%)

Folic acid (library entry number =40)
Hit ratio(% of total spectral intensity for metabolite): 0% (0 of 16 peaks were found)
Peaks found: chem shift/row (% of total intensity)

Peaks not found: chem shift/row (% of total intensity)
8.709/65(39.8%) , 7.658/76(13.7%) , 7.658/54(13.7%) , 6.748/76(12%) , 6.748/54(12%) , 2.307/60.5(1.3%) , 2.307/69.5(1.3%) , 2.305/60(1.3%) , 2.305/70(1.3%) , 2.29/65(0.6%) , 2.307/40.5(0.5%) , 2.307/88.5(0.5%) , 2.305/81(0.5%) , 2.305/49(0.5%) , 2.305/88.5(0.5%) , 2.305/40.5(0.5%)

Threonine (library entry number =41)
Hit ratio(% of total spectral intensity for metabolite): 31.89% (4 of 17 peaks were found)
Peaks found: chem shift/row (% of total intensity)
1.334/57.5(10.3%) , 1.334/72.5(10.3%) , 3.586/64(5.6%) , 3.586/66(5.6%)
Peaks not found: chem shift/row (% of total intensity)
1.338/63(9.4%) , 1.338/67(9.4%) , 1.325/63(9.2%) , 1.325/67(9.2%) , 3.596/64(5.7%) , 3.596/66(5.7%) , 3.595/63.5(4.9%) , 3.595/66.5(4.9%) , 1.334/63(3.8%) , 1.334/67(3.8%) , 4.26/65(0.8%) , 4.26/80(0.6%) , 4.26/49.5(0.6%)

Dimethylamine (library entry number =42)
Hit ratio(% of total spectral intensity for metabolite): 90% (1 of 1 peaks were found)
Peaks found: chem shift/row (% of total intensity)
2.737/65(100%)
Peaks not found: chem shift/row (% of total intensity)


3,4-Dihydroxymandelic acid (library entry number =43)
Hit ratio(% of total spectral intensity for metabolite): 25.84% (2 of 18 peaks were found)
Peaks found: chem shift/row (% of total intensity)
6.906/54.5(12.9%) , 6.906/75.5(12.9%)
Peaks not found: chem shift/row (% of total intensity)
6.934/63(15.2%) , 6.934/67(15.2%) , 6.857/57(8.3%) , 6.857/73(8.3%) , 6.857/52.5(7.7%) , 6.857/77.5(7.7%) , 6.881/86.5(2%) , 6.881/43.5(2%) , 6.889/37.5(1.4%) , 6.889/92.5(1.4%) , 6.881/23(1%) , 6.881/107(1%) , 6.889/76(0.9%) , 6.889/54(0.9%) , 6.881/54(0.7%) , 6.881/76(0.7%)

Glutaric acid (library entry number =44)
Hit ratio(% of total spectral intensity for metabolite): 0% (0 of 10 peaks were found)
Peaks found: chem shift/row (% of total intensity)

Peaks not found: chem shift/row (% of total intensity)
2.188/45(22.5%) , 2.188/85(22.5%) , 2.188/66(14%) , 2.188/64(14%) , 1.791/64(8.2%) , 1.791/66(8.2%) , 1.791/46(3.5%) , 1.791/84(3.5%) , 1.791/104.5(1.9%) , 1.791/25.5(1.9%)

Maltose (library entry number =45)
Hit ratio(% of total spectral intensity for metabolite): 41.74% (13 of 40 peaks were found)
Peaks found: chem shift/row (% of total intensity)
3.427/65(5.4%) , 3.277/53(4.6%) , 3.277/77(4.6%) , 3.291/53(4.6%) , 3.291/77(4.6%) , 3.778/65(4.4%) , 3.69/65(4.1%) , 3.646/65(3.7%) , 3.979/65(2.4%) , 3.924/51.5(1.1%) , 3.924/78.5(1.1%) , 3.778/73.5(0.6%) , 3.778/56.5(0.6%)
Peaks not found: chem shift/row (% of total intensity)
3.427/41(4.2%) , 3.427/89(4.2%) , 3.778/42(3.5%) , 3.778/88(3.5%) , 3.69/89(2.9%) , 3.69/41(2.9%) , 3.592/82(2.7%) , 3.592/48(2.7%) , 3.707/65(2.6%) , 5.414/60(2.6%) , 5.414/70(2.6%) , 3.592/56.5(2.5%) , 3.592/73.5(2.5%) , 3.867/52(2.1%) , 3.867/78(2.1%) , 3.707/40.5(1.7%) , 3.707/89.5(1.7%) , 3.646/41.5(1.7%) , 3.646/88.5(1.7%) , 3.979/88.5(1.5%) , 3.979/40.5(1.5%) , 3.867/47(1.3%) , 3.867/82.5(1.3%) , 3.592/52(0.6%) , 3.592/78(0.6%) , 3.816/44(0.5%) , 3.816/86(0.5%)

Ethanolamine (library entry number =46)
Hit ratio(% of total spectral intensity for metabolite): 0% (0 of 19 peaks were found)
Peaks found: chem shift/row (% of total intensity)

Peaks not found: chem shift/row (% of total intensity)
3.149/52(16.7%) , 3.149/78(16.7%) , 3.149/63(13.3%) , 3.149/67(13.3%) , 3.831/51(7.8%) , 3.831/79(7.8%) , 3.831/65(7.4%) , 3.16/63(2.3%) , 3.16/67(2.3%) , 3.138/63.5(1.9%) , 3.138/66.5(1.9%) , 3.16/53(1.3%) , 3.16/77(1.3%) , 3.138/53(1.1%) , 3.138/77(1.1%) , 3.16/73(1.1%) , 3.16/57(1.1%) , 3.138/57(0.8%) , 3.138/73(0.8%)

Serine (library entry number =47)
Hit ratio(% of total spectral intensity for metabolite): 37.4% (14 of 85 peaks were found)
Peaks found: chem shift/row (% of total intensity)
3.843/76(6.4%) , 3.843/54(6.4%) , 3.843/65(5.7%) , 3.844/65(3.4%) , 3.844/54.5(2.8%) , 3.844/75.5(2.8%) , 3.962/72(1.6%) , 3.962/58(1.6%) , 3.951/65(1.6%) , 3.861/65(1.4%) , 3.958/65.5(1.3%) , 4.005/61(0.8%) , 4.005/69(0.8%) , 3.938/64.5(0.8%)
Peaks not found: chem shift/row (% of total intensity)
3.998/76(2.8%) , 3.998/54(2.8%) , 3.951/88(2.3%) , 3.951/42(2.3%) , 3.998/44(2.1%) , 3.998/86(2.1%) , 3.951/56.5(1.9%) , 3.951/73.5(1.9%) , 3.988/88(1.7%) , 3.988/42(1.7%) , 3.976/25.5(1.5%) , 3.976/104(1.5%) , 3.974/15(1.3%) , 3.974/115(1.3%) , 3.987/41.5(1.3%) , 3.987/88.5(1.3%) , 3.951/50(1.2%) , 3.951/80(1.2%) , 3.974/104(1.2%) , 3.974/25.5(1.2%) , 3.987/60.5(1.2%) , 3.987/69.5(1.2%) , 3.97/50.5(1.1%) , 3.97/79.5(1.1%) , 3.976/15(1.1%) , 3.976/115(1.1%) , 3.97/115(1%) , 3.97/15(1%) , 3.97/65(0.9%) , 3.988/60(0.9%) , 3.988/70(0.9%) , 3.974/79.5(0.8%) , 3.974/50.5(0.8%) , 3.976/57(0.7%) , 3.976/73(0.7%) , 3.958/57(0.7%) , 3.958/73(0.7%) , 3.974/73(0.7%) , 3.974/57(0.7%) , 3.976/47.5(0.6%) , 3.976/82.5(0.6%) , 3.958/30(0.6%) , 3.958/100.5(0.6%) , 3.898/6(0.5%) , 3.962/28.5(0.5%) , 3.97/103.5(0.5%) , 3.97/25.5(0.5%) , 3.958/42(0.4%) , 3.958/88.5(0.4%) , 3.97/56.5(0.3%) , 3.861/54(0.3%) , 3.861/76(0.3%) , 3.962/40(0.3%) , 3.962/88.5(0.3%) , 3.988/28(0.3%) , 3.988/102(0.3%) , 3.951/41.5(0.3%) , 3.951/87.5(0.3%) , 3.958/81.5(0.3%) , 3.958/48.5(0.3%) , 3.951/56(0.3%) , 3.951/73(0.3%) , 3.962/64.5(0.2%) , 3.962/65.5(0.2%) , 3.898/16.5(0.2%) , 3.898/113.5(0.2%) , 3.987/33.5(0.1%) , 3.951/48.5(0.1%) , 3.987/95(0.1%) , 3.951/65(0.1%) , 3.951/100.5(0.1%)

Glucuronic acid (library entry number =48)
Hit ratio(% of total spectral intensity for metabolite): 22.4% (9 of 52 peaks were found)
Peaks found: chem shift/row (% of total intensity)
3.502/65(5.2%) , 3.291/53(2.8%) , 3.291/77(2.8%) , 3.278/53(2.7%) , 3.278/77(2.7%) , 3.502/89.5(2.5%) , 3.502/40.5(2.5%) , 5.246/60(0.6%) , 5.246/69.5(0.6%)
Peaks not found: chem shift/row (% of total intensity)
3.733/53(6.4%) , 3.733/77(6.4%) , 3.733/65(4.6%) , 3.514/57.5(4%) , 3.514/72.5(4%) , 4.085/52(4%) , 4.085/78(4%) , 3.518/57(4%) , 3.518/73(4%) , 3.518/53.5(3.9%) , 3.518/76.5(3.9%) , 3.733/89(3.4%) , 3.733/41(3.4%) , 3.514/53.5(2.6%) , 3.514/76.5(2.6%) , 3.585/52.5(1.9%) , 3.585/77.5(1.9%) , 3.577/52.5(1.8%) , 3.577/77.5(1.8%) , 3.529/65(1.3%) , 3.514/65(0.9%) , 3.518/65(0.7%) , 3.502/46.5(0.7%) , 3.502/82.5(0.7%) , 3.717/53(0.4%) , 3.717/76.5(0.4%) , 3.718/53(0.4%) , 3.718/76.5(0.4%) , 3.518/34.5(0.4%) , 3.518/95(0.4%) , 3.518/102.5(0.3%) , 3.518/27(0.3%) , 3.529/82.5(0.3%) , 3.529/47(0.3%) , 3.514/34.5(0.2%) , 3.514/95.5(0.2%) , 3.514/26(0.1%) , 3.514/102.5(0.1%) , 3.518/40(0.1%) , 3.529/41.5(0.1%) , 3.529/88(0.1%) , 3.514/40(0.1%) , 3.529/34(0.1%)

Proline (library entry number =49)
Hit ratio(% of total spectral intensity for metabolite): 15.24% (7 of 44 peaks were found)
Peaks found: chem shift/row (% of total intensity)
2.026/65(3.2%) , 3.42/80(3.2%) , 3.42/50(3.2%) , 4.138/61.5(2.8%) , 2.052/64(1%) , 2.085/65(1%) , 2.06/64(0.7%)
Peaks not found: chem shift/row (% of total intensity)
3.341/80(8.8%) , 3.341/50(8.8%) , 2.007/74(6.3%) , 2.007/56(6.3%) , 2.007/38(3.5%) , 2.007/92(3.5%) , 3.341/62(3.5%) , 3.341/68(3.5%) , 3.341/32(2.9%) , 3.341/98(2.9%) , 4.138/68(2.8%) , 3.341/65(2.5%) , 4.138/46(2.4%) , 4.138/84(2.4%) , 1.987/64.5(1.9%) , 3.42/62(1.6%) , 3.42/68(1.6%) , 2.353/77(1.4%) , 2.353/53(1.4%) , 2.026/30(1.3%) , 2.026/100(1.3%) , 2.026/47(1.2%) , 2.026/82.5(1.2%) , 2.026/99(1.1%) , 2.007/21.5(1.1%) , 2.007/108.5(1.1%) , 3.42/32(1.1%) , 3.42/98(1.1%) , 2.353/37.5(1%) , 2.353/92.5(1%) , 1.987/46.5(0.8%) , 1.987/83.5(0.8%) , 2.353/58.5(0.6%) , 2.353/71.5(0.6%) , 3.383/25(0.6%) , 3.383/104(0.6%) , 2.026/77(0.1%)

Trimethylamine-N-oxide (library entry number =50)
Hit ratio(% of total spectral intensity for metabolite): 90% (1 of 1 peaks were found)
Peaks found: chem shift/row (% of total intensity)
3.27/65(100%)
Peaks not found: chem shift/row (% of total intensity)


Fucose (library entry number =51)
Hit ratio(% of total spectral intensity for metabolite): 3.7% (4 of 39 peaks were found)
Peaks found: chem shift/row (% of total intensity)
1.226/57(1%) , 1.226/73(1%) , 3.86/73.5(0.8%) , 3.86/56(0.8%)
Peaks not found: chem shift/row (% of total intensity)
1.25/73(18.6%) , 1.25/57(18.6%) , 3.646/82(3.7%) , 3.646/48(3.7%) , 1.21/57(3.5%) , 1.21/73(3.5%) , 3.646/57(3.3%) , 3.646/73(3.3%) , 3.809/57(2.5%) , 3.809/73(2.5%) , 3.46/78(2.2%) , 3.46/52(2.2%) , 3.445/52(2.1%) , 3.445/78(2.1%) , 1.217/67(1.9%) , 1.217/63(1.9%) , 1.204/63(1.9%) , 1.204/67(1.9%) , 3.754/60(1.9%) , 3.754/70(1.9%) , 1.217/59(1.4%) , 1.217/71(1.4%) , 1.204/59(1.4%) , 1.204/71(1.4%) , 1.25/63(1.4%) , 1.25/67(1.4%) , 3.754/65(1.1%) , 3.86/47(0.6%) , 3.86/82.5(0.6%) , 3.809/40(0.4%) , 3.809/90(0.4%) , 3.766/53(0.3%) , 3.766/77(0.3%) , 3.775/78(0.3%) , 3.775/51(0.3%)

Hippuric acid (library entry number =52)
Hit ratio(% of total spectral intensity for metabolite): 0% (0 of 14 peaks were found)
Peaks found: chem shift/row (% of total intensity)

Peaks not found: chem shift/row (% of total intensity)
7.838/54(15.7%) , 7.838/76(15.7%) , 7.555/65(9.8%) , 7.643/64(8.2%) , 7.643/66(8.2%) , 3.972/72.5(7.3%) , 3.972/57.5(7.3%) , 7.555/84(5.8%) , 7.555/46(5.8%) , 7.643/47(3.8%) , 7.643/83(3.8%) , 7.643/45(3.7%) , 7.643/85(3.7%) , 3.972/65(1.2%)

Glycolic acid (library entry number =53)
Hit ratio(% of total spectral intensity for metabolite): 90% (1 of 1 peaks were found)
Peaks found: chem shift/row (% of total intensity)
3.951/65(100%)
Peaks not found: chem shift/row (% of total intensity)


scyllo-Inositol (library entry number =54)
Hit ratio(% of total spectral intensity for metabolite): 0% (0 of 1 peaks were found)
Peaks found: chem shift/row (% of total intensity)

Peaks not found: chem shift/row (% of total intensity)
3.356/65(100%)

myo-Inositol (library entry number =55)
Hit ratio(% of total spectral intensity for metabolite): 93.33% (12 of 23 peaks were found)
Peaks found: chem shift/row (% of total intensity)
3.291/65(16.1%) , 3.632/65(11%) , 3.632/40(10.4%) , 3.632/90(10.4%) , 3.291/41(7%) , 3.291/89(7%) , 3.546/74(6.8%) , 3.546/56(6.8%) , 3.546/81.5(6.3%) , 3.546/48.5(6.3%) , 4.075/65(4.1%) , 3.575/15(0.9%)
Peaks not found: chem shift/row (% of total intensity)
4.075/57(1.9%) , 4.075/73(1.9%) , 3.575/115(0.9%) , 3.58/26.5(0.3%) , 3.58/103.5(0.3%) , 3.591/15(0.3%) , 3.591/115(0.3%) , 3.583/2(0.2%) , 3.583/127(0.2%) , 3.583/27(0.2%) , 3.583/103(0.2%)

Hypoxanthine (library entry number =56)
Hit ratio(% of total spectral intensity for metabolite): 0% (0 of 2 peaks were found)
Peaks found: chem shift/row (% of total intensity)

Peaks not found: chem shift/row (% of total intensity)
8.194/65(53.4%) , 8.214/65(46.6%)


Hit ratio(% of total spectral intensity for metabolite): 
Peaks found: chem shift/row (% of total intensity)

Peaks not found: chem shift/row (% of total intensity)


Kynurenine (library entry number =58)
Hit ratio(% of total spectral intensity for metabolite): 5.12% (1 of 17 peaks were found)
Peaks found: chem shift/row (% of total intensity)
4.168/65(5.1%)
Peaks not found: chem shift/row (% of total intensity)
6.813/64(10.2%) , 6.813/66(10.2%) , 7.431/63(7.8%) , 7.431/67(7.8%) , 6.891/53(6.8%) , 6.891/77(6.8%) , 6.813/84.5(6.6%) , 6.813/45.5(6.6%) , 7.431/85(5.9%) , 7.431/45(5.9%) , 3.72/58(4.6%) , 3.72/72(4.6%) , 7.854/55(4.2%) , 7.854/75(4.2%) , 4.168/51(1.3%) , 4.168/79(1.3%)

Homovanillic acid (library entry number =59)
Hit ratio(% of total spectral intensity for metabolite): 0% (0 of 10 peaks were found)
Peaks found: chem shift/row (% of total intensity)

Peaks not found: chem shift/row (% of total intensity)
3.871/65(52.6%) , 3.458/65(11.9%) , 6.882/75(9.1%) , 6.882/55(9.1%) , 6.953/64(3.6%) , 6.953/66(3.6%) , 6.782/56(2.5%) , 6.782/74(2.5%) , 6.782/77(2.5%) , 6.782/53(2.5%)

Homocystine (library entry number =60)
Hit ratio(% of total spectral intensity for metabolite): 0% (0 of 16 peaks were found)
Peaks found: chem shift/row (% of total intensity)

Peaks not found: chem shift/row (% of total intensity)
1.254/65(18.9%) , 3.867/81(10%) , 3.867/49(10%) , 2.845/65(9.5%) , 3.867/65(8.3%) , 2.84/65(7.9%) , 2.845/84.5(7.4%) , 2.845/45.5(7.4%) , 2.84/84(6.8%) , 2.84/46(6.8%) , 2.315/54.5(1.4%) , 2.315/75(1.4%) , 2.26/55.5(1.1%) , 2.26/74.5(1.1%) , 2.26/74.5(1.1%) , 2.26/55.5(1.1%)

Inosine (library entry number =61)
Hit ratio(% of total spectral intensity for metabolite): 3.2% (4 of 20 peaks were found)
Peaks found: chem shift/row (% of total intensity)
3.85/53(0.8%) , 3.85/77(0.8%) , 3.924/51(0.8%) , 3.924/79(0.8%)
Peaks not found: chem shift/row (% of total intensity)
8.239/65(33.1%) , 8.348/65(28.7%) , 6.094/65(14.9%) , 6.106/65(12.8%) , 3.919/84.5(0.8%) , 3.919/45.5(0.8%) , 3.843/80(0.7%) , 3.843/50(0.7%) , 3.85/44(0.6%) , 3.85/86(0.6%) , 3.852/48(0.6%) , 3.852/82(0.6%) , 3.919/51.5(0.6%) , 3.919/78(0.6%) , 3.924/83(0.4%) , 3.924/47(0.4%)

trans-4-Hydroxyproline (library entry number =62)
Hit ratio(% of total spectral intensity for metabolite): 20.71% (2 of 56 peaks were found)
Peaks found: chem shift/row (% of total intensity)
3.38/47(10.4%) , 3.38/79.5(10.3%)
Peaks not found: chem shift/row (% of total intensity)
3.38/83(10.4%) , 3.38/50.5(10.3%) , 3.493/81(6.2%) , 3.493/49(6.2%) , 3.483/49(6%) , 3.483/81(6%) , 4.351/62(1.5%) , 4.351/68(1.5%) , 4.351/41.5(1.5%) , 4.351/88(1.5%) , 2.176/47(1.4%) , 2.176/83(1.4%) , 2.443/45(1.2%) , 2.443/85(1.2%) , 2.145/47(1.2%) , 2.145/83(1.2%) , 2.443/48(1.2%) , 2.443/82(1.2%) , 2.426/85(1.2%) , 2.426/45(1.2%) , 2.427/85(1.2%) , 2.427/45(1.2%) , 2.166/47(1.2%) , 2.166/82.5(1.2%) , 2.155/47(1.1%) , 2.155/83(1.1%) , 2.166/81(0.8%) , 2.155/34(0.5%) , 2.155/96(0.5%) , 2.166/96(0.4%) , 2.166/34(0.4%) , 2.166/60(0.4%) , 2.166/70(0.4%) , 2.166/59.5(0.4%) , 2.155/59(0.4%) , 2.155/70.5(0.4%) , 3.43/12(0.3%) , 3.43/117.5(0.3%) , 3.43/12(0.3%) , 3.43/117.5(0.3%) , 2.443/91.5(0.3%) , 2.155/37(0.3%) , 2.155/93(0.3%) , 2.166/73(0.2%) , 2.166/57(0.2%) , 2.166/93(0.2%) , 2.155/57(0.2%) , 2.155/73(0.2%) , 2.166/53.5(0.2%) , 2.166/76.5(0.2%) , 2.155/53.5(0.1%) , 2.155/76(0.1%) , 2.155/40.5(0.1%) , 2.155/89(0.1%)

Cysteine (library entry number =63)
Hit ratio(% of total spectral intensity for metabolite): 38.2% (4 of 15 peaks were found)
Peaks found: chem shift/row (% of total intensity)
3.979/65(12.5%) , 3.979/77.5(11.8%) , 3.979/52.5(11.8%) , 3.065/64(2.1%)
Peaks not found: chem shift/row (% of total intensity)
3.039/50.5(8.1%) , 3.039/79.5(8.1%) , 3.039/41.5(7.5%) , 3.039/88.5(7.5%) , 3.11/91(6%) , 3.11/39(6%) , 3.11/53.5(5.9%) , 3.11/76.5(5.9%) , 3.02/64(2.6%) , 3.09/64(2.5%) , 3.116/64(1.7%)

Thymine (library entry number =64)
Hit ratio(% of total spectral intensity for metabolite): 0% (0 of 2 peaks were found)
Peaks found: chem shift/row (% of total intensity)

Peaks not found: chem shift/row (% of total intensity)
1.873/65(82.2%) , 7.376/65(17.8%)

Suberic acid (library entry number =65)
Hit ratio(% of total spectral intensity for metabolite): 0% (0 of 15 peaks were found)
Peaks found: chem shift/row (% of total intensity)

Peaks not found: chem shift/row (% of total intensity)
2.18/84(26.9%) , 2.18/46(26.9%) , 2.18/65(17.7%) , 1.31/65(10.7%) , 1.31/46(3.9%) , 1.31/84(3.9%) , 1.552/65(1.8%) , 1.552/84(1.4%) , 1.552/46(1.4%) , 1.31/52(1.4%) , 1.31/78(1.4%) , 1.552/103(0.7%) , 1.552/27(0.7%) , 1.552/58(0.6%) , 1.552/72(0.6%)

Alanine (library entry number =66)
Hit ratio(% of total spectral intensity for metabolite): 100% (6 of 6 peaks were found)
Peaks found: chem shift/row (% of total intensity)
1.485/56(36.1%) , 1.485/74(36.1%) , 3.792/56(10.9%) , 3.792/74(10.9%) , 3.792/93(2.9%) , 3.792/37(2.9%)
Peaks not found: chem shift/row (% of total intensity)


Uracil (library entry number =67)
Hit ratio(% of total spectral intensity for metabolite): 0% (0 of 4 peaks were found)
Peaks found: chem shift/row (% of total intensity)

Peaks not found: chem shift/row (% of total intensity)
7.544/55(30.7%) , 7.544/75(30.7%) , 5.809/75(19.3%) , 5.809/55(19.3%)

Isoleucine (library entry number =68)
Hit ratio(% of total spectral intensity for metabolite): 89.14% (7 of 22 peaks were found)
Peaks found: chem shift/row (% of total intensity)
0.942/65(20.1%) , 1.014/56(19.2%) , 1.014/74(19.2%) , 0.942/46(8.5%) , 0.942/84(8.5%) , 3.679/60(6.8%) , 3.679/70(6.8%)
Peaks not found: chem shift/row (% of total intensity)
1.263/45(0.9%) , 1.263/85(0.9%) , 1.263/81(0.8%) , 1.263/49(0.8%) , 1.263/27(0.8%) , 1.263/103(0.8%) , 1.263/61(0.8%) , 1.263/69(0.8%) , 1.472/65(0.8%) , 1.472/79(0.6%) , 1.472/51(0.6%) , 1.472/98(0.6%) , 1.472/32(0.6%) , 1.472/44(0.5%) , 1.472/86(0.5%)

Trimethylamine (library entry number =69)
Hit ratio(% of total spectral intensity for metabolite): 0% (0 of 1 peaks were found)
Peaks found: chem shift/row (% of total intensity)

Peaks not found: chem shift/row (% of total intensity)
2.885/65(100%)

Phosphoserine (library entry number =70)
Hit ratio(% of total spectral intensity for metabolite): 10.05% (3 of 39 peaks were found)
Peaks found: chem shift/row (% of total intensity)
3.966/64.5(4%) , 3.951/65(3%) , 3.951/65(3%)
Peaks not found: chem shift/row (% of total intensity)
3.952/60(9.5%) , 3.952/70(9.5%) , 3.952/76.5(7.8%) , 3.952/53.5(7.8%) , 4.185/75(3.7%) , 4.185/54.5(3.7%) , 4.193/75.5(3.2%) , 4.193/54.5(3.2%) , 4.08/88.5(2.7%) , 4.08/41.5(2.7%) , 4.185/84.5(2.5%) , 4.185/45(2.5%) , 4.193/84.5(2.3%) , 4.193/45.5(2.3%) , 4.08/57.5(2%) , 4.08/72.5(2%) , 4.075/89(1.9%) , 4.075/40.5(1.9%) , 4.071/40.5(1.7%) , 4.071/89.5(1.7%) , 4.075/58(1.5%) , 4.075/71.5(1.5%) , 4.091/58(1.5%) , 4.091/72(1.5%) , 4.071/64.5(1.5%) , 4.071/71.5(1.3%) , 4.071/57.5(1.3%) , 4.098/64.5(1%) , 4.071/81.5(0.9%) , 4.071/49(0.9%) , 4.053/65(0.8%) , 4.079/7(0.3%) , 4.079/122(0.3%) , 4.08/50.5(0.2%) , 4.146/5.5(0.2%) , 4.146/124(0.2%)

Glutamic acid (library entry number =71)
Hit ratio(% of total spectral intensity for metabolite): 38.02% (23 of 55 peaks were found)
Peaks found: chem shift/row (% of total intensity)
3.767/80(7.1%) , 3.767/50(7.1%) , 2.059/56(2.9%) , 2.059/74(2.9%) , 2.134/40(2.1%) , 2.134/90(2.1%) , 2.372/64.5(1.7%) , 2.342/65(1.6%) , 2.059/94(1.3%) , 2.059/36(1.3%) , 2.134/33(1%) , 2.134/97.5(1%) , 2.134/20(1%) , 2.134/109.5(1%) , 2.059/112(0.7%) , 2.059/17.5(0.7%) , 2.151/65(0.6%) , 2.332/54.5(0.6%) , 2.332/74.5(0.6%) , 2.073/57(0.2%) , 2.073/72.5(0.2%) , 2.332/35.5(0.1%) , 2.332/94.5(0.1%)
Peaks not found: chem shift/row (% of total intensity)
2.357/68(9%) , 2.357/62(9%) , 3.767/68(5.4%) , 3.767/62(5.4%) , 2.357/87(5.2%) , 2.357/43(5.2%) , 2.357/48.5(4.9%) , 2.357/81.5(4.9%) , 2.134/77.5(2.1%) , 2.134/52.5(2.1%) , 2.134/59(1.4%) , 2.134/71(1.4%) , 2.357/108(0.8%) , 2.357/21(0.8%) , 2.357/2(0.5%) , 2.078/65(0.4%) , 2.077/65(0.4%) , 2.151/84(0.3%) , 2.151/45(0.3%) , 2.077/13(0.3%) , 2.077/116.5(0.3%) , 2.078/45(0.2%) , 2.078/84.5(0.2%) , 2.077/46(0.2%) , 2.077/84(0.2%) , 2.114/63.5(0.2%) , 2.114/66.5(0.2%) , 2.078/13(0.2%) , 2.078/116(0.2%) , 2.357/127(0.2%) , 2.342/54(0.1%) , 2.342/75.5(0.1%)

Asparagine (library entry number =72)
Hit ratio(% of total spectral intensity for metabolite): 81.91% (12 of 29 peaks were found)
Peaks found: chem shift/row (% of total intensity)
4.004/50(10.3%) , 4.004/80(10.3%) , 4.004/61(8.8%) , 4.004/69(8.8%) , 2.864/53(5.7%) , 2.864/77(5.7%) , 2.864/34(5.6%) , 2.864/96(5.6%) , 2.954/49(5.5%) , 2.954/81(5.5%) , 2.954/37(5.2%) , 2.954/93(5.2%)
Peaks not found: chem shift/row (% of total intensity)
2.936/65(2.1%) , 2.86/64.5(1.9%) , 2.957/65(1.4%) , 2.91/96.5(1.4%) , 2.91/33.5(1.4%) , 2.884/64.5(1.2%) , 2.884/65.5(1.2%) , 2.909/34(1.2%) , 2.909/96(1.2%) , 2.909/112(0.8%) , 2.909/18(0.8%) , 2.91/112(0.6%) , 2.91/18(0.6%) , 2.876/52(0.6%) , 2.876/78(0.6%) , 2.936/127(0.5%) , 2.936/4(0.4%)

Lipoic acid (library entry number =73)
Hit ratio(% of total spectral intensity for metabolite): 0% (0 of 66 peaks were found)
Peaks found: chem shift/row (% of total intensity)

Peaks not found: chem shift/row (% of total intensity)
2.194/65(14.7%) , 2.194/84(8.3%) , 2.194/46(8.3%) , 3.203/51(4.8%) , 3.203/79(4.8%) , 2.511/57(2.9%) , 2.511/73(2.9%) , 3.203/33.5(2.7%) , 3.203/96.5(2.7%) , 2.511/41(2.6%) , 2.511/89(2.6%) , 2.013/39.5(2.5%) , 2.013/90.5(2.5%) , 3.203/62(2.4%) , 3.203/68(2.4%) , 2.013/73(2.3%) , 2.013/57(2.3%) , 1.429/65(1.8%) , 2.511/104(1.5%) , 2.511/25.5(1.5%) , 1.593/65(1.5%) , 2.013/21.5(1.3%) , 2.013/108(1.3%) , 1.772/55(1.2%) , 1.772/75(1.2%) , 3.73/65(0.9%) , 1.649/54(0.9%) , 1.649/76(0.9%) , 3.243/35(0.8%) , 1.593/46.5(0.7%) , 1.593/83.5(0.7%) , 1.429/86.5(0.6%) , 1.429/43.5(0.6%) , 1.649/112.5(0.6%) , 1.649/17.5(0.6%) , 1.772/36.5(0.5%) , 1.772/93.5(0.5%) , 1.649/39(0.4%) , 1.649/91(0.4%) , 3.22/54.5(0.4%) , 3.22/75.5(0.4%) , 3.73/44.5(0.4%) , 3.73/85.5(0.4%) , 3.203/54.5(0.4%) , 3.203/75.5(0.4%) , 3.235/54.5(0.4%) , 3.235/75.5(0.4%) , 3.236/97.5(0.3%) , 3.236/32.5(0.3%) , 1.772/19.5(0.3%) , 1.772/110.5(0.3%) , 3.235/32.5(0.3%) , 3.235/97.5(0.3%) , 3.235/98(0.3%) , 3.235/32(0.3%) , 3.235/54(0.3%) , 3.235/75.5(0.3%) , 3.236/54.5(0.3%) , 3.236/75.5(0.3%) , 1.593/24.5(0.2%) , 1.593/105(0.2%) , 3.218/33.5(0.2%) , 3.22/33.5(0.2%) , 3.22/96.5(0.2%) , 3.73/99.5(0.2%) , 3.73/30.5(0.2%)

3-Methylhistidine (library entry number =74)
Hit ratio(% of total spectral intensity for metabolite): 84.65% (5 of 15 peaks were found)
Peaks found: chem shift/row (% of total intensity)
3.739/65(71%) , 3.962/82(5.3%) , 3.962/48(5.3%) , 3.314/52(1.5%) , 3.314/78(1.5%)
Peaks not found: chem shift/row (% of total intensity)
3.962/64(5.1%) , 3.314/93(1.4%) , 3.314/37(1.4%) , 3.233/76(1.2%) , 3.233/54(1.2%) , 8.069/68(1.2%) , 8.069/61.5(1.2%) , 3.233/35(0.9%) , 3.233/95(0.9%) , 7.131/65(0.9%)

Sarcosine (library entry number =75)
Hit ratio(% of total spectral intensity for metabolite): 61.49% (1 of 2 peaks were found)
Peaks found: chem shift/row (% of total intensity)
2.737/65(61.5%)
Peaks not found: chem shift/row (% of total intensity)
3.614/65(38.5%)

Methylamine (library entry number =76)
Hit ratio(% of total spectral intensity for metabolite): 0% (0 of 1 peaks were found)
Peaks found: chem shift/row (% of total intensity)

Peaks not found: chem shift/row (% of total intensity)
2.608/65(100%)

Leucine (library entry number =77)
Hit ratio(% of total spectral intensity for metabolite): 67.56% (6 of 37 peaks were found)
Peaks found: chem shift/row (% of total intensity)
0.97/57(18.4%) , 0.97/73(18.4%) , 0.96/57(14.8%) , 0.96/73(14.8%) , 1.014/73.5(0.6%) , 1.014/56(0.6%)
Peaks not found: chem shift/row (% of total intensity)
3.741/47(7.2%) , 3.741/83(7.2%) , 1.682/65(1.6%) , 0.96/64.5(1.4%) , 1.749/65(1%) , 0.97/65(0.9%) , 1.714/51.5(0.8%) , 1.711/41(0.8%) , 1.702/64.5(0.7%) , 1.714/39.5(0.7%) , 1.714/90.5(0.7%) , 3.741/60.5(0.7%) , 3.741/69(0.7%) , 1.714/4(0.7%) , 1.714/125(0.7%) , 1.722/73.5(0.6%) , 1.722/56.5(0.6%) , 1.711/4(0.5%) , 1.711/125(0.5%) , 1.714/43(0.5%) , 1.714/87.5(0.5%) , 1.714/55.5(0.5%) , 1.714/74.5(0.5%) , 1.711/51(0.5%) , 1.711/79(0.5%) , 1.714/23(0.3%) , 1.714/107.5(0.3%) , 1.714/61.5(0.3%) , 1.714/68(0.3%) , 1.711/74(0.3%) , 1.711/55.5(0.3%)

Histidine (library entry number =78)
Hit ratio(% of total spectral intensity for metabolite): 43.72% (4 of 8 peaks were found)
Peaks found: chem shift/row (% of total intensity)
4.004/81(11.5%) , 4.004/49(11.5%) , 4.004/68.5(10.4%) , 4.004/61.5(10.4%)
Peaks not found: chem shift/row (% of total intensity)
7.971/65(32.6%) , 7.127/65(14.8%) , 3.261/38.5(4.4%) , 3.261/91.5(4.4%)

Ornithine (library entry number =79)
Hit ratio(% of total spectral intensity for metabolite): 58.34% (4 of 23 peaks were found)
Peaks found: chem shift/row (% of total intensity)
3.065/65(25.1%) , 3.788/65(17.4%) , 3.788/49(7.9%) , 3.788/81(7.9%)
Peaks not found: chem shift/row (% of total intensity)
3.065/84(16.7%) , 3.065/46(16.7%) , 1.949/65(0.9%) , 1.836/103(0.8%) , 1.836/27(0.8%) , 1.946/53(0.6%) , 1.946/78(0.5%) , 1.841/62(0.5%) , 1.841/68(0.5%) , 1.949/31(0.5%) , 1.949/40(0.4%) , 1.946/41(0.4%) , 1.946/40(0.4%) , 1.946/100(0.4%) , 1.946/31(0.4%) , 1.949/53(0.3%) , 1.949/77(0.3%) , 1.949/72(0.3%) , 1.949/57(0.3%)

Glycine (library entry number =80)
Hit ratio(% of total spectral intensity for metabolite): 90% (1 of 1 peaks were found)
Peaks found: chem shift/row (% of total intensity)
3.569/65(100%)
Peaks not found: chem shift/row (% of total intensity)


Lysine (library entry number =81)
Hit ratio(% of total spectral intensity for metabolite): 76.49% (5 of 13 peaks were found)
Peaks found: chem shift/row (% of total intensity)
3.035/46(21.6%) , 3.035/84(21.6%) , 3.767/65(15.5%) , 3.767/49(8.9%) , 3.767/81(8.9%)
Peaks not found: chem shift/row (% of total intensity)
3.035/64(9.1%) , 3.035/66(9.1%) , 1.909/43.5(1.3%) , 1.909/86.5(1.3%) , 1.733/47(1.1%) , 1.733/83(1.1%) , 1.733/43(0.4%) , 1.733/87(0.4%)

Methionine (library entry number =82)
Hit ratio(% of total spectral intensity for metabolite): 95.05% (4 of 7 peaks were found)
Peaks found: chem shift/row (% of total intensity)
2.143/65(80.1%) , 2.648/65(6%) , 2.648/84(4.4%) , 2.648/46(4.4%)
Peaks not found: chem shift/row (% of total intensity)
3.863/81(1.7%) , 3.863/49(1.7%) , 3.863/65(1.5%)

Trehalose (library entry number =83)
Hit ratio(% of total spectral intensity for metabolite): 11.41% (1 of 32 peaks were found)
Peaks found: chem shift/row (% of total intensity)
3.861/65(11.4%)
Peaks not found: chem shift/row (% of total intensity)
3.459/65(8.5%) , 3.861/89(7.9%) , 3.861/41(7.9%) , 3.459/89(6.8%) , 3.459/41(6.8%) , 3.774/57(3.9%) , 3.774/73(3.9%) , 3.659/51(3.7%) , 3.659/79(3.7%) , 3.65/51(3.5%) , 3.65/79(3.5%) , 3.65/53(3.5%) , 3.65/77(3.5%) , 3.774/87(2.4%) , 3.774/43(2.4%) , 3.861/51.5(2%) , 3.861/78.5(2%) , 3.825/43(1.7%) , 3.825/87(1.7%) , 5.197/70(1.6%) , 5.197/60(1.6%) , 3.825/68.5(1.3%) , 3.825/61.5(1.3%) , 3.815/55.5(0.7%) , 3.815/74.5(0.7%) , 3.815/106(0.4%) , 3.815/24(0.4%) , 3.825/23.5(0.3%) , 3.825/106.5(0.3%) , 3.815/42(0.3%) , 3.815/87(0.3%)

Acetaldehyde (library entry number =84)
Hit ratio(% of total spectral intensity for metabolite): 0% (0 of 10 peaks were found)
Peaks found: chem shift/row (% of total intensity)

Peaks not found: chem shift/row (% of total intensity)
2.248/61(43%) , 2.248/69(43%) , 9.682/68.5(2.9%) , 9.682/61(2.9%) , 9.683/68.5(2.9%) , 9.683/61(2.9%) , 9.682/53(0.6%) , 9.682/76(0.6%) , 9.683/53(0.6%) , 9.683/76(0.6%)

N-Acetylalanine (library entry number =85)
Hit ratio(% of total spectral intensity for metabolite): 100% (3 of 3 peaks were found)
Peaks found: chem shift/row (% of total intensity)
2.012/65(65.9%) , 1.334/56(17%) , 1.334/74(17%)
Peaks not found: chem shift/row (% of total intensity)


N-Acetylaspartate (NAA) (library entry number =86)
Hit ratio(% of total spectral intensity for metabolite): 87.83% (7 of 13 peaks were found)
Peaks found: chem shift/row (% of total intensity)
2.026/65(79.5%) , 2.515/45(2.4%) , 2.515/85(2.4%) , 2.503/57(0.9%) , 2.503/72(0.9%) , 2.503/32.5(0.9%) , 2.503/97(0.9%)
Peaks not found: chem shift/row (% of total intensity)
2.491/45(2.5%) , 2.491/85(2.5%) , 2.691/44(1.8%) , 2.691/86(1.8%) , 2.701/84(1.8%) , 2.701/46(1.8%)

N-Acetylglutamic acid (library entry number =87)
Hit ratio(% of total spectral intensity for metabolite): 0% (0 of 4 peaks were found)
Peaks found: chem shift/row (% of total intensity)

Peaks not found: chem shift/row (% of total intensity)
2.036/65(83.2%) , 2.231/44.5(6.1%) , 2.231/85.5(6.1%) , 2.231/65(4.6%)

N-Acetylglutamine (library entry number =88)
Hit ratio(% of total spectral intensity for metabolite): 82.83% (2 of 10 peaks were found)
Peaks found: chem shift/row (% of total intensity)
2.043/65(80.8%) , 1.924/65(2.1%)
Peaks not found: chem shift/row (% of total intensity)
2.334/64(2.8%) , 2.334/66(2.8%) , 2.328/64(2.3%) , 2.328/66(2.3%) , 2.328/85(1.9%) , 2.328/45(1.9%) , 2.334/85(1.6%) , 2.334/45(1.6%)

2-Aminoadipic acid (library entry number =89)
Hit ratio(% of total spectral intensity for metabolite): 0% (0 of 33 peaks were found)
Peaks found: chem shift/row (% of total intensity)

Peaks not found: chem shift/row (% of total intensity)
2.25/65(16.3%) , 2.253/65(16.1%) , 3.746/81(7.4%) , 3.746/49(7.4%) , 2.25/84(7.2%) , 2.25/46(7.2%) , 2.253/46(7.1%) , 2.253/84(7.1%) , 3.746/63(4.3%) , 3.746/67(4.3%) , 1.667/42.5(1.1%) , 1.667/87.5(1.1%) , 1.667/42.5(1.1%) , 1.667/87.5(1.1%) , 1.618/69.5(1%) , 1.618/60.5(1%) , 1.618/69.5(1%) , 1.618/60.5(1%) , 1.669/43(0.7%) , 1.669/87(0.7%) , 1.9/54(0.7%) , 1.9/55(0.7%) , 1.9/74(0.7%) , 1.832/113(0.5%) , 1.832/17(0.5%) , 1.832/35(0.5%) , 1.832/94(0.5%) , 1.618/88.5(0.4%) , 1.618/41(0.4%) , 1.618/88.5(0.3%) , 1.618/40.5(0.3%) , 1.832/55.5(0.2%) , 1.832/73.5(0.2%)

Capric acid (library entry number =90)
Hit ratio(% of total spectral intensity for metabolite): 0% (0 of 10 peaks were found)
Peaks found: chem shift/row (% of total intensity)

Peaks not found: chem shift/row (% of total intensity)
0.865/65(37.5%) , 2.174/46(17.5%) , 2.174/84(17.5%) , 2.174/65(12.1%) , 1.296/65(4.4%) , 0.865/46(3.6%) , 0.865/84(3.6%) , 1.287/65(2.2%) , 1.272/65(0.9%) , 1.263/65(0.7%)

Glutathione (oxidised) (library entry number =91)
Hit ratio(% of total spectral intensity for metabolite): 48.79% (19 of 50 peaks were found)
Peaks found: chem shift/row (% of total intensity)
3.786/65(15.8%) , 3.786/81(5.7%) , 3.786/49(5.7%) , 2.516/65(2.3%) , 2.516/65(2.1%) , 2.516/65(2%) , 2.516/65(2%) , 2.516/45(1.3%) , 2.516/85(1.3%) , 2.516/45(1.2%) , 2.516/85(1.2%) , 2.516/45(1.2%) , 2.516/85(1.2%) , 3.822/64.5(1.2%) , 2.516/45(1.1%) , 2.516/85(1.1%) , 3.778/64.5(1.1%) , 3.786/64.5(1%) , 2.516/26(0.2%)
Peaks not found: chem shift/row (% of total intensity)
2.971/47(4.1%) , 2.971/83(4.1%) , 3.306/47(3.7%) , 3.306/83(3.7%) , 2.165/57(3.7%) , 2.165/73(3.7%) , 3.317/47(3.4%) , 3.317/83(3.4%) , 2.991/47(3.3%) , 2.991/83(3.3%) , 5.716/65(1.9%) , 2.165/37(1.8%) , 2.165/93(1.8%) , 2.54/76(1.6%) , 2.54/54(1.6%) , 3.799/64.5(1.2%) , 2.54/33(0.9%) , 2.54/97(0.9%) , 2.54/13.5(0.4%) , 2.54/116(0.4%) , 2.498/62(0.3%) , 2.498/68(0.3%) , 2.515/61.5(0.2%) , 2.515/68.5(0.2%) , 2.516/103(0.2%) , 2.54/61(0.2%) , 2.54/69(0.2%) , 2.516/103.5(0.2%) , 2.516/27(0.2%) , 2.524/61(0.2%) , 2.524/69(0.2%)

Glutathione (reduced) (library entry number =92)
Hit ratio(% of total spectral intensity for metabolite): 53.52% (17 of 43 peaks were found)
Peaks found: chem shift/row (% of total intensity)
3.786/65(14.2%) , 3.786/65(13.5%) , 3.786/49(4.2%) , 3.786/81(4.2%) , 3.786/49(4.1%) , 3.786/81(4.1%) , 2.954/81(1.6%) , 2.954/49(1.6%) , 2.954/48(1%) , 2.954/47.5(0.9%) , 2.954/82(0.9%) , 2.567/65.5(0.7%) , 2.567/65.5(0.6%) , 2.567/65.5(0.6%) , 2.954/82.5(0.6%) , 2.538/64.5(0.4%) , 2.538/64(0.3%)
Peaks not found: chem shift/row (% of total intensity)
2.167/73.5(4.9%) , 2.167/56(4.9%) , 2.558/71.5(3.5%) , 2.558/58(3.5%) , 2.966/46.5(2%) , 2.966/82.5(2%) , 2.983/82(1.9%) , 2.983/46.5(1.9%) , 2.167/37(1.6%) , 2.167/92(1.6%) , 2.977/82(1.6%) , 2.977/47.5(1.6%) , 2.976/82(1.6%) , 2.976/47.5(1.6%) , 2.963/47(1.5%) , 2.963/83(1.5%) , 3.305/46.5(1.4%) , 3.305/83.5(1.4%) , 3.317/84(1.3%) , 3.317/46(1.3%) , 2.966/52.5(0.8%) , 2.966/75.5(0.7%) , 2.558/91(0.7%) , 2.558/39(0.7%) , 2.964/46(0.4%) , 2.964/83.5(0.4%)

Glycerol-3-phosphate (library entry number =93)
Hit ratio(% of total spectral intensity for metabolite): 40.15% (10 of 37 peaks were found)
Peaks found: chem shift/row (% of total intensity)
3.613/57.5(6.7%) , 3.613/72.5(6.7%) , 3.693/43.5(6.5%) , 3.693/86.5(6.5%) , 3.838/72(4%) , 3.838/57.5(4%) , 3.884/65(2.6%) , 3.676/65(1.3%) , 3.714/65(1%) , 3.599/65(0.9%)
Peaks not found: chem shift/row (% of total intensity)
3.613/42.5(5.8%) , 3.613/87.5(5.8%) , 3.693/74.5(5.8%) , 3.693/55.5(5.8%) , 3.789/58(4.3%) , 3.789/72(4.3%) , 3.793/58(4.2%) , 3.793/72(4.2%) , 3.8/57.5(3.6%) , 3.8/72.5(3.6%) , 3.789/86.5(1.1%) , 3.789/42.5(1.1%) , 3.884/76.5(1.1%) , 3.884/52.5(1.1%) , 3.64/19.5(0.8%) , 3.64/110.5(0.8%) , 3.8/41(0.7%) , 3.672/18.5(0.7%) , 3.672/110.5(0.7%) , 3.656/87.5(0.7%) , 3.656/42(0.7%) , 3.656/122(0.6%) , 3.656/8(0.6%) , 3.822/40(0.6%) , 3.822/89.5(0.6%) , 3.637/19(0.5%) , 3.637/110.5(0.5%)

Histamine (library entry number =94)
Hit ratio(% of total spectral intensity for metabolite): 50.81% (4 of 12 peaks were found)
Peaks found: chem shift/row (% of total intensity)
3.311/65(28.7%) , 3.042/65(9.4%) , 8.146/65(6.5%) , 8.146/65(6.3%)
Peaks not found: chem shift/row (% of total intensity)
3.311/83(12%) , 3.311/47(12%) , 7.977/65(6.2%) , 7.158/65(4.3%) , 3.042/47(3.7%) , 3.042/83(3.7%) , 7.158/62(3.6%) , 7.158/68(3.6%)

Homocarnosine (library entry number =95)
Hit ratio(% of total spectral intensity for metabolite): 29.43% (11 of 66 peaks were found)
Peaks found: chem shift/row (% of total intensity)
8.183/65(9.3%) , 8.183/65(9.1%) , 3.035/45.5(1.6%) , 3.035/84.5(1.6%) , 3.035/45.5(1.6%) , 3.035/84.5(1.6%) , 2.408/65(1.4%) , 2.954/49.5(0.9%) , 2.954/80.5(0.9%) , 2.954/81.5(0.8%) , 2.954/47.5(0.8%)
Peaks not found: chem shift/row (% of total intensity)
2.376/59.5(4.2%) , 2.376/70.5(4.2%) , 2.376/40.5(2.3%) , 2.376/89.5(2.3%) , 1.89/45(2.2%) , 1.89/85(2.2%) , 7.135/65(2.1%) , 1.891/45(2.1%) , 1.891/85(2.1%) , 7.136/65(2.1%) , 3.222/84.5(2.1%) , 3.222/45.5(2.1%) , 2.376/78.5(2.1%) , 2.376/51.5(2.1%) , 3.222/84.5(2%) , 3.222/45.5(2%) , 7.136/62(2%) , 7.136/68(2%) , 7.135/62(2%) , 7.135/68(2%) , 1.891/64.5(1.8%) , 1.89/64.5(1.8%) , 2.92/81(1.3%) , 2.92/49(1.3%) , 2.357/65(1.2%) , 2.926/80.5(1.1%) , 2.926/49.5(1.1%) , 2.954/60(0.8%) , 1.89/103.5(0.8%) , 1.89/26.5(0.8%) , 2.909/65(0.7%) , 2.92/62.5(0.7%) , 2.92/67(0.7%) , 1.891/103.5(0.7%) , 1.891/26.5(0.7%) , 2.932/66(0.7%) , 2.943/63(0.6%) , 2.943/66.5(0.6%) , 2.954/62(0.6%) , 2.954/67.5(0.6%) , 2.926/30(0.5%) , 2.932/82(0.5%) , 2.932/48(0.5%) , 2.92/100.5(0.5%) , 2.92/29.5(0.5%) , 2.92/64(0.5%) , 2.943/47.5(0.5%) , 2.943/82(0.5%) , 2.376/108.5(0.5%) , 2.376/22(0.5%) , 2.357/45.5(0.2%) , 2.357/83(0.2%) , 2.943/56.5(0.1%) , 2.943/73(0.1%) , 2.357/45.5(0.1%)

3-Hydroxybutyric acid (library entry number =96)
Hit ratio(% of total spectral intensity for metabolite): 0% (0 of 28 peaks were found)
Peaks found: chem shift/row (% of total intensity)

Peaks not found: chem shift/row (% of total intensity)
1.202/57.5(26.6%) , 1.202/72.5(26.6%) , 2.309/53(4.5%) , 2.309/77(4.5%) , 2.309/90(4.4%) , 2.309/40(4.4%) , 2.411/56(2.5%) , 2.411/74(2.5%) , 2.411/37.5(2.5%) , 2.411/92.5(2.5%) , 4.157/57(2.3%) , 4.157/73(2.3%) , 1.22/59(2%) , 1.22/71(2%) , 2.309/49(1.6%) , 2.309/81(1.6%) , 4.157/90(0.9%) , 4.157/40(0.9%) , 2.324/52(0.8%) , 2.324/78(0.8%) , 2.418/49(0.8%) , 2.418/81(0.8%) , 2.418/44.5(0.6%) , 2.418/85.5(0.6%) , 2.394/51.5(0.3%) , 2.394/78(0.3%) , 2.396/77.5(0.3%) , 2.396/52(0.3%)

3-Methyl-2-oxovaleric acid (library entry number =97)
Hit ratio(% of total spectral intensity for metabolite): 19.38% (3 of 21 peaks were found)
Peaks found: chem shift/row (% of total intensity)
0.898/65(17.4%) , 2.931/56(1%) , 2.931/74(1%)
Peaks not found: chem shift/row (% of total intensity)
1.1/56(24.3%) , 1.1/74(24.3%) , 0.898/46(8.1%) , 0.898/84(8.1%) , 1.703/65(2.2%) , 1.703/47(2%) , 1.703/83(2%) , 1.46/48(1.3%) , 1.46/82(1.3%) , 1.703/29(1.1%) , 1.703/101(1.1%) , 1.46/65(1%) , 1.46/29(0.9%) , 1.46/101(0.9%) , 2.931/91(0.7%) , 2.931/39(0.7%) , 1.46/10(0.2%) , 1.46/120(0.2%)

4-Methyl-2-oxovaleric acid (library entry number =98)
Hit ratio(% of total spectral intensity for metabolite): 71.49% (2 of 9 peaks were found)
Peaks found: chem shift/row (% of total intensity)
0.941/73.5(35.7%) , 0.941/56.5(35.7%)
Peaks not found: chem shift/row (% of total intensity)
2.614/56(12.6%) , 2.614/74(12.6%) , 2.097/65(0.9%) , 2.097/48(0.8%) , 2.097/82(0.8%) , 2.097/100(0.4%) , 2.097/30(0.4%)

Pantothenic acid (library entry number =99)
Hit ratio(% of total spectral intensity for metabolite): 41.65% (4 of 15 peaks were found)
Peaks found: chem shift/row (% of total intensity)
0.898/65(24.2%) , 2.427/65(8.5%) , 3.527/79(4.5%) , 3.527/51(4.5%)
Peaks not found: chem shift/row (% of total intensity)
0.934/65(20.8%) , 3.993/65(8.4%) , 3.404/79(6.9%) , 3.404/51(6.9%) , 2.427/47.5(3.5%) , 2.427/82.5(3.5%) , 3.447/72.5(2.6%) , 3.447/57.5(2.6%) , 3.447/40(1.3%) , 3.447/90(1.3%) , 3.447/65(0.3%)

Guanosine-5-monophosphate (GMP) (library entry number =100)
Hit ratio(% of total spectral intensity for metabolite): 52.67% (1 of 3 peaks were found)
Peaks found: chem shift/row (% of total intensity)
8.183/65(52.7%)
Peaks not found: chem shift/row (% of total intensity)
5.932/65(24.7%) , 5.944/65(22.7%)

Pyruvic acid (library entry number =101)
Hit ratio(% of total spectral intensity for metabolite): 90% (1 of 1 peaks were found)
Peaks found: chem shift/row (% of total intensity)
2.379/65(100%)
Peaks not found: chem shift/row (% of total intensity)


Ribose (library entry number =102)
Hit ratio(% of total spectral intensity for metabolite): 7.89% (4 of 30 peaks were found)
Peaks found: chem shift/row (% of total intensity)
4.117/65(3.2%) , 4.117/65(3.2%) , 3.86/70(0.8%) , 3.86/70(0.6%)
Peaks not found: chem shift/row (% of total intensity)
3.69/61(11.2%) , 3.69/69(11.2%) , 3.69/39(9.8%) , 3.69/91(9.8%) , 3.84/85(3.4%) , 3.84/45(3.4%) , 3.931/56.5(3.4%) , 3.931/73.5(3.4%) , 3.537/61(3.2%) , 3.537/69(3.2%) , 3.523/61(3.1%) , 3.523/69(3.1%) , 3.931/87.5(2.9%) , 3.931/42(2.9%) , 3.617/77(2.7%) , 3.617/53(2.7%) , 3.84/56(2.4%) , 3.84/74(2.4%) , 3.617/45(2%) , 3.617/84.5(2%) , 3.84/71(1.1%) , 3.931/64.5(0.8%) , 4.117/73(0.6%) , 4.117/57(0.6%) , 4.117/73(0.4%) , 4.117/57(0.4%)

Adenosine 5-triphosphate (library entry number =103)
Hit ratio(% of total spectral intensity for metabolite): 21.33% (2 of 4 peaks were found)
Peaks found: chem shift/row (% of total intensity)
6.147/65(16.9%) , 8.539/65(4.4%)
Peaks not found: chem shift/row (% of total intensity)
8.269/65(63.2%) , 6.138/65(15.4%)

Uridine (library entry number =104)
Hit ratio(% of total spectral intensity for metabolite): 6.74% (4 of 18 peaks were found)
Peaks found: chem shift/row (% of total intensity)
3.807/54(1.9%) , 3.807/75.5(1.9%) , 3.807/86.5(1.5%) , 3.807/42.5(1.5%)
Peaks not found: chem shift/row (% of total intensity)
7.875/55(23.1%) , 7.875/75(23.1%) , 5.908/55(16.3%) , 5.908/75(16.3%) , 5.908/64.5(2.5%) , 5.925/64.5(2.4%) , 3.919/44.5(1.4%) , 3.919/85.5(1.4%) , 3.919/52(1.4%) , 3.919/78(1.4%) , 4.236/65(1.1%) , 4.237/65(1.1%) , 5.925/55.5(0.9%) , 5.925/74.5(0.9%)

Glucose-6-phosphate (library entry number =105)
Hit ratio(% of total spectral intensity for metabolite): 64.76% (16 of 31 peaks were found)
Peaks found: chem shift/row (% of total intensity)
3.502/65(6.9%) , 3.291/53.5(6.1%) , 3.291/76.5(6.1%) , 3.277/53(5.9%) , 3.277/77(5.9%) , 3.502/40.5(4.9%) , 3.502/89(4.9%) , 3.367/65(4.4%) , 4.005/69(3.6%) , 4.005/61(3.6%) , 4.005/61(3.6%) , 4.005/69(3.6%) , 3.569/65(2%) , 3.536/41(1.4%) , 3.536/88.5(1.4%) , 3.486/65.5(0.4%)
Peaks not found: chem shift/row (% of total intensity)
3.73/65(5.2%) , 3.73/40.5(3.8%) , 3.73/89(3.8%) , 3.574/40.5(3.7%) , 3.574/89.5(3.7%) , 3.577/40(3.4%) , 3.577/89.5(3.4%) , 3.577/65(2.7%) , 3.574/65(2%) , 3.574/52.5(0.9%) , 3.574/76.5(0.9%) , 3.577/52.5(0.7%) , 3.577/76.5(0.7%) , 4.05/55(0.1%) , 4.05/74.5(0.1%)

5-Hydroxyindole-3-acetic acid (library entry number =106)
Hit ratio(% of total spectral intensity for metabolite): 38.57% (1 of 14 peaks were found)
Peaks found: chem shift/row (% of total intensity)
3.586/65(38.6%)
Peaks not found: chem shift/row (% of total intensity)
7.381/54(12.9%) , 7.381/76(12.9%) , 6.827/51(4.4%) , 6.827/79(4.4%) , 6.827/57(4.3%) , 6.827/73(4.3%) , 7.043/64.5(4%) , 7.043/65.5(4%) , 6.827/54(3.7%) , 6.827/76(3.7%) , 7.214/62(1%) , 7.214/68(1%) , 7.214/65(0.8%)

Adenosine 5-monophosphate (library entry number =107)
Hit ratio(% of total spectral intensity for metabolite): 13.04% (1 of 4 peaks were found)
Peaks found: chem shift/row (% of total intensity)
6.147/65(13%)
Peaks not found: chem shift/row (% of total intensity)
8.265/65(43.4%) , 8.586/65(30%) , 6.134/65(13.6%)

cis-Aconitic acid (library entry number =108)
Hit ratio(% of total spectral intensity for metabolite): 0% (0 of 3 peaks were found)
Peaks found: chem shift/row (% of total intensity)

Peaks not found: chem shift/row (% of total intensity)
3.134/65(57.9%) , 5.766/63.5(21.1%) , 5.766/66.5(21.1%)

Argininosuccinic acid (library entry number =109)
Hit ratio(% of total spectral intensity for metabolite): 67.81% (15 of 35 peaks were found)
Peaks found: chem shift/row (% of total intensity)
6.526/65(19.9%) , 3.291/65(5.9%) , 3.778/65(5.8%) , 2.678/44(3.3%) , 2.678/86(3.3%) , 2.669/45(3.2%) , 2.669/85(3.2%) , 2.678/44(3.1%) , 2.678/86(3.1%) , 2.678/47.5(3.1%) , 2.678/82.5(3.1%) , 3.778/81(2.9%) , 3.778/49(2.9%) , 2.381/45.5(2.5%) , 2.381/84.5(2.5%)
Peaks not found: chem shift/row (% of total intensity)
2.68/45(3.1%) , 2.68/85(3.1%) , 2.359/45(2.4%) , 2.359/85(2.4%) , 2.827/48(2%) , 2.827/82(2%) , 2.369/58.5(1.8%) , 2.369/71(1.8%) , 2.369/97.5(1.7%) , 2.369/32(1.7%) , 2.827/40(1.4%) , 2.827/89.5(1.4%) , 4.307/74(1.3%) , 4.307/56(1.3%) , 3.291/83(1.1%) , 3.291/47(1.1%) , 4.307/48(1.1%) , 4.307/82(1.1%) , 2.369/38.5(0.2%) , 2.369/92(0.2%)

Agmatine (library entry number =110)
Hit ratio(% of total spectral intensity for metabolite): 23.91% (2 of 28 peaks were found)
Peaks found: chem shift/row (% of total intensity)
3.035/46(12%) , 3.035/84(12%)
Peaks not found: chem shift/row (% of total intensity)
3.241/65(20.3%) , 3.241/48(9.6%) , 3.241/82(9.6%) , 3.035/65(8.2%) , 1.682/59(2.2%) , 1.682/71(2.2%) , 1.682/57(2.1%) , 1.682/73(2.1%) , 1.74/77(1.9%) , 1.74/53(1.9%) , 1.74/39.5(1.9%) , 1.74/90.5(1.9%) , 1.677/45(1.6%) , 1.677/84.5(1.6%) , 1.677/57.5(1%) , 1.677/72.5(1%) , 1.677/70(1%) , 1.677/60(1%) , 1.682/42(0.8%) , 1.682/88(0.8%) , 1.677/64(0.7%) , 1.74/65(0.6%) , 1.711/44(0.5%) , 1.711/85.5(0.5%) , 1.677/101.5(0.4%) , 1.677/28(0.4%)

5-Aminolevulinic acid (library entry number =111)
Hit ratio(% of total spectral intensity for metabolite): 0% (0 of 7 peaks were found)
Peaks found: chem shift/row (% of total intensity)

Peaks not found: chem shift/row (% of total intensity)
2.506/82(20.3%) , 2.506/48(20.3%) , 4.099/65(16.2%) , 2.506/65(15.9%) , 2.8/65(9.3%) , 2.8/82(9%) , 2.8/48(9%)

Cytidine (library entry number =112)
Hit ratio(% of total spectral intensity for metabolite): 0% (0 of 26 peaks were found)
Peaks found: chem shift/row (% of total intensity)

Peaks not found: chem shift/row (% of total intensity)
7.844/55(20.8%) , 7.844/75(20.8%) , 6.067/55(16.4%) , 6.067/75(16.4%) , 3.819/54(1.9%) , 3.819/76(1.9%) , 3.819/44(1.5%) , 3.819/86(1.5%) , 3.932/85(1.4%) , 3.932/45(1.4%) , 5.903/64(1.4%) , 5.903/66(1.4%) , 5.908/70(1.4%) , 5.908/60(1.4%) , 5.913/64(1.3%) , 5.913/66(1.3%) , 3.932/52(1.3%) , 3.932/78(1.3%) , 4.317/65(0.9%) , 5.908/66(0.8%) , 5.908/64(0.8%) , 5.903/60(0.8%) , 5.903/70(0.8%) , 4.304/65(0.4%) , 4.317/53.5(0.3%) , 4.317/76.5(0.3%)

Adenosine (library entry number =113)
Hit ratio(% of total spectral intensity for metabolite): 0% (0 of 4 peaks were found)
Peaks found: chem shift/row (% of total intensity)

Peaks not found: chem shift/row (% of total intensity)
8.248/65(39.4%) , 8.342/65(32.2%) , 6.079/65(14.3%) , 6.066/65(14%)

Phosphocreatine (library entry number =114)
Hit ratio(% of total spectral intensity for metabolite): 100% (2 of 2 peaks were found)
Peaks found: chem shift/row (% of total intensity)
3.048/65(80.9%) , 3.951/65(19.1%)
Peaks not found: chem shift/row (% of total intensity)


Adenosine 5-diphosphate (library entry number =115)
Hit ratio(% of total spectral intensity for metabolite): 27.41% (2 of 5 peaks were found)
Peaks found: chem shift/row (% of total intensity)
6.147/65(21.7%) , 8.539/65(5.7%)
Peaks not found: chem shift/row (% of total intensity)
8.27/65(51.9%) , 6.154/65(18.5%) , 8.587/65(2.2%)

Indoxyl sulfate (library entry number =116)
Hit ratio(% of total spectral intensity for metabolite): 0% (0 of 11 peaks were found)
Peaks found: chem shift/row (% of total intensity)

Peaks not found: chem shift/row (% of total intensity)
7.209/65(16%) , 7.51/54(14.7%) , 7.51/76(14.7%) , 7.209/84(9%) , 7.209/46(9%) , 7.283/65(7.7%) , 7.711/54(7.1%) , 7.711/76(7.1%) , 7.365/65(6%) , 7.283/45.5(4.3%) , 7.283/84.5(4.3%)

Acetic acid (library entry number =117)
Hit ratio(% of total spectral intensity for metabolite): 90% (1 of 1 peaks were found)
Peaks found: chem shift/row (% of total intensity)
1.924/65(100%)
Peaks not found: chem shift/row (% of total intensity)


4-Aminobutyric acid (library entry number =118)
Hit ratio(% of total spectral intensity for metabolite): 0% (0 of 12 peaks were found)
Peaks found: chem shift/row (% of total intensity)

Peaks not found: chem shift/row (% of total intensity)
2.301/65(20.4%) , 2.301/46(12%) , 2.301/84(12%) , 3.02/46(10%) , 3.02/84(10%) , 3.02/65(9.2%) , 1.905/64(5.6%) , 1.905/66(5.6%) , 1.905/46(5.5%) , 1.905/84(5.5%) , 1.905/103(2.2%) , 1.905/27(2.2%)

Butyric acid (library entry number =119)
Hit ratio(% of total spectral intensity for metabolite): 40.12% (2 of 12 peaks were found)
Peaks found: chem shift/row (% of total intensity)
0.898/65(28.6%) , 2.167/65(11.5%)
Peaks not found: chem shift/row (% of total intensity)
0.898/84(12%) , 0.898/46(12%) , 2.167/84(7.9%) , 2.167/46(7.9%) , 1.561/56(6%) , 1.561/74(6%) , 1.561/93(3.3%) , 1.561/37(3.3%) , 1.561/112(0.7%) , 1.561/18(0.7%)

Carnitine (library entry number =120)
Hit ratio(% of total spectral intensity for metabolite): 89.72% (2 of 8 peaks were found)
Peaks found: chem shift/row (% of total intensity)
3.225/65(85.7%) , 3.427/65(4.1%)
Peaks not found: chem shift/row (% of total intensity)
2.437/58(2.1%) , 2.437/72(2.1%) , 2.45/73(2%) , 2.45/57(2%) , 3.435/70(1%) , 3.435/60(1%)

Deoxycholic acid (library entry number =121)
Hit ratio(% of total spectral intensity for metabolite): 28.1% (2 of 5 peaks were found)
Peaks found: chem shift/row (% of total intensity)
0.97/56.5(14.1%) , 0.97/73.5(14.1%)
Peaks not found: chem shift/row (% of total intensity)
0.718/65(35.6%) , 0.93/65(35.1%) , 2.236/65(1.2%)

Creatine (library entry number =122)
Hit ratio(% of total spectral intensity for metabolite): 100% (2 of 2 peaks were found)
Peaks found: chem shift/row (% of total intensity)
3.042/65(77.9%) , 3.938/65(22.1%)
Peaks not found: chem shift/row (% of total intensity)


Adenosine 3,5-cyclic monophosphate (library entry number =123)
Hit ratio(% of total spectral intensity for metabolite): 0.53% (1 of 6 peaks were found)
Peaks found: chem shift/row (% of total intensity)
4.352/65(0.5%)
Peaks not found: chem shift/row (% of total intensity)
8.271/65(37.5%) , 6.206/65(31.5%) , 8.258/65(28.6%) , 4.342/65(1.4%) , 4.331/65(0.5%)

trans-Cinnamic acid (library entry number =124)
Hit ratio(% of total spectral intensity for metabolite): 0% (0 of 50 peaks were found)
Peaks found: chem shift/row (% of total intensity)

Peaks not found: chem shift/row (% of total intensity)
6.537/44.5(19.7%) , 6.537/85.5(19.7%) , 7.638/77(5.6%) , 7.638/53(5.6%) , 7.408/44(3.6%) , 7.408/86(3.6%) , 7.471/65(3.4%) , 7.459/51(2.1%) , 7.459/79(2.1%) , 7.455/65(2.1%) , 7.439/63(1.9%) , 7.439/67(1.9%) , 7.471/46(1.3%) , 7.471/84(1.3%) , 7.444/55.5(1.3%) , 7.444/74.5(1.3%) , 7.439/48.5(1.2%) , 7.439/81.5(1.2%) , 7.478/56(1.1%) , 7.478/74(1.1%) , 7.424/64.5(1.1%) , 7.424/65.5(1.1%) , 7.439/45(1%) , 7.439/85(1%) , 7.459/57(0.9%) , 7.459/73(0.9%) , 7.444/60(0.9%) , 7.444/70(0.9%) , 7.455/51(0.7%) , 7.455/79(0.7%) , 7.459/65(0.7%) , 7.455/81(0.6%) , 7.455/49(0.6%) , 7.455/57(0.6%) , 7.455/73(0.6%) , 7.444/48(0.6%) , 7.444/82(0.6%) , 7.444/36(0.5%) , 7.444/94(0.5%) , 7.455/41(0.4%) , 7.455/89(0.4%) , 7.424/74(0.4%) , 7.424/56(0.4%) , 7.478/64.5(0.4%) , 7.455/44(0.4%) , 7.455/86(0.4%) , 7.439/56(0.4%) , 7.439/74(0.4%) , 7.455/23(0.2%) , 7.455/107(0.2%)

Cholic Acid (library entry number =125)
Hit ratio(% of total spectral intensity for metabolite): 0.87% (2 of 11 peaks were found)
Peaks found: chem shift/row (% of total intensity)
2.152/26.5(0.4%) , 2.152/103(0.4%)
Peaks not found: chem shift/row (% of total intensity)
0.924/65(38.8%) , 0.729/65(36%) , 0.976/57(10.5%) , 0.976/73(10.5%) , 2.246/65(0.8%) , 2.246/41(0.7%) , 2.246/88.5(0.7%) , 2.246/53(0.6%) , 2.246/77(0.6%)

5-Hydroxylysine (library entry number =126)
Hit ratio(% of total spectral intensity for metabolite): 27.21% (10 of 41 peaks were found)
Peaks found: chem shift/row (% of total intensity)
3.778/65(5.7%) , 3.788/65(4.6%) , 3.778/49(4.4%) , 3.778/81(4.4%) , 3.788/49(3.5%) , 3.788/81(3.5%) , 3.899/65(0.4%) , 1.924/65(0.3%) , 2.038/55(0.2%) , 2.038/75(0.2%)
Peaks not found: chem shift/row (% of total intensity)
3.166/52(8.3%) , 3.166/78(8.3%) , 3.166/86(8.1%) , 3.166/44(8.1%) , 2.941/60.5(4.5%) , 2.941/69.5(4.5%) , 2.941/36(4.3%) , 2.941/94(4.3%) , 2.933/36(3.5%) , 2.933/94(3.5%) , 2.933/69(3.2%) , 2.933/61(3.2%) , 2.053/46(1%) , 2.053/83(1%) , 1.539/50.5(0.7%) , 1.539/79.5(0.7%) , 1.947/32(0.7%) , 1.947/98(0.7%) , 3.202/55.5(0.7%) , 3.202/75(0.7%) , 1.947/46.5(0.5%) , 1.947/83(0.5%) , 1.947/67.5(0.3%) , 1.947/60.5(0.3%) , 3.899/57(0.2%) , 3.899/72.5(0.2%) , 2.053/98.5(0.2%) , 2.053/30.5(0.2%) , 2.053/54(0.1%) , 2.053/75.5(0.1%) , 2.053/65(0.1%)

Pyroglutamic acid (library entry number =127)
Hit ratio(% of total spectral intensity for metabolite): 61.84% (14 of 80 peaks were found)
Peaks found: chem shift/row (% of total intensity)
2.408/65(11.4%) , 2.408/65(9.9%) , 2.408/86(8.8%) , 2.408/44(8.8%) , 2.408/86(7.5%) , 2.408/44(7.5%) , 2.038/75(2%) , 2.038/55(2%) , 4.187/61(0.8%) , 4.187/69(0.8%) , 4.187/84(0.8%) , 4.187/46(0.8%) , 2.504/65(0.5%) , 2.052/65(0.2%)
Peaks not found: chem shift/row (% of total intensity)
2.51/71(1.9%) , 2.51/59(1.9%) , 2.51/38(1.7%) , 2.51/92(1.7%) , 2.038/63.5(1.5%) , 2.038/66.5(1.5%) , 2.038/42(1.5%) , 2.038/88(1.5%) , 2.51/17(1.1%) , 2.51/112(1.1%) , 2.038/22(0.9%) , 2.038/108(0.9%) , 2.39/65(0.9%) , 2.51/80(0.9%) , 2.51/49.5(0.9%) , 2.038/96(0.8%) , 2.038/34(0.8%) , 2.03/64(0.7%) , 2.03/66(0.7%) , 2.525/54(0.6%) , 2.525/75(0.6%) , 2.501/48(0.6%) , 2.501/81.5(0.6%) , 2.501/65(0.5%) , 2.501/62(0.4%) , 2.501/68(0.4%) , 2.504/48(0.4%) , 2.504/81.5(0.4%) , 2.496/75(0.4%) , 2.496/55(0.4%) , 2.519/48.5(0.4%) , 2.519/81.5(0.4%) , 2.494/75.5(0.4%) , 2.494/54.5(0.4%) , 2.03/48(0.4%) , 2.03/82(0.4%) , 2.504/75.5(0.4%) , 2.504/54.5(0.4%) , 2.519/65(0.4%) , 2.519/63(0.4%) , 2.519/67(0.4%) , 2.03/71(0.3%) , 2.03/59(0.3%) , 2.03/46(0.3%) , 2.03/84(0.3%) , 2.501/59(0.3%) , 2.501/71(0.3%) , 2.501/75(0.3%) , 2.501/55(0.3%) , 2.519/54.5(0.3%) , 2.519/75(0.3%) , 2.03/29.5(0.2%) , 2.03/100.5(0.2%) , 2.501/101.5(0.2%) , 2.501/28(0.2%) , 2.496/48(0.2%) , 2.496/82(0.2%) , 2.03/55(0.2%) , 2.03/75(0.2%) , 2.519/28(0.2%) , 2.519/101(0.2%) , 2.525/68.5(0.2%) , 2.525/62(0.2%) , 2.525/65(0.1%) , 2.501/35.5(0.1%) , 2.501/94.5(0.1%)

Phosphoenolpyruvic acid (library entry number =128)
Hit ratio(% of total spectral intensity for metabolite): 0% (0 of 3 peaks were found)
Peaks found: chem shift/row (% of total intensity)

Peaks not found: chem shift/row (% of total intensity)
5.386/65(38.9%) , 5.383/65(37.3%) , 5.2/65(23.8%)

Hypotaurine (library entry number =129)
Hit ratio(% of total spectral intensity for metabolite): 43.91% (2 of 6 peaks were found)
Peaks found: chem shift/row (% of total intensity)
3.367/65(24.8%) , 2.66/65(19.1%)
Peaks not found: chem shift/row (% of total intensity)
3.367/48(16.5%) , 3.367/82(16.5%) , 2.66/47.5(11.5%) , 2.66/82.5(11.5%)

Isocitric acid (library entry number =130)
Hit ratio(% of total spectral intensity for metabolite): 16.09% (6 of 28 peaks were found)
Peaks found: chem shift/row (% of total intensity)
2.983/59(3.2%) , 2.983/71(3.2%) , 2.538/65(2.6%) , 2.408/65(2.4%) , 2.504/65(2.4%) , 2.449/65(2.3%)
Peaks not found: chem shift/row (% of total intensity)
2.519/35(6.6%) , 2.519/95(6.6%) , 3.997/59(6.5%) , 3.997/71(6.5%) , 2.519/75(6.3%) , 2.519/55(6.3%) , 2.427/55(6.3%) , 2.427/75(6.3%) , 2.427/94(5.8%) , 2.427/36(5.8%) , 2.473/36(2.8%) , 2.473/94(2.8%) , 2.983/91(2.3%) , 2.983/39(2.3%) , 2.983/78.5(2.2%) , 2.983/51.5(2.2%) , 2.473/113.5(1.3%) , 2.473/15.5(1.3%) , 2.504/6.5(0.9%) , 2.504/123.5(0.9%) , 2.449/6(0.9%) , 2.449/123.5(0.9%)

Lactic acid (library entry number =131)
Hit ratio(% of total spectral intensity for metabolite): 52.38% (6 of 16 peaks were found)
Peaks found: chem shift/row (% of total intensity)
1.334/74(22.5%) , 1.334/56(22.5%) , 4.123/74(3%) , 4.123/56(3%) , 4.123/91(0.6%) , 4.123/38(0.6%)
Peaks not found: chem shift/row (% of total intensity)
1.338/63(6.8%) , 1.338/67(6.8%) , 1.324/67(6.5%) , 1.324/63(6.5%) , 1.338/58.5(5.1%) , 1.338/71.5(5.1%) , 1.324/71.5(5%) , 1.324/58.5(5%) , 4.131/56(0.4%) , 4.131/73.5(0.4%)

Malic acid (library entry number =132)
Hit ratio(% of total spectral intensity for metabolite): 48.4% (13 of 71 peaks were found)
Peaks found: chem shift/row (% of total intensity)
2.678/87(4.9%) , 2.678/43(4.9%) , 2.678/87(4.8%) , 2.678/43(4.8%) , 2.678/48(4.6%) , 2.678/82(4.6%) , 2.678/48(4.6%) , 2.678/82(4.6%) , 2.381/85(3.8%) , 2.381/45(3.8%) , 2.356/51.5(1.4%) , 2.356/78.5(1.4%) , 2.356/90.5(0.2%)
Peaks not found: chem shift/row (% of total intensity)
2.368/98(3.7%) , 2.368/32(3.7%) , 2.358/45(3.6%) , 2.358/85(3.6%) , 2.368/58(3.6%) , 2.368/72(3.6%) , 4.307/74(1.8%) , 4.307/56(1.8%) , 2.384/78(1.6%) , 2.384/52(1.6%) , 4.307/48(1.6%) , 4.307/82(1.6%) , 2.384/84(1.1%) , 2.384/46(1.1%) , 2.356/46.5(0.9%) , 2.356/83.5(0.9%) , 2.368/38(0.8%) , 2.368/92(0.8%) , 2.368/77(0.8%) , 2.368/53(0.8%) , 2.358/90(0.7%) , 2.358/40(0.7%) , 2.381/40(0.7%) , 2.381/90(0.7%) , 2.358/51(0.7%) , 2.358/79(0.7%) , 2.691/65(0.7%) , 4.315/65(0.5%) , 2.368/45(0.5%) , 2.368/84.5(0.5%) , 4.317/64.5(0.4%) , 4.317/65.5(0.4%) , 2.394/64.5(0.4%) , 2.691/45.5(0.4%) , 2.691/84.5(0.4%) , 2.381/59(0.3%) , 2.381/71(0.3%) , 2.358/71(0.3%) , 2.358/58.5(0.3%) , 2.384/39.5(0.2%) , 2.384/91(0.2%) , 2.358/32(0.2%) , 2.358/97.5(0.2%) , 2.381/98(0.2%) , 2.381/32(0.2%) , 4.315/56(0.2%) , 4.315/74(0.2%) , 2.356/39(0.2%) , 4.315/48(0.2%) , 4.315/82(0.2%) , 2.394/45.5(0.1%) , 2.394/83.5(0.1%) , 4.317/81.5(0.1%) , 4.317/48(0.1%) , 2.394/50.5(0.1%) , 2.394/79(0.1%) , 2.394/53.5(0.1%) , 2.394/76.5(0.1%)

Maleic acid (library entry number =133)
Hit ratio(% of total spectral intensity for metabolite): 90% (1 of 1 peaks were found)
Peaks found: chem shift/row (% of total intensity)
6.012/65(100%)
Peaks not found: chem shift/row (% of total intensity)


Malonic acid (library entry number =134)
Hit ratio(% of total spectral intensity for metabolite): 0% (0 of 1 peaks were found)
Peaks found: chem shift/row (% of total intensity)

Peaks not found: chem shift/row (% of total intensity)
3.13/65(100%)

Sorbitol (library entry number =135)
Hit ratio(% of total spectral intensity for metabolite): 18.98% (7 of 39 peaks were found)
Peaks found: chem shift/row (% of total intensity)
3.843/54(6.2%) , 3.843/76(6.2%) , 3.786/65(2.7%) , 3.786/80(1.3%) , 3.786/50(1.3%) , 3.684/65(0.6%) , 3.646/65(0.5%)
Peaks not found: chem shift/row (% of total intensity)
3.666/72(7.3%) , 3.666/58(7.3%) , 3.666/42(5.8%) , 3.666/88(5.8%) , 3.854/67(5.5%) , 3.854/63(5.5%) , 3.843/46(5%) , 3.843/84(5%) , 3.786/70(2.3%) , 3.786/60(2.3%) , 3.633/58(2.2%) , 3.633/72(2.2%) , 3.749/46(2.2%) , 3.749/84(2.2%) , 3.786/87(2.1%) , 3.786/43(2.1%) , 3.854/75(2.1%) , 3.854/55(2.1%) , 3.749/55(2%) , 3.749/75(2%) , 3.633/88(1.8%) , 3.633/41.5(1.8%) , 3.633/83(1.2%) , 3.633/47(1.2%) , 3.766/75(0.5%) , 3.766/54.5(0.5%) , 3.727/14(0.3%) , 3.727/116(0.3%) , 3.854/40.5(0.3%) , 3.854/89(0.3%) , 3.646/57(0.1%) , 3.646/73(0.1%)

Urocanic acid (library entry number =136)
Hit ratio(% of total spectral intensity for metabolite): 0% (0 of 9 peaks were found)
Peaks found: chem shift/row (% of total intensity)

Peaks not found: chem shift/row (% of total intensity)
6.4/85(25.8%) , 6.4/45(25.8%) , 7.31/85(14.8%) , 7.31/45(14.8%) , 7.414/65(4.5%) , 7.414/62.5(4.3%) , 7.414/67.5(4.3%) , 7.895/62.5(2.9%) , 7.895/67.5(2.9%)

N-Acetylmethionine (library entry number =137)
Hit ratio(% of total spectral intensity for metabolite): 100% (2 of 2 peaks were found)
Peaks found: chem shift/row (% of total intensity)
2.114/65(65%) , 2.043/65(35%)
Peaks not found: chem shift/row (% of total intensity)


Arginine (library entry number =138)
Hit ratio(% of total spectral intensity for metabolite): 31.54% (3 of 40 peaks were found)
Peaks found: chem shift/row (% of total intensity)
3.778/65(17.3%) , 3.778/49(7.1%) , 3.778/81(7.1%)
Peaks not found: chem shift/row (% of total intensity)
3.248/65(25.6%) , 3.248/47(10.3%) , 3.248/83(10.3%) , 1.734/45(1%) , 1.734/85(1%) , 1.734/26.5(1%) , 1.734/103(1%) , 1.922/40.5(0.9%) , 1.922/89(0.9%) , 1.923/40.5(0.8%) , 1.923/89.5(0.8%) , 1.654/61.5(0.8%) , 1.654/68.5(0.8%) , 1.922/64(0.7%) , 1.922/98.5(0.7%) , 1.922/31.5(0.7%) , 1.923/65(0.7%) , 1.923/47(0.7%) , 1.923/83(0.7%) , 1.923/98.5(0.6%) , 1.923/31.5(0.6%) , 1.922/46.5(0.6%) , 1.922/83(0.6%) , 1.654/44.5(0.6%) , 1.654/85.5(0.6%) , 1.922/73(0.6%) , 1.922/57(0.6%) , 1.654/103.5(0.6%) , 1.654/26.5(0.6%) , 1.734/63(0.5%) , 1.734/67(0.5%) , 1.923/72.5(0.5%) , 1.923/57(0.5%) , 1.919/76(0.4%) , 1.919/54(0.4%) , 1.919/40(0.4%) , 1.919/89.5(0.4%)


Hit ratio(% of total spectral intensity for metabolite): 
Peaks found: chem shift/row (% of total intensity)

Peaks not found: chem shift/row (% of total intensity)


Ethylenediaminetetraacetic acid (EDTA) (library entry number =140)
Hit ratio(% of total spectral intensity for metabolite): 100% (2 of 2 peaks were found)
Peaks found: chem shift/row (% of total intensity)
3.657/65(73.8%) , 3.27/65(26.2%)
Peaks not found: chem shift/row (% of total intensity)


Glyceric acid (library entry number =141)
Hit ratio(% of total spectral intensity for metabolite): 24.52% (8 of 35 peaks were found)
Peaks found: chem shift/row (% of total intensity)
3.723/56(8.3%) , 3.723/74(8.3%) , 3.736/56(2.2%) , 3.736/74(2.2%) , 3.739/64.5(1.4%) , 3.739/65.5(1.4%) , 3.736/41(0.4%) , 3.736/88.5(0.4%)
Peaks not found: chem shift/row (% of total intensity)
3.828/47(7.9%) , 3.828/83(7.9%) , 3.828/53(7.7%) , 3.828/77(7.7%) , 3.723/86(7.6%) , 3.723/44(7.6%) , 4.092/61.5(5.4%) , 4.092/68.5(5.4%) , 4.092/53.5(5.1%) , 4.092/76(5.1%) , 3.703/65(1.2%) , 3.777/16.5(0.7%) , 3.777/113.5(0.7%) , 3.77/11(0.6%) , 3.77/119(0.6%) , 3.736/44(0.6%) , 3.736/86(0.6%) , 3.736/48(0.5%) , 3.736/82(0.5%) , 3.736/63(0.4%) , 3.736/67(0.4%) , 3.723/63.5(0.4%) , 3.723/66(0.4%) , 3.739/53.5(0.3%) , 3.739/75.5(0.3%) , 3.703/53.5(0.1%) , 3.703/76(0.1%)

2-Hydroxyisobutyric acid (library entry number =142)
Hit ratio(% of total spectral intensity for metabolite): 0% (0 of 1 peaks were found)
Peaks found: chem shift/row (% of total intensity)

Peaks not found: chem shift/row (% of total intensity)
1.359/65(100%)

2-Hydroxy-3-methyl butyric acid (library entry number =143)
Hit ratio(% of total spectral intensity for metabolite): 40.35% (2 of 12 peaks were found)
Peaks found: chem shift/row (% of total intensity)
0.97/74(20.2%) , 0.97/56(20.2%)
Peaks not found: chem shift/row (% of total intensity)
0.836/74(21.4%) , 0.836/56(21.4%) , 3.852/60(5.8%) , 3.852/70(5.8%) , 2.02/70.5(1.1%) , 2.02/59.5(1.1%) , 2.02/77.5(0.8%) , 2.02/52(0.8%) , 2.02/87.5(0.8%) , 2.02/42(0.8%)

2-Oxobutyric acid (library entry number =144)
Hit ratio(% of total spectral intensity for metabolite): 0% (0 of 7 peaks were found)
Peaks found: chem shift/row (% of total intensity)

Peaks not found: chem shift/row (% of total intensity)
1.067/65(34%) , 1.067/46(14.5%) , 1.067/84(14.5%) , 2.759/56(14.2%) , 2.759/74(14.2%) , 2.759/93(4.3%) , 2.759/37(4.3%)

Malonyl coenzyme A (library entry number =145)
Hit ratio(% of total spectral intensity for metabolite): 48.35% (7 of 25 peaks were found)
Peaks found: chem shift/row (% of total intensity)
3.551/65(22.9%) , 8.278/65(16.7%) , 4/65(3.1%) , 3.032/65(1.9%) , 3.676/65(1.8%) , 2.439/65(1.4%) , 2.66/65(0.6%)
Peaks not found: chem shift/row (% of total intensity)
3.129/65(12.7%) , 8.551/65(10%) , 0.724/65(7.2%) , 0.862/65(5.3%) , 6.178/65(4.6%) , 6.164/65(4.2%) , 3.032/82(1%) , 3.032/48(1%) , 0.737/65(0.9%) , 2.353/65(0.8%) , 3.353/57(0.7%) , 3.353/73(0.7%) , 2.622/65(0.7%) , 2.439/48(0.5%) , 2.439/82(0.5%) , 0.846/65(0.4%) , 3.353/89(0.3%) , 3.353/41(0.3%)

Acetoacetate (library entry number =146)
Hit ratio(% of total spectral intensity for metabolite): 0% (0 of 2 peaks were found)
Peaks found: chem shift/row (% of total intensity)

Peaks not found: chem shift/row (% of total intensity)
2.283/65(59.5%) , 3.449/65(40.5%)

N-Acetyllysine (library entry number =147)
Hit ratio(% of total spectral intensity for metabolite): 8.79% (2 of 8 peaks were found)
Peaks found: chem shift/row (% of total intensity)
3.731/49(4.4%) , 3.731/81(4.4%)
Peaks not found: chem shift/row (% of total intensity)
1.986/65(80.5%) , 3.731/65(3%) , 3.19/72(2.4%) , 3.19/58(2.4%) , 3.19/40(1.4%) , 3.19/90(1.4%)

Formic acid (library entry number =148)
Hit ratio(% of total spectral intensity for metabolite): 90% (1 of 1 peaks were found)
Peaks found: chem shift/row (% of total intensity)
8.46/65(100%)
Peaks not found: chem shift/row (% of total intensity)


Fumaric acid (library entry number =149)
Hit ratio(% of total spectral intensity for metabolite): 90% (1 of 1 peaks were found)
Peaks found: chem shift/row (% of total intensity)
6.526/65(100%)
Peaks not found: chem shift/row (% of total intensity)


Cysteamine (library entry number =150)
Hit ratio(% of total spectral intensity for metabolite): 56.88% (2 of 6 peaks were found)
Peaks found: chem shift/row (% of total intensity)
3.396/65(32.3%) , 3.042/65(24.6%)
Peaks not found: chem shift/row (% of total intensity)
3.396/48(12.2%) , 3.396/82(12.2%) , 3.042/48(9.3%) , 3.042/82(9.3%)

Isobutyric acid (library entry number =151)
Hit ratio(% of total spectral intensity for metabolite): 0% (0 of 7 peaks were found)
Peaks found: chem shift/row (% of total intensity)

Peaks not found: chem shift/row (% of total intensity)
1.064/56(45.6%) , 1.064/74(45.6%) , 2.39/65(3.1%) , 2.39/47(2.1%) , 2.39/83(2.1%) , 2.39/29(0.7%) , 2.39/101(0.7%)

Succinic acid (library entry number =152)
Hit ratio(% of total spectral intensity for metabolite): 90% (1 of 1 peaks were found)
Peaks found: chem shift/row (% of total intensity)
2.408/65(100%)
Peaks not found: chem shift/row (% of total intensity)


Tartaric acid (library entry number =153)
Hit ratio(% of total spectral intensity for metabolite): 0% (0 of 1 peaks were found)
Peaks found: chem shift/row (% of total intensity)

Peaks not found: chem shift/row (% of total intensity)
4.335/65(100%)

Propionic acid (library entry number =154)
Hit ratio(% of total spectral intensity for metabolite): 91.37% (5 of 7 peaks were found)
Peaks found: chem shift/row (% of total intensity)
1.06/65(33.9%) , 1.06/45(14.4%) , 1.06/85(14.4%) , 2.187/55(14.3%) , 2.187/75(14.3%)
Peaks not found: chem shift/row (% of total intensity)
2.187/94(4.3%) , 2.187/36(4.3%)

Quinic acid (library entry number =155)
Hit ratio(% of total spectral intensity for metabolite): 8.62% (4 of 38 peaks were found)
Peaks found: chem shift/row (% of total intensity)
1.881/67.5(4.1%) , 1.881/62.5(4.1%) , 1.924/64(0.2%) , 1.924/66(0.2%)
Peaks not found: chem shift/row (% of total intensity)
4.028/71(5.7%) , 4.028/59(5.7%) , 1.881/34(4%) , 1.881/96(4%) , 4.028/84.5(3.8%) , 4.028/45(3.8%) , 4.028/33(3.4%) , 4.028/96.5(3.4%) , 4.153/70(3.2%) , 4.153/60(3.2%) , 3.559/73(3.1%) , 3.559/57(3.1%) , 2.057/50(2.8%) , 2.057/80(2.8%) , 3.559/48.5(2.6%) , 3.559/81.5(2.6%) , 2.067/81(2.5%) , 2.067/49(2.5%) , 2.067/85(2.4%) , 2.067/45(2.4%) , 2.067/72(2.1%) , 2.067/57.5(2.1%) , 2.067/92.5(2%) , 2.067/37.5(2%) , 1.966/54(1.8%) , 1.966/76(1.8%) , 1.966/46(1.7%) , 1.966/84(1.7%) , 2.057/41.5(1.7%) , 2.057/88.5(1.7%) , 4.153/51(1.5%) , 4.153/78(1.5%) , 1.966/37.5(1.4%) , 1.966/92(1.4%)

Shikimic acid (library entry number =156)
Hit ratio(% of total spectral intensity for metabolite): 9.56% (4 of 27 peaks were found)
Peaks found: chem shift/row (% of total intensity)
3.723/54(4.4%) , 3.723/76(4.4%) , 3.367/64(0.4%) , 1.924/64(0.3%)
Peaks not found: chem shift/row (% of total intensity)
6.449/65(9.5%) , 6.437/65(9.1%) , 3.992/72(7.1%) , 3.992/58(7.1%) , 3.992/51(4.8%) , 3.992/79(4.8%) , 3.708/76(4.4%) , 3.708/54(4.4%) , 3.992/36.5(3.9%) , 3.992/93.5(3.9%) , 2.768/49(3.1%) , 2.768/81(3.1%) , 2.768/35(2.7%) , 2.768/95(2.7%) , 2.197/100.5(2.7%) , 2.197/29.5(2.7%) , 2.197/75(2.7%) , 2.197/55(2.7%) , 2.197/80.5(2.3%) , 2.197/49.5(2.3%) , 2.197/95.5(2.3%) , 2.197/34.5(2.3%) , 3.708/65(0.1%)

3-Phosphoglyceric acid (library entry number =157)
Hit ratio(% of total spectral intensity for metabolite): 0% (0 of 4 peaks were found)
Peaks found: chem shift/row (% of total intensity)

Peaks not found: chem shift/row (% of total intensity)
4.2/60(26.1%) , 4.2/69.5(26.1%) , 4.2/77(23.9%) , 4.2/53(23.9%)

Xylitol (library entry number =158)
Hit ratio(% of total spectral intensity for metabolite): 13.1% (4 of 23 peaks were found)
Peaks found: chem shift/row (% of total intensity)
3.657/65(9.6%) , 3.714/65(1.2%) , 3.709/17(1.1%) , 3.709/112(1.1%)
Peaks not found: chem shift/row (% of total intensity)
3.657/59(8.7%) , 3.657/71(8.7%) , 3.73/44(8.3%) , 3.73/85.5(8.3%) , 3.73/74(7.2%) , 3.73/56(7.2%) , 3.657/41(7.1%) , 3.657/89(7.1%) , 3.816/56(6.2%) , 3.816/74(6.2%) , 3.816/65(3.7%) , 3.816/44.5(3%) , 3.816/85(3%) , 3.694/121.5(0.6%) , 3.694/8(0.6%) , 3.694/38(0.3%) , 3.694/91(0.3%) , 3.694/23(0.2%) , 3.694/106.5(0.2%)

Oxaloacetic acid (library entry number =159)
Hit ratio(% of total spectral intensity for metabolite): 90% (1 of 1 peaks were found)
Peaks found: chem shift/row (% of total intensity)
2.379/65(100%)
Peaks not found: chem shift/row (% of total intensity)


Cytidine 5-diphosphate (library entry number =160)
Hit ratio(% of total spectral intensity for metabolite): 0% (0 of 12 peaks were found)
Peaks found: chem shift/row (% of total intensity)

Peaks not found: chem shift/row (% of total intensity)
7.992/55(24.1%) , 7.992/75(24.1%) , 6.136/55(19%) , 6.136/75(19%) , 5.985/64(2.4%) , 5.985/66(2.4%) , 5.983/65.5(2.1%) , 5.983/64.5(2.1%) , 5.98/64(1.9%) , 5.98/66(1.9%) , 4.332/60.5(0.5%) , 4.332/69.5(0.5%)

Glycerol (library entry number =161)
Hit ratio(% of total spectral intensity for metabolite): 6.48% (3 of 33 peaks were found)
Peaks found: chem shift/row (% of total intensity)
3.788/65(3.5%) , 3.788/49(1.5%) , 3.788/81(1.5%)
Peaks not found: chem shift/row (% of total intensity)
3.567/58(10.1%) , 3.567/72(10.1%) , 3.66/86(9.9%) , 3.66/44(9.9%) , 3.567/88(9.1%) , 3.567/42(9.1%) , 3.66/56(8.6%) , 3.66/74(8.6%) , 3.788/53(1.5%) , 3.788/77(1.5%) , 3.578/57(1.5%) , 3.578/73(1.5%) , 3.554/57(1%) , 3.554/73(1%) , 3.613/14(0.9%) , 3.613/116(0.9%) , 3.788/58(0.8%) , 3.788/72(0.8%) , 3.788/92(0.7%) , 3.788/37(0.7%) , 3.628/12(0.6%) , 3.628/118(0.6%) , 3.578/87(0.6%) , 3.578/43(0.6%) , 3.66/50(0.6%) , 3.66/80(0.6%) , 3.613/103(0.6%) , 3.613/26.5(0.6%) , 3.554/87.5(0.3%) , 3.554/42(0.3%)

Nicotinamide adenine dinucleotide hydrate (NAD) (library entry number =162)
Hit ratio(% of total spectral intensity for metabolite): 34.86% (4 of 23 peaks were found)
Peaks found: chem shift/row (% of total intensity)
8.429/65(20.6%) , 6.053/65(7.4%) , 6.053/65(3.5%) , 6.053/65(3.4%)
Peaks not found: chem shift/row (% of total intensity)
8.175/65(29.3%) , 6.035/65(9.1%) , 8.844/78(2.4%) , 8.844/52(2.4%) , 8.844/58(2.2%) , 8.844/72(2.2%) , 9.151/57(1.8%) , 9.151/73(1.8%) , 8.204/64.5(1.8%) , 8.204/83(1.4%) , 8.204/47(1.4%) , 9.342/62(1.4%) , 9.342/68(1.4%) , 9.151/76(1.4%) , 9.151/54(1.4%) , 9.342/60(1.2%) , 9.342/70(1.2%) , 8.505/65(0.6%) , 8.268/65(0.5%)

Guanosine 5-triphosphate (library entry number =163)
Hit ratio(% of total spectral intensity for metabolite): 11.29% (1 of 4 peaks were found)
Peaks found: chem shift/row (% of total intensity)
8.146/65(11.3%)
Peaks not found: chem shift/row (% of total intensity)
5.944/65(41.3%) , 5.93/65(40.3%) , 8.135/65(7.1%)

Inosine-5'-monophosphate (library entry number =164)
Hit ratio(% of total spectral intensity for metabolite): 43.47% (2 of 4 peaks were found)
Peaks found: chem shift/row (% of total intensity)
8.539/65(29.7%) , 6.147/65(13.8%)
Peaks not found: chem shift/row (% of total intensity)
8.234/65(43.5%) , 6.154/65(13.1%)

Uridine 5-diphosphoglucose (library entry number =165)
Hit ratio(% of total spectral intensity for metabolite): 46.95% (11 of 35 peaks were found)
Peaks found: chem shift/row (% of total intensity)
7.952/75(17.7%) , 7.952/55(17.7%) , 3.786/65(3.8%) , 3.473/65(2.6%) , 3.792/55(1%) , 3.792/75(1%) , 3.546/48(0.7%) , 3.546/82(0.7%) , 3.546/48(0.7%) , 3.546/56(0.6%) , 3.546/73(0.6%)
Peaks not found: chem shift/row (% of total intensity)
5.985/75(13.3%) , 5.985/55(13.3%) , 3.786/41(3%) , 3.786/89(3%) , 3.473/89(2.1%) , 3.473/40.5(2.1%) , 5.995/65(1.9%) , 3.87/46(1.2%) , 3.87/83(1.2%) , 5.6/60.5(1.2%) , 5.6/69.5(1.2%) , 5.614/60.5(1.2%) , 5.614/69.5(1.2%) , 5.995/55(1%) , 5.995/75(1%) , 5.985/64.5(0.7%) , 3.552/56.5(0.7%) , 3.552/73.5(0.7%) , 3.552/48(0.7%) , 3.552/81.5(0.7%) , 3.792/42.5(0.3%) , 3.792/87.5(0.3%) , 3.87/51.5(0.3%) , 3.87/78.5(0.3%)

Homocysteine (library entry number =166)
Hit ratio(% of total spectral intensity for metabolite): 21.56% (17 of 102 peaks were found)
Peaks found: chem shift/row (% of total intensity)
2.648/65(3.6%) , 2.648/65(3.6%) , 2.133/56(2.8%) , 2.133/74(2.8%) , 2.648/65(1.8%) , 2.66/65(1.1%) , 2.648/47.5(0.8%) , 2.648/82.5(0.8%) , 2.133/19(0.7%) , 2.133/110.5(0.7%) , 2.185/65(0.7%) , 2.151/64(0.5%) , 2.648/85(0.4%) , 2.648/45(0.4%) , 2.151/26.5(0.3%) , 2.151/102(0.3%) , 2.151/103.5(0.3%)
Peaks not found: chem shift/row (% of total intensity)
3.885/49(6.4%) , 3.885/81(6.4%) , 3.885/65(4.5%) , 2.695/65(4.3%) , 2.671/57(3.2%) , 2.671/73(3.2%) , 2.671/34.5(3.1%) , 2.671/95.5(3.1%) , 2.682/65(1.9%) , 2.189/73(1.3%) , 2.189/57(1.3%) , 2.695/101(1.3%) , 2.695/28.5(1.3%) , 2.648/28.5(1.3%) , 2.648/101.5(1.3%) , 2.648/28.5(1.1%) , 2.648/101.5(1.1%) , 2.695/84.5(1%) , 2.695/45.5(1%) , 2.189/95(1%) , 2.189/35(1%) , 2.707/65(0.9%) , 2.158/57(0.8%) , 2.158/73(0.8%) , 2.189/20(0.8%) , 2.189/110(0.8%) , 2.141/55(0.8%) , 2.141/75(0.8%) , 2.648/101(0.8%) , 2.648/28.5(0.8%) , 2.133/37.5(0.7%) , 2.133/92(0.7%) , 2.205/55(0.7%) , 2.205/75(0.7%) , 2.141/37(0.6%) , 2.141/93(0.6%) , 2.113/55.5(0.6%) , 2.113/74.5(0.6%) , 2.172/36(0.6%) , 2.172/94(0.6%) , 2.205/39(0.5%) , 2.205/38(0.5%) , 2.205/90.5(0.5%) , 2.158/34.5(0.5%) , 2.158/95.5(0.5%) , 2.671/111.5(0.5%) , 2.671/17.5(0.5%) , 2.635/64(0.5%) , 2.635/66(0.5%) , 2.158/113.5(0.5%) , 2.158/17(0.5%) , 2.648/48(0.4%) , 2.648/82(0.4%) , 2.198/65(0.4%) , 2.151/86(0.4%) , 2.151/43.5(0.4%) , 2.66/49.5(0.4%) , 2.66/80.5(0.4%) , 2.151/64(0.3%) , 2.145/55.5(0.3%) , 2.145/74.5(0.3%) , 2.151/26.5(0.3%) , 2.151/103.5(0.3%) , 2.145/93.5(0.3%) , 2.145/36(0.3%) , 2.172/56(0.3%) , 2.172/73.5(0.3%) , 0.883/57(0.3%) , 0.883/72.5(0.3%) , 2.151/85.5(0.2%) , 2.151/44.5(0.2%) , 2.167/26.5(0.2%) , 2.167/103.5(0.2%) , 2.66/33.5(0.2%) , 2.66/96.5(0.2%) , 2.167/25(0.2%) , 2.104/65(0.2%) , 2.113/37(0.2%) , 2.113/91(0.2%) , 2.198/48(0.1%) , 2.198/81.5(0.1%) , 2.167/60(0.1%) , 2.167/42.5(0.1%) , 2.167/87(0.1%) , 2.635/45.5(0.1%)

Phosphoethanolamine (library entry number =167)
Hit ratio(% of total spectral intensity for metabolite): 42.82% (5 of 10 peaks were found)
Peaks found: chem shift/row (% of total intensity)
3.979/78(8.9%) , 3.979/52(8.9%) , 3.992/52(8.5%) , 3.992/78(8.5%) , 3.979/64.5(7.9%)
Peaks not found: chem shift/row (% of total intensity)
3.227/76.5(14.8%) , 3.227/53.5(14.8%) , 3.227/60(10%) , 3.227/70(10%) , 3.992/64.5(7.7%)

Spermidine (library entry number =168)
Hit ratio(% of total spectral intensity for metabolite): 6.28% (1 of 14 peaks were found)
Peaks found: chem shift/row (% of total intensity)
2.13/65(6.3%)
Peaks not found: chem shift/row (% of total intensity)
3.116/85(13.5%) , 3.116/45(13.5%) , 3.141/85(11.8%) , 3.141/45(11.8%) , 3.058/65(10.5%) , 3.058/83.5(7.9%) , 3.058/46.5(7.9%) , 3.116/65(6.9%) , 3.141/65(3%) , 3.091/45(2.9%) , 3.091/84.5(2.9%) , 2.13/25(0.5%) , 2.13/104.5(0.5%)

Guanosine 5-diphosphate (library entry number =169)
Hit ratio(% of total spectral intensity for metabolite): 0% (0 of 3 peaks were found)
Peaks found: chem shift/row (% of total intensity)

Peaks not found: chem shift/row (% of total intensity)
5.933/65(43%) , 5.945/65(36.7%) , 8.136/65(20.3%)

Porphobilinogen (library entry number =170)
Hit ratio(% of total spectral intensity for metabolite): 60.32% (2 of 8 peaks were found)
Peaks found: chem shift/row (% of total intensity)
3.413/65(40.6%) , 4.168/65(19.7%)
Peaks not found: chem shift/row (% of total intensity)
2.401/45.5(10.2%) , 2.401/84.5(10.2%) , 2.401/64.5(6.4%) , 2.66/85(5.2%) , 2.66/45(5.2%) , 2.66/65(2.5%)

Uridine-5-diphospho-N-acetylglucosamine (library entry number =171)
Hit ratio(% of total spectral intensity for metabolite): 89.67% (5 of 13 peaks were found)
Peaks found: chem shift/row (% of total intensity)
2.085/65(51.5%) , 7.952/55(11%) , 7.952/75(11%) , 5.976/55(8%) , 5.976/75(8%)
Peaks not found: chem shift/row (% of total intensity)
3.561/65(1.7%) , 3.816/65(1.5%) , 5.976/65(1.3%) , 5.989/65(1.2%) , 3.816/41(1.2%) , 3.816/89(1.2%) , 3.561/89.5(1.1%) , 3.561/40.5(1.1%)

Galactose-1-phosphate (library entry number =172)
Hit ratio(% of total spectral intensity for metabolite): 12.87% (2 of 13 peaks were found)
Peaks found: chem shift/row (% of total intensity)
4.005/69(6.4%) , 4.005/61(6.4%)
Peaks not found: chem shift/row (% of total intensity)
3.917/82(13.8%) , 3.917/48(13.8%) , 3.917/56(11.7%) , 3.917/74(11.7%) , 5.493/60(8.7%) , 5.493/70(8.7%) , 5.508/60(8.5%) , 5.508/70(8.5%) , 4.178/51(0.7%) , 4.178/78.5(0.7%) , 4.178/65(0.2%)

Glucosamine-6-phosphate (library entry number =173)
Hit ratio(% of total spectral intensity for metabolite): 48.61% (12 of 29 peaks were found)
Peaks found: chem shift/row (% of total intensity)
3.884/65(8.1%) , 3.657/65(7%) , 3.632/65(6.4%) , 3.598/77(4.5%) , 3.598/53(4.5%) , 4.005/61(3.3%) , 4.005/69(3.3%) , 3.285/74(2.9%) , 3.285/56(2.9%) , 3.632/41(2.8%) , 3.632/88.5(2.8%) , 3.367/65(0.2%)
Peaks not found: chem shift/row (% of total intensity)
3.884/40(5.4%) , 3.884/90(5.4%) , 5.435/60(4.3%) , 5.435/70(4.3%) , 2.969/51.5(3.8%) , 2.969/78(3.8%) , 2.961/51.5(3.8%) , 2.961/78(3.8%) , 3.657/89.5(3.2%) , 3.657/40.5(3.2%) , 3.285/46.5(2.8%) , 3.285/83(2.8%) , 2.934/51.5(1.7%) , 2.934/78(1.7%) , 4.026/70(1.1%) , 4.069/55(0.3%) , 4.069/75(0.3%)

N-Acetylglucosamine (library entry number =174)
Hit ratio(% of total spectral intensity for metabolite): 94.16% (5 of 9 peaks were found)
Peaks found: chem shift/row (% of total intensity)
2.06/65(85.5%) , 3.502/65(2.8%) , 3.778/65(2.4%) , 3.502/89(1.8%) , 3.502/41(1.8%)
Peaks not found: chem shift/row (% of total intensity)
3.778/40(1.9%) , 3.778/90(1.9%) , 3.799/56(1%) , 3.799/74(1%)

N-acetylglucosamine-1-phosphate (library entry number =175)
Hit ratio(% of total spectral intensity for metabolite): 8.96% (5 of 11 peaks were found)
Peaks found: chem shift/row (% of total intensity)
3.502/65(2.9%) , 3.502/89(1.9%) , 3.502/41(1.9%) , 3.792/56(1.1%) , 3.792/74(1.1%)
Peaks not found: chem shift/row (% of total intensity)
2.069/65(81.8%) , 3.806/65(3.3%) , 3.806/40(2%) , 3.806/90(2%) , 3.792/42.5(1%) , 3.792/87.5(1%)

Acetoin (library entry number =176)
Hit ratio(% of total spectral intensity for metabolite): 0% (0 of 3 peaks were found)
Peaks found: chem shift/row (% of total intensity)

Peaks not found: chem shift/row (% of total intensity)
2.229/65(65.3%) , 1.374/65(17.4%) , 1.389/65(17.3%)

2-hydroxybutyric acid (library entry number =177)
Hit ratio(% of total spectral intensity for metabolite): 48.24% (5 of 21 peaks were found)
Peaks found: chem shift/row (% of total intensity)
0.898/65(39.5%) , 4.004/51(2.2%) , 4.004/79(2.2%) , 1.653/64.5(2.1%) , 1.653/65.5(2.1%)
Peaks not found: chem shift/row (% of total intensity)
0.898/46(17.4%) , 0.898/84(17.4%) , 4.004/63(2%) , 4.004/67(2%) , 1.653/83(1.6%) , 1.653/47(1.6%) , 1.745/69(1.3%) , 1.745/61(1.3%) , 1.745/50(1.1%) , 1.745/80(1.1%) , 1.653/101.5(0.9%) , 1.653/28.5(0.9%) , 1.745/31.5(0.8%) , 1.745/98(0.8%) , 1.745/42.5(0.8%) , 1.745/87.5(0.8%)

3-aminoisobutyric acid (library entry number =178)
Hit ratio(% of total spectral intensity for metabolite): 0.49% (1 of 29 peaks were found)
Peaks found: chem shift/row (% of total intensity)
3.065/64.5(0.5%)
Peaks not found: chem shift/row (% of total intensity)
1.196/56(31.1%) , 1.196/74(31.1%) , 3.039/74(3%) , 3.039/56(3%) , 3.113/70.5(2.9%) , 3.113/59.5(2.9%) , 3.039/88(2.9%) , 3.039/42(2.9%) , 3.113/92(2.7%) , 3.113/38(2.7%) , 2.61/58(1.6%) , 2.61/72(1.6%) , 2.61/91(1.2%) , 2.61/39(1.2%) , 3.02/65(1.1%) , 3.091/65(1.1%) , 2.61/78(1%) , 2.61/52(1%) , 3.074/42.5(0.7%) , 3.074/87.5(0.7%) , 3.076/25(0.5%) , 3.076/104.5(0.5%) , 3.135/64(0.5%) , 3.076/43(0.5%) , 3.074/119.5(0.4%) , 3.074/10(0.4%) , 3.074/25.5(0.3%) , 3.074/104.5(0.3%)

Homoserine (library entry number =179)
Hit ratio(% of total spectral intensity for metabolite): 10.12% (13 of 73 peaks were found)
Peaks found: chem shift/row (% of total intensity)
3.778/65(1.9%) , 2.163/37(1.3%) , 2.163/93(1.3%) , 2.163/59(1.3%) , 2.163/71(1.3%) , 3.778/50(0.5%) , 3.778/80(0.5%) , 2.038/55(0.4%) , 2.038/74(0.4%) , 3.822/67.5(0.3%) , 3.822/62.5(0.3%) , 3.778/76(0.3%) , 3.778/54(0.3%)
Peaks not found: chem shift/row (% of total intensity)
3.862/61.5(8.5%) , 3.862/68.5(8.5%) , 3.862/49(8%) , 3.862/81(8%) , 3.79/59.5(4%) , 3.79/70.5(4%) , 3.79/56(3.4%) , 3.79/74(3.4%) , 3.79/85.5(3%) , 3.79/44.5(3%) , 3.807/65(2.9%) , 2.029/57(2.1%) , 2.029/73(2.1%) , 2.029/37.5(1.8%) , 2.029/92.5(1.8%) , 2.163/55(1.3%) , 2.163/75(1.3%) , 3.807/79.5(1.2%) , 3.807/50.5(1.2%) , 3.79/30(1%) , 3.79/99.5(1%) , 3.801/56(0.9%) , 3.801/74(0.9%) , 2.163/22.5(0.9%) , 2.163/107(0.9%) , 2.029/20.5(0.8%) , 2.029/108.5(0.8%) , 3.779/59.5(0.8%) , 3.779/70.5(0.8%) , 3.801/87.5(0.6%) , 3.801/42.5(0.6%) , 3.801/78(0.6%) , 3.801/52(0.6%) , 2.15/58.5(0.6%) , 2.15/71(0.6%) , 3.79/14.5(0.6%) , 3.79/115(0.6%) , 3.779/74.5(0.6%) , 3.779/55.5(0.6%) , 3.801/63(0.4%) , 3.801/67(0.4%) , 3.818/68(0.4%) , 3.818/61.5(0.4%) , 3.779/89.5(0.4%) , 3.779/40.5(0.4%) , 3.807/95(0.3%) , 3.807/34.5(0.3%) , 3.807/73(0.2%) , 3.807/56.5(0.2%) , 3.778/34(0.2%) , 3.778/96(0.2%) , 3.822/45.5(0.2%) , 3.822/84.5(0.2%) , 3.778/41.5(0.2%) , 3.778/90.5(0.2%) , 3.818/84.5(0.1%) , 3.818/45.5(0.1%) , 3.779/96.5(0.1%) , 3.779/33.5(0.1%) , 3.807/86.5(0.1%)

3-aminobutyric acid (library entry number =180)
Hit ratio(% of total spectral intensity for metabolite): 10.99% (6 of 24 peaks were found)
Peaks found: chem shift/row (% of total intensity)
3.624/56(4.1%) , 3.624/74(4.1%) , 2.516/65(0.7%) , 2.479/65(0.7%) , 2.469/65(0.7%) , 2.529/65(0.7%)
Peaks not found: chem shift/row (% of total intensity)
1.325/74(24.9%) , 1.325/56(24.9%) , 2.498/55(8%) , 2.498/75(8%) , 2.499/55(7.8%) , 2.499/75(7.8%) , 3.624/39(2.1%) , 3.624/91(2.1%) , 2.499/29.5(0.4%) , 2.499/100.5(0.4%) , 2.498/29.5(0.4%) , 2.498/100.5(0.4%) , 3.624/107.5(0.3%) , 3.624/22(0.3%) , 2.498/117.5(0.3%) , 2.498/12(0.3%) , 2.499/117.5(0.3%) , 2.499/12(0.3%)

Taurine (library entry number =181)
Hit ratio(% of total spectral intensity for metabolite): 67.93% (4 of 6 peaks were found)
Peaks found: chem shift/row (% of total intensity)
3.427/65(25.2%) , 3.27/65(19.1%) , 3.27/48(11.8%) , 3.27/82(11.8%)
Peaks not found: chem shift/row (% of total intensity)
3.427/48(16%) , 3.427/82(16%)

Uridine 5-diphosphate (library entry number =182)
Hit ratio(% of total spectral intensity for metabolite): 53.57% (4 of 10 peaks were found)
Peaks found: chem shift/row (% of total intensity)
5.976/55(18.7%) , 5.976/75(18.7%) , 5.976/55.5(8.1%) , 5.976/74.5(8.1%)
Peaks not found: chem shift/row (% of total intensity)
7.997/75(20%) , 7.997/55(20%) , 5.976/65(2.9%) , 5.976/64.5(2.1%) , 8.114/54.5(0.6%) , 8.114/75(0.6%)

Uridine 5-triphosphate (library entry number =183)
Hit ratio(% of total spectral intensity for metabolite): 0% (0 of 8 peaks were found)
Peaks found: chem shift/row (% of total intensity)

Peaks not found: chem shift/row (% of total intensity)
7.982/55(23.9%) , 7.982/75(23.9%) , 5.985/55(23.3%) , 5.985/75(23.3%) , 6/64.5(3.2%) , 5.985/64.5(0.8%) , 4.419/58.5(0.8%) , 4.419/71(0.8%)

Uridine-5-diphosphoglucuronic acid (library entry number =184)
Hit ratio(% of total spectral intensity for metabolite): 36.86% (4 of 36 peaks were found)
Peaks found: chem shift/row (% of total intensity)
7.952/55(14.1%) , 7.952/75(14.1%) , 3.522/65(5.1%) , 3.79/65(3.5%)
Peaks not found: chem shift/row (% of total intensity)
5.988/75(11.4%) , 5.988/55(11.4%) , 4.146/78(4.4%) , 4.146/52(4.4%) , 3.79/89(2.9%) , 3.79/41(2.9%) , 3.522/40(2.8%) , 3.522/90(2.8%) , 5.619/69(1.8%) , 5.619/61(1.8%) , 5.634/69(1.8%) , 5.634/61(1.8%) , 3.59/48(0.9%) , 3.59/82(0.9%) , 3.598/82(0.9%) , 3.598/48(0.9%) , 6.001/65(0.9%) , 3.59/57(0.8%) , 3.59/73(0.8%) , 3.598/57(0.8%) , 3.598/73(0.8%) , 4.379/59.5(0.7%) , 4.379/70.5(0.7%) , 6.001/55(0.6%) , 6.001/75(0.6%) , 3.531/53(0.5%) , 3.531/77(0.5%) , 3.51/75.5(0.4%) , 3.51/54(0.4%) , 5.988/63.5(0.2%) , 5.988/66.5(0.2%) , 3.531/65(0.2%)

Nicotinamide mononucleotide (NMN) (library entry number =185)
Hit ratio(% of total spectral intensity for metabolite): 0.86% (2 of 40 peaks were found)
Peaks found: chem shift/row (% of total intensity)
4.031/49.5(0.4%) , 4.031/80.5(0.4%)
Peaks not found: chem shift/row (% of total intensity)
9.006/78(7.9%) , 9.006/52(7.9%) , 9.006/57(7.7%) , 9.006/73(7.7%) , 8.323/66(5.1%) , 8.323/64(5.1%) , 6.196/65(4.7%) , 9.347/57(4.6%) , 9.347/73(4.6%) , 6.208/65(4.2%) , 8.323/47(3.9%) , 8.323/83(3.9%) , 9.347/76(3.4%) , 9.347/54(3.4%) , 9.347/60(3.3%) , 9.347/70(3.3%) , 9.588/64(3%) , 9.588/66(3%) , 9.588/60(2.2%) , 9.588/70(2.2%) , 8.259/54(0.6%) , 8.259/75(0.6%) , 7.605/48(0.5%) , 7.605/81.5(0.5%) , 4.211/49.5(0.5%) , 4.211/80(0.5%) , 4.215/49(0.5%) , 4.215/80.5(0.5%) , 7.605/61(0.5%) , 7.605/68(0.5%) , 8.259/58(0.4%) , 8.259/72(0.4%) , 4.223/50(0.4%) , 4.223/80(0.4%) , 4.047/49(0.4%) , 4.047/80.5(0.4%) , 4.042/49.5(0.4%) , 4.042/80.5(0.4%)

Glycerophosphorylcholine (library entry number =186)
Hit ratio(% of total spectral intensity for metabolite): 90% (1 of 1 peaks were found)
Peaks found: chem shift/row (% of total intensity)
3.233/65(100%)
Peaks not found: chem shift/row (% of total intensity)


Carnosine (beta-alanyl_L-histidine) (library entry number =187)
Hit ratio(% of total spectral intensity for metabolite): 39.92% (11 of 55 peaks were found)
Peaks found: chem shift/row (% of total intensity)
3.233/65(15.2%) , 8.278/65(11.7%) , 3.225/65(7.8%) , 3.255/65(1.3%) , 3.367/65(0.8%) , 2.669/86(0.7%) , 2.669/85(0.5%) , 2.669/44.5(0.5%) , 2.687/54(0.5%) , 2.687/76(0.5%) , 2.647/86(0.4%)
Peaks not found: chem shift/row (% of total intensity)
3.233/48(7.1%) , 3.233/82(7.1%) , 3.225/47(4.1%) , 3.225/83(4.1%) , 2.689/56(3.1%) , 2.689/74(3.1%) , 7.112/65(2.7%) , 7.112/62(2.2%) , 7.112/68(2.2%) , 3.114/45.5(1.9%) , 3.114/84.5(1.9%) , 3.119/45.5(1.9%) , 3.119/84.5(1.9%) , 2.689/38.5(1.8%) , 2.689/91.5(1.8%) , 2.708/44(0.8%) , 2.708/85.5(0.8%) , 2.669/43(0.7%) , 2.689/115.5(0.7%) , 2.689/14(0.7%) , 3.233/29.5(0.6%) , 3.233/100.5(0.6%) , 2.708/62(0.5%) , 2.708/68(0.5%) , 2.718/44.5(0.5%) , 2.718/85.5(0.5%) , 2.718/62(0.5%) , 2.718/68(0.5%) , 2.655/43(0.5%) , 2.687/45.5(0.4%) , 2.687/84.5(0.4%) , 2.669/61.5(0.4%) , 2.669/68.5(0.4%) , 2.647/43(0.4%) , 2.689/31.5(0.3%) , 2.689/97.5(0.3%) , 2.647/61(0.3%) , 2.647/69(0.3%) , 2.669/60.5(0.3%) , 2.669/69.5(0.3%) , 3.233/12.5(0.2%) , 3.233/117(0.2%) , 2.655/61.5(0.2%) , 2.655/68.5(0.2%)

Sucrose-6-phosphate (library entry number =188)
Hit ratio(% of total spectral intensity for metabolite): 39.13% (5 of 24 peaks were found)
Peaks found: chem shift/row (% of total intensity)
3.754/65(29.5%) , 3.396/65(5.8%) , 3.792/55(1.8%) , 3.792/75(1.8%) , 3.792/65(0.3%)
Peaks not found: chem shift/row (% of total intensity)
3.808/65(7.9%) , 3.808/89(6.4%) , 3.808/41(6.4%) , 3.396/40(4%) , 3.396/90(4%) , 5.42/60(4%) , 5.42/70(4%) , 3.558/82(3.3%) , 3.558/48(3.3%) , 3.558/73.5(3.1%) , 3.558/56.5(3.1%) , 3.881/52(1.8%) , 3.881/78(1.8%) , 3.792/42(1.7%) , 3.792/88(1.7%) , 3.881/46(1.5%) , 3.881/84(1.5%) , 3.558/52(0.8%) , 3.558/78(0.8%)

Uridine-5-diphosphogalactose (library entry number =189)
Hit ratio(% of total spectral intensity for metabolite): 43.19% (13 of 53 peaks were found)
Peaks found: chem shift/row (% of total intensity)
7.952/55(18.6%) , 7.952/75(18.6%) , 3.754/65(1.7%) , 3.736/57(0.7%) , 3.736/72.5(0.7%) , 3.756/56.5(0.5%) , 3.756/73.5(0.5%) , 3.736/72(0.5%) , 3.756/55(0.3%) , 3.756/75(0.3%) , 3.786/46(0.2%) , 3.786/83.5(0.2%) , 3.756/43.5(0.2%)
Peaks not found: chem shift/row (% of total intensity)
5.985/55(15.3%) , 5.985/75(15.3%) , 3.924/82(1.7%) , 3.924/48(1.7%) , 5.652/70(1.6%) , 5.652/60(1.6%) , 3.924/56(1.5%) , 3.924/74(1.5%) , 5.637/60.5(1.5%) , 5.637/69.5(1.5%) , 4.041/65(1.2%) , 4.381/60.5(0.8%) , 4.381/69.5(0.8%) , 5.985/64.5(0.6%) , 3.754/81(0.6%) , 3.754/48.5(0.6%) , 3.815/83(0.6%) , 3.815/47(0.6%) , 4.381/65(0.5%) , 3.822/82.5(0.5%) , 3.822/47(0.5%) , 3.815/73(0.5%) , 3.815/56.5(0.5%) , 3.822/56.5(0.5%) , 3.822/73(0.5%) , 3.768/59(0.4%) , 3.768/71(0.4%) , 3.736/85.5(0.3%) , 3.736/44.5(0.3%) , 3.754/35(0.3%) , 3.754/94.5(0.3%) , 3.768/40(0.2%) , 3.768/89.5(0.2%) , 3.756/83(0.2%) , 3.778/51.5(0.2%) , 3.778/78.5(0.2%) , 3.756/65(0.2%) , 3.756/44.5(0.2%) , 3.756/85(0.2%) , 3.73/65(0.2%)

N-Acetylaspartylglutamate (NAAG) (library entry number =190)
Hit ratio(% of total spectral intensity for metabolite): 77.48% (4 of 13 peaks were found)
Peaks found: chem shift/row (% of total intensity)
2.06/65(68.2%) , 1.924/65(3.8%) , 2.541/85(2.8%) , 2.541/45(2.8%)
Peaks not found: chem shift/row (% of total intensity)
2.207/65(3.7%) , 2.524/45(2.9%) , 2.524/85(2.9%) , 2.742/85(2.3%) , 2.742/44.5(2.3%) , 2.752/85.5(2.2%) , 2.752/44(2.2%) , 2.207/86(2%) , 2.207/44(2%)

Uridine 5-monophosphate (library entry number =191)
Hit ratio(% of total spectral intensity for metabolite): 0% (0 of 8 peaks were found)
Peaks found: chem shift/row (% of total intensity)

Peaks not found: chem shift/row (% of total intensity)
8.107/55(26.4%) , 8.107/75(26.4%) , 5.991/75(20.1%) , 5.991/55(20.1%) , 6.006/65(3.2%) , 5.991/64.5(2.6%) , 6.006/55(0.6%) , 6.006/75(0.6%)

Cytidine 5-triphosphate (library entry number =192)
Hit ratio(% of total spectral intensity for metabolite): 0% (0 of 26 peaks were found)
Peaks found: chem shift/row (% of total intensity)

Peaks not found: chem shift/row (% of total intensity)
7.984/55(20.6%) , 7.984/75(20.6%) , 6.15/75(15.5%) , 6.15/55(15.5%) , 6.007/59(2.3%) , 6.007/71(2.3%) , 4.275/65(2%) , 6.011/64(1.8%) , 6.011/66(1.8%) , 6.002/66(1.8%) , 6.002/64(1.8%) , 4.28/64.5(1.5%) , 7.998/55.5(1.3%) , 7.998/74.5(1.3%) , 6.011/70(1.1%) , 6.011/60(1.1%) , 6.002/60(1.1%) , 6.002/70(1.1%) , 6.135/55.5(1%) , 6.135/74.5(1%) , 6.135/55(1%) , 6.135/74.5(1%) , 4.351/58.5(0.6%) , 4.351/71.5(0.6%) , 4.341/59(0.2%) , 4.341/70.5(0.2%)

N-Acetylneuraminic acid (library entry number =193)
Hit ratio(% of total spectral intensity for metabolite): 79.75% (11 of 27 peaks were found)
Peaks found: chem shift/row (% of total intensity)
2.06/65(59.8%) , 2.043/65(5.9%) , 3.624/58(2%) , 3.624/72(2%) , 3.85/53(1.9%) , 3.85/77(1.9%) , 3.992/51.5(1.8%) , 3.992/78.5(1.8%) , 3.767/65(1.4%) , 3.767/49(0.7%) , 3.767/81(0.7%)
Peaks not found: chem shift/row (% of total intensity)
3.624/42(1.8%) , 3.624/88(1.8%) , 1.83/65(1.7%) , 2.238/65(1.7%) , 3.85/46(1.5%) , 3.85/84(1.5%) , 2.222/55(1.3%) , 2.222/75(1.3%) , 1.83/96(1.1%) , 1.83/34(1.1%) , 2.222/88(1%) , 2.222/42(1%) , 3.767/58.5(0.9%) , 3.767/71.5(0.9%) , 3.767/88(0.7%) , 3.767/42(0.7%)

Riboflavin 5-adenosine diphosphate (Flavin adenine dinucleotide) (library entry number =194)
Hit ratio(% of total spectral intensity for metabolite): 22.16% (7 of 13 peaks were found)
Peaks found: chem shift/row (% of total intensity)
2.408/65(4.9%) , 2.408/65(3.8%) , 2.372/65(3.2%) , 2.372/65(3%) , 2.372/65(2.7%) , 2.342/65(2.5%) , 2.379/65(2.1%)
Peaks not found: chem shift/row (% of total intensity)
7.869/65(42.2%) , 8.309/65(12.4%) , 5.838/65(7.1%) , 5.849/65(6.3%) , 2.398/65(5.5%) , 2.33/65(4.4%)

Hydroxyglutaric acid (library entry number =195)
Hit ratio(% of total spectral intensity for metabolite): 0% (0 of 84 peaks were found)
Peaks found: chem shift/row (% of total intensity)

Peaks not found: chem shift/row (% of total intensity)
2.236/65(5.7%) , 4.029/69(3.5%) , 4.029/61(3.5%) , 2.294/65(3.3%) , 4.029/80(3.2%) , 4.029/50(3.2%) , 2.236/90(2.6%) , 2.236/40(2.6%) , 2.236/26(2.1%) , 2.236/104(2.1%) , 2.294/40.5(1.9%) , 2.294/89(1.9%) , 2.301/65(1.8%) , 2.261/46(1.8%) , 2.261/83(1.8%) , 2.271/82.5(1.7%) , 2.271/47.5(1.7%) , 2.266/27(1.7%) , 2.266/103(1.7%) , 1.999/65(1.5%) , 1.84/77.5(1.5%) , 1.84/52(1.5%) , 2.294/105(1.5%) , 2.294/24(1.5%) , 2.294/78.5(1.4%) , 2.294/50.5(1.4%) , 1.999/46.5(1.3%) , 1.999/83.5(1.3%) , 2.266/62(1.2%) , 2.266/67.5(1.2%) , 2.236/51.5(1.2%) , 2.236/77.5(1.2%) , 2.222/44.5(1.2%) , 2.222/85(1.2%) , 1.999/30.5(1.1%) , 1.999/98.5(1.1%) , 1.999/109(1%) , 1.999/21(1%) , 1.84/112.5(1%) , 1.84/17(1%) , 2.31/44.5(1%) , 2.31/85.5(1%) , 1.999/56.5(1%) , 1.999/73.5(1%) , 2.28/85(1%) , 2.28/45(1%) , 2.279/85(1%) , 2.279/45(1%) , 1.84/36.5(1%) , 1.84/94(1%) , 1.84/58(1%) , 1.84/71.5(1%) , 2.253/85(0.9%) , 2.253/44.5(0.9%) , 2.253/85(0.8%) , 2.253/44.5(0.8%) , 2.31/67(0.7%) , 2.31/63.5(0.7%) , 2.31/64.5(0.7%) , 1.84/65(0.6%) , 2.222/60.5(0.6%) , 2.222/69(0.6%) , 2.266/46.5(0.6%) , 2.266/83(0.6%) , 1.84/86.5(0.5%) , 1.84/43(0.5%) , 2.253/65(0.5%) , 2.261/62(0.4%) , 2.261/67.5(0.4%) , 2.261/7.5(0.4%) , 2.261/122(0.4%) , 2.253/65(0.4%) , 2.271/103(0.3%) , 2.271/26.5(0.3%) , 2.261/27(0.3%) , 2.261/102(0.3%) , 2.271/120.5(0.2%) , 2.271/9(0.2%) , 2.301/41.5(0.2%) , 2.301/89.5(0.2%) , 2.271/61.5(0.1%) , 2.271/67.5(0.1%) , 2.301/51.5(0.1%) , 2.301/78(0.1%)

Valeric acid (library entry number =196)
Hit ratio(% of total spectral intensity for metabolite): 36.66% (2 of 18 peaks were found)
Peaks found: chem shift/row (% of total intensity)
0.898/65(27.5%) , 2.185/65(9.1%)
Peaks not found: chem shift/row (% of total intensity)
0.898/46(12.5%) , 0.898/84(12.5%) , 2.185/46(6.4%) , 2.185/84(6.4%) , 1.53/64(4.1%) , 1.53/66(4.1%) , 1.305/74(2.4%) , 1.305/56(2.4%) , 1.53/84(2.3%) , 1.53/46(2.3%) , 1.305/94(1.9%) , 1.305/36(1.9%) , 1.53/27(1.4%) , 1.53/103(1.4%) , 1.305/113(0.6%) , 1.305/17(0.6%)

Isovaleric acid (library entry number =197)
Hit ratio(% of total spectral intensity for metabolite): 18.94% (2 of 7 peaks were found)
Peaks found: chem shift/row (% of total intensity)
2.059/55.5(9.5%) , 2.059/74.5(9.5%)
Peaks not found: chem shift/row (% of total intensity)
0.914/73(39.5%) , 0.914/57(39.5%) , 1.956/65(0.9%) , 1.956/47(0.6%) , 1.956/83(0.6%)

Methyl isobutyric acid (library entry number =198)
Hit ratio(% of total spectral intensity for metabolite): 67.86% (2 of 8 peaks were found)
Peaks found: chem shift/row (% of total intensity)
1.148/56(33.9%) , 1.148/74(33.9%)
Peaks not found: chem shift/row (% of total intensity)
3.702/65(27.6%) , 2.641/65(1.5%) , 2.641/47(1.1%) , 2.641/83(1.1%) , 2.641/101(0.4%) , 2.641/29(0.4%)

2-methylbutyric acid (library entry number =199)
Hit ratio(% of total spectral intensity for metabolite): 0% (0 of 22 peaks were found)
Peaks found: chem shift/row (% of total intensity)

Peaks not found: chem shift/row (% of total intensity)
1.052/56(23.5%) , 1.052/74(23.5%) , 0.86/65(18.7%) , 0.86/46(8.3%) , 0.86/84(8.3%) , 1.388/65(1.8%) , 1.496/82(1.5%) , 1.496/48(1.5%) , 1.388/82.5(1.3%) , 1.388/47.5(1.3%) , 1.496/67(1.2%) , 1.496/63(1.2%) , 1.496/102(0.9%) , 1.496/28(0.9%) , 2.21/76(0.8%) , 2.21/54(0.8%) , 2.21/72(0.8%) , 2.21/58(0.8%) , 1.388/100(0.8%) , 1.388/30(0.8%) , 2.21/92(0.6%) , 2.21/38(0.6%)

Taurocholic acid (library entry number =200)
Hit ratio(% of total spectral intensity for metabolite): 0% (0 of 9 peaks were found)
Peaks found: chem shift/row (% of total intensity)

Peaks not found: chem shift/row (% of total intensity)
0.924/65(37%) , 0.724/65(32.7%) , 3.085/64.5(14.9%) , 3.085/47(5.3%) , 3.085/83(5.3%) , 3.574/57(1.9%) , 3.574/73(1.9%) , 3.574/40(0.5%) , 3.574/90(0.5%)

Trehalose-6-phosphate (library entry number =201)
Hit ratio(% of total spectral intensity for metabolite): 28.9% (11 of 49 peaks were found)
Peaks found: chem shift/row (% of total intensity)
3.861/65(6.8%) , 3.861/65(5.9%) , 3.608/65(3.9%) , 3.778/56.5(2.2%) , 3.778/73.5(2.2%) , 3.703/79(1.8%) , 3.703/51(1.8%) , 3.703/78(1.8%) , 3.473/65(1.2%) , 3.502/65(1%) , 3.685/76.5(0.4%)
Peaks not found: chem shift/row (% of total intensity)
3.46/65(5.4%) , 3.861/40.5(5.1%) , 3.861/89.5(5.1%) , 3.46/89(4.2%) , 3.46/41(4.2%) , 3.861/41(4.1%) , 3.861/89(4.1%) , 3.608/40(3.3%) , 3.608/90(3.3%) , 3.861/78.5(2.4%) , 3.861/51.5(2.4%) , 3.666/79(2.1%) , 3.666/51(2.1%) , 3.69/51(2.1%) , 3.69/79(2.1%) , 3.658/51(1.9%) , 3.658/79(1.9%) , 3.658/78(1.8%) , 3.778/43(1.5%) , 3.778/87(1.5%) , 5.216/60(1.2%) , 5.216/70(1.2%) , 3.823/42.5(1%) , 3.823/87.5(1%) , 3.823/62(1%) , 3.823/68(1%) , 5.188/59.5(0.7%) , 5.188/69.5(0.7%) , 3.685/51.5(0.4%) , 3.675/52(0.4%) , 3.675/76.5(0.4%) , 3.677/51.5(0.4%) , 3.677/78(0.4%) , 4.031/55(0.3%) , 4.031/75(0.3%) , 4.044/76(0.3%) , 0.885/55(0.2%) , 0.885/75(0.2%)

Methanol (library entry number =202)
Hit ratio(% of total spectral intensity for metabolite): 90% (1 of 1 peaks were found)
Peaks found: chem shift/row (% of total intensity)
3.367/65(100%)
Peaks not found: chem shift/row (% of total intensity)


Ethanol (library entry number =203)
Hit ratio(% of total spectral intensity for metabolite): 91.16% (5 of 7 peaks were found)
Peaks found: chem shift/row (% of total intensity)
1.189/65(31.3%) , 1.189/83(15.6%) , 1.189/47(15.6%) , 3.662/56(14.4%) , 3.662/74(14.4%)
Peaks not found: chem shift/row (% of total intensity)
3.662/38(4.4%) , 3.662/92(4.4%)

Chloroform (library entry number =204)
Hit ratio(% of total spectral intensity for metabolite): 0% (0 of 1 peaks were found)
Peaks found: chem shift/row (% of total intensity)

Peaks not found: chem shift/row (% of total intensity)
7.686/65(100%)

3-Hydroxy-3-methyl butyric acid (library entry number =205)
Hit ratio(% of total spectral intensity for metabolite): 17.25% (1 of 2 peaks were found)
Peaks found: chem shift/row (% of total intensity)
2.372/65(17.3%)
Peaks not found: chem shift/row (% of total intensity)
1.273/65(82.7%)

Thiamine (library entry number =206)
Hit ratio(% of total spectral intensity for metabolite): 68.09% (3 of 11 peaks were found)
Peaks found: chem shift/row (% of total intensity)
2.504/65(43.1%) , 2.567/65(23.1%) , 3.185/65(1.9%)
Peaks not found: chem shift/row (% of total intensity)
8.047/65(8%) , 3.89/65(6.7%) , 3.89/50(4.3%) , 3.89/80(4.3%) , 9.432/65(4.2%) , 5.455/65(2.7%) , 3.185/50(0.9%) , 3.185/80(0.9%)

Phosphocholine (library entry number =207)
Hit ratio(% of total spectral intensity for metabolite): 90% (1 of 1 peaks were found)
Peaks found: chem shift/row (% of total intensity)
3.225/65(100%)
Peaks not found: chem shift/row (% of total intensity)


Tyrosine (library entry number =208)
Hit ratio(% of total spectral intensity for metabolite): 61.6% (4 of 18 peaks were found)
Peaks found: chem shift/row (% of total intensity)
6.906/76(20.3%) , 6.906/54(20.3%) , 7.198/54(10.5%) , 7.198/76(10.5%)
Peaks not found: chem shift/row (% of total intensity)
3.947/62(7.1%) , 3.947/68(7.1%) , 3.947/48.5(5.5%) , 3.947/81.5(5.5%) , 6.906/47(1.6%) , 6.906/83(1.6%) , 3.057/56(1.5%) , 3.057/74(1.5%) , 3.057/36(1.4%) , 3.057/94(1.4%) , 3.202/90(1%) , 3.202/40(1%) , 3.202/53(1%) , 3.202/77(1%)
