# Supplementary material for: Pathomx: an interactive workflow-based tool for the analysis of metabolomic data
Source: BMC Bioinformatics. 2014 Dec 10;15(1):396. doi: 10.1186/s12859-014-0396-9 (PMC4271363; doi:10.1186/s12859-014-0396-9)
Supplement: Additional file 4: — 2D Processed NMR dataset – THP-1 N&H. Experimental data from THP-1 normoxia (N) and hypoxia (H) experiment acquired by 2D 1H JRES NMR on Bruker spectrometer and processed via the BML-NMR web service. [file 12859_2014_396_MOESM4_ESM.zip › BMLJOB_338/indiv_expno_outputs/104/expno_104_result.txt]

*********************************   FIMA OUTPUT **********************************
FIMA:  Field Independent Metabolite Analysis by JRES NMR spectroscopy.
http://bml-nmr.org.  Birmingham Metabolite Library NMR Data Mining Algorithm.  University of Birmingham, UK.
Program developed by Jonathan J. Byrne, Mark R. Viant, Shan He.  2010/2011.
***************************************************************************************

Job completed: 24-Jul-2013 14:33:46 on computer GLNXA64.  Job number 3 of 16.

Contents of title file: 
                                                                          
s  y  0  2  0  7  j  r  e  s     H  2  O  +  D  2  O     /  o  p  t  /  t  o  p  s  p  i  n  3  .  0  /  d  a  t  a  /  y  o  u  n  g  s  p  /  n  m  r     y  o  u  n  g  s  p     {  3        D  7     -     3  5  2  }  

Sample name is taken as                                                                          

________________________________________________________________________________________________________________

Table 1.  Sample quantification result:

                                 Metabolite name	Conc(mM) Hit ratio Int expl(%) Lib number 
                                        Glucose 	3.200       0.499       0.132       11       
                                    Lactic acid 	3.018       0.531       0.141       131       
                                        Maltose 	2.578       0.432       0.080       45       
                            Phosphoethanolamine 	1.644       0.428       0.066       167       
                            Glucose-6-phosphate 	1.264       0.648       0.064       105       
                                      Glutamine 	1.188       0.535       0.067       17       
                       Glycerophosphorylcholine 	1.078       0.900       0.133       186       
                                     Asparagine 	0.584       0.864       0.060       72       
                                        Leucine 	0.568       0.676       0.059       77       
                                       Fructose 	0.522       0.550       0.065       5       
                          Glutathione (reduced) 	0.440       0.666       0.058       92       
                                  Aspartic acid 	0.366       0.468       0.059       13       
                                        Alanine 	0.354       1.000       0.063       66       
                                     Isoleucine 	0.320       0.756       0.068       68       
                                        Glycine 	0.317       0.900       0.063       80       
                          Argininosuccinic acid 	0.263       0.570       0.057       109       
                                      Trehalose 	0.243       0.414       0.059       83       
                                     Creatinine 	0.204       0.699       0.059       29       
                                      Carnitine 	0.200       0.940       0.072       120       
                        N-Acetylaspartate (NAA) 	0.166       0.878       0.059       86       
                                         Valine 	0.161       0.740       0.062       36       
                         Glutathione (oxidised) 	0.156       0.510       0.057       91       
                                    Acetic acid 	0.149       0.900       0.061       117       
                              3-Methylhistidine 	0.127       0.870       0.057       74       
                                       Creatine 	0.113       1.000       0.059       122       
                             Malonyl coenzyme A 	0.100       0.434       0.059       145       
                     Uridine 5-diphosphoglucose 	0.089       0.498       0.055       165       
        Uridine-5-diphospho-N-acetylglucosamine 	0.069       0.897       0.057       171       
                                Porphobilinogen 	0.067       0.603       0.055       170       
                                       Tyrosine 	0.064       0.616       0.055       208       
                                      Ornithine 	0.063       0.592       0.055       79       
                                     Methionine 	0.051       0.951       0.057       82       
                                        Taurine 	0.051       0.679       0.056       181       
                                    Citric acid 	0.045       1.000       0.055       14       
                                  Succinic acid 	0.043       0.900       0.057       152       
                                    Formic acid 	0.043       0.900       0.055       148       
                                  Glycolic acid 	0.039       0.900       0.055       53       
                              Pyroglutamic acid 	0.039       0.620       0.055       127       
                                  Tartaric acid 	0.034       0.900       0.054       153       
                                        Betaine 	0.033       0.943       0.057       24       
                        N-Acetylneuraminic acid 	0.031       0.739       0.055       193       
Nicotinamide adenine dinucleotide hydrate (NAD) 	0.028       0.499       0.055       162       
                                      Adenosine 	0.027       0.717       0.054       113       
                                      Histamine 	0.024       0.508       0.055       94       
                                       Methanol 	0.019       0.900       0.055       202       
                                 Propionic acid 	0.017       0.914       0.055       154       
                                   Butyric acid 	0.008       0.401       0.055       119       
                   Uridine-5-diphosphogalactose 	0.007       0.424       0.054       189       
                N-acetylglucosamine-1-phosphate 	0.007       0.908       0.054       175       
                                  Ergothioneine 	0.006       0.894       0.055       1       
                               Anserine nitrate 	0.005       0.677       0.054       15       
                     3-Methyl-2-oxovaleric acid 	0.005       0.681       0.054       97       
                             N-Acetylmethionine 	0.005       0.650       0.055       137       
                         2-Aminoisobutyric acid 	0.004       0.900       0.054       33       
                                Phosphocreatine 	0.004       1.000       0.054       114       
                                        Ethanol 	0.003       0.601       0.054       203       
                               Pantothenic acid 	0.002       0.623       0.054       99       
                                  Acetylcholine 	0.002       1.000       0.054       22       
________________________________________________________________________________________________________________

Table 2.  Result of the screening step of the analysis (finding of library peaks in the the mixture JRES spectrum):

Glucose (library entry number =11)
Hit ratio(% of total spectral intensity for metabolite): 49.94% (28 of 75 peaks were found)
Peaks found: chem shift/row (% of total intensity)
3.414/65(5.6%) , 3.245/53(5.2%) , 3.245/77(5.2%) , 3.724/65(3%) , 3.737/42(2.8%) , 3.737/88(2.8%) , 3.414/41(2.6%) , 3.414/89(2.6%) , 3.737/57(2.6%) , 3.737/73(2.6%) , 3.724/41(2.4%) , 3.724/89(2.4%) , 3.778/56(1.1%) , 3.778/73.5(1.1%) , 3.467/65(1%) , 3.467/65(1%) , 3.475/65(0.9%) , 3.851/53(0.7%) , 3.851/77(0.7%) , 3.475/72(0.7%) , 3.475/57.5(0.7%) , 3.778/56(0.5%) , 3.778/73.5(0.5%) , 3.836/47.5(0.4%) , 3.836/82(0.4%) , 3.75/64.5(0.4%) , 3.367/64.5(0.3%) , 3.844/64.5(0.1%)
Peaks not found: chem shift/row (% of total intensity)
3.496/65(6.2%) , 3.257/77(5.3%) , 3.257/53(5.3%) , 3.496/42(4.1%) , 3.496/88(4.1%) , 3.905/52(2.4%) , 3.905/78(2.4%) , 3.905/47(2.2%) , 3.905/83(2.2%) , 3.467/73(0.7%) , 3.467/56.5(0.7%) , 3.467/82(0.7%) , 3.467/48(0.7%) , 3.475/47.5(0.6%) , 3.475/82.5(0.6%) , 3.467/72.5(0.6%) , 3.467/57(0.6%) , 3.475/87.5(0.6%) , 3.467/87.5(0.6%) , 3.467/41.5(0.6%) , 3.475/41.5(0.6%) , 3.467/48.5(0.6%) , 3.467/81.5(0.6%) , 3.421/64(0.6%) , 3.421/66(0.6%) , 3.467/87.5(0.5%) , 3.467/42(0.5%) , 3.778/42.5(0.5%) , 3.778/87.5(0.5%) , 3.421/40(0.4%) , 3.421/90(0.4%) , 3.851/46.5(0.4%) , 3.851/83(0.4%) , 5.24/69.5(0.3%) , 5.24/60(0.3%) , 3.836/61(0.2%) , 3.836/68.5(0.2%) , 3.778/42.5(0.2%) , 3.778/87(0.2%) , 3.748/56.5(0.2%) , 3.748/73.5(0.2%) , 3.75/49.5(0.2%) , 3.75/80.5(0.2%) , 3.813/5(0.2%) , 3.748/64.5(0.1%) , 3.75/56.5(0.1%) , 3.75/73.5(0.1%)

Lactic acid (library entry number =131)
Hit ratio(% of total spectral intensity for metabolite): 53.11% (8 of 16 peaks were found)
Peaks found: chem shift/row (% of total intensity)
1.334/74(22.5%) , 1.334/56(22.5%) , 4.124/74(3%) , 4.124/56(3%) , 4.124/91(0.6%) , 4.124/38(0.6%) , 4.135/56(0.4%) , 4.135/73.5(0.4%)
Peaks not found: chem shift/row (% of total intensity)
1.338/63(6.8%) , 1.338/67(6.8%) , 1.324/67(6.5%) , 1.324/63(6.5%) , 1.338/58.5(5.1%) , 1.338/71.5(5.1%) , 1.324/71.5(5%) , 1.324/58.5(5%)

Maltose (library entry number =45)
Hit ratio(% of total spectral intensity for metabolite): 43.17% (12 of 40 peaks were found)
Peaks found: chem shift/row (% of total intensity)
3.428/65(5.4%) , 3.277/53(4.6%) , 3.277/77(4.6%) , 3.294/53(4.6%) , 3.294/77(4.6%) , 3.78/65(4.4%) , 3.692/65(4.1%) , 3.647/65(3.7%) , 3.713/65(2.6%) , 3.979/65(2.4%) , 3.924/51.5(1.1%) , 3.924/78.5(1.1%)
Peaks not found: chem shift/row (% of total intensity)
3.428/41(4.2%) , 3.428/89(4.2%) , 3.78/42(3.5%) , 3.78/88(3.5%) , 3.692/89(2.9%) , 3.692/41(2.9%) , 3.592/82(2.7%) , 3.592/48(2.7%) , 5.414/60(2.6%) , 5.414/70(2.6%) , 3.592/56.5(2.5%) , 3.592/73.5(2.5%) , 3.867/52(2.1%) , 3.867/78(2.1%) , 3.713/40.5(1.7%) , 3.713/89.5(1.7%) , 3.647/41.5(1.7%) , 3.647/88.5(1.7%) , 3.979/88.5(1.5%) , 3.979/40.5(1.5%) , 3.867/47(1.3%) , 3.867/82.5(1.3%) , 3.78/73.5(0.6%) , 3.78/56.5(0.6%) , 3.592/52(0.6%) , 3.592/78(0.6%) , 3.816/44(0.5%) , 3.816/86(0.5%)

Phosphoethanolamine (library entry number =167)
Hit ratio(% of total spectral intensity for metabolite): 42.82% (5 of 10 peaks were found)
Peaks found: chem shift/row (% of total intensity)
3.979/78(8.9%) , 3.979/52(8.9%) , 3.992/52(8.5%) , 3.992/78(8.5%) , 3.979/64.5(7.9%)
Peaks not found: chem shift/row (% of total intensity)
3.227/76.5(14.8%) , 3.227/53.5(14.8%) , 3.227/60(10%) , 3.227/70(10%) , 3.992/64.5(7.7%)

Glucose-6-phosphate (library entry number =105)
Hit ratio(% of total spectral intensity for metabolite): 64.76% (16 of 31 peaks were found)
Peaks found: chem shift/row (% of total intensity)
3.503/65(6.9%) , 3.294/53.5(6.1%) , 3.294/76.5(6.1%) , 3.277/53(5.9%) , 3.277/77(5.9%) , 3.503/40.5(4.9%) , 3.503/89(4.9%) , 3.367/65(4.4%) , 4.006/69(3.6%) , 4.006/61(3.6%) , 4.006/61(3.6%) , 4.006/69(3.6%) , 3.571/65(2%) , 3.536/41(1.4%) , 3.536/88.5(1.4%) , 3.488/65.5(0.4%)
Peaks not found: chem shift/row (% of total intensity)
3.73/65(5.2%) , 3.73/40.5(3.8%) , 3.73/89(3.8%) , 3.574/40.5(3.7%) , 3.574/89.5(3.7%) , 3.577/40(3.4%) , 3.577/89.5(3.4%) , 3.577/65(2.7%) , 3.574/65(2%) , 3.574/52.5(0.9%) , 3.574/76.5(0.9%) , 3.577/52.5(0.7%) , 3.577/76.5(0.7%) , 4.05/55(0.1%) , 4.05/74.5(0.1%)

Glutamine (library entry number =17)
Hit ratio(% of total spectral intensity for metabolite): 53.48% (23 of 57 peaks were found)
Peaks found: chem shift/row (% of total intensity)
3.78/65(17.5%) , 3.78/81(8.3%) , 3.78/49(8.3%) , 2.438/65(3.9%) , 2.48/65(2%) , 2.48/65(1.9%) , 2.48/65(1.8%) , 2.48/65(1.5%) , 2.408/65(1%) , 2.158/73(0.9%) , 2.158/57(0.9%) , 2.408/65(0.8%) , 2.434/38.5(0.7%) , 2.434/91.5(0.7%) , 2.408/85.5(0.5%) , 2.408/44.5(0.5%) , 2.114/65(0.4%) , 2.408/85.5(0.4%) , 2.408/44.5(0.4%) , 2.48/25(0.3%) , 2.48/105(0.3%) , 2.48/25(0.2%) , 2.48/105(0.2%)
Peaks not found: chem shift/row (% of total intensity)
2.458/52.5(3.8%) , 2.458/77.5(3.8%) , 2.458/38(3.7%) , 2.458/92(3.7%) , 2.14/56.5(2.5%) , 2.14/73.5(2.5%) , 2.14/80.5(2.4%) , 2.14/49.5(2.4%) , 2.14/33.5(2.1%) , 2.14/96.5(2.1%) , 2.14/40.5(2%) , 2.14/89.5(2%) , 2.14/65(1.3%) , 2.121/56(0.9%) , 2.121/74(0.9%) , 2.166/46.5(0.6%) , 2.166/83.5(0.6%) , 2.13/62(0.6%) , 2.13/68(0.6%) , 2.13/61.5(0.6%) , 2.13/68.5(0.6%) , 2.13/65(0.6%) , 2.438/104(0.5%) , 2.438/25.5(0.5%) , 2.458/18.5(0.5%) , 2.458/111.5(0.5%) , 2.13/65(0.5%) , 2.13/46(0.5%) , 2.13/84(0.5%) , 2.438/45(0.5%) , 2.438/85(0.5%) , 2.13/84(0.5%) , 2.13/46(0.5%) , 2.434/65(0.4%)

Glycerophosphorylcholine (library entry number =186)
Hit ratio(% of total spectral intensity for metabolite): 90% (1 of 1 peaks were found)
Peaks found: chem shift/row (% of total intensity)
3.234/65(100%)
Peaks not found: chem shift/row (% of total intensity)


Asparagine (library entry number =72)
Hit ratio(% of total spectral intensity for metabolite): 86.45% (16 of 29 peaks were found)
Peaks found: chem shift/row (% of total intensity)
4.006/50(10.3%) , 4.006/80(10.3%) , 4.006/61(8.8%) , 4.006/69(8.8%) , 2.867/53(5.7%) , 2.867/77(5.7%) , 2.867/34(5.6%) , 2.867/96(5.6%) , 2.955/49(5.5%) , 2.955/81(5.5%) , 2.955/37(5.2%) , 2.955/93(5.2%) , 2.848/64.5(1.9%) , 2.972/65(1.4%) , 2.867/52(0.6%) , 2.867/78(0.6%)
Peaks not found: chem shift/row (% of total intensity)
2.936/65(2.1%) , 2.91/96.5(1.4%) , 2.91/33.5(1.4%) , 2.884/64.5(1.2%) , 2.884/65.5(1.2%) , 2.909/34(1.2%) , 2.909/96(1.2%) , 2.909/112(0.8%) , 2.909/18(0.8%) , 2.91/112(0.6%) , 2.91/18(0.6%) , 2.936/127(0.5%) , 2.936/4(0.4%)

Leucine (library entry number =77)
Hit ratio(% of total spectral intensity for metabolite): 67.56% (6 of 37 peaks were found)
Peaks found: chem shift/row (% of total intensity)
0.97/57(18.4%) , 0.97/73(18.4%) , 0.959/57(14.8%) , 0.959/73(14.8%) , 1.014/73.5(0.6%) , 1.014/56(0.6%)
Peaks not found: chem shift/row (% of total intensity)
3.741/47(7.2%) , 3.741/83(7.2%) , 1.682/65(1.6%) , 0.959/64.5(1.4%) , 1.749/65(1%) , 0.97/65(0.9%) , 1.714/51.5(0.8%) , 1.711/41(0.8%) , 1.702/64.5(0.7%) , 1.714/39.5(0.7%) , 1.714/90.5(0.7%) , 3.741/60.5(0.7%) , 3.741/69(0.7%) , 1.714/4(0.7%) , 1.714/125(0.7%) , 1.722/73.5(0.6%) , 1.722/56.5(0.6%) , 1.711/4(0.5%) , 1.711/125(0.5%) , 1.714/43(0.5%) , 1.714/87.5(0.5%) , 1.714/55.5(0.5%) , 1.714/74.5(0.5%) , 1.711/51(0.5%) , 1.711/79(0.5%) , 1.714/23(0.3%) , 1.714/107.5(0.3%) , 1.714/61.5(0.3%) , 1.714/68(0.3%) , 1.711/74(0.3%) , 1.711/55.5(0.3%)

Fructose (library entry number =5)
Hit ratio(% of total spectral intensity for metabolite): 54.99% (10 of 27 peaks were found)
Peaks found: chem shift/row (% of total intensity)
3.57/50(14.6%) , 3.57/80(14.6%) , 3.807/52(7.7%) , 3.807/78(7.7%) , 4.031/49(2.6%) , 4.031/81(2.6%) , 3.661/65(1.7%) , 3.58/49.5(1.4%) , 3.58/80(1.4%) , 3.57/65(0.8%)
Peaks not found: chem shift/row (% of total intensity)
3.72/50(13.4%) , 3.72/80(13.4%) , 3.903/48(2.7%) , 3.903/82(2.7%) , 3.903/56(2.4%) , 3.903/74(2.4%) , 3.683/57.5(1.3%) , 3.683/72.5(1.3%) , 3.605/49(1.2%) , 3.605/80.5(1.2%) , 4.004/65(0.8%) , 4.119/70(0.6%) , 4.119/60(0.6%) , 3.58/18(0.3%) , 3.58/111.5(0.3%) , 3.57/33.5(0.2%) , 4.04/64.5(0.2%)

Glutathione (reduced) (library entry number =92)
Hit ratio(% of total spectral intensity for metabolite): 66.55% (21 of 43 peaks were found)
Peaks found: chem shift/row (% of total intensity)
3.79/65(14.2%) , 3.79/65(13.5%) , 2.17/73.5(4.9%) , 2.17/56(4.9%) , 3.79/49(4.2%) , 3.79/81(4.2%) , 3.79/49(4.1%) , 3.79/81(4.1%) , 2.17/37(1.6%) , 2.17/92(1.6%) , 2.955/81(1.6%) , 2.955/49(1.6%) , 2.955/48(1%) , 2.955/47.5(0.9%) , 2.955/82(0.9%) , 2.547/65.5(0.7%) , 2.568/65.5(0.6%) , 2.568/65.5(0.6%) , 2.955/82.5(0.6%) , 2.547/64.5(0.4%) , 2.547/64(0.3%)
Peaks not found: chem shift/row (% of total intensity)
2.558/71.5(3.5%) , 2.558/58(3.5%) , 2.966/46.5(2%) , 2.966/82.5(2%) , 2.983/82(1.9%) , 2.983/46.5(1.9%) , 2.977/82(1.6%) , 2.977/47.5(1.6%) , 2.976/82(1.6%) , 2.976/47.5(1.6%) , 2.963/47(1.5%) , 2.963/83(1.5%) , 3.305/46.5(1.4%) , 3.305/83.5(1.4%) , 3.317/84(1.3%) , 3.317/46(1.3%) , 2.966/52.5(0.8%) , 2.966/75.5(0.7%) , 2.558/91(0.7%) , 2.558/39(0.7%) , 2.964/46(0.4%) , 2.964/83.5(0.4%)

Aspartic acid (library entry number =13)
Hit ratio(% of total spectral intensity for metabolite): 46.78% (6 of 14 peaks were found)
Peaks found: chem shift/row (% of total intensity)
3.902/59(9.8%) , 3.902/71(9.8%) , 2.815/47.5(7%) , 2.815/82.5(7%) , 2.815/93(6.6%) , 2.815/37(6.6%)
Peaks not found: chem shift/row (% of total intensity)
3.902/81(9.6%) , 3.902/49(9.6%) , 2.679/76(8.3%) , 2.679/54(8.3%) , 2.679/32(8.1%) , 2.679/98(8.1%) , 2.661/53.5(0.6%) , 2.661/76.5(0.6%)

Alanine (library entry number =66)
Hit ratio(% of total spectral intensity for metabolite): 100% (6 of 6 peaks were found)
Peaks found: chem shift/row (% of total intensity)
1.485/56(36.1%) , 1.485/74(36.1%) , 3.794/56(10.9%) , 3.794/74(10.9%) , 3.794/93(2.9%) , 3.794/37(2.9%)
Peaks not found: chem shift/row (% of total intensity)


Isoleucine (library entry number =68)
Hit ratio(% of total spectral intensity for metabolite): 75.57% (5 of 22 peaks were found)
Peaks found: chem shift/row (% of total intensity)
0.942/65(20.1%) , 1.014/56(19.2%) , 1.014/74(19.2%) , 0.942/46(8.5%) , 0.942/84(8.5%)
Peaks not found: chem shift/row (% of total intensity)
3.677/60(6.8%) , 3.677/70(6.8%) , 1.263/45(0.9%) , 1.263/85(0.9%) , 1.263/81(0.8%) , 1.263/49(0.8%) , 1.263/27(0.8%) , 1.263/103(0.8%) , 1.263/61(0.8%) , 1.263/69(0.8%) , 1.472/65(0.8%) , 1.472/79(0.6%) , 1.472/51(0.6%) , 1.472/98(0.6%) , 1.472/32(0.6%) , 1.472/44(0.5%) , 1.472/86(0.5%)

Glycine (library entry number =80)
Hit ratio(% of total spectral intensity for metabolite): 90% (1 of 1 peaks were found)
Peaks found: chem shift/row (% of total intensity)
3.571/65(100%)
Peaks not found: chem shift/row (% of total intensity)


Argininosuccinic acid (library entry number =109)
Hit ratio(% of total spectral intensity for metabolite): 56.98% (12 of 35 peaks were found)
Peaks found: chem shift/row (% of total intensity)
6.526/65(19.9%) , 3.78/65(5.8%) , 2.675/44(3.3%) , 2.675/86(3.3%) , 2.67/45(3.2%) , 2.67/85(3.2%) , 2.67/44(3.1%) , 2.67/86(3.1%) , 2.67/47.5(3.1%) , 2.67/82.5(3.1%) , 3.78/81(2.9%) , 3.78/49(2.9%)
Peaks not found: chem shift/row (% of total intensity)
3.286/65(5.9%) , 2.68/45(3.1%) , 2.68/85(3.1%) , 2.379/45.5(2.5%) , 2.379/84.5(2.5%) , 2.359/45(2.4%) , 2.359/85(2.4%) , 2.827/48(2%) , 2.827/82(2%) , 2.369/58.5(1.8%) , 2.369/71(1.8%) , 2.369/97.5(1.7%) , 2.369/32(1.7%) , 2.827/40(1.4%) , 2.827/89.5(1.4%) , 4.307/74(1.3%) , 4.307/56(1.3%) , 3.286/83(1.1%) , 3.286/47(1.1%) , 4.307/48(1.1%) , 4.307/82(1.1%) , 2.369/38.5(0.2%) , 2.369/92(0.2%)

Trehalose (library entry number =83)
Hit ratio(% of total spectral intensity for metabolite): 41.4% (6 of 32 peaks were found)
Peaks found: chem shift/row (% of total intensity)
3.86/65(11.4%) , 3.459/65(8.5%) , 3.459/89(6.8%) , 3.459/41(6.8%) , 3.778/57(3.9%) , 3.778/73(3.9%)
Peaks not found: chem shift/row (% of total intensity)
3.86/89(7.9%) , 3.86/41(7.9%) , 3.659/51(3.7%) , 3.659/79(3.7%) , 3.65/51(3.5%) , 3.65/79(3.5%) , 3.65/53(3.5%) , 3.65/77(3.5%) , 3.778/87(2.4%) , 3.778/43(2.4%) , 3.86/51.5(2%) , 3.86/78.5(2%) , 3.825/43(1.7%) , 3.825/87(1.7%) , 5.197/70(1.6%) , 5.197/60(1.6%) , 3.825/68.5(1.3%) , 3.825/61.5(1.3%) , 3.815/55.5(0.7%) , 3.815/74.5(0.7%) , 3.815/106(0.4%) , 3.815/24(0.4%) , 3.825/23.5(0.3%) , 3.825/106.5(0.3%) , 3.815/42(0.3%) , 3.815/87(0.3%)

Creatinine (library entry number =29)
Hit ratio(% of total spectral intensity for metabolite): 69.86% (1 of 3 peaks were found)
Peaks found: chem shift/row (% of total intensity)
3.048/65(69.9%)
Peaks not found: chem shift/row (% of total intensity)
4.065/66(15.1%) , 4.065/64(15.1%)

Carnitine (library entry number =120)
Hit ratio(% of total spectral intensity for metabolite): 94% (4 of 8 peaks were found)
Peaks found: chem shift/row (% of total intensity)
3.225/65(85.7%) , 3.428/65(4.1%) , 2.436/58(2.1%) , 2.436/72(2.1%)
Peaks not found: chem shift/row (% of total intensity)
2.45/73(2%) , 2.45/57(2%) , 3.435/70(1%) , 3.435/60(1%)

N-Acetylaspartate (NAA) (library entry number =86)
Hit ratio(% of total spectral intensity for metabolite): 87.83% (7 of 13 peaks were found)
Peaks found: chem shift/row (% of total intensity)
2.026/65(79.5%) , 2.504/45(2.4%) , 2.504/85(2.4%) , 2.504/57(0.9%) , 2.504/72(0.9%) , 2.504/32.5(0.9%) , 2.504/97(0.9%)
Peaks not found: chem shift/row (% of total intensity)
2.491/45(2.5%) , 2.491/85(2.5%) , 2.691/44(1.8%) , 2.691/86(1.8%) , 2.701/84(1.8%) , 2.701/46(1.8%)

Valine (library entry number =36)
Hit ratio(% of total spectral intensity for metabolite): 74.04% (4 of 14 peaks were found)
Peaks found: chem shift/row (% of total intensity)
0.993/56(19%) , 0.993/74(19%) , 1.046/56(18%) , 1.046/74(18%)
Peaks not found: chem shift/row (% of total intensity)
3.617/59(10.4%) , 3.617/71(10.4%) , 2.276/59(1%) , 2.276/71(1%) , 2.276/41(0.7%) , 2.276/89(0.7%) , 2.276/53(0.7%) , 2.276/77(0.7%) , 2.276/35(0.2%) , 2.276/95(0.2%)

Glutathione (oxidised) (library entry number =91)
Hit ratio(% of total spectral intensity for metabolite): 50.99% (15 of 50 peaks were found)
Peaks found: chem shift/row (% of total intensity)
3.78/65(15.8%) , 3.78/81(5.7%) , 3.78/49(5.7%) , 2.17/57(3.7%) , 2.17/73(3.7%) , 2.515/65(2.3%) , 2.515/65(2.1%) , 2.54/65(2%) , 2.54/65(2%) , 2.17/37(1.8%) , 2.17/93(1.8%) , 3.799/64.5(1.2%) , 3.799/64.5(1.2%) , 3.769/64.5(1.1%) , 3.78/64.5(1%)
Peaks not found: chem shift/row (% of total intensity)
2.971/47(4.1%) , 2.971/83(4.1%) , 3.306/47(3.7%) , 3.306/83(3.7%) , 3.317/47(3.4%) , 3.317/83(3.4%) , 2.991/47(3.3%) , 2.991/83(3.3%) , 5.716/65(1.9%) , 2.54/76(1.6%) , 2.54/54(1.6%) , 2.54/45(1.3%) , 2.54/85(1.3%) , 2.54/45(1.2%) , 2.54/85(1.2%) , 2.515/45(1.2%) , 2.515/85(1.2%) , 2.515/45(1.1%) , 2.515/85(1.1%) , 2.54/33(0.9%) , 2.54/97(0.9%) , 2.54/13.5(0.4%) , 2.54/116(0.4%) , 2.498/62(0.3%) , 2.498/68(0.3%) , 2.515/61.5(0.2%) , 2.515/68.5(0.2%) , 2.515/103(0.2%) , 2.515/26(0.2%) , 2.54/61(0.2%) , 2.54/69(0.2%) , 2.54/103.5(0.2%) , 2.54/27(0.2%) , 2.524/61(0.2%) , 2.524/69(0.2%)

Acetic acid (library entry number =117)
Hit ratio(% of total spectral intensity for metabolite): 90% (1 of 1 peaks were found)
Peaks found: chem shift/row (% of total intensity)
1.924/65(100%)
Peaks not found: chem shift/row (% of total intensity)


3-Methylhistidine (library entry number =74)
Hit ratio(% of total spectral intensity for metabolite): 86.95% (7 of 15 peaks were found)
Peaks found: chem shift/row (% of total intensity)
3.74/65(71%) , 3.962/82(5.3%) , 3.962/48(5.3%) , 3.313/52(1.5%) , 3.313/78(1.5%) , 3.247/76(1.2%) , 3.247/54(1.2%)
Peaks not found: chem shift/row (% of total intensity)
3.962/64(5.1%) , 3.313/93(1.4%) , 3.313/37(1.4%) , 8.069/68(1.2%) , 8.069/61.5(1.2%) , 3.247/35(0.9%) , 3.247/95(0.9%) , 7.131/65(0.9%)

Creatine (library entry number =122)
Hit ratio(% of total spectral intensity for metabolite): 100% (2 of 2 peaks were found)
Peaks found: chem shift/row (% of total intensity)
3.041/65(77.9%) , 3.938/65(22.1%)
Peaks not found: chem shift/row (% of total intensity)


Malonyl coenzyme A (library entry number =145)
Hit ratio(% of total spectral intensity for metabolite): 43.4% (5 of 25 peaks were found)
Peaks found: chem shift/row (% of total intensity)
3.543/65(22.9%) , 8.278/65(16.7%) , 3.679/65(1.8%) , 2.438/65(1.4%) , 2.661/65(0.6%)
Peaks not found: chem shift/row (% of total intensity)
3.129/65(12.7%) , 8.551/65(10%) , 0.724/65(7.2%) , 0.862/65(5.3%) , 6.178/65(4.6%) , 6.164/65(4.2%) , 4.004/65(3.1%) , 3.031/65(1.9%) , 3.031/82(1%) , 3.031/48(1%) , 0.737/65(0.9%) , 2.353/65(0.8%) , 3.353/57(0.7%) , 3.353/73(0.7%) , 2.622/65(0.7%) , 2.438/48(0.5%) , 2.438/82(0.5%) , 0.846/65(0.4%) , 3.353/89(0.3%) , 3.353/41(0.3%)

Uridine 5-diphosphoglucose (library entry number =165)
Hit ratio(% of total spectral intensity for metabolite): 49.79% (15 of 35 peaks were found)
Peaks found: chem shift/row (% of total intensity)
7.949/75(17.7%) , 7.949/55(17.7%) , 3.78/65(3.8%) , 3.475/65(2.6%) , 3.794/55(1%) , 3.794/75(1%) , 3.548/56.5(0.7%) , 3.548/73.5(0.7%) , 3.548/48(0.7%) , 3.548/81.5(0.7%) , 3.548/48(0.7%) , 3.548/82(0.7%) , 3.548/48(0.7%) , 3.548/56(0.6%) , 3.548/73(0.6%)
Peaks not found: chem shift/row (% of total intensity)
5.985/75(13.3%) , 5.985/55(13.3%) , 3.78/41(3%) , 3.78/89(3%) , 3.475/89(2.1%) , 3.475/40.5(2.1%) , 5.995/65(1.9%) , 3.87/46(1.2%) , 3.87/83(1.2%) , 5.6/60.5(1.2%) , 5.6/69.5(1.2%) , 5.614/60.5(1.2%) , 5.614/69.5(1.2%) , 5.995/55(1%) , 5.995/75(1%) , 5.985/64.5(0.7%) , 3.794/42.5(0.3%) , 3.794/87.5(0.3%) , 3.87/51.5(0.3%) , 3.87/78.5(0.3%)

Uridine-5-diphospho-N-acetylglucosamine (library entry number =171)
Hit ratio(% of total spectral intensity for metabolite): 89.67% (5 of 13 peaks were found)
Peaks found: chem shift/row (% of total intensity)
2.084/65(51.5%) , 7.949/55(11%) , 7.949/75(11%) , 5.975/55(8%) , 5.975/75(8%)
Peaks not found: chem shift/row (% of total intensity)
3.561/65(1.7%) , 3.816/65(1.5%) , 5.975/65(1.3%) , 5.989/65(1.2%) , 3.816/41(1.2%) , 3.816/89(1.2%) , 3.561/89.5(1.1%) , 3.561/40.5(1.1%)

Porphobilinogen (library entry number =170)
Hit ratio(% of total spectral intensity for metabolite): 60.32% (2 of 8 peaks were found)
Peaks found: chem shift/row (% of total intensity)
3.414/65(40.6%) , 4.168/65(19.7%)
Peaks not found: chem shift/row (% of total intensity)
2.401/45.5(10.2%) , 2.401/84.5(10.2%) , 2.401/64.5(6.4%) , 2.66/85(5.2%) , 2.66/45(5.2%) , 2.66/65(2.5%)

Tyrosine (library entry number =208)
Hit ratio(% of total spectral intensity for metabolite): 61.6% (4 of 18 peaks were found)
Peaks found: chem shift/row (% of total intensity)
6.907/76(20.3%) , 6.907/54(20.3%) , 7.198/54(10.5%) , 7.198/76(10.5%)
Peaks not found: chem shift/row (% of total intensity)
3.947/62(7.1%) , 3.947/68(7.1%) , 3.947/48.5(5.5%) , 3.947/81.5(5.5%) , 6.907/47(1.6%) , 6.907/83(1.6%) , 3.057/56(1.5%) , 3.057/74(1.5%) , 3.057/36(1.4%) , 3.057/94(1.4%) , 3.202/90(1%) , 3.202/40(1%) , 3.202/53(1%) , 3.202/77(1%)

Ornithine (library entry number =79)
Hit ratio(% of total spectral intensity for metabolite): 59.25% (5 of 23 peaks were found)
Peaks found: chem shift/row (% of total intensity)
3.067/65(25.1%) , 3.79/65(17.4%) , 3.79/49(7.9%) , 3.79/81(7.9%) , 1.943/65(0.9%)
Peaks not found: chem shift/row (% of total intensity)
3.067/84(16.7%) , 3.067/46(16.7%) , 1.836/103(0.8%) , 1.836/27(0.8%) , 1.946/53(0.6%) , 1.946/78(0.5%) , 1.841/62(0.5%) , 1.841/68(0.5%) , 1.943/31(0.5%) , 1.943/40(0.4%) , 1.946/41(0.4%) , 1.946/40(0.4%) , 1.946/100(0.4%) , 1.946/31(0.4%) , 1.943/53(0.3%) , 1.943/77(0.3%) , 1.943/72(0.3%) , 1.943/57(0.3%)

Methionine (library entry number =82)
Hit ratio(% of total spectral intensity for metabolite): 95.05% (4 of 7 peaks were found)
Peaks found: chem shift/row (% of total intensity)
2.143/65(80.1%) , 2.648/65(6%) , 2.648/84(4.4%) , 2.648/46(4.4%)
Peaks not found: chem shift/row (% of total intensity)
3.863/81(1.7%) , 3.863/49(1.7%) , 3.863/65(1.5%)

Taurine (library entry number =181)
Hit ratio(% of total spectral intensity for metabolite): 67.93% (4 of 6 peaks were found)
Peaks found: chem shift/row (% of total intensity)
3.428/65(25.2%) , 3.271/65(19.1%) , 3.271/48(11.8%) , 3.271/82(11.8%)
Peaks not found: chem shift/row (% of total intensity)
3.428/48(16%) , 3.428/82(16%)

Citric acid (library entry number =14)
Hit ratio(% of total spectral intensity for metabolite): 100% (4 of 4 peaks were found)
Peaks found: chem shift/row (% of total intensity)
2.543/46(26.2%) , 2.543/84(26.2%) , 2.67/46(23.8%) , 2.67/84(23.8%)
Peaks not found: chem shift/row (% of total intensity)


Succinic acid (library entry number =152)
Hit ratio(% of total spectral intensity for metabolite): 90% (1 of 1 peaks were found)
Peaks found: chem shift/row (% of total intensity)
2.408/65(100%)
Peaks not found: chem shift/row (% of total intensity)


Formic acid (library entry number =148)
Hit ratio(% of total spectral intensity for metabolite): 90% (1 of 1 peaks were found)
Peaks found: chem shift/row (% of total intensity)
8.46/65(100%)
Peaks not found: chem shift/row (% of total intensity)


Glycolic acid (library entry number =53)
Hit ratio(% of total spectral intensity for metabolite): 90% (1 of 1 peaks were found)
Peaks found: chem shift/row (% of total intensity)
3.95/65(100%)
Peaks not found: chem shift/row (% of total intensity)


Pyroglutamic acid (library entry number =127)
Hit ratio(% of total spectral intensity for metabolite): 62.04% (11 of 80 peaks were found)
Peaks found: chem shift/row (% of total intensity)
2.408/65(11.4%) , 2.408/65(9.9%) , 2.408/86(8.8%) , 2.408/44(8.8%) , 2.408/86(7.5%) , 2.408/44(7.5%) , 2.037/75(2%) , 2.037/55(2%) , 2.504/71(1.9%) , 2.504/59(1.9%) , 2.053/65(0.2%)
Peaks not found: chem shift/row (% of total intensity)
2.504/38(1.7%) , 2.504/92(1.7%) , 2.037/63.5(1.5%) , 2.037/66.5(1.5%) , 2.037/42(1.5%) , 2.037/88(1.5%) , 2.504/17(1.1%) , 2.504/112(1.1%) , 2.037/22(0.9%) , 2.037/108(0.9%) , 2.39/65(0.9%) , 2.504/80(0.9%) , 2.504/49.5(0.9%) , 4.184/61(0.8%) , 4.184/69(0.8%) , 2.037/96(0.8%) , 2.037/34(0.8%) , 4.184/84(0.8%) , 4.184/46(0.8%) , 2.03/64(0.7%) , 2.03/66(0.7%) , 2.525/54(0.6%) , 2.525/75(0.6%) , 2.501/48(0.6%) , 2.501/81.5(0.6%) , 2.499/65(0.5%) , 2.501/65(0.5%) , 2.501/62(0.4%) , 2.501/68(0.4%) , 2.499/48(0.4%) , 2.499/81.5(0.4%) , 2.496/75(0.4%) , 2.496/55(0.4%) , 2.519/48.5(0.4%) , 2.519/81.5(0.4%) , 2.494/75.5(0.4%) , 2.494/54.5(0.4%) , 2.03/48(0.4%) , 2.03/82(0.4%) , 2.499/75.5(0.4%) , 2.499/54.5(0.4%) , 2.519/65(0.4%) , 2.519/63(0.4%) , 2.519/67(0.4%) , 2.03/71(0.3%) , 2.03/59(0.3%) , 2.03/46(0.3%) , 2.03/84(0.3%) , 2.501/59(0.3%) , 2.501/71(0.3%) , 2.501/75(0.3%) , 2.501/55(0.3%) , 2.519/54.5(0.3%) , 2.519/75(0.3%) , 2.03/29.5(0.2%) , 2.03/100.5(0.2%) , 2.501/101.5(0.2%) , 2.501/28(0.2%) , 2.496/48(0.2%) , 2.496/82(0.2%) , 2.03/55(0.2%) , 2.03/75(0.2%) , 2.519/28(0.2%) , 2.519/101(0.2%) , 2.525/68.5(0.2%) , 2.525/62(0.2%) , 2.525/65(0.1%) , 2.501/35.5(0.1%) , 2.501/94.5(0.1%)

Tartaric acid (library entry number =153)
Hit ratio(% of total spectral intensity for metabolite): 90% (1 of 1 peaks were found)
Peaks found: chem shift/row (% of total intensity)
4.331/65(100%)
Peaks not found: chem shift/row (% of total intensity)


Betaine (library entry number =24)
Hit ratio(% of total spectral intensity for metabolite): 94.33% (1 of 2 peaks were found)
Peaks found: chem shift/row (% of total intensity)
3.271/65(94.3%)
Peaks not found: chem shift/row (% of total intensity)
3.903/65(5.7%)

N-Acetylneuraminic acid (library entry number =193)
Hit ratio(% of total spectral intensity for metabolite): 73.89% (10 of 27 peaks were found)
Peaks found: chem shift/row (% of total intensity)
2.062/65(59.8%) , 3.624/58(2%) , 3.624/72(2%) , 3.851/53(1.9%) , 3.851/77(1.9%) , 3.99/51.5(1.8%) , 3.99/78.5(1.8%) , 3.769/65(1.4%) , 3.769/49(0.7%) , 3.769/81(0.7%)
Peaks not found: chem shift/row (% of total intensity)
2.046/65(5.9%) , 3.624/42(1.8%) , 3.624/88(1.8%) , 1.83/65(1.7%) , 2.238/65(1.7%) , 3.851/46(1.5%) , 3.851/84(1.5%) , 2.222/55(1.3%) , 2.222/75(1.3%) , 1.83/96(1.1%) , 1.83/34(1.1%) , 2.222/88(1%) , 2.222/42(1%) , 3.769/58.5(0.9%) , 3.769/71.5(0.9%) , 3.769/88(0.7%) , 3.769/42(0.7%)

Nicotinamide adenine dinucleotide hydrate (NAD) (library entry number =162)
Hit ratio(% of total spectral intensity for metabolite): 49.92% (2 of 23 peaks were found)
Peaks found: chem shift/row (% of total intensity)
8.182/65(29.3%) , 8.426/65(20.6%)
Peaks not found: chem shift/row (% of total intensity)
6.035/65(9.1%) , 6.047/65(7.4%) , 6.074/65(3.5%) , 6.066/65(3.4%) , 8.844/78(2.4%) , 8.844/52(2.4%) , 8.844/58(2.2%) , 8.844/72(2.2%) , 9.151/57(1.8%) , 9.151/73(1.8%) , 8.204/64.5(1.8%) , 8.204/83(1.4%) , 8.204/47(1.4%) , 9.342/62(1.4%) , 9.342/68(1.4%) , 9.151/76(1.4%) , 9.151/54(1.4%) , 9.342/60(1.2%) , 9.342/70(1.2%) , 8.505/65(0.6%) , 8.268/65(0.5%)

Adenosine (library entry number =113)
Hit ratio(% of total spectral intensity for metabolite): 71.65% (2 of 4 peaks were found)
Peaks found: chem shift/row (% of total intensity)
8.255/65(39.4%) , 8.345/65(32.2%)
Peaks not found: chem shift/row (% of total intensity)
6.079/65(14.3%) , 6.066/65(14%)

Histamine (library entry number =94)
Hit ratio(% of total spectral intensity for metabolite): 50.81% (4 of 12 peaks were found)
Peaks found: chem shift/row (% of total intensity)
3.306/65(28.7%) , 3.041/65(9.4%) , 8.146/65(6.5%) , 8.146/65(6.3%)
Peaks not found: chem shift/row (% of total intensity)
3.306/83(12%) , 3.306/47(12%) , 7.977/65(6.2%) , 7.158/65(4.3%) , 3.041/47(3.7%) , 3.041/83(3.7%) , 7.158/62(3.6%) , 7.158/68(3.6%)

Methanol (library entry number =202)
Hit ratio(% of total spectral intensity for metabolite): 90% (1 of 1 peaks were found)
Peaks found: chem shift/row (% of total intensity)
3.367/65(100%)
Peaks not found: chem shift/row (% of total intensity)


Propionic acid (library entry number =154)
Hit ratio(% of total spectral intensity for metabolite): 91.37% (5 of 7 peaks were found)
Peaks found: chem shift/row (% of total intensity)
1.059/65(33.9%) , 1.059/45(14.4%) , 1.059/85(14.4%) , 2.187/55(14.3%) , 2.187/75(14.3%)
Peaks not found: chem shift/row (% of total intensity)
2.187/94(4.3%) , 2.187/36(4.3%)

Butyric acid (library entry number =119)
Hit ratio(% of total spectral intensity for metabolite): 40.12% (2 of 12 peaks were found)
Peaks found: chem shift/row (% of total intensity)
0.897/65(28.6%) , 2.161/65(11.5%)
Peaks not found: chem shift/row (% of total intensity)
0.897/84(12%) , 0.897/46(12%) , 2.161/84(7.9%) , 2.161/46(7.9%) , 1.561/56(6%) , 1.561/74(6%) , 1.561/93(3.3%) , 1.561/37(3.3%) , 1.561/112(0.7%) , 1.561/18(0.7%)

Uridine-5-diphosphogalactose (library entry number =189)
Hit ratio(% of total spectral intensity for metabolite): 42.36% (10 of 53 peaks were found)
Peaks found: chem shift/row (% of total intensity)
7.949/55(18.6%) , 7.949/75(18.6%) , 3.75/65(1.7%) , 3.737/57(0.7%) , 3.737/72.5(0.7%) , 3.737/56.5(0.5%) , 3.737/73.5(0.5%) , 3.737/72(0.5%) , 3.724/65(0.2%) , 3.737/43.5(0.2%)
Peaks not found: chem shift/row (% of total intensity)
5.985/55(15.3%) , 5.985/75(15.3%) , 3.924/82(1.7%) , 3.924/48(1.7%) , 5.652/70(1.6%) , 5.652/60(1.6%) , 3.924/56(1.5%) , 3.924/74(1.5%) , 5.637/60.5(1.5%) , 5.637/69.5(1.5%) , 4.041/65(1.2%) , 4.381/60.5(0.8%) , 4.381/69.5(0.8%) , 5.985/64.5(0.6%) , 3.75/81(0.6%) , 3.75/48.5(0.6%) , 3.815/83(0.6%) , 3.815/47(0.6%) , 4.381/65(0.5%) , 3.822/82.5(0.5%) , 3.822/47(0.5%) , 3.815/73(0.5%) , 3.815/56.5(0.5%) , 3.822/56.5(0.5%) , 3.822/73(0.5%) , 3.768/59(0.4%) , 3.768/71(0.4%) , 3.737/85.5(0.3%) , 3.737/44.5(0.3%) , 3.76/55(0.3%) , 3.76/75(0.3%) , 3.75/35(0.3%) , 3.75/94.5(0.3%) , 3.768/40(0.2%) , 3.768/89.5(0.2%) , 3.76/83(0.2%) , 3.778/51.5(0.2%) , 3.778/78.5(0.2%) , 3.76/65(0.2%) , 3.76/44.5(0.2%) , 3.737/85(0.2%) , 3.773/46(0.2%) , 3.773/83.5(0.2%)

N-acetylglucosamine-1-phosphate (library entry number =175)
Hit ratio(% of total spectral intensity for metabolite): 90.79% (6 of 11 peaks were found)
Peaks found: chem shift/row (% of total intensity)
2.072/65(81.8%) , 3.503/65(2.9%) , 3.503/89(1.9%) , 3.503/41(1.9%) , 3.778/56(1.1%) , 3.778/74(1.1%)
Peaks not found: chem shift/row (% of total intensity)
3.806/65(3.3%) , 3.806/40(2%) , 3.806/90(2%) , 3.778/42.5(1%) , 3.778/87.5(1%)

Ergothioneine (library entry number =1)
Hit ratio(% of total spectral intensity for metabolite): 89.35% (3 of 7 peaks were found)
Peaks found: chem shift/row (% of total intensity)
3.271/65(85.6%) , 3.893/75(1.9%) , 3.893/55(1.9%)
Peaks not found: chem shift/row (% of total intensity)
6.805/64(3.5%) , 6.805/66(3.5%) , 3.893/85(1.8%) , 3.893/45(1.8%)

Anserine nitrate (library entry number =15)
Hit ratio(% of total spectral intensity for metabolite): 67.7% (12 of 42 peaks were found)
Peaks found: chem shift/row (% of total intensity)
3.78/65(49.3%) , 3.225/63.5(3.9%) , 3.225/66.5(3.9%) , 3.038/85(1.3%) , 3.038/45(1.3%) , 3.038/85(1.3%) , 3.038/45(1.3%) , 2.67/45(1.2%) , 2.67/85(1.2%) , 2.648/65(1%) , 2.661/65(1%) , 3.205/65(0.9%)
Peaks not found: chem shift/row (% of total intensity)
3.227/44.5(2%) , 3.227/85.5(2%) , 3.225/49.5(2%) , 3.225/80.5(2%) , 2.659/44(1.7%) , 2.659/86(1.7%) , 3.235/84.5(1.5%) , 3.235/45.5(1.5%) , 3.24/84.5(1.5%) , 3.24/45.5(1.5%) , 2.694/65(1.2%) , 2.694/46.5(1.1%) , 2.694/83.5(1.1%) , 2.681/65(1%) , 2.723/45(0.9%) , 2.723/85(0.9%) , 2.723/43(0.8%) , 2.723/86.5(0.8%) , 2.681/85.5(0.8%) , 2.706/25(0.6%) , 2.706/104(0.6%) , 2.709/64(0.6%) , 2.659/61(0.6%) , 2.659/69(0.6%) , 2.67/103(0.6%) , 2.67/26.5(0.6%) , 2.709/44.5(0.6%) , 2.709/85.5(0.6%) , 2.659/102(0.5%) , 2.659/27(0.5%)

3-Methyl-2-oxovaleric acid (library entry number =97)
Hit ratio(% of total spectral intensity for metabolite): 68.07% (5 of 21 peaks were found)
Peaks found: chem shift/row (% of total intensity)
1.102/56(24.3%) , 1.102/74(24.3%) , 0.897/65(17.4%) , 2.931/56(1%) , 2.931/74(1%)
Peaks not found: chem shift/row (% of total intensity)
0.897/46(8.1%) , 0.897/84(8.1%) , 1.703/65(2.2%) , 1.703/47(2%) , 1.703/83(2%) , 1.46/48(1.3%) , 1.46/82(1.3%) , 1.703/29(1.1%) , 1.703/101(1.1%) , 1.46/65(1%) , 1.46/29(0.9%) , 1.46/101(0.9%) , 2.931/91(0.7%) , 2.931/39(0.7%) , 1.46/10(0.2%) , 1.46/120(0.2%)

N-Acetylmethionine (library entry number =137)
Hit ratio(% of total spectral intensity for metabolite): 65.03% (1 of 2 peaks were found)
Peaks found: chem shift/row (% of total intensity)
2.114/65(65%)
Peaks not found: chem shift/row (% of total intensity)
2.039/65(35%)

2-Aminoisobutyric acid (library entry number =33)
Hit ratio(% of total spectral intensity for metabolite): 90% (1 of 1 peaks were found)
Peaks found: chem shift/row (% of total intensity)
1.492/65(100%)
Peaks not found: chem shift/row (% of total intensity)


Phosphocreatine (library entry number =114)
Hit ratio(% of total spectral intensity for metabolite): 100% (2 of 2 peaks were found)
Peaks found: chem shift/row (% of total intensity)
3.048/65(80.9%) , 3.95/65(19.1%)
Peaks not found: chem shift/row (% of total intensity)


Ethanol (library entry number =203)
Hit ratio(% of total spectral intensity for metabolite): 60.06% (3 of 7 peaks were found)
Peaks found: chem shift/row (% of total intensity)
1.189/65(31.3%) , 3.664/56(14.4%) , 3.664/74(14.4%)
Peaks not found: chem shift/row (% of total intensity)
1.189/83(15.6%) , 1.189/47(15.6%) , 3.664/38(4.4%) , 3.664/92(4.4%)

Pantothenic acid (library entry number =99)
Hit ratio(% of total spectral intensity for metabolite): 62.33% (5 of 15 peaks were found)
Peaks found: chem shift/row (% of total intensity)
0.897/65(24.2%) , 0.934/65(20.8%) , 3.995/65(8.4%) , 3.528/79(4.5%) , 3.528/51(4.5%)
Peaks not found: chem shift/row (% of total intensity)
2.423/65(8.5%) , 3.404/79(6.9%) , 3.404/51(6.9%) , 2.423/47.5(3.5%) , 2.423/82.5(3.5%) , 3.447/72.5(2.6%) , 3.447/57.5(2.6%) , 3.447/40(1.3%) , 3.447/90(1.3%) , 3.447/65(0.3%)

Acetylcholine (library entry number =22)
Hit ratio(% of total spectral intensity for metabolite): 100% (2 of 2 peaks were found)
Peaks found: chem shift/row (% of total intensity)
3.225/65(57.1%) , 2.151/65(42.9%)
Peaks not found: chem shift/row (% of total intensity)


________________________________________________________________________________________________________________

Table 3.  Information to help in the interpretation of the pJRES graphical output of the analysis.
For each peak in the estimate pJRES spectrum (visible in yellow in the associated graphical output file) is given
the chemical shift, intensity and contributing metabolites with percentage contributions.
This table is ordered by intensity, with the most intense estimated pJRES peak detailed first.

Chemical shift	Intensity of estimated pJRES	Contributing metabolites/percentages
3.237	0.2082	Glycerophosphorylcholine(86.1%); Glucose(8.3%); Phosphoethanolamine(4.3%); Carnitine(1.2%); Anserine nitrate(0%); Betaine(0%); Acetylcholine(0%); Ergothioneine(0%); 
1.332	0.1952	Lactic acid(100%); 
3.497	0.05366	Glucose(95.3%); Glucose-6-phosphate(4.7%); N-acetylglucosamine-1-phosphate(0%); 
3.737	0.04585	Glucose(82.9%); 3-Methylhistidine(11.2%); Leucine(3.8%); Glucose-6-phosphate(1.4%); Fructose(0.5%); Glutathione (oxidised)(0.2%); Uridine-5-diphosphogalactose(0%); 
3.777	0.04512	Maltose(35.8%); Glutamine(24.7%); Glucose(23.8%); Glutathione (oxidised)(7%); Argininosuccinic acid(3.1%); Glutathione (reduced)(2.1%); Trehalose(1.6%); Uridine 5-diphosphoglucose(0.9%); Alanine(0.5%); Anserine nitrate(0.4%); Ornithine(0.1%); N-Acetylneuraminic acid(0%); Uridine-5-diphosphogalactose(0%); N-acetylglucosamine-1-phosphate(0%); 
3.572	0.0437	Glycine(67.5%); Fructose(17.2%); Glucose-6-phosphate(14%); Maltose(1.2%); Malonyl coenzyme A(0.1%); Uridine-5-diphospho-N-acetylglucosamine(0%); 
3.902	0.04076	Glucose(71.9%); Aspartic acid(18.4%); Fructose(8.5%); Betaine(1.2%); Ergothioneine(0%); Glycolic acid(0%); Creatine(0%); 
3.257	0.04051	Glucose(86.9%); Glycerophosphorylcholine(11.3%); Betaine(0.8%); Carnitine(0.6%); Taurine(0.2%); Ergothioneine(0.2%); Anserine nitrate(0.1%); Acetylcholine(0%); 
3.722	0.03588	Glucose(72.8%); Fructose(23%); Glucose-6-phosphate(3.8%); 3-Methylhistidine(0.3%); Uridine-5-diphosphogalactose(0%); 
3.412	0.03341	Glucose(93%); Porphobilinogen(6.5%); Taurine(0.3%); Carnitine(0.2%); Methanol(0%); Pantothenic acid(0%); 
3.427	0.02875	Maltose(70.5%); Glucose(12.7%); Taurine(8.6%); Carnitine(7.8%); Porphobilinogen(0.4%); Methanol(0%); 
4.122	0.02739	Lactic acid(99.2%); Fructose(0.8%); 
3.277	0.02461	Maltose(55%); Glucose-6-phosphate(24.7%); Betaine(8.1%); Glycerophosphorylcholine(5.7%); Taurine(2%); Glucose(2%); Argininosuccinic acid(1.1%); Ergothioneine(1.1%); Carnitine(0.3%); Histamine(0%); Acetylcholine(0%); 
3.542	0.02185	Glucose(67.5%); Malonyl coenzyme A(28.8%); Fructose(1.2%); Glucose-6-phosphate(1.2%); Glycine(0.8%); Uridine 5-diphosphoglucose(0.5%); Pantothenic acid(0%); 
3.292	0.02134	Maltose(65.6%); Glucose-6-phosphate(28.6%); Glycerophosphorylcholine(3.2%); Argininosuccinic acid(1.2%); Betaine(0.5%); Histamine(0.3%); Glutathione (oxidised)(0.3%); Taurine(0.1%); Carnitine(0.1%); Ergothioneine(0.1%); Methanol(0%); Acetylcholine(0%); 
3.472	0.02108	Glucose(97.1%); Uridine 5-diphosphoglucose(1.5%); Trehalose(1.4%); Taurine(0%); 
1.922	0.02048	Acetic acid(100%); N-Acetylmethionine(0%); 
1.487	0.01949	Alanine(98.4%); 2-Aminoisobutyric acid(1.6%); 
1.012	0.01896	Isoleucine(96.9%); Valine(2.4%); Leucine(0.7%); Propionic acid(0%); 
3.977	0.01886	Phosphoethanolamine(60.8%); Maltose(39.1%); Glycolic acid(0.1%); N-Acetylneuraminic acid(0%); Pantothenic acid(0%); 
0.9423	0.01863	Isoleucine(97.6%); Leucine(2.3%); Pantothenic acid(0.1%); Valine(0%); Butyric acid(0%); 3-Methyl-2-oxovaleric acid(0%); 
3.042	0.01838	Creatine(64.5%); Creatinine(32.8%); Histamine(2.3%); Malonyl coenzyme A(0.2%); Phosphocreatine(0.2%); Anserine nitrate(0%); Ornithine(0%); 
3.592	0.01723	Maltose(93.4%); Fructose(4.1%); Glycine(1.7%); Glucose-6-phosphate(0.5%); Valine(0.4%); 
3.692	0.0165	Maltose(97.5%); Isoleucine(1.5%); Fructose(1%); Malonyl coenzyme A(0%); Ethanol(0%); 
3.992	0.01571	Phosphoethanolamine(80.6%); Glucose-6-phosphate(16.2%); Asparagine(1.4%); N-Acetylneuraminic acid(1%); Malonyl coenzyme A(0.6%); Pantothenic acid(0.2%); Glycolic acid(0%); Fructose(0%); 
2.142	0.01533	Glutamine(52.8%); Methionine(46.7%); Acetylcholine(0.2%); N-Acetylneuraminic acid(0.2%); Butyric acid(0.1%); N-Acetylmethionine(0%); Propionic acid(0%); 
2.027	0.01522	N-Acetylaspartate (NAA)(99.1%); Pyroglutamic acid(0.4%); N-Acetylmethionine(0.3%); N-Acetylneuraminic acid(0.2%); N-acetylglucosamine-1-phosphate(0%); 
3.867	0.01438	Maltose(70.9%); Trehalose(26.2%); Methionine(1.9%); Uridine 5-diphosphoglucose(0.9%); N-Acetylneuraminic acid(0.1%); 
3.647	0.01359	Maltose(91.1%); Trehalose(8.6%); Valine(0.1%); Isoleucine(0.1%); Ethanol(0%); N-Acetylneuraminic acid(0%); 
2.457	0.01224	Glutamine(90.3%); Carnitine(9.5%); Succinic acid(0.1%); Pyroglutamic acid(0.1%); 
4.007	0.01162	Asparagine(65.7%); Glucose-6-phosphate(22.2%); Malonyl coenzyme A(6.9%); Fructose(4.8%); Phosphoethanolamine(0.3%); Pantothenic acid(0%); Glycolic acid(0%); 
3.707	0.01091	Maltose(87.3%); Fructose(12.6%); Isoleucine(0%); 
0.9923	0.01075	Valine(94%); Isoleucine(4.6%); Leucine(1.4%); 
2.407	0.01065	Succinic acid(77.5%); Glutamine(7.8%); Pyroglutamic acid(7.4%); Porphobilinogen(4.2%); Carnitine(3.1%); Pantothenic acid(0%); 
2.677	0.008934	Aspartic acid(69.1%); Argininosuccinic acid(25.6%); Citric acid(5%); N-Acetylaspartate (NAA)(0.2%); Anserine nitrate(0.1%); 
1.047	0.008122	Valine(96.8%); Propionic acid(1.8%); Isoleucine(1.5%); 3-Methyl-2-oxovaleric acid(0%); 
5.412	0.00772	Maltose(100%); 
3.677	0.007152	Isoleucine(90.8%); Malonyl coenzyme A(6.2%); Fructose(2.9%); Ethanol(0.1%); 
0.9723	0.006932	Leucine(93.2%); Valine(3.6%); Isoleucine(3.1%); 
3.852	0.006902	Glucose(80.9%); Trehalose(14.5%); N-Acetylneuraminic acid(4%); Methionine(0.7%); 
0.9573	0.006206	Leucine(84.7%); Isoleucine(14.3%); Valine(0.9%); Pantothenic acid(0%); Butyric acid(0%); 
3.807	0.005558	Fructose(85.2%); Alanine(5.2%); Trehalose(4.2%); Glutathione (oxidised)(2%); Glucose(1.9%); N-acetylglucosamine-1-phosphate(0.9%); Uridine-5-diphospho-N-acetylglucosamine(0.4%); Anserine nitrate(0%); Ornithine(0%); Uridine-5-diphosphogalactose(0%); 
2.437	0.005444	Glutamine(45.9%); Carnitine(41.4%); Malonyl coenzyme A(11.8%); Succinic acid(0.7%); Pyroglutamic acid(0.2%); Pantothenic acid(0%); 
2.867	0.005247	Asparagine(100%); 
3.367	0.005037	Methanol(42.5%); Glucose-6-phosphate(38.3%); Glucose(16.2%); Glycerophosphorylcholine(2.9%); Betaine(0%); Malonyl coenzyme A(0%); Acetylcholine(0%); 
3.922	0.004974	Maltose(96.1%); Creatine(2%); Aspartic acid(0.8%); Uridine-5-diphosphogalactose(0.6%); Glycolic acid(0.3%); Betaine(0.1%); 
3.617	0.004907	Valine(91.1%); Fructose(6.9%); N-Acetylneuraminic acid(1.3%); Glycine(0.6%); 
2.082	0.004664	Uridine-5-diphospho-N-acetylglucosamine(97.1%); N-Acetylneuraminic acid(1.4%); N-acetylglucosamine-1-phosphate(0.9%); N-Acetylaspartate (NAA)(0.2%); N-Acetylmethionine(0.2%); Methionine(0.1%); Acetylcholine(0%); 
8.277	0.004663	Malonyl coenzyme A(100%); Adenosine(0%); 
2.167	0.004635	Glutathione (reduced)(49.4%); Glutathione (oxidised)(31.5%); Glutamine(12.3%); Butyric acid(3.2%); Methionine(2.9%); Propionic acid(0.5%); Acetylcholine(0.1%); N-Acetylmethionine(0%); N-Acetylneuraminic acid(0%); 
3.837	0.004584	Glucose(96.1%); Trehalose(3.7%); Uridine-5-diphospho-N-acetylglucosamine(0.2%); N-Acetylneuraminic acid(0%); 
2.817	0.004541	Aspartic acid(99.1%); Argininosuccinic acid(0.9%); 
7.947	0.004485	Uridine 5-diphosphoglucose(50.9%); Uridine-5-diphospho-N-acetylglucosamine(44.8%); Uridine-5-diphosphogalactose(4.3%); 
2.952	0.004447	Asparagine(97.2%); Glutathione (reduced)(2.8%); 
3.757	0.003741	Glucose(83.9%); Glutathione (oxidised)(7.1%); Trehalose(4.3%); 3-Methylhistidine(4.2%); Uridine-5-diphosphogalactose(0.3%); Alanine(0.1%); Anserine nitrate(0.1%); N-Acetylneuraminic acid(0%); 
3.937	0.003693	Creatine(94.2%); Glycolic acid(3.1%); Tyrosine(2.6%); Phosphocreatine(0.1%); 
3.947	0.003485	Glycolic acid(51.8%); Tyrosine(33.7%); Creatine(12.8%); Phosphocreatine(1.7%); 
6.527	0.003248	Argininosuccinic acid(100%); 
8.552	0.002984	Malonyl coenzyme A(100%); 
1.057	0.002896	Propionic acid(71.4%); Valine(27%); Isoleucine(1.4%); 3-Methyl-2-oxovaleric acid(0.1%); 
2.062	0.002857	N-Acetylneuraminic acid(93.5%); Uridine-5-diphospho-N-acetylglucosamine(2.1%); N-Acetylaspartate (NAA)(2.1%); N-acetylglucosamine-1-phosphate(2%); N-Acetylmethionine(0.2%); Methionine(0.1%); Acetylcholine(0%); 
3.127	0.002833	Malonyl coenzyme A(97.3%); Glycerophosphorylcholine(2.7%); Acetylcholine(0%); 
4.067	0.002636	Creatinine(100%); 
1.262	0.002597	Isoleucine(100%); 
6.907	0.002374	Tyrosine(100%); 
0.7223	0.002323	Malonyl coenzyme A(100%); 
5.987	0.002209	Uridine 5-diphosphoglucose(82.6%); Uridine-5-diphospho-N-acetylglucosamine(11.2%); Uridine-5-diphosphogalactose(6.3%); 
4.032	0.002158	Fructose(100%); Uridine-5-diphosphogalactose(0%); 
2.972	0.002116	Glutathione (oxidised)(56.4%); Glutathione (reduced)(30%); Asparagine(13.5%); Creatine(0%); 
2.487	0.002047	Glutamine(51.5%); N-Acetylaspartate (NAA)(40.2%); Carnitine(6.9%); Pyroglutamic acid(1.4%); Succinic acid(0.2%); 
3.317	0.002046	Glutathione (oxidised)(46.2%); Glutathione (reduced)(22.7%); Glycerophosphorylcholine(13.3%); 3-Methylhistidine(11.5%); Histamine(4.9%); Betaine(0.9%); Methanol(0.3%); Ergothioneine(0.1%); Acetylcholine(0%); 
2.542	0.002025	Citric acid(96.7%); Glutathione (reduced)(1.9%); Glutathione (oxidised)(1.4%); 
0.8623	0.001913	Malonyl coenzyme A(99.7%); Butyric acid(0.2%); 3-Methyl-2-oxovaleric acid(0.1%); 
8.462	0.001822	Formic acid(100%); 
2.557	0.001793	Glutathione (reduced)(82%); Glutathione (oxidised)(10%); Citric acid(8%); 
3.962	0.001755	3-Methylhistidine(92.9%); Glycolic acid(5.1%); Creatine(1.7%); Phosphocreatine(0.2%); Tyrosine(0.2%); 
5.972	0.001543	Uridine-5-diphospho-N-acetylglucosamine(94.2%); Uridine 5-diphosphoglucose(5.1%); Uridine-5-diphosphogalactose(0.7%); 
2.647	0.001517	Methionine(95.2%); Citric acid(3.6%); Porphobilinogen(1.1%); Anserine nitrate(0.1%); 
2.512	0.001513	N-Acetylaspartate (NAA)(63.2%); Glutathione (oxidised)(28.7%); Pyroglutamic acid(6.9%); Citric acid(1.2%); Succinic acid(0%); 
7.197	0.00147	Tyrosine(100%); 
5.242	0.00142	Glucose(100%); 
6.177	0.001407	Malonyl coenzyme A(100%); 
2.367	0.001344	Argininosuccinic acid(98.2%); Succinic acid(1.8%); 
0.8973	0.001283	Butyric acid(66.2%); 3-Methyl-2-oxovaleric acid(27.7%); Pantothenic acid(6.1%); 
2.187	0.001261	Propionic acid(94.4%); Methionine(5%); Glutathione (oxidised)(0.2%); Butyric acid(0.2%); Acetylcholine(0.1%); N-Acetylmethionine(0%); 
2.277	0.001222	Valine(99.9%); Acetylcholine(0.1%); 
2.992	0.001196	Glutathione (oxidised)(81%); Glutathione (reduced)(17.6%); Creatine(1.3%); Creatinine(0.1%); 
6.162	0.001101	Malonyl coenzyme A(100%); 
4.167	0.001074	Porphobilinogen(100%); 
2.932	0.001032	Asparagine(66.2%); Glutathione (reduced)(29.3%); 3-Methyl-2-oxovaleric acid(4.5%); 
3.392	0.001031	Glucose(95%); Porphobilinogen(2.2%); Methanol(2.1%); Pantothenic acid(0.3%); Taurine(0.2%); Glycerophosphorylcholine(0.1%); 
2.907	0.001026	Asparagine(100%); 
1.712	0.001015	Leucine(99.2%); 3-Methyl-2-oxovaleric acid(0.8%); 
8.177	0.0009917	Nicotinamide adenine dinucleotide hydrate (NAD)(100%); 
2.357	0.0008339	Argininosuccinic acid(88%); Malonyl coenzyme A(10.2%); Succinic acid(1.8%); 
4.307	0.0007924	Argininosuccinic acid(99.8%); Tartaric acid(0.2%); 
8.257	0.0007898	Adenosine(92.1%); Malonyl coenzyme A(7.5%); Nicotinamide adenine dinucleotide hydrate (NAD)(0.3%); 
8.427	0.0007348	Nicotinamide adenine dinucleotide hydrate (NAD)(99.4%); Formic acid(0.6%); 
3.352	0.0006817	Malonyl coenzyme A(81.4%); Methanol(11%); Glycerophosphorylcholine(7.2%); Betaine(0.4%); Ergothioneine(0.1%); Acetylcholine(0%); 
1.102	0.0005828	3-Methyl-2-oxovaleric acid(99.6%); Propionic acid(0.4%); 
8.342	0.0005622	Adenosine(100%); 
2.842	0.0005365	Asparagine(100%); 
2.892	0.0005259	Asparagine(100%); 
5.197	0.0005122	Trehalose(100%); 
2.207	0.0003884	Methionine(93.5%); Propionic acid(6.3%); Acetylcholine(0.1%); N-Acetylmethionine(0%); N-Acetylneuraminic acid(0%); 
1.187	0.0003714	Ethanol(100%); 
1.562	0.0003666	Butyric acid(99.8%); 2-Aminoisobutyric acid(0.2%); 
8.842	0.0003001	Nicotinamide adenine dinucleotide hydrate (NAD)(100%); 
6.067	0.0002933	Adenosine(98.6%); Nicotinamide adenine dinucleotide hydrate (NAD)(1.4%); 
6.077	0.0002928	Adenosine(99.3%); Nicotinamide adenine dinucleotide hydrate (NAD)(0.7%); 
6.037	0.0002905	Nicotinamide adenine dinucleotide hydrate (NAD)(100%); 
2.622	0.000283	Malonyl coenzyme A(98.5%); Methionine(0.8%); Citric acid(0.7%); 
4.332	0.0002812	Tartaric acid(100%); 
5.717	0.0002752	Glutathione (oxidised)(100%); 
0.7373	0.0002509	Malonyl coenzyme A(100%); 
1.682	0.0002483	Leucine(100%); 3-Methyl-2-oxovaleric acid(0%); 
6.047	0.0002468	Nicotinamide adenine dinucleotide hydrate (NAD)(99.9%); Adenosine(0.1%); 
8.207	0.0002164	Nicotinamide adenine dinucleotide hydrate (NAD)(100%); 
2.222	0.0002127	N-Acetylneuraminic acid(97%); Methionine(1.9%); Propionic acid(1%); Acetylcholine(0.1%); 
8.067	0.0002002	3-Methylhistidine(100%); 
8.147	0.000182	Histamine(98.6%); Nicotinamide adenine dinucleotide hydrate (NAD)(1.4%); 
1.832	0.0001772	N-Acetylneuraminic acid(87.5%); Ornithine(12.5%); 
9.152	0.0001633	Nicotinamide adenine dinucleotide hydrate (NAD)(100%); 
1.742	0.000163	Leucine(100%); 
7.977	0.0001556	Histamine(97.8%); Uridine-5-diphospho-N-acetylglucosamine(2%); Uridine-5-diphosphogalactose(0.2%); 
5.612	0.0001505	Uridine 5-diphosphoglucose(100%); 
5.602	0.0001486	Uridine 5-diphosphoglucose(100%); 
7.157	0.0001333	Histamine(100%); 
9.342	0.0001192	Nicotinamide adenine dinucleotide hydrate (NAD)(100%); 
7.132	9.37e-05	3-Methylhistidine(100%); 
2.237	6.447e-05	N-Acetylneuraminic acid(99.9%); Acetylcholine(0.1%); 
6.802	6.032e-05	Ergothioneine(100%); 
1.972	4.667e-05	Acetic acid(63.6%); N-Acetylaspartate (NAA)(30.1%); N-Acetylmethionine(6.2%); 
6.102	4.114e-05	Nicotinamide adenine dinucleotide hydrate (NAD)(100%); 
8.507	2.04e-05	Nicotinamide adenine dinucleotide hydrate (NAD)(100%); 
5.652	1.835e-05	Uridine-5-diphosphogalactose(100%); 
5.637	1.733e-05	Uridine-5-diphosphogalactose(100%); 
1.852	9.139e-06	Acetic acid(100%); 
4.382	8.479e-06	Uridine-5-diphosphogalactose(100%); 
2.732	4.505e-06	Anserine nitrate(100%); 
2.322	3.016e-06	Succinic acid(100%); 
1.617	1.241e-06	2-Aminoisobutyric acid(100%); 
1.412	5.731e-07	2-Aminoisobutyric acid(100%); 
________________________________________________________________________________________________________________

Table 4.  Information to help in the interpretation of the pJRES graphical output of the analysis.
For each peak in the estimate pJRES spectrum (visible in yellow in the associated graphical output file) is given
the chemical shift, intensity and contributing metabolites with percentage contributions.
This table is ordered by chemical shift, with the estimated pJRES peak having the highest chemical shift detailed first.

Chemical shift	Intensity of estimated pJRES	Contributing metabolites/percentages
9.342	0.0001192	Nicotinamide adenine dinucleotide hydrate (NAD)(100%); 
9.152	0.0001633	Nicotinamide adenine dinucleotide hydrate (NAD)(100%); 
8.842	0.0003001	Nicotinamide adenine dinucleotide hydrate (NAD)(100%); 
8.552	0.002984	Malonyl coenzyme A(100%); 
8.507	2.04e-05	Nicotinamide adenine dinucleotide hydrate (NAD)(100%); 
8.462	0.001822	Formic acid(100%); 
8.427	0.0007348	Nicotinamide adenine dinucleotide hydrate (NAD)(99.4%); Formic acid(0.6%); 
8.342	0.0005622	Adenosine(100%); 
8.277	0.004663	Malonyl coenzyme A(100%); Adenosine(0%); 
8.257	0.0007898	Adenosine(92.1%); Malonyl coenzyme A(7.5%); Nicotinamide adenine dinucleotide hydrate (NAD)(0.3%); 
8.207	0.0002164	Nicotinamide adenine dinucleotide hydrate (NAD)(100%); 
8.177	0.0009917	Nicotinamide adenine dinucleotide hydrate (NAD)(100%); 
8.147	0.000182	Histamine(98.6%); Nicotinamide adenine dinucleotide hydrate (NAD)(1.4%); 
8.067	0.0002002	3-Methylhistidine(100%); 
7.977	0.0001556	Histamine(97.8%); Uridine-5-diphospho-N-acetylglucosamine(2%); Uridine-5-diphosphogalactose(0.2%); 
7.947	0.004485	Uridine 5-diphosphoglucose(50.9%); Uridine-5-diphospho-N-acetylglucosamine(44.8%); Uridine-5-diphosphogalactose(4.3%); 
7.197	0.00147	Tyrosine(100%); 
7.157	0.0001333	Histamine(100%); 
7.132	9.37e-05	3-Methylhistidine(100%); 
6.907	0.002374	Tyrosine(100%); 
6.802	6.032e-05	Ergothioneine(100%); 
6.527	0.003248	Argininosuccinic acid(100%); 
6.177	0.001407	Malonyl coenzyme A(100%); 
6.162	0.001101	Malonyl coenzyme A(100%); 
6.102	4.114e-05	Nicotinamide adenine dinucleotide hydrate (NAD)(100%); 
6.077	0.0002928	Adenosine(99.3%); Nicotinamide adenine dinucleotide hydrate (NAD)(0.7%); 
6.067	0.0002933	Adenosine(98.6%); Nicotinamide adenine dinucleotide hydrate (NAD)(1.4%); 
6.047	0.0002468	Nicotinamide adenine dinucleotide hydrate (NAD)(99.9%); Adenosine(0.1%); 
6.037	0.0002905	Nicotinamide adenine dinucleotide hydrate (NAD)(100%); 
5.987	0.002209	Uridine 5-diphosphoglucose(82.6%); Uridine-5-diphospho-N-acetylglucosamine(11.2%); Uridine-5-diphosphogalactose(6.3%); 
5.972	0.001543	Uridine-5-diphospho-N-acetylglucosamine(94.2%); Uridine 5-diphosphoglucose(5.1%); Uridine-5-diphosphogalactose(0.7%); 
5.717	0.0002752	Glutathione (oxidised)(100%); 
5.652	1.835e-05	Uridine-5-diphosphogalactose(100%); 
5.637	1.733e-05	Uridine-5-diphosphogalactose(100%); 
5.612	0.0001505	Uridine 5-diphosphoglucose(100%); 
5.602	0.0001486	Uridine 5-diphosphoglucose(100%); 
5.412	0.00772	Maltose(100%); 
5.242	0.00142	Glucose(100%); 
5.197	0.0005122	Trehalose(100%); 
4.382	8.479e-06	Uridine-5-diphosphogalactose(100%); 
4.332	0.0002812	Tartaric acid(100%); 
4.307	0.0007924	Argininosuccinic acid(99.8%); Tartaric acid(0.2%); 
4.167	0.001074	Porphobilinogen(100%); 
4.122	0.02739	Lactic acid(99.2%); Fructose(0.8%); 
4.067	0.002636	Creatinine(100%); 
4.032	0.002158	Fructose(100%); Uridine-5-diphosphogalactose(0%); 
4.007	0.01162	Asparagine(65.7%); Glucose-6-phosphate(22.2%); Malonyl coenzyme A(6.9%); Fructose(4.8%); Phosphoethanolamine(0.3%); Pantothenic acid(0%); Glycolic acid(0%); 
3.992	0.01571	Phosphoethanolamine(80.6%); Glucose-6-phosphate(16.2%); Asparagine(1.4%); N-Acetylneuraminic acid(1%); Malonyl coenzyme A(0.6%); Pantothenic acid(0.2%); Glycolic acid(0%); Fructose(0%); 
3.977	0.01886	Phosphoethanolamine(60.8%); Maltose(39.1%); Glycolic acid(0.1%); N-Acetylneuraminic acid(0%); Pantothenic acid(0%); 
3.962	0.001755	3-Methylhistidine(92.9%); Glycolic acid(5.1%); Creatine(1.7%); Phosphocreatine(0.2%); Tyrosine(0.2%); 
3.947	0.003485	Glycolic acid(51.8%); Tyrosine(33.7%); Creatine(12.8%); Phosphocreatine(1.7%); 
3.937	0.003693	Creatine(94.2%); Glycolic acid(3.1%); Tyrosine(2.6%); Phosphocreatine(0.1%); 
3.922	0.004974	Maltose(96.1%); Creatine(2%); Aspartic acid(0.8%); Uridine-5-diphosphogalactose(0.6%); Glycolic acid(0.3%); Betaine(0.1%); 
3.902	0.04076	Glucose(71.9%); Aspartic acid(18.4%); Fructose(8.5%); Betaine(1.2%); Ergothioneine(0%); Glycolic acid(0%); Creatine(0%); 
3.867	0.01438	Maltose(70.9%); Trehalose(26.2%); Methionine(1.9%); Uridine 5-diphosphoglucose(0.9%); N-Acetylneuraminic acid(0.1%); 
3.852	0.006902	Glucose(80.9%); Trehalose(14.5%); N-Acetylneuraminic acid(4%); Methionine(0.7%); 
3.837	0.004584	Glucose(96.1%); Trehalose(3.7%); Uridine-5-diphospho-N-acetylglucosamine(0.2%); N-Acetylneuraminic acid(0%); 
3.807	0.005558	Fructose(85.2%); Alanine(5.2%); Trehalose(4.2%); Glutathione (oxidised)(2%); Glucose(1.9%); N-acetylglucosamine-1-phosphate(0.9%); Uridine-5-diphospho-N-acetylglucosamine(0.4%); Anserine nitrate(0%); Ornithine(0%); Uridine-5-diphosphogalactose(0%); 
3.777	0.04512	Maltose(35.8%); Glutamine(24.7%); Glucose(23.8%); Glutathione (oxidised)(7%); Argininosuccinic acid(3.1%); Glutathione (reduced)(2.1%); Trehalose(1.6%); Uridine 5-diphosphoglucose(0.9%); Alanine(0.5%); Anserine nitrate(0.4%); Ornithine(0.1%); N-Acetylneuraminic acid(0%); Uridine-5-diphosphogalactose(0%); N-acetylglucosamine-1-phosphate(0%); 
3.757	0.003741	Glucose(83.9%); Glutathione (oxidised)(7.1%); Trehalose(4.3%); 3-Methylhistidine(4.2%); Uridine-5-diphosphogalactose(0.3%); Alanine(0.1%); Anserine nitrate(0.1%); N-Acetylneuraminic acid(0%); 
3.737	0.04585	Glucose(82.9%); 3-Methylhistidine(11.2%); Leucine(3.8%); Glucose-6-phosphate(1.4%); Fructose(0.5%); Glutathione (oxidised)(0.2%); Uridine-5-diphosphogalactose(0%); 
3.722	0.03588	Glucose(72.8%); Fructose(23%); Glucose-6-phosphate(3.8%); 3-Methylhistidine(0.3%); Uridine-5-diphosphogalactose(0%); 
3.707	0.01091	Maltose(87.3%); Fructose(12.6%); Isoleucine(0%); 
3.692	0.0165	Maltose(97.5%); Isoleucine(1.5%); Fructose(1%); Malonyl coenzyme A(0%); Ethanol(0%); 
3.677	0.007152	Isoleucine(90.8%); Malonyl coenzyme A(6.2%); Fructose(2.9%); Ethanol(0.1%); 
3.647	0.01359	Maltose(91.1%); Trehalose(8.6%); Valine(0.1%); Isoleucine(0.1%); Ethanol(0%); N-Acetylneuraminic acid(0%); 
3.617	0.004907	Valine(91.1%); Fructose(6.9%); N-Acetylneuraminic acid(1.3%); Glycine(0.6%); 
3.592	0.01723	Maltose(93.4%); Fructose(4.1%); Glycine(1.7%); Glucose-6-phosphate(0.5%); Valine(0.4%); 
3.572	0.0437	Glycine(67.5%); Fructose(17.2%); Glucose-6-phosphate(14%); Maltose(1.2%); Malonyl coenzyme A(0.1%); Uridine-5-diphospho-N-acetylglucosamine(0%); 
3.542	0.02185	Glucose(67.5%); Malonyl coenzyme A(28.8%); Fructose(1.2%); Glucose-6-phosphate(1.2%); Glycine(0.8%); Uridine 5-diphosphoglucose(0.5%); Pantothenic acid(0%); 
3.497	0.05366	Glucose(95.3%); Glucose-6-phosphate(4.7%); N-acetylglucosamine-1-phosphate(0%); 
3.472	0.02108	Glucose(97.1%); Uridine 5-diphosphoglucose(1.5%); Trehalose(1.4%); Taurine(0%); 
3.427	0.02875	Maltose(70.5%); Glucose(12.7%); Taurine(8.6%); Carnitine(7.8%); Porphobilinogen(0.4%); Methanol(0%); 
3.412	0.03341	Glucose(93%); Porphobilinogen(6.5%); Taurine(0.3%); Carnitine(0.2%); Methanol(0%); Pantothenic acid(0%); 
3.392	0.001031	Glucose(95%); Porphobilinogen(2.2%); Methanol(2.1%); Pantothenic acid(0.3%); Taurine(0.2%); Glycerophosphorylcholine(0.1%); 
3.367	0.005037	Methanol(42.5%); Glucose-6-phosphate(38.3%); Glucose(16.2%); Glycerophosphorylcholine(2.9%); Betaine(0%); Malonyl coenzyme A(0%); Acetylcholine(0%); 
3.352	0.0006817	Malonyl coenzyme A(81.4%); Methanol(11%); Glycerophosphorylcholine(7.2%); Betaine(0.4%); Ergothioneine(0.1%); Acetylcholine(0%); 
3.317	0.002046	Glutathione (oxidised)(46.2%); Glutathione (reduced)(22.7%); Glycerophosphorylcholine(13.3%); 3-Methylhistidine(11.5%); Histamine(4.9%); Betaine(0.9%); Methanol(0.3%); Ergothioneine(0.1%); Acetylcholine(0%); 
3.292	0.02134	Maltose(65.6%); Glucose-6-phosphate(28.6%); Glycerophosphorylcholine(3.2%); Argininosuccinic acid(1.2%); Betaine(0.5%); Histamine(0.3%); Glutathione (oxidised)(0.3%); Taurine(0.1%); Carnitine(0.1%); Ergothioneine(0.1%); Methanol(0%); Acetylcholine(0%); 
3.277	0.02461	Maltose(55%); Glucose-6-phosphate(24.7%); Betaine(8.1%); Glycerophosphorylcholine(5.7%); Taurine(2%); Glucose(2%); Argininosuccinic acid(1.1%); Ergothioneine(1.1%); Carnitine(0.3%); Histamine(0%); Acetylcholine(0%); 
3.257	0.04051	Glucose(86.9%); Glycerophosphorylcholine(11.3%); Betaine(0.8%); Carnitine(0.6%); Taurine(0.2%); Ergothioneine(0.2%); Anserine nitrate(0.1%); Acetylcholine(0%); 
3.237	0.2082	Glycerophosphorylcholine(86.1%); Glucose(8.3%); Phosphoethanolamine(4.3%); Carnitine(1.2%); Anserine nitrate(0%); Betaine(0%); Acetylcholine(0%); Ergothioneine(0%); 
3.127	0.002833	Malonyl coenzyme A(97.3%); Glycerophosphorylcholine(2.7%); Acetylcholine(0%); 
3.042	0.01838	Creatine(64.5%); Creatinine(32.8%); Histamine(2.3%); Malonyl coenzyme A(0.2%); Phosphocreatine(0.2%); Anserine nitrate(0%); Ornithine(0%); 
2.992	0.001196	Glutathione (oxidised)(81%); Glutathione (reduced)(17.6%); Creatine(1.3%); Creatinine(0.1%); 
2.972	0.002116	Glutathione (oxidised)(56.4%); Glutathione (reduced)(30%); Asparagine(13.5%); Creatine(0%); 
2.952	0.004447	Asparagine(97.2%); Glutathione (reduced)(2.8%); 
2.932	0.001032	Asparagine(66.2%); Glutathione (reduced)(29.3%); 3-Methyl-2-oxovaleric acid(4.5%); 
2.907	0.001026	Asparagine(100%); 
2.892	0.0005259	Asparagine(100%); 
2.867	0.005247	Asparagine(100%); 
2.842	0.0005365	Asparagine(100%); 
2.817	0.004541	Aspartic acid(99.1%); Argininosuccinic acid(0.9%); 
2.732	4.505e-06	Anserine nitrate(100%); 
2.677	0.008934	Aspartic acid(69.1%); Argininosuccinic acid(25.6%); Citric acid(5%); N-Acetylaspartate (NAA)(0.2%); Anserine nitrate(0.1%); 
2.647	0.001517	Methionine(95.2%); Citric acid(3.6%); Porphobilinogen(1.1%); Anserine nitrate(0.1%); 
2.622	0.000283	Malonyl coenzyme A(98.5%); Methionine(0.8%); Citric acid(0.7%); 
2.557	0.001793	Glutathione (reduced)(82%); Glutathione (oxidised)(10%); Citric acid(8%); 
2.542	0.002025	Citric acid(96.7%); Glutathione (reduced)(1.9%); Glutathione (oxidised)(1.4%); 
2.512	0.001513	N-Acetylaspartate (NAA)(63.2%); Glutathione (oxidised)(28.7%); Pyroglutamic acid(6.9%); Citric acid(1.2%); Succinic acid(0%); 
2.487	0.002047	Glutamine(51.5%); N-Acetylaspartate (NAA)(40.2%); Carnitine(6.9%); Pyroglutamic acid(1.4%); Succinic acid(0.2%); 
2.457	0.01224	Glutamine(90.3%); Carnitine(9.5%); Succinic acid(0.1%); Pyroglutamic acid(0.1%); 
2.437	0.005444	Glutamine(45.9%); Carnitine(41.4%); Malonyl coenzyme A(11.8%); Succinic acid(0.7%); Pyroglutamic acid(0.2%); Pantothenic acid(0%); 
2.407	0.01065	Succinic acid(77.5%); Glutamine(7.8%); Pyroglutamic acid(7.4%); Porphobilinogen(4.2%); Carnitine(3.1%); Pantothenic acid(0%); 
2.367	0.001344	Argininosuccinic acid(98.2%); Succinic acid(1.8%); 
2.357	0.0008339	Argininosuccinic acid(88%); Malonyl coenzyme A(10.2%); Succinic acid(1.8%); 
2.322	3.016e-06	Succinic acid(100%); 
2.277	0.001222	Valine(99.9%); Acetylcholine(0.1%); 
2.237	6.447e-05	N-Acetylneuraminic acid(99.9%); Acetylcholine(0.1%); 
2.222	0.0002127	N-Acetylneuraminic acid(97%); Methionine(1.9%); Propionic acid(1%); Acetylcholine(0.1%); 
2.207	0.0003884	Methionine(93.5%); Propionic acid(6.3%); Acetylcholine(0.1%); N-Acetylmethionine(0%); N-Acetylneuraminic acid(0%); 
2.187	0.001261	Propionic acid(94.4%); Methionine(5%); Glutathione (oxidised)(0.2%); Butyric acid(0.2%); Acetylcholine(0.1%); N-Acetylmethionine(0%); 
2.167	0.004635	Glutathione (reduced)(49.4%); Glutathione (oxidised)(31.5%); Glutamine(12.3%); Butyric acid(3.2%); Methionine(2.9%); Propionic acid(0.5%); Acetylcholine(0.1%); N-Acetylmethionine(0%); N-Acetylneuraminic acid(0%); 
2.142	0.01533	Glutamine(52.8%); Methionine(46.7%); Acetylcholine(0.2%); N-Acetylneuraminic acid(0.2%); Butyric acid(0.1%); N-Acetylmethionine(0%); Propionic acid(0%); 
2.082	0.004664	Uridine-5-diphospho-N-acetylglucosamine(97.1%); N-Acetylneuraminic acid(1.4%); N-acetylglucosamine-1-phosphate(0.9%); N-Acetylaspartate (NAA)(0.2%); N-Acetylmethionine(0.2%); Methionine(0.1%); Acetylcholine(0%); 
2.062	0.002857	N-Acetylneuraminic acid(93.5%); Uridine-5-diphospho-N-acetylglucosamine(2.1%); N-Acetylaspartate (NAA)(2.1%); N-acetylglucosamine-1-phosphate(2%); N-Acetylmethionine(0.2%); Methionine(0.1%); Acetylcholine(0%); 
2.027	0.01522	N-Acetylaspartate (NAA)(99.1%); Pyroglutamic acid(0.4%); N-Acetylmethionine(0.3%); N-Acetylneuraminic acid(0.2%); N-acetylglucosamine-1-phosphate(0%); 
1.972	4.667e-05	Acetic acid(63.6%); N-Acetylaspartate (NAA)(30.1%); N-Acetylmethionine(6.2%); 
1.922	0.02048	Acetic acid(100%); N-Acetylmethionine(0%); 
1.852	9.139e-06	Acetic acid(100%); 
1.832	0.0001772	N-Acetylneuraminic acid(87.5%); Ornithine(12.5%); 
1.742	0.000163	Leucine(100%); 
1.712	0.001015	Leucine(99.2%); 3-Methyl-2-oxovaleric acid(0.8%); 
1.682	0.0002483	Leucine(100%); 3-Methyl-2-oxovaleric acid(0%); 
1.617	1.241e-06	2-Aminoisobutyric acid(100%); 
1.562	0.0003666	Butyric acid(99.8%); 2-Aminoisobutyric acid(0.2%); 
1.487	0.01949	Alanine(98.4%); 2-Aminoisobutyric acid(1.6%); 
1.412	5.731e-07	2-Aminoisobutyric acid(100%); 
1.332	0.1952	Lactic acid(100%); 
1.262	0.002597	Isoleucine(100%); 
1.187	0.0003714	Ethanol(100%); 
1.102	0.0005828	3-Methyl-2-oxovaleric acid(99.6%); Propionic acid(0.4%); 
1.057	0.002896	Propionic acid(71.4%); Valine(27%); Isoleucine(1.4%); 3-Methyl-2-oxovaleric acid(0.1%); 
1.047	0.008122	Valine(96.8%); Propionic acid(1.8%); Isoleucine(1.5%); 3-Methyl-2-oxovaleric acid(0%); 
1.012	0.01896	Isoleucine(96.9%); Valine(2.4%); Leucine(0.7%); Propionic acid(0%); 
0.9923	0.01075	Valine(94%); Isoleucine(4.6%); Leucine(1.4%); 
0.9723	0.006932	Leucine(93.2%); Valine(3.6%); Isoleucine(3.1%); 
0.9573	0.006206	Leucine(84.7%); Isoleucine(14.3%); Valine(0.9%); Pantothenic acid(0%); Butyric acid(0%); 
0.9423	0.01863	Isoleucine(97.6%); Leucine(2.3%); Pantothenic acid(0.1%); Valine(0%); Butyric acid(0%); 3-Methyl-2-oxovaleric acid(0%); 
0.8973	0.001283	Butyric acid(66.2%); 3-Methyl-2-oxovaleric acid(27.7%); Pantothenic acid(6.1%); 
0.8623	0.001913	Malonyl coenzyme A(99.7%); Butyric acid(0.2%); 3-Methyl-2-oxovaleric acid(0.1%); 
0.7373	0.0002509	Malonyl coenzyme A(100%); 
0.7223	0.002323	Malonyl coenzyme A(100%); 
________________________________________________________________________________________________________________

Table 5.  Full result of the screening step of the analysis (finding of library peaks in the the mixture JRES spectrum) In descending order of hit-ratio:

Alanine (library entry number =66)
Hit ratio(% of total spectral intensity for metabolite): 100% (6 of 6 peaks were found)
Peaks found: chem shift/row (% of total intensity)
1.485/56(36.1%) , 1.485/74(36.1%) , 3.794/56(10.9%) , 3.794/74(10.9%) , 3.794/93(2.9%) , 3.794/37(2.9%)
Peaks not found: chem shift/row (% of total intensity)


Citric acid (library entry number =14)
Hit ratio(% of total spectral intensity for metabolite): 100% (4 of 4 peaks were found)
Peaks found: chem shift/row (% of total intensity)
2.543/46(26.2%) , 2.543/84(26.2%) , 2.67/46(23.8%) , 2.67/84(23.8%)
Peaks not found: chem shift/row (% of total intensity)


N-Acetylalanine (library entry number =85)
Hit ratio(% of total spectral intensity for metabolite): 100% (3 of 3 peaks were found)
Peaks found: chem shift/row (% of total intensity)
2.011/65(65.9%) , 1.334/56(17%) , 1.334/74(17%)
Peaks not found: chem shift/row (% of total intensity)


Acetylcholine (library entry number =22)
Hit ratio(% of total spectral intensity for metabolite): 100% (2 of 2 peaks were found)
Peaks found: chem shift/row (% of total intensity)
3.225/65(57.1%) , 2.151/65(42.9%)
Peaks not found: chem shift/row (% of total intensity)


Betaine (library entry number =24)
Hit ratio(% of total spectral intensity for metabolite): 94.33% (1 of 2 peaks were found)
Peaks found: chem shift/row (% of total intensity)
3.271/65(94.3%)
Peaks not found: chem shift/row (% of total intensity)
3.903/65(5.7%)

Phosphocreatine (library entry number =114)
Hit ratio(% of total spectral intensity for metabolite): 100% (2 of 2 peaks were found)
Peaks found: chem shift/row (% of total intensity)
3.048/65(80.9%) , 3.95/65(19.1%)
Peaks not found: chem shift/row (% of total intensity)


Creatine (library entry number =122)
Hit ratio(% of total spectral intensity for metabolite): 100% (2 of 2 peaks were found)
Peaks found: chem shift/row (% of total intensity)
3.041/65(77.9%) , 3.938/65(22.1%)
Peaks not found: chem shift/row (% of total intensity)


Ethylenediaminetetraacetic acid (EDTA) (library entry number =140)
Hit ratio(% of total spectral intensity for metabolite): 100% (2 of 2 peaks were found)
Peaks found: chem shift/row (% of total intensity)
3.653/65(73.8%) , 3.271/65(26.2%)
Peaks not found: chem shift/row (% of total intensity)


Methionine (library entry number =82)
Hit ratio(% of total spectral intensity for metabolite): 95.05% (4 of 7 peaks were found)
Peaks found: chem shift/row (% of total intensity)
2.143/65(80.1%) , 2.648/65(6%) , 2.648/84(4.4%) , 2.648/46(4.4%)
Peaks not found: chem shift/row (% of total intensity)
3.863/81(1.7%) , 3.863/49(1.7%) , 3.863/65(1.5%)

Carnitine (library entry number =120)
Hit ratio(% of total spectral intensity for metabolite): 94% (4 of 8 peaks were found)
Peaks found: chem shift/row (% of total intensity)
3.225/65(85.7%) , 3.428/65(4.1%) , 2.436/58(2.1%) , 2.436/72(2.1%)
Peaks not found: chem shift/row (% of total intensity)
2.45/73(2%) , 2.45/57(2%) , 3.435/70(1%) , 3.435/60(1%)

Propionic acid (library entry number =154)
Hit ratio(% of total spectral intensity for metabolite): 91.37% (5 of 7 peaks were found)
Peaks found: chem shift/row (% of total intensity)
1.059/65(33.9%) , 1.059/45(14.4%) , 1.059/85(14.4%) , 2.187/55(14.3%) , 2.187/75(14.3%)
Peaks not found: chem shift/row (% of total intensity)
2.187/94(4.3%) , 2.187/36(4.3%)

Uridine-5-diphospho-N-acetylglucosamine (library entry number =171)
Hit ratio(% of total spectral intensity for metabolite): 89.67% (5 of 13 peaks were found)
Peaks found: chem shift/row (% of total intensity)
2.084/65(51.5%) , 7.949/55(11%) , 7.949/75(11%) , 5.975/55(8%) , 5.975/75(8%)
Peaks not found: chem shift/row (% of total intensity)
3.561/65(1.7%) , 3.816/65(1.5%) , 5.975/65(1.3%) , 5.989/65(1.2%) , 3.816/41(1.2%) , 3.816/89(1.2%) , 3.561/89.5(1.1%) , 3.561/40.5(1.1%)

Ethanol (library entry number =203)
Hit ratio(% of total spectral intensity for metabolite): 60.06% (3 of 7 peaks were found)
Peaks found: chem shift/row (% of total intensity)
1.189/65(31.3%) , 3.664/56(14.4%) , 3.664/74(14.4%)
Peaks not found: chem shift/row (% of total intensity)
1.189/83(15.6%) , 1.189/47(15.6%) , 3.664/38(4.4%) , 3.664/92(4.4%)

N-acetylglucosamine-1-phosphate (library entry number =175)
Hit ratio(% of total spectral intensity for metabolite): 90.79% (6 of 11 peaks were found)
Peaks found: chem shift/row (% of total intensity)
2.072/65(81.8%) , 3.503/65(2.9%) , 3.503/89(1.9%) , 3.503/41(1.9%) , 3.778/56(1.1%) , 3.778/74(1.1%)
Peaks not found: chem shift/row (% of total intensity)
3.806/65(3.3%) , 3.806/40(2%) , 3.806/90(2%) , 3.778/42.5(1%) , 3.778/87.5(1%)

Choline (library entry number =31)
Hit ratio(% of total spectral intensity for metabolite): 90% (1 of 1 peaks were found)
Peaks found: chem shift/row (% of total intensity)
3.205/65(100%)
Peaks not found: chem shift/row (% of total intensity)


Dimethylamine (library entry number =42)
Hit ratio(% of total spectral intensity for metabolite): 0% (0 of 1 peaks were found)
Peaks found: chem shift/row (% of total intensity)

Peaks not found: chem shift/row (% of total intensity)
2.722/65(100%)

Trimethylamine-N-oxide (library entry number =50)
Hit ratio(% of total spectral intensity for metabolite): 90% (1 of 1 peaks were found)
Peaks found: chem shift/row (% of total intensity)
3.271/65(100%)
Peaks not found: chem shift/row (% of total intensity)


scyllo-Inositol (library entry number =54)
Hit ratio(% of total spectral intensity for metabolite): 0% (0 of 1 peaks were found)
Peaks found: chem shift/row (% of total intensity)

Peaks not found: chem shift/row (% of total intensity)
3.356/65(100%)

Trimethylamine (library entry number =69)
Hit ratio(% of total spectral intensity for metabolite): 0% (0 of 1 peaks were found)
Peaks found: chem shift/row (% of total intensity)

Peaks not found: chem shift/row (% of total intensity)
2.885/65(100%)

Glycine (library entry number =80)
Hit ratio(% of total spectral intensity for metabolite): 90% (1 of 1 peaks were found)
Peaks found: chem shift/row (% of total intensity)
3.571/65(100%)
Peaks not found: chem shift/row (% of total intensity)


Pyruvic acid (library entry number =101)
Hit ratio(% of total spectral intensity for metabolite): 0% (0 of 1 peaks were found)
Peaks found: chem shift/row (% of total intensity)

Peaks not found: chem shift/row (% of total intensity)
2.376/65(100%)

Acetic acid (library entry number =117)
Hit ratio(% of total spectral intensity for metabolite): 90% (1 of 1 peaks were found)
Peaks found: chem shift/row (% of total intensity)
1.924/65(100%)
Peaks not found: chem shift/row (% of total intensity)


Malonic acid (library entry number =134)
Hit ratio(% of total spectral intensity for metabolite): 0% (0 of 1 peaks were found)
Peaks found: chem shift/row (% of total intensity)

Peaks not found: chem shift/row (% of total intensity)
3.13/65(100%)

Formic acid (library entry number =148)
Hit ratio(% of total spectral intensity for metabolite): 90% (1 of 1 peaks were found)
Peaks found: chem shift/row (% of total intensity)
8.46/65(100%)
Peaks not found: chem shift/row (% of total intensity)


Fumaric acid (library entry number =149)
Hit ratio(% of total spectral intensity for metabolite): 90% (1 of 1 peaks were found)
Peaks found: chem shift/row (% of total intensity)
6.526/65(100%)
Peaks not found: chem shift/row (% of total intensity)


Succinic acid (library entry number =152)
Hit ratio(% of total spectral intensity for metabolite): 90% (1 of 1 peaks were found)
Peaks found: chem shift/row (% of total intensity)
2.408/65(100%)
Peaks not found: chem shift/row (% of total intensity)


Tartaric acid (library entry number =153)
Hit ratio(% of total spectral intensity for metabolite): 90% (1 of 1 peaks were found)
Peaks found: chem shift/row (% of total intensity)
4.331/65(100%)
Peaks not found: chem shift/row (% of total intensity)


Oxaloacetic acid (library entry number =159)
Hit ratio(% of total spectral intensity for metabolite): 0% (0 of 1 peaks were found)
Peaks found: chem shift/row (% of total intensity)

Peaks not found: chem shift/row (% of total intensity)
2.376/65(100%)

Glycerophosphorylcholine (library entry number =186)
Hit ratio(% of total spectral intensity for metabolite): 90% (1 of 1 peaks were found)
Peaks found: chem shift/row (% of total intensity)
3.234/65(100%)
Peaks not found: chem shift/row (% of total intensity)


Methanol (library entry number =202)
Hit ratio(% of total spectral intensity for metabolite): 90% (1 of 1 peaks were found)
Peaks found: chem shift/row (% of total intensity)
3.367/65(100%)
Peaks not found: chem shift/row (% of total intensity)


Phosphocholine (library entry number =207)
Hit ratio(% of total spectral intensity for metabolite): 90% (1 of 1 peaks were found)
Peaks found: chem shift/row (% of total intensity)
3.225/65(100%)
Peaks not found: chem shift/row (% of total intensity)


N-Acetylglucosamine (library entry number =174)
Hit ratio(% of total spectral intensity for metabolite): 89.91% (4 of 9 peaks were found)
Peaks found: chem shift/row (% of total intensity)
2.062/65(85.5%) , 3.78/65(2.4%) , 3.794/56(1%) , 3.794/74(1%)
Peaks not found: chem shift/row (% of total intensity)
3.497/65(2.8%) , 3.78/40(1.9%) , 3.78/90(1.9%) , 3.497/89(1.8%) , 3.497/41(1.8%)

Ergothioneine (library entry number =1)
Hit ratio(% of total spectral intensity for metabolite): 89.35% (3 of 7 peaks were found)
Peaks found: chem shift/row (% of total intensity)
3.271/65(85.6%) , 3.893/75(1.9%) , 3.893/55(1.9%)
Peaks not found: chem shift/row (% of total intensity)
6.805/64(3.5%) , 6.805/66(3.5%) , 3.893/85(1.8%) , 3.893/45(1.8%)

Isoleucine (library entry number =68)
Hit ratio(% of total spectral intensity for metabolite): 75.57% (5 of 22 peaks were found)
Peaks found: chem shift/row (% of total intensity)
0.942/65(20.1%) , 1.014/56(19.2%) , 1.014/74(19.2%) , 0.942/46(8.5%) , 0.942/84(8.5%)
Peaks not found: chem shift/row (% of total intensity)
3.677/60(6.8%) , 3.677/70(6.8%) , 1.263/45(0.9%) , 1.263/85(0.9%) , 1.263/81(0.8%) , 1.263/49(0.8%) , 1.263/27(0.8%) , 1.263/103(0.8%) , 1.263/61(0.8%) , 1.263/69(0.8%) , 1.472/65(0.8%) , 1.472/79(0.6%) , 1.472/51(0.6%) , 1.472/98(0.6%) , 1.472/32(0.6%) , 1.472/44(0.5%) , 1.472/86(0.5%)

Asparagine (library entry number =72)
Hit ratio(% of total spectral intensity for metabolite): 86.45% (16 of 29 peaks were found)
Peaks found: chem shift/row (% of total intensity)
4.006/50(10.3%) , 4.006/80(10.3%) , 4.006/61(8.8%) , 4.006/69(8.8%) , 2.867/53(5.7%) , 2.867/77(5.7%) , 2.867/34(5.6%) , 2.867/96(5.6%) , 2.955/49(5.5%) , 2.955/81(5.5%) , 2.955/37(5.2%) , 2.955/93(5.2%) , 2.848/64.5(1.9%) , 2.972/65(1.4%) , 2.867/52(0.6%) , 2.867/78(0.6%)
Peaks not found: chem shift/row (% of total intensity)
2.936/65(2.1%) , 2.91/96.5(1.4%) , 2.91/33.5(1.4%) , 2.884/64.5(1.2%) , 2.884/65.5(1.2%) , 2.909/34(1.2%) , 2.909/96(1.2%) , 2.909/112(0.8%) , 2.909/18(0.8%) , 2.91/112(0.6%) , 2.91/18(0.6%) , 2.936/127(0.5%) , 2.936/4(0.4%)

3-Methylhistidine (library entry number =74)
Hit ratio(% of total spectral intensity for metabolite): 86.95% (7 of 15 peaks were found)
Peaks found: chem shift/row (% of total intensity)
3.74/65(71%) , 3.962/82(5.3%) , 3.962/48(5.3%) , 3.313/52(1.5%) , 3.313/78(1.5%) , 3.247/76(1.2%) , 3.247/54(1.2%)
Peaks not found: chem shift/row (% of total intensity)
3.962/64(5.1%) , 3.313/93(1.4%) , 3.313/37(1.4%) , 8.069/68(1.2%) , 8.069/61.5(1.2%) , 3.247/35(0.9%) , 3.247/95(0.9%) , 7.131/65(0.9%)

N-Acetylaspartate (NAA) (library entry number =86)
Hit ratio(% of total spectral intensity for metabolite): 87.83% (7 of 13 peaks were found)
Peaks found: chem shift/row (% of total intensity)
2.026/65(79.5%) , 2.504/45(2.4%) , 2.504/85(2.4%) , 2.504/57(0.9%) , 2.504/72(0.9%) , 2.504/32.5(0.9%) , 2.504/97(0.9%)
Peaks not found: chem shift/row (% of total intensity)
2.491/45(2.5%) , 2.491/85(2.5%) , 2.691/44(1.8%) , 2.691/86(1.8%) , 2.701/84(1.8%) , 2.701/46(1.8%)

Leucine (library entry number =77)
Hit ratio(% of total spectral intensity for metabolite): 67.56% (6 of 37 peaks were found)
Peaks found: chem shift/row (% of total intensity)
0.97/57(18.4%) , 0.97/73(18.4%) , 0.959/57(14.8%) , 0.959/73(14.8%) , 1.014/73.5(0.6%) , 1.014/56(0.6%)
Peaks not found: chem shift/row (% of total intensity)
3.741/47(7.2%) , 3.741/83(7.2%) , 1.682/65(1.6%) , 0.959/64.5(1.4%) , 1.749/65(1%) , 0.97/65(0.9%) , 1.714/51.5(0.8%) , 1.711/41(0.8%) , 1.702/64.5(0.7%) , 1.714/39.5(0.7%) , 1.714/90.5(0.7%) , 3.741/60.5(0.7%) , 3.741/69(0.7%) , 1.714/4(0.7%) , 1.714/125(0.7%) , 1.722/73.5(0.6%) , 1.722/56.5(0.6%) , 1.711/4(0.5%) , 1.711/125(0.5%) , 1.714/43(0.5%) , 1.714/87.5(0.5%) , 1.714/55.5(0.5%) , 1.714/74.5(0.5%) , 1.711/51(0.5%) , 1.711/79(0.5%) , 1.714/23(0.3%) , 1.714/107.5(0.3%) , 1.714/61.5(0.3%) , 1.714/68(0.3%) , 1.711/74(0.3%) , 1.711/55.5(0.3%)

N,N-Dimethylglycine (library entry number =38)
Hit ratio(% of total spectral intensity for metabolite): 18.08% (1 of 2 peaks were found)
Peaks found: chem shift/row (% of total intensity)
3.724/65(18.1%)
Peaks not found: chem shift/row (% of total intensity)
2.929/65(81.9%)

Lysine (library entry number =81)
Hit ratio(% of total spectral intensity for metabolite): 76.49% (5 of 13 peaks were found)
Peaks found: chem shift/row (% of total intensity)
3.038/46(21.6%) , 3.038/84(21.6%) , 3.769/65(15.5%) , 3.769/49(8.9%) , 3.769/81(8.9%)
Peaks not found: chem shift/row (% of total intensity)
3.038/64(9.1%) , 3.038/66(9.1%) , 1.909/43.5(1.3%) , 1.909/86.5(1.3%) , 1.733/47(1.1%) , 1.733/83(1.1%) , 1.733/43(0.4%) , 1.733/87(0.4%)

2,3-Butanediol (library entry number =32)
Hit ratio(% of total spectral intensity for metabolite): 74.15% (2 of 14 peaks were found)
Peaks found: chem shift/row (% of total intensity)
1.147/73(37.1%) , 1.147/57(37.1%)
Peaks not found: chem shift/row (% of total intensity)
3.731/58(4.8%) , 3.731/72(4.8%) , 1.147/79(2.5%) , 1.147/51(2.5%) , 1.147/82(2.4%) , 1.147/48(2.4%) , 3.731/51(1.3%) , 3.731/79(1.3%) , 3.731/86(1.3%) , 3.731/44(1.3%) , 3.731/33(0.6%) , 3.731/97(0.6%)

Valine (library entry number =36)
Hit ratio(% of total spectral intensity for metabolite): 74.04% (4 of 14 peaks were found)
Peaks found: chem shift/row (% of total intensity)
0.993/56(19%) , 0.993/74(19%) , 1.046/56(18%) , 1.046/74(18%)
Peaks not found: chem shift/row (% of total intensity)
3.617/59(10.4%) , 3.617/71(10.4%) , 2.276/59(1%) , 2.276/71(1%) , 2.276/41(0.7%) , 2.276/89(0.7%) , 2.276/53(0.7%) , 2.276/77(0.7%) , 2.276/35(0.2%) , 2.276/95(0.2%)

N-Acetylneuraminic acid (library entry number =193)
Hit ratio(% of total spectral intensity for metabolite): 73.89% (10 of 27 peaks were found)
Peaks found: chem shift/row (% of total intensity)
2.062/65(59.8%) , 3.624/58(2%) , 3.624/72(2%) , 3.851/53(1.9%) , 3.851/77(1.9%) , 3.99/51.5(1.8%) , 3.99/78.5(1.8%) , 3.769/65(1.4%) , 3.769/49(0.7%) , 3.769/81(0.7%)
Peaks not found: chem shift/row (% of total intensity)
2.046/65(5.9%) , 3.624/42(1.8%) , 3.624/88(1.8%) , 1.83/65(1.7%) , 2.238/65(1.7%) , 3.851/46(1.5%) , 3.851/84(1.5%) , 2.222/55(1.3%) , 2.222/75(1.3%) , 1.83/96(1.1%) , 1.83/34(1.1%) , 2.222/88(1%) , 2.222/42(1%) , 3.769/58.5(0.9%) , 3.769/71.5(0.9%) , 3.769/88(0.7%) , 3.769/42(0.7%)

4-Methyl-2-oxovaleric acid (library entry number =98)
Hit ratio(% of total spectral intensity for metabolite): 71.49% (2 of 9 peaks were found)
Peaks found: chem shift/row (% of total intensity)
0.939/73.5(35.7%) , 0.939/56.5(35.7%)
Peaks not found: chem shift/row (% of total intensity)
2.614/56(12.6%) , 2.614/74(12.6%) , 2.097/65(0.9%) , 2.097/48(0.8%) , 2.097/82(0.8%) , 2.097/100(0.4%) , 2.097/30(0.4%)

N-Acetylaspartylglutamate (NAAG) (library entry number =190)
Hit ratio(% of total spectral intensity for metabolite): 77.48% (4 of 13 peaks were found)
Peaks found: chem shift/row (% of total intensity)
2.062/65(68.2%) , 1.924/65(3.8%) , 2.543/85(2.8%) , 2.543/45(2.8%)
Peaks not found: chem shift/row (% of total intensity)
2.207/65(3.7%) , 2.524/45(2.9%) , 2.524/85(2.9%) , 2.742/85(2.3%) , 2.742/44.5(2.3%) , 2.752/85.5(2.2%) , 2.752/44(2.2%) , 2.207/86(2%) , 2.207/44(2%)

Suberic acid (library entry number =65)
Hit ratio(% of total spectral intensity for metabolite): 0% (0 of 15 peaks were found)
Peaks found: chem shift/row (% of total intensity)

Peaks not found: chem shift/row (% of total intensity)
2.18/84(26.9%) , 2.18/46(26.9%) , 2.18/65(17.7%) , 1.31/65(10.7%) , 1.31/46(3.9%) , 1.31/84(3.9%) , 1.552/65(1.8%) , 1.552/84(1.4%) , 1.552/46(1.4%) , 1.31/52(1.4%) , 1.31/78(1.4%) , 1.552/103(0.7%) , 1.552/27(0.7%) , 1.552/58(0.6%) , 1.552/72(0.6%)

Glucose-6-phosphate (library entry number =105)
Hit ratio(% of total spectral intensity for metabolite): 64.76% (16 of 31 peaks were found)
Peaks found: chem shift/row (% of total intensity)
3.503/65(6.9%) , 3.294/53.5(6.1%) , 3.294/76.5(6.1%) , 3.277/53(5.9%) , 3.277/77(5.9%) , 3.503/40.5(4.9%) , 3.503/89(4.9%) , 3.367/65(4.4%) , 4.006/69(3.6%) , 4.006/61(3.6%) , 4.006/61(3.6%) , 4.006/69(3.6%) , 3.571/65(2%) , 3.536/41(1.4%) , 3.536/88.5(1.4%) , 3.488/65.5(0.4%)
Peaks not found: chem shift/row (% of total intensity)
3.73/65(5.2%) , 3.73/40.5(3.8%) , 3.73/89(3.8%) , 3.574/40.5(3.7%) , 3.574/89.5(3.7%) , 3.577/40(3.4%) , 3.577/89.5(3.4%) , 3.577/65(2.7%) , 3.574/65(2%) , 3.574/52.5(0.9%) , 3.574/76.5(0.9%) , 3.577/52.5(0.7%) , 3.577/76.5(0.7%) , 4.05/55(0.1%) , 4.05/74.5(0.1%)

Creatinine (library entry number =29)
Hit ratio(% of total spectral intensity for metabolite): 69.86% (1 of 3 peaks were found)
Peaks found: chem shift/row (% of total intensity)
3.048/65(69.9%)
Peaks not found: chem shift/row (% of total intensity)
4.065/66(15.1%) , 4.065/64(15.1%)

Thiamine (library entry number =206)
Hit ratio(% of total spectral intensity for metabolite): 25% (2 of 11 peaks were found)
Peaks found: chem shift/row (% of total intensity)
2.568/65(23.1%) , 3.185/65(1.9%)
Peaks not found: chem shift/row (% of total intensity)
2.497/65(43.1%) , 8.047/65(8%) , 3.89/65(6.7%) , 3.89/50(4.3%) , 3.89/80(4.3%) , 9.432/65(4.2%) , 5.455/65(2.7%) , 3.185/50(0.9%) , 3.185/80(0.9%)

Taurine (library entry number =181)
Hit ratio(% of total spectral intensity for metabolite): 67.93% (4 of 6 peaks were found)
Peaks found: chem shift/row (% of total intensity)
3.428/65(25.2%) , 3.271/65(19.1%) , 3.271/48(11.8%) , 3.271/82(11.8%)
Peaks not found: chem shift/row (% of total intensity)
3.428/48(16%) , 3.428/82(16%)

Methyl isobutyric acid (library entry number =198)
Hit ratio(% of total spectral intensity for metabolite): 67.86% (2 of 8 peaks were found)
Peaks found: chem shift/row (% of total intensity)
1.147/56(33.9%) , 1.147/74(33.9%)
Peaks not found: chem shift/row (% of total intensity)
3.702/65(27.6%) , 2.641/65(1.5%) , 2.641/47(1.1%) , 2.641/83(1.1%) , 2.641/101(0.4%) , 2.641/29(0.4%)

Anserine nitrate (library entry number =15)
Hit ratio(% of total spectral intensity for metabolite): 67.7% (12 of 42 peaks were found)
Peaks found: chem shift/row (% of total intensity)
3.78/65(49.3%) , 3.225/63.5(3.9%) , 3.225/66.5(3.9%) , 3.038/85(1.3%) , 3.038/45(1.3%) , 3.038/85(1.3%) , 3.038/45(1.3%) , 2.67/45(1.2%) , 2.67/85(1.2%) , 2.648/65(1%) , 2.661/65(1%) , 3.205/65(0.9%)
Peaks not found: chem shift/row (% of total intensity)
3.227/44.5(2%) , 3.227/85.5(2%) , 3.225/49.5(2%) , 3.225/80.5(2%) , 2.659/44(1.7%) , 2.659/86(1.7%) , 3.235/84.5(1.5%) , 3.235/45.5(1.5%) , 3.24/84.5(1.5%) , 3.24/45.5(1.5%) , 2.694/65(1.2%) , 2.694/46.5(1.1%) , 2.694/83.5(1.1%) , 2.681/65(1%) , 2.723/45(0.9%) , 2.723/85(0.9%) , 2.723/43(0.8%) , 2.723/86.5(0.8%) , 2.681/85.5(0.8%) , 2.706/25(0.6%) , 2.706/104(0.6%) , 2.709/64(0.6%) , 2.659/61(0.6%) , 2.659/69(0.6%) , 2.67/103(0.6%) , 2.67/26.5(0.6%) , 2.709/44.5(0.6%) , 2.709/85.5(0.6%) , 2.659/102(0.5%) , 2.659/27(0.5%)

Glutathione (reduced) (library entry number =92)
Hit ratio(% of total spectral intensity for metabolite): 66.55% (21 of 43 peaks were found)
Peaks found: chem shift/row (% of total intensity)
3.79/65(14.2%) , 3.79/65(13.5%) , 2.17/73.5(4.9%) , 2.17/56(4.9%) , 3.79/49(4.2%) , 3.79/81(4.2%) , 3.79/49(4.1%) , 3.79/81(4.1%) , 2.17/37(1.6%) , 2.17/92(1.6%) , 2.955/81(1.6%) , 2.955/49(1.6%) , 2.955/48(1%) , 2.955/47.5(0.9%) , 2.955/82(0.9%) , 2.547/65.5(0.7%) , 2.568/65.5(0.6%) , 2.568/65.5(0.6%) , 2.955/82.5(0.6%) , 2.547/64.5(0.4%) , 2.547/64(0.3%)
Peaks not found: chem shift/row (% of total intensity)
2.558/71.5(3.5%) , 2.558/58(3.5%) , 2.966/46.5(2%) , 2.966/82.5(2%) , 2.983/82(1.9%) , 2.983/46.5(1.9%) , 2.977/82(1.6%) , 2.977/47.5(1.6%) , 2.976/82(1.6%) , 2.976/47.5(1.6%) , 2.963/47(1.5%) , 2.963/83(1.5%) , 3.305/46.5(1.4%) , 3.305/83.5(1.4%) , 3.317/84(1.3%) , 3.317/46(1.3%) , 2.966/52.5(0.8%) , 2.966/75.5(0.7%) , 2.558/91(0.7%) , 2.558/39(0.7%) , 2.964/46(0.4%) , 2.964/83.5(0.4%)

Malonyl coenzyme A (library entry number =145)
Hit ratio(% of total spectral intensity for metabolite): 43.4% (5 of 25 peaks were found)
Peaks found: chem shift/row (% of total intensity)
3.543/65(22.9%) , 8.278/65(16.7%) , 3.679/65(1.8%) , 2.438/65(1.4%) , 2.661/65(0.6%)
Peaks not found: chem shift/row (% of total intensity)
3.129/65(12.7%) , 8.551/65(10%) , 0.724/65(7.2%) , 0.862/65(5.3%) , 6.178/65(4.6%) , 6.164/65(4.2%) , 4.004/65(3.1%) , 3.031/65(1.9%) , 3.031/82(1%) , 3.031/48(1%) , 0.737/65(0.9%) , 2.353/65(0.8%) , 3.353/57(0.7%) , 3.353/73(0.7%) , 2.622/65(0.7%) , 2.438/48(0.5%) , 2.438/82(0.5%) , 0.846/65(0.4%) , 3.353/89(0.3%) , 3.353/41(0.3%)

N-Acetylmethionine (library entry number =137)
Hit ratio(% of total spectral intensity for metabolite): 65.03% (1 of 2 peaks were found)
Peaks found: chem shift/row (% of total intensity)
2.114/65(65%)
Peaks not found: chem shift/row (% of total intensity)
2.039/65(35%)

Glucosamine-6-phosphate (library entry number =173)
Hit ratio(% of total spectral intensity for metabolite): 63.7% (16 of 29 peaks were found)
Peaks found: chem shift/row (% of total intensity)
3.884/65(8.1%) , 3.653/65(7%) , 3.632/65(6.4%) , 3.61/77(4.5%) , 3.61/53(4.5%) , 2.99/51.5(3.8%) , 2.99/78(3.8%) , 2.99/51.5(3.8%) , 2.99/78(3.8%) , 4.006/61(3.3%) , 4.006/69(3.3%) , 3.263/74(2.9%) , 3.263/56(2.9%) , 3.632/41(2.8%) , 3.632/88.5(2.8%) , 3.367/65(0.2%)
Peaks not found: chem shift/row (% of total intensity)
3.884/40(5.4%) , 3.884/90(5.4%) , 5.435/60(4.3%) , 5.435/70(4.3%) , 3.653/89.5(3.2%) , 3.653/40.5(3.2%) , 3.263/46.5(2.8%) , 3.263/83(2.8%) , 2.934/51.5(1.7%) , 2.934/78(1.7%) , 4.026/70(1.1%) , 4.069/55(0.3%) , 4.069/75(0.3%)

trans-Aconitic acid (library entry number =30)
Hit ratio(% of total spectral intensity for metabolite): 62.35% (1 of 2 peaks were found)
Peaks found: chem shift/row (% of total intensity)
3.459/65(62.4%)
Peaks not found: chem shift/row (% of total intensity)
6.593/65(37.6%)

Tyrosine (library entry number =208)
Hit ratio(% of total spectral intensity for metabolite): 61.6% (4 of 18 peaks were found)
Peaks found: chem shift/row (% of total intensity)
6.907/76(20.3%) , 6.907/54(20.3%) , 7.198/54(10.5%) , 7.198/76(10.5%)
Peaks not found: chem shift/row (% of total intensity)
3.947/62(7.1%) , 3.947/68(7.1%) , 3.947/48.5(5.5%) , 3.947/81.5(5.5%) , 6.907/47(1.6%) , 6.907/83(1.6%) , 3.057/56(1.5%) , 3.057/74(1.5%) , 3.057/36(1.4%) , 3.057/94(1.4%) , 3.202/90(1%) , 3.202/40(1%) , 3.202/53(1%) , 3.202/77(1%)

Sarcosine (library entry number =75)
Hit ratio(% of total spectral intensity for metabolite): 0% (0 of 2 peaks were found)
Peaks found: chem shift/row (% of total intensity)

Peaks not found: chem shift/row (% of total intensity)
2.742/65(61.5%) , 3.614/65(38.5%)

Glutathione (oxidised) (library entry number =91)
Hit ratio(% of total spectral intensity for metabolite): 50.99% (15 of 50 peaks were found)
Peaks found: chem shift/row (% of total intensity)
3.78/65(15.8%) , 3.78/81(5.7%) , 3.78/49(5.7%) , 2.17/57(3.7%) , 2.17/73(3.7%) , 2.515/65(2.3%) , 2.515/65(2.1%) , 2.54/65(2%) , 2.54/65(2%) , 2.17/37(1.8%) , 2.17/93(1.8%) , 3.799/64.5(1.2%) , 3.799/64.5(1.2%) , 3.769/64.5(1.1%) , 3.78/64.5(1%)
Peaks not found: chem shift/row (% of total intensity)
2.971/47(4.1%) , 2.971/83(4.1%) , 3.306/47(3.7%) , 3.306/83(3.7%) , 3.317/47(3.4%) , 3.317/83(3.4%) , 2.991/47(3.3%) , 2.991/83(3.3%) , 5.716/65(1.9%) , 2.54/76(1.6%) , 2.54/54(1.6%) , 2.54/45(1.3%) , 2.54/85(1.3%) , 2.54/45(1.2%) , 2.54/85(1.2%) , 2.515/45(1.2%) , 2.515/85(1.2%) , 2.515/45(1.1%) , 2.515/85(1.1%) , 2.54/33(0.9%) , 2.54/97(0.9%) , 2.54/13.5(0.4%) , 2.54/116(0.4%) , 2.498/62(0.3%) , 2.498/68(0.3%) , 2.515/61.5(0.2%) , 2.515/68.5(0.2%) , 2.515/103(0.2%) , 2.515/26(0.2%) , 2.54/61(0.2%) , 2.54/69(0.2%) , 2.54/103.5(0.2%) , 2.54/27(0.2%) , 2.524/61(0.2%) , 2.524/69(0.2%)

Argininosuccinic acid (library entry number =109)
Hit ratio(% of total spectral intensity for metabolite): 56.98% (12 of 35 peaks were found)
Peaks found: chem shift/row (% of total intensity)
6.526/65(19.9%) , 3.78/65(5.8%) , 2.675/44(3.3%) , 2.675/86(3.3%) , 2.67/45(3.2%) , 2.67/85(3.2%) , 2.67/44(3.1%) , 2.67/86(3.1%) , 2.67/47.5(3.1%) , 2.67/82.5(3.1%) , 3.78/81(2.9%) , 3.78/49(2.9%)
Peaks not found: chem shift/row (% of total intensity)
3.286/65(5.9%) , 2.68/45(3.1%) , 2.68/85(3.1%) , 2.379/45.5(2.5%) , 2.379/84.5(2.5%) , 2.359/45(2.4%) , 2.359/85(2.4%) , 2.827/48(2%) , 2.827/82(2%) , 2.369/58.5(1.8%) , 2.369/71(1.8%) , 2.369/97.5(1.7%) , 2.369/32(1.7%) , 2.827/40(1.4%) , 2.827/89.5(1.4%) , 4.307/74(1.3%) , 4.307/56(1.3%) , 3.286/83(1.1%) , 3.286/47(1.1%) , 4.307/48(1.1%) , 4.307/82(1.1%) , 2.369/38.5(0.2%) , 2.369/92(0.2%)

Glutamine (library entry number =17)
Hit ratio(% of total spectral intensity for metabolite): 53.48% (23 of 57 peaks were found)
Peaks found: chem shift/row (% of total intensity)
3.78/65(17.5%) , 3.78/81(8.3%) , 3.78/49(8.3%) , 2.438/65(3.9%) , 2.48/65(2%) , 2.48/65(1.9%) , 2.48/65(1.8%) , 2.48/65(1.5%) , 2.408/65(1%) , 2.158/73(0.9%) , 2.158/57(0.9%) , 2.408/65(0.8%) , 2.434/38.5(0.7%) , 2.434/91.5(0.7%) , 2.408/85.5(0.5%) , 2.408/44.5(0.5%) , 2.114/65(0.4%) , 2.408/85.5(0.4%) , 2.408/44.5(0.4%) , 2.48/25(0.3%) , 2.48/105(0.3%) , 2.48/25(0.2%) , 2.48/105(0.2%)
Peaks not found: chem shift/row (% of total intensity)
2.458/52.5(3.8%) , 2.458/77.5(3.8%) , 2.458/38(3.7%) , 2.458/92(3.7%) , 2.14/56.5(2.5%) , 2.14/73.5(2.5%) , 2.14/80.5(2.4%) , 2.14/49.5(2.4%) , 2.14/33.5(2.1%) , 2.14/96.5(2.1%) , 2.14/40.5(2%) , 2.14/89.5(2%) , 2.14/65(1.3%) , 2.121/56(0.9%) , 2.121/74(0.9%) , 2.166/46.5(0.6%) , 2.166/83.5(0.6%) , 2.13/62(0.6%) , 2.13/68(0.6%) , 2.13/61.5(0.6%) , 2.13/68.5(0.6%) , 2.13/65(0.6%) , 2.438/104(0.5%) , 2.438/25.5(0.5%) , 2.458/18.5(0.5%) , 2.458/111.5(0.5%) , 2.13/65(0.5%) , 2.13/46(0.5%) , 2.13/84(0.5%) , 2.438/45(0.5%) , 2.438/85(0.5%) , 2.13/84(0.5%) , 2.13/46(0.5%) , 2.434/65(0.4%)

Porphobilinogen (library entry number =170)
Hit ratio(% of total spectral intensity for metabolite): 60.32% (2 of 8 peaks were found)
Peaks found: chem shift/row (% of total intensity)
3.414/65(40.6%) , 4.168/65(19.7%)
Peaks not found: chem shift/row (% of total intensity)
2.401/45.5(10.2%) , 2.401/84.5(10.2%) , 2.401/64.5(6.4%) , 2.66/85(5.2%) , 2.66/45(5.2%) , 2.66/65(2.5%)

Pyroglutamic acid (library entry number =127)
Hit ratio(% of total spectral intensity for metabolite): 62.04% (11 of 80 peaks were found)
Peaks found: chem shift/row (% of total intensity)
2.408/65(11.4%) , 2.408/65(9.9%) , 2.408/86(8.8%) , 2.408/44(8.8%) , 2.408/86(7.5%) , 2.408/44(7.5%) , 2.037/75(2%) , 2.037/55(2%) , 2.504/71(1.9%) , 2.504/59(1.9%) , 2.053/65(0.2%)
Peaks not found: chem shift/row (% of total intensity)
2.504/38(1.7%) , 2.504/92(1.7%) , 2.037/63.5(1.5%) , 2.037/66.5(1.5%) , 2.037/42(1.5%) , 2.037/88(1.5%) , 2.504/17(1.1%) , 2.504/112(1.1%) , 2.037/22(0.9%) , 2.037/108(0.9%) , 2.39/65(0.9%) , 2.504/80(0.9%) , 2.504/49.5(0.9%) , 4.184/61(0.8%) , 4.184/69(0.8%) , 2.037/96(0.8%) , 2.037/34(0.8%) , 4.184/84(0.8%) , 4.184/46(0.8%) , 2.03/64(0.7%) , 2.03/66(0.7%) , 2.525/54(0.6%) , 2.525/75(0.6%) , 2.501/48(0.6%) , 2.501/81.5(0.6%) , 2.499/65(0.5%) , 2.501/65(0.5%) , 2.501/62(0.4%) , 2.501/68(0.4%) , 2.499/48(0.4%) , 2.499/81.5(0.4%) , 2.496/75(0.4%) , 2.496/55(0.4%) , 2.519/48.5(0.4%) , 2.519/81.5(0.4%) , 2.494/75.5(0.4%) , 2.494/54.5(0.4%) , 2.03/48(0.4%) , 2.03/82(0.4%) , 2.499/75.5(0.4%) , 2.499/54.5(0.4%) , 2.519/65(0.4%) , 2.519/63(0.4%) , 2.519/67(0.4%) , 2.03/71(0.3%) , 2.03/59(0.3%) , 2.03/46(0.3%) , 2.03/84(0.3%) , 2.501/59(0.3%) , 2.501/71(0.3%) , 2.501/75(0.3%) , 2.501/55(0.3%) , 2.519/54.5(0.3%) , 2.519/75(0.3%) , 2.03/29.5(0.2%) , 2.03/100.5(0.2%) , 2.501/101.5(0.2%) , 2.501/28(0.2%) , 2.496/48(0.2%) , 2.496/82(0.2%) , 2.03/55(0.2%) , 2.03/75(0.2%) , 2.519/28(0.2%) , 2.519/101(0.2%) , 2.525/68.5(0.2%) , 2.525/62(0.2%) , 2.525/65(0.1%) , 2.501/35.5(0.1%) , 2.501/94.5(0.1%)

cis-Aconitic acid (library entry number =108)
Hit ratio(% of total spectral intensity for metabolite): 57.89% (1 of 3 peaks were found)
Peaks found: chem shift/row (% of total intensity)
3.11/65(57.9%)
Peaks not found: chem shift/row (% of total intensity)
5.766/63.5(21.1%) , 5.766/66.5(21.1%)

Cysteamine (library entry number =150)
Hit ratio(% of total spectral intensity for metabolite): 56.88% (2 of 6 peaks were found)
Peaks found: chem shift/row (% of total intensity)
3.397/65(32.3%) , 3.041/65(24.6%)
Peaks not found: chem shift/row (% of total intensity)
3.397/48(12.2%) , 3.397/82(12.2%) , 3.041/48(9.3%) , 3.041/82(9.3%)

Fructose (library entry number =5)
Hit ratio(% of total spectral intensity for metabolite): 54.99% (10 of 27 peaks were found)
Peaks found: chem shift/row (% of total intensity)
3.57/50(14.6%) , 3.57/80(14.6%) , 3.807/52(7.7%) , 3.807/78(7.7%) , 4.031/49(2.6%) , 4.031/81(2.6%) , 3.661/65(1.7%) , 3.58/49.5(1.4%) , 3.58/80(1.4%) , 3.57/65(0.8%)
Peaks not found: chem shift/row (% of total intensity)
3.72/50(13.4%) , 3.72/80(13.4%) , 3.903/48(2.7%) , 3.903/82(2.7%) , 3.903/56(2.4%) , 3.903/74(2.4%) , 3.683/57.5(1.3%) , 3.683/72.5(1.3%) , 3.605/49(1.2%) , 3.605/80.5(1.2%) , 4.004/65(0.8%) , 4.119/70(0.6%) , 4.119/60(0.6%) , 3.58/18(0.3%) , 3.58/111.5(0.3%) , 3.57/33.5(0.2%) , 4.04/64.5(0.2%)

Uridine 5-diphosphate (library entry number =182)
Hit ratio(% of total spectral intensity for metabolite): 53.57% (4 of 10 peaks were found)
Peaks found: chem shift/row (% of total intensity)
5.975/55(18.7%) , 5.975/75(18.7%) , 5.975/55.5(8.1%) , 5.975/74.5(8.1%)
Peaks not found: chem shift/row (% of total intensity)
7.997/75(20%) , 7.997/55(20%) , 5.975/65(2.9%) , 5.975/64.5(2.1%) , 8.114/54.5(0.6%) , 8.114/75(0.6%)

Uridine 5-monophosphate (library entry number =191)
Hit ratio(% of total spectral intensity for metabolite): 0% (0 of 8 peaks were found)
Peaks found: chem shift/row (% of total intensity)

Peaks not found: chem shift/row (% of total intensity)
8.107/55(26.4%) , 8.107/75(26.4%) , 5.991/75(20.1%) , 5.991/55(20.1%) , 6.006/65(3.2%) , 5.991/64.5(2.6%) , 6.006/55(0.6%) , 6.006/75(0.6%)

Guanosine-5-monophosphate (GMP) (library entry number =100)
Hit ratio(% of total spectral intensity for metabolite): 52.67% (1 of 3 peaks were found)
Peaks found: chem shift/row (% of total intensity)
8.182/65(52.7%)
Peaks not found: chem shift/row (% of total intensity)
5.932/65(24.7%) , 5.944/65(22.7%)

Lactic acid (library entry number =131)
Hit ratio(% of total spectral intensity for metabolite): 53.11% (8 of 16 peaks were found)
Peaks found: chem shift/row (% of total intensity)
1.334/74(22.5%) , 1.334/56(22.5%) , 4.124/74(3%) , 4.124/56(3%) , 4.124/91(0.6%) , 4.124/38(0.6%) , 4.135/56(0.4%) , 4.135/73.5(0.4%)
Peaks not found: chem shift/row (% of total intensity)
1.338/63(6.8%) , 1.338/67(6.8%) , 1.324/67(6.5%) , 1.324/63(6.5%) , 1.338/58.5(5.1%) , 1.338/71.5(5.1%) , 1.324/71.5(5%) , 1.324/58.5(5%)

Nicotinamide adenine dinucleotide hydrate (NAD) (library entry number =162)
Hit ratio(% of total spectral intensity for metabolite): 49.92% (2 of 23 peaks were found)
Peaks found: chem shift/row (% of total intensity)
8.182/65(29.3%) , 8.426/65(20.6%)
Peaks not found: chem shift/row (% of total intensity)
6.035/65(9.1%) , 6.047/65(7.4%) , 6.074/65(3.5%) , 6.066/65(3.4%) , 8.844/78(2.4%) , 8.844/52(2.4%) , 8.844/58(2.2%) , 8.844/72(2.2%) , 9.151/57(1.8%) , 9.151/73(1.8%) , 8.204/64.5(1.8%) , 8.204/83(1.4%) , 8.204/47(1.4%) , 9.342/62(1.4%) , 9.342/68(1.4%) , 9.151/76(1.4%) , 9.151/54(1.4%) , 9.342/60(1.2%) , 9.342/70(1.2%) , 8.505/65(0.6%) , 8.268/65(0.5%)

Uridine 5-diphosphoglucose (library entry number =165)
Hit ratio(% of total spectral intensity for metabolite): 49.79% (15 of 35 peaks were found)
Peaks found: chem shift/row (% of total intensity)
7.949/75(17.7%) , 7.949/55(17.7%) , 3.78/65(3.8%) , 3.475/65(2.6%) , 3.794/55(1%) , 3.794/75(1%) , 3.548/56.5(0.7%) , 3.548/73.5(0.7%) , 3.548/48(0.7%) , 3.548/81.5(0.7%) , 3.548/48(0.7%) , 3.548/82(0.7%) , 3.548/48(0.7%) , 3.548/56(0.6%) , 3.548/73(0.6%)
Peaks not found: chem shift/row (% of total intensity)
5.985/75(13.3%) , 5.985/55(13.3%) , 3.78/41(3%) , 3.78/89(3%) , 3.475/89(2.1%) , 3.475/40.5(2.1%) , 5.995/65(1.9%) , 3.87/46(1.2%) , 3.87/83(1.2%) , 5.6/60.5(1.2%) , 5.6/69.5(1.2%) , 5.614/60.5(1.2%) , 5.614/69.5(1.2%) , 5.995/55(1%) , 5.995/75(1%) , 5.985/64.5(0.7%) , 3.794/42.5(0.3%) , 3.794/87.5(0.3%) , 3.87/51.5(0.3%) , 3.87/78.5(0.3%)

2-hydroxybutyric acid (library entry number =177)
Hit ratio(% of total spectral intensity for metabolite): 4.44% (2 of 21 peaks were found)
Peaks found: chem shift/row (% of total intensity)
4.006/51(2.2%) , 4.006/79(2.2%)
Peaks not found: chem shift/row (% of total intensity)
0.903/65(39.5%) , 0.903/46(17.4%) , 0.903/84(17.4%) , 1.655/64.5(2.1%) , 1.655/65.5(2.1%) , 4.006/63(2%) , 4.006/67(2%) , 1.655/83(1.6%) , 1.655/47(1.6%) , 1.745/69(1.3%) , 1.745/61(1.3%) , 1.745/50(1.1%) , 1.745/80(1.1%) , 1.655/101.5(0.9%) , 1.655/28.5(0.9%) , 1.745/31.5(0.8%) , 1.745/98(0.8%) , 1.745/42.5(0.8%) , 1.745/87.5(0.8%)

2-Aminobutyric acid (library entry number =28)
Hit ratio(% of total spectral intensity for metabolite): 47.65% (3 of 14 peaks were found)
Peaks found: chem shift/row (% of total intensity)
0.976/65(40.6%) , 3.724/65(6.5%) , 1.88/65(0.6%)
Peaks not found: chem shift/row (% of total intensity)
0.976/46(16.8%) , 0.976/84(16.8%) , 3.724/50(4.5%) , 3.724/80(4.5%) , 1.902/60.5(1.8%) , 1.902/69.5(1.8%) , 1.902/52(1.4%) , 1.902/78(1.4%) , 1.902/87(1.4%) , 1.902/43(1.4%) , 1.917/65(0.5%)

Carnosine (beta-alanyl_L-histidine) (library entry number =187)
Hit ratio(% of total spectral intensity for metabolite): 39.92% (11 of 55 peaks were found)
Peaks found: chem shift/row (% of total intensity)
3.234/65(15.2%) , 8.255/65(11.7%) , 3.225/65(7.8%) , 3.256/65(1.3%) , 3.367/65(0.8%) , 2.67/86(0.7%) , 2.67/85(0.5%) , 2.67/44.5(0.5%) , 2.691/54(0.5%) , 2.691/76(0.5%) , 2.67/86(0.4%)
Peaks not found: chem shift/row (% of total intensity)
3.234/48(7.1%) , 3.234/82(7.1%) , 3.225/47(4.1%) , 3.225/83(4.1%) , 2.689/56(3.1%) , 2.689/74(3.1%) , 7.112/65(2.7%) , 7.112/62(2.2%) , 7.112/68(2.2%) , 3.114/45.5(1.9%) , 3.114/84.5(1.9%) , 3.119/45.5(1.9%) , 3.119/84.5(1.9%) , 2.689/38.5(1.8%) , 2.689/91.5(1.8%) , 2.708/44(0.8%) , 2.708/85.5(0.8%) , 2.67/43(0.7%) , 2.689/115.5(0.7%) , 2.689/14(0.7%) , 3.234/29.5(0.6%) , 3.234/100.5(0.6%) , 2.708/62(0.5%) , 2.708/68(0.5%) , 2.718/44.5(0.5%) , 2.718/85.5(0.5%) , 2.718/62(0.5%) , 2.718/68(0.5%) , 2.655/43(0.5%) , 2.691/45.5(0.4%) , 2.691/84.5(0.4%) , 2.67/61.5(0.4%) , 2.67/68.5(0.4%) , 2.67/43(0.4%) , 2.689/31.5(0.3%) , 2.689/97.5(0.3%) , 2.67/61(0.3%) , 2.67/69(0.3%) , 2.67/60.5(0.3%) , 2.67/69.5(0.3%) , 3.234/12.5(0.2%) , 3.234/117(0.2%) , 2.655/61.5(0.2%) , 2.655/68.5(0.2%)

Capric acid (library entry number =90)
Hit ratio(% of total spectral intensity for metabolite): 1.65% (2 of 10 peaks were found)
Peaks found: chem shift/row (% of total intensity)
1.267/65(0.9%) , 1.267/65(0.7%)
Peaks not found: chem shift/row (% of total intensity)
0.865/65(37.5%) , 2.174/46(17.5%) , 2.174/84(17.5%) , 2.174/65(12.1%) , 1.296/65(4.4%) , 0.865/46(3.6%) , 0.865/84(3.6%) , 1.287/65(2.2%)

Hypoxanthine (library entry number =56)
Hit ratio(% of total spectral intensity for metabolite): 46.6% (1 of 2 peaks were found)
Peaks found: chem shift/row (% of total intensity)
8.216/65(46.6%)
Peaks not found: chem shift/row (% of total intensity)
8.194/65(53.4%)

Histamine (library entry number =94)
Hit ratio(% of total spectral intensity for metabolite): 50.81% (4 of 12 peaks were found)
Peaks found: chem shift/row (% of total intensity)
3.306/65(28.7%) , 3.041/65(9.4%) , 8.146/65(6.5%) , 8.146/65(6.3%)
Peaks not found: chem shift/row (% of total intensity)
3.306/83(12%) , 3.306/47(12%) , 7.977/65(6.2%) , 7.158/65(4.3%) , 3.041/47(3.7%) , 3.041/83(3.7%) , 7.158/62(3.6%) , 7.158/68(3.6%)

Hypotaurine (library entry number =129)
Hit ratio(% of total spectral intensity for metabolite): 24.83% (1 of 6 peaks were found)
Peaks found: chem shift/row (% of total intensity)
3.367/65(24.8%)
Peaks not found: chem shift/row (% of total intensity)
2.654/65(19.1%) , 3.367/48(16.5%) , 3.367/82(16.5%) , 2.654/47.5(11.5%) , 2.654/82.5(11.5%)

Histidine (library entry number =78)
Hit ratio(% of total spectral intensity for metabolite): 43.72% (4 of 8 peaks were found)
Peaks found: chem shift/row (% of total intensity)
4.006/81(11.5%) , 4.006/49(11.5%) , 4.006/68.5(10.4%) , 4.006/61.5(10.4%)
Peaks not found: chem shift/row (% of total intensity)
7.971/65(32.6%) , 7.127/65(14.8%) , 3.261/38.5(4.4%) , 3.261/91.5(4.4%)

Uridine-5-diphosphogalactose (library entry number =189)
Hit ratio(% of total spectral intensity for metabolite): 42.36% (10 of 53 peaks were found)
Peaks found: chem shift/row (% of total intensity)
7.949/55(18.6%) , 7.949/75(18.6%) , 3.75/65(1.7%) , 3.737/57(0.7%) , 3.737/72.5(0.7%) , 3.737/56.5(0.5%) , 3.737/73.5(0.5%) , 3.737/72(0.5%) , 3.724/65(0.2%) , 3.737/43.5(0.2%)
Peaks not found: chem shift/row (% of total intensity)
5.985/55(15.3%) , 5.985/75(15.3%) , 3.924/82(1.7%) , 3.924/48(1.7%) , 5.652/70(1.6%) , 5.652/60(1.6%) , 3.924/56(1.5%) , 3.924/74(1.5%) , 5.637/60.5(1.5%) , 5.637/69.5(1.5%) , 4.041/65(1.2%) , 4.381/60.5(0.8%) , 4.381/69.5(0.8%) , 5.985/64.5(0.6%) , 3.75/81(0.6%) , 3.75/48.5(0.6%) , 3.815/83(0.6%) , 3.815/47(0.6%) , 4.381/65(0.5%) , 3.822/82.5(0.5%) , 3.822/47(0.5%) , 3.815/73(0.5%) , 3.815/56.5(0.5%) , 3.822/56.5(0.5%) , 3.822/73(0.5%) , 3.768/59(0.4%) , 3.768/71(0.4%) , 3.737/85.5(0.3%) , 3.737/44.5(0.3%) , 3.76/55(0.3%) , 3.76/75(0.3%) , 3.75/35(0.3%) , 3.75/94.5(0.3%) , 3.768/40(0.2%) , 3.768/89.5(0.2%) , 3.76/83(0.2%) , 3.778/51.5(0.2%) , 3.778/78.5(0.2%) , 3.76/65(0.2%) , 3.76/44.5(0.2%) , 3.737/85(0.2%) , 3.773/46(0.2%) , 3.773/83.5(0.2%)

Glycerol (library entry number =161)
Hit ratio(% of total spectral intensity for metabolite): 26.64% (5 of 33 peaks were found)
Peaks found: chem shift/row (% of total intensity)
3.562/58(10.1%) , 3.562/72(10.1%) , 3.79/65(3.5%) , 3.79/49(1.5%) , 3.79/81(1.5%)
Peaks not found: chem shift/row (% of total intensity)
3.66/86(9.9%) , 3.66/44(9.9%) , 3.562/88(9.1%) , 3.562/42(9.1%) , 3.66/56(8.6%) , 3.66/74(8.6%) , 3.79/53(1.5%) , 3.79/77(1.5%) , 3.578/57(1.5%) , 3.578/73(1.5%) , 3.554/57(1%) , 3.554/73(1%) , 3.613/14(0.9%) , 3.613/116(0.9%) , 3.79/58(0.8%) , 3.79/72(0.8%) , 3.79/92(0.7%) , 3.79/37(0.7%) , 3.628/12(0.6%) , 3.628/118(0.6%) , 3.578/87(0.6%) , 3.578/43(0.6%) , 3.66/50(0.6%) , 3.66/80(0.6%) , 3.613/103(0.6%) , 3.613/26.5(0.6%) , 3.554/87.5(0.3%) , 3.554/42(0.3%)

Glucose-1-phosphate (library entry number =12)
Hit ratio(% of total spectral intensity for metabolite): 35.4% (12 of 44 peaks were found)
Peaks found: chem shift/row (% of total intensity)
3.79/65(7.2%) , 3.414/65(7%) , 3.414/89(4.9%) , 3.414/41(4.9%) , 3.877/46.5(3.1%) , 3.877/83.5(3.1%) , 3.367/65(1.4%) , 3.916/67(0.9%) , 3.916/63(0.9%) , 3.916/68.5(0.7%) , 3.916/61.5(0.7%) , 3.86/65(0.7%)
Peaks not found: chem shift/row (% of total intensity)
3.79/41(6.9%) , 3.79/89(6.9%) , 3.758/56(3.2%) , 3.758/74(3.2%) , 3.499/48.5(2.7%) , 3.499/81.5(2.7%) , 3.499/48.5(2.7%) , 3.499/81.5(2.7%) , 3.499/57(2.6%) , 3.499/73(2.6%) , 3.758/42(2.5%) , 3.758/88(2.5%) , 3.877/52.5(2.5%) , 3.877/77.5(2.5%) , 5.47/70(2%) , 5.47/60(2%) , 5.456/70(1.9%) , 5.456/60(1.9%) , 3.918/56(1%) , 3.918/74(1%) , 3.918/67(0.9%) , 3.918/63(0.9%) , 3.916/56(0.8%) , 3.916/74(0.8%) , 3.918/82(0.7%) , 3.918/48(0.7%) , 3.918/87.5(0.7%) , 3.918/42(0.7%) , 3.916/82(0.7%) , 3.916/48(0.7%) , 3.916/87.5(0.5%) , 3.916/42(0.5%)

Phosphoethanolamine (library entry number =167)
Hit ratio(% of total spectral intensity for metabolite): 42.82% (5 of 10 peaks were found)
Peaks found: chem shift/row (% of total intensity)
3.979/78(8.9%) , 3.979/52(8.9%) , 3.992/52(8.5%) , 3.992/78(8.5%) , 3.979/64.5(7.9%)
Peaks not found: chem shift/row (% of total intensity)
3.227/76.5(14.8%) , 3.227/53.5(14.8%) , 3.227/60(10%) , 3.227/70(10%) , 3.992/64.5(7.7%)

Pantothenic acid (library entry number =99)
Hit ratio(% of total spectral intensity for metabolite): 62.33% (5 of 15 peaks were found)
Peaks found: chem shift/row (% of total intensity)
0.897/65(24.2%) , 0.934/65(20.8%) , 3.995/65(8.4%) , 3.528/79(4.5%) , 3.528/51(4.5%)
Peaks not found: chem shift/row (% of total intensity)
2.423/65(8.5%) , 3.404/79(6.9%) , 3.404/51(6.9%) , 2.423/47.5(3.5%) , 2.423/82.5(3.5%) , 3.447/72.5(2.6%) , 3.447/57.5(2.6%) , 3.447/40(1.3%) , 3.447/90(1.3%) , 3.447/65(0.3%)

Maltose (library entry number =45)
Hit ratio(% of total spectral intensity for metabolite): 43.17% (12 of 40 peaks were found)
Peaks found: chem shift/row (% of total intensity)
3.428/65(5.4%) , 3.277/53(4.6%) , 3.277/77(4.6%) , 3.294/53(4.6%) , 3.294/77(4.6%) , 3.78/65(4.4%) , 3.692/65(4.1%) , 3.647/65(3.7%) , 3.713/65(2.6%) , 3.979/65(2.4%) , 3.924/51.5(1.1%) , 3.924/78.5(1.1%)
Peaks not found: chem shift/row (% of total intensity)
3.428/41(4.2%) , 3.428/89(4.2%) , 3.78/42(3.5%) , 3.78/88(3.5%) , 3.692/89(2.9%) , 3.692/41(2.9%) , 3.592/82(2.7%) , 3.592/48(2.7%) , 5.414/60(2.6%) , 5.414/70(2.6%) , 3.592/56.5(2.5%) , 3.592/73.5(2.5%) , 3.867/52(2.1%) , 3.867/78(2.1%) , 3.713/40.5(1.7%) , 3.713/89.5(1.7%) , 3.647/41.5(1.7%) , 3.647/88.5(1.7%) , 3.979/88.5(1.5%) , 3.979/40.5(1.5%) , 3.867/47(1.3%) , 3.867/82.5(1.3%) , 3.78/73.5(0.6%) , 3.78/56.5(0.6%) , 3.592/52(0.6%) , 3.592/78(0.6%) , 3.816/44(0.5%) , 3.816/86(0.5%)

2-Hydroxy-3-methyl butyric acid (library entry number =143)
Hit ratio(% of total spectral intensity for metabolite): 40.35% (2 of 12 peaks were found)
Peaks found: chem shift/row (% of total intensity)
0.97/74(20.2%) , 0.97/56(20.2%)
Peaks not found: chem shift/row (% of total intensity)
0.836/74(21.4%) , 0.836/56(21.4%) , 3.852/60(5.8%) , 3.852/70(5.8%) , 2.02/70.5(1.1%) , 2.02/59.5(1.1%) , 2.02/77.5(0.8%) , 2.02/52(0.8%) , 2.02/87.5(0.8%) , 2.02/42(0.8%)

Butyric acid (library entry number =119)
Hit ratio(% of total spectral intensity for metabolite): 40.12% (2 of 12 peaks were found)
Peaks found: chem shift/row (% of total intensity)
0.897/65(28.6%) , 2.161/65(11.5%)
Peaks not found: chem shift/row (% of total intensity)
0.897/84(12%) , 0.897/46(12%) , 2.161/84(7.9%) , 2.161/46(7.9%) , 1.561/56(6%) , 1.561/74(6%) , 1.561/93(3.3%) , 1.561/37(3.3%) , 1.561/112(0.7%) , 1.561/18(0.7%)

Homocarnosine (library entry number =95)
Hit ratio(% of total spectral intensity for metabolite): 29.43% (11 of 66 peaks were found)
Peaks found: chem shift/row (% of total intensity)
8.216/65(9.3%) , 8.216/65(9.1%) , 3.038/45.5(1.6%) , 3.038/84.5(1.6%) , 3.038/45.5(1.6%) , 3.038/84.5(1.6%) , 2.408/65(1.4%) , 2.955/49.5(0.9%) , 2.955/80.5(0.9%) , 2.955/81.5(0.8%) , 2.955/47.5(0.8%)
Peaks not found: chem shift/row (% of total intensity)
2.376/59.5(4.2%) , 2.376/70.5(4.2%) , 2.376/40.5(2.3%) , 2.376/89.5(2.3%) , 1.89/45(2.2%) , 1.89/85(2.2%) , 7.135/65(2.1%) , 1.891/45(2.1%) , 1.891/85(2.1%) , 7.136/65(2.1%) , 3.222/84.5(2.1%) , 3.222/45.5(2.1%) , 2.376/78.5(2.1%) , 2.376/51.5(2.1%) , 3.222/84.5(2%) , 3.222/45.5(2%) , 7.136/62(2%) , 7.136/68(2%) , 7.135/62(2%) , 7.135/68(2%) , 1.891/64.5(1.8%) , 1.89/64.5(1.8%) , 2.92/81(1.3%) , 2.92/49(1.3%) , 2.357/65(1.2%) , 2.926/80.5(1.1%) , 2.926/49.5(1.1%) , 2.955/60(0.8%) , 1.89/103.5(0.8%) , 1.89/26.5(0.8%) , 2.909/65(0.7%) , 2.92/62.5(0.7%) , 2.92/67(0.7%) , 1.891/103.5(0.7%) , 1.891/26.5(0.7%) , 2.932/66(0.7%) , 2.943/63(0.6%) , 2.943/66.5(0.6%) , 2.955/62(0.6%) , 2.955/67.5(0.6%) , 2.926/30(0.5%) , 2.932/82(0.5%) , 2.932/48(0.5%) , 2.92/100.5(0.5%) , 2.92/29.5(0.5%) , 2.92/64(0.5%) , 2.943/47.5(0.5%) , 2.943/82(0.5%) , 2.376/108.5(0.5%) , 2.376/22(0.5%) , 2.357/45.5(0.2%) , 2.357/83(0.2%) , 2.943/56.5(0.1%) , 2.943/73(0.1%) , 2.357/45.5(0.1%)

Sucrose-6-phosphate (library entry number =188)
Hit ratio(% of total spectral intensity for metabolite): 38.82% (4 of 24 peaks were found)
Peaks found: chem shift/row (% of total intensity)
3.758/65(29.5%) , 3.397/65(5.8%) , 3.794/55(1.8%) , 3.794/75(1.8%)
Peaks not found: chem shift/row (% of total intensity)
3.808/65(7.9%) , 3.808/89(6.4%) , 3.808/41(6.4%) , 3.397/40(4%) , 3.397/90(4%) , 5.42/60(4%) , 5.42/70(4%) , 3.558/82(3.3%) , 3.558/48(3.3%) , 3.558/73.5(3.1%) , 3.558/56.5(3.1%) , 3.881/52(1.8%) , 3.881/78(1.8%) , 3.794/42(1.7%) , 3.794/88(1.7%) , 3.881/46(1.5%) , 3.881/84(1.5%) , 3.558/52(0.8%) , 3.558/78(0.8%) , 3.794/65(0.3%)

Cysteine (library entry number =63)
Hit ratio(% of total spectral intensity for metabolite): 42.47% (6 of 15 peaks were found)
Peaks found: chem shift/row (% of total intensity)
3.979/65(12.5%) , 3.979/77.5(11.8%) , 3.979/52.5(11.8%) , 3.099/64(2.5%) , 3.067/64(2.1%) , 3.11/64(1.7%)
Peaks not found: chem shift/row (% of total intensity)
3.039/50.5(8.1%) , 3.039/79.5(8.1%) , 3.039/41.5(7.5%) , 3.039/88.5(7.5%) , 3.11/91(6%) , 3.11/39(6%) , 3.11/53.5(5.9%) , 3.11/76.5(5.9%) , 3.02/64(2.6%)

Uridine-5-diphosphoglucuronic acid (library entry number =184)
Hit ratio(% of total spectral intensity for metabolite): 37.7% (6 of 36 peaks were found)
Peaks found: chem shift/row (% of total intensity)
7.949/55(14.1%) , 7.949/75(14.1%) , 3.517/65(5.1%) , 3.79/65(3.5%) , 3.511/75.5(0.4%) , 3.511/54(0.4%)
Peaks not found: chem shift/row (% of total intensity)
5.988/75(11.4%) , 5.988/55(11.4%) , 4.146/78(4.4%) , 4.146/52(4.4%) , 3.79/89(2.9%) , 3.79/41(2.9%) , 3.517/40(2.8%) , 3.517/90(2.8%) , 5.619/69(1.8%) , 5.619/61(1.8%) , 5.634/69(1.8%) , 5.634/61(1.8%) , 3.59/48(0.9%) , 3.59/82(0.9%) , 3.598/82(0.9%) , 3.598/48(0.9%) , 6.001/65(0.9%) , 3.59/57(0.8%) , 3.59/73(0.8%) , 3.598/57(0.8%) , 3.598/73(0.8%) , 4.379/59.5(0.7%) , 4.379/70.5(0.7%) , 6.001/55(0.6%) , 6.001/75(0.6%) , 3.531/53(0.5%) , 3.531/77(0.5%) , 5.988/63.5(0.2%) , 5.988/66.5(0.2%) , 3.531/65(0.2%)

Glutamic acid (library entry number =71)
Hit ratio(% of total spectral intensity for metabolite): 37.59% (26 of 55 peaks were found)
Peaks found: chem shift/row (% of total intensity)
3.769/80(7.1%) , 3.769/50(7.1%) , 2.059/56(2.9%) , 2.059/74(2.9%) , 2.133/40(2.1%) , 2.133/90(2.1%) , 2.37/64.5(1.7%) , 2.34/65(1.6%) , 2.059/94(1.3%) , 2.059/36(1.3%) , 2.133/20(1%) , 2.133/109.5(1%) , 2.059/112(0.7%) , 2.059/17.5(0.7%) , 2.151/65(0.6%) , 2.331/54.5(0.6%) , 2.331/74.5(0.6%) , 2.072/65(0.4%) , 2.072/65(0.4%) , 2.151/84(0.3%) , 2.072/13(0.3%) , 2.072/116.5(0.3%) , 2.073/57(0.2%) , 2.073/72.5(0.2%) , 2.331/35.5(0.1%) , 2.331/94.5(0.1%)
Peaks not found: chem shift/row (% of total intensity)
2.357/68(9%) , 2.357/62(9%) , 3.769/68(5.4%) , 3.769/62(5.4%) , 2.357/87(5.2%) , 2.357/43(5.2%) , 2.357/48.5(4.9%) , 2.357/81.5(4.9%) , 2.133/77.5(2.1%) , 2.133/52.5(2.1%) , 2.133/59(1.4%) , 2.133/71(1.4%) , 2.133/33(1%) , 2.133/97.5(1%) , 2.357/108(0.8%) , 2.357/21(0.8%) , 2.357/2(0.5%) , 2.151/45(0.3%) , 2.072/45(0.2%) , 2.072/84.5(0.2%) , 2.072/46(0.2%) , 2.072/84(0.2%) , 2.114/63.5(0.2%) , 2.114/66.5(0.2%) , 2.072/13(0.2%) , 2.072/116(0.2%) , 2.357/127(0.2%) , 2.34/54(0.1%) , 2.34/75.5(0.1%)

myo-Inositol (library entry number =55)
Hit ratio(% of total spectral intensity for metabolite): 35.95% (4 of 23 peaks were found)
Peaks found: chem shift/row (% of total intensity)
3.632/65(11%) , 3.632/40(10.4%) , 3.632/90(10.4%) , 4.076/65(4.1%)
Peaks not found: chem shift/row (% of total intensity)
3.286/65(16.1%) , 3.286/41(7%) , 3.286/89(7%) , 3.54/74(6.8%) , 3.54/56(6.8%) , 3.54/81.5(6.3%) , 3.54/48.5(6.3%) , 4.076/57(1.9%) , 4.076/73(1.9%) , 3.571/15(0.9%) , 3.571/115(0.9%) , 3.58/26.5(0.3%) , 3.58/103.5(0.3%) , 3.591/15(0.3%) , 3.591/115(0.3%) , 3.583/2(0.2%) , 3.583/127(0.2%) , 3.583/27(0.2%) , 3.583/103(0.2%)

Glucose (library entry number =11)
Hit ratio(% of total spectral intensity for metabolite): 49.94% (28 of 75 peaks were found)
Peaks found: chem shift/row (% of total intensity)
3.414/65(5.6%) , 3.245/53(5.2%) , 3.245/77(5.2%) , 3.724/65(3%) , 3.737/42(2.8%) , 3.737/88(2.8%) , 3.414/41(2.6%) , 3.414/89(2.6%) , 3.737/57(2.6%) , 3.737/73(2.6%) , 3.724/41(2.4%) , 3.724/89(2.4%) , 3.778/56(1.1%) , 3.778/73.5(1.1%) , 3.467/65(1%) , 3.467/65(1%) , 3.475/65(0.9%) , 3.851/53(0.7%) , 3.851/77(0.7%) , 3.475/72(0.7%) , 3.475/57.5(0.7%) , 3.778/56(0.5%) , 3.778/73.5(0.5%) , 3.836/47.5(0.4%) , 3.836/82(0.4%) , 3.75/64.5(0.4%) , 3.367/64.5(0.3%) , 3.844/64.5(0.1%)
Peaks not found: chem shift/row (% of total intensity)
3.496/65(6.2%) , 3.257/77(5.3%) , 3.257/53(5.3%) , 3.496/42(4.1%) , 3.496/88(4.1%) , 3.905/52(2.4%) , 3.905/78(2.4%) , 3.905/47(2.2%) , 3.905/83(2.2%) , 3.467/73(0.7%) , 3.467/56.5(0.7%) , 3.467/82(0.7%) , 3.467/48(0.7%) , 3.475/47.5(0.6%) , 3.475/82.5(0.6%) , 3.467/72.5(0.6%) , 3.467/57(0.6%) , 3.475/87.5(0.6%) , 3.467/87.5(0.6%) , 3.467/41.5(0.6%) , 3.475/41.5(0.6%) , 3.467/48.5(0.6%) , 3.467/81.5(0.6%) , 3.421/64(0.6%) , 3.421/66(0.6%) , 3.467/87.5(0.5%) , 3.467/42(0.5%) , 3.778/42.5(0.5%) , 3.778/87.5(0.5%) , 3.421/40(0.4%) , 3.421/90(0.4%) , 3.851/46.5(0.4%) , 3.851/83(0.4%) , 5.24/69.5(0.3%) , 5.24/60(0.3%) , 3.836/61(0.2%) , 3.836/68.5(0.2%) , 3.778/42.5(0.2%) , 3.778/87(0.2%) , 3.748/56.5(0.2%) , 3.748/73.5(0.2%) , 3.75/49.5(0.2%) , 3.75/80.5(0.2%) , 3.813/5(0.2%) , 3.748/64.5(0.1%) , 3.75/56.5(0.1%) , 3.75/73.5(0.1%)

Riboflavin 5-adenosine diphosphate (Flavin adenine dinucleotide) (library entry number =194)
Hit ratio(% of total spectral intensity for metabolite): 34.55% (8 of 13 peaks were found)
Peaks found: chem shift/row (% of total intensity)
8.303/65(12.4%) , 2.408/65(4.9%) , 2.408/65(3.8%) , 2.37/65(3.2%) , 2.37/65(3%) , 2.37/65(2.7%) , 2.34/65(2.5%) , 2.384/65(2.1%)
Peaks not found: chem shift/row (% of total intensity)
7.869/65(42.2%) , 5.838/65(7.1%) , 5.849/65(6.3%) , 2.398/65(5.5%) , 2.33/65(4.4%)

Ornithine (library entry number =79)
Hit ratio(% of total spectral intensity for metabolite): 59.25% (5 of 23 peaks were found)
Peaks found: chem shift/row (% of total intensity)
3.067/65(25.1%) , 3.79/65(17.4%) , 3.79/49(7.9%) , 3.79/81(7.9%) , 1.943/65(0.9%)
Peaks not found: chem shift/row (% of total intensity)
3.067/84(16.7%) , 3.067/46(16.7%) , 1.836/103(0.8%) , 1.836/27(0.8%) , 1.946/53(0.6%) , 1.946/78(0.5%) , 1.841/62(0.5%) , 1.841/68(0.5%) , 1.943/31(0.5%) , 1.943/40(0.4%) , 1.946/41(0.4%) , 1.946/40(0.4%) , 1.946/100(0.4%) , 1.946/31(0.4%) , 1.943/53(0.3%) , 1.943/77(0.3%) , 1.943/72(0.3%) , 1.943/57(0.3%)

Trehalose-6-phosphate (library entry number =201)
Hit ratio(% of total spectral intensity for metabolite): 36.74% (13 of 49 peaks were found)
Peaks found: chem shift/row (% of total intensity)
3.86/65(6.8%) , 3.459/65(5.4%) , 3.459/89(4.2%) , 3.459/41(4.2%) , 3.608/65(3.9%) , 3.778/56.5(2.2%) , 3.778/73.5(2.2%) , 3.703/79(1.8%) , 3.703/51(1.8%) , 3.703/78(1.8%) , 3.459/65(1.2%) , 3.503/65(1%) , 3.687/76.5(0.4%)
Peaks not found: chem shift/row (% of total intensity)
3.867/65(5.9%) , 3.86/40.5(5.1%) , 3.86/89.5(5.1%) , 3.867/41(4.1%) , 3.867/89(4.1%) , 3.608/40(3.3%) , 3.608/90(3.3%) , 3.867/78.5(2.4%) , 3.867/51.5(2.4%) , 3.666/79(2.1%) , 3.666/51(2.1%) , 3.69/51(2.1%) , 3.69/79(2.1%) , 3.658/51(1.9%) , 3.658/79(1.9%) , 3.658/78(1.8%) , 3.778/43(1.5%) , 3.778/87(1.5%) , 5.216/60(1.2%) , 5.216/70(1.2%) , 3.823/42.5(1%) , 3.823/87.5(1%) , 3.823/62(1%) , 3.823/68(1%) , 5.188/59.5(0.7%) , 5.188/69.5(0.7%) , 3.687/51.5(0.4%) , 3.675/52(0.4%) , 3.675/76.5(0.4%) , 3.677/51.5(0.4%) , 3.677/78(0.4%) , 4.031/55(0.3%) , 4.031/75(0.3%) , 4.044/76(0.3%) , 0.885/55(0.2%) , 0.885/75(0.2%)

Arginine (library entry number =138)
Hit ratio(% of total spectral intensity for metabolite): 33.11% (5 of 40 peaks were found)
Peaks found: chem shift/row (% of total intensity)
3.78/65(17.3%) , 3.78/49(7.1%) , 3.78/81(7.1%) , 1.656/61.5(0.8%) , 1.656/68.5(0.8%)
Peaks not found: chem shift/row (% of total intensity)
3.248/65(25.6%) , 3.248/47(10.3%) , 3.248/83(10.3%) , 1.734/45(1%) , 1.734/85(1%) , 1.734/26.5(1%) , 1.734/103(1%) , 1.922/40.5(0.9%) , 1.922/89(0.9%) , 1.923/40.5(0.8%) , 1.923/89.5(0.8%) , 1.922/64(0.7%) , 1.922/98.5(0.7%) , 1.922/31.5(0.7%) , 1.923/65(0.7%) , 1.923/47(0.7%) , 1.923/83(0.7%) , 1.923/98.5(0.6%) , 1.923/31.5(0.6%) , 1.922/46.5(0.6%) , 1.922/83(0.6%) , 1.656/44.5(0.6%) , 1.656/85.5(0.6%) , 1.922/73(0.6%) , 1.922/57(0.6%) , 1.656/103.5(0.6%) , 1.656/26.5(0.6%) , 1.734/63(0.5%) , 1.734/67(0.5%) , 1.923/72.5(0.5%) , 1.923/57(0.5%) , 1.919/76(0.4%) , 1.919/54(0.4%) , 1.919/40(0.4%) , 1.919/89.5(0.4%)

b-Alanine (library entry number =2)
Hit ratio(% of total spectral intensity for metabolite): 33.04% (1 of 6 peaks were found)
Peaks found: chem shift/row (% of total intensity)
3.185/65(33%)
Peaks not found: chem shift/row (% of total intensity)
2.558/65(19.3%) , 3.185/48(14.9%) , 3.185/82(14.9%) , 2.558/48(8.9%) , 2.558/82(8.9%)

Sucrose (library entry number =4)
Hit ratio(% of total spectral intensity for metabolite): 31.39% (8 of 53 peaks were found)
Peaks found: chem shift/row (% of total intensity)
3.692/65(15.9%) , 3.769/65(6.9%) , 3.57/48(2.7%) , 3.57/82(2.7%) , 3.851/79(1.3%) , 3.851/51(1.3%) , 3.86/65(0.5%) , 4.076/65(0.2%)
Peaks not found: chem shift/row (% of total intensity)
3.769/89(5.3%) , 3.769/41(5.3%) , 4.222/54(5.2%) , 4.222/76(5.2%) , 5.414/60(3.5%) , 5.414/70(3.5%) , 3.481/65(2.8%) , 3.57/57(2.6%) , 3.57/73(2.6%) , 3.831/61(2.5%) , 3.831/69(2.5%) , 4.057/65(2.3%) , 3.823/61(2.2%) , 3.823/69(2.2%) , 3.81/40(1.4%) , 3.81/90(1.4%) , 3.481/41(1.4%) , 3.481/89(1.4%) , 4.057/43.5(1.2%) , 4.057/86.5(1.2%) , 3.855/81(0.9%) , 4.065/54.5(0.9%) , 4.065/75.5(0.9%) , 3.849/80(0.9%) , 3.849/50(0.9%) , 3.692/98(0.8%) , 3.692/32(0.8%) , 3.57/52(0.8%) , 3.57/78(0.8%) , 3.849/64.5(0.6%) , 4.048/54(0.5%) , 4.048/76(0.5%) , 3.733/40(0.4%) , 3.733/89(0.4%) , 3.831/36(0.4%) , 3.831/93.5(0.4%) , 3.851/64.5(0.3%) , 3.823/23.5(0.2%) , 3.823/105.5(0.2%) , 3.823/93(0.2%) , 3.823/36(0.2%) , 4.048/65(0.2%) , 4.039/60(0.2%) , 4.039/70(0.2%) , 4.065/65(0.2%)

Adenosine 3,5-cyclic monophosphate (library entry number =123)
Hit ratio(% of total spectral intensity for metabolite): 30.94% (4 of 6 peaks were found)
Peaks found: chem shift/row (% of total intensity)
8.255/65(28.6%) , 4.342/65(1.4%) , 4.353/65(0.5%) , 4.331/65(0.5%)
Peaks not found: chem shift/row (% of total intensity)
8.271/65(37.5%) , 6.206/65(31.5%)

Inosine-5'-monophosphate (library entry number =164)
Hit ratio(% of total spectral intensity for metabolite): 0% (0 of 4 peaks were found)
Peaks found: chem shift/row (% of total intensity)

Peaks not found: chem shift/row (% of total intensity)
8.234/65(43.5%) , 8.558/65(29.7%) , 6.142/65(13.8%) , 6.154/65(13.1%)

Phenylalanine (library entry number =35)
Hit ratio(% of total spectral intensity for metabolite): 29.33% (7 of 65 peaks were found)
Peaks found: chem shift/row (% of total intensity)
7.436/65(9.8%) , 4.006/62(7.5%) , 4.006/68(7.5%) , 3.294/53.5(1.1%) , 3.294/76.5(1.1%) , 3.294/40(1.1%) , 3.294/90(1.1%)
Peaks not found: chem shift/row (% of total intensity)
4.006/48(6.7%) , 4.006/82(6.7%) , 7.382/66(4.6%) , 7.382/64(4.6%) , 7.333/75(4.6%) , 7.333/55(4.6%) , 7.436/46(3.1%) , 7.436/84(3.1%) , 7.382/45(2.3%) , 7.382/85(2.3%) , 3.13/73(1.7%) , 3.13/57(1.7%) , 3.13/36(1.6%) , 3.13/94(1.6%) , 7.408/81.5(1.3%) , 7.408/48.5(1.3%) , 7.415/38(1.2%) , 7.415/92(1.2%) , 7.448/65(1%) , 7.415/44(1%) , 7.415/86(1%) , 7.399/85.5(0.9%) , 7.399/44.5(0.9%) , 7.362/38(0.7%) , 7.362/92(0.7%) , 7.393/101(0.7%) , 7.393/29(0.7%) , 7.408/98(0.6%) , 7.408/32(0.6%) , 7.399/63(0.6%) , 7.399/67(0.6%) , 7.366/30(0.5%) , 7.366/100(0.5%) , 7.393/65(0.3%) , 7.393/63(0.3%) , 7.393/67(0.3%) , 7.415/110(0.3%) , 7.415/20(0.3%) , 7.362/85.5(0.3%) , 7.362/44.5(0.3%) , 7.399/99(0.3%) , 7.399/31(0.3%) , 7.408/101(0.3%) , 7.408/29(0.3%) , 7.415/108(0.3%) , 7.415/22(0.3%) , 7.382/17.5(0.2%) , 7.382/112.5(0.2%) , 7.366/88.5(0.2%) , 7.408/119.5(0.2%) , 7.408/10.5(0.2%) , 7.393/44.5(0.2%) , 7.393/85(0.2%) , 7.362/60(0.1%) , 7.399/105.5(0.1%) , 7.399/24(0.1%) , 7.362/27(0.1%) , 7.362/103(0.1%)

Isocitric acid (library entry number =130)
Hit ratio(% of total spectral intensity for metabolite): 16.09% (6 of 28 peaks were found)
Peaks found: chem shift/row (% of total intensity)
2.979/59(3.2%) , 2.979/71(3.2%) , 2.54/65(2.6%) , 2.408/65(2.4%) , 2.488/65(2.4%) , 2.447/65(2.3%)
Peaks not found: chem shift/row (% of total intensity)
2.519/35(6.6%) , 2.519/95(6.6%) , 3.997/59(6.5%) , 3.997/71(6.5%) , 2.519/75(6.3%) , 2.519/55(6.3%) , 2.427/55(6.3%) , 2.427/75(6.3%) , 2.427/94(5.8%) , 2.427/36(5.8%) , 2.473/36(2.8%) , 2.473/94(2.8%) , 2.979/91(2.3%) , 2.979/39(2.3%) , 2.979/78.5(2.2%) , 2.979/51.5(2.2%) , 2.473/113.5(1.3%) , 2.473/15.5(1.3%) , 2.488/6.5(0.9%) , 2.488/123.5(0.9%) , 2.447/6(0.9%) , 2.447/123.5(0.9%)

Deoxycholic acid (library entry number =121)
Hit ratio(% of total spectral intensity for metabolite): 63.24% (3 of 5 peaks were found)
Peaks found: chem shift/row (% of total intensity)
0.934/65(35.1%) , 0.97/56.5(14.1%) , 0.97/73.5(14.1%)
Peaks not found: chem shift/row (% of total intensity)
0.718/65(35.6%) , 2.236/65(1.2%)

Oxoglutaric acid (a-Ketogluturate) (library entry number =3)
Hit ratio(% of total spectral intensity for metabolite): 28.04% (1 of 6 peaks were found)
Peaks found: chem shift/row (% of total intensity)
2.447/65(28%)
Peaks not found: chem shift/row (% of total intensity)
3.009/65(27.4%) , 2.447/83(11.3%) , 2.447/47(11.3%) , 3.009/47(11%) , 3.009/83(11%)

Galactose (library entry number =7)
Hit ratio(% of total spectral intensity for metabolite): 16.66% (21 of 77 peaks were found)
Peaks found: chem shift/row (% of total intensity)
3.769/65(2.6%) , 3.74/64(1.8%) , 3.732/53(1.2%) , 3.732/77(1.2%) , 3.769/50.5(0.9%) , 3.769/79.5(0.9%) , 3.789/50.5(0.8%) , 3.789/79.5(0.8%) , 3.807/50.5(0.7%) , 3.807/79.5(0.7%) , 3.789/51.5(0.7%) , 3.789/78.5(0.7%) , 3.807/50.5(0.7%) , 3.807/79.5(0.7%) , 3.724/64(0.4%) , 3.737/86(0.4%) , 3.737/86(0.4%) , 3.737/43(0.4%) , 3.367/65(0.3%) , 3.737/41(0.2%) , 3.717/98.5(0.2%)
Peaks not found: chem shift/row (% of total intensity)
3.655/47.5(5.6%) , 3.655/82.5(5.6%) , 3.655/56.5(5.2%) , 3.655/73.5(5.2%) , 3.504/78(4.3%) , 3.504/52(4.3%) , 3.49/78(4%) , 3.49/52(4%) , 3.768/52(3.2%) , 3.768/78(3.2%) , 3.939/60(2.9%) , 3.939/70(2.9%) , 3.939/65(1.7%) , 3.741/76(1.5%) , 3.741/54(1.5%) , 3.741/60.5(1.5%) , 3.741/69.5(1.5%) , 3.768/62.5(1.2%) , 3.768/67.5(1.2%) , 3.752/84.5(1.2%) , 3.752/45(1.2%) , 3.752/72.5(1.2%) , 3.752/57.5(1.2%) , 3.781/61.5(1.1%) , 3.781/68.5(1.1%) , 3.732/59.5(1.1%) , 3.732/70(1.1%) , 3.769/38(0.9%) , 3.769/91.5(0.9%) , 3.768/107(0.8%) , 3.768/22.5(0.8%) , 3.862/47(0.8%) , 3.862/82(0.8%) , 3.862/57(0.8%) , 3.862/74.5(0.8%) , 3.781/65(0.6%) , 3.997/61(0.5%) , 3.997/69(0.5%) , 3.768/38(0.5%) , 3.768/92(0.5%) , 3.997/65(0.5%) , 3.781/90(0.4%) , 3.781/39.5(0.4%) , 3.74/49.5(0.4%) , 3.74/80.5(0.4%) , 3.741/90(0.3%) , 3.741/40(0.3%) , 3.737/33(0.2%) , 3.781/96(0.2%) , 3.781/33(0.2%) , 3.732/90.5(0.2%) , 3.732/39.5(0.2%) , 3.769/107(0.2%) , 3.769/22(0.2%) , 3.752/99.5(0.1%) , 3.752/31.5(0.1%)

Trehalose (library entry number =83)
Hit ratio(% of total spectral intensity for metabolite): 41.4% (6 of 32 peaks were found)
Peaks found: chem shift/row (% of total intensity)
3.86/65(11.4%) , 3.459/65(8.5%) , 3.459/89(6.8%) , 3.459/41(6.8%) , 3.778/57(3.9%) , 3.778/73(3.9%)
Peaks not found: chem shift/row (% of total intensity)
3.86/89(7.9%) , 3.86/41(7.9%) , 3.659/51(3.7%) , 3.659/79(3.7%) , 3.65/51(3.5%) , 3.65/79(3.5%) , 3.65/53(3.5%) , 3.65/77(3.5%) , 3.778/87(2.4%) , 3.778/43(2.4%) , 3.86/51.5(2%) , 3.86/78.5(2%) , 3.825/43(1.7%) , 3.825/87(1.7%) , 5.197/70(1.6%) , 5.197/60(1.6%) , 3.825/68.5(1.3%) , 3.825/61.5(1.3%) , 3.815/55.5(0.7%) , 3.815/74.5(0.7%) , 3.815/106(0.4%) , 3.815/24(0.4%) , 3.825/23.5(0.3%) , 3.825/106.5(0.3%) , 3.815/42(0.3%) , 3.815/87(0.3%)

Valeric acid (library entry number =196)
Hit ratio(% of total spectral intensity for metabolite): 27.52% (1 of 18 peaks were found)
Peaks found: chem shift/row (% of total intensity)
0.897/65(27.5%)
Peaks not found: chem shift/row (% of total intensity)
0.897/46(12.5%) , 0.897/84(12.5%) , 2.187/65(9.1%) , 2.187/46(6.4%) , 2.187/84(6.4%) , 1.53/64(4.1%) , 1.53/66(4.1%) , 1.305/74(2.4%) , 1.305/56(2.4%) , 1.53/84(2.3%) , 1.53/46(2.3%) , 1.305/94(1.9%) , 1.305/36(1.9%) , 1.53/27(1.4%) , 1.53/103(1.4%) , 1.305/113(0.6%) , 1.305/17(0.6%)

Aspartic acid (library entry number =13)
Hit ratio(% of total spectral intensity for metabolite): 46.78% (6 of 14 peaks were found)
Peaks found: chem shift/row (% of total intensity)
3.902/59(9.8%) , 3.902/71(9.8%) , 2.815/47.5(7%) , 2.815/82.5(7%) , 2.815/93(6.6%) , 2.815/37(6.6%)
Peaks not found: chem shift/row (% of total intensity)
3.902/81(9.6%) , 3.902/49(9.6%) , 2.679/76(8.3%) , 2.679/54(8.3%) , 2.679/32(8.1%) , 2.679/98(8.1%) , 2.661/53.5(0.6%) , 2.661/76.5(0.6%)

5-Hydroxylysine (library entry number =126)
Hit ratio(% of total spectral intensity for metabolite): 27.21% (10 of 41 peaks were found)
Peaks found: chem shift/row (% of total intensity)
3.78/65(5.7%) , 3.79/65(4.6%) , 3.78/49(4.4%) , 3.78/81(4.4%) , 3.79/49(3.5%) , 3.79/81(3.5%) , 3.896/65(0.4%) , 1.924/65(0.3%) , 2.037/55(0.2%) , 2.037/75(0.2%)
Peaks not found: chem shift/row (% of total intensity)
3.166/52(8.3%) , 3.166/78(8.3%) , 3.166/86(8.1%) , 3.166/44(8.1%) , 2.941/60.5(4.5%) , 2.941/69.5(4.5%) , 2.941/36(4.3%) , 2.941/94(4.3%) , 2.933/36(3.5%) , 2.933/94(3.5%) , 2.933/69(3.2%) , 2.933/61(3.2%) , 2.053/46(1%) , 2.053/83(1%) , 1.539/50.5(0.7%) , 1.539/79.5(0.7%) , 1.947/32(0.7%) , 1.947/98(0.7%) , 3.202/55.5(0.7%) , 3.202/75(0.7%) , 1.947/46.5(0.5%) , 1.947/83(0.5%) , 1.947/67.5(0.3%) , 1.947/60.5(0.3%) , 3.896/57(0.2%) , 3.896/72.5(0.2%) , 2.053/98.5(0.2%) , 2.053/30.5(0.2%) , 2.053/54(0.1%) , 2.053/75.5(0.1%) , 2.053/65(0.1%)

Glycerol-3-phosphate (library entry number =93)
Hit ratio(% of total spectral intensity for metabolite): 27.84% (10 of 37 peaks were found)
Peaks found: chem shift/row (% of total intensity)
3.693/43.5(6.5%) , 3.693/86.5(6.5%) , 3.828/72(4%) , 3.828/57.5(4%) , 3.884/65(2.6%) , 3.679/65(1.3%) , 3.713/65(1%) , 3.596/65(0.9%) , 3.811/40(0.6%) , 3.811/89.5(0.6%)
Peaks not found: chem shift/row (% of total intensity)
3.618/57.5(6.7%) , 3.618/72.5(6.7%) , 3.618/42.5(5.8%) , 3.618/87.5(5.8%) , 3.693/74.5(5.8%) , 3.693/55.5(5.8%) , 3.789/58(4.3%) , 3.789/72(4.3%) , 3.793/58(4.2%) , 3.793/72(4.2%) , 3.8/57.5(3.6%) , 3.8/72.5(3.6%) , 3.789/86.5(1.1%) , 3.789/42.5(1.1%) , 3.884/76.5(1.1%) , 3.884/52.5(1.1%) , 3.64/19.5(0.8%) , 3.64/110.5(0.8%) , 3.8/41(0.7%) , 3.672/18.5(0.7%) , 3.672/110.5(0.7%) , 3.656/87.5(0.7%) , 3.656/42(0.7%) , 3.656/122(0.6%) , 3.656/8(0.6%) , 3.637/19(0.5%) , 3.637/110.5(0.5%)

Glucuronic acid (library entry number =48)
Hit ratio(% of total spectral intensity for metabolite): 29.74% (13 of 52 peaks were found)
Peaks found: chem shift/row (% of total intensity)
3.503/65(5.2%) , 3.294/53(2.8%) , 3.294/77(2.8%) , 3.277/53(2.7%) , 3.277/77(2.7%) , 3.503/89.5(2.5%) , 3.503/40.5(2.5%) , 3.581/52.5(1.9%) , 3.581/77.5(1.9%) , 3.581/52.5(1.8%) , 3.581/77.5(1.8%) , 5.247/60(0.6%) , 5.247/69.5(0.6%)
Peaks not found: chem shift/row (% of total intensity)
3.733/53(6.4%) , 3.733/77(6.4%) , 3.733/65(4.6%) , 3.514/57.5(4%) , 3.514/72.5(4%) , 4.085/52(4%) , 4.085/78(4%) , 3.518/57(4%) , 3.518/73(4%) , 3.518/53.5(3.9%) , 3.518/76.5(3.9%) , 3.733/89(3.4%) , 3.733/41(3.4%) , 3.514/53.5(2.6%) , 3.514/76.5(2.6%) , 3.529/65(1.3%) , 3.514/65(0.9%) , 3.518/65(0.7%) , 3.503/46.5(0.7%) , 3.503/82.5(0.7%) , 3.717/53(0.4%) , 3.717/76.5(0.4%) , 3.718/53(0.4%) , 3.718/76.5(0.4%) , 3.518/34.5(0.4%) , 3.518/95(0.4%) , 3.518/102.5(0.3%) , 3.518/27(0.3%) , 3.529/82.5(0.3%) , 3.529/47(0.3%) , 3.514/34.5(0.2%) , 3.514/95.5(0.2%) , 3.514/26(0.1%) , 3.514/102.5(0.1%) , 3.518/40(0.1%) , 3.529/41.5(0.1%) , 3.529/88(0.1%) , 3.514/40(0.1%) , 3.529/34(0.1%)

3,4-Dihydroxymandelic acid (library entry number =43)
Hit ratio(% of total spectral intensity for metabolite): 25.84% (2 of 18 peaks were found)
Peaks found: chem shift/row (% of total intensity)
6.907/54.5(12.9%) , 6.907/75.5(12.9%)
Peaks not found: chem shift/row (% of total intensity)
6.934/63(15.2%) , 6.934/67(15.2%) , 6.857/57(8.3%) , 6.857/73(8.3%) , 6.857/52.5(7.7%) , 6.857/77.5(7.7%) , 6.881/86.5(2%) , 6.881/43.5(2%) , 6.889/37.5(1.4%) , 6.889/92.5(1.4%) , 6.881/23(1%) , 6.881/107(1%) , 6.889/76(0.9%) , 6.889/54(0.9%) , 6.881/54(0.7%) , 6.881/76(0.7%)

Glyceric acid (library entry number =141)
Hit ratio(% of total spectral intensity for metabolite): 24.52% (8 of 35 peaks were found)
Peaks found: chem shift/row (% of total intensity)
3.723/56(8.3%) , 3.723/74(8.3%) , 3.737/56(2.2%) , 3.737/74(2.2%) , 3.74/64.5(1.4%) , 3.74/65.5(1.4%) , 3.737/41(0.4%) , 3.737/88.5(0.4%)
Peaks not found: chem shift/row (% of total intensity)
3.828/47(7.9%) , 3.828/83(7.9%) , 3.828/53(7.7%) , 3.828/77(7.7%) , 3.723/86(7.6%) , 3.723/44(7.6%) , 4.092/61.5(5.4%) , 4.092/68.5(5.4%) , 4.092/53.5(5.1%) , 4.092/76(5.1%) , 3.703/65(1.2%) , 3.777/16.5(0.7%) , 3.777/113.5(0.7%) , 3.77/11(0.6%) , 3.77/119(0.6%) , 3.737/44(0.6%) , 3.737/86(0.6%) , 3.737/48(0.5%) , 3.737/82(0.5%) , 3.737/63(0.4%) , 3.737/67(0.4%) , 3.723/63.5(0.4%) , 3.723/66(0.4%) , 3.74/53.5(0.3%) , 3.74/75.5(0.3%) , 3.703/53.5(0.1%) , 3.703/76(0.1%)

Homocysteine (library entry number =166)
Hit ratio(% of total spectral intensity for metabolite): 24.4% (21 of 102 peaks were found)
Peaks found: chem shift/row (% of total intensity)
2.648/65(3.6%) , 2.648/65(3.6%) , 2.133/56(2.8%) , 2.133/74(2.8%) , 2.648/65(1.8%) , 2.661/65(1.1%) , 2.158/57(0.8%) , 2.158/73(0.8%) , 2.648/47.5(0.8%) , 2.648/82.5(0.8%) , 2.133/19(0.7%) , 2.133/110.5(0.7%) , 2.174/65(0.7%) , 2.17/36(0.6%) , 2.17/94(0.6%) , 2.151/64(0.5%) , 2.648/48(0.4%) , 2.648/82(0.4%) , 2.17/56(0.3%) , 2.17/73.5(0.3%) , 2.111/65(0.2%)
Peaks not found: chem shift/row (% of total intensity)
3.885/49(6.4%) , 3.885/81(6.4%) , 3.885/65(4.5%) , 2.695/65(4.3%) , 2.671/57(3.2%) , 2.671/73(3.2%) , 2.671/34.5(3.1%) , 2.671/95.5(3.1%) , 2.682/65(1.9%) , 2.189/73(1.3%) , 2.189/57(1.3%) , 2.695/101(1.3%) , 2.695/28.5(1.3%) , 2.648/28.5(1.3%) , 2.648/101.5(1.3%) , 2.648/28.5(1.1%) , 2.648/101.5(1.1%) , 2.695/84.5(1%) , 2.695/45.5(1%) , 2.189/95(1%) , 2.189/35(1%) , 2.707/65(0.9%) , 2.189/20(0.8%) , 2.189/110(0.8%) , 2.141/55(0.8%) , 2.141/75(0.8%) , 2.648/101(0.8%) , 2.648/28.5(0.8%) , 2.133/37.5(0.7%) , 2.133/92(0.7%) , 2.205/55(0.7%) , 2.205/75(0.7%) , 2.141/37(0.6%) , 2.141/93(0.6%) , 2.113/55.5(0.6%) , 2.113/74.5(0.6%) , 2.205/39(0.5%) , 2.205/38(0.5%) , 2.205/90.5(0.5%) , 2.158/34.5(0.5%) , 2.158/95.5(0.5%) , 2.671/111.5(0.5%) , 2.671/17.5(0.5%) , 2.635/64(0.5%) , 2.635/66(0.5%) , 2.158/113.5(0.5%) , 2.158/17(0.5%) , 2.648/85(0.4%) , 2.648/45(0.4%) , 2.198/65(0.4%) , 2.151/86(0.4%) , 2.151/43.5(0.4%) , 2.661/49.5(0.4%) , 2.661/80.5(0.4%) , 2.151/64(0.3%) , 2.145/55.5(0.3%) , 2.145/74.5(0.3%) , 2.151/26.5(0.3%) , 2.151/103.5(0.3%) , 2.145/93.5(0.3%) , 2.145/36(0.3%) , 2.151/26.5(0.3%) , 2.151/102(0.3%) , 2.151/103.5(0.3%) , 0.883/57(0.3%) , 0.883/72.5(0.3%) , 2.151/85.5(0.2%) , 2.151/44.5(0.2%) , 2.167/26.5(0.2%) , 2.167/103.5(0.2%) , 2.661/33.5(0.2%) , 2.661/96.5(0.2%) , 2.167/25(0.2%) , 2.113/37(0.2%) , 2.113/91(0.2%) , 2.198/48(0.1%) , 2.198/81.5(0.1%) , 2.167/60(0.1%) , 2.167/42.5(0.1%) , 2.167/87(0.1%) , 2.635/45.5(0.1%)

Arabinose (library entry number =9)
Hit ratio(% of total spectral intensity for metabolite): 13.85% (6 of 36 peaks were found)
Peaks found: chem shift/row (% of total intensity)
3.511/52(5%) , 3.511/78(5%) , 3.95/65(2.9%) , 5.247/60(0.4%) , 5.247/69(0.4%) , 3.367/64(0.2%)
Peaks not found: chem shift/row (% of total intensity)
3.669/82.5(7.5%) , 3.669/47.5(7.5%) , 3.682/48(7.4%) , 3.682/82(7.4%) , 3.669/57.5(6.8%) , 3.669/72.5(6.8%) , 3.522/52.5(5.2%) , 3.522/77.5(5.2%) , 3.903/46(4.9%) , 3.903/84(4.9%) , 3.903/51(4%) , 3.903/79(4%) , 3.653/51.5(2%) , 3.653/78(2%) , 3.95/57.5(1.5%) , 3.95/72.5(1.5%) , 4.028/50.5(1%) , 4.028/79.5(0.9%) , 4.012/64.5(0.7%) , 4.522/55(0.6%) , 4.522/75(0.6%) , 3.827/51.5(0.5%) , 3.827/78(0.5%) , 4.008/64.5(0.5%) , 3.653/46.5(0.4%) , 3.653/83.5(0.4%) , 3.819/53.5(0.4%) , 3.819/76(0.4%) , 4.019/65(0.3%) , 4.028/65(0.2%)

Agmatine (library entry number =110)
Hit ratio(% of total spectral intensity for metabolite): 23.91% (2 of 28 peaks were found)
Peaks found: chem shift/row (% of total intensity)
3.038/46(12%) , 3.038/84(12%)
Peaks not found: chem shift/row (% of total intensity)
3.241/65(20.3%) , 3.241/48(9.6%) , 3.241/82(9.6%) , 3.038/65(8.2%) , 1.682/59(2.2%) , 1.682/71(2.2%) , 1.682/57(2.1%) , 1.682/73(2.1%) , 1.74/77(1.9%) , 1.74/53(1.9%) , 1.74/39.5(1.9%) , 1.74/90.5(1.9%) , 1.677/45(1.6%) , 1.677/84.5(1.6%) , 1.677/57.5(1%) , 1.677/72.5(1%) , 1.677/70(1%) , 1.677/60(1%) , 1.682/42(0.8%) , 1.682/88(0.8%) , 1.677/64(0.7%) , 1.74/65(0.6%) , 1.711/44(0.5%) , 1.711/85.5(0.5%) , 1.677/101.5(0.4%) , 1.677/28(0.4%)

Proline (library entry number =49)
Hit ratio(% of total spectral intensity for metabolite): 18.01% (8 of 44 peaks were found)
Peaks found: chem shift/row (% of total intensity)
2.026/65(3.2%) , 3.421/80(3.2%) , 3.421/50(3.2%) , 4.14/61.5(2.8%) , 4.14/68(2.8%) , 2.053/64(1%) , 2.084/65(1%) , 2.062/64(0.7%)
Peaks not found: chem shift/row (% of total intensity)
3.341/80(8.8%) , 3.341/50(8.8%) , 2.007/74(6.3%) , 2.007/56(6.3%) , 2.007/38(3.5%) , 2.007/92(3.5%) , 3.341/62(3.5%) , 3.341/68(3.5%) , 3.341/32(2.9%) , 3.341/98(2.9%) , 3.341/65(2.5%) , 4.14/46(2.4%) , 4.14/84(2.4%) , 1.987/64.5(1.9%) , 3.421/62(1.6%) , 3.421/68(1.6%) , 2.353/77(1.4%) , 2.353/53(1.4%) , 2.026/30(1.3%) , 2.026/100(1.3%) , 2.026/47(1.2%) , 2.026/82.5(1.2%) , 2.026/99(1.1%) , 2.007/21.5(1.1%) , 2.007/108.5(1.1%) , 3.421/32(1.1%) , 3.421/98(1.1%) , 2.353/37.5(1%) , 2.353/92.5(1%) , 1.987/46.5(0.8%) , 1.987/83.5(0.8%) , 2.353/58.5(0.6%) , 2.353/71.5(0.6%) , 3.383/25(0.6%) , 3.383/104(0.6%) , 2.026/77(0.1%)

Threonine (library entry number =41)
Hit ratio(% of total spectral intensity for metabolite): 21.45% (3 of 17 peaks were found)
Peaks found: chem shift/row (% of total intensity)
1.334/57.5(10.3%) , 1.334/72.5(10.3%) , 4.263/65(0.8%)
Peaks not found: chem shift/row (% of total intensity)
1.338/63(9.4%) , 1.338/67(9.4%) , 1.325/63(9.2%) , 1.325/67(9.2%) , 3.596/64(5.7%) , 3.596/66(5.7%) , 3.59/64(5.6%) , 3.59/66(5.6%) , 3.595/63.5(4.9%) , 3.595/66.5(4.9%) , 1.334/63(3.8%) , 1.334/67(3.8%) , 4.263/80(0.6%) , 4.263/49.5(0.6%)

3-Methyl-2-oxovaleric acid (library entry number =97)
Hit ratio(% of total spectral intensity for metabolite): 68.07% (5 of 21 peaks were found)
Peaks found: chem shift/row (% of total intensity)
1.102/56(24.3%) , 1.102/74(24.3%) , 0.897/65(17.4%) , 2.931/56(1%) , 2.931/74(1%)
Peaks not found: chem shift/row (% of total intensity)
0.897/46(8.1%) , 0.897/84(8.1%) , 1.703/65(2.2%) , 1.703/47(2%) , 1.703/83(2%) , 1.46/48(1.3%) , 1.46/82(1.3%) , 1.703/29(1.1%) , 1.703/101(1.1%) , 1.46/65(1%) , 1.46/29(0.9%) , 1.46/101(0.9%) , 2.931/91(0.7%) , 2.931/39(0.7%) , 1.46/10(0.2%) , 1.46/120(0.2%)

Isovaleric acid (library entry number =197)
Hit ratio(% of total spectral intensity for metabolite): 18.94% (2 of 7 peaks were found)
Peaks found: chem shift/row (% of total intensity)
2.059/55.5(9.5%) , 2.059/74.5(9.5%)
Peaks not found: chem shift/row (% of total intensity)
0.914/73(39.5%) , 0.914/57(39.5%) , 1.956/65(0.9%) , 1.956/47(0.6%) , 1.956/83(0.6%)

a-Lactose (library entry number =10)
Hit ratio(% of total spectral intensity for metabolite): 17.47% (20 of 111 peaks were found)
Peaks found: chem shift/row (% of total intensity)
3.844/65(3%) , 3.294/53(1.9%) , 3.294/77(1.9%) , 3.661/65(1.6%) , 3.647/65(1%) , 3.647/65(1%) , 3.581/52(0.6%) , 3.581/77.5(0.6%) , 3.581/52(0.6%) , 3.581/77.5(0.6%) , 3.654/52(0.6%) , 3.654/78(0.6%) , 3.654/52.5(0.5%) , 3.654/77.5(0.5%) , 3.306/65(0.5%) , 3.778/55.5(0.5%) , 3.778/73.5(0.5%) , 3.58/52(0.4%) , 3.58/77.5(0.4%) , 3.367/64(0.2%)
Peaks not found: chem shift/row (% of total intensity)
3.68/73(2.5%) , 3.68/57(2.5%) , 3.945/69(2.3%) , 3.945/61(2.3%) , 3.68/82.5(2.1%) , 3.68/47.5(2.1%) , 3.307/53(1.9%) , 3.307/77(1.9%) , 3.657/72(1.9%) , 3.657/58(1.9%) , 3.945/64(1.9%) , 3.945/66(1.9%) , 3.844/41(1.8%) , 3.844/89(1.8%) , 3.562/52(1.7%) , 3.562/78(1.7%) , 3.547/52(1.7%) , 3.547/78(1.7%) , 3.67/56(1.6%) , 3.67/74(1.6%) , 3.817/56(1.6%) , 3.817/74(1.6%) , 3.968/52(1.5%) , 3.968/78(1.5%) , 3.661/72(1.4%) , 3.661/58(1.4%) , 3.817/87(1.2%) , 3.817/43(1.2%) , 3.968/47(1.1%) , 3.968/83(1.1%) , 3.77/84(1.1%) , 3.77/46(1.1%) , 3.806/41(1%) , 3.806/89(1%) , 3.792/45(1%) , 3.792/85(1%) , 3.661/40.5(1%) , 3.661/89(1%) , 3.77/74(0.9%) , 3.77/55.5(0.9%) , 3.572/52(0.9%) , 3.572/78(0.9%) , 4.459/55(0.9%) , 4.459/75(0.9%) , 3.57/52(0.9%) , 3.57/78(0.9%) , 3.657/64.5(0.8%) , 3.661/47(0.7%) , 3.661/83(0.7%) , 3.806/60(0.7%) , 3.806/70(0.7%) , 3.556/52(0.6%) , 3.556/77.5(0.6%) , 3.788/98(0.6%) , 3.788/31.5(0.6%) , 3.68/65(0.6%) , 3.788/62(0.5%) , 3.788/68(0.5%) , 3.657/88.5(0.4%) , 3.657/40.5(0.4%) , 3.647/71(0.3%) , 3.647/59(0.3%) , 3.647/48(0.3%) , 3.647/82(0.3%) , 3.792/16(0.3%) , 3.792/113.5(0.3%) , 3.67/80.5(0.3%) , 3.67/49.5(0.3%) , 3.647/71(0.3%) , 3.647/59(0.3%) , 3.647/48(0.3%) , 3.647/82(0.3%) , 3.647/86(0.3%) , 3.647/44(0.3%) , 3.647/44.5(0.2%) , 3.647/85.5(0.2%) , 3.306/77.5(0.2%) , 3.306/52.5(0.2%) , 3.788/46(0.2%) , 3.788/84(0.2%) , 5.238/69(0.2%) , 5.238/60.5(0.2%) , 3.788/113.5(0.2%) , 3.788/17(0.2%) , 3.72/27.5(0.1%) , 3.72/102(0.1%) , 3.792/98(0.1%) , 3.792/31(0.1%) , 3.806/101(0.1%) , 3.778/28(0.1%) , 3.778/101.5(0.1%)

3-Hydroxy-3-methyl butyric acid (library entry number =205)
Hit ratio(% of total spectral intensity for metabolite): 17.25% (1 of 2 peaks were found)
Peaks found: chem shift/row (% of total intensity)
2.37/65(17.3%)
Peaks not found: chem shift/row (% of total intensity)
1.273/65(82.7%)

Mannose (library entry number =8)
Hit ratio(% of total spectral intensity for metabolite): 16.86% (6 of 42 peaks were found)
Peaks found: chem shift/row (% of total intensity)
3.669/65(8.2%) , 3.737/41(2.2%) , 3.737/88.5(2.2%) , 3.737/72.5(1.9%) , 3.737/57.5(1.9%) , 3.367/65(0.6%)
Peaks not found: chem shift/row (% of total intensity)
3.582/65(6%) , 3.855/81.5(4.3%) , 3.855/48(4.3%) , 3.855/57(3.7%) , 3.855/72.5(3.7%) , 3.953/60(3.6%) , 3.953/69(3.6%) , 3.771/57(3.5%) , 3.771/72.5(3.5%) , 3.881/77.5(3.2%) , 3.881/52(3.2%) , 3.669/89(3.1%) , 3.669/40.5(3.1%) , 3.771/42.5(2.6%) , 3.771/87(2.6%) , 3.582/89(2.5%) , 3.582/40(2.5%) , 3.914/77.5(2%) , 3.914/52(2%) , 3.669/48(2%) , 3.669/81.5(2%) , 3.669/57.5(1.8%) , 3.669/72.5(1.8%) , 3.914/83.5(1.6%) , 3.914/46(1.6%) , 3.938/60.5(1.3%) , 3.938/69(1.3%) , 3.941/60.5(1%) , 3.941/69(1%) , 3.386/71.5(0.9%) , 3.386/57.5(0.9%) , 3.386/46.5(0.8%) , 3.386/81.5(0.8%) , 3.386/65(0.5%) , 3.821/41(0.3%) , 3.821/88(0.3%)

Sorbitol (library entry number =135)
Hit ratio(% of total spectral intensity for metabolite): 6.51% (5 of 39 peaks were found)
Peaks found: chem shift/row (% of total intensity)
3.79/65(2.7%) , 3.79/80(1.3%) , 3.79/50(1.3%) , 3.685/65(0.6%) , 3.647/65(0.5%)
Peaks not found: chem shift/row (% of total intensity)
3.666/72(7.3%) , 3.666/58(7.3%) , 3.84/54(6.2%) , 3.84/76(6.2%) , 3.666/42(5.8%) , 3.666/88(5.8%) , 3.854/67(5.5%) , 3.854/63(5.5%) , 3.84/46(5%) , 3.84/84(5%) , 3.79/70(2.3%) , 3.79/60(2.3%) , 3.633/58(2.2%) , 3.633/72(2.2%) , 3.749/46(2.2%) , 3.749/84(2.2%) , 3.79/87(2.1%) , 3.79/43(2.1%) , 3.854/75(2.1%) , 3.854/55(2.1%) , 3.749/55(2%) , 3.749/75(2%) , 3.633/88(1.8%) , 3.633/41.5(1.8%) , 3.633/83(1.2%) , 3.633/47(1.2%) , 3.766/75(0.5%) , 3.766/54.5(0.5%) , 3.727/14(0.3%) , 3.727/116(0.3%) , 3.854/40.5(0.3%) , 3.854/89(0.3%) , 3.647/57(0.1%) , 3.647/73(0.1%)

Shikimic acid (library entry number =156)
Hit ratio(% of total spectral intensity for metabolite): 0.69% (2 of 27 peaks were found)
Peaks found: chem shift/row (% of total intensity)
3.367/64(0.4%) , 1.924/64(0.3%)
Peaks not found: chem shift/row (% of total intensity)
6.449/65(9.5%) , 6.437/65(9.1%) , 3.992/72(7.1%) , 3.992/58(7.1%) , 3.992/51(4.8%) , 3.992/79(4.8%) , 3.718/54(4.4%) , 3.718/76(4.4%) , 3.708/76(4.4%) , 3.708/54(4.4%) , 3.992/36.5(3.9%) , 3.992/93.5(3.9%) , 2.768/49(3.1%) , 2.768/81(3.1%) , 2.768/35(2.7%) , 2.768/95(2.7%) , 2.197/100.5(2.7%) , 2.197/29.5(2.7%) , 2.197/75(2.7%) , 2.197/55(2.7%) , 2.197/80.5(2.3%) , 2.197/49.5(2.3%) , 2.197/95.5(2.3%) , 2.197/34.5(2.3%) , 3.708/65(0.1%)

trans-4-Hydroxyproline (library entry number =62)
Hit ratio(% of total spectral intensity for metabolite): 16.66% (6 of 56 peaks were found)
Peaks found: chem shift/row (% of total intensity)
3.486/49(6%) , 3.486/81(6%) , 2.15/47(1.2%) , 2.15/83(1.2%) , 2.15/47(1.1%) , 2.15/83(1.1%)
Peaks not found: chem shift/row (% of total intensity)
3.375/47(10.4%) , 3.375/83(10.4%) , 3.375/79.5(10.3%) , 3.375/50.5(10.3%) , 3.493/81(6.2%) , 3.493/49(6.2%) , 4.351/62(1.5%) , 4.351/68(1.5%) , 4.351/41.5(1.5%) , 4.351/88(1.5%) , 2.176/47(1.4%) , 2.176/83(1.4%) , 2.443/45(1.2%) , 2.443/85(1.2%) , 2.443/48(1.2%) , 2.443/82(1.2%) , 2.426/85(1.2%) , 2.426/45(1.2%) , 2.427/85(1.2%) , 2.427/45(1.2%) , 2.166/47(1.2%) , 2.166/82.5(1.2%) , 2.166/81(0.8%) , 2.15/34(0.5%) , 2.15/96(0.5%) , 2.166/96(0.4%) , 2.166/34(0.4%) , 2.166/60(0.4%) , 2.166/70(0.4%) , 2.166/59.5(0.4%) , 2.15/59(0.4%) , 2.15/70.5(0.4%) , 3.43/12(0.3%) , 3.43/117.5(0.3%) , 3.43/12(0.3%) , 3.43/117.5(0.3%) , 2.443/91.5(0.3%) , 2.15/37(0.3%) , 2.15/93(0.3%) , 2.166/73(0.2%) , 2.166/57(0.2%) , 2.166/93(0.2%) , 2.15/57(0.2%) , 2.15/73(0.2%) , 2.166/53.5(0.2%) , 2.166/76.5(0.2%) , 2.15/53.5(0.1%) , 2.15/76(0.1%) , 2.15/40.5(0.1%) , 2.15/89(0.1%)

Galactose-1-phosphate (library entry number =172)
Hit ratio(% of total spectral intensity for metabolite): 12.87% (2 of 13 peaks were found)
Peaks found: chem shift/row (% of total intensity)
4.006/69(6.4%) , 4.006/61(6.4%)
Peaks not found: chem shift/row (% of total intensity)
3.917/82(13.8%) , 3.917/48(13.8%) , 3.917/56(11.7%) , 3.917/74(11.7%) , 5.493/60(8.7%) , 5.493/70(8.7%) , 5.508/60(8.5%) , 5.508/70(8.5%) , 4.178/51(0.7%) , 4.178/78.5(0.7%) , 4.178/65(0.2%)

Serine (library entry number =47)
Hit ratio(% of total spectral intensity for metabolite): 13.35% (9 of 85 peaks were found)
Peaks found: chem shift/row (% of total intensity)
3.844/65(3.4%) , 3.962/72(1.6%) , 3.962/58(1.6%) , 3.95/65(1.6%) , 3.86/65(1.4%) , 3.959/65.5(1.3%) , 4.006/61(0.8%) , 4.006/69(0.8%) , 3.938/64.5(0.8%)
Peaks not found: chem shift/row (% of total intensity)
3.848/76(6.4%) , 3.848/54(6.4%) , 3.848/65(5.7%) , 3.998/76(2.8%) , 3.998/54(2.8%) , 3.844/54.5(2.8%) , 3.844/75.5(2.8%) , 3.951/88(2.3%) , 3.951/42(2.3%) , 3.998/44(2.1%) , 3.998/86(2.1%) , 3.951/56.5(1.9%) , 3.951/73.5(1.9%) , 3.988/88(1.7%) , 3.988/42(1.7%) , 3.976/25.5(1.5%) , 3.976/104(1.5%) , 3.974/15(1.3%) , 3.974/115(1.3%) , 3.987/41.5(1.3%) , 3.987/88.5(1.3%) , 3.95/50(1.2%) , 3.95/80(1.2%) , 3.974/104(1.2%) , 3.974/25.5(1.2%) , 3.987/60.5(1.2%) , 3.987/69.5(1.2%) , 3.97/50.5(1.1%) , 3.97/79.5(1.1%) , 3.976/15(1.1%) , 3.976/115(1.1%) , 3.97/115(1%) , 3.97/15(1%) , 3.97/65(0.9%) , 3.988/60(0.9%) , 3.988/70(0.9%) , 3.974/79.5(0.8%) , 3.974/50.5(0.8%) , 3.976/57(0.7%) , 3.976/73(0.7%) , 3.959/57(0.7%) , 3.959/73(0.7%) , 3.974/73(0.7%) , 3.974/57(0.7%) , 3.976/47.5(0.6%) , 3.976/82.5(0.6%) , 3.959/30(0.6%) , 3.959/100.5(0.6%) , 3.898/6(0.5%) , 3.962/28.5(0.5%) , 3.97/103.5(0.5%) , 3.97/25.5(0.5%) , 3.959/42(0.4%) , 3.959/88.5(0.4%) , 3.97/56.5(0.3%) , 3.86/54(0.3%) , 3.86/76(0.3%) , 3.962/40(0.3%) , 3.962/88.5(0.3%) , 3.988/28(0.3%) , 3.988/102(0.3%) , 3.95/41.5(0.3%) , 3.95/87.5(0.3%) , 3.959/81.5(0.3%) , 3.959/48.5(0.3%) , 3.95/56(0.3%) , 3.95/73(0.3%) , 3.962/64.5(0.2%) , 3.962/65.5(0.2%) , 3.898/16.5(0.2%) , 3.898/113.5(0.2%) , 3.987/33.5(0.1%) , 3.951/48.5(0.1%) , 3.987/95(0.1%) , 3.951/65(0.1%) , 3.951/100.5(0.1%)

Xylitol (library entry number =158)
Hit ratio(% of total spectral intensity for metabolite): 13.1% (4 of 23 peaks were found)
Peaks found: chem shift/row (% of total intensity)
3.653/65(9.6%) , 3.713/65(1.2%) , 3.709/17(1.1%) , 3.709/112(1.1%)
Peaks not found: chem shift/row (% of total intensity)
3.653/59(8.7%) , 3.653/71(8.7%) , 3.73/44(8.3%) , 3.73/85.5(8.3%) , 3.73/74(7.2%) , 3.73/56(7.2%) , 3.653/41(7.1%) , 3.653/89(7.1%) , 3.816/56(6.2%) , 3.816/74(6.2%) , 3.816/65(3.7%) , 3.816/44.5(3%) , 3.816/85(3%) , 3.694/121.5(0.6%) , 3.694/8(0.6%) , 3.694/38(0.3%) , 3.694/91(0.3%) , 3.694/23(0.2%) , 3.694/106.5(0.2%)

Homovanillic acid (library entry number =59)
Hit ratio(% of total spectral intensity for metabolite): 11.91% (1 of 10 peaks were found)
Peaks found: chem shift/row (% of total intensity)
3.459/65(11.9%)
Peaks not found: chem shift/row (% of total intensity)
3.871/65(52.6%) , 6.882/75(9.1%) , 6.882/55(9.1%) , 6.953/64(3.6%) , 6.953/66(3.6%) , 6.782/56(2.5%) , 6.782/74(2.5%) , 6.782/77(2.5%) , 6.782/53(2.5%)

Guanosine 5-triphosphate (library entry number =163)
Hit ratio(% of total spectral intensity for metabolite): 11.29% (1 of 4 peaks were found)
Peaks found: chem shift/row (% of total intensity)
8.146/65(11.3%)
Peaks not found: chem shift/row (% of total intensity)
5.944/65(41.3%) , 5.93/65(40.3%) , 8.135/65(7.1%)

Xylose (library entry number =6)
Hit ratio(% of total spectral intensity for metabolite): 28.93% (12 of 40 peaks were found)
Peaks found: chem shift/row (% of total intensity)
3.245/53(5.9%) , 3.245/77(5.9%) , 3.687/75(3.2%) , 3.687/55(3.2%) , 3.929/73(2.7%) , 3.929/57(2.7%) , 3.669/65(2.1%) , 3.61/76(0.9%) , 3.61/54(0.9%) , 3.679/64(0.9%) , 3.66/34(0.2%) , 3.66/95.5(0.2%)
Peaks not found: chem shift/row (% of total intensity)
3.438/65(9.1%) , 3.323/65(6.6%) , 3.224/77(5.7%) , 3.224/53(5.7%) , 3.438/41(4.8%) , 3.438/89(4.8%) , 3.323/37(4.1%) , 3.323/93(4.1%) , 3.631/58(3.2%) , 3.631/72(3.2%) , 3.929/43(2.6%) , 3.929/87(2.6%) , 3.631/97(1.8%) , 3.631/33(1.8%) , 3.631/47(1.7%) , 3.631/83(1.7%) , 3.669/42.5(1.2%) , 3.669/87.5(1.2%) , 3.525/54(0.8%) , 3.525/76(0.8%) , 3.533/53(0.8%) , 3.533/77(0.8%) , 3.679/43(0.4%) , 5.202/60(0.4%) , 5.202/70(0.4%) , 3.61/34(0.2%) , 3.61/96(0.2%) , 3.679/48(0.1%)

3-aminobutyric acid (library entry number =180)
Hit ratio(% of total spectral intensity for metabolite): 10.31% (5 of 24 peaks were found)
Peaks found: chem shift/row (% of total intensity)
3.624/56(4.1%) , 3.624/74(4.1%) , 2.515/65(0.7%) , 2.48/65(0.7%) , 2.468/65(0.7%)
Peaks not found: chem shift/row (% of total intensity)
1.325/74(24.9%) , 1.325/56(24.9%) , 2.498/55(8%) , 2.498/75(8%) , 2.499/55(7.8%) , 2.499/75(7.8%) , 3.624/39(2.1%) , 3.624/91(2.1%) , 2.527/65(0.7%) , 2.499/29.5(0.4%) , 2.499/100.5(0.4%) , 2.498/29.5(0.4%) , 2.498/100.5(0.4%) , 3.624/107.5(0.3%) , 3.624/22(0.3%) , 2.498/117.5(0.3%) , 2.498/12(0.3%) , 2.499/117.5(0.3%) , 2.499/12(0.3%)

Homoserine (library entry number =179)
Hit ratio(% of total spectral intensity for metabolite): 10.03% (11 of 73 peaks were found)
Peaks found: chem shift/row (% of total intensity)
3.769/65(1.9%) , 2.164/37(1.3%) , 2.164/93(1.3%) , 2.164/59(1.3%) , 2.164/71(1.3%) , 2.147/58.5(0.6%) , 2.147/71(0.6%) , 3.769/50(0.5%) , 3.769/80(0.5%) , 3.824/67.5(0.3%) , 3.824/62.5(0.3%)
Peaks not found: chem shift/row (% of total intensity)
3.862/61.5(8.5%) , 3.862/68.5(8.5%) , 3.862/49(8%) , 3.862/81(8%) , 3.79/59.5(4%) , 3.79/70.5(4%) , 3.79/56(3.4%) , 3.79/74(3.4%) , 3.79/85.5(3%) , 3.79/44.5(3%) , 3.807/65(2.9%) , 2.029/57(2.1%) , 2.029/73(2.1%) , 2.029/37.5(1.8%) , 2.029/92.5(1.8%) , 2.164/55(1.3%) , 2.164/75(1.3%) , 3.807/79.5(1.2%) , 3.807/50.5(1.2%) , 3.79/30(1%) , 3.79/99.5(1%) , 3.801/56(0.9%) , 3.801/74(0.9%) , 2.164/22.5(0.9%) , 2.164/107(0.9%) , 2.029/20.5(0.8%) , 2.029/108.5(0.8%) , 3.779/59.5(0.8%) , 3.779/70.5(0.8%) , 3.801/87.5(0.6%) , 3.801/42.5(0.6%) , 3.801/78(0.6%) , 3.801/52(0.6%) , 3.79/14.5(0.6%) , 3.79/115(0.6%) , 3.779/74.5(0.6%) , 3.779/55.5(0.6%) , 3.801/63(0.4%) , 3.801/67(0.4%) , 3.818/68(0.4%) , 3.818/61.5(0.4%) , 3.779/89.5(0.4%) , 3.779/40.5(0.4%) , 2.044/55(0.4%) , 2.044/74(0.4%) , 3.769/76(0.3%) , 3.769/54(0.3%) , 3.807/95(0.3%) , 3.807/34.5(0.3%) , 3.807/73(0.2%) , 3.807/56.5(0.2%) , 3.769/34(0.2%) , 3.769/96(0.2%) , 3.824/45.5(0.2%) , 3.824/84.5(0.2%) , 3.769/41.5(0.2%) , 3.769/90.5(0.2%) , 3.818/84.5(0.1%) , 3.818/45.5(0.1%) , 3.779/96.5(0.1%) , 3.779/33.5(0.1%) , 3.807/86.5(0.1%)

Phosphoserine (library entry number =70)
Hit ratio(% of total spectral intensity for metabolite): 10.05% (3 of 39 peaks were found)
Peaks found: chem shift/row (% of total intensity)
3.966/64.5(4%) , 3.95/65(3%) , 3.95/65(3%)
Peaks not found: chem shift/row (% of total intensity)
3.952/60(9.5%) , 3.952/70(9.5%) , 3.952/76.5(7.8%) , 3.952/53.5(7.8%) , 4.185/75(3.7%) , 4.185/54.5(3.7%) , 4.193/75.5(3.2%) , 4.193/54.5(3.2%) , 4.08/88.5(2.7%) , 4.08/41.5(2.7%) , 4.185/84.5(2.5%) , 4.185/45(2.5%) , 4.193/84.5(2.3%) , 4.193/45.5(2.3%) , 4.08/57.5(2%) , 4.08/72.5(2%) , 4.075/89(1.9%) , 4.075/40.5(1.9%) , 4.071/40.5(1.7%) , 4.071/89.5(1.7%) , 4.075/58(1.5%) , 4.075/71.5(1.5%) , 4.091/58(1.5%) , 4.091/72(1.5%) , 4.071/64.5(1.5%) , 4.071/71.5(1.3%) , 4.071/57.5(1.3%) , 4.098/64.5(1%) , 4.071/81.5(0.9%) , 4.071/49(0.9%) , 4.053/65(0.8%) , 4.079/7(0.3%) , 4.079/122(0.3%) , 4.08/50.5(0.2%) , 4.146/5.5(0.2%) , 4.146/124(0.2%)

N-Acetyllysine (library entry number =147)
Hit ratio(% of total spectral intensity for metabolite): 0% (0 of 8 peaks were found)
Peaks found: chem shift/row (% of total intensity)

Peaks not found: chem shift/row (% of total intensity)
1.986/65(80.5%) , 3.738/49(4.4%) , 3.738/81(4.4%) , 3.738/65(3%) , 3.19/72(2.4%) , 3.19/58(2.4%) , 3.19/40(1.4%) , 3.19/90(1.4%)

Quinic acid (library entry number =155)
Hit ratio(% of total spectral intensity for metabolite): 19.82% (8 of 38 peaks were found)
Peaks found: chem shift/row (% of total intensity)
1.88/67.5(4.1%) , 1.88/62.5(4.1%) , 3.562/73(3.1%) , 3.562/57(3.1%) , 2.065/81(2.5%) , 2.065/49(2.5%) , 1.924/64(0.2%) , 1.924/66(0.2%)
Peaks not found: chem shift/row (% of total intensity)
4.028/71(5.7%) , 4.028/59(5.7%) , 1.88/34(4%) , 1.88/96(4%) , 4.028/84.5(3.8%) , 4.028/45(3.8%) , 4.028/33(3.4%) , 4.028/96.5(3.4%) , 4.153/70(3.2%) , 4.153/60(3.2%) , 2.057/50(2.8%) , 2.057/80(2.8%) , 3.562/48.5(2.6%) , 3.562/81.5(2.6%) , 2.065/85(2.4%) , 2.065/45(2.4%) , 2.065/72(2.1%) , 2.065/57.5(2.1%) , 2.065/92.5(2%) , 2.065/37.5(2%) , 1.966/54(1.8%) , 1.966/76(1.8%) , 1.966/46(1.7%) , 1.966/84(1.7%) , 2.057/41.5(1.7%) , 2.057/88.5(1.7%) , 4.153/51(1.5%) , 4.153/78(1.5%) , 1.966/37.5(1.4%) , 1.966/92(1.4%)

Adenosine 5-diphosphate (library entry number =115)
Hit ratio(% of total spectral intensity for metabolite): 7.87% (2 of 5 peaks were found)
Peaks found: chem shift/row (% of total intensity)
8.534/65(5.7%) , 8.608/65(2.2%)
Peaks not found: chem shift/row (% of total intensity)
8.27/65(51.9%) , 6.143/65(21.7%) , 6.154/65(18.5%)

Kynurenine (library entry number =58)
Hit ratio(% of total spectral intensity for metabolite): 5.12% (1 of 17 peaks were found)
Peaks found: chem shift/row (% of total intensity)
4.168/65(5.1%)
Peaks not found: chem shift/row (% of total intensity)
6.813/64(10.2%) , 6.813/66(10.2%) , 7.431/63(7.8%) , 7.431/67(7.8%) , 6.891/53(6.8%) , 6.891/77(6.8%) , 6.813/84.5(6.6%) , 6.813/45.5(6.6%) , 7.431/85(5.9%) , 7.431/45(5.9%) , 3.72/58(4.6%) , 3.72/72(4.6%) , 7.854/55(4.2%) , 7.854/75(4.2%) , 4.168/51(1.3%) , 4.168/79(1.3%)

Ribose (library entry number =102)
Hit ratio(% of total spectral intensity for metabolite): 8.22% (4 of 30 peaks were found)
Peaks found: chem shift/row (% of total intensity)
3.929/56.5(3.4%) , 3.929/73.5(3.4%) , 3.877/70(0.8%) , 3.877/70(0.6%)
Peaks not found: chem shift/row (% of total intensity)
3.69/61(11.2%) , 3.69/69(11.2%) , 3.69/39(9.8%) , 3.69/91(9.8%) , 3.84/85(3.4%) , 3.84/45(3.4%) , 4.112/65(3.2%) , 4.111/65(3.2%) , 3.537/61(3.2%) , 3.537/69(3.2%) , 3.523/61(3.1%) , 3.523/69(3.1%) , 3.929/87.5(2.9%) , 3.929/42(2.9%) , 3.617/77(2.7%) , 3.617/53(2.7%) , 3.84/56(2.4%) , 3.84/74(2.4%) , 3.617/45(2%) , 3.617/84.5(2%) , 3.84/71(1.1%) , 3.929/64.5(0.8%) , 4.111/73(0.6%) , 4.111/57(0.6%) , 4.112/73(0.4%) , 4.112/57(0.4%)

Lipoic acid (library entry number =73)
Hit ratio(% of total spectral intensity for metabolite): 3.69% (6 of 66 peaks were found)
Peaks found: chem shift/row (% of total intensity)
1.588/65(1.5%) , 3.724/65(0.9%) , 3.247/54.5(0.4%) , 3.247/75.5(0.4%) , 3.247/54(0.3%) , 3.247/75.5(0.3%)
Peaks not found: chem shift/row (% of total intensity)
2.194/65(14.7%) , 2.194/84(8.3%) , 2.194/46(8.3%) , 3.203/51(4.8%) , 3.203/79(4.8%) , 2.511/57(2.9%) , 2.511/73(2.9%) , 3.203/33.5(2.7%) , 3.203/96.5(2.7%) , 2.511/41(2.6%) , 2.511/89(2.6%) , 2.013/39.5(2.5%) , 2.013/90.5(2.5%) , 3.203/62(2.4%) , 3.203/68(2.4%) , 2.013/73(2.3%) , 2.013/57(2.3%) , 1.429/65(1.8%) , 2.511/104(1.5%) , 2.511/25.5(1.5%) , 2.013/21.5(1.3%) , 2.013/108(1.3%) , 1.772/55(1.2%) , 1.772/75(1.2%) , 1.649/54(0.9%) , 1.649/76(0.9%) , 3.243/35(0.8%) , 1.588/46.5(0.7%) , 1.588/83.5(0.7%) , 1.429/86.5(0.6%) , 1.429/43.5(0.6%) , 1.649/112.5(0.6%) , 1.649/17.5(0.6%) , 1.772/36.5(0.5%) , 1.772/93.5(0.5%) , 1.649/39(0.4%) , 1.649/91(0.4%) , 3.22/54.5(0.4%) , 3.22/75.5(0.4%) , 3.724/44.5(0.4%) , 3.724/85.5(0.4%) , 3.203/54.5(0.4%) , 3.203/75.5(0.4%) , 3.236/97.5(0.3%) , 3.236/32.5(0.3%) , 1.772/19.5(0.3%) , 1.772/110.5(0.3%) , 3.247/32.5(0.3%) , 3.247/97.5(0.3%) , 3.247/98(0.3%) , 3.247/32(0.3%) , 3.236/54.5(0.3%) , 3.236/75.5(0.3%) , 1.588/24.5(0.2%) , 1.588/105(0.2%) , 3.218/33.5(0.2%) , 3.22/33.5(0.2%) , 3.22/96.5(0.2%) , 3.724/99.5(0.2%) , 3.724/30.5(0.2%)

Spermidine (library entry number =168)
Hit ratio(% of total spectral intensity for metabolite): 0% (0 of 14 peaks were found)
Peaks found: chem shift/row (% of total intensity)

Peaks not found: chem shift/row (% of total intensity)
3.116/85(13.5%) , 3.116/45(13.5%) , 3.141/85(11.8%) , 3.141/45(11.8%) , 3.058/65(10.5%) , 3.058/83.5(7.9%) , 3.058/46.5(7.9%) , 3.116/65(6.9%) , 2.132/65(6.3%) , 3.141/65(3%) , 3.091/45(2.9%) , 3.091/84.5(2.9%) , 2.132/25(0.5%) , 2.132/104.5(0.5%)

Adenosine 5-triphosphate (library entry number =103)
Hit ratio(% of total spectral intensity for metabolite): 4.39% (1 of 4 peaks were found)
Peaks found: chem shift/row (% of total intensity)
8.534/65(4.4%)
Peaks not found: chem shift/row (% of total intensity)
8.269/65(63.2%) , 6.153/65(16.9%) , 6.138/65(15.4%)

Tryptophan (library entry number =39)
Hit ratio(% of total spectral intensity for metabolite): 3.7% (2 of 23 peaks were found)
Peaks found: chem shift/row (% of total intensity)
3.486/51.5(1.9%) , 3.486/78.5(1.9%)
Peaks not found: chem shift/row (% of total intensity)
7.206/65(12.2%) , 7.55/54(10.5%) , 7.55/76(10.5%) , 7.206/84(7.4%) , 7.206/46(7.4%) , 7.29/65(6.8%) , 7.74/76(5%) , 7.74/54(5%) , 7.29/46(4.2%) , 7.29/84(4.2%) , 4.065/61(3.5%) , 4.065/69(3.5%) , 4.065/82(2.8%) , 4.065/48(2.8%) , 3.486/39(1.8%) , 3.486/91(1.8%) , 3.31/56(1.4%) , 3.31/74(1.4%) , 3.31/95(1.4%) , 3.31/35(1.4%) , 7.334/66(1.4%)

Malic acid (library entry number =132)
Hit ratio(% of total spectral intensity for metabolite): 29.73% (9 of 71 peaks were found)
Peaks found: chem shift/row (% of total intensity)
2.675/87(4.9%) , 2.675/43(4.9%) , 2.675/87(4.8%) , 2.675/43(4.8%) , 2.375/98(3.7%) , 2.375/32(3.7%) , 2.354/51.5(1.4%) , 2.354/78.5(1.4%) , 2.354/90.5(0.2%)
Peaks not found: chem shift/row (% of total intensity)
2.675/48(4.6%) , 2.675/82(4.6%) , 2.675/48(4.6%) , 2.675/82(4.6%) , 2.378/85(3.8%) , 2.378/45(3.8%) , 2.358/45(3.6%) , 2.358/85(3.6%) , 2.375/58(3.6%) , 2.375/72(3.6%) , 4.307/74(1.8%) , 4.307/56(1.8%) , 2.384/78(1.6%) , 2.384/52(1.6%) , 4.307/48(1.6%) , 4.307/82(1.6%) , 2.384/84(1.1%) , 2.384/46(1.1%) , 2.354/46.5(0.9%) , 2.354/83.5(0.9%) , 2.375/38(0.8%) , 2.375/92(0.8%) , 2.375/77(0.8%) , 2.375/53(0.8%) , 2.358/90(0.7%) , 2.358/40(0.7%) , 2.378/40(0.7%) , 2.378/90(0.7%) , 2.358/51(0.7%) , 2.358/79(0.7%) , 2.691/65(0.7%) , 4.315/65(0.5%) , 2.375/45(0.5%) , 2.375/84.5(0.5%) , 4.317/64.5(0.4%) , 4.317/65.5(0.4%) , 2.394/64.5(0.4%) , 2.691/45.5(0.4%) , 2.691/84.5(0.4%) , 2.378/59(0.3%) , 2.378/71(0.3%) , 2.358/71(0.3%) , 2.358/58.5(0.3%) , 2.384/39.5(0.2%) , 2.384/91(0.2%) , 2.358/32(0.2%) , 2.358/97.5(0.2%) , 2.378/98(0.2%) , 2.378/32(0.2%) , 4.315/56(0.2%) , 4.315/74(0.2%) , 2.354/39(0.2%) , 4.315/48(0.2%) , 4.315/82(0.2%) , 2.394/45.5(0.1%) , 2.394/83.5(0.1%) , 4.317/81.5(0.1%) , 4.317/48(0.1%) , 2.394/50.5(0.1%) , 2.394/79(0.1%) , 2.394/53.5(0.1%) , 2.394/76.5(0.1%)

Cytidine (library entry number =112)
Hit ratio(% of total spectral intensity for metabolite): 0% (0 of 26 peaks were found)
Peaks found: chem shift/row (% of total intensity)

Peaks not found: chem shift/row (% of total intensity)
7.844/55(20.8%) , 7.844/75(20.8%) , 6.067/55(16.4%) , 6.067/75(16.4%) , 3.819/54(1.9%) , 3.819/76(1.9%) , 3.819/44(1.5%) , 3.819/86(1.5%) , 3.932/85(1.4%) , 3.932/45(1.4%) , 5.903/64(1.4%) , 5.903/66(1.4%) , 5.908/70(1.4%) , 5.908/60(1.4%) , 5.913/64(1.3%) , 5.913/66(1.3%) , 3.932/52(1.3%) , 3.932/78(1.3%) , 4.317/65(0.9%) , 5.908/66(0.8%) , 5.908/64(0.8%) , 5.903/60(0.8%) , 5.903/70(0.8%) , 4.304/65(0.4%) , 4.317/53.5(0.3%) , 4.317/76.5(0.3%)

N-Acetylglutamine (library entry number =88)
Hit ratio(% of total spectral intensity for metabolite): 2.08% (1 of 10 peaks were found)
Peaks found: chem shift/row (% of total intensity)
1.924/65(2.1%)
Peaks not found: chem shift/row (% of total intensity)
2.038/65(80.8%) , 2.334/64(2.8%) , 2.334/66(2.8%) , 2.328/64(2.3%) , 2.328/66(2.3%) , 2.328/85(1.9%) , 2.328/45(1.9%) , 2.334/85(1.6%) , 2.334/45(1.6%)

Inosine (library entry number =61)
Hit ratio(% of total spectral intensity for metabolite): 31.91% (5 of 20 peaks were found)
Peaks found: chem shift/row (% of total intensity)
8.345/65(28.7%) , 3.851/53(0.8%) , 3.851/77(0.8%) , 3.924/51(0.8%) , 3.924/79(0.8%)
Peaks not found: chem shift/row (% of total intensity)
8.239/65(33.1%) , 6.094/65(14.9%) , 6.106/65(12.8%) , 3.919/84.5(0.8%) , 3.919/45.5(0.8%) , 3.843/80(0.7%) , 3.843/50(0.7%) , 3.851/44(0.6%) , 3.851/86(0.6%) , 3.852/48(0.6%) , 3.852/82(0.6%) , 3.919/51.5(0.6%) , 3.919/78(0.6%) , 3.924/83(0.4%) , 3.924/47(0.4%)

Fucose (library entry number =51)
Hit ratio(% of total spectral intensity for metabolite): 7.91% (6 of 39 peaks were found)
Peaks found: chem shift/row (% of total intensity)
3.442/52(2.1%) , 3.442/78(2.1%) , 1.225/57(1%) , 1.225/73(1%) , 3.869/73.5(0.8%) , 3.869/56(0.8%)
Peaks not found: chem shift/row (% of total intensity)
1.25/73(18.6%) , 1.25/57(18.6%) , 3.646/82(3.7%) , 3.646/48(3.7%) , 1.21/57(3.5%) , 1.21/73(3.5%) , 3.646/57(3.3%) , 3.646/73(3.3%) , 3.809/57(2.5%) , 3.809/73(2.5%) , 3.46/78(2.2%) , 3.46/52(2.2%) , 1.217/67(1.9%) , 1.217/63(1.9%) , 1.204/63(1.9%) , 1.204/67(1.9%) , 3.754/60(1.9%) , 3.754/70(1.9%) , 1.217/59(1.4%) , 1.217/71(1.4%) , 1.204/59(1.4%) , 1.204/71(1.4%) , 1.25/63(1.4%) , 1.25/67(1.4%) , 3.754/65(1.1%) , 3.869/47(0.6%) , 3.869/82.5(0.6%) , 3.809/40(0.4%) , 3.809/90(0.4%) , 3.766/53(0.3%) , 3.766/77(0.3%) , 3.775/78(0.3%) , 3.775/51(0.3%)

Citrulline (library entry number =27)
Hit ratio(% of total spectral intensity for metabolite): 1.35% (1 of 10 peaks were found)
Peaks found: chem shift/row (% of total intensity)
1.88/65(1.3%)
Peaks not found: chem shift/row (% of total intensity)
3.76/49(23.5%) , 3.76/81(23.5%) , 3.76/65(22.8%) , 3.15/58(8.1%) , 3.15/72(8.1%) , 3.15/40(5.2%) , 3.15/90(5.2%) , 1.898/61(1%) , 1.898/69.5(1%)

Cholic Acid (library entry number =125)
Hit ratio(% of total spectral intensity for metabolite): 21.03% (2 of 11 peaks were found)
Peaks found: chem shift/row (% of total intensity)
0.981/57(10.5%) , 0.981/73(10.5%)
Peaks not found: chem shift/row (% of total intensity)
0.924/65(38.8%) , 0.729/65(36%) , 2.246/65(0.8%) , 2.246/41(0.7%) , 2.246/88.5(0.7%) , 2.246/53(0.6%) , 2.246/77(0.6%) , 2.181/26.5(0.4%) , 2.181/103(0.4%)

Nicotinamide mononucleotide (NMN) (library entry number =185)
Hit ratio(% of total spectral intensity for metabolite): 0.86% (2 of 40 peaks were found)
Peaks found: chem shift/row (% of total intensity)
4.031/49.5(0.4%) , 4.031/80.5(0.4%)
Peaks not found: chem shift/row (% of total intensity)
9.006/78(7.9%) , 9.006/52(7.9%) , 9.006/57(7.7%) , 9.006/73(7.7%) , 8.323/66(5.1%) , 8.323/64(5.1%) , 6.196/65(4.7%) , 9.347/57(4.6%) , 9.347/73(4.6%) , 6.208/65(4.2%) , 8.323/47(3.9%) , 8.323/83(3.9%) , 9.347/76(3.4%) , 9.347/54(3.4%) , 9.347/60(3.3%) , 9.347/70(3.3%) , 9.588/64(3%) , 9.588/66(3%) , 9.588/60(2.2%) , 9.588/70(2.2%) , 8.259/54(0.6%) , 8.259/75(0.6%) , 7.605/48(0.5%) , 7.605/81.5(0.5%) , 4.211/49.5(0.5%) , 4.211/80(0.5%) , 4.215/49(0.5%) , 4.215/80.5(0.5%) , 7.605/61(0.5%) , 7.605/68(0.5%) , 8.259/58(0.4%) , 8.259/72(0.4%) , 4.223/50(0.4%) , 4.223/80(0.4%) , 4.047/49(0.4%) , 4.047/80.5(0.4%) , 4.042/49.5(0.4%) , 4.042/80.5(0.4%)

Hydroxyglutaric acid (library entry number =195)
Hit ratio(% of total spectral intensity for metabolite): 0% (0 of 84 peaks were found)
Peaks found: chem shift/row (% of total intensity)

Peaks not found: chem shift/row (% of total intensity)
2.236/65(5.7%) , 4.029/69(3.5%) , 4.029/61(3.5%) , 2.294/65(3.3%) , 4.029/80(3.2%) , 4.029/50(3.2%) , 2.236/90(2.6%) , 2.236/40(2.6%) , 2.236/26(2.1%) , 2.236/104(2.1%) , 2.294/40.5(1.9%) , 2.294/89(1.9%) , 2.301/65(1.8%) , 2.261/46(1.8%) , 2.261/83(1.8%) , 2.271/82.5(1.7%) , 2.271/47.5(1.7%) , 2.266/27(1.7%) , 2.266/103(1.7%) , 1.999/65(1.5%) , 1.84/77.5(1.5%) , 1.84/52(1.5%) , 2.294/105(1.5%) , 2.294/24(1.5%) , 2.294/78.5(1.4%) , 2.294/50.5(1.4%) , 1.999/46.5(1.3%) , 1.999/83.5(1.3%) , 2.266/62(1.2%) , 2.266/67.5(1.2%) , 2.236/51.5(1.2%) , 2.236/77.5(1.2%) , 2.222/44.5(1.2%) , 2.222/85(1.2%) , 1.999/30.5(1.1%) , 1.999/98.5(1.1%) , 1.999/109(1%) , 1.999/21(1%) , 1.84/112.5(1%) , 1.84/17(1%) , 2.31/44.5(1%) , 2.31/85.5(1%) , 1.999/56.5(1%) , 1.999/73.5(1%) , 2.28/85(1%) , 2.28/45(1%) , 2.279/85(1%) , 2.279/45(1%) , 1.84/36.5(1%) , 1.84/94(1%) , 1.84/58(1%) , 1.84/71.5(1%) , 2.253/85(0.9%) , 2.253/44.5(0.9%) , 2.253/85(0.8%) , 2.253/44.5(0.8%) , 2.31/67(0.7%) , 2.31/63.5(0.7%) , 2.31/64.5(0.7%) , 1.84/65(0.6%) , 2.222/60.5(0.6%) , 2.222/69(0.6%) , 2.266/46.5(0.6%) , 2.266/83(0.6%) , 1.84/86.5(0.5%) , 1.84/43(0.5%) , 2.253/65(0.5%) , 2.261/62(0.4%) , 2.261/67.5(0.4%) , 2.261/7.5(0.4%) , 2.261/122(0.4%) , 2.253/65(0.4%) , 2.271/103(0.3%) , 2.271/26.5(0.3%) , 2.261/27(0.3%) , 2.261/102(0.3%) , 2.271/120.5(0.2%) , 2.271/9(0.2%) , 2.301/41.5(0.2%) , 2.301/89.5(0.2%) , 2.271/61.5(0.1%) , 2.271/67.5(0.1%) , 2.301/51.5(0.1%) , 2.301/78(0.1%)

trans-Cinnamic acid (library entry number =124)
Hit ratio(% of total spectral intensity for metabolite): 0% (0 of 50 peaks were found)
Peaks found: chem shift/row (% of total intensity)

Peaks not found: chem shift/row (% of total intensity)
6.537/44.5(19.7%) , 6.537/85.5(19.7%) , 7.638/77(5.6%) , 7.638/53(5.6%) , 7.408/44(3.6%) , 7.408/86(3.6%) , 7.471/65(3.4%) , 7.459/51(2.1%) , 7.459/79(2.1%) , 7.455/65(2.1%) , 7.439/63(1.9%) , 7.439/67(1.9%) , 7.471/46(1.3%) , 7.471/84(1.3%) , 7.444/55.5(1.3%) , 7.444/74.5(1.3%) , 7.439/48.5(1.2%) , 7.439/81.5(1.2%) , 7.478/56(1.1%) , 7.478/74(1.1%) , 7.424/64.5(1.1%) , 7.424/65.5(1.1%) , 7.439/45(1%) , 7.439/85(1%) , 7.459/57(0.9%) , 7.459/73(0.9%) , 7.444/60(0.9%) , 7.444/70(0.9%) , 7.455/51(0.7%) , 7.455/79(0.7%) , 7.459/65(0.7%) , 7.455/81(0.6%) , 7.455/49(0.6%) , 7.455/57(0.6%) , 7.455/73(0.6%) , 7.444/48(0.6%) , 7.444/82(0.6%) , 7.444/36(0.5%) , 7.444/94(0.5%) , 7.455/41(0.4%) , 7.455/89(0.4%) , 7.424/74(0.4%) , 7.424/56(0.4%) , 7.478/64.5(0.4%) , 7.455/44(0.4%) , 7.455/86(0.4%) , 7.439/56(0.4%) , 7.439/74(0.4%) , 7.455/23(0.2%) , 7.455/107(0.2%)

2-Aminoadipic acid (library entry number =89)
Hit ratio(% of total spectral intensity for metabolite): 0% (0 of 33 peaks were found)
Peaks found: chem shift/row (% of total intensity)

Peaks not found: chem shift/row (% of total intensity)
2.25/65(16.3%) , 2.253/65(16.1%) , 3.746/81(7.4%) , 3.746/49(7.4%) , 2.25/84(7.2%) , 2.25/46(7.2%) , 2.253/46(7.1%) , 2.253/84(7.1%) , 3.746/63(4.3%) , 3.746/67(4.3%) , 1.667/42.5(1.1%) , 1.667/87.5(1.1%) , 1.667/42.5(1.1%) , 1.667/87.5(1.1%) , 1.618/69.5(1%) , 1.618/60.5(1%) , 1.618/69.5(1%) , 1.618/60.5(1%) , 1.669/43(0.7%) , 1.669/87(0.7%) , 1.9/54(0.7%) , 1.9/55(0.7%) , 1.9/74(0.7%) , 1.832/113(0.5%) , 1.832/17(0.5%) , 1.832/35(0.5%) , 1.832/94(0.5%) , 1.618/88.5(0.4%) , 1.618/41(0.4%) , 1.618/88.5(0.3%) , 1.618/40.5(0.3%) , 1.832/55.5(0.2%) , 1.832/73.5(0.2%)

3-aminoisobutyric acid (library entry number =178)
Hit ratio(% of total spectral intensity for metabolite): 0% (0 of 29 peaks were found)
Peaks found: chem shift/row (% of total intensity)

Peaks not found: chem shift/row (% of total intensity)
1.196/56(31.1%) , 1.196/74(31.1%) , 3.039/74(3%) , 3.039/56(3%) , 3.113/70.5(2.9%) , 3.113/59.5(2.9%) , 3.039/88(2.9%) , 3.039/42(2.9%) , 3.113/92(2.7%) , 3.113/38(2.7%) , 2.61/58(1.6%) , 2.61/72(1.6%) , 2.61/91(1.2%) , 2.61/39(1.2%) , 3.02/65(1.1%) , 3.091/65(1.1%) , 2.61/78(1%) , 2.61/52(1%) , 3.074/42.5(0.7%) , 3.074/87.5(0.7%) , 3.076/25(0.5%) , 3.076/104.5(0.5%) , 3.059/64.5(0.5%) , 3.135/64(0.5%) , 3.076/43(0.5%) , 3.074/119.5(0.4%) , 3.074/10(0.4%) , 3.074/25.5(0.3%) , 3.074/104.5(0.3%)

3-Hydroxybutyric acid (library entry number =96)
Hit ratio(% of total spectral intensity for metabolite): 0% (0 of 28 peaks were found)
Peaks found: chem shift/row (% of total intensity)

Peaks not found: chem shift/row (% of total intensity)
1.202/57.5(26.6%) , 1.202/72.5(26.6%) , 2.309/53(4.5%) , 2.309/77(4.5%) , 2.309/90(4.4%) , 2.309/40(4.4%) , 2.411/56(2.5%) , 2.411/74(2.5%) , 2.411/37.5(2.5%) , 2.411/92.5(2.5%) , 4.157/57(2.3%) , 4.157/73(2.3%) , 1.22/59(2%) , 1.22/71(2%) , 2.309/49(1.6%) , 2.309/81(1.6%) , 4.157/90(0.9%) , 4.157/40(0.9%) , 2.324/52(0.8%) , 2.324/78(0.8%) , 2.418/49(0.8%) , 2.418/81(0.8%) , 2.418/44.5(0.6%) , 2.418/85.5(0.6%) , 2.394/51.5(0.3%) , 2.394/78(0.3%) , 2.396/77.5(0.3%) , 2.396/52(0.3%)

Cytidine 5-triphosphate (library entry number =192)
Hit ratio(% of total spectral intensity for metabolite): 3.93% (4 of 26 peaks were found)
Peaks found: chem shift/row (% of total intensity)
6.136/55.5(1%) , 6.136/74.5(1%) , 6.136/55(1%) , 6.136/74.5(1%)
Peaks not found: chem shift/row (% of total intensity)
7.984/55(20.6%) , 7.984/75(20.6%) , 6.15/75(15.5%) , 6.15/55(15.5%) , 6.007/59(2.3%) , 6.007/71(2.3%) , 4.275/65(2%) , 6.011/64(1.8%) , 6.011/66(1.8%) , 6.002/66(1.8%) , 6.002/64(1.8%) , 4.28/64.5(1.5%) , 7.998/55.5(1.3%) , 7.998/74.5(1.3%) , 6.011/70(1.1%) , 6.011/60(1.1%) , 6.002/60(1.1%) , 6.002/70(1.1%) , 4.351/58.5(0.6%) , 4.351/71.5(0.6%) , 4.341/59(0.2%) , 4.341/70.5(0.2%)

2-methylbutyric acid (library entry number =199)
Hit ratio(% of total spectral intensity for metabolite): 0% (0 of 22 peaks were found)
Peaks found: chem shift/row (% of total intensity)

Peaks not found: chem shift/row (% of total intensity)
1.052/56(23.5%) , 1.052/74(23.5%) , 0.86/65(18.7%) , 0.86/46(8.3%) , 0.86/84(8.3%) , 1.388/65(1.8%) , 1.496/82(1.5%) , 1.496/48(1.5%) , 1.388/82.5(1.3%) , 1.388/47.5(1.3%) , 1.496/67(1.2%) , 1.496/63(1.2%) , 1.496/102(0.9%) , 1.496/28(0.9%) , 2.21/76(0.8%) , 2.21/54(0.8%) , 2.21/72(0.8%) , 2.21/58(0.8%) , 1.388/100(0.8%) , 1.388/30(0.8%) , 2.21/92(0.6%) , 2.21/38(0.6%)

Ethanolamine (library entry number =46)
Hit ratio(% of total spectral intensity for metabolite): 0% (0 of 19 peaks were found)
Peaks found: chem shift/row (% of total intensity)

Peaks not found: chem shift/row (% of total intensity)
3.149/52(16.7%) , 3.149/78(16.7%) , 3.149/63(13.3%) , 3.149/67(13.3%) , 3.831/51(7.8%) , 3.831/79(7.8%) , 3.831/65(7.4%) , 3.16/63(2.3%) , 3.16/67(2.3%) , 3.138/63.5(1.9%) , 3.138/66.5(1.9%) , 3.16/53(1.3%) , 3.16/77(1.3%) , 3.138/53(1.1%) , 3.138/77(1.1%) , 3.16/73(1.1%) , 3.16/57(1.1%) , 3.138/57(0.8%) , 3.138/73(0.8%)

Uridine (library entry number =104)
Hit ratio(% of total spectral intensity for metabolite): 0% (0 of 18 peaks were found)
Peaks found: chem shift/row (% of total intensity)

Peaks not found: chem shift/row (% of total intensity)
7.875/55(23.1%) , 7.875/75(23.1%) , 5.908/55(16.3%) , 5.908/75(16.3%) , 5.908/64.5(2.5%) , 5.925/64.5(2.4%) , 3.813/54(1.9%) , 3.813/75.5(1.9%) , 3.813/86.5(1.5%) , 3.813/42.5(1.5%) , 3.919/44.5(1.4%) , 3.919/85.5(1.4%) , 3.919/52(1.4%) , 3.919/78(1.4%) , 4.236/65(1.1%) , 4.237/65(1.1%) , 5.925/55.5(0.9%) , 5.925/74.5(0.9%)

1-Methylnicotinamide (library entry number =18)
Hit ratio(% of total spectral intensity for metabolite): 0% (0 of 16 peaks were found)
Peaks found: chem shift/row (% of total intensity)

Peaks not found: chem shift/row (% of total intensity)
8.902/52(11.4%) , 8.902/78(11.4%) , 8.902/57(11.1%) , 8.902/73(11.1%) , 8.972/72(8.4%) , 8.972/58(8.4%) , 8.972/74(8.4%) , 8.972/56(8.4%) , 9.284/65(5.4%) , 9.284/69(5.3%) , 9.284/61(5.3%) , 4.485/64.5(2.2%) , 8.188/46.5(0.9%) , 8.188/83.5(0.9%) , 8.188/63.5(0.7%) , 8.188/66.5(0.7%)

Folic acid (library entry number =40)
Hit ratio(% of total spectral intensity for metabolite): 0% (0 of 16 peaks were found)
Peaks found: chem shift/row (% of total intensity)

Peaks not found: chem shift/row (% of total intensity)
8.709/65(39.8%) , 7.658/76(13.7%) , 7.658/54(13.7%) , 6.748/76(12%) , 6.748/54(12%) , 2.307/60.5(1.3%) , 2.307/69.5(1.3%) , 2.305/60(1.3%) , 2.305/70(1.3%) , 2.29/65(0.6%) , 2.307/40.5(0.5%) , 2.307/88.5(0.5%) , 2.305/81(0.5%) , 2.305/49(0.5%) , 2.305/88.5(0.5%) , 2.305/40.5(0.5%)

Homocystine (library entry number =60)
Hit ratio(% of total spectral intensity for metabolite): 9.45% (1 of 16 peaks were found)
Peaks found: chem shift/row (% of total intensity)
2.848/65(9.5%)
Peaks not found: chem shift/row (% of total intensity)
1.254/65(18.9%) , 3.867/81(10%) , 3.867/49(10%) , 3.867/65(8.3%) , 2.84/65(7.9%) , 2.848/84.5(7.4%) , 2.848/45.5(7.4%) , 2.84/84(6.8%) , 2.84/46(6.8%) , 2.315/54.5(1.4%) , 2.315/75(1.4%) , 2.26/55.5(1.1%) , 2.26/74.5(1.1%) , 2.26/74.5(1.1%) , 2.26/55.5(1.1%)

Trigonelline (library entry number =16)
Hit ratio(% of total spectral intensity for metabolite): 0% (0 of 15 peaks were found)
Peaks found: chem shift/row (% of total intensity)

Peaks not found: chem shift/row (% of total intensity)
8.847/74(12.5%) , 8.847/56(12.5%) , 8.847/77(12.2%) , 8.847/53(12.2%) , 8.836/56(10.3%) , 8.836/74(10.3%) , 9.129/65(8.3%) , 9.129/62(6.8%) , 9.129/68(6.8%) , 4.443/64.5(4%) , 8.087/47(1.4%) , 8.087/83(1.4%) , 8.847/65(0.5%) , 8.087/63(0.4%) , 8.087/67(0.4%)

Hippuric acid (library entry number =52)
Hit ratio(% of total spectral intensity for metabolite): 0% (0 of 14 peaks were found)
Peaks found: chem shift/row (% of total intensity)

Peaks not found: chem shift/row (% of total intensity)
7.838/54(15.7%) , 7.838/76(15.7%) , 7.555/65(9.8%) , 7.643/64(8.2%) , 7.643/66(8.2%) , 3.972/72.5(7.3%) , 3.972/57.5(7.3%) , 7.555/84(5.8%) , 7.555/46(5.8%) , 7.643/47(3.8%) , 7.643/83(3.8%) , 7.643/45(3.7%) , 7.643/85(3.7%) , 3.972/65(1.2%)

5-Hydroxyindole-3-acetic acid (library entry number =106)
Hit ratio(% of total spectral intensity for metabolite): 0% (0 of 14 peaks were found)
Peaks found: chem shift/row (% of total intensity)

Peaks not found: chem shift/row (% of total intensity)
3.587/65(38.6%) , 7.381/54(12.9%) , 7.381/76(12.9%) , 6.827/51(4.4%) , 6.827/79(4.4%) , 6.827/57(4.3%) , 6.827/73(4.3%) , 7.043/64.5(4%) , 7.043/65.5(4%) , 6.827/54(3.7%) , 6.827/76(3.7%) , 7.214/62(1%) , 7.214/68(1%) , 7.214/65(0.8%)

Niacin (Nicotinic acid) (library entry number =19)
Hit ratio(% of total spectral intensity for metabolite): 0% (0 of 13 peaks were found)
Peaks found: chem shift/row (% of total intensity)

Peaks not found: chem shift/row (% of total intensity)
7.535/48(9.2%) , 7.535/82(9.2%) , 7.535/69(8.9%) , 7.535/61(8.9%) , 8.263/52(7.8%) , 8.263/78(7.8%) , 8.263/75.5(7.7%) , 8.263/54.5(7.7%) , 8.263/58(7.6%) , 8.263/72(7.6%) , 8.945/65(6.1%) , 8.616/59(5.7%) , 8.616/71(5.7%)

Nicotinamide (Niacinamide) (library entry number =21)
Hit ratio(% of total spectral intensity for metabolite): 0% (0 of 13 peaks were found)
Peaks found: chem shift/row (% of total intensity)

Peaks not found: chem shift/row (% of total intensity)
8.256/75(9.8%) , 8.256/55(9.8%) , 7.603/48(9%) , 7.603/82(9%) , 7.603/61(8.7%) , 7.603/69(8.7%) , 8.256/52(8.2%) , 8.256/78(8.2%) , 8.256/58(7.9%) , 8.256/72(7.9%) , 8.717/59(4.4%) , 8.717/71(4.4%) , 8.943/65(4%)

Adipic acid (library entry number =37)
Hit ratio(% of total spectral intensity for metabolite): 0% (0 of 12 peaks were found)
Peaks found: chem shift/row (% of total intensity)

Peaks not found: chem shift/row (% of total intensity)
1.553/65(28.6%) , 2.199/65(26.7%) , 2.199/48(9%) , 2.199/82(9%) , 1.553/82(8.2%) , 1.553/48(8.2%) , 1.553/73(2.9%) , 1.553/57(2.9%) , 2.199/38.5(1.2%) , 2.199/91.5(1.2%) , 1.553/90.5(1.1%) , 1.553/39.5(1.1%)

4-Aminobutyric acid (library entry number =118)
Hit ratio(% of total spectral intensity for metabolite): 0% (0 of 12 peaks were found)
Peaks found: chem shift/row (% of total intensity)

Peaks not found: chem shift/row (% of total intensity)
2.301/65(20.4%) , 2.301/46(12%) , 2.301/84(12%) , 3.02/46(10%) , 3.02/84(10%) , 3.02/65(9.2%) , 1.905/64(5.6%) , 1.905/66(5.6%) , 1.905/46(5.5%) , 1.905/84(5.5%) , 1.905/103(2.2%) , 1.905/27(2.2%)

Cytidine 5-diphosphate (library entry number =160)
Hit ratio(% of total spectral intensity for metabolite): 38.05% (2 of 12 peaks were found)
Peaks found: chem shift/row (% of total intensity)
6.136/55(19%) , 6.136/75(19%)
Peaks not found: chem shift/row (% of total intensity)
7.992/55(24.1%) , 7.992/75(24.1%) , 5.985/64(2.4%) , 5.985/66(2.4%) , 5.983/65.5(2.1%) , 5.983/64.5(2.1%) , 5.98/64(1.9%) , 5.98/66(1.9%) , 4.332/60.5(0.5%) , 4.332/69.5(0.5%)

4-Aminohippuric acid (library entry number =34)
Hit ratio(% of total spectral intensity for metabolite): 24.32% (2 of 11 peaks were found)
Peaks found: chem shift/row (% of total intensity)
3.929/58(12.2%) , 3.929/72(12.2%)
Peaks not found: chem shift/row (% of total intensity)
6.871/76(17.9%) , 6.871/54(17.9%) , 7.682/54(15.9%) , 7.682/76(15.9%) , 6.871/82.5(1.8%) , 6.871/47.5(1.8%) , 7.682/82(1.6%) , 7.682/48(1.6%) , 3.929/65(1.4%)

Indoxyl sulfate (library entry number =116)
Hit ratio(% of total spectral intensity for metabolite): 0% (0 of 11 peaks were found)
Peaks found: chem shift/row (% of total intensity)

Peaks not found: chem shift/row (% of total intensity)
7.209/65(16%) , 7.51/54(14.7%) , 7.51/76(14.7%) , 7.209/84(9%) , 7.209/46(9%) , 7.283/65(7.7%) , 7.711/54(7.1%) , 7.711/76(7.1%) , 7.365/65(6%) , 7.283/45.5(4.3%) , 7.283/84.5(4.3%)

Glutaric acid (library entry number =44)
Hit ratio(% of total spectral intensity for metabolite): 0% (0 of 10 peaks were found)
Peaks found: chem shift/row (% of total intensity)

Peaks not found: chem shift/row (% of total intensity)
2.188/45(22.5%) , 2.188/85(22.5%) , 2.188/66(14%) , 2.188/64(14%) , 1.791/64(8.2%) , 1.791/66(8.2%) , 1.791/46(3.5%) , 1.791/84(3.5%) , 1.791/104.5(1.9%) , 1.791/25.5(1.9%)

Acetaldehyde (library entry number =84)
Hit ratio(% of total spectral intensity for metabolite): 0% (0 of 10 peaks were found)
Peaks found: chem shift/row (% of total intensity)

Peaks not found: chem shift/row (% of total intensity)
2.248/61(43%) , 2.248/69(43%) , 9.682/68.5(2.9%) , 9.682/61(2.9%) , 9.683/68.5(2.9%) , 9.683/61(2.9%) , 9.682/53(0.6%) , 9.682/76(0.6%) , 9.683/53(0.6%) , 9.683/76(0.6%)

Urocanic acid (library entry number =136)
Hit ratio(% of total spectral intensity for metabolite): 0% (0 of 9 peaks were found)
Peaks found: chem shift/row (% of total intensity)

Peaks not found: chem shift/row (% of total intensity)
6.4/85(25.8%) , 6.4/45(25.8%) , 7.31/85(14.8%) , 7.31/45(14.8%) , 7.414/65(4.5%) , 7.414/62.5(4.3%) , 7.414/67.5(4.3%) , 7.895/62.5(2.9%) , 7.895/67.5(2.9%)

Taurocholic acid (library entry number =200)
Hit ratio(% of total spectral intensity for metabolite): 0% (0 of 9 peaks were found)
Peaks found: chem shift/row (% of total intensity)

Peaks not found: chem shift/row (% of total intensity)
0.924/65(37%) , 0.724/65(32.7%) , 3.085/64.5(14.9%) , 3.085/47(5.3%) , 3.085/83(5.3%) , 3.574/57(1.9%) , 3.574/73(1.9%) , 3.574/40(0.5%) , 3.574/90(0.5%)

Quinolinic acid (library entry number =20)
Hit ratio(% of total spectral intensity for metabolite): 0% (0 of 8 peaks were found)
Peaks found: chem shift/row (% of total intensity)

Peaks not found: chem shift/row (% of total intensity)
8.018/75(25.4%) , 8.018/55(25.4%) , 7.454/81(8.4%) , 7.454/49(8.4%) , 8.456/71(8.3%) , 8.456/59(8.3%) , 7.454/61(7.9%) , 7.454/69(7.9%)

Uridine 5-triphosphate (library entry number =183)
Hit ratio(% of total spectral intensity for metabolite): 0% (0 of 8 peaks were found)
Peaks found: chem shift/row (% of total intensity)

Peaks not found: chem shift/row (% of total intensity)
7.982/55(23.9%) , 7.982/75(23.9%) , 5.985/55(23.3%) , 5.985/75(23.3%) , 6/64.5(3.2%) , 5.985/64.5(0.8%) , 4.419/58.5(0.8%) , 4.419/71(0.8%)

5-Aminolevulinic acid (library entry number =111)
Hit ratio(% of total spectral intensity for metabolite): 0% (0 of 7 peaks were found)
Peaks found: chem shift/row (% of total intensity)

Peaks not found: chem shift/row (% of total intensity)
2.506/82(20.3%) , 2.506/48(20.3%) , 4.099/65(16.2%) , 2.506/65(15.9%) , 2.8/65(9.3%) , 2.8/82(9%) , 2.8/48(9%)

2-Oxobutyric acid (library entry number =144)
Hit ratio(% of total spectral intensity for metabolite): 0% (0 of 7 peaks were found)
Peaks found: chem shift/row (% of total intensity)

Peaks not found: chem shift/row (% of total intensity)
1.067/65(34%) , 1.067/46(14.5%) , 1.067/84(14.5%) , 2.759/56(14.2%) , 2.759/74(14.2%) , 2.759/93(4.3%) , 2.759/37(4.3%)

Isobutyric acid (library entry number =151)
Hit ratio(% of total spectral intensity for metabolite): 3.11% (1 of 7 peaks were found)
Peaks found: chem shift/row (% of total intensity)
2.384/65(3.1%)
Peaks not found: chem shift/row (% of total intensity)
1.064/56(45.6%) , 1.064/74(45.6%) , 2.384/47(2.1%) , 2.384/83(2.1%) , 2.384/29(0.7%) , 2.384/101(0.7%)

Cytosine (library entry number =26)
Hit ratio(% of total spectral intensity for metabolite): 0% (0 of 4 peaks were found)
Peaks found: chem shift/row (% of total intensity)

Peaks not found: chem shift/row (% of total intensity)
7.51/56(25.6%) , 7.51/74(25.6%) , 5.984/74(24.4%) , 5.984/56(24.4%)

Uracil (library entry number =67)
Hit ratio(% of total spectral intensity for metabolite): 0% (0 of 4 peaks were found)
Peaks found: chem shift/row (% of total intensity)

Peaks not found: chem shift/row (% of total intensity)
7.544/55(30.7%) , 7.544/75(30.7%) , 5.809/75(19.3%) , 5.809/55(19.3%)

N-Acetylglutamic acid (library entry number =87)
Hit ratio(% of total spectral intensity for metabolite): 0% (0 of 4 peaks were found)
Peaks found: chem shift/row (% of total intensity)

Peaks not found: chem shift/row (% of total intensity)
2.036/65(83.2%) , 2.231/44.5(6.1%) , 2.231/85.5(6.1%) , 2.231/65(4.6%)

Adenosine 5-monophosphate (library entry number =107)
Hit ratio(% of total spectral intensity for metabolite): 30.03% (1 of 4 peaks were found)
Peaks found: chem shift/row (% of total intensity)
8.608/65(30%)
Peaks not found: chem shift/row (% of total intensity)
8.265/65(43.4%) , 6.134/65(13.6%) , 6.146/65(13%)

Adenosine (library entry number =113)
Hit ratio(% of total spectral intensity for metabolite): 71.65% (2 of 4 peaks were found)
Peaks found: chem shift/row (% of total intensity)
8.255/65(39.4%) , 8.345/65(32.2%)
Peaks not found: chem shift/row (% of total intensity)
6.079/65(14.3%) , 6.066/65(14%)

3-Phosphoglyceric acid (library entry number =157)
Hit ratio(% of total spectral intensity for metabolite): 0% (0 of 4 peaks were found)
Peaks found: chem shift/row (% of total intensity)

Peaks not found: chem shift/row (% of total intensity)
4.2/60(26.1%) , 4.2/69.5(26.1%) , 4.2/77(23.9%) , 4.2/53(23.9%)

Phosphoenolpyruvic acid (library entry number =128)
Hit ratio(% of total spectral intensity for metabolite): 0% (0 of 3 peaks were found)
Peaks found: chem shift/row (% of total intensity)

Peaks not found: chem shift/row (% of total intensity)
5.386/65(38.9%) , 5.383/65(37.3%) , 5.2/65(23.8%)

Guanosine 5-diphosphate (library entry number =169)
Hit ratio(% of total spectral intensity for metabolite): 0% (0 of 3 peaks were found)
Peaks found: chem shift/row (% of total intensity)

Peaks not found: chem shift/row (% of total intensity)
5.933/65(43%) , 5.945/65(36.7%) , 8.136/65(20.3%)

Acetoin (library entry number =176)
Hit ratio(% of total spectral intensity for metabolite): 0% (0 of 3 peaks were found)
Peaks found: chem shift/row (% of total intensity)

Peaks not found: chem shift/row (% of total intensity)
2.229/65(65.3%) , 1.374/65(17.4%) , 1.389/65(17.3%)

Adenine (library entry number =23)
Hit ratio(% of total spectral intensity for metabolite): 0% (0 of 2 peaks were found)
Peaks found: chem shift/row (% of total intensity)

Peaks not found: chem shift/row (% of total intensity)
8.191/65(55.8%) , 8.231/65(44.2%)

Thymine (library entry number =64)
Hit ratio(% of total spectral intensity for metabolite): 0% (0 of 2 peaks were found)
Peaks found: chem shift/row (% of total intensity)

Peaks not found: chem shift/row (% of total intensity)
1.873/65(82.2%) , 7.376/65(17.8%)

Acetoacetate (library entry number =146)
Hit ratio(% of total spectral intensity for metabolite): 0% (0 of 2 peaks were found)
Peaks found: chem shift/row (% of total intensity)

Peaks not found: chem shift/row (% of total intensity)
2.283/65(59.5%) , 3.449/65(40.5%)

2-Aminoisobutyric acid (library entry number =33)
Hit ratio(% of total spectral intensity for metabolite): 90% (1 of 1 peaks were found)
Peaks found: chem shift/row (% of total intensity)
1.492/65(100%)
Peaks not found: chem shift/row (% of total intensity)


Glycolic acid (library entry number =53)
Hit ratio(% of total spectral intensity for metabolite): 90% (1 of 1 peaks were found)
Peaks found: chem shift/row (% of total intensity)
3.95/65(100%)
Peaks not found: chem shift/row (% of total intensity)


Methylamine (library entry number =76)
Hit ratio(% of total spectral intensity for metabolite): 0% (0 of 1 peaks were found)
Peaks found: chem shift/row (% of total intensity)

Peaks not found: chem shift/row (% of total intensity)
2.608/65(100%)

Maleic acid (library entry number =133)
Hit ratio(% of total spectral intensity for metabolite): 0% (0 of 1 peaks were found)
Peaks found: chem shift/row (% of total intensity)

Peaks not found: chem shift/row (% of total intensity)
6.03/65(100%)

2-Hydroxyisobutyric acid (library entry number =142)
Hit ratio(% of total spectral intensity for metabolite): 0% (0 of 1 peaks were found)
Peaks found: chem shift/row (% of total intensity)

Peaks not found: chem shift/row (% of total intensity)
1.359/65(100%)

Chloroform (library entry number =204)
Hit ratio(% of total spectral intensity for metabolite): 0% (0 of 1 peaks were found)
Peaks found: chem shift/row (% of total intensity)

Peaks not found: chem shift/row (% of total intensity)
7.686/65(100%)


Hit ratio(% of total spectral intensity for metabolite): 
Peaks found: chem shift/row (% of total intensity)

Peaks not found: chem shift/row (% of total intensity)


Hit ratio(% of total spectral intensity for metabolite): 
Peaks found: chem shift/row (% of total intensity)

Peaks not found: chem shift/row (% of total intensity)


Hit ratio(% of total spectral intensity for metabolite): 
Peaks found: chem shift/row (% of total intensity)

Peaks not found: chem shift/row (% of total intensity)


________________________________________________________________________________________________________________

Table 6.  Full result of the screening step of the analysis (finding of library peaks in the the mixture JRES spectrum).  In ascending metabolite library number order:

Ergothioneine (library entry number =1)
Hit ratio(% of total spectral intensity for metabolite): 89.35% (3 of 7 peaks were found)
Peaks found: chem shift/row (% of total intensity)
3.271/65(85.6%) , 3.893/75(1.9%) , 3.893/55(1.9%)
Peaks not found: chem shift/row (% of total intensity)
6.805/64(3.5%) , 6.805/66(3.5%) , 3.893/85(1.8%) , 3.893/45(1.8%)

b-Alanine (library entry number =2)
Hit ratio(% of total spectral intensity for metabolite): 33.04% (1 of 6 peaks were found)
Peaks found: chem shift/row (% of total intensity)
3.185/65(33%)
Peaks not found: chem shift/row (% of total intensity)
2.558/65(19.3%) , 3.185/48(14.9%) , 3.185/82(14.9%) , 2.558/48(8.9%) , 2.558/82(8.9%)

Oxoglutaric acid (a-Ketogluturate) (library entry number =3)
Hit ratio(% of total spectral intensity for metabolite): 28.04% (1 of 6 peaks were found)
Peaks found: chem shift/row (% of total intensity)
2.447/65(28%)
Peaks not found: chem shift/row (% of total intensity)
3.009/65(27.4%) , 2.447/83(11.3%) , 2.447/47(11.3%) , 3.009/47(11%) , 3.009/83(11%)

Sucrose (library entry number =4)
Hit ratio(% of total spectral intensity for metabolite): 31.39% (8 of 53 peaks were found)
Peaks found: chem shift/row (% of total intensity)
3.692/65(15.9%) , 3.769/65(6.9%) , 3.57/48(2.7%) , 3.57/82(2.7%) , 3.851/79(1.3%) , 3.851/51(1.3%) , 3.86/65(0.5%) , 4.076/65(0.2%)
Peaks not found: chem shift/row (% of total intensity)
3.769/89(5.3%) , 3.769/41(5.3%) , 4.222/54(5.2%) , 4.222/76(5.2%) , 5.414/60(3.5%) , 5.414/70(3.5%) , 3.481/65(2.8%) , 3.57/57(2.6%) , 3.57/73(2.6%) , 3.831/61(2.5%) , 3.831/69(2.5%) , 4.057/65(2.3%) , 3.823/61(2.2%) , 3.823/69(2.2%) , 3.81/40(1.4%) , 3.81/90(1.4%) , 3.481/41(1.4%) , 3.481/89(1.4%) , 4.057/43.5(1.2%) , 4.057/86.5(1.2%) , 3.855/81(0.9%) , 4.065/54.5(0.9%) , 4.065/75.5(0.9%) , 3.849/80(0.9%) , 3.849/50(0.9%) , 3.692/98(0.8%) , 3.692/32(0.8%) , 3.57/52(0.8%) , 3.57/78(0.8%) , 3.849/64.5(0.6%) , 4.048/54(0.5%) , 4.048/76(0.5%) , 3.733/40(0.4%) , 3.733/89(0.4%) , 3.831/36(0.4%) , 3.831/93.5(0.4%) , 3.851/64.5(0.3%) , 3.823/23.5(0.2%) , 3.823/105.5(0.2%) , 3.823/93(0.2%) , 3.823/36(0.2%) , 4.048/65(0.2%) , 4.039/60(0.2%) , 4.039/70(0.2%) , 4.065/65(0.2%)

Fructose (library entry number =5)
Hit ratio(% of total spectral intensity for metabolite): 54.99% (10 of 27 peaks were found)
Peaks found: chem shift/row (% of total intensity)
3.57/50(14.6%) , 3.57/80(14.6%) , 3.807/52(7.7%) , 3.807/78(7.7%) , 4.031/49(2.6%) , 4.031/81(2.6%) , 3.661/65(1.7%) , 3.58/49.5(1.4%) , 3.58/80(1.4%) , 3.57/65(0.8%)
Peaks not found: chem shift/row (% of total intensity)
3.72/50(13.4%) , 3.72/80(13.4%) , 3.903/48(2.7%) , 3.903/82(2.7%) , 3.903/56(2.4%) , 3.903/74(2.4%) , 3.683/57.5(1.3%) , 3.683/72.5(1.3%) , 3.605/49(1.2%) , 3.605/80.5(1.2%) , 4.004/65(0.8%) , 4.119/70(0.6%) , 4.119/60(0.6%) , 3.58/18(0.3%) , 3.58/111.5(0.3%) , 3.57/33.5(0.2%) , 4.04/64.5(0.2%)

Xylose (library entry number =6)
Hit ratio(% of total spectral intensity for metabolite): 28.93% (12 of 40 peaks were found)
Peaks found: chem shift/row (% of total intensity)
3.245/53(5.9%) , 3.245/77(5.9%) , 3.687/75(3.2%) , 3.687/55(3.2%) , 3.929/73(2.7%) , 3.929/57(2.7%) , 3.669/65(2.1%) , 3.61/76(0.9%) , 3.61/54(0.9%) , 3.679/64(0.9%) , 3.66/34(0.2%) , 3.66/95.5(0.2%)
Peaks not found: chem shift/row (% of total intensity)
3.438/65(9.1%) , 3.323/65(6.6%) , 3.224/77(5.7%) , 3.224/53(5.7%) , 3.438/41(4.8%) , 3.438/89(4.8%) , 3.323/37(4.1%) , 3.323/93(4.1%) , 3.631/58(3.2%) , 3.631/72(3.2%) , 3.929/43(2.6%) , 3.929/87(2.6%) , 3.631/97(1.8%) , 3.631/33(1.8%) , 3.631/47(1.7%) , 3.631/83(1.7%) , 3.669/42.5(1.2%) , 3.669/87.5(1.2%) , 3.525/54(0.8%) , 3.525/76(0.8%) , 3.533/53(0.8%) , 3.533/77(0.8%) , 3.679/43(0.4%) , 5.202/60(0.4%) , 5.202/70(0.4%) , 3.61/34(0.2%) , 3.61/96(0.2%) , 3.679/48(0.1%)

Galactose (library entry number =7)
Hit ratio(% of total spectral intensity for metabolite): 16.66% (21 of 77 peaks were found)
Peaks found: chem shift/row (% of total intensity)
3.769/65(2.6%) , 3.74/64(1.8%) , 3.732/53(1.2%) , 3.732/77(1.2%) , 3.769/50.5(0.9%) , 3.769/79.5(0.9%) , 3.789/50.5(0.8%) , 3.789/79.5(0.8%) , 3.807/50.5(0.7%) , 3.807/79.5(0.7%) , 3.789/51.5(0.7%) , 3.789/78.5(0.7%) , 3.807/50.5(0.7%) , 3.807/79.5(0.7%) , 3.724/64(0.4%) , 3.737/86(0.4%) , 3.737/86(0.4%) , 3.737/43(0.4%) , 3.367/65(0.3%) , 3.737/41(0.2%) , 3.717/98.5(0.2%)
Peaks not found: chem shift/row (% of total intensity)
3.655/47.5(5.6%) , 3.655/82.5(5.6%) , 3.655/56.5(5.2%) , 3.655/73.5(5.2%) , 3.504/78(4.3%) , 3.504/52(4.3%) , 3.49/78(4%) , 3.49/52(4%) , 3.768/52(3.2%) , 3.768/78(3.2%) , 3.939/60(2.9%) , 3.939/70(2.9%) , 3.939/65(1.7%) , 3.741/76(1.5%) , 3.741/54(1.5%) , 3.741/60.5(1.5%) , 3.741/69.5(1.5%) , 3.768/62.5(1.2%) , 3.768/67.5(1.2%) , 3.752/84.5(1.2%) , 3.752/45(1.2%) , 3.752/72.5(1.2%) , 3.752/57.5(1.2%) , 3.781/61.5(1.1%) , 3.781/68.5(1.1%) , 3.732/59.5(1.1%) , 3.732/70(1.1%) , 3.769/38(0.9%) , 3.769/91.5(0.9%) , 3.768/107(0.8%) , 3.768/22.5(0.8%) , 3.862/47(0.8%) , 3.862/82(0.8%) , 3.862/57(0.8%) , 3.862/74.5(0.8%) , 3.781/65(0.6%) , 3.997/61(0.5%) , 3.997/69(0.5%) , 3.768/38(0.5%) , 3.768/92(0.5%) , 3.997/65(0.5%) , 3.781/90(0.4%) , 3.781/39.5(0.4%) , 3.74/49.5(0.4%) , 3.74/80.5(0.4%) , 3.741/90(0.3%) , 3.741/40(0.3%) , 3.737/33(0.2%) , 3.781/96(0.2%) , 3.781/33(0.2%) , 3.732/90.5(0.2%) , 3.732/39.5(0.2%) , 3.769/107(0.2%) , 3.769/22(0.2%) , 3.752/99.5(0.1%) , 3.752/31.5(0.1%)

Mannose (library entry number =8)
Hit ratio(% of total spectral intensity for metabolite): 16.86% (6 of 42 peaks were found)
Peaks found: chem shift/row (% of total intensity)
3.669/65(8.2%) , 3.737/41(2.2%) , 3.737/88.5(2.2%) , 3.737/72.5(1.9%) , 3.737/57.5(1.9%) , 3.367/65(0.6%)
Peaks not found: chem shift/row (% of total intensity)
3.582/65(6%) , 3.855/81.5(4.3%) , 3.855/48(4.3%) , 3.855/57(3.7%) , 3.855/72.5(3.7%) , 3.953/60(3.6%) , 3.953/69(3.6%) , 3.771/57(3.5%) , 3.771/72.5(3.5%) , 3.881/77.5(3.2%) , 3.881/52(3.2%) , 3.669/89(3.1%) , 3.669/40.5(3.1%) , 3.771/42.5(2.6%) , 3.771/87(2.6%) , 3.582/89(2.5%) , 3.582/40(2.5%) , 3.914/77.5(2%) , 3.914/52(2%) , 3.669/48(2%) , 3.669/81.5(2%) , 3.669/57.5(1.8%) , 3.669/72.5(1.8%) , 3.914/83.5(1.6%) , 3.914/46(1.6%) , 3.938/60.5(1.3%) , 3.938/69(1.3%) , 3.941/60.5(1%) , 3.941/69(1%) , 3.386/71.5(0.9%) , 3.386/57.5(0.9%) , 3.386/46.5(0.8%) , 3.386/81.5(0.8%) , 3.386/65(0.5%) , 3.821/41(0.3%) , 3.821/88(0.3%)

Arabinose (library entry number =9)
Hit ratio(% of total spectral intensity for metabolite): 13.85% (6 of 36 peaks were found)
Peaks found: chem shift/row (% of total intensity)
3.511/52(5%) , 3.511/78(5%) , 3.95/65(2.9%) , 5.247/60(0.4%) , 5.247/69(0.4%) , 3.367/64(0.2%)
Peaks not found: chem shift/row (% of total intensity)
3.669/82.5(7.5%) , 3.669/47.5(7.5%) , 3.682/48(7.4%) , 3.682/82(7.4%) , 3.669/57.5(6.8%) , 3.669/72.5(6.8%) , 3.522/52.5(5.2%) , 3.522/77.5(5.2%) , 3.903/46(4.9%) , 3.903/84(4.9%) , 3.903/51(4%) , 3.903/79(4%) , 3.653/51.5(2%) , 3.653/78(2%) , 3.95/57.5(1.5%) , 3.95/72.5(1.5%) , 4.028/50.5(1%) , 4.028/79.5(0.9%) , 4.012/64.5(0.7%) , 4.522/55(0.6%) , 4.522/75(0.6%) , 3.827/51.5(0.5%) , 3.827/78(0.5%) , 4.008/64.5(0.5%) , 3.653/46.5(0.4%) , 3.653/83.5(0.4%) , 3.819/53.5(0.4%) , 3.819/76(0.4%) , 4.019/65(0.3%) , 4.028/65(0.2%)

a-Lactose (library entry number =10)
Hit ratio(% of total spectral intensity for metabolite): 17.47% (20 of 111 peaks were found)
Peaks found: chem shift/row (% of total intensity)
3.844/65(3%) , 3.294/53(1.9%) , 3.294/77(1.9%) , 3.661/65(1.6%) , 3.647/65(1%) , 3.647/65(1%) , 3.581/52(0.6%) , 3.581/77.5(0.6%) , 3.581/52(0.6%) , 3.581/77.5(0.6%) , 3.654/52(0.6%) , 3.654/78(0.6%) , 3.654/52.5(0.5%) , 3.654/77.5(0.5%) , 3.306/65(0.5%) , 3.778/55.5(0.5%) , 3.778/73.5(0.5%) , 3.58/52(0.4%) , 3.58/77.5(0.4%) , 3.367/64(0.2%)
Peaks not found: chem shift/row (% of total intensity)
3.68/73(2.5%) , 3.68/57(2.5%) , 3.945/69(2.3%) , 3.945/61(2.3%) , 3.68/82.5(2.1%) , 3.68/47.5(2.1%) , 3.307/53(1.9%) , 3.307/77(1.9%) , 3.657/72(1.9%) , 3.657/58(1.9%) , 3.945/64(1.9%) , 3.945/66(1.9%) , 3.844/41(1.8%) , 3.844/89(1.8%) , 3.562/52(1.7%) , 3.562/78(1.7%) , 3.547/52(1.7%) , 3.547/78(1.7%) , 3.67/56(1.6%) , 3.67/74(1.6%) , 3.817/56(1.6%) , 3.817/74(1.6%) , 3.968/52(1.5%) , 3.968/78(1.5%) , 3.661/72(1.4%) , 3.661/58(1.4%) , 3.817/87(1.2%) , 3.817/43(1.2%) , 3.968/47(1.1%) , 3.968/83(1.1%) , 3.77/84(1.1%) , 3.77/46(1.1%) , 3.806/41(1%) , 3.806/89(1%) , 3.792/45(1%) , 3.792/85(1%) , 3.661/40.5(1%) , 3.661/89(1%) , 3.77/74(0.9%) , 3.77/55.5(0.9%) , 3.572/52(0.9%) , 3.572/78(0.9%) , 4.459/55(0.9%) , 4.459/75(0.9%) , 3.57/52(0.9%) , 3.57/78(0.9%) , 3.657/64.5(0.8%) , 3.661/47(0.7%) , 3.661/83(0.7%) , 3.806/60(0.7%) , 3.806/70(0.7%) , 3.556/52(0.6%) , 3.556/77.5(0.6%) , 3.788/98(0.6%) , 3.788/31.5(0.6%) , 3.68/65(0.6%) , 3.788/62(0.5%) , 3.788/68(0.5%) , 3.657/88.5(0.4%) , 3.657/40.5(0.4%) , 3.647/71(0.3%) , 3.647/59(0.3%) , 3.647/48(0.3%) , 3.647/82(0.3%) , 3.792/16(0.3%) , 3.792/113.5(0.3%) , 3.67/80.5(0.3%) , 3.67/49.5(0.3%) , 3.647/71(0.3%) , 3.647/59(0.3%) , 3.647/48(0.3%) , 3.647/82(0.3%) , 3.647/86(0.3%) , 3.647/44(0.3%) , 3.647/44.5(0.2%) , 3.647/85.5(0.2%) , 3.306/77.5(0.2%) , 3.306/52.5(0.2%) , 3.788/46(0.2%) , 3.788/84(0.2%) , 5.238/69(0.2%) , 5.238/60.5(0.2%) , 3.788/113.5(0.2%) , 3.788/17(0.2%) , 3.72/27.5(0.1%) , 3.72/102(0.1%) , 3.792/98(0.1%) , 3.792/31(0.1%) , 3.806/101(0.1%) , 3.778/28(0.1%) , 3.778/101.5(0.1%)

Glucose (library entry number =11)
Hit ratio(% of total spectral intensity for metabolite): 49.94% (28 of 75 peaks were found)
Peaks found: chem shift/row (% of total intensity)
3.414/65(5.6%) , 3.245/53(5.2%) , 3.245/77(5.2%) , 3.724/65(3%) , 3.737/42(2.8%) , 3.737/88(2.8%) , 3.414/41(2.6%) , 3.414/89(2.6%) , 3.737/57(2.6%) , 3.737/73(2.6%) , 3.724/41(2.4%) , 3.724/89(2.4%) , 3.778/56(1.1%) , 3.778/73.5(1.1%) , 3.467/65(1%) , 3.467/65(1%) , 3.475/65(0.9%) , 3.851/53(0.7%) , 3.851/77(0.7%) , 3.475/72(0.7%) , 3.475/57.5(0.7%) , 3.778/56(0.5%) , 3.778/73.5(0.5%) , 3.836/47.5(0.4%) , 3.836/82(0.4%) , 3.75/64.5(0.4%) , 3.367/64.5(0.3%) , 3.844/64.5(0.1%)
Peaks not found: chem shift/row (% of total intensity)
3.496/65(6.2%) , 3.257/77(5.3%) , 3.257/53(5.3%) , 3.496/42(4.1%) , 3.496/88(4.1%) , 3.905/52(2.4%) , 3.905/78(2.4%) , 3.905/47(2.2%) , 3.905/83(2.2%) , 3.467/73(0.7%) , 3.467/56.5(0.7%) , 3.467/82(0.7%) , 3.467/48(0.7%) , 3.475/47.5(0.6%) , 3.475/82.5(0.6%) , 3.467/72.5(0.6%) , 3.467/57(0.6%) , 3.475/87.5(0.6%) , 3.467/87.5(0.6%) , 3.467/41.5(0.6%) , 3.475/41.5(0.6%) , 3.467/48.5(0.6%) , 3.467/81.5(0.6%) , 3.421/64(0.6%) , 3.421/66(0.6%) , 3.467/87.5(0.5%) , 3.467/42(0.5%) , 3.778/42.5(0.5%) , 3.778/87.5(0.5%) , 3.421/40(0.4%) , 3.421/90(0.4%) , 3.851/46.5(0.4%) , 3.851/83(0.4%) , 5.24/69.5(0.3%) , 5.24/60(0.3%) , 3.836/61(0.2%) , 3.836/68.5(0.2%) , 3.778/42.5(0.2%) , 3.778/87(0.2%) , 3.748/56.5(0.2%) , 3.748/73.5(0.2%) , 3.75/49.5(0.2%) , 3.75/80.5(0.2%) , 3.813/5(0.2%) , 3.748/64.5(0.1%) , 3.75/56.5(0.1%) , 3.75/73.5(0.1%)

Glucose-1-phosphate (library entry number =12)
Hit ratio(% of total spectral intensity for metabolite): 35.4% (12 of 44 peaks were found)
Peaks found: chem shift/row (% of total intensity)
3.79/65(7.2%) , 3.414/65(7%) , 3.414/89(4.9%) , 3.414/41(4.9%) , 3.877/46.5(3.1%) , 3.877/83.5(3.1%) , 3.367/65(1.4%) , 3.916/67(0.9%) , 3.916/63(0.9%) , 3.916/68.5(0.7%) , 3.916/61.5(0.7%) , 3.86/65(0.7%)
Peaks not found: chem shift/row (% of total intensity)
3.79/41(6.9%) , 3.79/89(6.9%) , 3.758/56(3.2%) , 3.758/74(3.2%) , 3.499/48.5(2.7%) , 3.499/81.5(2.7%) , 3.499/48.5(2.7%) , 3.499/81.5(2.7%) , 3.499/57(2.6%) , 3.499/73(2.6%) , 3.758/42(2.5%) , 3.758/88(2.5%) , 3.877/52.5(2.5%) , 3.877/77.5(2.5%) , 5.47/70(2%) , 5.47/60(2%) , 5.456/70(1.9%) , 5.456/60(1.9%) , 3.918/56(1%) , 3.918/74(1%) , 3.918/67(0.9%) , 3.918/63(0.9%) , 3.916/56(0.8%) , 3.916/74(0.8%) , 3.918/82(0.7%) , 3.918/48(0.7%) , 3.918/87.5(0.7%) , 3.918/42(0.7%) , 3.916/82(0.7%) , 3.916/48(0.7%) , 3.916/87.5(0.5%) , 3.916/42(0.5%)

Aspartic acid (library entry number =13)
Hit ratio(% of total spectral intensity for metabolite): 46.78% (6 of 14 peaks were found)
Peaks found: chem shift/row (% of total intensity)
3.902/59(9.8%) , 3.902/71(9.8%) , 2.815/47.5(7%) , 2.815/82.5(7%) , 2.815/93(6.6%) , 2.815/37(6.6%)
Peaks not found: chem shift/row (% of total intensity)
3.902/81(9.6%) , 3.902/49(9.6%) , 2.679/76(8.3%) , 2.679/54(8.3%) , 2.679/32(8.1%) , 2.679/98(8.1%) , 2.661/53.5(0.6%) , 2.661/76.5(0.6%)

Citric acid (library entry number =14)
Hit ratio(% of total spectral intensity for metabolite): 100% (4 of 4 peaks were found)
Peaks found: chem shift/row (% of total intensity)
2.543/46(26.2%) , 2.543/84(26.2%) , 2.67/46(23.8%) , 2.67/84(23.8%)
Peaks not found: chem shift/row (% of total intensity)


Anserine nitrate (library entry number =15)
Hit ratio(% of total spectral intensity for metabolite): 67.7% (12 of 42 peaks were found)
Peaks found: chem shift/row (% of total intensity)
3.78/65(49.3%) , 3.225/63.5(3.9%) , 3.225/66.5(3.9%) , 3.038/85(1.3%) , 3.038/45(1.3%) , 3.038/85(1.3%) , 3.038/45(1.3%) , 2.67/45(1.2%) , 2.67/85(1.2%) , 2.648/65(1%) , 2.661/65(1%) , 3.205/65(0.9%)
Peaks not found: chem shift/row (% of total intensity)
3.227/44.5(2%) , 3.227/85.5(2%) , 3.225/49.5(2%) , 3.225/80.5(2%) , 2.659/44(1.7%) , 2.659/86(1.7%) , 3.235/84.5(1.5%) , 3.235/45.5(1.5%) , 3.24/84.5(1.5%) , 3.24/45.5(1.5%) , 2.694/65(1.2%) , 2.694/46.5(1.1%) , 2.694/83.5(1.1%) , 2.681/65(1%) , 2.723/45(0.9%) , 2.723/85(0.9%) , 2.723/43(0.8%) , 2.723/86.5(0.8%) , 2.681/85.5(0.8%) , 2.706/25(0.6%) , 2.706/104(0.6%) , 2.709/64(0.6%) , 2.659/61(0.6%) , 2.659/69(0.6%) , 2.67/103(0.6%) , 2.67/26.5(0.6%) , 2.709/44.5(0.6%) , 2.709/85.5(0.6%) , 2.659/102(0.5%) , 2.659/27(0.5%)

Trigonelline (library entry number =16)
Hit ratio(% of total spectral intensity for metabolite): 0% (0 of 15 peaks were found)
Peaks found: chem shift/row (% of total intensity)

Peaks not found: chem shift/row (% of total intensity)
8.847/74(12.5%) , 8.847/56(12.5%) , 8.847/77(12.2%) , 8.847/53(12.2%) , 8.836/56(10.3%) , 8.836/74(10.3%) , 9.129/65(8.3%) , 9.129/62(6.8%) , 9.129/68(6.8%) , 4.443/64.5(4%) , 8.087/47(1.4%) , 8.087/83(1.4%) , 8.847/65(0.5%) , 8.087/63(0.4%) , 8.087/67(0.4%)

Glutamine (library entry number =17)
Hit ratio(% of total spectral intensity for metabolite): 53.48% (23 of 57 peaks were found)
Peaks found: chem shift/row (% of total intensity)
3.78/65(17.5%) , 3.78/81(8.3%) , 3.78/49(8.3%) , 2.438/65(3.9%) , 2.48/65(2%) , 2.48/65(1.9%) , 2.48/65(1.8%) , 2.48/65(1.5%) , 2.408/65(1%) , 2.158/73(0.9%) , 2.158/57(0.9%) , 2.408/65(0.8%) , 2.434/38.5(0.7%) , 2.434/91.5(0.7%) , 2.408/85.5(0.5%) , 2.408/44.5(0.5%) , 2.114/65(0.4%) , 2.408/85.5(0.4%) , 2.408/44.5(0.4%) , 2.48/25(0.3%) , 2.48/105(0.3%) , 2.48/25(0.2%) , 2.48/105(0.2%)
Peaks not found: chem shift/row (% of total intensity)
2.458/52.5(3.8%) , 2.458/77.5(3.8%) , 2.458/38(3.7%) , 2.458/92(3.7%) , 2.14/56.5(2.5%) , 2.14/73.5(2.5%) , 2.14/80.5(2.4%) , 2.14/49.5(2.4%) , 2.14/33.5(2.1%) , 2.14/96.5(2.1%) , 2.14/40.5(2%) , 2.14/89.5(2%) , 2.14/65(1.3%) , 2.121/56(0.9%) , 2.121/74(0.9%) , 2.166/46.5(0.6%) , 2.166/83.5(0.6%) , 2.13/62(0.6%) , 2.13/68(0.6%) , 2.13/61.5(0.6%) , 2.13/68.5(0.6%) , 2.13/65(0.6%) , 2.438/104(0.5%) , 2.438/25.5(0.5%) , 2.458/18.5(0.5%) , 2.458/111.5(0.5%) , 2.13/65(0.5%) , 2.13/46(0.5%) , 2.13/84(0.5%) , 2.438/45(0.5%) , 2.438/85(0.5%) , 2.13/84(0.5%) , 2.13/46(0.5%) , 2.434/65(0.4%)

1-Methylnicotinamide (library entry number =18)
Hit ratio(% of total spectral intensity for metabolite): 0% (0 of 16 peaks were found)
Peaks found: chem shift/row (% of total intensity)

Peaks not found: chem shift/row (% of total intensity)
8.902/52(11.4%) , 8.902/78(11.4%) , 8.902/57(11.1%) , 8.902/73(11.1%) , 8.972/72(8.4%) , 8.972/58(8.4%) , 8.972/74(8.4%) , 8.972/56(8.4%) , 9.284/65(5.4%) , 9.284/69(5.3%) , 9.284/61(5.3%) , 4.485/64.5(2.2%) , 8.188/46.5(0.9%) , 8.188/83.5(0.9%) , 8.188/63.5(0.7%) , 8.188/66.5(0.7%)

Niacin (Nicotinic acid) (library entry number =19)
Hit ratio(% of total spectral intensity for metabolite): 0% (0 of 13 peaks were found)
Peaks found: chem shift/row (% of total intensity)

Peaks not found: chem shift/row (% of total intensity)
7.535/48(9.2%) , 7.535/82(9.2%) , 7.535/69(8.9%) , 7.535/61(8.9%) , 8.263/52(7.8%) , 8.263/78(7.8%) , 8.263/75.5(7.7%) , 8.263/54.5(7.7%) , 8.263/58(7.6%) , 8.263/72(7.6%) , 8.945/65(6.1%) , 8.616/59(5.7%) , 8.616/71(5.7%)

Quinolinic acid (library entry number =20)
Hit ratio(% of total spectral intensity for metabolite): 0% (0 of 8 peaks were found)
Peaks found: chem shift/row (% of total intensity)

Peaks not found: chem shift/row (% of total intensity)
8.018/75(25.4%) , 8.018/55(25.4%) , 7.454/81(8.4%) , 7.454/49(8.4%) , 8.456/71(8.3%) , 8.456/59(8.3%) , 7.454/61(7.9%) , 7.454/69(7.9%)

Nicotinamide (Niacinamide) (library entry number =21)
Hit ratio(% of total spectral intensity for metabolite): 0% (0 of 13 peaks were found)
Peaks found: chem shift/row (% of total intensity)

Peaks not found: chem shift/row (% of total intensity)
8.256/75(9.8%) , 8.256/55(9.8%) , 7.603/48(9%) , 7.603/82(9%) , 7.603/61(8.7%) , 7.603/69(8.7%) , 8.256/52(8.2%) , 8.256/78(8.2%) , 8.256/58(7.9%) , 8.256/72(7.9%) , 8.717/59(4.4%) , 8.717/71(4.4%) , 8.943/65(4%)

Acetylcholine (library entry number =22)
Hit ratio(% of total spectral intensity for metabolite): 100% (2 of 2 peaks were found)
Peaks found: chem shift/row (% of total intensity)
3.225/65(57.1%) , 2.151/65(42.9%)
Peaks not found: chem shift/row (% of total intensity)


Adenine (library entry number =23)
Hit ratio(% of total spectral intensity for metabolite): 0% (0 of 2 peaks were found)
Peaks found: chem shift/row (% of total intensity)

Peaks not found: chem shift/row (% of total intensity)
8.191/65(55.8%) , 8.231/65(44.2%)

Betaine (library entry number =24)
Hit ratio(% of total spectral intensity for metabolite): 94.33% (1 of 2 peaks were found)
Peaks found: chem shift/row (% of total intensity)
3.271/65(94.3%)
Peaks not found: chem shift/row (% of total intensity)
3.903/65(5.7%)


Hit ratio(% of total spectral intensity for metabolite): 
Peaks found: chem shift/row (% of total intensity)

Peaks not found: chem shift/row (% of total intensity)


Cytosine (library entry number =26)
Hit ratio(% of total spectral intensity for metabolite): 0% (0 of 4 peaks were found)
Peaks found: chem shift/row (% of total intensity)

Peaks not found: chem shift/row (% of total intensity)
7.51/56(25.6%) , 7.51/74(25.6%) , 5.984/74(24.4%) , 5.984/56(24.4%)

Citrulline (library entry number =27)
Hit ratio(% of total spectral intensity for metabolite): 1.35% (1 of 10 peaks were found)
Peaks found: chem shift/row (% of total intensity)
1.88/65(1.3%)
Peaks not found: chem shift/row (% of total intensity)
3.76/49(23.5%) , 3.76/81(23.5%) , 3.76/65(22.8%) , 3.15/58(8.1%) , 3.15/72(8.1%) , 3.15/40(5.2%) , 3.15/90(5.2%) , 1.898/61(1%) , 1.898/69.5(1%)

2-Aminobutyric acid (library entry number =28)
Hit ratio(% of total spectral intensity for metabolite): 47.65% (3 of 14 peaks were found)
Peaks found: chem shift/row (% of total intensity)
0.976/65(40.6%) , 3.724/65(6.5%) , 1.88/65(0.6%)
Peaks not found: chem shift/row (% of total intensity)
0.976/46(16.8%) , 0.976/84(16.8%) , 3.724/50(4.5%) , 3.724/80(4.5%) , 1.902/60.5(1.8%) , 1.902/69.5(1.8%) , 1.902/52(1.4%) , 1.902/78(1.4%) , 1.902/87(1.4%) , 1.902/43(1.4%) , 1.917/65(0.5%)

Creatinine (library entry number =29)
Hit ratio(% of total spectral intensity for metabolite): 69.86% (1 of 3 peaks were found)
Peaks found: chem shift/row (% of total intensity)
3.048/65(69.9%)
Peaks not found: chem shift/row (% of total intensity)
4.065/66(15.1%) , 4.065/64(15.1%)

trans-Aconitic acid (library entry number =30)
Hit ratio(% of total spectral intensity for metabolite): 62.35% (1 of 2 peaks were found)
Peaks found: chem shift/row (% of total intensity)
3.459/65(62.4%)
Peaks not found: chem shift/row (% of total intensity)
6.593/65(37.6%)

Choline (library entry number =31)
Hit ratio(% of total spectral intensity for metabolite): 90% (1 of 1 peaks were found)
Peaks found: chem shift/row (% of total intensity)
3.205/65(100%)
Peaks not found: chem shift/row (% of total intensity)


2,3-Butanediol (library entry number =32)
Hit ratio(% of total spectral intensity for metabolite): 74.15% (2 of 14 peaks were found)
Peaks found: chem shift/row (% of total intensity)
1.147/73(37.1%) , 1.147/57(37.1%)
Peaks not found: chem shift/row (% of total intensity)
3.731/58(4.8%) , 3.731/72(4.8%) , 1.147/79(2.5%) , 1.147/51(2.5%) , 1.147/82(2.4%) , 1.147/48(2.4%) , 3.731/51(1.3%) , 3.731/79(1.3%) , 3.731/86(1.3%) , 3.731/44(1.3%) , 3.731/33(0.6%) , 3.731/97(0.6%)

2-Aminoisobutyric acid (library entry number =33)
Hit ratio(% of total spectral intensity for metabolite): 90% (1 of 1 peaks were found)
Peaks found: chem shift/row (% of total intensity)
1.492/65(100%)
Peaks not found: chem shift/row (% of total intensity)


4-Aminohippuric acid (library entry number =34)
Hit ratio(% of total spectral intensity for metabolite): 24.32% (2 of 11 peaks were found)
Peaks found: chem shift/row (% of total intensity)
3.929/58(12.2%) , 3.929/72(12.2%)
Peaks not found: chem shift/row (% of total intensity)
6.871/76(17.9%) , 6.871/54(17.9%) , 7.682/54(15.9%) , 7.682/76(15.9%) , 6.871/82.5(1.8%) , 6.871/47.5(1.8%) , 7.682/82(1.6%) , 7.682/48(1.6%) , 3.929/65(1.4%)

Phenylalanine (library entry number =35)
Hit ratio(% of total spectral intensity for metabolite): 29.33% (7 of 65 peaks were found)
Peaks found: chem shift/row (% of total intensity)
7.436/65(9.8%) , 4.006/62(7.5%) , 4.006/68(7.5%) , 3.294/53.5(1.1%) , 3.294/76.5(1.1%) , 3.294/40(1.1%) , 3.294/90(1.1%)
Peaks not found: chem shift/row (% of total intensity)
4.006/48(6.7%) , 4.006/82(6.7%) , 7.382/66(4.6%) , 7.382/64(4.6%) , 7.333/75(4.6%) , 7.333/55(4.6%) , 7.436/46(3.1%) , 7.436/84(3.1%) , 7.382/45(2.3%) , 7.382/85(2.3%) , 3.13/73(1.7%) , 3.13/57(1.7%) , 3.13/36(1.6%) , 3.13/94(1.6%) , 7.408/81.5(1.3%) , 7.408/48.5(1.3%) , 7.415/38(1.2%) , 7.415/92(1.2%) , 7.448/65(1%) , 7.415/44(1%) , 7.415/86(1%) , 7.399/85.5(0.9%) , 7.399/44.5(0.9%) , 7.362/38(0.7%) , 7.362/92(0.7%) , 7.393/101(0.7%) , 7.393/29(0.7%) , 7.408/98(0.6%) , 7.408/32(0.6%) , 7.399/63(0.6%) , 7.399/67(0.6%) , 7.366/30(0.5%) , 7.366/100(0.5%) , 7.393/65(0.3%) , 7.393/63(0.3%) , 7.393/67(0.3%) , 7.415/110(0.3%) , 7.415/20(0.3%) , 7.362/85.5(0.3%) , 7.362/44.5(0.3%) , 7.399/99(0.3%) , 7.399/31(0.3%) , 7.408/101(0.3%) , 7.408/29(0.3%) , 7.415/108(0.3%) , 7.415/22(0.3%) , 7.382/17.5(0.2%) , 7.382/112.5(0.2%) , 7.366/88.5(0.2%) , 7.408/119.5(0.2%) , 7.408/10.5(0.2%) , 7.393/44.5(0.2%) , 7.393/85(0.2%) , 7.362/60(0.1%) , 7.399/105.5(0.1%) , 7.399/24(0.1%) , 7.362/27(0.1%) , 7.362/103(0.1%)

Valine (library entry number =36)
Hit ratio(% of total spectral intensity for metabolite): 74.04% (4 of 14 peaks were found)
Peaks found: chem shift/row (% of total intensity)
0.993/56(19%) , 0.993/74(19%) , 1.046/56(18%) , 1.046/74(18%)
Peaks not found: chem shift/row (% of total intensity)
3.617/59(10.4%) , 3.617/71(10.4%) , 2.276/59(1%) , 2.276/71(1%) , 2.276/41(0.7%) , 2.276/89(0.7%) , 2.276/53(0.7%) , 2.276/77(0.7%) , 2.276/35(0.2%) , 2.276/95(0.2%)

Adipic acid (library entry number =37)
Hit ratio(% of total spectral intensity for metabolite): 0% (0 of 12 peaks were found)
Peaks found: chem shift/row (% of total intensity)

Peaks not found: chem shift/row (% of total intensity)
1.553/65(28.6%) , 2.199/65(26.7%) , 2.199/48(9%) , 2.199/82(9%) , 1.553/82(8.2%) , 1.553/48(8.2%) , 1.553/73(2.9%) , 1.553/57(2.9%) , 2.199/38.5(1.2%) , 2.199/91.5(1.2%) , 1.553/90.5(1.1%) , 1.553/39.5(1.1%)

N,N-Dimethylglycine (library entry number =38)
Hit ratio(% of total spectral intensity for metabolite): 18.08% (1 of 2 peaks were found)
Peaks found: chem shift/row (% of total intensity)
3.724/65(18.1%)
Peaks not found: chem shift/row (% of total intensity)
2.929/65(81.9%)

Tryptophan (library entry number =39)
Hit ratio(% of total spectral intensity for metabolite): 3.7% (2 of 23 peaks were found)
Peaks found: chem shift/row (% of total intensity)
3.486/51.5(1.9%) , 3.486/78.5(1.9%)
Peaks not found: chem shift/row (% of total intensity)
7.206/65(12.2%) , 7.55/54(10.5%) , 7.55/76(10.5%) , 7.206/84(7.4%) , 7.206/46(7.4%) , 7.29/65(6.8%) , 7.74/76(5%) , 7.74/54(5%) , 7.29/46(4.2%) , 7.29/84(4.2%) , 4.065/61(3.5%) , 4.065/69(3.5%) , 4.065/82(2.8%) , 4.065/48(2.8%) , 3.486/39(1.8%) , 3.486/91(1.8%) , 3.31/56(1.4%) , 3.31/74(1.4%) , 3.31/95(1.4%) , 3.31/35(1.4%) , 7.334/66(1.4%)

Folic acid (library entry number =40)
Hit ratio(% of total spectral intensity for metabolite): 0% (0 of 16 peaks were found)
Peaks found: chem shift/row (% of total intensity)

Peaks not found: chem shift/row (% of total intensity)
8.709/65(39.8%) , 7.658/76(13.7%) , 7.658/54(13.7%) , 6.748/76(12%) , 6.748/54(12%) , 2.307/60.5(1.3%) , 2.307/69.5(1.3%) , 2.305/60(1.3%) , 2.305/70(1.3%) , 2.29/65(0.6%) , 2.307/40.5(0.5%) , 2.307/88.5(0.5%) , 2.305/81(0.5%) , 2.305/49(0.5%) , 2.305/88.5(0.5%) , 2.305/40.5(0.5%)

Threonine (library entry number =41)
Hit ratio(% of total spectral intensity for metabolite): 21.45% (3 of 17 peaks were found)
Peaks found: chem shift/row (% of total intensity)
1.334/57.5(10.3%) , 1.334/72.5(10.3%) , 4.263/65(0.8%)
Peaks not found: chem shift/row (% of total intensity)
1.338/63(9.4%) , 1.338/67(9.4%) , 1.325/63(9.2%) , 1.325/67(9.2%) , 3.596/64(5.7%) , 3.596/66(5.7%) , 3.59/64(5.6%) , 3.59/66(5.6%) , 3.595/63.5(4.9%) , 3.595/66.5(4.9%) , 1.334/63(3.8%) , 1.334/67(3.8%) , 4.263/80(0.6%) , 4.263/49.5(0.6%)

Dimethylamine (library entry number =42)
Hit ratio(% of total spectral intensity for metabolite): 0% (0 of 1 peaks were found)
Peaks found: chem shift/row (% of total intensity)

Peaks not found: chem shift/row (% of total intensity)
2.722/65(100%)

3,4-Dihydroxymandelic acid (library entry number =43)
Hit ratio(% of total spectral intensity for metabolite): 25.84% (2 of 18 peaks were found)
Peaks found: chem shift/row (% of total intensity)
6.907/54.5(12.9%) , 6.907/75.5(12.9%)
Peaks not found: chem shift/row (% of total intensity)
6.934/63(15.2%) , 6.934/67(15.2%) , 6.857/57(8.3%) , 6.857/73(8.3%) , 6.857/52.5(7.7%) , 6.857/77.5(7.7%) , 6.881/86.5(2%) , 6.881/43.5(2%) , 6.889/37.5(1.4%) , 6.889/92.5(1.4%) , 6.881/23(1%) , 6.881/107(1%) , 6.889/76(0.9%) , 6.889/54(0.9%) , 6.881/54(0.7%) , 6.881/76(0.7%)

Glutaric acid (library entry number =44)
Hit ratio(% of total spectral intensity for metabolite): 0% (0 of 10 peaks were found)
Peaks found: chem shift/row (% of total intensity)

Peaks not found: chem shift/row (% of total intensity)
2.188/45(22.5%) , 2.188/85(22.5%) , 2.188/66(14%) , 2.188/64(14%) , 1.791/64(8.2%) , 1.791/66(8.2%) , 1.791/46(3.5%) , 1.791/84(3.5%) , 1.791/104.5(1.9%) , 1.791/25.5(1.9%)

Maltose (library entry number =45)
Hit ratio(% of total spectral intensity for metabolite): 43.17% (12 of 40 peaks were found)
Peaks found: chem shift/row (% of total intensity)
3.428/65(5.4%) , 3.277/53(4.6%) , 3.277/77(4.6%) , 3.294/53(4.6%) , 3.294/77(4.6%) , 3.78/65(4.4%) , 3.692/65(4.1%) , 3.647/65(3.7%) , 3.713/65(2.6%) , 3.979/65(2.4%) , 3.924/51.5(1.1%) , 3.924/78.5(1.1%)
Peaks not found: chem shift/row (% of total intensity)
3.428/41(4.2%) , 3.428/89(4.2%) , 3.78/42(3.5%) , 3.78/88(3.5%) , 3.692/89(2.9%) , 3.692/41(2.9%) , 3.592/82(2.7%) , 3.592/48(2.7%) , 5.414/60(2.6%) , 5.414/70(2.6%) , 3.592/56.5(2.5%) , 3.592/73.5(2.5%) , 3.867/52(2.1%) , 3.867/78(2.1%) , 3.713/40.5(1.7%) , 3.713/89.5(1.7%) , 3.647/41.5(1.7%) , 3.647/88.5(1.7%) , 3.979/88.5(1.5%) , 3.979/40.5(1.5%) , 3.867/47(1.3%) , 3.867/82.5(1.3%) , 3.78/73.5(0.6%) , 3.78/56.5(0.6%) , 3.592/52(0.6%) , 3.592/78(0.6%) , 3.816/44(0.5%) , 3.816/86(0.5%)

Ethanolamine (library entry number =46)
Hit ratio(% of total spectral intensity for metabolite): 0% (0 of 19 peaks were found)
Peaks found: chem shift/row (% of total intensity)

Peaks not found: chem shift/row (% of total intensity)
3.149/52(16.7%) , 3.149/78(16.7%) , 3.149/63(13.3%) , 3.149/67(13.3%) , 3.831/51(7.8%) , 3.831/79(7.8%) , 3.831/65(7.4%) , 3.16/63(2.3%) , 3.16/67(2.3%) , 3.138/63.5(1.9%) , 3.138/66.5(1.9%) , 3.16/53(1.3%) , 3.16/77(1.3%) , 3.138/53(1.1%) , 3.138/77(1.1%) , 3.16/73(1.1%) , 3.16/57(1.1%) , 3.138/57(0.8%) , 3.138/73(0.8%)

Serine (library entry number =47)
Hit ratio(% of total spectral intensity for metabolite): 13.35% (9 of 85 peaks were found)
Peaks found: chem shift/row (% of total intensity)
3.844/65(3.4%) , 3.962/72(1.6%) , 3.962/58(1.6%) , 3.95/65(1.6%) , 3.86/65(1.4%) , 3.959/65.5(1.3%) , 4.006/61(0.8%) , 4.006/69(0.8%) , 3.938/64.5(0.8%)
Peaks not found: chem shift/row (% of total intensity)
3.848/76(6.4%) , 3.848/54(6.4%) , 3.848/65(5.7%) , 3.998/76(2.8%) , 3.998/54(2.8%) , 3.844/54.5(2.8%) , 3.844/75.5(2.8%) , 3.951/88(2.3%) , 3.951/42(2.3%) , 3.998/44(2.1%) , 3.998/86(2.1%) , 3.951/56.5(1.9%) , 3.951/73.5(1.9%) , 3.988/88(1.7%) , 3.988/42(1.7%) , 3.976/25.5(1.5%) , 3.976/104(1.5%) , 3.974/15(1.3%) , 3.974/115(1.3%) , 3.987/41.5(1.3%) , 3.987/88.5(1.3%) , 3.95/50(1.2%) , 3.95/80(1.2%) , 3.974/104(1.2%) , 3.974/25.5(1.2%) , 3.987/60.5(1.2%) , 3.987/69.5(1.2%) , 3.97/50.5(1.1%) , 3.97/79.5(1.1%) , 3.976/15(1.1%) , 3.976/115(1.1%) , 3.97/115(1%) , 3.97/15(1%) , 3.97/65(0.9%) , 3.988/60(0.9%) , 3.988/70(0.9%) , 3.974/79.5(0.8%) , 3.974/50.5(0.8%) , 3.976/57(0.7%) , 3.976/73(0.7%) , 3.959/57(0.7%) , 3.959/73(0.7%) , 3.974/73(0.7%) , 3.974/57(0.7%) , 3.976/47.5(0.6%) , 3.976/82.5(0.6%) , 3.959/30(0.6%) , 3.959/100.5(0.6%) , 3.898/6(0.5%) , 3.962/28.5(0.5%) , 3.97/103.5(0.5%) , 3.97/25.5(0.5%) , 3.959/42(0.4%) , 3.959/88.5(0.4%) , 3.97/56.5(0.3%) , 3.86/54(0.3%) , 3.86/76(0.3%) , 3.962/40(0.3%) , 3.962/88.5(0.3%) , 3.988/28(0.3%) , 3.988/102(0.3%) , 3.95/41.5(0.3%) , 3.95/87.5(0.3%) , 3.959/81.5(0.3%) , 3.959/48.5(0.3%) , 3.95/56(0.3%) , 3.95/73(0.3%) , 3.962/64.5(0.2%) , 3.962/65.5(0.2%) , 3.898/16.5(0.2%) , 3.898/113.5(0.2%) , 3.987/33.5(0.1%) , 3.951/48.5(0.1%) , 3.987/95(0.1%) , 3.951/65(0.1%) , 3.951/100.5(0.1%)

Glucuronic acid (library entry number =48)
Hit ratio(% of total spectral intensity for metabolite): 29.74% (13 of 52 peaks were found)
Peaks found: chem shift/row (% of total intensity)
3.503/65(5.2%) , 3.294/53(2.8%) , 3.294/77(2.8%) , 3.277/53(2.7%) , 3.277/77(2.7%) , 3.503/89.5(2.5%) , 3.503/40.5(2.5%) , 3.581/52.5(1.9%) , 3.581/77.5(1.9%) , 3.581/52.5(1.8%) , 3.581/77.5(1.8%) , 5.247/60(0.6%) , 5.247/69.5(0.6%)
Peaks not found: chem shift/row (% of total intensity)
3.733/53(6.4%) , 3.733/77(6.4%) , 3.733/65(4.6%) , 3.514/57.5(4%) , 3.514/72.5(4%) , 4.085/52(4%) , 4.085/78(4%) , 3.518/57(4%) , 3.518/73(4%) , 3.518/53.5(3.9%) , 3.518/76.5(3.9%) , 3.733/89(3.4%) , 3.733/41(3.4%) , 3.514/53.5(2.6%) , 3.514/76.5(2.6%) , 3.529/65(1.3%) , 3.514/65(0.9%) , 3.518/65(0.7%) , 3.503/46.5(0.7%) , 3.503/82.5(0.7%) , 3.717/53(0.4%) , 3.717/76.5(0.4%) , 3.718/53(0.4%) , 3.718/76.5(0.4%) , 3.518/34.5(0.4%) , 3.518/95(0.4%) , 3.518/102.5(0.3%) , 3.518/27(0.3%) , 3.529/82.5(0.3%) , 3.529/47(0.3%) , 3.514/34.5(0.2%) , 3.514/95.5(0.2%) , 3.514/26(0.1%) , 3.514/102.5(0.1%) , 3.518/40(0.1%) , 3.529/41.5(0.1%) , 3.529/88(0.1%) , 3.514/40(0.1%) , 3.529/34(0.1%)

Proline (library entry number =49)
Hit ratio(% of total spectral intensity for metabolite): 18.01% (8 of 44 peaks were found)
Peaks found: chem shift/row (% of total intensity)
2.026/65(3.2%) , 3.421/80(3.2%) , 3.421/50(3.2%) , 4.14/61.5(2.8%) , 4.14/68(2.8%) , 2.053/64(1%) , 2.084/65(1%) , 2.062/64(0.7%)
Peaks not found: chem shift/row (% of total intensity)
3.341/80(8.8%) , 3.341/50(8.8%) , 2.007/74(6.3%) , 2.007/56(6.3%) , 2.007/38(3.5%) , 2.007/92(3.5%) , 3.341/62(3.5%) , 3.341/68(3.5%) , 3.341/32(2.9%) , 3.341/98(2.9%) , 3.341/65(2.5%) , 4.14/46(2.4%) , 4.14/84(2.4%) , 1.987/64.5(1.9%) , 3.421/62(1.6%) , 3.421/68(1.6%) , 2.353/77(1.4%) , 2.353/53(1.4%) , 2.026/30(1.3%) , 2.026/100(1.3%) , 2.026/47(1.2%) , 2.026/82.5(1.2%) , 2.026/99(1.1%) , 2.007/21.5(1.1%) , 2.007/108.5(1.1%) , 3.421/32(1.1%) , 3.421/98(1.1%) , 2.353/37.5(1%) , 2.353/92.5(1%) , 1.987/46.5(0.8%) , 1.987/83.5(0.8%) , 2.353/58.5(0.6%) , 2.353/71.5(0.6%) , 3.383/25(0.6%) , 3.383/104(0.6%) , 2.026/77(0.1%)

Trimethylamine-N-oxide (library entry number =50)
Hit ratio(% of total spectral intensity for metabolite): 90% (1 of 1 peaks were found)
Peaks found: chem shift/row (% of total intensity)
3.271/65(100%)
Peaks not found: chem shift/row (% of total intensity)


Fucose (library entry number =51)
Hit ratio(% of total spectral intensity for metabolite): 7.91% (6 of 39 peaks were found)
Peaks found: chem shift/row (% of total intensity)
3.442/52(2.1%) , 3.442/78(2.1%) , 1.225/57(1%) , 1.225/73(1%) , 3.869/73.5(0.8%) , 3.869/56(0.8%)
Peaks not found: chem shift/row (% of total intensity)
1.25/73(18.6%) , 1.25/57(18.6%) , 3.646/82(3.7%) , 3.646/48(3.7%) , 1.21/57(3.5%) , 1.21/73(3.5%) , 3.646/57(3.3%) , 3.646/73(3.3%) , 3.809/57(2.5%) , 3.809/73(2.5%) , 3.46/78(2.2%) , 3.46/52(2.2%) , 1.217/67(1.9%) , 1.217/63(1.9%) , 1.204/63(1.9%) , 1.204/67(1.9%) , 3.754/60(1.9%) , 3.754/70(1.9%) , 1.217/59(1.4%) , 1.217/71(1.4%) , 1.204/59(1.4%) , 1.204/71(1.4%) , 1.25/63(1.4%) , 1.25/67(1.4%) , 3.754/65(1.1%) , 3.869/47(0.6%) , 3.869/82.5(0.6%) , 3.809/40(0.4%) , 3.809/90(0.4%) , 3.766/53(0.3%) , 3.766/77(0.3%) , 3.775/78(0.3%) , 3.775/51(0.3%)

Hippuric acid (library entry number =52)
Hit ratio(% of total spectral intensity for metabolite): 0% (0 of 14 peaks were found)
Peaks found: chem shift/row (% of total intensity)

Peaks not found: chem shift/row (% of total intensity)
7.838/54(15.7%) , 7.838/76(15.7%) , 7.555/65(9.8%) , 7.643/64(8.2%) , 7.643/66(8.2%) , 3.972/72.5(7.3%) , 3.972/57.5(7.3%) , 7.555/84(5.8%) , 7.555/46(5.8%) , 7.643/47(3.8%) , 7.643/83(3.8%) , 7.643/45(3.7%) , 7.643/85(3.7%) , 3.972/65(1.2%)

Glycolic acid (library entry number =53)
Hit ratio(% of total spectral intensity for metabolite): 90% (1 of 1 peaks were found)
Peaks found: chem shift/row (% of total intensity)
3.95/65(100%)
Peaks not found: chem shift/row (% of total intensity)


scyllo-Inositol (library entry number =54)
Hit ratio(% of total spectral intensity for metabolite): 0% (0 of 1 peaks were found)
Peaks found: chem shift/row (% of total intensity)

Peaks not found: chem shift/row (% of total intensity)
3.356/65(100%)

myo-Inositol (library entry number =55)
Hit ratio(% of total spectral intensity for metabolite): 35.95% (4 of 23 peaks were found)
Peaks found: chem shift/row (% of total intensity)
3.632/65(11%) , 3.632/40(10.4%) , 3.632/90(10.4%) , 4.076/65(4.1%)
Peaks not found: chem shift/row (% of total intensity)
3.286/65(16.1%) , 3.286/41(7%) , 3.286/89(7%) , 3.54/74(6.8%) , 3.54/56(6.8%) , 3.54/81.5(6.3%) , 3.54/48.5(6.3%) , 4.076/57(1.9%) , 4.076/73(1.9%) , 3.571/15(0.9%) , 3.571/115(0.9%) , 3.58/26.5(0.3%) , 3.58/103.5(0.3%) , 3.591/15(0.3%) , 3.591/115(0.3%) , 3.583/2(0.2%) , 3.583/127(0.2%) , 3.583/27(0.2%) , 3.583/103(0.2%)

Hypoxanthine (library entry number =56)
Hit ratio(% of total spectral intensity for metabolite): 46.6% (1 of 2 peaks were found)
Peaks found: chem shift/row (% of total intensity)
8.216/65(46.6%)
Peaks not found: chem shift/row (% of total intensity)
8.194/65(53.4%)


Hit ratio(% of total spectral intensity for metabolite): 
Peaks found: chem shift/row (% of total intensity)

Peaks not found: chem shift/row (% of total intensity)


Kynurenine (library entry number =58)
Hit ratio(% of total spectral intensity for metabolite): 5.12% (1 of 17 peaks were found)
Peaks found: chem shift/row (% of total intensity)
4.168/65(5.1%)
Peaks not found: chem shift/row (% of total intensity)
6.813/64(10.2%) , 6.813/66(10.2%) , 7.431/63(7.8%) , 7.431/67(7.8%) , 6.891/53(6.8%) , 6.891/77(6.8%) , 6.813/84.5(6.6%) , 6.813/45.5(6.6%) , 7.431/85(5.9%) , 7.431/45(5.9%) , 3.72/58(4.6%) , 3.72/72(4.6%) , 7.854/55(4.2%) , 7.854/75(4.2%) , 4.168/51(1.3%) , 4.168/79(1.3%)

Homovanillic acid (library entry number =59)
Hit ratio(% of total spectral intensity for metabolite): 11.91% (1 of 10 peaks were found)
Peaks found: chem shift/row (% of total intensity)
3.459/65(11.9%)
Peaks not found: chem shift/row (% of total intensity)
3.871/65(52.6%) , 6.882/75(9.1%) , 6.882/55(9.1%) , 6.953/64(3.6%) , 6.953/66(3.6%) , 6.782/56(2.5%) , 6.782/74(2.5%) , 6.782/77(2.5%) , 6.782/53(2.5%)

Homocystine (library entry number =60)
Hit ratio(% of total spectral intensity for metabolite): 9.45% (1 of 16 peaks were found)
Peaks found: chem shift/row (% of total intensity)
2.848/65(9.5%)
Peaks not found: chem shift/row (% of total intensity)
1.254/65(18.9%) , 3.867/81(10%) , 3.867/49(10%) , 3.867/65(8.3%) , 2.84/65(7.9%) , 2.848/84.5(7.4%) , 2.848/45.5(7.4%) , 2.84/84(6.8%) , 2.84/46(6.8%) , 2.315/54.5(1.4%) , 2.315/75(1.4%) , 2.26/55.5(1.1%) , 2.26/74.5(1.1%) , 2.26/74.5(1.1%) , 2.26/55.5(1.1%)

Inosine (library entry number =61)
Hit ratio(% of total spectral intensity for metabolite): 31.91% (5 of 20 peaks were found)
Peaks found: chem shift/row (% of total intensity)
8.345/65(28.7%) , 3.851/53(0.8%) , 3.851/77(0.8%) , 3.924/51(0.8%) , 3.924/79(0.8%)
Peaks not found: chem shift/row (% of total intensity)
8.239/65(33.1%) , 6.094/65(14.9%) , 6.106/65(12.8%) , 3.919/84.5(0.8%) , 3.919/45.5(0.8%) , 3.843/80(0.7%) , 3.843/50(0.7%) , 3.851/44(0.6%) , 3.851/86(0.6%) , 3.852/48(0.6%) , 3.852/82(0.6%) , 3.919/51.5(0.6%) , 3.919/78(0.6%) , 3.924/83(0.4%) , 3.924/47(0.4%)

trans-4-Hydroxyproline (library entry number =62)
Hit ratio(% of total spectral intensity for metabolite): 16.66% (6 of 56 peaks were found)
Peaks found: chem shift/row (% of total intensity)
3.486/49(6%) , 3.486/81(6%) , 2.15/47(1.2%) , 2.15/83(1.2%) , 2.15/47(1.1%) , 2.15/83(1.1%)
Peaks not found: chem shift/row (% of total intensity)
3.375/47(10.4%) , 3.375/83(10.4%) , 3.375/79.5(10.3%) , 3.375/50.5(10.3%) , 3.493/81(6.2%) , 3.493/49(6.2%) , 4.351/62(1.5%) , 4.351/68(1.5%) , 4.351/41.5(1.5%) , 4.351/88(1.5%) , 2.176/47(1.4%) , 2.176/83(1.4%) , 2.443/45(1.2%) , 2.443/85(1.2%) , 2.443/48(1.2%) , 2.443/82(1.2%) , 2.426/85(1.2%) , 2.426/45(1.2%) , 2.427/85(1.2%) , 2.427/45(1.2%) , 2.166/47(1.2%) , 2.166/82.5(1.2%) , 2.166/81(0.8%) , 2.15/34(0.5%) , 2.15/96(0.5%) , 2.166/96(0.4%) , 2.166/34(0.4%) , 2.166/60(0.4%) , 2.166/70(0.4%) , 2.166/59.5(0.4%) , 2.15/59(0.4%) , 2.15/70.5(0.4%) , 3.43/12(0.3%) , 3.43/117.5(0.3%) , 3.43/12(0.3%) , 3.43/117.5(0.3%) , 2.443/91.5(0.3%) , 2.15/37(0.3%) , 2.15/93(0.3%) , 2.166/73(0.2%) , 2.166/57(0.2%) , 2.166/93(0.2%) , 2.15/57(0.2%) , 2.15/73(0.2%) , 2.166/53.5(0.2%) , 2.166/76.5(0.2%) , 2.15/53.5(0.1%) , 2.15/76(0.1%) , 2.15/40.5(0.1%) , 2.15/89(0.1%)

Cysteine (library entry number =63)
Hit ratio(% of total spectral intensity for metabolite): 42.47% (6 of 15 peaks were found)
Peaks found: chem shift/row (% of total intensity)
3.979/65(12.5%) , 3.979/77.5(11.8%) , 3.979/52.5(11.8%) , 3.099/64(2.5%) , 3.067/64(2.1%) , 3.11/64(1.7%)
Peaks not found: chem shift/row (% of total intensity)
3.039/50.5(8.1%) , 3.039/79.5(8.1%) , 3.039/41.5(7.5%) , 3.039/88.5(7.5%) , 3.11/91(6%) , 3.11/39(6%) , 3.11/53.5(5.9%) , 3.11/76.5(5.9%) , 3.02/64(2.6%)

Thymine (library entry number =64)
Hit ratio(% of total spectral intensity for metabolite): 0% (0 of 2 peaks were found)
Peaks found: chem shift/row (% of total intensity)

Peaks not found: chem shift/row (% of total intensity)
1.873/65(82.2%) , 7.376/65(17.8%)

Suberic acid (library entry number =65)
Hit ratio(% of total spectral intensity for metabolite): 0% (0 of 15 peaks were found)
Peaks found: chem shift/row (% of total intensity)

Peaks not found: chem shift/row (% of total intensity)
2.18/84(26.9%) , 2.18/46(26.9%) , 2.18/65(17.7%) , 1.31/65(10.7%) , 1.31/46(3.9%) , 1.31/84(3.9%) , 1.552/65(1.8%) , 1.552/84(1.4%) , 1.552/46(1.4%) , 1.31/52(1.4%) , 1.31/78(1.4%) , 1.552/103(0.7%) , 1.552/27(0.7%) , 1.552/58(0.6%) , 1.552/72(0.6%)

Alanine (library entry number =66)
Hit ratio(% of total spectral intensity for metabolite): 100% (6 of 6 peaks were found)
Peaks found: chem shift/row (% of total intensity)
1.485/56(36.1%) , 1.485/74(36.1%) , 3.794/56(10.9%) , 3.794/74(10.9%) , 3.794/93(2.9%) , 3.794/37(2.9%)
Peaks not found: chem shift/row (% of total intensity)


Uracil (library entry number =67)
Hit ratio(% of total spectral intensity for metabolite): 0% (0 of 4 peaks were found)
Peaks found: chem shift/row (% of total intensity)

Peaks not found: chem shift/row (% of total intensity)
7.544/55(30.7%) , 7.544/75(30.7%) , 5.809/75(19.3%) , 5.809/55(19.3%)

Isoleucine (library entry number =68)
Hit ratio(% of total spectral intensity for metabolite): 75.57% (5 of 22 peaks were found)
Peaks found: chem shift/row (% of total intensity)
0.942/65(20.1%) , 1.014/56(19.2%) , 1.014/74(19.2%) , 0.942/46(8.5%) , 0.942/84(8.5%)
Peaks not found: chem shift/row (% of total intensity)
3.677/60(6.8%) , 3.677/70(6.8%) , 1.263/45(0.9%) , 1.263/85(0.9%) , 1.263/81(0.8%) , 1.263/49(0.8%) , 1.263/27(0.8%) , 1.263/103(0.8%) , 1.263/61(0.8%) , 1.263/69(0.8%) , 1.472/65(0.8%) , 1.472/79(0.6%) , 1.472/51(0.6%) , 1.472/98(0.6%) , 1.472/32(0.6%) , 1.472/44(0.5%) , 1.472/86(0.5%)

Trimethylamine (library entry number =69)
Hit ratio(% of total spectral intensity for metabolite): 0% (0 of 1 peaks were found)
Peaks found: chem shift/row (% of total intensity)

Peaks not found: chem shift/row (% of total intensity)
2.885/65(100%)

Phosphoserine (library entry number =70)
Hit ratio(% of total spectral intensity for metabolite): 10.05% (3 of 39 peaks were found)
Peaks found: chem shift/row (% of total intensity)
3.966/64.5(4%) , 3.95/65(3%) , 3.95/65(3%)
Peaks not found: chem shift/row (% of total intensity)
3.952/60(9.5%) , 3.952/70(9.5%) , 3.952/76.5(7.8%) , 3.952/53.5(7.8%) , 4.185/75(3.7%) , 4.185/54.5(3.7%) , 4.193/75.5(3.2%) , 4.193/54.5(3.2%) , 4.08/88.5(2.7%) , 4.08/41.5(2.7%) , 4.185/84.5(2.5%) , 4.185/45(2.5%) , 4.193/84.5(2.3%) , 4.193/45.5(2.3%) , 4.08/57.5(2%) , 4.08/72.5(2%) , 4.075/89(1.9%) , 4.075/40.5(1.9%) , 4.071/40.5(1.7%) , 4.071/89.5(1.7%) , 4.075/58(1.5%) , 4.075/71.5(1.5%) , 4.091/58(1.5%) , 4.091/72(1.5%) , 4.071/64.5(1.5%) , 4.071/71.5(1.3%) , 4.071/57.5(1.3%) , 4.098/64.5(1%) , 4.071/81.5(0.9%) , 4.071/49(0.9%) , 4.053/65(0.8%) , 4.079/7(0.3%) , 4.079/122(0.3%) , 4.08/50.5(0.2%) , 4.146/5.5(0.2%) , 4.146/124(0.2%)

Glutamic acid (library entry number =71)
Hit ratio(% of total spectral intensity for metabolite): 37.59% (26 of 55 peaks were found)
Peaks found: chem shift/row (% of total intensity)
3.769/80(7.1%) , 3.769/50(7.1%) , 2.059/56(2.9%) , 2.059/74(2.9%) , 2.133/40(2.1%) , 2.133/90(2.1%) , 2.37/64.5(1.7%) , 2.34/65(1.6%) , 2.059/94(1.3%) , 2.059/36(1.3%) , 2.133/20(1%) , 2.133/109.5(1%) , 2.059/112(0.7%) , 2.059/17.5(0.7%) , 2.151/65(0.6%) , 2.331/54.5(0.6%) , 2.331/74.5(0.6%) , 2.072/65(0.4%) , 2.072/65(0.4%) , 2.151/84(0.3%) , 2.072/13(0.3%) , 2.072/116.5(0.3%) , 2.073/57(0.2%) , 2.073/72.5(0.2%) , 2.331/35.5(0.1%) , 2.331/94.5(0.1%)
Peaks not found: chem shift/row (% of total intensity)
2.357/68(9%) , 2.357/62(9%) , 3.769/68(5.4%) , 3.769/62(5.4%) , 2.357/87(5.2%) , 2.357/43(5.2%) , 2.357/48.5(4.9%) , 2.357/81.5(4.9%) , 2.133/77.5(2.1%) , 2.133/52.5(2.1%) , 2.133/59(1.4%) , 2.133/71(1.4%) , 2.133/33(1%) , 2.133/97.5(1%) , 2.357/108(0.8%) , 2.357/21(0.8%) , 2.357/2(0.5%) , 2.151/45(0.3%) , 2.072/45(0.2%) , 2.072/84.5(0.2%) , 2.072/46(0.2%) , 2.072/84(0.2%) , 2.114/63.5(0.2%) , 2.114/66.5(0.2%) , 2.072/13(0.2%) , 2.072/116(0.2%) , 2.357/127(0.2%) , 2.34/54(0.1%) , 2.34/75.5(0.1%)

Asparagine (library entry number =72)
Hit ratio(% of total spectral intensity for metabolite): 86.45% (16 of 29 peaks were found)
Peaks found: chem shift/row (% of total intensity)
4.006/50(10.3%) , 4.006/80(10.3%) , 4.006/61(8.8%) , 4.006/69(8.8%) , 2.867/53(5.7%) , 2.867/77(5.7%) , 2.867/34(5.6%) , 2.867/96(5.6%) , 2.955/49(5.5%) , 2.955/81(5.5%) , 2.955/37(5.2%) , 2.955/93(5.2%) , 2.848/64.5(1.9%) , 2.972/65(1.4%) , 2.867/52(0.6%) , 2.867/78(0.6%)
Peaks not found: chem shift/row (% of total intensity)
2.936/65(2.1%) , 2.91/96.5(1.4%) , 2.91/33.5(1.4%) , 2.884/64.5(1.2%) , 2.884/65.5(1.2%) , 2.909/34(1.2%) , 2.909/96(1.2%) , 2.909/112(0.8%) , 2.909/18(0.8%) , 2.91/112(0.6%) , 2.91/18(0.6%) , 2.936/127(0.5%) , 2.936/4(0.4%)

Lipoic acid (library entry number =73)
Hit ratio(% of total spectral intensity for metabolite): 3.69% (6 of 66 peaks were found)
Peaks found: chem shift/row (% of total intensity)
1.588/65(1.5%) , 3.724/65(0.9%) , 3.247/54.5(0.4%) , 3.247/75.5(0.4%) , 3.247/54(0.3%) , 3.247/75.5(0.3%)
Peaks not found: chem shift/row (% of total intensity)
2.194/65(14.7%) , 2.194/84(8.3%) , 2.194/46(8.3%) , 3.203/51(4.8%) , 3.203/79(4.8%) , 2.511/57(2.9%) , 2.511/73(2.9%) , 3.203/33.5(2.7%) , 3.203/96.5(2.7%) , 2.511/41(2.6%) , 2.511/89(2.6%) , 2.013/39.5(2.5%) , 2.013/90.5(2.5%) , 3.203/62(2.4%) , 3.203/68(2.4%) , 2.013/73(2.3%) , 2.013/57(2.3%) , 1.429/65(1.8%) , 2.511/104(1.5%) , 2.511/25.5(1.5%) , 2.013/21.5(1.3%) , 2.013/108(1.3%) , 1.772/55(1.2%) , 1.772/75(1.2%) , 1.649/54(0.9%) , 1.649/76(0.9%) , 3.243/35(0.8%) , 1.588/46.5(0.7%) , 1.588/83.5(0.7%) , 1.429/86.5(0.6%) , 1.429/43.5(0.6%) , 1.649/112.5(0.6%) , 1.649/17.5(0.6%) , 1.772/36.5(0.5%) , 1.772/93.5(0.5%) , 1.649/39(0.4%) , 1.649/91(0.4%) , 3.22/54.5(0.4%) , 3.22/75.5(0.4%) , 3.724/44.5(0.4%) , 3.724/85.5(0.4%) , 3.203/54.5(0.4%) , 3.203/75.5(0.4%) , 3.236/97.5(0.3%) , 3.236/32.5(0.3%) , 1.772/19.5(0.3%) , 1.772/110.5(0.3%) , 3.247/32.5(0.3%) , 3.247/97.5(0.3%) , 3.247/98(0.3%) , 3.247/32(0.3%) , 3.236/54.5(0.3%) , 3.236/75.5(0.3%) , 1.588/24.5(0.2%) , 1.588/105(0.2%) , 3.218/33.5(0.2%) , 3.22/33.5(0.2%) , 3.22/96.5(0.2%) , 3.724/99.5(0.2%) , 3.724/30.5(0.2%)

3-Methylhistidine (library entry number =74)
Hit ratio(% of total spectral intensity for metabolite): 86.95% (7 of 15 peaks were found)
Peaks found: chem shift/row (% of total intensity)
3.74/65(71%) , 3.962/82(5.3%) , 3.962/48(5.3%) , 3.313/52(1.5%) , 3.313/78(1.5%) , 3.247/76(1.2%) , 3.247/54(1.2%)
Peaks not found: chem shift/row (% of total intensity)
3.962/64(5.1%) , 3.313/93(1.4%) , 3.313/37(1.4%) , 8.069/68(1.2%) , 8.069/61.5(1.2%) , 3.247/35(0.9%) , 3.247/95(0.9%) , 7.131/65(0.9%)

Sarcosine (library entry number =75)
Hit ratio(% of total spectral intensity for metabolite): 0% (0 of 2 peaks were found)
Peaks found: chem shift/row (% of total intensity)

Peaks not found: chem shift/row (% of total intensity)
2.742/65(61.5%) , 3.614/65(38.5%)

Methylamine (library entry number =76)
Hit ratio(% of total spectral intensity for metabolite): 0% (0 of 1 peaks were found)
Peaks found: chem shift/row (% of total intensity)

Peaks not found: chem shift/row (% of total intensity)
2.608/65(100%)

Leucine (library entry number =77)
Hit ratio(% of total spectral intensity for metabolite): 67.56% (6 of 37 peaks were found)
Peaks found: chem shift/row (% of total intensity)
0.97/57(18.4%) , 0.97/73(18.4%) , 0.959/57(14.8%) , 0.959/73(14.8%) , 1.014/73.5(0.6%) , 1.014/56(0.6%)
Peaks not found: chem shift/row (% of total intensity)
3.741/47(7.2%) , 3.741/83(7.2%) , 1.682/65(1.6%) , 0.959/64.5(1.4%) , 1.749/65(1%) , 0.97/65(0.9%) , 1.714/51.5(0.8%) , 1.711/41(0.8%) , 1.702/64.5(0.7%) , 1.714/39.5(0.7%) , 1.714/90.5(0.7%) , 3.741/60.5(0.7%) , 3.741/69(0.7%) , 1.714/4(0.7%) , 1.714/125(0.7%) , 1.722/73.5(0.6%) , 1.722/56.5(0.6%) , 1.711/4(0.5%) , 1.711/125(0.5%) , 1.714/43(0.5%) , 1.714/87.5(0.5%) , 1.714/55.5(0.5%) , 1.714/74.5(0.5%) , 1.711/51(0.5%) , 1.711/79(0.5%) , 1.714/23(0.3%) , 1.714/107.5(0.3%) , 1.714/61.5(0.3%) , 1.714/68(0.3%) , 1.711/74(0.3%) , 1.711/55.5(0.3%)

Histidine (library entry number =78)
Hit ratio(% of total spectral intensity for metabolite): 43.72% (4 of 8 peaks were found)
Peaks found: chem shift/row (% of total intensity)
4.006/81(11.5%) , 4.006/49(11.5%) , 4.006/68.5(10.4%) , 4.006/61.5(10.4%)
Peaks not found: chem shift/row (% of total intensity)
7.971/65(32.6%) , 7.127/65(14.8%) , 3.261/38.5(4.4%) , 3.261/91.5(4.4%)

Ornithine (library entry number =79)
Hit ratio(% of total spectral intensity for metabolite): 59.25% (5 of 23 peaks were found)
Peaks found: chem shift/row (% of total intensity)
3.067/65(25.1%) , 3.79/65(17.4%) , 3.79/49(7.9%) , 3.79/81(7.9%) , 1.943/65(0.9%)
Peaks not found: chem shift/row (% of total intensity)
3.067/84(16.7%) , 3.067/46(16.7%) , 1.836/103(0.8%) , 1.836/27(0.8%) , 1.946/53(0.6%) , 1.946/78(0.5%) , 1.841/62(0.5%) , 1.841/68(0.5%) , 1.943/31(0.5%) , 1.943/40(0.4%) , 1.946/41(0.4%) , 1.946/40(0.4%) , 1.946/100(0.4%) , 1.946/31(0.4%) , 1.943/53(0.3%) , 1.943/77(0.3%) , 1.943/72(0.3%) , 1.943/57(0.3%)

Glycine (library entry number =80)
Hit ratio(% of total spectral intensity for metabolite): 90% (1 of 1 peaks were found)
Peaks found: chem shift/row (% of total intensity)
3.571/65(100%)
Peaks not found: chem shift/row (% of total intensity)


Lysine (library entry number =81)
Hit ratio(% of total spectral intensity for metabolite): 76.49% (5 of 13 peaks were found)
Peaks found: chem shift/row (% of total intensity)
3.038/46(21.6%) , 3.038/84(21.6%) , 3.769/65(15.5%) , 3.769/49(8.9%) , 3.769/81(8.9%)
Peaks not found: chem shift/row (% of total intensity)
3.038/64(9.1%) , 3.038/66(9.1%) , 1.909/43.5(1.3%) , 1.909/86.5(1.3%) , 1.733/47(1.1%) , 1.733/83(1.1%) , 1.733/43(0.4%) , 1.733/87(0.4%)

Methionine (library entry number =82)
Hit ratio(% of total spectral intensity for metabolite): 95.05% (4 of 7 peaks were found)
Peaks found: chem shift/row (% of total intensity)
2.143/65(80.1%) , 2.648/65(6%) , 2.648/84(4.4%) , 2.648/46(4.4%)
Peaks not found: chem shift/row (% of total intensity)
3.863/81(1.7%) , 3.863/49(1.7%) , 3.863/65(1.5%)

Trehalose (library entry number =83)
Hit ratio(% of total spectral intensity for metabolite): 41.4% (6 of 32 peaks were found)
Peaks found: chem shift/row (% of total intensity)
3.86/65(11.4%) , 3.459/65(8.5%) , 3.459/89(6.8%) , 3.459/41(6.8%) , 3.778/57(3.9%) , 3.778/73(3.9%)
Peaks not found: chem shift/row (% of total intensity)
3.86/89(7.9%) , 3.86/41(7.9%) , 3.659/51(3.7%) , 3.659/79(3.7%) , 3.65/51(3.5%) , 3.65/79(3.5%) , 3.65/53(3.5%) , 3.65/77(3.5%) , 3.778/87(2.4%) , 3.778/43(2.4%) , 3.86/51.5(2%) , 3.86/78.5(2%) , 3.825/43(1.7%) , 3.825/87(1.7%) , 5.197/70(1.6%) , 5.197/60(1.6%) , 3.825/68.5(1.3%) , 3.825/61.5(1.3%) , 3.815/55.5(0.7%) , 3.815/74.5(0.7%) , 3.815/106(0.4%) , 3.815/24(0.4%) , 3.825/23.5(0.3%) , 3.825/106.5(0.3%) , 3.815/42(0.3%) , 3.815/87(0.3%)

Acetaldehyde (library entry number =84)
Hit ratio(% of total spectral intensity for metabolite): 0% (0 of 10 peaks were found)
Peaks found: chem shift/row (% of total intensity)

Peaks not found: chem shift/row (% of total intensity)
2.248/61(43%) , 2.248/69(43%) , 9.682/68.5(2.9%) , 9.682/61(2.9%) , 9.683/68.5(2.9%) , 9.683/61(2.9%) , 9.682/53(0.6%) , 9.682/76(0.6%) , 9.683/53(0.6%) , 9.683/76(0.6%)

N-Acetylalanine (library entry number =85)
Hit ratio(% of total spectral intensity for metabolite): 100% (3 of 3 peaks were found)
Peaks found: chem shift/row (% of total intensity)
2.011/65(65.9%) , 1.334/56(17%) , 1.334/74(17%)
Peaks not found: chem shift/row (% of total intensity)


N-Acetylaspartate (NAA) (library entry number =86)
Hit ratio(% of total spectral intensity for metabolite): 87.83% (7 of 13 peaks were found)
Peaks found: chem shift/row (% of total intensity)
2.026/65(79.5%) , 2.504/45(2.4%) , 2.504/85(2.4%) , 2.504/57(0.9%) , 2.504/72(0.9%) , 2.504/32.5(0.9%) , 2.504/97(0.9%)
Peaks not found: chem shift/row (% of total intensity)
2.491/45(2.5%) , 2.491/85(2.5%) , 2.691/44(1.8%) , 2.691/86(1.8%) , 2.701/84(1.8%) , 2.701/46(1.8%)

N-Acetylglutamic acid (library entry number =87)
Hit ratio(% of total spectral intensity for metabolite): 0% (0 of 4 peaks were found)
Peaks found: chem shift/row (% of total intensity)

Peaks not found: chem shift/row (% of total intensity)
2.036/65(83.2%) , 2.231/44.5(6.1%) , 2.231/85.5(6.1%) , 2.231/65(4.6%)

N-Acetylglutamine (library entry number =88)
Hit ratio(% of total spectral intensity for metabolite): 2.08% (1 of 10 peaks were found)
Peaks found: chem shift/row (% of total intensity)
1.924/65(2.1%)
Peaks not found: chem shift/row (% of total intensity)
2.038/65(80.8%) , 2.334/64(2.8%) , 2.334/66(2.8%) , 2.328/64(2.3%) , 2.328/66(2.3%) , 2.328/85(1.9%) , 2.328/45(1.9%) , 2.334/85(1.6%) , 2.334/45(1.6%)

2-Aminoadipic acid (library entry number =89)
Hit ratio(% of total spectral intensity for metabolite): 0% (0 of 33 peaks were found)
Peaks found: chem shift/row (% of total intensity)

Peaks not found: chem shift/row (% of total intensity)
2.25/65(16.3%) , 2.253/65(16.1%) , 3.746/81(7.4%) , 3.746/49(7.4%) , 2.25/84(7.2%) , 2.25/46(7.2%) , 2.253/46(7.1%) , 2.253/84(7.1%) , 3.746/63(4.3%) , 3.746/67(4.3%) , 1.667/42.5(1.1%) , 1.667/87.5(1.1%) , 1.667/42.5(1.1%) , 1.667/87.5(1.1%) , 1.618/69.5(1%) , 1.618/60.5(1%) , 1.618/69.5(1%) , 1.618/60.5(1%) , 1.669/43(0.7%) , 1.669/87(0.7%) , 1.9/54(0.7%) , 1.9/55(0.7%) , 1.9/74(0.7%) , 1.832/113(0.5%) , 1.832/17(0.5%) , 1.832/35(0.5%) , 1.832/94(0.5%) , 1.618/88.5(0.4%) , 1.618/41(0.4%) , 1.618/88.5(0.3%) , 1.618/40.5(0.3%) , 1.832/55.5(0.2%) , 1.832/73.5(0.2%)

Capric acid (library entry number =90)
Hit ratio(% of total spectral intensity for metabolite): 1.65% (2 of 10 peaks were found)
Peaks found: chem shift/row (% of total intensity)
1.267/65(0.9%) , 1.267/65(0.7%)
Peaks not found: chem shift/row (% of total intensity)
0.865/65(37.5%) , 2.174/46(17.5%) , 2.174/84(17.5%) , 2.174/65(12.1%) , 1.296/65(4.4%) , 0.865/46(3.6%) , 0.865/84(3.6%) , 1.287/65(2.2%)

Glutathione (oxidised) (library entry number =91)
Hit ratio(% of total spectral intensity for metabolite): 50.99% (15 of 50 peaks were found)
Peaks found: chem shift/row (% of total intensity)
3.78/65(15.8%) , 3.78/81(5.7%) , 3.78/49(5.7%) , 2.17/57(3.7%) , 2.17/73(3.7%) , 2.515/65(2.3%) , 2.515/65(2.1%) , 2.54/65(2%) , 2.54/65(2%) , 2.17/37(1.8%) , 2.17/93(1.8%) , 3.799/64.5(1.2%) , 3.799/64.5(1.2%) , 3.769/64.5(1.1%) , 3.78/64.5(1%)
Peaks not found: chem shift/row (% of total intensity)
2.971/47(4.1%) , 2.971/83(4.1%) , 3.306/47(3.7%) , 3.306/83(3.7%) , 3.317/47(3.4%) , 3.317/83(3.4%) , 2.991/47(3.3%) , 2.991/83(3.3%) , 5.716/65(1.9%) , 2.54/76(1.6%) , 2.54/54(1.6%) , 2.54/45(1.3%) , 2.54/85(1.3%) , 2.54/45(1.2%) , 2.54/85(1.2%) , 2.515/45(1.2%) , 2.515/85(1.2%) , 2.515/45(1.1%) , 2.515/85(1.1%) , 2.54/33(0.9%) , 2.54/97(0.9%) , 2.54/13.5(0.4%) , 2.54/116(0.4%) , 2.498/62(0.3%) , 2.498/68(0.3%) , 2.515/61.5(0.2%) , 2.515/68.5(0.2%) , 2.515/103(0.2%) , 2.515/26(0.2%) , 2.54/61(0.2%) , 2.54/69(0.2%) , 2.54/103.5(0.2%) , 2.54/27(0.2%) , 2.524/61(0.2%) , 2.524/69(0.2%)

Glutathione (reduced) (library entry number =92)
Hit ratio(% of total spectral intensity for metabolite): 66.55% (21 of 43 peaks were found)
Peaks found: chem shift/row (% of total intensity)
3.79/65(14.2%) , 3.79/65(13.5%) , 2.17/73.5(4.9%) , 2.17/56(4.9%) , 3.79/49(4.2%) , 3.79/81(4.2%) , 3.79/49(4.1%) , 3.79/81(4.1%) , 2.17/37(1.6%) , 2.17/92(1.6%) , 2.955/81(1.6%) , 2.955/49(1.6%) , 2.955/48(1%) , 2.955/47.5(0.9%) , 2.955/82(0.9%) , 2.547/65.5(0.7%) , 2.568/65.5(0.6%) , 2.568/65.5(0.6%) , 2.955/82.5(0.6%) , 2.547/64.5(0.4%) , 2.547/64(0.3%)
Peaks not found: chem shift/row (% of total intensity)
2.558/71.5(3.5%) , 2.558/58(3.5%) , 2.966/46.5(2%) , 2.966/82.5(2%) , 2.983/82(1.9%) , 2.983/46.5(1.9%) , 2.977/82(1.6%) , 2.977/47.5(1.6%) , 2.976/82(1.6%) , 2.976/47.5(1.6%) , 2.963/47(1.5%) , 2.963/83(1.5%) , 3.305/46.5(1.4%) , 3.305/83.5(1.4%) , 3.317/84(1.3%) , 3.317/46(1.3%) , 2.966/52.5(0.8%) , 2.966/75.5(0.7%) , 2.558/91(0.7%) , 2.558/39(0.7%) , 2.964/46(0.4%) , 2.964/83.5(0.4%)

Glycerol-3-phosphate (library entry number =93)
Hit ratio(% of total spectral intensity for metabolite): 27.84% (10 of 37 peaks were found)
Peaks found: chem shift/row (% of total intensity)
3.693/43.5(6.5%) , 3.693/86.5(6.5%) , 3.828/72(4%) , 3.828/57.5(4%) , 3.884/65(2.6%) , 3.679/65(1.3%) , 3.713/65(1%) , 3.596/65(0.9%) , 3.811/40(0.6%) , 3.811/89.5(0.6%)
Peaks not found: chem shift/row (% of total intensity)
3.618/57.5(6.7%) , 3.618/72.5(6.7%) , 3.618/42.5(5.8%) , 3.618/87.5(5.8%) , 3.693/74.5(5.8%) , 3.693/55.5(5.8%) , 3.789/58(4.3%) , 3.789/72(4.3%) , 3.793/58(4.2%) , 3.793/72(4.2%) , 3.8/57.5(3.6%) , 3.8/72.5(3.6%) , 3.789/86.5(1.1%) , 3.789/42.5(1.1%) , 3.884/76.5(1.1%) , 3.884/52.5(1.1%) , 3.64/19.5(0.8%) , 3.64/110.5(0.8%) , 3.8/41(0.7%) , 3.672/18.5(0.7%) , 3.672/110.5(0.7%) , 3.656/87.5(0.7%) , 3.656/42(0.7%) , 3.656/122(0.6%) , 3.656/8(0.6%) , 3.637/19(0.5%) , 3.637/110.5(0.5%)

Histamine (library entry number =94)
Hit ratio(% of total spectral intensity for metabolite): 50.81% (4 of 12 peaks were found)
Peaks found: chem shift/row (% of total intensity)
3.306/65(28.7%) , 3.041/65(9.4%) , 8.146/65(6.5%) , 8.146/65(6.3%)
Peaks not found: chem shift/row (% of total intensity)
3.306/83(12%) , 3.306/47(12%) , 7.977/65(6.2%) , 7.158/65(4.3%) , 3.041/47(3.7%) , 3.041/83(3.7%) , 7.158/62(3.6%) , 7.158/68(3.6%)

Homocarnosine (library entry number =95)
Hit ratio(% of total spectral intensity for metabolite): 29.43% (11 of 66 peaks were found)
Peaks found: chem shift/row (% of total intensity)
8.216/65(9.3%) , 8.216/65(9.1%) , 3.038/45.5(1.6%) , 3.038/84.5(1.6%) , 3.038/45.5(1.6%) , 3.038/84.5(1.6%) , 2.408/65(1.4%) , 2.955/49.5(0.9%) , 2.955/80.5(0.9%) , 2.955/81.5(0.8%) , 2.955/47.5(0.8%)
Peaks not found: chem shift/row (% of total intensity)
2.376/59.5(4.2%) , 2.376/70.5(4.2%) , 2.376/40.5(2.3%) , 2.376/89.5(2.3%) , 1.89/45(2.2%) , 1.89/85(2.2%) , 7.135/65(2.1%) , 1.891/45(2.1%) , 1.891/85(2.1%) , 7.136/65(2.1%) , 3.222/84.5(2.1%) , 3.222/45.5(2.1%) , 2.376/78.5(2.1%) , 2.376/51.5(2.1%) , 3.222/84.5(2%) , 3.222/45.5(2%) , 7.136/62(2%) , 7.136/68(2%) , 7.135/62(2%) , 7.135/68(2%) , 1.891/64.5(1.8%) , 1.89/64.5(1.8%) , 2.92/81(1.3%) , 2.92/49(1.3%) , 2.357/65(1.2%) , 2.926/80.5(1.1%) , 2.926/49.5(1.1%) , 2.955/60(0.8%) , 1.89/103.5(0.8%) , 1.89/26.5(0.8%) , 2.909/65(0.7%) , 2.92/62.5(0.7%) , 2.92/67(0.7%) , 1.891/103.5(0.7%) , 1.891/26.5(0.7%) , 2.932/66(0.7%) , 2.943/63(0.6%) , 2.943/66.5(0.6%) , 2.955/62(0.6%) , 2.955/67.5(0.6%) , 2.926/30(0.5%) , 2.932/82(0.5%) , 2.932/48(0.5%) , 2.92/100.5(0.5%) , 2.92/29.5(0.5%) , 2.92/64(0.5%) , 2.943/47.5(0.5%) , 2.943/82(0.5%) , 2.376/108.5(0.5%) , 2.376/22(0.5%) , 2.357/45.5(0.2%) , 2.357/83(0.2%) , 2.943/56.5(0.1%) , 2.943/73(0.1%) , 2.357/45.5(0.1%)

3-Hydroxybutyric acid (library entry number =96)
Hit ratio(% of total spectral intensity for metabolite): 0% (0 of 28 peaks were found)
Peaks found: chem shift/row (% of total intensity)

Peaks not found: chem shift/row (% of total intensity)
1.202/57.5(26.6%) , 1.202/72.5(26.6%) , 2.309/53(4.5%) , 2.309/77(4.5%) , 2.309/90(4.4%) , 2.309/40(4.4%) , 2.411/56(2.5%) , 2.411/74(2.5%) , 2.411/37.5(2.5%) , 2.411/92.5(2.5%) , 4.157/57(2.3%) , 4.157/73(2.3%) , 1.22/59(2%) , 1.22/71(2%) , 2.309/49(1.6%) , 2.309/81(1.6%) , 4.157/90(0.9%) , 4.157/40(0.9%) , 2.324/52(0.8%) , 2.324/78(0.8%) , 2.418/49(0.8%) , 2.418/81(0.8%) , 2.418/44.5(0.6%) , 2.418/85.5(0.6%) , 2.394/51.5(0.3%) , 2.394/78(0.3%) , 2.396/77.5(0.3%) , 2.396/52(0.3%)

3-Methyl-2-oxovaleric acid (library entry number =97)
Hit ratio(% of total spectral intensity for metabolite): 68.07% (5 of 21 peaks were found)
Peaks found: chem shift/row (% of total intensity)
1.102/56(24.3%) , 1.102/74(24.3%) , 0.897/65(17.4%) , 2.931/56(1%) , 2.931/74(1%)
Peaks not found: chem shift/row (% of total intensity)
0.897/46(8.1%) , 0.897/84(8.1%) , 1.703/65(2.2%) , 1.703/47(2%) , 1.703/83(2%) , 1.46/48(1.3%) , 1.46/82(1.3%) , 1.703/29(1.1%) , 1.703/101(1.1%) , 1.46/65(1%) , 1.46/29(0.9%) , 1.46/101(0.9%) , 2.931/91(0.7%) , 2.931/39(0.7%) , 1.46/10(0.2%) , 1.46/120(0.2%)

4-Methyl-2-oxovaleric acid (library entry number =98)
Hit ratio(% of total spectral intensity for metabolite): 71.49% (2 of 9 peaks were found)
Peaks found: chem shift/row (% of total intensity)
0.939/73.5(35.7%) , 0.939/56.5(35.7%)
Peaks not found: chem shift/row (% of total intensity)
2.614/56(12.6%) , 2.614/74(12.6%) , 2.097/65(0.9%) , 2.097/48(0.8%) , 2.097/82(0.8%) , 2.097/100(0.4%) , 2.097/30(0.4%)

Pantothenic acid (library entry number =99)
Hit ratio(% of total spectral intensity for metabolite): 62.33% (5 of 15 peaks were found)
Peaks found: chem shift/row (% of total intensity)
0.897/65(24.2%) , 0.934/65(20.8%) , 3.995/65(8.4%) , 3.528/79(4.5%) , 3.528/51(4.5%)
Peaks not found: chem shift/row (% of total intensity)
2.423/65(8.5%) , 3.404/79(6.9%) , 3.404/51(6.9%) , 2.423/47.5(3.5%) , 2.423/82.5(3.5%) , 3.447/72.5(2.6%) , 3.447/57.5(2.6%) , 3.447/40(1.3%) , 3.447/90(1.3%) , 3.447/65(0.3%)

Guanosine-5-monophosphate (GMP) (library entry number =100)
Hit ratio(% of total spectral intensity for metabolite): 52.67% (1 of 3 peaks were found)
Peaks found: chem shift/row (% of total intensity)
8.182/65(52.7%)
Peaks not found: chem shift/row (% of total intensity)
5.932/65(24.7%) , 5.944/65(22.7%)

Pyruvic acid (library entry number =101)
Hit ratio(% of total spectral intensity for metabolite): 0% (0 of 1 peaks were found)
Peaks found: chem shift/row (% of total intensity)

Peaks not found: chem shift/row (% of total intensity)
2.376/65(100%)

Ribose (library entry number =102)
Hit ratio(% of total spectral intensity for metabolite): 8.22% (4 of 30 peaks were found)
Peaks found: chem shift/row (% of total intensity)
3.929/56.5(3.4%) , 3.929/73.5(3.4%) , 3.877/70(0.8%) , 3.877/70(0.6%)
Peaks not found: chem shift/row (% of total intensity)
3.69/61(11.2%) , 3.69/69(11.2%) , 3.69/39(9.8%) , 3.69/91(9.8%) , 3.84/85(3.4%) , 3.84/45(3.4%) , 4.112/65(3.2%) , 4.111/65(3.2%) , 3.537/61(3.2%) , 3.537/69(3.2%) , 3.523/61(3.1%) , 3.523/69(3.1%) , 3.929/87.5(2.9%) , 3.929/42(2.9%) , 3.617/77(2.7%) , 3.617/53(2.7%) , 3.84/56(2.4%) , 3.84/74(2.4%) , 3.617/45(2%) , 3.617/84.5(2%) , 3.84/71(1.1%) , 3.929/64.5(0.8%) , 4.111/73(0.6%) , 4.111/57(0.6%) , 4.112/73(0.4%) , 4.112/57(0.4%)

Adenosine 5-triphosphate (library entry number =103)
Hit ratio(% of total spectral intensity for metabolite): 4.39% (1 of 4 peaks were found)
Peaks found: chem shift/row (% of total intensity)
8.534/65(4.4%)
Peaks not found: chem shift/row (% of total intensity)
8.269/65(63.2%) , 6.153/65(16.9%) , 6.138/65(15.4%)

Uridine (library entry number =104)
Hit ratio(% of total spectral intensity for metabolite): 0% (0 of 18 peaks were found)
Peaks found: chem shift/row (% of total intensity)

Peaks not found: chem shift/row (% of total intensity)
7.875/55(23.1%) , 7.875/75(23.1%) , 5.908/55(16.3%) , 5.908/75(16.3%) , 5.908/64.5(2.5%) , 5.925/64.5(2.4%) , 3.813/54(1.9%) , 3.813/75.5(1.9%) , 3.813/86.5(1.5%) , 3.813/42.5(1.5%) , 3.919/44.5(1.4%) , 3.919/85.5(1.4%) , 3.919/52(1.4%) , 3.919/78(1.4%) , 4.236/65(1.1%) , 4.237/65(1.1%) , 5.925/55.5(0.9%) , 5.925/74.5(0.9%)

Glucose-6-phosphate (library entry number =105)
Hit ratio(% of total spectral intensity for metabolite): 64.76% (16 of 31 peaks were found)
Peaks found: chem shift/row (% of total intensity)
3.503/65(6.9%) , 3.294/53.5(6.1%) , 3.294/76.5(6.1%) , 3.277/53(5.9%) , 3.277/77(5.9%) , 3.503/40.5(4.9%) , 3.503/89(4.9%) , 3.367/65(4.4%) , 4.006/69(3.6%) , 4.006/61(3.6%) , 4.006/61(3.6%) , 4.006/69(3.6%) , 3.571/65(2%) , 3.536/41(1.4%) , 3.536/88.5(1.4%) , 3.488/65.5(0.4%)
Peaks not found: chem shift/row (% of total intensity)
3.73/65(5.2%) , 3.73/40.5(3.8%) , 3.73/89(3.8%) , 3.574/40.5(3.7%) , 3.574/89.5(3.7%) , 3.577/40(3.4%) , 3.577/89.5(3.4%) , 3.577/65(2.7%) , 3.574/65(2%) , 3.574/52.5(0.9%) , 3.574/76.5(0.9%) , 3.577/52.5(0.7%) , 3.577/76.5(0.7%) , 4.05/55(0.1%) , 4.05/74.5(0.1%)

5-Hydroxyindole-3-acetic acid (library entry number =106)
Hit ratio(% of total spectral intensity for metabolite): 0% (0 of 14 peaks were found)
Peaks found: chem shift/row (% of total intensity)

Peaks not found: chem shift/row (% of total intensity)
3.587/65(38.6%) , 7.381/54(12.9%) , 7.381/76(12.9%) , 6.827/51(4.4%) , 6.827/79(4.4%) , 6.827/57(4.3%) , 6.827/73(4.3%) , 7.043/64.5(4%) , 7.043/65.5(4%) , 6.827/54(3.7%) , 6.827/76(3.7%) , 7.214/62(1%) , 7.214/68(1%) , 7.214/65(0.8%)

Adenosine 5-monophosphate (library entry number =107)
Hit ratio(% of total spectral intensity for metabolite): 30.03% (1 of 4 peaks were found)
Peaks found: chem shift/row (% of total intensity)
8.608/65(30%)
Peaks not found: chem shift/row (% of total intensity)
8.265/65(43.4%) , 6.134/65(13.6%) , 6.146/65(13%)

cis-Aconitic acid (library entry number =108)
Hit ratio(% of total spectral intensity for metabolite): 57.89% (1 of 3 peaks were found)
Peaks found: chem shift/row (% of total intensity)
3.11/65(57.9%)
Peaks not found: chem shift/row (% of total intensity)
5.766/63.5(21.1%) , 5.766/66.5(21.1%)

Argininosuccinic acid (library entry number =109)
Hit ratio(% of total spectral intensity for metabolite): 56.98% (12 of 35 peaks were found)
Peaks found: chem shift/row (% of total intensity)
6.526/65(19.9%) , 3.78/65(5.8%) , 2.675/44(3.3%) , 2.675/86(3.3%) , 2.67/45(3.2%) , 2.67/85(3.2%) , 2.67/44(3.1%) , 2.67/86(3.1%) , 2.67/47.5(3.1%) , 2.67/82.5(3.1%) , 3.78/81(2.9%) , 3.78/49(2.9%)
Peaks not found: chem shift/row (% of total intensity)
3.286/65(5.9%) , 2.68/45(3.1%) , 2.68/85(3.1%) , 2.379/45.5(2.5%) , 2.379/84.5(2.5%) , 2.359/45(2.4%) , 2.359/85(2.4%) , 2.827/48(2%) , 2.827/82(2%) , 2.369/58.5(1.8%) , 2.369/71(1.8%) , 2.369/97.5(1.7%) , 2.369/32(1.7%) , 2.827/40(1.4%) , 2.827/89.5(1.4%) , 4.307/74(1.3%) , 4.307/56(1.3%) , 3.286/83(1.1%) , 3.286/47(1.1%) , 4.307/48(1.1%) , 4.307/82(1.1%) , 2.369/38.5(0.2%) , 2.369/92(0.2%)

Agmatine (library entry number =110)
Hit ratio(% of total spectral intensity for metabolite): 23.91% (2 of 28 peaks were found)
Peaks found: chem shift/row (% of total intensity)
3.038/46(12%) , 3.038/84(12%)
Peaks not found: chem shift/row (% of total intensity)
3.241/65(20.3%) , 3.241/48(9.6%) , 3.241/82(9.6%) , 3.038/65(8.2%) , 1.682/59(2.2%) , 1.682/71(2.2%) , 1.682/57(2.1%) , 1.682/73(2.1%) , 1.74/77(1.9%) , 1.74/53(1.9%) , 1.74/39.5(1.9%) , 1.74/90.5(1.9%) , 1.677/45(1.6%) , 1.677/84.5(1.6%) , 1.677/57.5(1%) , 1.677/72.5(1%) , 1.677/70(1%) , 1.677/60(1%) , 1.682/42(0.8%) , 1.682/88(0.8%) , 1.677/64(0.7%) , 1.74/65(0.6%) , 1.711/44(0.5%) , 1.711/85.5(0.5%) , 1.677/101.5(0.4%) , 1.677/28(0.4%)

5-Aminolevulinic acid (library entry number =111)
Hit ratio(% of total spectral intensity for metabolite): 0% (0 of 7 peaks were found)
Peaks found: chem shift/row (% of total intensity)

Peaks not found: chem shift/row (% of total intensity)
2.506/82(20.3%) , 2.506/48(20.3%) , 4.099/65(16.2%) , 2.506/65(15.9%) , 2.8/65(9.3%) , 2.8/82(9%) , 2.8/48(9%)

Cytidine (library entry number =112)
Hit ratio(% of total spectral intensity for metabolite): 0% (0 of 26 peaks were found)
Peaks found: chem shift/row (% of total intensity)

Peaks not found: chem shift/row (% of total intensity)
7.844/55(20.8%) , 7.844/75(20.8%) , 6.067/55(16.4%) , 6.067/75(16.4%) , 3.819/54(1.9%) , 3.819/76(1.9%) , 3.819/44(1.5%) , 3.819/86(1.5%) , 3.932/85(1.4%) , 3.932/45(1.4%) , 5.903/64(1.4%) , 5.903/66(1.4%) , 5.908/70(1.4%) , 5.908/60(1.4%) , 5.913/64(1.3%) , 5.913/66(1.3%) , 3.932/52(1.3%) , 3.932/78(1.3%) , 4.317/65(0.9%) , 5.908/66(0.8%) , 5.908/64(0.8%) , 5.903/60(0.8%) , 5.903/70(0.8%) , 4.304/65(0.4%) , 4.317/53.5(0.3%) , 4.317/76.5(0.3%)

Adenosine (library entry number =113)
Hit ratio(% of total spectral intensity for metabolite): 71.65% (2 of 4 peaks were found)
Peaks found: chem shift/row (% of total intensity)
8.255/65(39.4%) , 8.345/65(32.2%)
Peaks not found: chem shift/row (% of total intensity)
6.079/65(14.3%) , 6.066/65(14%)

Phosphocreatine (library entry number =114)
Hit ratio(% of total spectral intensity for metabolite): 100% (2 of 2 peaks were found)
Peaks found: chem shift/row (% of total intensity)
3.048/65(80.9%) , 3.95/65(19.1%)
Peaks not found: chem shift/row (% of total intensity)


Adenosine 5-diphosphate (library entry number =115)
Hit ratio(% of total spectral intensity for metabolite): 7.87% (2 of 5 peaks were found)
Peaks found: chem shift/row (% of total intensity)
8.534/65(5.7%) , 8.608/65(2.2%)
Peaks not found: chem shift/row (% of total intensity)
8.27/65(51.9%) , 6.143/65(21.7%) , 6.154/65(18.5%)

Indoxyl sulfate (library entry number =116)
Hit ratio(% of total spectral intensity for metabolite): 0% (0 of 11 peaks were found)
Peaks found: chem shift/row (% of total intensity)

Peaks not found: chem shift/row (% of total intensity)
7.209/65(16%) , 7.51/54(14.7%) , 7.51/76(14.7%) , 7.209/84(9%) , 7.209/46(9%) , 7.283/65(7.7%) , 7.711/54(7.1%) , 7.711/76(7.1%) , 7.365/65(6%) , 7.283/45.5(4.3%) , 7.283/84.5(4.3%)

Acetic acid (library entry number =117)
Hit ratio(% of total spectral intensity for metabolite): 90% (1 of 1 peaks were found)
Peaks found: chem shift/row (% of total intensity)
1.924/65(100%)
Peaks not found: chem shift/row (% of total intensity)


4-Aminobutyric acid (library entry number =118)
Hit ratio(% of total spectral intensity for metabolite): 0% (0 of 12 peaks were found)
Peaks found: chem shift/row (% of total intensity)

Peaks not found: chem shift/row (% of total intensity)
2.301/65(20.4%) , 2.301/46(12%) , 2.301/84(12%) , 3.02/46(10%) , 3.02/84(10%) , 3.02/65(9.2%) , 1.905/64(5.6%) , 1.905/66(5.6%) , 1.905/46(5.5%) , 1.905/84(5.5%) , 1.905/103(2.2%) , 1.905/27(2.2%)

Butyric acid (library entry number =119)
Hit ratio(% of total spectral intensity for metabolite): 40.12% (2 of 12 peaks were found)
Peaks found: chem shift/row (% of total intensity)
0.897/65(28.6%) , 2.161/65(11.5%)
Peaks not found: chem shift/row (% of total intensity)
0.897/84(12%) , 0.897/46(12%) , 2.161/84(7.9%) , 2.161/46(7.9%) , 1.561/56(6%) , 1.561/74(6%) , 1.561/93(3.3%) , 1.561/37(3.3%) , 1.561/112(0.7%) , 1.561/18(0.7%)

Carnitine (library entry number =120)
Hit ratio(% of total spectral intensity for metabolite): 94% (4 of 8 peaks were found)
Peaks found: chem shift/row (% of total intensity)
3.225/65(85.7%) , 3.428/65(4.1%) , 2.436/58(2.1%) , 2.436/72(2.1%)
Peaks not found: chem shift/row (% of total intensity)
2.45/73(2%) , 2.45/57(2%) , 3.435/70(1%) , 3.435/60(1%)

Deoxycholic acid (library entry number =121)
Hit ratio(% of total spectral intensity for metabolite): 63.24% (3 of 5 peaks were found)
Peaks found: chem shift/row (% of total intensity)
0.934/65(35.1%) , 0.97/56.5(14.1%) , 0.97/73.5(14.1%)
Peaks not found: chem shift/row (% of total intensity)
0.718/65(35.6%) , 2.236/65(1.2%)

Creatine (library entry number =122)
Hit ratio(% of total spectral intensity for metabolite): 100% (2 of 2 peaks were found)
Peaks found: chem shift/row (% of total intensity)
3.041/65(77.9%) , 3.938/65(22.1%)
Peaks not found: chem shift/row (% of total intensity)


Adenosine 3,5-cyclic monophosphate (library entry number =123)
Hit ratio(% of total spectral intensity for metabolite): 30.94% (4 of 6 peaks were found)
Peaks found: chem shift/row (% of total intensity)
8.255/65(28.6%) , 4.342/65(1.4%) , 4.353/65(0.5%) , 4.331/65(0.5%)
Peaks not found: chem shift/row (% of total intensity)
8.271/65(37.5%) , 6.206/65(31.5%)

trans-Cinnamic acid (library entry number =124)
Hit ratio(% of total spectral intensity for metabolite): 0% (0 of 50 peaks were found)
Peaks found: chem shift/row (% of total intensity)

Peaks not found: chem shift/row (% of total intensity)
6.537/44.5(19.7%) , 6.537/85.5(19.7%) , 7.638/77(5.6%) , 7.638/53(5.6%) , 7.408/44(3.6%) , 7.408/86(3.6%) , 7.471/65(3.4%) , 7.459/51(2.1%) , 7.459/79(2.1%) , 7.455/65(2.1%) , 7.439/63(1.9%) , 7.439/67(1.9%) , 7.471/46(1.3%) , 7.471/84(1.3%) , 7.444/55.5(1.3%) , 7.444/74.5(1.3%) , 7.439/48.5(1.2%) , 7.439/81.5(1.2%) , 7.478/56(1.1%) , 7.478/74(1.1%) , 7.424/64.5(1.1%) , 7.424/65.5(1.1%) , 7.439/45(1%) , 7.439/85(1%) , 7.459/57(0.9%) , 7.459/73(0.9%) , 7.444/60(0.9%) , 7.444/70(0.9%) , 7.455/51(0.7%) , 7.455/79(0.7%) , 7.459/65(0.7%) , 7.455/81(0.6%) , 7.455/49(0.6%) , 7.455/57(0.6%) , 7.455/73(0.6%) , 7.444/48(0.6%) , 7.444/82(0.6%) , 7.444/36(0.5%) , 7.444/94(0.5%) , 7.455/41(0.4%) , 7.455/89(0.4%) , 7.424/74(0.4%) , 7.424/56(0.4%) , 7.478/64.5(0.4%) , 7.455/44(0.4%) , 7.455/86(0.4%) , 7.439/56(0.4%) , 7.439/74(0.4%) , 7.455/23(0.2%) , 7.455/107(0.2%)

Cholic Acid (library entry number =125)
Hit ratio(% of total spectral intensity for metabolite): 21.03% (2 of 11 peaks were found)
Peaks found: chem shift/row (% of total intensity)
0.981/57(10.5%) , 0.981/73(10.5%)
Peaks not found: chem shift/row (% of total intensity)
0.924/65(38.8%) , 0.729/65(36%) , 2.246/65(0.8%) , 2.246/41(0.7%) , 2.246/88.5(0.7%) , 2.246/53(0.6%) , 2.246/77(0.6%) , 2.181/26.5(0.4%) , 2.181/103(0.4%)

5-Hydroxylysine (library entry number =126)
Hit ratio(% of total spectral intensity for metabolite): 27.21% (10 of 41 peaks were found)
Peaks found: chem shift/row (% of total intensity)
3.78/65(5.7%) , 3.79/65(4.6%) , 3.78/49(4.4%) , 3.78/81(4.4%) , 3.79/49(3.5%) , 3.79/81(3.5%) , 3.896/65(0.4%) , 1.924/65(0.3%) , 2.037/55(0.2%) , 2.037/75(0.2%)
Peaks not found: chem shift/row (% of total intensity)
3.166/52(8.3%) , 3.166/78(8.3%) , 3.166/86(8.1%) , 3.166/44(8.1%) , 2.941/60.5(4.5%) , 2.941/69.5(4.5%) , 2.941/36(4.3%) , 2.941/94(4.3%) , 2.933/36(3.5%) , 2.933/94(3.5%) , 2.933/69(3.2%) , 2.933/61(3.2%) , 2.053/46(1%) , 2.053/83(1%) , 1.539/50.5(0.7%) , 1.539/79.5(0.7%) , 1.947/32(0.7%) , 1.947/98(0.7%) , 3.202/55.5(0.7%) , 3.202/75(0.7%) , 1.947/46.5(0.5%) , 1.947/83(0.5%) , 1.947/67.5(0.3%) , 1.947/60.5(0.3%) , 3.896/57(0.2%) , 3.896/72.5(0.2%) , 2.053/98.5(0.2%) , 2.053/30.5(0.2%) , 2.053/54(0.1%) , 2.053/75.5(0.1%) , 2.053/65(0.1%)

Pyroglutamic acid (library entry number =127)
Hit ratio(% of total spectral intensity for metabolite): 62.04% (11 of 80 peaks were found)
Peaks found: chem shift/row (% of total intensity)
2.408/65(11.4%) , 2.408/65(9.9%) , 2.408/86(8.8%) , 2.408/44(8.8%) , 2.408/86(7.5%) , 2.408/44(7.5%) , 2.037/75(2%) , 2.037/55(2%) , 2.504/71(1.9%) , 2.504/59(1.9%) , 2.053/65(0.2%)
Peaks not found: chem shift/row (% of total intensity)
2.504/38(1.7%) , 2.504/92(1.7%) , 2.037/63.5(1.5%) , 2.037/66.5(1.5%) , 2.037/42(1.5%) , 2.037/88(1.5%) , 2.504/17(1.1%) , 2.504/112(1.1%) , 2.037/22(0.9%) , 2.037/108(0.9%) , 2.39/65(0.9%) , 2.504/80(0.9%) , 2.504/49.5(0.9%) , 4.184/61(0.8%) , 4.184/69(0.8%) , 2.037/96(0.8%) , 2.037/34(0.8%) , 4.184/84(0.8%) , 4.184/46(0.8%) , 2.03/64(0.7%) , 2.03/66(0.7%) , 2.525/54(0.6%) , 2.525/75(0.6%) , 2.501/48(0.6%) , 2.501/81.5(0.6%) , 2.499/65(0.5%) , 2.501/65(0.5%) , 2.501/62(0.4%) , 2.501/68(0.4%) , 2.499/48(0.4%) , 2.499/81.5(0.4%) , 2.496/75(0.4%) , 2.496/55(0.4%) , 2.519/48.5(0.4%) , 2.519/81.5(0.4%) , 2.494/75.5(0.4%) , 2.494/54.5(0.4%) , 2.03/48(0.4%) , 2.03/82(0.4%) , 2.499/75.5(0.4%) , 2.499/54.5(0.4%) , 2.519/65(0.4%) , 2.519/63(0.4%) , 2.519/67(0.4%) , 2.03/71(0.3%) , 2.03/59(0.3%) , 2.03/46(0.3%) , 2.03/84(0.3%) , 2.501/59(0.3%) , 2.501/71(0.3%) , 2.501/75(0.3%) , 2.501/55(0.3%) , 2.519/54.5(0.3%) , 2.519/75(0.3%) , 2.03/29.5(0.2%) , 2.03/100.5(0.2%) , 2.501/101.5(0.2%) , 2.501/28(0.2%) , 2.496/48(0.2%) , 2.496/82(0.2%) , 2.03/55(0.2%) , 2.03/75(0.2%) , 2.519/28(0.2%) , 2.519/101(0.2%) , 2.525/68.5(0.2%) , 2.525/62(0.2%) , 2.525/65(0.1%) , 2.501/35.5(0.1%) , 2.501/94.5(0.1%)

Phosphoenolpyruvic acid (library entry number =128)
Hit ratio(% of total spectral intensity for metabolite): 0% (0 of 3 peaks were found)
Peaks found: chem shift/row (% of total intensity)

Peaks not found: chem shift/row (% of total intensity)
5.386/65(38.9%) , 5.383/65(37.3%) , 5.2/65(23.8%)

Hypotaurine (library entry number =129)
Hit ratio(% of total spectral intensity for metabolite): 24.83% (1 of 6 peaks were found)
Peaks found: chem shift/row (% of total intensity)
3.367/65(24.8%)
Peaks not found: chem shift/row (% of total intensity)
2.654/65(19.1%) , 3.367/48(16.5%) , 3.367/82(16.5%) , 2.654/47.5(11.5%) , 2.654/82.5(11.5%)

Isocitric acid (library entry number =130)
Hit ratio(% of total spectral intensity for metabolite): 16.09% (6 of 28 peaks were found)
Peaks found: chem shift/row (% of total intensity)
2.979/59(3.2%) , 2.979/71(3.2%) , 2.54/65(2.6%) , 2.408/65(2.4%) , 2.488/65(2.4%) , 2.447/65(2.3%)
Peaks not found: chem shift/row (% of total intensity)
2.519/35(6.6%) , 2.519/95(6.6%) , 3.997/59(6.5%) , 3.997/71(6.5%) , 2.519/75(6.3%) , 2.519/55(6.3%) , 2.427/55(6.3%) , 2.427/75(6.3%) , 2.427/94(5.8%) , 2.427/36(5.8%) , 2.473/36(2.8%) , 2.473/94(2.8%) , 2.979/91(2.3%) , 2.979/39(2.3%) , 2.979/78.5(2.2%) , 2.979/51.5(2.2%) , 2.473/113.5(1.3%) , 2.473/15.5(1.3%) , 2.488/6.5(0.9%) , 2.488/123.5(0.9%) , 2.447/6(0.9%) , 2.447/123.5(0.9%)

Lactic acid (library entry number =131)
Hit ratio(% of total spectral intensity for metabolite): 53.11% (8 of 16 peaks were found)
Peaks found: chem shift/row (% of total intensity)
1.334/74(22.5%) , 1.334/56(22.5%) , 4.124/74(3%) , 4.124/56(3%) , 4.124/91(0.6%) , 4.124/38(0.6%) , 4.135/56(0.4%) , 4.135/73.5(0.4%)
Peaks not found: chem shift/row (% of total intensity)
1.338/63(6.8%) , 1.338/67(6.8%) , 1.324/67(6.5%) , 1.324/63(6.5%) , 1.338/58.5(5.1%) , 1.338/71.5(5.1%) , 1.324/71.5(5%) , 1.324/58.5(5%)

Malic acid (library entry number =132)
Hit ratio(% of total spectral intensity for metabolite): 29.73% (9 of 71 peaks were found)
Peaks found: chem shift/row (% of total intensity)
2.675/87(4.9%) , 2.675/43(4.9%) , 2.675/87(4.8%) , 2.675/43(4.8%) , 2.375/98(3.7%) , 2.375/32(3.7%) , 2.354/51.5(1.4%) , 2.354/78.5(1.4%) , 2.354/90.5(0.2%)
Peaks not found: chem shift/row (% of total intensity)
2.675/48(4.6%) , 2.675/82(4.6%) , 2.675/48(4.6%) , 2.675/82(4.6%) , 2.378/85(3.8%) , 2.378/45(3.8%) , 2.358/45(3.6%) , 2.358/85(3.6%) , 2.375/58(3.6%) , 2.375/72(3.6%) , 4.307/74(1.8%) , 4.307/56(1.8%) , 2.384/78(1.6%) , 2.384/52(1.6%) , 4.307/48(1.6%) , 4.307/82(1.6%) , 2.384/84(1.1%) , 2.384/46(1.1%) , 2.354/46.5(0.9%) , 2.354/83.5(0.9%) , 2.375/38(0.8%) , 2.375/92(0.8%) , 2.375/77(0.8%) , 2.375/53(0.8%) , 2.358/90(0.7%) , 2.358/40(0.7%) , 2.378/40(0.7%) , 2.378/90(0.7%) , 2.358/51(0.7%) , 2.358/79(0.7%) , 2.691/65(0.7%) , 4.315/65(0.5%) , 2.375/45(0.5%) , 2.375/84.5(0.5%) , 4.317/64.5(0.4%) , 4.317/65.5(0.4%) , 2.394/64.5(0.4%) , 2.691/45.5(0.4%) , 2.691/84.5(0.4%) , 2.378/59(0.3%) , 2.378/71(0.3%) , 2.358/71(0.3%) , 2.358/58.5(0.3%) , 2.384/39.5(0.2%) , 2.384/91(0.2%) , 2.358/32(0.2%) , 2.358/97.5(0.2%) , 2.378/98(0.2%) , 2.378/32(0.2%) , 4.315/56(0.2%) , 4.315/74(0.2%) , 2.354/39(0.2%) , 4.315/48(0.2%) , 4.315/82(0.2%) , 2.394/45.5(0.1%) , 2.394/83.5(0.1%) , 4.317/81.5(0.1%) , 4.317/48(0.1%) , 2.394/50.5(0.1%) , 2.394/79(0.1%) , 2.394/53.5(0.1%) , 2.394/76.5(0.1%)

Maleic acid (library entry number =133)
Hit ratio(% of total spectral intensity for metabolite): 0% (0 of 1 peaks were found)
Peaks found: chem shift/row (% of total intensity)

Peaks not found: chem shift/row (% of total intensity)
6.03/65(100%)

Malonic acid (library entry number =134)
Hit ratio(% of total spectral intensity for metabolite): 0% (0 of 1 peaks were found)
Peaks found: chem shift/row (% of total intensity)

Peaks not found: chem shift/row (% of total intensity)
3.13/65(100%)

Sorbitol (library entry number =135)
Hit ratio(% of total spectral intensity for metabolite): 6.51% (5 of 39 peaks were found)
Peaks found: chem shift/row (% of total intensity)
3.79/65(2.7%) , 3.79/80(1.3%) , 3.79/50(1.3%) , 3.685/65(0.6%) , 3.647/65(0.5%)
Peaks not found: chem shift/row (% of total intensity)
3.666/72(7.3%) , 3.666/58(7.3%) , 3.84/54(6.2%) , 3.84/76(6.2%) , 3.666/42(5.8%) , 3.666/88(5.8%) , 3.854/67(5.5%) , 3.854/63(5.5%) , 3.84/46(5%) , 3.84/84(5%) , 3.79/70(2.3%) , 3.79/60(2.3%) , 3.633/58(2.2%) , 3.633/72(2.2%) , 3.749/46(2.2%) , 3.749/84(2.2%) , 3.79/87(2.1%) , 3.79/43(2.1%) , 3.854/75(2.1%) , 3.854/55(2.1%) , 3.749/55(2%) , 3.749/75(2%) , 3.633/88(1.8%) , 3.633/41.5(1.8%) , 3.633/83(1.2%) , 3.633/47(1.2%) , 3.766/75(0.5%) , 3.766/54.5(0.5%) , 3.727/14(0.3%) , 3.727/116(0.3%) , 3.854/40.5(0.3%) , 3.854/89(0.3%) , 3.647/57(0.1%) , 3.647/73(0.1%)

Urocanic acid (library entry number =136)
Hit ratio(% of total spectral intensity for metabolite): 0% (0 of 9 peaks were found)
Peaks found: chem shift/row (% of total intensity)

Peaks not found: chem shift/row (% of total intensity)
6.4/85(25.8%) , 6.4/45(25.8%) , 7.31/85(14.8%) , 7.31/45(14.8%) , 7.414/65(4.5%) , 7.414/62.5(4.3%) , 7.414/67.5(4.3%) , 7.895/62.5(2.9%) , 7.895/67.5(2.9%)

N-Acetylmethionine (library entry number =137)
Hit ratio(% of total spectral intensity for metabolite): 65.03% (1 of 2 peaks were found)
Peaks found: chem shift/row (% of total intensity)
2.114/65(65%)
Peaks not found: chem shift/row (% of total intensity)
2.039/65(35%)

Arginine (library entry number =138)
Hit ratio(% of total spectral intensity for metabolite): 33.11% (5 of 40 peaks were found)
Peaks found: chem shift/row (% of total intensity)
3.78/65(17.3%) , 3.78/49(7.1%) , 3.78/81(7.1%) , 1.656/61.5(0.8%) , 1.656/68.5(0.8%)
Peaks not found: chem shift/row (% of total intensity)
3.248/65(25.6%) , 3.248/47(10.3%) , 3.248/83(10.3%) , 1.734/45(1%) , 1.734/85(1%) , 1.734/26.5(1%) , 1.734/103(1%) , 1.922/40.5(0.9%) , 1.922/89(0.9%) , 1.923/40.5(0.8%) , 1.923/89.5(0.8%) , 1.922/64(0.7%) , 1.922/98.5(0.7%) , 1.922/31.5(0.7%) , 1.923/65(0.7%) , 1.923/47(0.7%) , 1.923/83(0.7%) , 1.923/98.5(0.6%) , 1.923/31.5(0.6%) , 1.922/46.5(0.6%) , 1.922/83(0.6%) , 1.656/44.5(0.6%) , 1.656/85.5(0.6%) , 1.922/73(0.6%) , 1.922/57(0.6%) , 1.656/103.5(0.6%) , 1.656/26.5(0.6%) , 1.734/63(0.5%) , 1.734/67(0.5%) , 1.923/72.5(0.5%) , 1.923/57(0.5%) , 1.919/76(0.4%) , 1.919/54(0.4%) , 1.919/40(0.4%) , 1.919/89.5(0.4%)


Hit ratio(% of total spectral intensity for metabolite): 
Peaks found: chem shift/row (% of total intensity)

Peaks not found: chem shift/row (% of total intensity)


Ethylenediaminetetraacetic acid (EDTA) (library entry number =140)
Hit ratio(% of total spectral intensity for metabolite): 100% (2 of 2 peaks were found)
Peaks found: chem shift/row (% of total intensity)
3.653/65(73.8%) , 3.271/65(26.2%)
Peaks not found: chem shift/row (% of total intensity)


Glyceric acid (library entry number =141)
Hit ratio(% of total spectral intensity for metabolite): 24.52% (8 of 35 peaks were found)
Peaks found: chem shift/row (% of total intensity)
3.723/56(8.3%) , 3.723/74(8.3%) , 3.737/56(2.2%) , 3.737/74(2.2%) , 3.74/64.5(1.4%) , 3.74/65.5(1.4%) , 3.737/41(0.4%) , 3.737/88.5(0.4%)
Peaks not found: chem shift/row (% of total intensity)
3.828/47(7.9%) , 3.828/83(7.9%) , 3.828/53(7.7%) , 3.828/77(7.7%) , 3.723/86(7.6%) , 3.723/44(7.6%) , 4.092/61.5(5.4%) , 4.092/68.5(5.4%) , 4.092/53.5(5.1%) , 4.092/76(5.1%) , 3.703/65(1.2%) , 3.777/16.5(0.7%) , 3.777/113.5(0.7%) , 3.77/11(0.6%) , 3.77/119(0.6%) , 3.737/44(0.6%) , 3.737/86(0.6%) , 3.737/48(0.5%) , 3.737/82(0.5%) , 3.737/63(0.4%) , 3.737/67(0.4%) , 3.723/63.5(0.4%) , 3.723/66(0.4%) , 3.74/53.5(0.3%) , 3.74/75.5(0.3%) , 3.703/53.5(0.1%) , 3.703/76(0.1%)

2-Hydroxyisobutyric acid (library entry number =142)
Hit ratio(% of total spectral intensity for metabolite): 0% (0 of 1 peaks were found)
Peaks found: chem shift/row (% of total intensity)

Peaks not found: chem shift/row (% of total intensity)
1.359/65(100%)

2-Hydroxy-3-methyl butyric acid (library entry number =143)
Hit ratio(% of total spectral intensity for metabolite): 40.35% (2 of 12 peaks were found)
Peaks found: chem shift/row (% of total intensity)
0.97/74(20.2%) , 0.97/56(20.2%)
Peaks not found: chem shift/row (% of total intensity)
0.836/74(21.4%) , 0.836/56(21.4%) , 3.852/60(5.8%) , 3.852/70(5.8%) , 2.02/70.5(1.1%) , 2.02/59.5(1.1%) , 2.02/77.5(0.8%) , 2.02/52(0.8%) , 2.02/87.5(0.8%) , 2.02/42(0.8%)

2-Oxobutyric acid (library entry number =144)
Hit ratio(% of total spectral intensity for metabolite): 0% (0 of 7 peaks were found)
Peaks found: chem shift/row (% of total intensity)

Peaks not found: chem shift/row (% of total intensity)
1.067/65(34%) , 1.067/46(14.5%) , 1.067/84(14.5%) , 2.759/56(14.2%) , 2.759/74(14.2%) , 2.759/93(4.3%) , 2.759/37(4.3%)

Malonyl coenzyme A (library entry number =145)
Hit ratio(% of total spectral intensity for metabolite): 43.4% (5 of 25 peaks were found)
Peaks found: chem shift/row (% of total intensity)
3.543/65(22.9%) , 8.278/65(16.7%) , 3.679/65(1.8%) , 2.438/65(1.4%) , 2.661/65(0.6%)
Peaks not found: chem shift/row (% of total intensity)
3.129/65(12.7%) , 8.551/65(10%) , 0.724/65(7.2%) , 0.862/65(5.3%) , 6.178/65(4.6%) , 6.164/65(4.2%) , 4.004/65(3.1%) , 3.031/65(1.9%) , 3.031/82(1%) , 3.031/48(1%) , 0.737/65(0.9%) , 2.353/65(0.8%) , 3.353/57(0.7%) , 3.353/73(0.7%) , 2.622/65(0.7%) , 2.438/48(0.5%) , 2.438/82(0.5%) , 0.846/65(0.4%) , 3.353/89(0.3%) , 3.353/41(0.3%)

Acetoacetate (library entry number =146)
Hit ratio(% of total spectral intensity for metabolite): 0% (0 of 2 peaks were found)
Peaks found: chem shift/row (% of total intensity)

Peaks not found: chem shift/row (% of total intensity)
2.283/65(59.5%) , 3.449/65(40.5%)

N-Acetyllysine (library entry number =147)
Hit ratio(% of total spectral intensity for metabolite): 0% (0 of 8 peaks were found)
Peaks found: chem shift/row (% of total intensity)

Peaks not found: chem shift/row (% of total intensity)
1.986/65(80.5%) , 3.738/49(4.4%) , 3.738/81(4.4%) , 3.738/65(3%) , 3.19/72(2.4%) , 3.19/58(2.4%) , 3.19/40(1.4%) , 3.19/90(1.4%)

Formic acid (library entry number =148)
Hit ratio(% of total spectral intensity for metabolite): 90% (1 of 1 peaks were found)
Peaks found: chem shift/row (% of total intensity)
8.46/65(100%)
Peaks not found: chem shift/row (% of total intensity)


Fumaric acid (library entry number =149)
Hit ratio(% of total spectral intensity for metabolite): 90% (1 of 1 peaks were found)
Peaks found: chem shift/row (% of total intensity)
6.526/65(100%)
Peaks not found: chem shift/row (% of total intensity)


Cysteamine (library entry number =150)
Hit ratio(% of total spectral intensity for metabolite): 56.88% (2 of 6 peaks were found)
Peaks found: chem shift/row (% of total intensity)
3.397/65(32.3%) , 3.041/65(24.6%)
Peaks not found: chem shift/row (% of total intensity)
3.397/48(12.2%) , 3.397/82(12.2%) , 3.041/48(9.3%) , 3.041/82(9.3%)

Isobutyric acid (library entry number =151)
Hit ratio(% of total spectral intensity for metabolite): 3.11% (1 of 7 peaks were found)
Peaks found: chem shift/row (% of total intensity)
2.384/65(3.1%)
Peaks not found: chem shift/row (% of total intensity)
1.064/56(45.6%) , 1.064/74(45.6%) , 2.384/47(2.1%) , 2.384/83(2.1%) , 2.384/29(0.7%) , 2.384/101(0.7%)

Succinic acid (library entry number =152)
Hit ratio(% of total spectral intensity for metabolite): 90% (1 of 1 peaks were found)
Peaks found: chem shift/row (% of total intensity)
2.408/65(100%)
Peaks not found: chem shift/row (% of total intensity)


Tartaric acid (library entry number =153)
Hit ratio(% of total spectral intensity for metabolite): 90% (1 of 1 peaks were found)
Peaks found: chem shift/row (% of total intensity)
4.331/65(100%)
Peaks not found: chem shift/row (% of total intensity)


Propionic acid (library entry number =154)
Hit ratio(% of total spectral intensity for metabolite): 91.37% (5 of 7 peaks were found)
Peaks found: chem shift/row (% of total intensity)
1.059/65(33.9%) , 1.059/45(14.4%) , 1.059/85(14.4%) , 2.187/55(14.3%) , 2.187/75(14.3%)
Peaks not found: chem shift/row (% of total intensity)
2.187/94(4.3%) , 2.187/36(4.3%)

Quinic acid (library entry number =155)
Hit ratio(% of total spectral intensity for metabolite): 19.82% (8 of 38 peaks were found)
Peaks found: chem shift/row (% of total intensity)
1.88/67.5(4.1%) , 1.88/62.5(4.1%) , 3.562/73(3.1%) , 3.562/57(3.1%) , 2.065/81(2.5%) , 2.065/49(2.5%) , 1.924/64(0.2%) , 1.924/66(0.2%)
Peaks not found: chem shift/row (% of total intensity)
4.028/71(5.7%) , 4.028/59(5.7%) , 1.88/34(4%) , 1.88/96(4%) , 4.028/84.5(3.8%) , 4.028/45(3.8%) , 4.028/33(3.4%) , 4.028/96.5(3.4%) , 4.153/70(3.2%) , 4.153/60(3.2%) , 2.057/50(2.8%) , 2.057/80(2.8%) , 3.562/48.5(2.6%) , 3.562/81.5(2.6%) , 2.065/85(2.4%) , 2.065/45(2.4%) , 2.065/72(2.1%) , 2.065/57.5(2.1%) , 2.065/92.5(2%) , 2.065/37.5(2%) , 1.966/54(1.8%) , 1.966/76(1.8%) , 1.966/46(1.7%) , 1.966/84(1.7%) , 2.057/41.5(1.7%) , 2.057/88.5(1.7%) , 4.153/51(1.5%) , 4.153/78(1.5%) , 1.966/37.5(1.4%) , 1.966/92(1.4%)

Shikimic acid (library entry number =156)
Hit ratio(% of total spectral intensity for metabolite): 0.69% (2 of 27 peaks were found)
Peaks found: chem shift/row (% of total intensity)
3.367/64(0.4%) , 1.924/64(0.3%)
Peaks not found: chem shift/row (% of total intensity)
6.449/65(9.5%) , 6.437/65(9.1%) , 3.992/72(7.1%) , 3.992/58(7.1%) , 3.992/51(4.8%) , 3.992/79(4.8%) , 3.718/54(4.4%) , 3.718/76(4.4%) , 3.708/76(4.4%) , 3.708/54(4.4%) , 3.992/36.5(3.9%) , 3.992/93.5(3.9%) , 2.768/49(3.1%) , 2.768/81(3.1%) , 2.768/35(2.7%) , 2.768/95(2.7%) , 2.197/100.5(2.7%) , 2.197/29.5(2.7%) , 2.197/75(2.7%) , 2.197/55(2.7%) , 2.197/80.5(2.3%) , 2.197/49.5(2.3%) , 2.197/95.5(2.3%) , 2.197/34.5(2.3%) , 3.708/65(0.1%)

3-Phosphoglyceric acid (library entry number =157)
Hit ratio(% of total spectral intensity for metabolite): 0% (0 of 4 peaks were found)
Peaks found: chem shift/row (% of total intensity)

Peaks not found: chem shift/row (% of total intensity)
4.2/60(26.1%) , 4.2/69.5(26.1%) , 4.2/77(23.9%) , 4.2/53(23.9%)

Xylitol (library entry number =158)
Hit ratio(% of total spectral intensity for metabolite): 13.1% (4 of 23 peaks were found)
Peaks found: chem shift/row (% of total intensity)
3.653/65(9.6%) , 3.713/65(1.2%) , 3.709/17(1.1%) , 3.709/112(1.1%)
Peaks not found: chem shift/row (% of total intensity)
3.653/59(8.7%) , 3.653/71(8.7%) , 3.73/44(8.3%) , 3.73/85.5(8.3%) , 3.73/74(7.2%) , 3.73/56(7.2%) , 3.653/41(7.1%) , 3.653/89(7.1%) , 3.816/56(6.2%) , 3.816/74(6.2%) , 3.816/65(3.7%) , 3.816/44.5(3%) , 3.816/85(3%) , 3.694/121.5(0.6%) , 3.694/8(0.6%) , 3.694/38(0.3%) , 3.694/91(0.3%) , 3.694/23(0.2%) , 3.694/106.5(0.2%)

Oxaloacetic acid (library entry number =159)
Hit ratio(% of total spectral intensity for metabolite): 0% (0 of 1 peaks were found)
Peaks found: chem shift/row (% of total intensity)

Peaks not found: chem shift/row (% of total intensity)
2.376/65(100%)

Cytidine 5-diphosphate (library entry number =160)
Hit ratio(% of total spectral intensity for metabolite): 38.05% (2 of 12 peaks were found)
Peaks found: chem shift/row (% of total intensity)
6.136/55(19%) , 6.136/75(19%)
Peaks not found: chem shift/row (% of total intensity)
7.992/55(24.1%) , 7.992/75(24.1%) , 5.985/64(2.4%) , 5.985/66(2.4%) , 5.983/65.5(2.1%) , 5.983/64.5(2.1%) , 5.98/64(1.9%) , 5.98/66(1.9%) , 4.332/60.5(0.5%) , 4.332/69.5(0.5%)

Glycerol (library entry number =161)
Hit ratio(% of total spectral intensity for metabolite): 26.64% (5 of 33 peaks were found)
Peaks found: chem shift/row (% of total intensity)
3.562/58(10.1%) , 3.562/72(10.1%) , 3.79/65(3.5%) , 3.79/49(1.5%) , 3.79/81(1.5%)
Peaks not found: chem shift/row (% of total intensity)
3.66/86(9.9%) , 3.66/44(9.9%) , 3.562/88(9.1%) , 3.562/42(9.1%) , 3.66/56(8.6%) , 3.66/74(8.6%) , 3.79/53(1.5%) , 3.79/77(1.5%) , 3.578/57(1.5%) , 3.578/73(1.5%) , 3.554/57(1%) , 3.554/73(1%) , 3.613/14(0.9%) , 3.613/116(0.9%) , 3.79/58(0.8%) , 3.79/72(0.8%) , 3.79/92(0.7%) , 3.79/37(0.7%) , 3.628/12(0.6%) , 3.628/118(0.6%) , 3.578/87(0.6%) , 3.578/43(0.6%) , 3.66/50(0.6%) , 3.66/80(0.6%) , 3.613/103(0.6%) , 3.613/26.5(0.6%) , 3.554/87.5(0.3%) , 3.554/42(0.3%)

Nicotinamide adenine dinucleotide hydrate (NAD) (library entry number =162)
Hit ratio(% of total spectral intensity for metabolite): 49.92% (2 of 23 peaks were found)
Peaks found: chem shift/row (% of total intensity)
8.182/65(29.3%) , 8.426/65(20.6%)
Peaks not found: chem shift/row (% of total intensity)
6.035/65(9.1%) , 6.047/65(7.4%) , 6.074/65(3.5%) , 6.066/65(3.4%) , 8.844/78(2.4%) , 8.844/52(2.4%) , 8.844/58(2.2%) , 8.844/72(2.2%) , 9.151/57(1.8%) , 9.151/73(1.8%) , 8.204/64.5(1.8%) , 8.204/83(1.4%) , 8.204/47(1.4%) , 9.342/62(1.4%) , 9.342/68(1.4%) , 9.151/76(1.4%) , 9.151/54(1.4%) , 9.342/60(1.2%) , 9.342/70(1.2%) , 8.505/65(0.6%) , 8.268/65(0.5%)

Guanosine 5-triphosphate (library entry number =163)
Hit ratio(% of total spectral intensity for metabolite): 11.29% (1 of 4 peaks were found)
Peaks found: chem shift/row (% of total intensity)
8.146/65(11.3%)
Peaks not found: chem shift/row (% of total intensity)
5.944/65(41.3%) , 5.93/65(40.3%) , 8.135/65(7.1%)

Inosine-5'-monophosphate (library entry number =164)
Hit ratio(% of total spectral intensity for metabolite): 0% (0 of 4 peaks were found)
Peaks found: chem shift/row (% of total intensity)

Peaks not found: chem shift/row (% of total intensity)
8.234/65(43.5%) , 8.558/65(29.7%) , 6.142/65(13.8%) , 6.154/65(13.1%)

Uridine 5-diphosphoglucose (library entry number =165)
Hit ratio(% of total spectral intensity for metabolite): 49.79% (15 of 35 peaks were found)
Peaks found: chem shift/row (% of total intensity)
7.949/75(17.7%) , 7.949/55(17.7%) , 3.78/65(3.8%) , 3.475/65(2.6%) , 3.794/55(1%) , 3.794/75(1%) , 3.548/56.5(0.7%) , 3.548/73.5(0.7%) , 3.548/48(0.7%) , 3.548/81.5(0.7%) , 3.548/48(0.7%) , 3.548/82(0.7%) , 3.548/48(0.7%) , 3.548/56(0.6%) , 3.548/73(0.6%)
Peaks not found: chem shift/row (% of total intensity)
5.985/75(13.3%) , 5.985/55(13.3%) , 3.78/41(3%) , 3.78/89(3%) , 3.475/89(2.1%) , 3.475/40.5(2.1%) , 5.995/65(1.9%) , 3.87/46(1.2%) , 3.87/83(1.2%) , 5.6/60.5(1.2%) , 5.6/69.5(1.2%) , 5.614/60.5(1.2%) , 5.614/69.5(1.2%) , 5.995/55(1%) , 5.995/75(1%) , 5.985/64.5(0.7%) , 3.794/42.5(0.3%) , 3.794/87.5(0.3%) , 3.87/51.5(0.3%) , 3.87/78.5(0.3%)

Homocysteine (library entry number =166)
Hit ratio(% of total spectral intensity for metabolite): 24.4% (21 of 102 peaks were found)
Peaks found: chem shift/row (% of total intensity)
2.648/65(3.6%) , 2.648/65(3.6%) , 2.133/56(2.8%) , 2.133/74(2.8%) , 2.648/65(1.8%) , 2.661/65(1.1%) , 2.158/57(0.8%) , 2.158/73(0.8%) , 2.648/47.5(0.8%) , 2.648/82.5(0.8%) , 2.133/19(0.7%) , 2.133/110.5(0.7%) , 2.174/65(0.7%) , 2.17/36(0.6%) , 2.17/94(0.6%) , 2.151/64(0.5%) , 2.648/48(0.4%) , 2.648/82(0.4%) , 2.17/56(0.3%) , 2.17/73.5(0.3%) , 2.111/65(0.2%)
Peaks not found: chem shift/row (% of total intensity)
3.885/49(6.4%) , 3.885/81(6.4%) , 3.885/65(4.5%) , 2.695/65(4.3%) , 2.671/57(3.2%) , 2.671/73(3.2%) , 2.671/34.5(3.1%) , 2.671/95.5(3.1%) , 2.682/65(1.9%) , 2.189/73(1.3%) , 2.189/57(1.3%) , 2.695/101(1.3%) , 2.695/28.5(1.3%) , 2.648/28.5(1.3%) , 2.648/101.5(1.3%) , 2.648/28.5(1.1%) , 2.648/101.5(1.1%) , 2.695/84.5(1%) , 2.695/45.5(1%) , 2.189/95(1%) , 2.189/35(1%) , 2.707/65(0.9%) , 2.189/20(0.8%) , 2.189/110(0.8%) , 2.141/55(0.8%) , 2.141/75(0.8%) , 2.648/101(0.8%) , 2.648/28.5(0.8%) , 2.133/37.5(0.7%) , 2.133/92(0.7%) , 2.205/55(0.7%) , 2.205/75(0.7%) , 2.141/37(0.6%) , 2.141/93(0.6%) , 2.113/55.5(0.6%) , 2.113/74.5(0.6%) , 2.205/39(0.5%) , 2.205/38(0.5%) , 2.205/90.5(0.5%) , 2.158/34.5(0.5%) , 2.158/95.5(0.5%) , 2.671/111.5(0.5%) , 2.671/17.5(0.5%) , 2.635/64(0.5%) , 2.635/66(0.5%) , 2.158/113.5(0.5%) , 2.158/17(0.5%) , 2.648/85(0.4%) , 2.648/45(0.4%) , 2.198/65(0.4%) , 2.151/86(0.4%) , 2.151/43.5(0.4%) , 2.661/49.5(0.4%) , 2.661/80.5(0.4%) , 2.151/64(0.3%) , 2.145/55.5(0.3%) , 2.145/74.5(0.3%) , 2.151/26.5(0.3%) , 2.151/103.5(0.3%) , 2.145/93.5(0.3%) , 2.145/36(0.3%) , 2.151/26.5(0.3%) , 2.151/102(0.3%) , 2.151/103.5(0.3%) , 0.883/57(0.3%) , 0.883/72.5(0.3%) , 2.151/85.5(0.2%) , 2.151/44.5(0.2%) , 2.167/26.5(0.2%) , 2.167/103.5(0.2%) , 2.661/33.5(0.2%) , 2.661/96.5(0.2%) , 2.167/25(0.2%) , 2.113/37(0.2%) , 2.113/91(0.2%) , 2.198/48(0.1%) , 2.198/81.5(0.1%) , 2.167/60(0.1%) , 2.167/42.5(0.1%) , 2.167/87(0.1%) , 2.635/45.5(0.1%)

Phosphoethanolamine (library entry number =167)
Hit ratio(% of total spectral intensity for metabolite): 42.82% (5 of 10 peaks were found)
Peaks found: chem shift/row (% of total intensity)
3.979/78(8.9%) , 3.979/52(8.9%) , 3.992/52(8.5%) , 3.992/78(8.5%) , 3.979/64.5(7.9%)
Peaks not found: chem shift/row (% of total intensity)
3.227/76.5(14.8%) , 3.227/53.5(14.8%) , 3.227/60(10%) , 3.227/70(10%) , 3.992/64.5(7.7%)

Spermidine (library entry number =168)
Hit ratio(% of total spectral intensity for metabolite): 0% (0 of 14 peaks were found)
Peaks found: chem shift/row (% of total intensity)

Peaks not found: chem shift/row (% of total intensity)
3.116/85(13.5%) , 3.116/45(13.5%) , 3.141/85(11.8%) , 3.141/45(11.8%) , 3.058/65(10.5%) , 3.058/83.5(7.9%) , 3.058/46.5(7.9%) , 3.116/65(6.9%) , 2.132/65(6.3%) , 3.141/65(3%) , 3.091/45(2.9%) , 3.091/84.5(2.9%) , 2.132/25(0.5%) , 2.132/104.5(0.5%)

Guanosine 5-diphosphate (library entry number =169)
Hit ratio(% of total spectral intensity for metabolite): 0% (0 of 3 peaks were found)
Peaks found: chem shift/row (% of total intensity)

Peaks not found: chem shift/row (% of total intensity)
5.933/65(43%) , 5.945/65(36.7%) , 8.136/65(20.3%)

Porphobilinogen (library entry number =170)
Hit ratio(% of total spectral intensity for metabolite): 60.32% (2 of 8 peaks were found)
Peaks found: chem shift/row (% of total intensity)
3.414/65(40.6%) , 4.168/65(19.7%)
Peaks not found: chem shift/row (% of total intensity)
2.401/45.5(10.2%) , 2.401/84.5(10.2%) , 2.401/64.5(6.4%) , 2.66/85(5.2%) , 2.66/45(5.2%) , 2.66/65(2.5%)

Uridine-5-diphospho-N-acetylglucosamine (library entry number =171)
Hit ratio(% of total spectral intensity for metabolite): 89.67% (5 of 13 peaks were found)
Peaks found: chem shift/row (% of total intensity)
2.084/65(51.5%) , 7.949/55(11%) , 7.949/75(11%) , 5.975/55(8%) , 5.975/75(8%)
Peaks not found: chem shift/row (% of total intensity)
3.561/65(1.7%) , 3.816/65(1.5%) , 5.975/65(1.3%) , 5.989/65(1.2%) , 3.816/41(1.2%) , 3.816/89(1.2%) , 3.561/89.5(1.1%) , 3.561/40.5(1.1%)

Galactose-1-phosphate (library entry number =172)
Hit ratio(% of total spectral intensity for metabolite): 12.87% (2 of 13 peaks were found)
Peaks found: chem shift/row (% of total intensity)
4.006/69(6.4%) , 4.006/61(6.4%)
Peaks not found: chem shift/row (% of total intensity)
3.917/82(13.8%) , 3.917/48(13.8%) , 3.917/56(11.7%) , 3.917/74(11.7%) , 5.493/60(8.7%) , 5.493/70(8.7%) , 5.508/60(8.5%) , 5.508/70(8.5%) , 4.178/51(0.7%) , 4.178/78.5(0.7%) , 4.178/65(0.2%)

Glucosamine-6-phosphate (library entry number =173)
Hit ratio(% of total spectral intensity for metabolite): 63.7% (16 of 29 peaks were found)
Peaks found: chem shift/row (% of total intensity)
3.884/65(8.1%) , 3.653/65(7%) , 3.632/65(6.4%) , 3.61/77(4.5%) , 3.61/53(4.5%) , 2.99/51.5(3.8%) , 2.99/78(3.8%) , 2.99/51.5(3.8%) , 2.99/78(3.8%) , 4.006/61(3.3%) , 4.006/69(3.3%) , 3.263/74(2.9%) , 3.263/56(2.9%) , 3.632/41(2.8%) , 3.632/88.5(2.8%) , 3.367/65(0.2%)
Peaks not found: chem shift/row (% of total intensity)
3.884/40(5.4%) , 3.884/90(5.4%) , 5.435/60(4.3%) , 5.435/70(4.3%) , 3.653/89.5(3.2%) , 3.653/40.5(3.2%) , 3.263/46.5(2.8%) , 3.263/83(2.8%) , 2.934/51.5(1.7%) , 2.934/78(1.7%) , 4.026/70(1.1%) , 4.069/55(0.3%) , 4.069/75(0.3%)

N-Acetylglucosamine (library entry number =174)
Hit ratio(% of total spectral intensity for metabolite): 89.91% (4 of 9 peaks were found)
Peaks found: chem shift/row (% of total intensity)
2.062/65(85.5%) , 3.78/65(2.4%) , 3.794/56(1%) , 3.794/74(1%)
Peaks not found: chem shift/row (% of total intensity)
3.497/65(2.8%) , 3.78/40(1.9%) , 3.78/90(1.9%) , 3.497/89(1.8%) , 3.497/41(1.8%)

N-acetylglucosamine-1-phosphate (library entry number =175)
Hit ratio(% of total spectral intensity for metabolite): 90.79% (6 of 11 peaks were found)
Peaks found: chem shift/row (% of total intensity)
2.072/65(81.8%) , 3.503/65(2.9%) , 3.503/89(1.9%) , 3.503/41(1.9%) , 3.778/56(1.1%) , 3.778/74(1.1%)
Peaks not found: chem shift/row (% of total intensity)
3.806/65(3.3%) , 3.806/40(2%) , 3.806/90(2%) , 3.778/42.5(1%) , 3.778/87.5(1%)

Acetoin (library entry number =176)
Hit ratio(% of total spectral intensity for metabolite): 0% (0 of 3 peaks were found)
Peaks found: chem shift/row (% of total intensity)

Peaks not found: chem shift/row (% of total intensity)
2.229/65(65.3%) , 1.374/65(17.4%) , 1.389/65(17.3%)

2-hydroxybutyric acid (library entry number =177)
Hit ratio(% of total spectral intensity for metabolite): 4.44% (2 of 21 peaks were found)
Peaks found: chem shift/row (% of total intensity)
4.006/51(2.2%) , 4.006/79(2.2%)
Peaks not found: chem shift/row (% of total intensity)
0.903/65(39.5%) , 0.903/46(17.4%) , 0.903/84(17.4%) , 1.655/64.5(2.1%) , 1.655/65.5(2.1%) , 4.006/63(2%) , 4.006/67(2%) , 1.655/83(1.6%) , 1.655/47(1.6%) , 1.745/69(1.3%) , 1.745/61(1.3%) , 1.745/50(1.1%) , 1.745/80(1.1%) , 1.655/101.5(0.9%) , 1.655/28.5(0.9%) , 1.745/31.5(0.8%) , 1.745/98(0.8%) , 1.745/42.5(0.8%) , 1.745/87.5(0.8%)

3-aminoisobutyric acid (library entry number =178)
Hit ratio(% of total spectral intensity for metabolite): 0% (0 of 29 peaks were found)
Peaks found: chem shift/row (% of total intensity)

Peaks not found: chem shift/row (% of total intensity)
1.196/56(31.1%) , 1.196/74(31.1%) , 3.039/74(3%) , 3.039/56(3%) , 3.113/70.5(2.9%) , 3.113/59.5(2.9%) , 3.039/88(2.9%) , 3.039/42(2.9%) , 3.113/92(2.7%) , 3.113/38(2.7%) , 2.61/58(1.6%) , 2.61/72(1.6%) , 2.61/91(1.2%) , 2.61/39(1.2%) , 3.02/65(1.1%) , 3.091/65(1.1%) , 2.61/78(1%) , 2.61/52(1%) , 3.074/42.5(0.7%) , 3.074/87.5(0.7%) , 3.076/25(0.5%) , 3.076/104.5(0.5%) , 3.059/64.5(0.5%) , 3.135/64(0.5%) , 3.076/43(0.5%) , 3.074/119.5(0.4%) , 3.074/10(0.4%) , 3.074/25.5(0.3%) , 3.074/104.5(0.3%)

Homoserine (library entry number =179)
Hit ratio(% of total spectral intensity for metabolite): 10.03% (11 of 73 peaks were found)
Peaks found: chem shift/row (% of total intensity)
3.769/65(1.9%) , 2.164/37(1.3%) , 2.164/93(1.3%) , 2.164/59(1.3%) , 2.164/71(1.3%) , 2.147/58.5(0.6%) , 2.147/71(0.6%) , 3.769/50(0.5%) , 3.769/80(0.5%) , 3.824/67.5(0.3%) , 3.824/62.5(0.3%)
Peaks not found: chem shift/row (% of total intensity)
3.862/61.5(8.5%) , 3.862/68.5(8.5%) , 3.862/49(8%) , 3.862/81(8%) , 3.79/59.5(4%) , 3.79/70.5(4%) , 3.79/56(3.4%) , 3.79/74(3.4%) , 3.79/85.5(3%) , 3.79/44.5(3%) , 3.807/65(2.9%) , 2.029/57(2.1%) , 2.029/73(2.1%) , 2.029/37.5(1.8%) , 2.029/92.5(1.8%) , 2.164/55(1.3%) , 2.164/75(1.3%) , 3.807/79.5(1.2%) , 3.807/50.5(1.2%) , 3.79/30(1%) , 3.79/99.5(1%) , 3.801/56(0.9%) , 3.801/74(0.9%) , 2.164/22.5(0.9%) , 2.164/107(0.9%) , 2.029/20.5(0.8%) , 2.029/108.5(0.8%) , 3.779/59.5(0.8%) , 3.779/70.5(0.8%) , 3.801/87.5(0.6%) , 3.801/42.5(0.6%) , 3.801/78(0.6%) , 3.801/52(0.6%) , 3.79/14.5(0.6%) , 3.79/115(0.6%) , 3.779/74.5(0.6%) , 3.779/55.5(0.6%) , 3.801/63(0.4%) , 3.801/67(0.4%) , 3.818/68(0.4%) , 3.818/61.5(0.4%) , 3.779/89.5(0.4%) , 3.779/40.5(0.4%) , 2.044/55(0.4%) , 2.044/74(0.4%) , 3.769/76(0.3%) , 3.769/54(0.3%) , 3.807/95(0.3%) , 3.807/34.5(0.3%) , 3.807/73(0.2%) , 3.807/56.5(0.2%) , 3.769/34(0.2%) , 3.769/96(0.2%) , 3.824/45.5(0.2%) , 3.824/84.5(0.2%) , 3.769/41.5(0.2%) , 3.769/90.5(0.2%) , 3.818/84.5(0.1%) , 3.818/45.5(0.1%) , 3.779/96.5(0.1%) , 3.779/33.5(0.1%) , 3.807/86.5(0.1%)

3-aminobutyric acid (library entry number =180)
Hit ratio(% of total spectral intensity for metabolite): 10.31% (5 of 24 peaks were found)
Peaks found: chem shift/row (% of total intensity)
3.624/56(4.1%) , 3.624/74(4.1%) , 2.515/65(0.7%) , 2.48/65(0.7%) , 2.468/65(0.7%)
Peaks not found: chem shift/row (% of total intensity)
1.325/74(24.9%) , 1.325/56(24.9%) , 2.498/55(8%) , 2.498/75(8%) , 2.499/55(7.8%) , 2.499/75(7.8%) , 3.624/39(2.1%) , 3.624/91(2.1%) , 2.527/65(0.7%) , 2.499/29.5(0.4%) , 2.499/100.5(0.4%) , 2.498/29.5(0.4%) , 2.498/100.5(0.4%) , 3.624/107.5(0.3%) , 3.624/22(0.3%) , 2.498/117.5(0.3%) , 2.498/12(0.3%) , 2.499/117.5(0.3%) , 2.499/12(0.3%)

Taurine (library entry number =181)
Hit ratio(% of total spectral intensity for metabolite): 67.93% (4 of 6 peaks were found)
Peaks found: chem shift/row (% of total intensity)
3.428/65(25.2%) , 3.271/65(19.1%) , 3.271/48(11.8%) , 3.271/82(11.8%)
Peaks not found: chem shift/row (% of total intensity)
3.428/48(16%) , 3.428/82(16%)

Uridine 5-diphosphate (library entry number =182)
Hit ratio(% of total spectral intensity for metabolite): 53.57% (4 of 10 peaks were found)
Peaks found: chem shift/row (% of total intensity)
5.975/55(18.7%) , 5.975/75(18.7%) , 5.975/55.5(8.1%) , 5.975/74.5(8.1%)
Peaks not found: chem shift/row (% of total intensity)
7.997/75(20%) , 7.997/55(20%) , 5.975/65(2.9%) , 5.975/64.5(2.1%) , 8.114/54.5(0.6%) , 8.114/75(0.6%)

Uridine 5-triphosphate (library entry number =183)
Hit ratio(% of total spectral intensity for metabolite): 0% (0 of 8 peaks were found)
Peaks found: chem shift/row (% of total intensity)

Peaks not found: chem shift/row (% of total intensity)
7.982/55(23.9%) , 7.982/75(23.9%) , 5.985/55(23.3%) , 5.985/75(23.3%) , 6/64.5(3.2%) , 5.985/64.5(0.8%) , 4.419/58.5(0.8%) , 4.419/71(0.8%)

Uridine-5-diphosphoglucuronic acid (library entry number =184)
Hit ratio(% of total spectral intensity for metabolite): 37.7% (6 of 36 peaks were found)
Peaks found: chem shift/row (% of total intensity)
7.949/55(14.1%) , 7.949/75(14.1%) , 3.517/65(5.1%) , 3.79/65(3.5%) , 3.511/75.5(0.4%) , 3.511/54(0.4%)
Peaks not found: chem shift/row (% of total intensity)
5.988/75(11.4%) , 5.988/55(11.4%) , 4.146/78(4.4%) , 4.146/52(4.4%) , 3.79/89(2.9%) , 3.79/41(2.9%) , 3.517/40(2.8%) , 3.517/90(2.8%) , 5.619/69(1.8%) , 5.619/61(1.8%) , 5.634/69(1.8%) , 5.634/61(1.8%) , 3.59/48(0.9%) , 3.59/82(0.9%) , 3.598/82(0.9%) , 3.598/48(0.9%) , 6.001/65(0.9%) , 3.59/57(0.8%) , 3.59/73(0.8%) , 3.598/57(0.8%) , 3.598/73(0.8%) , 4.379/59.5(0.7%) , 4.379/70.5(0.7%) , 6.001/55(0.6%) , 6.001/75(0.6%) , 3.531/53(0.5%) , 3.531/77(0.5%) , 5.988/63.5(0.2%) , 5.988/66.5(0.2%) , 3.531/65(0.2%)

Nicotinamide mononucleotide (NMN) (library entry number =185)
Hit ratio(% of total spectral intensity for metabolite): 0.86% (2 of 40 peaks were found)
Peaks found: chem shift/row (% of total intensity)
4.031/49.5(0.4%) , 4.031/80.5(0.4%)
Peaks not found: chem shift/row (% of total intensity)
9.006/78(7.9%) , 9.006/52(7.9%) , 9.006/57(7.7%) , 9.006/73(7.7%) , 8.323/66(5.1%) , 8.323/64(5.1%) , 6.196/65(4.7%) , 9.347/57(4.6%) , 9.347/73(4.6%) , 6.208/65(4.2%) , 8.323/47(3.9%) , 8.323/83(3.9%) , 9.347/76(3.4%) , 9.347/54(3.4%) , 9.347/60(3.3%) , 9.347/70(3.3%) , 9.588/64(3%) , 9.588/66(3%) , 9.588/60(2.2%) , 9.588/70(2.2%) , 8.259/54(0.6%) , 8.259/75(0.6%) , 7.605/48(0.5%) , 7.605/81.5(0.5%) , 4.211/49.5(0.5%) , 4.211/80(0.5%) , 4.215/49(0.5%) , 4.215/80.5(0.5%) , 7.605/61(0.5%) , 7.605/68(0.5%) , 8.259/58(0.4%) , 8.259/72(0.4%) , 4.223/50(0.4%) , 4.223/80(0.4%) , 4.047/49(0.4%) , 4.047/80.5(0.4%) , 4.042/49.5(0.4%) , 4.042/80.5(0.4%)

Glycerophosphorylcholine (library entry number =186)
Hit ratio(% of total spectral intensity for metabolite): 90% (1 of 1 peaks were found)
Peaks found: chem shift/row (% of total intensity)
3.234/65(100%)
Peaks not found: chem shift/row (% of total intensity)


Carnosine (beta-alanyl_L-histidine) (library entry number =187)
Hit ratio(% of total spectral intensity for metabolite): 39.92% (11 of 55 peaks were found)
Peaks found: chem shift/row (% of total intensity)
3.234/65(15.2%) , 8.255/65(11.7%) , 3.225/65(7.8%) , 3.256/65(1.3%) , 3.367/65(0.8%) , 2.67/86(0.7%) , 2.67/85(0.5%) , 2.67/44.5(0.5%) , 2.691/54(0.5%) , 2.691/76(0.5%) , 2.67/86(0.4%)
Peaks not found: chem shift/row (% of total intensity)
3.234/48(7.1%) , 3.234/82(7.1%) , 3.225/47(4.1%) , 3.225/83(4.1%) , 2.689/56(3.1%) , 2.689/74(3.1%) , 7.112/65(2.7%) , 7.112/62(2.2%) , 7.112/68(2.2%) , 3.114/45.5(1.9%) , 3.114/84.5(1.9%) , 3.119/45.5(1.9%) , 3.119/84.5(1.9%) , 2.689/38.5(1.8%) , 2.689/91.5(1.8%) , 2.708/44(0.8%) , 2.708/85.5(0.8%) , 2.67/43(0.7%) , 2.689/115.5(0.7%) , 2.689/14(0.7%) , 3.234/29.5(0.6%) , 3.234/100.5(0.6%) , 2.708/62(0.5%) , 2.708/68(0.5%) , 2.718/44.5(0.5%) , 2.718/85.5(0.5%) , 2.718/62(0.5%) , 2.718/68(0.5%) , 2.655/43(0.5%) , 2.691/45.5(0.4%) , 2.691/84.5(0.4%) , 2.67/61.5(0.4%) , 2.67/68.5(0.4%) , 2.67/43(0.4%) , 2.689/31.5(0.3%) , 2.689/97.5(0.3%) , 2.67/61(0.3%) , 2.67/69(0.3%) , 2.67/60.5(0.3%) , 2.67/69.5(0.3%) , 3.234/12.5(0.2%) , 3.234/117(0.2%) , 2.655/61.5(0.2%) , 2.655/68.5(0.2%)

Sucrose-6-phosphate (library entry number =188)
Hit ratio(% of total spectral intensity for metabolite): 38.82% (4 of 24 peaks were found)
Peaks found: chem shift/row (% of total intensity)
3.758/65(29.5%) , 3.397/65(5.8%) , 3.794/55(1.8%) , 3.794/75(1.8%)
Peaks not found: chem shift/row (% of total intensity)
3.808/65(7.9%) , 3.808/89(6.4%) , 3.808/41(6.4%) , 3.397/40(4%) , 3.397/90(4%) , 5.42/60(4%) , 5.42/70(4%) , 3.558/82(3.3%) , 3.558/48(3.3%) , 3.558/73.5(3.1%) , 3.558/56.5(3.1%) , 3.881/52(1.8%) , 3.881/78(1.8%) , 3.794/42(1.7%) , 3.794/88(1.7%) , 3.881/46(1.5%) , 3.881/84(1.5%) , 3.558/52(0.8%) , 3.558/78(0.8%) , 3.794/65(0.3%)

Uridine-5-diphosphogalactose (library entry number =189)
Hit ratio(% of total spectral intensity for metabolite): 42.36% (10 of 53 peaks were found)
Peaks found: chem shift/row (% of total intensity)
7.949/55(18.6%) , 7.949/75(18.6%) , 3.75/65(1.7%) , 3.737/57(0.7%) , 3.737/72.5(0.7%) , 3.737/56.5(0.5%) , 3.737/73.5(0.5%) , 3.737/72(0.5%) , 3.724/65(0.2%) , 3.737/43.5(0.2%)
Peaks not found: chem shift/row (% of total intensity)
5.985/55(15.3%) , 5.985/75(15.3%) , 3.924/82(1.7%) , 3.924/48(1.7%) , 5.652/70(1.6%) , 5.652/60(1.6%) , 3.924/56(1.5%) , 3.924/74(1.5%) , 5.637/60.5(1.5%) , 5.637/69.5(1.5%) , 4.041/65(1.2%) , 4.381/60.5(0.8%) , 4.381/69.5(0.8%) , 5.985/64.5(0.6%) , 3.75/81(0.6%) , 3.75/48.5(0.6%) , 3.815/83(0.6%) , 3.815/47(0.6%) , 4.381/65(0.5%) , 3.822/82.5(0.5%) , 3.822/47(0.5%) , 3.815/73(0.5%) , 3.815/56.5(0.5%) , 3.822/56.5(0.5%) , 3.822/73(0.5%) , 3.768/59(0.4%) , 3.768/71(0.4%) , 3.737/85.5(0.3%) , 3.737/44.5(0.3%) , 3.76/55(0.3%) , 3.76/75(0.3%) , 3.75/35(0.3%) , 3.75/94.5(0.3%) , 3.768/40(0.2%) , 3.768/89.5(0.2%) , 3.76/83(0.2%) , 3.778/51.5(0.2%) , 3.778/78.5(0.2%) , 3.76/65(0.2%) , 3.76/44.5(0.2%) , 3.737/85(0.2%) , 3.773/46(0.2%) , 3.773/83.5(0.2%)

N-Acetylaspartylglutamate (NAAG) (library entry number =190)
Hit ratio(% of total spectral intensity for metabolite): 77.48% (4 of 13 peaks were found)
Peaks found: chem shift/row (% of total intensity)
2.062/65(68.2%) , 1.924/65(3.8%) , 2.543/85(2.8%) , 2.543/45(2.8%)
Peaks not found: chem shift/row (% of total intensity)
2.207/65(3.7%) , 2.524/45(2.9%) , 2.524/85(2.9%) , 2.742/85(2.3%) , 2.742/44.5(2.3%) , 2.752/85.5(2.2%) , 2.752/44(2.2%) , 2.207/86(2%) , 2.207/44(2%)

Uridine 5-monophosphate (library entry number =191)
Hit ratio(% of total spectral intensity for metabolite): 0% (0 of 8 peaks were found)
Peaks found: chem shift/row (% of total intensity)

Peaks not found: chem shift/row (% of total intensity)
8.107/55(26.4%) , 8.107/75(26.4%) , 5.991/75(20.1%) , 5.991/55(20.1%) , 6.006/65(3.2%) , 5.991/64.5(2.6%) , 6.006/55(0.6%) , 6.006/75(0.6%)

Cytidine 5-triphosphate (library entry number =192)
Hit ratio(% of total spectral intensity for metabolite): 3.93% (4 of 26 peaks were found)
Peaks found: chem shift/row (% of total intensity)
6.136/55.5(1%) , 6.136/74.5(1%) , 6.136/55(1%) , 6.136/74.5(1%)
Peaks not found: chem shift/row (% of total intensity)
7.984/55(20.6%) , 7.984/75(20.6%) , 6.15/75(15.5%) , 6.15/55(15.5%) , 6.007/59(2.3%) , 6.007/71(2.3%) , 4.275/65(2%) , 6.011/64(1.8%) , 6.011/66(1.8%) , 6.002/66(1.8%) , 6.002/64(1.8%) , 4.28/64.5(1.5%) , 7.998/55.5(1.3%) , 7.998/74.5(1.3%) , 6.011/70(1.1%) , 6.011/60(1.1%) , 6.002/60(1.1%) , 6.002/70(1.1%) , 4.351/58.5(0.6%) , 4.351/71.5(0.6%) , 4.341/59(0.2%) , 4.341/70.5(0.2%)

N-Acetylneuraminic acid (library entry number =193)
Hit ratio(% of total spectral intensity for metabolite): 73.89% (10 of 27 peaks were found)
Peaks found: chem shift/row (% of total intensity)
2.062/65(59.8%) , 3.624/58(2%) , 3.624/72(2%) , 3.851/53(1.9%) , 3.851/77(1.9%) , 3.99/51.5(1.8%) , 3.99/78.5(1.8%) , 3.769/65(1.4%) , 3.769/49(0.7%) , 3.769/81(0.7%)
Peaks not found: chem shift/row (% of total intensity)
2.046/65(5.9%) , 3.624/42(1.8%) , 3.624/88(1.8%) , 1.83/65(1.7%) , 2.238/65(1.7%) , 3.851/46(1.5%) , 3.851/84(1.5%) , 2.222/55(1.3%) , 2.222/75(1.3%) , 1.83/96(1.1%) , 1.83/34(1.1%) , 2.222/88(1%) , 2.222/42(1%) , 3.769/58.5(0.9%) , 3.769/71.5(0.9%) , 3.769/88(0.7%) , 3.769/42(0.7%)

Riboflavin 5-adenosine diphosphate (Flavin adenine dinucleotide) (library entry number =194)
Hit ratio(% of total spectral intensity for metabolite): 34.55% (8 of 13 peaks were found)
Peaks found: chem shift/row (% of total intensity)
8.303/65(12.4%) , 2.408/65(4.9%) , 2.408/65(3.8%) , 2.37/65(3.2%) , 2.37/65(3%) , 2.37/65(2.7%) , 2.34/65(2.5%) , 2.384/65(2.1%)
Peaks not found: chem shift/row (% of total intensity)
7.869/65(42.2%) , 5.838/65(7.1%) , 5.849/65(6.3%) , 2.398/65(5.5%) , 2.33/65(4.4%)

Hydroxyglutaric acid (library entry number =195)
Hit ratio(% of total spectral intensity for metabolite): 0% (0 of 84 peaks were found)
Peaks found: chem shift/row (% of total intensity)

Peaks not found: chem shift/row (% of total intensity)
2.236/65(5.7%) , 4.029/69(3.5%) , 4.029/61(3.5%) , 2.294/65(3.3%) , 4.029/80(3.2%) , 4.029/50(3.2%) , 2.236/90(2.6%) , 2.236/40(2.6%) , 2.236/26(2.1%) , 2.236/104(2.1%) , 2.294/40.5(1.9%) , 2.294/89(1.9%) , 2.301/65(1.8%) , 2.261/46(1.8%) , 2.261/83(1.8%) , 2.271/82.5(1.7%) , 2.271/47.5(1.7%) , 2.266/27(1.7%) , 2.266/103(1.7%) , 1.999/65(1.5%) , 1.84/77.5(1.5%) , 1.84/52(1.5%) , 2.294/105(1.5%) , 2.294/24(1.5%) , 2.294/78.5(1.4%) , 2.294/50.5(1.4%) , 1.999/46.5(1.3%) , 1.999/83.5(1.3%) , 2.266/62(1.2%) , 2.266/67.5(1.2%) , 2.236/51.5(1.2%) , 2.236/77.5(1.2%) , 2.222/44.5(1.2%) , 2.222/85(1.2%) , 1.999/30.5(1.1%) , 1.999/98.5(1.1%) , 1.999/109(1%) , 1.999/21(1%) , 1.84/112.5(1%) , 1.84/17(1%) , 2.31/44.5(1%) , 2.31/85.5(1%) , 1.999/56.5(1%) , 1.999/73.5(1%) , 2.28/85(1%) , 2.28/45(1%) , 2.279/85(1%) , 2.279/45(1%) , 1.84/36.5(1%) , 1.84/94(1%) , 1.84/58(1%) , 1.84/71.5(1%) , 2.253/85(0.9%) , 2.253/44.5(0.9%) , 2.253/85(0.8%) , 2.253/44.5(0.8%) , 2.31/67(0.7%) , 2.31/63.5(0.7%) , 2.31/64.5(0.7%) , 1.84/65(0.6%) , 2.222/60.5(0.6%) , 2.222/69(0.6%) , 2.266/46.5(0.6%) , 2.266/83(0.6%) , 1.84/86.5(0.5%) , 1.84/43(0.5%) , 2.253/65(0.5%) , 2.261/62(0.4%) , 2.261/67.5(0.4%) , 2.261/7.5(0.4%) , 2.261/122(0.4%) , 2.253/65(0.4%) , 2.271/103(0.3%) , 2.271/26.5(0.3%) , 2.261/27(0.3%) , 2.261/102(0.3%) , 2.271/120.5(0.2%) , 2.271/9(0.2%) , 2.301/41.5(0.2%) , 2.301/89.5(0.2%) , 2.271/61.5(0.1%) , 2.271/67.5(0.1%) , 2.301/51.5(0.1%) , 2.301/78(0.1%)

Valeric acid (library entry number =196)
Hit ratio(% of total spectral intensity for metabolite): 27.52% (1 of 18 peaks were found)
Peaks found: chem shift/row (% of total intensity)
0.897/65(27.5%)
Peaks not found: chem shift/row (% of total intensity)
0.897/46(12.5%) , 0.897/84(12.5%) , 2.187/65(9.1%) , 2.187/46(6.4%) , 2.187/84(6.4%) , 1.53/64(4.1%) , 1.53/66(4.1%) , 1.305/74(2.4%) , 1.305/56(2.4%) , 1.53/84(2.3%) , 1.53/46(2.3%) , 1.305/94(1.9%) , 1.305/36(1.9%) , 1.53/27(1.4%) , 1.53/103(1.4%) , 1.305/113(0.6%) , 1.305/17(0.6%)

Isovaleric acid (library entry number =197)
Hit ratio(% of total spectral intensity for metabolite): 18.94% (2 of 7 peaks were found)
Peaks found: chem shift/row (% of total intensity)
2.059/55.5(9.5%) , 2.059/74.5(9.5%)
Peaks not found: chem shift/row (% of total intensity)
0.914/73(39.5%) , 0.914/57(39.5%) , 1.956/65(0.9%) , 1.956/47(0.6%) , 1.956/83(0.6%)

Methyl isobutyric acid (library entry number =198)
Hit ratio(% of total spectral intensity for metabolite): 67.86% (2 of 8 peaks were found)
Peaks found: chem shift/row (% of total intensity)
1.147/56(33.9%) , 1.147/74(33.9%)
Peaks not found: chem shift/row (% of total intensity)
3.702/65(27.6%) , 2.641/65(1.5%) , 2.641/47(1.1%) , 2.641/83(1.1%) , 2.641/101(0.4%) , 2.641/29(0.4%)

2-methylbutyric acid (library entry number =199)
Hit ratio(% of total spectral intensity for metabolite): 0% (0 of 22 peaks were found)
Peaks found: chem shift/row (% of total intensity)

Peaks not found: chem shift/row (% of total intensity)
1.052/56(23.5%) , 1.052/74(23.5%) , 0.86/65(18.7%) , 0.86/46(8.3%) , 0.86/84(8.3%) , 1.388/65(1.8%) , 1.496/82(1.5%) , 1.496/48(1.5%) , 1.388/82.5(1.3%) , 1.388/47.5(1.3%) , 1.496/67(1.2%) , 1.496/63(1.2%) , 1.496/102(0.9%) , 1.496/28(0.9%) , 2.21/76(0.8%) , 2.21/54(0.8%) , 2.21/72(0.8%) , 2.21/58(0.8%) , 1.388/100(0.8%) , 1.388/30(0.8%) , 2.21/92(0.6%) , 2.21/38(0.6%)

Taurocholic acid (library entry number =200)
Hit ratio(% of total spectral intensity for metabolite): 0% (0 of 9 peaks were found)
Peaks found: chem shift/row (% of total intensity)

Peaks not found: chem shift/row (% of total intensity)
0.924/65(37%) , 0.724/65(32.7%) , 3.085/64.5(14.9%) , 3.085/47(5.3%) , 3.085/83(5.3%) , 3.574/57(1.9%) , 3.574/73(1.9%) , 3.574/40(0.5%) , 3.574/90(0.5%)

Trehalose-6-phosphate (library entry number =201)
Hit ratio(% of total spectral intensity for metabolite): 36.74% (13 of 49 peaks were found)
Peaks found: chem shift/row (% of total intensity)
3.86/65(6.8%) , 3.459/65(5.4%) , 3.459/89(4.2%) , 3.459/41(4.2%) , 3.608/65(3.9%) , 3.778/56.5(2.2%) , 3.778/73.5(2.2%) , 3.703/79(1.8%) , 3.703/51(1.8%) , 3.703/78(1.8%) , 3.459/65(1.2%) , 3.503/65(1%) , 3.687/76.5(0.4%)
Peaks not found: chem shift/row (% of total intensity)
3.867/65(5.9%) , 3.86/40.5(5.1%) , 3.86/89.5(5.1%) , 3.867/41(4.1%) , 3.867/89(4.1%) , 3.608/40(3.3%) , 3.608/90(3.3%) , 3.867/78.5(2.4%) , 3.867/51.5(2.4%) , 3.666/79(2.1%) , 3.666/51(2.1%) , 3.69/51(2.1%) , 3.69/79(2.1%) , 3.658/51(1.9%) , 3.658/79(1.9%) , 3.658/78(1.8%) , 3.778/43(1.5%) , 3.778/87(1.5%) , 5.216/60(1.2%) , 5.216/70(1.2%) , 3.823/42.5(1%) , 3.823/87.5(1%) , 3.823/62(1%) , 3.823/68(1%) , 5.188/59.5(0.7%) , 5.188/69.5(0.7%) , 3.687/51.5(0.4%) , 3.675/52(0.4%) , 3.675/76.5(0.4%) , 3.677/51.5(0.4%) , 3.677/78(0.4%) , 4.031/55(0.3%) , 4.031/75(0.3%) , 4.044/76(0.3%) , 0.885/55(0.2%) , 0.885/75(0.2%)

Methanol (library entry number =202)
Hit ratio(% of total spectral intensity for metabolite): 90% (1 of 1 peaks were found)
Peaks found: chem shift/row (% of total intensity)
3.367/65(100%)
Peaks not found: chem shift/row (% of total intensity)


Ethanol (library entry number =203)
Hit ratio(% of total spectral intensity for metabolite): 60.06% (3 of 7 peaks were found)
Peaks found: chem shift/row (% of total intensity)
1.189/65(31.3%) , 3.664/56(14.4%) , 3.664/74(14.4%)
Peaks not found: chem shift/row (% of total intensity)
1.189/83(15.6%) , 1.189/47(15.6%) , 3.664/38(4.4%) , 3.664/92(4.4%)

Chloroform (library entry number =204)
Hit ratio(% of total spectral intensity for metabolite): 0% (0 of 1 peaks were found)
Peaks found: chem shift/row (% of total intensity)

Peaks not found: chem shift/row (% of total intensity)
7.686/65(100%)

3-Hydroxy-3-methyl butyric acid (library entry number =205)
Hit ratio(% of total spectral intensity for metabolite): 17.25% (1 of 2 peaks were found)
Peaks found: chem shift/row (% of total intensity)
2.37/65(17.3%)
Peaks not found: chem shift/row (% of total intensity)
1.273/65(82.7%)

Thiamine (library entry number =206)
Hit ratio(% of total spectral intensity for metabolite): 25% (2 of 11 peaks were found)
Peaks found: chem shift/row (% of total intensity)
2.568/65(23.1%) , 3.185/65(1.9%)
Peaks not found: chem shift/row (% of total intensity)
2.497/65(43.1%) , 8.047/65(8%) , 3.89/65(6.7%) , 3.89/50(4.3%) , 3.89/80(4.3%) , 9.432/65(4.2%) , 5.455/65(2.7%) , 3.185/50(0.9%) , 3.185/80(0.9%)

Phosphocholine (library entry number =207)
Hit ratio(% of total spectral intensity for metabolite): 90% (1 of 1 peaks were found)
Peaks found: chem shift/row (% of total intensity)
3.225/65(100%)
Peaks not found: chem shift/row (% of total intensity)


Tyrosine (library entry number =208)
Hit ratio(% of total spectral intensity for metabolite): 61.6% (4 of 18 peaks were found)
Peaks found: chem shift/row (% of total intensity)
6.907/76(20.3%) , 6.907/54(20.3%) , 7.198/54(10.5%) , 7.198/76(10.5%)
Peaks not found: chem shift/row (% of total intensity)
3.947/62(7.1%) , 3.947/68(7.1%) , 3.947/48.5(5.5%) , 3.947/81.5(5.5%) , 6.907/47(1.6%) , 6.907/83(1.6%) , 3.057/56(1.5%) , 3.057/74(1.5%) , 3.057/36(1.4%) , 3.057/94(1.4%) , 3.202/90(1%) , 3.202/40(1%) , 3.202/53(1%) , 3.202/77(1%)
