# Supplementary material for: Pathomx: an interactive workflow-based tool for the analysis of metabolomic data
Source: BMC Bioinformatics. 2014 Dec 10;15(1):396. doi: 10.1186/s12859-014-0396-9 (PMC4271363; doi:10.1186/s12859-014-0396-9)
Supplement: Additional file 4: — 2D Processed NMR dataset – THP-1 N&H. Experimental data from THP-1 normoxia (N) and hypoxia (H) experiment acquired by 2D 1H JRES NMR on Bruker spectrometer and processed via the BML-NMR web service. [file 12859_2014_396_MOESM4_ESM.zip › BMLJOB_338/indiv_expno_outputs/106/expno_106_result.txt]

*********************************   FIMA OUTPUT **********************************
FIMA:  Field Independent Metabolite Analysis by JRES NMR spectroscopy.
http://bml-nmr.org.  Birmingham Metabolite Library NMR Data Mining Algorithm.  University of Birmingham, UK.
Program developed by Jonathan J. Byrne, Mark R. Viant, Shan He.  2010/2011.
***************************************************************************************

Job completed: 24-Jul-2013 14:37:09 on computer GLNXA64.  Job number 4 of 16.

Contents of title file: 
                                                                          
s  y  0  2  0  7  j  r  e  s     H  2  O  +  D  2  O     /  o  p  t  /  t  o  p  s  p  i  n  3  .  0  /  d  a  t  a  /  y  o  u  n  g  s  p  /  n  m  r     y  o  u  n  g  s  p     {  3        E  7     -     3  5  3  }  

Sample name is taken as                                                                          

________________________________________________________________________________________________________________

Table 1.  Sample quantification result:

                         Metabolite name	Conc(mM) Hit ratio Int expl(%) Lib number 
                    Glucose-6-phosphate 	4.644       0.814       0.097       105       
                            Lactic acid 	3.541       0.450       0.149       131       
                                Maltose 	2.561       0.405       0.095       45       
                    Phosphoethanolamine 	2.206       0.428       0.085       167       
                           myo-Inositol 	2.154       0.479       0.098       55       
                              Glutamine 	1.366       0.556       0.084       17       
               Glycerophosphorylcholine 	1.326       0.900       0.146       186       
                                Leucine 	0.980       0.686       0.079       77       
                               Fructose 	0.864       0.606       0.085       5       
                                Sucrose 	0.843       0.437       0.084       4       
                  Glutathione (reduced) 	0.649       0.617       0.077       92       
                             Asparagine 	0.618       0.909       0.078       72       
                                 Lysine 	0.539       0.432       0.076       81       
                                Alanine 	0.452       0.942       0.082       66       
                    Sucrose-6-phosphate 	0.450       0.467       0.076       188       
                             Isoleucine 	0.392       0.756       0.086       68       
                                Glycine 	0.360       0.900       0.081       80       
                              Carnitine 	0.276       0.940       0.092       120       
                              Histamine 	0.238       0.443       0.076       94       
                N-Acetylaspartate (NAA) 	0.210       0.928       0.078       86       
                  Argininosuccinic acid 	0.201       0.651       0.075       109       
                                 Valine 	0.197       0.740       0.080       36       
                            Acetic acid 	0.197       0.900       0.080       117       
                                Taurine 	0.194       0.679       0.077       181       
                     Malonyl coenzyme A 	0.193       0.546       0.079       145       
                 Glutathione (oxidised) 	0.189       0.569       0.076       91       
                               Creatine 	0.181       0.779       0.079       122       
                      3-Methylhistidine 	0.158       0.870       0.075       74       
                        Phosphocreatine 	0.147       1.000       0.076       114       
             Uridine 5-diphosphoglucose 	0.128       0.498       0.074       165       
                              Ornithine 	0.112       0.583       0.073       79       
                               Tyrosine 	0.105       0.616       0.074       208       
                            Formic acid 	0.088       0.900       0.074       148       
                       Anserine nitrate 	0.083       0.677       0.075       15       
                            Citric acid 	0.081       1.000       0.074       14       
Uridine-5-diphospho-N-acetylglucosamine 	0.078       0.897       0.075       171       
                             Methionine 	0.065       0.951       0.076       82       
                               Glycerol 	0.049       0.485       0.074       161       
                          Succinic acid 	0.048       0.900       0.075       152       
                          Tartaric acid 	0.048       0.900       0.073       153       
                      Pyroglutamic acid 	0.036       0.625       0.073       127       
                           Pyruvic acid 	0.033       0.900       0.074       101       
                N-Acetylneuraminic acid 	0.033       0.739       0.074       193       
                             Cysteamine 	0.026       0.569       0.073       150       
                         Propionic acid 	0.023       0.914       0.074       154       
        N-acetylglucosamine-1-phosphate 	0.016       0.927       0.073       175       
                               Thiamine 	0.016       0.681       0.073       206       
                    N-Acetylglucosamine 	0.013       0.899       0.073       174       
                           Butyric acid 	0.012       0.401       0.073       119       
                          Glycolic acid 	0.011       0.900       0.073       53       
             4-Methyl-2-oxovaleric acid 	0.009       0.715       0.073       98       
                     N-Acetylmethionine 	0.008       0.650       0.073       137       
                               Cysteine 	0.007       0.425       0.073       63       
             3-Methyl-2-oxovaleric acid 	0.007       0.681       0.073       97       
                          Ergothioneine 	0.006       0.856       0.073       1       
                          Acetylcholine 	0.006       1.000       0.074       22       
                           Malonic acid 	0.006       0.900       0.073       134       
                                Ethanol 	0.005       0.601       0.073       203       
           Uridine-5-diphosphogalactose 	0.005       0.435       0.073       189       
                            Hypotaurine 	0.004       0.669       0.073       129       
                 2-Aminoisobutyric acid 	0.004       0.900       0.073       33       
                              Sarcosine 	0.004       1.000       0.073       75       
                           Hypoxanthine 	0.003       0.466       0.073       56       
                       Oxaloacetic acid 	0.002       0.900       0.073       159       
                             Creatinine 	0.002       0.699       0.073       29       
________________________________________________________________________________________________________________

Table 2.  Result of the screening step of the analysis (finding of library peaks in the the mixture JRES spectrum):

Glucose-6-phosphate (library entry number =105)
Hit ratio(% of total spectral intensity for metabolite): 81.41% (19 of 31 peaks were found)
Peaks found: chem shift/row (% of total intensity)
3.505/65(6.9%) , 3.294/53.5(6.1%) , 3.294/76.5(6.1%) , 3.278/53(5.9%) , 3.278/77(5.9%) , 3.726/65(5.2%) , 3.505/40.5(4.9%) , 3.505/89(4.9%) , 3.368/65(4.4%) , 3.567/40.5(3.7%) , 3.567/89.5(3.7%) , 4.007/69(3.6%) , 4.007/61(3.6%) , 4.007/61(3.6%) , 4.007/69(3.6%) , 3.567/40(3.4%) , 3.567/89.5(3.4%) , 3.572/65(2%) , 3.492/65.5(0.4%)
Peaks not found: chem shift/row (% of total intensity)
3.726/40.5(3.8%) , 3.726/89(3.8%) , 3.567/65(2.7%) , 3.567/65(2%) , 3.534/41(1.4%) , 3.534/88.5(1.4%) , 3.567/52.5(0.9%) , 3.567/76.5(0.9%) , 3.567/52.5(0.7%) , 3.567/76.5(0.7%) , 4.05/55(0.1%) , 4.05/74.5(0.1%)

Lactic acid (library entry number =131)
Hit ratio(% of total spectral intensity for metabolite): 45.02% (2 of 16 peaks were found)
Peaks found: chem shift/row (% of total intensity)
1.335/74(22.5%) , 1.335/56(22.5%)
Peaks not found: chem shift/row (% of total intensity)
1.338/63(6.8%) , 1.338/67(6.8%) , 1.324/67(6.5%) , 1.324/63(6.5%) , 1.338/58.5(5.1%) , 1.338/71.5(5.1%) , 1.324/71.5(5%) , 1.324/58.5(5%) , 4.119/74(3%) , 4.119/56(3%) , 4.119/91(0.6%) , 4.119/38(0.6%) , 4.131/56(0.4%) , 4.131/73.5(0.4%)

Maltose (library entry number =45)
Hit ratio(% of total spectral intensity for metabolite): 40.54% (11 of 40 peaks were found)
Peaks found: chem shift/row (% of total intensity)
3.429/65(5.4%) , 3.278/53(4.6%) , 3.278/77(4.6%) , 3.294/53(4.6%) , 3.294/77(4.6%) , 3.781/65(4.4%) , 3.693/65(4.1%) , 3.649/65(3.7%) , 3.981/65(2.4%) , 3.925/51.5(1.1%) , 3.925/78.5(1.1%)
Peaks not found: chem shift/row (% of total intensity)
3.429/41(4.2%) , 3.429/89(4.2%) , 3.781/42(3.5%) , 3.781/88(3.5%) , 3.693/89(2.9%) , 3.693/41(2.9%) , 3.592/82(2.7%) , 3.592/48(2.7%) , 3.707/65(2.6%) , 5.414/60(2.6%) , 5.414/70(2.6%) , 3.592/56.5(2.5%) , 3.592/73.5(2.5%) , 3.867/52(2.1%) , 3.867/78(2.1%) , 3.707/40.5(1.7%) , 3.707/89.5(1.7%) , 3.649/41.5(1.7%) , 3.649/88.5(1.7%) , 3.981/88.5(1.5%) , 3.981/40.5(1.5%) , 3.867/47(1.3%) , 3.867/82.5(1.3%) , 3.781/73.5(0.6%) , 3.781/56.5(0.6%) , 3.592/52(0.6%) , 3.592/78(0.6%) , 3.816/44(0.5%) , 3.816/86(0.5%)

Phosphoethanolamine (library entry number =167)
Hit ratio(% of total spectral intensity for metabolite): 42.82% (5 of 10 peaks were found)
Peaks found: chem shift/row (% of total intensity)
3.979/78(8.9%) , 3.979/52(8.9%) , 3.992/52(8.5%) , 3.992/78(8.5%) , 3.979/64.5(7.9%)
Peaks not found: chem shift/row (% of total intensity)
3.227/76.5(14.8%) , 3.227/53.5(14.8%) , 3.227/60(10%) , 3.227/70(10%) , 3.992/64.5(7.7%)

myo-Inositol (library entry number =55)
Hit ratio(% of total spectral intensity for metabolite): 47.92% (4 of 23 peaks were found)
Peaks found: chem shift/row (% of total intensity)
3.282/65(16.1%) , 3.632/65(11%) , 3.632/40(10.4%) , 3.632/90(10.4%)
Peaks not found: chem shift/row (% of total intensity)
3.282/41(7%) , 3.282/89(7%) , 3.54/74(6.8%) , 3.54/56(6.8%) , 3.54/81.5(6.3%) , 3.54/48.5(6.3%) , 4.071/65(4.1%) , 4.071/57(1.9%) , 4.071/73(1.9%) , 3.571/15(0.9%) , 3.571/115(0.9%) , 3.58/26.5(0.3%) , 3.58/103.5(0.3%) , 3.591/15(0.3%) , 3.591/115(0.3%) , 3.583/2(0.2%) , 3.583/127(0.2%) , 3.583/27(0.2%) , 3.583/103(0.2%)

Glutamine (library entry number =17)
Hit ratio(% of total spectral intensity for metabolite): 55.56% (27 of 57 peaks were found)
Peaks found: chem shift/row (% of total intensity)
3.781/65(17.5%) , 3.781/81(8.3%) , 3.781/49(8.3%) , 2.44/65(3.9%) , 2.48/65(2%) , 2.48/65(1.9%) , 2.48/65(1.8%) , 2.48/65(1.5%) , 2.408/65(1%) , 2.159/73(0.9%) , 2.159/57(0.9%) , 2.408/65(0.8%) , 2.435/38.5(0.7%) , 2.435/91.5(0.7%) , 2.408/85.5(0.5%) , 2.408/44.5(0.5%) , 2.44/104(0.5%) , 2.44/25.5(0.5%) , 2.44/45(0.5%) , 2.44/85(0.5%) , 2.113/65(0.4%) , 2.408/85.5(0.4%) , 2.408/44.5(0.4%) , 2.48/25(0.3%) , 2.48/105(0.3%) , 2.48/25(0.2%) , 2.48/105(0.2%)
Peaks not found: chem shift/row (% of total intensity)
2.458/52.5(3.8%) , 2.458/77.5(3.8%) , 2.458/38(3.7%) , 2.458/92(3.7%) , 2.14/56.5(2.5%) , 2.14/73.5(2.5%) , 2.14/80.5(2.4%) , 2.14/49.5(2.4%) , 2.14/33.5(2.1%) , 2.14/96.5(2.1%) , 2.14/40.5(2%) , 2.14/89.5(2%) , 2.14/65(1.3%) , 2.121/56(0.9%) , 2.121/74(0.9%) , 2.166/46.5(0.6%) , 2.166/83.5(0.6%) , 2.13/62(0.6%) , 2.13/68(0.6%) , 2.13/61.5(0.6%) , 2.13/68.5(0.6%) , 2.13/65(0.6%) , 2.458/18.5(0.5%) , 2.458/111.5(0.5%) , 2.13/65(0.5%) , 2.13/46(0.5%) , 2.13/84(0.5%) , 2.13/84(0.5%) , 2.13/46(0.5%) , 2.435/65(0.4%)

Glycerophosphorylcholine (library entry number =186)
Hit ratio(% of total spectral intensity for metabolite): 90% (1 of 1 peaks were found)
Peaks found: chem shift/row (% of total intensity)
3.236/65(100%)
Peaks not found: chem shift/row (% of total intensity)


Leucine (library entry number =77)
Hit ratio(% of total spectral intensity for metabolite): 68.59% (7 of 37 peaks were found)
Peaks found: chem shift/row (% of total intensity)
0.971/57(18.4%) , 0.971/73(18.4%) , 0.96/57(14.8%) , 0.96/73(14.8%) , 1.746/65(1%) , 1.014/73.5(0.6%) , 1.014/56(0.6%)
Peaks not found: chem shift/row (% of total intensity)
3.741/47(7.2%) , 3.741/83(7.2%) , 1.682/65(1.6%) , 0.96/64.5(1.4%) , 0.971/65(0.9%) , 1.714/51.5(0.8%) , 1.711/41(0.8%) , 1.702/64.5(0.7%) , 1.714/39.5(0.7%) , 1.714/90.5(0.7%) , 3.741/60.5(0.7%) , 3.741/69(0.7%) , 1.714/4(0.7%) , 1.714/125(0.7%) , 1.722/73.5(0.6%) , 1.722/56.5(0.6%) , 1.711/4(0.5%) , 1.711/125(0.5%) , 1.714/43(0.5%) , 1.714/87.5(0.5%) , 1.714/55.5(0.5%) , 1.714/74.5(0.5%) , 1.711/51(0.5%) , 1.711/79(0.5%) , 1.714/23(0.3%) , 1.714/107.5(0.3%) , 1.714/61.5(0.3%) , 1.714/68(0.3%) , 1.711/74(0.3%) , 1.711/55.5(0.3%)

Fructose (library entry number =5)
Hit ratio(% of total spectral intensity for metabolite): 60.65% (13 of 27 peaks were found)
Peaks found: chem shift/row (% of total intensity)
3.571/50(14.6%) , 3.571/80(14.6%) , 3.808/52(7.7%) , 3.808/78(7.7%) , 3.908/48(2.7%) , 3.908/82(2.7%) , 4.031/49(2.6%) , 4.031/81(2.6%) , 3.662/65(1.7%) , 3.582/49.5(1.4%) , 3.582/80(1.4%) , 3.571/65(0.8%) , 4.041/64.5(0.2%)
Peaks not found: chem shift/row (% of total intensity)
3.72/50(13.4%) , 3.72/80(13.4%) , 3.908/56(2.4%) , 3.908/74(2.4%) , 3.683/57.5(1.3%) , 3.683/72.5(1.3%) , 3.605/49(1.2%) , 3.605/80.5(1.2%) , 4.004/65(0.8%) , 4.119/70(0.6%) , 4.119/60(0.6%) , 3.582/18(0.3%) , 3.582/111.5(0.3%) , 3.571/33.5(0.2%)

Sucrose (library entry number =4)
Hit ratio(% of total spectral intensity for metabolite): 43.69% (13 of 53 peaks were found)
Peaks found: chem shift/row (% of total intensity)
3.693/65(15.9%) , 3.77/65(6.9%) , 3.476/65(2.8%) , 3.571/48(2.7%) , 3.571/82(2.7%) , 3.826/61(2.5%) , 3.826/69(2.5%) , 3.826/61(2.2%) , 3.826/69(2.2%) , 3.851/79(1.3%) , 3.851/51(1.3%) , 3.86/65(0.5%) , 4.078/65(0.2%)
Peaks not found: chem shift/row (% of total intensity)
3.77/89(5.3%) , 3.77/41(5.3%) , 4.222/54(5.2%) , 4.222/76(5.2%) , 5.414/60(3.5%) , 5.414/70(3.5%) , 3.571/57(2.6%) , 3.571/73(2.6%) , 4.057/65(2.3%) , 3.81/40(1.4%) , 3.81/90(1.4%) , 3.476/41(1.4%) , 3.476/89(1.4%) , 4.057/43.5(1.2%) , 4.057/86.5(1.2%) , 3.855/81(0.9%) , 4.065/54.5(0.9%) , 4.065/75.5(0.9%) , 3.849/80(0.9%) , 3.849/50(0.9%) , 3.693/98(0.8%) , 3.693/32(0.8%) , 3.571/52(0.8%) , 3.571/78(0.8%) , 3.849/64.5(0.6%) , 4.048/54(0.5%) , 4.048/76(0.5%) , 3.733/40(0.4%) , 3.733/89(0.4%) , 3.826/36(0.4%) , 3.826/93.5(0.4%) , 3.851/64.5(0.3%) , 3.826/23.5(0.2%) , 3.826/105.5(0.2%) , 3.826/93(0.2%) , 3.826/36(0.2%) , 4.048/65(0.2%) , 4.039/60(0.2%) , 4.039/70(0.2%) , 4.065/65(0.2%)

Glutathione (reduced) (library entry number =92)
Hit ratio(% of total spectral intensity for metabolite): 61.66% (20 of 43 peaks were found)
Peaks found: chem shift/row (% of total intensity)
3.791/65(14.2%) , 3.781/65(13.5%) , 2.171/73.5(4.9%) , 3.791/49(4.2%) , 3.791/81(4.2%) , 3.781/49(4.1%) , 3.781/81(4.1%) , 2.171/37(1.6%) , 2.171/92(1.6%) , 2.955/81(1.6%) , 2.955/49(1.6%) , 2.955/48(1%) , 2.955/47.5(0.9%) , 2.955/82(0.9%) , 2.552/65.5(0.7%) , 2.568/65.5(0.6%) , 2.552/65.5(0.6%) , 2.955/82.5(0.6%) , 2.552/64.5(0.4%) , 2.541/64(0.3%)
Peaks not found: chem shift/row (% of total intensity)
2.171/56(4.9%) , 2.558/71.5(3.5%) , 2.558/58(3.5%) , 2.966/46.5(2%) , 2.966/82.5(2%) , 2.983/82(1.9%) , 2.983/46.5(1.9%) , 2.977/82(1.6%) , 2.977/47.5(1.6%) , 2.976/82(1.6%) , 2.976/47.5(1.6%) , 2.963/47(1.5%) , 2.963/83(1.5%) , 3.305/46.5(1.4%) , 3.305/83.5(1.4%) , 3.317/84(1.3%) , 3.317/46(1.3%) , 2.966/52.5(0.8%) , 2.966/75.5(0.7%) , 2.558/91(0.7%) , 2.558/39(0.7%) , 2.964/46(0.4%) , 2.964/83.5(0.4%)

Asparagine (library entry number =72)
Hit ratio(% of total spectral intensity for metabolite): 90.92% (19 of 29 peaks were found)
Peaks found: chem shift/row (% of total intensity)
4.008/50(10.3%) , 4.008/80(10.3%) , 4.008/61(8.8%) , 4.008/69(8.8%) , 2.87/53(5.7%) , 2.87/77(5.7%) , 2.87/34(5.6%) , 2.87/96(5.6%) , 2.955/49(5.5%) , 2.955/81(5.5%) , 2.955/37(5.2%) , 2.955/93(5.2%) , 2.939/65(2.1%) , 2.85/64.5(1.9%) , 2.95/65(1.4%) , 2.908/34(1.2%) , 2.908/96(1.2%) , 2.87/52(0.6%) , 2.87/78(0.6%)
Peaks not found: chem shift/row (% of total intensity)
2.91/96.5(1.4%) , 2.91/33.5(1.4%) , 2.884/64.5(1.2%) , 2.884/65.5(1.2%) , 2.908/112(0.8%) , 2.908/18(0.8%) , 2.91/112(0.6%) , 2.91/18(0.6%) , 2.939/127(0.5%) , 2.939/4(0.4%)

Lysine (library entry number =81)
Hit ratio(% of total spectral intensity for metabolite): 43.16% (2 of 13 peaks were found)
Peaks found: chem shift/row (% of total intensity)
3.038/46(21.6%) , 3.038/84(21.6%)
Peaks not found: chem shift/row (% of total intensity)
3.763/65(15.5%) , 3.038/64(9.1%) , 3.038/66(9.1%) , 3.763/49(8.9%) , 3.763/81(8.9%) , 1.909/43.5(1.3%) , 1.909/86.5(1.3%) , 1.733/47(1.1%) , 1.733/83(1.1%) , 1.733/43(0.4%) , 1.733/87(0.4%)

Alanine (library entry number =66)
Hit ratio(% of total spectral intensity for metabolite): 94.17% (4 of 6 peaks were found)
Peaks found: chem shift/row (% of total intensity)
1.486/56(36.1%) , 1.486/74(36.1%) , 3.794/56(10.9%) , 3.794/74(10.9%)
Peaks not found: chem shift/row (% of total intensity)
3.794/93(2.9%) , 3.794/37(2.9%)

Sucrose-6-phosphate (library entry number =188)
Hit ratio(% of total spectral intensity for metabolite): 46.74% (5 of 24 peaks were found)
Peaks found: chem shift/row (% of total intensity)
3.753/65(29.5%) , 3.8/65(7.9%) , 3.398/65(5.8%) , 3.794/55(1.8%) , 3.794/75(1.8%)
Peaks not found: chem shift/row (% of total intensity)
3.8/89(6.4%) , 3.8/41(6.4%) , 3.398/40(4%) , 3.398/90(4%) , 5.42/60(4%) , 5.42/70(4%) , 3.558/82(3.3%) , 3.558/48(3.3%) , 3.558/73.5(3.1%) , 3.558/56.5(3.1%) , 3.881/52(1.8%) , 3.881/78(1.8%) , 3.794/42(1.7%) , 3.794/88(1.7%) , 3.881/46(1.5%) , 3.881/84(1.5%) , 3.558/52(0.8%) , 3.558/78(0.8%) , 3.794/65(0.3%)

Isoleucine (library entry number =68)
Hit ratio(% of total spectral intensity for metabolite): 75.57% (5 of 22 peaks were found)
Peaks found: chem shift/row (% of total intensity)
0.942/65(20.1%) , 1.014/56(19.2%) , 1.014/74(19.2%) , 0.942/46(8.5%) , 0.942/84(8.5%)
Peaks not found: chem shift/row (% of total intensity)
3.677/60(6.8%) , 3.677/70(6.8%) , 1.263/45(0.9%) , 1.263/85(0.9%) , 1.263/81(0.8%) , 1.263/49(0.8%) , 1.263/27(0.8%) , 1.263/103(0.8%) , 1.263/61(0.8%) , 1.263/69(0.8%) , 1.472/65(0.8%) , 1.472/79(0.6%) , 1.472/51(0.6%) , 1.472/98(0.6%) , 1.472/32(0.6%) , 1.472/44(0.5%) , 1.472/86(0.5%)

Glycine (library entry number =80)
Hit ratio(% of total spectral intensity for metabolite): 90% (1 of 1 peaks were found)
Peaks found: chem shift/row (% of total intensity)
3.572/65(100%)
Peaks not found: chem shift/row (% of total intensity)


Carnitine (library entry number =120)
Hit ratio(% of total spectral intensity for metabolite): 94% (4 of 8 peaks were found)
Peaks found: chem shift/row (% of total intensity)
3.225/65(85.7%) , 3.429/65(4.1%) , 2.437/58(2.1%) , 2.437/72(2.1%)
Peaks not found: chem shift/row (% of total intensity)
2.45/73(2%) , 2.45/57(2%) , 3.435/70(1%) , 3.435/60(1%)

Histamine (library entry number =94)
Hit ratio(% of total spectral intensity for metabolite): 44.34% (3 of 12 peaks were found)
Peaks found: chem shift/row (% of total intensity)
3.294/65(28.7%) , 3.042/65(9.4%) , 8.147/65(6.3%)
Peaks not found: chem shift/row (% of total intensity)
3.294/83(12%) , 3.294/47(12%) , 8.095/65(6.5%) , 7.977/65(6.2%) , 7.158/65(4.3%) , 3.042/47(3.7%) , 3.042/83(3.7%) , 7.158/62(3.6%) , 7.158/68(3.6%)

N-Acetylaspartate (NAA) (library entry number =86)
Hit ratio(% of total spectral intensity for metabolite): 92.83% (9 of 13 peaks were found)
Peaks found: chem shift/row (% of total intensity)
2.027/65(79.5%) , 2.493/45(2.5%) , 2.493/85(2.5%) , 2.504/45(2.4%) , 2.504/85(2.4%) , 2.506/57(0.9%) , 2.506/72(0.9%) , 2.506/32.5(0.9%) , 2.506/97(0.9%)
Peaks not found: chem shift/row (% of total intensity)
2.691/44(1.8%) , 2.691/86(1.8%) , 2.701/84(1.8%) , 2.701/46(1.8%)

Argininosuccinic acid (library entry number =109)
Hit ratio(% of total spectral intensity for metabolite): 65.12% (15 of 35 peaks were found)
Peaks found: chem shift/row (% of total intensity)
6.526/65(19.9%) , 3.282/65(5.9%) , 3.781/65(5.8%) , 2.672/44(3.3%) , 2.672/86(3.3%) , 2.672/45(3.2%) , 2.672/85(3.2%) , 2.672/44(3.1%) , 2.672/86(3.1%) , 2.672/47.5(3.1%) , 2.672/82.5(3.1%) , 3.781/81(2.9%) , 3.781/49(2.9%) , 3.282/83(1.1%) , 3.282/47(1.1%)
Peaks not found: chem shift/row (% of total intensity)
2.68/45(3.1%) , 2.68/85(3.1%) , 2.379/45.5(2.5%) , 2.379/84.5(2.5%) , 2.359/45(2.4%) , 2.359/85(2.4%) , 2.827/48(2%) , 2.827/82(2%) , 2.369/58.5(1.8%) , 2.369/71(1.8%) , 2.369/97.5(1.7%) , 2.369/32(1.7%) , 2.827/40(1.4%) , 2.827/89.5(1.4%) , 4.307/74(1.3%) , 4.307/56(1.3%) , 4.307/48(1.1%) , 4.307/82(1.1%) , 2.369/38.5(0.2%) , 2.369/92(0.2%)

Valine (library entry number =36)
Hit ratio(% of total spectral intensity for metabolite): 74.04% (4 of 14 peaks were found)
Peaks found: chem shift/row (% of total intensity)
0.994/56(19%) , 0.994/74(19%) , 1.047/56(18%) , 1.047/74(18%)
Peaks not found: chem shift/row (% of total intensity)
3.617/59(10.4%) , 3.617/71(10.4%) , 2.276/59(1%) , 2.276/71(1%) , 2.276/41(0.7%) , 2.276/89(0.7%) , 2.276/53(0.7%) , 2.276/77(0.7%) , 2.276/35(0.2%) , 2.276/95(0.2%)

Acetic acid (library entry number =117)
Hit ratio(% of total spectral intensity for metabolite): 90% (1 of 1 peaks were found)
Peaks found: chem shift/row (% of total intensity)
1.925/65(100%)
Peaks not found: chem shift/row (% of total intensity)


Taurine (library entry number =181)
Hit ratio(% of total spectral intensity for metabolite): 67.93% (4 of 6 peaks were found)
Peaks found: chem shift/row (% of total intensity)
3.429/65(25.2%) , 3.272/65(19.1%) , 3.272/48(11.8%) , 3.272/82(11.8%)
Peaks not found: chem shift/row (% of total intensity)
3.429/48(16%) , 3.429/82(16%)

Malonyl coenzyme A (library entry number =145)
Hit ratio(% of total spectral intensity for metabolite): 54.63% (6 of 25 peaks were found)
Peaks found: chem shift/row (% of total intensity)
3.544/65(22.9%) , 8.279/65(16.7%) , 3.137/65(12.7%) , 2.44/65(1.4%) , 2.662/65(0.6%) , 0.853/65(0.4%)
Peaks not found: chem shift/row (% of total intensity)
8.551/65(10%) , 0.724/65(7.2%) , 0.862/65(5.3%) , 6.178/65(4.6%) , 6.164/65(4.2%) , 4.004/65(3.1%) , 3.031/65(1.9%) , 3.677/65(1.8%) , 3.031/82(1%) , 3.031/48(1%) , 0.737/65(0.9%) , 2.353/65(0.8%) , 3.353/57(0.7%) , 3.353/73(0.7%) , 2.622/65(0.7%) , 2.44/48(0.5%) , 2.44/82(0.5%) , 3.353/89(0.3%) , 3.353/41(0.3%)

Glutathione (oxidised) (library entry number =91)
Hit ratio(% of total spectral intensity for metabolite): 56.94% (24 of 50 peaks were found)
Peaks found: chem shift/row (% of total intensity)
3.781/65(15.8%) , 3.781/81(5.7%) , 3.781/49(5.7%) , 2.171/57(3.7%) , 2.171/73(3.7%) , 2.516/65(2.3%) , 2.516/65(2.1%) , 2.541/65(2%) , 2.541/65(2%) , 2.171/37(1.8%) , 2.171/93(1.8%) , 2.541/45(1.3%) , 2.541/85(1.3%) , 2.541/45(1.2%) , 2.541/85(1.2%) , 3.8/64.5(1.2%) , 3.8/64.5(1.2%) , 3.77/64.5(1.1%) , 3.781/64.5(1%) , 2.529/61.5(0.2%) , 2.529/68.5(0.2%) , 2.516/103(0.2%) , 2.516/26(0.2%) , 2.541/103.5(0.2%)
Peaks not found: chem shift/row (% of total intensity)
2.971/47(4.1%) , 2.971/83(4.1%) , 3.306/47(3.7%) , 3.306/83(3.7%) , 3.317/47(3.4%) , 3.317/83(3.4%) , 2.991/47(3.3%) , 2.991/83(3.3%) , 5.716/65(1.9%) , 2.54/76(1.6%) , 2.54/54(1.6%) , 2.516/45(1.2%) , 2.516/85(1.2%) , 2.516/45(1.1%) , 2.516/85(1.1%) , 2.54/33(0.9%) , 2.54/97(0.9%) , 2.54/13.5(0.4%) , 2.54/116(0.4%) , 2.498/62(0.3%) , 2.498/68(0.3%) , 2.54/61(0.2%) , 2.54/69(0.2%) , 2.541/27(0.2%) , 2.524/61(0.2%) , 2.524/69(0.2%)

Creatine (library entry number =122)
Hit ratio(% of total spectral intensity for metabolite): 77.88% (1 of 2 peaks were found)
Peaks found: chem shift/row (% of total intensity)
3.042/65(77.9%)
Peaks not found: chem shift/row (% of total intensity)
3.934/65(22.1%)

3-Methylhistidine (library entry number =74)
Hit ratio(% of total spectral intensity for metabolite): 86.95% (7 of 15 peaks were found)
Peaks found: chem shift/row (% of total intensity)
3.742/65(71%) , 3.963/82(5.3%) , 3.963/48(5.3%) , 3.314/52(1.5%) , 3.314/78(1.5%) , 3.249/76(1.2%) , 3.249/54(1.2%)
Peaks not found: chem shift/row (% of total intensity)
3.963/64(5.1%) , 3.314/93(1.4%) , 3.314/37(1.4%) , 8.069/68(1.2%) , 8.069/61.5(1.2%) , 3.249/35(0.9%) , 3.249/95(0.9%) , 7.131/65(0.9%)

Phosphocreatine (library entry number =114)
Hit ratio(% of total spectral intensity for metabolite): 100% (2 of 2 peaks were found)
Peaks found: chem shift/row (% of total intensity)
3.049/65(80.9%) , 3.951/65(19.1%)
Peaks not found: chem shift/row (% of total intensity)


Uridine 5-diphosphoglucose (library entry number =165)
Hit ratio(% of total spectral intensity for metabolite): 49.79% (15 of 35 peaks were found)
Peaks found: chem shift/row (% of total intensity)
7.949/75(17.7%) , 7.949/55(17.7%) , 3.781/65(3.8%) , 3.476/65(2.6%) , 3.794/55(1%) , 3.794/75(1%) , 3.55/56.5(0.7%) , 3.55/73.5(0.7%) , 3.55/48(0.7%) , 3.55/81.5(0.7%) , 3.55/48(0.7%) , 3.55/82(0.7%) , 3.55/48(0.7%) , 3.55/56(0.6%) , 3.55/73(0.6%)
Peaks not found: chem shift/row (% of total intensity)
5.985/75(13.3%) , 5.985/55(13.3%) , 3.781/41(3%) , 3.781/89(3%) , 3.476/89(2.1%) , 3.476/40.5(2.1%) , 5.995/65(1.9%) , 3.87/46(1.2%) , 3.87/83(1.2%) , 5.6/60.5(1.2%) , 5.6/69.5(1.2%) , 5.614/60.5(1.2%) , 5.614/69.5(1.2%) , 5.995/55(1%) , 5.995/75(1%) , 5.985/64.5(0.7%) , 3.794/42.5(0.3%) , 3.794/87.5(0.3%) , 3.87/51.5(0.3%) , 3.87/78.5(0.3%)

Ornithine (library entry number =79)
Hit ratio(% of total spectral intensity for metabolite): 58.34% (4 of 23 peaks were found)
Peaks found: chem shift/row (% of total intensity)
3.068/65(25.1%) , 3.791/65(17.4%) , 3.791/49(7.9%) , 3.791/81(7.9%)
Peaks not found: chem shift/row (% of total intensity)
3.068/84(16.7%) , 3.068/46(16.7%) , 1.949/65(0.9%) , 1.836/103(0.8%) , 1.836/27(0.8%) , 1.946/53(0.6%) , 1.946/78(0.5%) , 1.841/62(0.5%) , 1.841/68(0.5%) , 1.949/31(0.5%) , 1.949/40(0.4%) , 1.946/41(0.4%) , 1.946/40(0.4%) , 1.946/100(0.4%) , 1.946/31(0.4%) , 1.949/53(0.3%) , 1.949/77(0.3%) , 1.949/72(0.3%) , 1.949/57(0.3%)

Tyrosine (library entry number =208)
Hit ratio(% of total spectral intensity for metabolite): 61.6% (4 of 18 peaks were found)
Peaks found: chem shift/row (% of total intensity)
6.908/76(20.3%) , 6.908/54(20.3%) , 7.199/54(10.5%) , 7.199/76(10.5%)
Peaks not found: chem shift/row (% of total intensity)
3.947/62(7.1%) , 3.947/68(7.1%) , 3.947/48.5(5.5%) , 3.947/81.5(5.5%) , 6.908/47(1.6%) , 6.908/83(1.6%) , 3.057/56(1.5%) , 3.057/74(1.5%) , 3.057/36(1.4%) , 3.057/94(1.4%) , 3.202/90(1%) , 3.202/40(1%) , 3.202/53(1%) , 3.202/77(1%)

Formic acid (library entry number =148)
Hit ratio(% of total spectral intensity for metabolite): 90% (1 of 1 peaks were found)
Peaks found: chem shift/row (% of total intensity)
8.461/65(100%)
Peaks not found: chem shift/row (% of total intensity)


Anserine nitrate (library entry number =15)
Hit ratio(% of total spectral intensity for metabolite): 67.7% (12 of 42 peaks were found)
Peaks found: chem shift/row (% of total intensity)
3.781/65(49.3%) , 3.225/63.5(3.9%) , 3.225/66.5(3.9%) , 3.038/85(1.3%) , 3.038/45(1.3%) , 3.038/85(1.3%) , 3.038/45(1.3%) , 2.662/45(1.2%) , 2.662/85(1.2%) , 2.65/65(1%) , 2.662/65(1%) , 3.206/65(0.9%)
Peaks not found: chem shift/row (% of total intensity)
3.227/44.5(2%) , 3.227/85.5(2%) , 3.225/49.5(2%) , 3.225/80.5(2%) , 2.659/44(1.7%) , 2.659/86(1.7%) , 3.235/84.5(1.5%) , 3.235/45.5(1.5%) , 3.24/84.5(1.5%) , 3.24/45.5(1.5%) , 2.694/65(1.2%) , 2.694/46.5(1.1%) , 2.694/83.5(1.1%) , 2.681/65(1%) , 2.723/45(0.9%) , 2.723/85(0.9%) , 2.723/43(0.8%) , 2.723/86.5(0.8%) , 2.681/85.5(0.8%) , 2.706/25(0.6%) , 2.706/104(0.6%) , 2.709/64(0.6%) , 2.659/61(0.6%) , 2.659/69(0.6%) , 2.662/103(0.6%) , 2.662/26.5(0.6%) , 2.709/44.5(0.6%) , 2.709/85.5(0.6%) , 2.659/102(0.5%) , 2.659/27(0.5%)

Citric acid (library entry number =14)
Hit ratio(% of total spectral intensity for metabolite): 100% (4 of 4 peaks were found)
Peaks found: chem shift/row (% of total intensity)
2.542/46(26.2%) , 2.542/84(26.2%) , 2.672/46(23.8%) , 2.672/84(23.8%)
Peaks not found: chem shift/row (% of total intensity)


Uridine-5-diphospho-N-acetylglucosamine (library entry number =171)
Hit ratio(% of total spectral intensity for metabolite): 89.67% (5 of 13 peaks were found)
Peaks found: chem shift/row (% of total intensity)
2.085/65(51.5%) , 7.949/55(11%) , 7.949/75(11%) , 5.976/55(8%) , 5.976/75(8%)
Peaks not found: chem shift/row (% of total intensity)
3.561/65(1.7%) , 3.816/65(1.5%) , 5.976/65(1.3%) , 5.989/65(1.2%) , 3.816/41(1.2%) , 3.816/89(1.2%) , 3.561/89.5(1.1%) , 3.561/40.5(1.1%)

Methionine (library entry number =82)
Hit ratio(% of total spectral intensity for metabolite): 95.05% (4 of 7 peaks were found)
Peaks found: chem shift/row (% of total intensity)
2.144/65(80.1%) , 2.65/65(6%) , 2.65/84(4.4%) , 2.65/46(4.4%)
Peaks not found: chem shift/row (% of total intensity)
3.863/81(1.7%) , 3.863/49(1.7%) , 3.863/65(1.5%)

Glycerol (library entry number =161)
Hit ratio(% of total spectral intensity for metabolite): 48.51% (11 of 33 peaks were found)
Peaks found: chem shift/row (% of total intensity)
3.566/58(10.1%) , 3.566/72(10.1%) , 3.566/88(9.1%) , 3.566/42(9.1%) , 3.791/65(3.5%) , 3.791/49(1.5%) , 3.791/81(1.5%) , 3.55/57(1%) , 3.55/73(1%) , 3.616/14(0.9%) , 3.616/116(0.9%)
Peaks not found: chem shift/row (% of total intensity)
3.66/86(9.9%) , 3.66/44(9.9%) , 3.66/56(8.6%) , 3.66/74(8.6%) , 3.791/53(1.5%) , 3.791/77(1.5%) , 3.578/57(1.5%) , 3.578/73(1.5%) , 3.791/58(0.8%) , 3.791/72(0.8%) , 3.791/92(0.7%) , 3.791/37(0.7%) , 3.628/12(0.6%) , 3.628/118(0.6%) , 3.578/87(0.6%) , 3.578/43(0.6%) , 3.66/50(0.6%) , 3.66/80(0.6%) , 3.616/103(0.6%) , 3.616/26.5(0.6%) , 3.55/87.5(0.3%) , 3.55/42(0.3%)

Succinic acid (library entry number =152)
Hit ratio(% of total spectral intensity for metabolite): 90% (1 of 1 peaks were found)
Peaks found: chem shift/row (% of total intensity)
2.408/65(100%)
Peaks not found: chem shift/row (% of total intensity)


Tartaric acid (library entry number =153)
Hit ratio(% of total spectral intensity for metabolite): 90% (1 of 1 peaks were found)
Peaks found: chem shift/row (% of total intensity)
4.331/65(100%)
Peaks not found: chem shift/row (% of total intensity)


Pyroglutamic acid (library entry number =127)
Hit ratio(% of total spectral intensity for metabolite): 62.52% (12 of 80 peaks were found)
Peaks found: chem shift/row (% of total intensity)
2.408/65(11.4%) , 2.408/65(9.9%) , 2.408/86(8.8%) , 2.408/44(8.8%) , 2.408/86(7.5%) , 2.408/44(7.5%) , 2.037/75(2%) , 2.037/55(2%) , 2.506/71(1.9%) , 2.506/59(1.9%) , 2.504/65(0.5%) , 2.055/65(0.2%)
Peaks not found: chem shift/row (% of total intensity)
2.506/38(1.7%) , 2.506/92(1.7%) , 2.037/63.5(1.5%) , 2.037/66.5(1.5%) , 2.037/42(1.5%) , 2.037/88(1.5%) , 2.506/17(1.1%) , 2.506/112(1.1%) , 2.037/22(0.9%) , 2.037/108(0.9%) , 2.39/65(0.9%) , 2.506/80(0.9%) , 2.506/49.5(0.9%) , 4.184/61(0.8%) , 4.184/69(0.8%) , 2.037/96(0.8%) , 2.037/34(0.8%) , 4.184/84(0.8%) , 4.184/46(0.8%) , 2.03/64(0.7%) , 2.03/66(0.7%) , 2.525/54(0.6%) , 2.525/75(0.6%) , 2.501/48(0.6%) , 2.501/81.5(0.6%) , 2.501/65(0.5%) , 2.501/62(0.4%) , 2.501/68(0.4%) , 2.504/48(0.4%) , 2.504/81.5(0.4%) , 2.496/75(0.4%) , 2.496/55(0.4%) , 2.519/48.5(0.4%) , 2.519/81.5(0.4%) , 2.494/75.5(0.4%) , 2.494/54.5(0.4%) , 2.03/48(0.4%) , 2.03/82(0.4%) , 2.504/75.5(0.4%) , 2.504/54.5(0.4%) , 2.519/65(0.4%) , 2.519/63(0.4%) , 2.519/67(0.4%) , 2.03/71(0.3%) , 2.03/59(0.3%) , 2.03/46(0.3%) , 2.03/84(0.3%) , 2.501/59(0.3%) , 2.501/71(0.3%) , 2.501/75(0.3%) , 2.501/55(0.3%) , 2.519/54.5(0.3%) , 2.519/75(0.3%) , 2.03/29.5(0.2%) , 2.03/100.5(0.2%) , 2.501/101.5(0.2%) , 2.501/28(0.2%) , 2.496/48(0.2%) , 2.496/82(0.2%) , 2.03/55(0.2%) , 2.03/75(0.2%) , 2.519/28(0.2%) , 2.519/101(0.2%) , 2.525/68.5(0.2%) , 2.525/62(0.2%) , 2.525/65(0.1%) , 2.501/35.5(0.1%) , 2.501/94.5(0.1%)

Pyruvic acid (library entry number =101)
Hit ratio(% of total spectral intensity for metabolite): 90% (1 of 1 peaks were found)
Peaks found: chem shift/row (% of total intensity)
2.371/65(100%)
Peaks not found: chem shift/row (% of total intensity)


N-Acetylneuraminic acid (library entry number =193)
Hit ratio(% of total spectral intensity for metabolite): 73.89% (10 of 27 peaks were found)
Peaks found: chem shift/row (% of total intensity)
2.062/65(59.8%) , 3.626/58(2%) , 3.626/72(2%) , 3.851/53(1.9%) , 3.851/77(1.9%) , 3.992/51.5(1.8%) , 3.992/78.5(1.8%) , 3.77/65(1.4%) , 3.77/49(0.7%) , 3.77/81(0.7%)
Peaks not found: chem shift/row (% of total intensity)
2.046/65(5.9%) , 3.626/42(1.8%) , 3.626/88(1.8%) , 1.83/65(1.7%) , 2.238/65(1.7%) , 3.851/46(1.5%) , 3.851/84(1.5%) , 2.222/55(1.3%) , 2.222/75(1.3%) , 1.83/96(1.1%) , 1.83/34(1.1%) , 2.222/88(1%) , 2.222/42(1%) , 3.77/58.5(0.9%) , 3.77/71.5(0.9%) , 3.77/88(0.7%) , 3.77/42(0.7%)

Cysteamine (library entry number =150)
Hit ratio(% of total spectral intensity for metabolite): 56.88% (2 of 6 peaks were found)
Peaks found: chem shift/row (% of total intensity)
3.398/65(32.3%) , 3.042/65(24.6%)
Peaks not found: chem shift/row (% of total intensity)
3.398/48(12.2%) , 3.398/82(12.2%) , 3.042/48(9.3%) , 3.042/82(9.3%)

Propionic acid (library entry number =154)
Hit ratio(% of total spectral intensity for metabolite): 91.37% (5 of 7 peaks were found)
Peaks found: chem shift/row (% of total intensity)
1.06/65(33.9%) , 1.06/45(14.4%) , 1.06/85(14.4%) , 2.188/55(14.3%) , 2.188/75(14.3%)
Peaks not found: chem shift/row (% of total intensity)
2.188/94(4.3%) , 2.188/36(4.3%)

N-acetylglucosamine-1-phosphate (library entry number =175)
Hit ratio(% of total spectral intensity for metabolite): 92.72% (8 of 11 peaks were found)
Peaks found: chem shift/row (% of total intensity)
2.071/65(81.8%) , 3.505/65(2.9%) , 3.505/89(1.9%) , 3.505/41(1.9%) , 3.778/56(1.1%) , 3.778/74(1.1%) , 3.778/42.5(1%) , 3.778/87.5(1%)
Peaks not found: chem shift/row (% of total intensity)
3.806/65(3.3%) , 3.806/40(2%) , 3.806/90(2%)

Thiamine (library entry number =206)
Hit ratio(% of total spectral intensity for metabolite): 68.09% (3 of 11 peaks were found)
Peaks found: chem shift/row (% of total intensity)
2.504/65(43.1%) , 2.568/65(23.1%) , 3.187/65(1.9%)
Peaks not found: chem shift/row (% of total intensity)
8.047/65(8%) , 3.89/65(6.7%) , 3.89/50(4.3%) , 3.89/80(4.3%) , 9.432/65(4.2%) , 5.455/65(2.7%) , 3.187/50(0.9%) , 3.187/80(0.9%)

N-Acetylglucosamine (library entry number =174)
Hit ratio(% of total spectral intensity for metabolite): 89.91% (4 of 9 peaks were found)
Peaks found: chem shift/row (% of total intensity)
2.055/65(85.5%) , 3.77/65(2.4%) , 3.794/56(1%) , 3.794/74(1%)
Peaks not found: chem shift/row (% of total intensity)
3.497/65(2.8%) , 3.77/40(1.9%) , 3.77/90(1.9%) , 3.497/89(1.8%) , 3.497/41(1.8%)

Butyric acid (library entry number =119)
Hit ratio(% of total spectral intensity for metabolite): 40.12% (2 of 12 peaks were found)
Peaks found: chem shift/row (% of total intensity)
0.898/65(28.6%) , 2.161/65(11.5%)
Peaks not found: chem shift/row (% of total intensity)
0.898/84(12%) , 0.898/46(12%) , 2.161/84(7.9%) , 2.161/46(7.9%) , 1.561/56(6%) , 1.561/74(6%) , 1.561/93(3.3%) , 1.561/37(3.3%) , 1.561/112(0.7%) , 1.561/18(0.7%)

Glycolic acid (library entry number =53)
Hit ratio(% of total spectral intensity for metabolite): 90% (1 of 1 peaks were found)
Peaks found: chem shift/row (% of total intensity)
3.951/65(100%)
Peaks not found: chem shift/row (% of total intensity)


4-Methyl-2-oxovaleric acid (library entry number =98)
Hit ratio(% of total spectral intensity for metabolite): 71.49% (2 of 9 peaks were found)
Peaks found: chem shift/row (% of total intensity)
0.939/73.5(35.7%) , 0.939/56.5(35.7%)
Peaks not found: chem shift/row (% of total intensity)
2.614/56(12.6%) , 2.614/74(12.6%) , 2.097/65(0.9%) , 2.097/48(0.8%) , 2.097/82(0.8%) , 2.097/100(0.4%) , 2.097/30(0.4%)

N-Acetylmethionine (library entry number =137)
Hit ratio(% of total spectral intensity for metabolite): 65.03% (1 of 2 peaks were found)
Peaks found: chem shift/row (% of total intensity)
2.113/65(65%)
Peaks not found: chem shift/row (% of total intensity)
2.039/65(35%)

Cysteine (library entry number =63)
Hit ratio(% of total spectral intensity for metabolite): 42.54% (6 of 15 peaks were found)
Peaks found: chem shift/row (% of total intensity)
3.981/65(12.5%) , 3.981/77.5(11.8%) , 3.981/52.5(11.8%) , 3.015/64(2.6%) , 3.068/64(2.1%) , 3.11/64(1.7%)
Peaks not found: chem shift/row (% of total intensity)
3.039/50.5(8.1%) , 3.039/79.5(8.1%) , 3.039/41.5(7.5%) , 3.039/88.5(7.5%) , 3.11/91(6%) , 3.11/39(6%) , 3.11/53.5(5.9%) , 3.11/76.5(5.9%) , 3.09/64(2.5%)

3-Methyl-2-oxovaleric acid (library entry number =97)
Hit ratio(% of total spectral intensity for metabolite): 68.07% (5 of 21 peaks were found)
Peaks found: chem shift/row (% of total intensity)
1.102/56(24.3%) , 1.102/74(24.3%) , 0.898/65(17.4%) , 2.932/56(1%) , 2.932/74(1%)
Peaks not found: chem shift/row (% of total intensity)
0.898/46(8.1%) , 0.898/84(8.1%) , 1.703/65(2.2%) , 1.703/47(2%) , 1.703/83(2%) , 1.46/48(1.3%) , 1.46/82(1.3%) , 1.703/29(1.1%) , 1.703/101(1.1%) , 1.46/65(1%) , 1.46/29(0.9%) , 1.46/101(0.9%) , 2.932/91(0.7%) , 2.932/39(0.7%) , 1.46/10(0.2%) , 1.46/120(0.2%)

Ergothioneine (library entry number =1)
Hit ratio(% of total spectral intensity for metabolite): 85.64% (1 of 7 peaks were found)
Peaks found: chem shift/row (% of total intensity)
3.272/65(85.6%)
Peaks not found: chem shift/row (% of total intensity)
6.805/64(3.5%) , 6.805/66(3.5%) , 3.889/75(1.9%) , 3.889/55(1.9%) , 3.889/85(1.8%) , 3.889/45(1.8%)

Acetylcholine (library entry number =22)
Hit ratio(% of total spectral intensity for metabolite): 100% (2 of 2 peaks were found)
Peaks found: chem shift/row (% of total intensity)
3.225/65(57.1%) , 2.153/65(42.9%)
Peaks not found: chem shift/row (% of total intensity)


Malonic acid (library entry number =134)
Hit ratio(% of total spectral intensity for metabolite): 90% (1 of 1 peaks were found)
Peaks found: chem shift/row (% of total intensity)
3.137/65(100%)
Peaks not found: chem shift/row (% of total intensity)


Ethanol (library entry number =203)
Hit ratio(% of total spectral intensity for metabolite): 60.06% (3 of 7 peaks were found)
Peaks found: chem shift/row (% of total intensity)
1.19/65(31.3%) , 3.663/56(14.4%) , 3.663/74(14.4%)
Peaks not found: chem shift/row (% of total intensity)
1.19/83(15.6%) , 1.19/47(15.6%) , 3.663/38(4.4%) , 3.663/92(4.4%)

Uridine-5-diphosphogalactose (library entry number =189)
Hit ratio(% of total spectral intensity for metabolite): 43.51% (11 of 53 peaks were found)
Peaks found: chem shift/row (% of total intensity)
7.949/55(18.6%) , 7.949/75(18.6%) , 3.753/65(1.7%) , 4.041/65(1.2%) , 3.737/57(0.7%) , 3.737/72.5(0.7%) , 3.737/56.5(0.5%) , 3.737/73.5(0.5%) , 3.723/72(0.5%) , 3.726/65(0.2%) , 3.737/43.5(0.2%)
Peaks not found: chem shift/row (% of total intensity)
5.985/55(15.3%) , 5.985/75(15.3%) , 3.924/82(1.7%) , 3.924/48(1.7%) , 5.652/70(1.6%) , 5.652/60(1.6%) , 3.924/56(1.5%) , 3.924/74(1.5%) , 5.637/60.5(1.5%) , 5.637/69.5(1.5%) , 4.381/60.5(0.8%) , 4.381/69.5(0.8%) , 5.985/64.5(0.6%) , 3.753/81(0.6%) , 3.753/48.5(0.6%) , 3.815/83(0.6%) , 3.815/47(0.6%) , 4.381/65(0.5%) , 3.822/82.5(0.5%) , 3.822/47(0.5%) , 3.815/73(0.5%) , 3.815/56.5(0.5%) , 3.822/56.5(0.5%) , 3.822/73(0.5%) , 3.768/59(0.4%) , 3.768/71(0.4%) , 3.737/85.5(0.3%) , 3.737/44.5(0.3%) , 3.76/55(0.3%) , 3.76/75(0.3%) , 3.753/35(0.3%) , 3.753/94.5(0.3%) , 3.768/40(0.2%) , 3.768/89.5(0.2%) , 3.76/83(0.2%) , 3.778/51.5(0.2%) , 3.778/78.5(0.2%) , 3.76/65(0.2%) , 3.76/44.5(0.2%) , 3.737/85(0.2%) , 3.773/46(0.2%) , 3.773/83.5(0.2%)

Hypotaurine (library entry number =129)
Hit ratio(% of total spectral intensity for metabolite): 66.94% (4 of 6 peaks were found)
Peaks found: chem shift/row (% of total intensity)
3.368/65(24.8%) , 2.65/65(19.1%) , 2.65/47.5(11.5%) , 2.65/82.5(11.5%)
Peaks not found: chem shift/row (% of total intensity)
3.368/48(16.5%) , 3.368/82(16.5%)

2-Aminoisobutyric acid (library entry number =33)
Hit ratio(% of total spectral intensity for metabolite): 90% (1 of 1 peaks were found)
Peaks found: chem shift/row (% of total intensity)
1.493/65(100%)
Peaks not found: chem shift/row (% of total intensity)


Sarcosine (library entry number =75)
Hit ratio(% of total spectral intensity for metabolite): 100% (2 of 2 peaks were found)
Peaks found: chem shift/row (% of total intensity)
2.738/65(61.5%) , 3.61/65(38.5%)
Peaks not found: chem shift/row (% of total intensity)


Hypoxanthine (library entry number =56)
Hit ratio(% of total spectral intensity for metabolite): 46.6% (1 of 2 peaks were found)
Peaks found: chem shift/row (% of total intensity)
8.217/65(46.6%)
Peaks not found: chem shift/row (% of total intensity)
8.194/65(53.4%)

Oxaloacetic acid (library entry number =159)
Hit ratio(% of total spectral intensity for metabolite): 90% (1 of 1 peaks were found)
Peaks found: chem shift/row (% of total intensity)
2.371/65(100%)
Peaks not found: chem shift/row (% of total intensity)


Creatinine (library entry number =29)
Hit ratio(% of total spectral intensity for metabolite): 69.86% (1 of 3 peaks were found)
Peaks found: chem shift/row (% of total intensity)
3.049/65(69.9%)
Peaks not found: chem shift/row (% of total intensity)
4.065/66(15.1%) , 4.065/64(15.1%)

________________________________________________________________________________________________________________

Table 3.  Information to help in the interpretation of the pJRES graphical output of the analysis.
For each peak in the estimate pJRES spectrum (visible in yellow in the associated graphical output file) is given
the chemical shift, intensity and contributing metabolites with percentage contributions.
This table is ordered by intensity, with the most intense estimated pJRES peak detailed first.

Chemical shift	Intensity of estimated pJRES	Contributing metabolites/percentages
3.237	0.2982	Glycerophosphorylcholine(94.3%); Phosphoethanolamine(4.1%); Carnitine(1.4%); Anserine nitrate(0.3%); Acetylcholine(0%); Ergothioneine(0%); Taurine(0%); 
1.332	0.208	Lactic acid(100%); 
3.572	0.07883	Glycine(44.4%); Glucose-6-phosphate(25.7%); Fructose(17.9%); Sucrose(7.6%); myo-Inositol(2.7%); Glycerol(0.9%); Maltose(0.7%); Malonyl coenzyme A(0.1%); Sucrose-6-phosphate(0%); Uridine-5-diphospho-N-acetylglucosamine(0%); Sarcosine(0%); 
3.282	0.06106	myo-Inositol(67.2%); Glucose-6-phosphate(17.6%); Maltose(8.9%); Glycerophosphorylcholine(2.4%); Argininosuccinic acid(1.7%); Taurine(1.3%); Histamine(0.6%); Ergothioneine(0.2%); Carnitine(0.1%); Acetylcholine(0%); 
3.782	0.05637	Glutamine(34.1%); Maltose(29.8%); Glutathione (reduced)(14.2%); Anserine nitrate(7.3%); Glutathione (oxidised)(6.9%); Argininosuccinic acid(2.8%); Uridine 5-diphosphoglucose(1.9%); Alanine(1.2%); Sucrose(0.8%); Sucrose-6-phosphate(0.5%); Ornithine(0.4%); Glycerol(0.1%); N-acetylglucosamine-1-phosphate(0%); N-Acetylglucosamine(0%); Uridine-5-diphosphogalactose(0%); 
3.632	0.04853	myo-Inositol(99.3%); Valine(0.4%); Glycerol(0.1%); N-Acetylneuraminic acid(0.1%); Glycine(0%); Sarcosine(0%); 
3.542	0.04766	myo-Inositol(73.7%); Malonyl coenzyme A(24.1%); Fructose(0.7%); Glucose-6-phosphate(0.6%); Uridine 5-diphosphoglucose(0.5%); Glycine(0.4%); Glycerol(0.1%); Sucrose-6-phosphate(0%); 
3.292	0.04452	Glucose-6-phosphate(46.4%); Maltose(29.7%); myo-Inositol(14.7%); Histamine(6.5%); Glycerophosphorylcholine(2%); Taurine(0.3%); Glutathione (oxidised)(0.2%); Carnitine(0.1%); Ergothioneine(0.1%); Argininosuccinic acid(0%); Acetylcholine(0%); 
4.117	0.03256	Lactic acid(97.9%); Fructose(2.1%); 
3.042	0.03121	Creatine(61.1%); Lysine(18.4%); Histamine(13.3%); Cysteamine(3.3%); Phosphocreatine(2.9%); Anserine nitrate(0.3%); Malonyl coenzyme A(0.3%); Cysteine(0.2%); Creatinine(0.1%); Ornithine(0%); 
3.427	0.02962	Maltose(61.1%); Taurine(28.6%); Carnitine(10.3%); Cysteamine(0%); 
3.692	0.02827	Maltose(56.5%); Sucrose(41.4%); Isoleucine(1.1%); Fructose(1%); Malonyl coenzyme A(0%); Ethanol(0%); 
1.927	0.02807	Acetic acid(100%); N-Acetylmethionine(0%); 
1.487	0.02681	Alanine(99.1%); 2-Aminoisobutyric acid(0.9%); 
3.992	0.02627	Phosphoethanolamine(64.7%); Glucose-6-phosphate(33.5%); N-Acetylneuraminic acid(0.8%); Malonyl coenzyme A(0.7%); Asparagine(0.3%); Cysteine(0%); Fructose(0%); Glycolic acid(0%); 
3.722	0.02534	Fructose(54%); Glucose-6-phosphate(45.6%); 3-Methylhistidine(0.4%); Sucrose-6-phosphate(0%); Uridine-5-diphosphogalactose(0%); 
3.502	0.02482	Glucose-6-phosphate(99.5%); N-acetylglucosamine-1-phosphate(0.4%); N-Acetylglucosamine(0.1%); Malonyl coenzyme A(0%); Glycine(0%); 
0.9423	0.02419	Isoleucine(91.6%); 4-Methyl-2-oxovaleric acid(5.7%); Leucine(2.7%); Valine(0%); Butyric acid(0%); 3-Methyl-2-oxovaleric acid(0%); 
3.977	0.02206	Phosphoethanolamine(69.8%); Maltose(29.9%); Cysteine(0.3%); Glycolic acid(0%); Phosphocreatine(0%); 
1.012	0.02192	Isoleucine(96.5%); Valine(2.6%); Leucine(0.8%); 4-Methyl-2-oxovaleric acid(0%); Propionic acid(0%); 
4.007	0.02117	Glucose-6-phosphate(46.1%); Asparagine(42.1%); Malonyl coenzyme A(7.3%); Fructose(4.4%); Phosphoethanolamine(0.3%); Glycolic acid(0%); 
2.027	0.01967	N-Acetylaspartate (NAA)(99.1%); N-Acetylmethionine(0.5%); Pyroglutamic acid(0.2%); N-Acetylneuraminic acid(0.1%); N-Acetylglucosamine(0%); N-acetylglucosamine-1-phosphate(0%); Acetylcholine(0%); 
3.592	0.01815	Maltose(88%); Fructose(5.9%); myo-Inositol(3.3%); Glycine(2%); Valine(0.5%); Glycerol(0.2%); Glucose-6-phosphate(0.1%); Sarcosine(0%); 
2.142	0.01805	Glutamine(51.6%); Methionine(47.8%); Acetylcholine(0.3%); N-Acetylneuraminic acid(0.2%); Butyric acid(0.1%); N-Acetylmethionine(0.1%); Propionic acid(0%); 
2.457	0.01406	Glutamine(86.6%); Carnitine(13.2%); Succinic acid(0.1%); Pyroglutamic acid(0.1%); Thiamine(0%); 
3.647	0.01374	Maltose(85.4%); myo-Inositol(12.2%); Glycerol(2%); Valine(0.2%); Isoleucine(0.2%); Ethanol(0.1%); N-Acetylneuraminic acid(0%); Sarcosine(0%); 
3.742	0.01314	3-Methylhistidine(64.5%); Leucine(29.4%); Sucrose-6-phosphate(4.1%); Glutathione (oxidised)(1.5%); Fructose(0.3%); Sucrose(0.1%); Anserine nitrate(0%); Uridine-5-diphosphogalactose(0%); 
0.9923	0.01274	Valine(93.1%); Isoleucine(4.4%); Leucine(2.5%); 4-Methyl-2-oxovaleric acid(0.1%); 
0.9723	0.01267	Leucine(95.4%); Valine(2.2%); Isoleucine(2.2%); 4-Methyl-2-oxovaleric acid(0.2%); 
3.707	0.01224	Maltose(77.4%); Fructose(18.6%); Sucrose(3.9%); Isoleucine(0%); 
5.412	0.0114	Maltose(67.3%); Sucrose(31%); Sucrose-6-phosphate(1.8%); 
1.047	0.01106	Valine(97.1%); Propionic acid(1.5%); Isoleucine(1.4%); 3-Methyl-2-oxovaleric acid(0%); 
4.072	0.01088	myo-Inositol(97.7%); Sucrose(2.3%); Creatinine(0.1%); 
2.407	0.01088	Succinic acid(81.7%); Glutamine(8%); Pyroglutamic acid(6.2%); Carnitine(3.9%); Pyruvic acid(0.1%); Oxaloacetic acid(0%); 
3.867	0.01081	Maltose(93.7%); Methionine(3.2%); Uridine 5-diphosphoglucose(1.8%); Sucrose(1.2%); N-Acetylneuraminic acid(0.2%); N-Acetylglucosamine(0%); Thiamine(0%); 
0.9623	0.01025	Leucine(93.2%); Isoleucine(5.3%); Valine(1.1%); 4-Methyl-2-oxovaleric acid(0.4%); 
3.677	0.01014	Isoleucine(78.5%); Malonyl coenzyme A(9.2%); Sucrose(8.4%); Fructose(3.4%); Glycerol(0.4%); Ethanol(0.1%); Sarcosine(0%); 
8.277	0.008503	Malonyl coenzyme A(100%); 
2.437	0.007592	Carnitine(46%); Glutamine(37.3%); Malonyl coenzyme A(16%); Succinic acid(0.6%); Pyroglutamic acid(0.1%); Pyruvic acid(0%); Thiamine(0%); 
3.137	0.007367	Malonyl coenzyme A(91%); Malonic acid(6.2%); Glycerophosphorylcholine(2%); Carnitine(0.6%); Cysteine(0.1%); Acetylcholine(0%); 
3.367	0.007314	Glucose-6-phosphate(95.6%); Hypotaurine(2.6%); Glycerophosphorylcholine(1.8%); Cysteamine(0%); Malonyl coenzyme A(0%); Acetylcholine(0%); 
2.167	0.006441	Glutathione (reduced)(57.2%); Glutathione (oxidised)(24.9%); Glutamine(10.2%); Butyric acid(4%); Methionine(2.7%); Propionic acid(0.5%); Acetylcholine(0.4%); N-Acetylmethionine(0%); N-Acetylneuraminic acid(0%); 
3.752	0.006227	Sucrose-6-phosphate(80.3%); 3-Methylhistidine(9.3%); Lysine(5.8%); Glutathione (oxidised)(2.5%); Leucine(1.3%); Sucrose(0.4%); Anserine nitrate(0.2%); Uridine-5-diphosphogalactose(0.2%); N-Acetylglucosamine(0.1%); N-Acetylneuraminic acid(0%); 
3.907	0.005808	Fructose(99.1%); Creatine(0.6%); Thiamine(0.1%); Sucrose(0.1%); Glycolic acid(0%); Ergothioneine(0%); 
8.552	0.005749	Malonyl coenzyme A(100%); 
4.222	0.005715	Sucrose(100%); 
7.947	0.005683	Uridine 5-diphosphoglucose(57.7%); Uridine-5-diphospho-N-acetylglucosamine(39.9%); Uridine-5-diphosphogalactose(2.4%); 
2.372	0.005625	Pyruvic acid(79.4%); Argininosuccinic acid(14.8%); Oxaloacetic acid(5.2%); Succinic acid(0.6%); 
2.672	0.005479	Citric acid(65.4%); Argininosuccinic acid(31.2%); Anserine nitrate(3.1%); Methionine(0.2%); N-Acetylaspartate (NAA)(0.1%); Hypotaurine(0%); 4-Methyl-2-oxovaleric acid(0%); Sarcosine(0%); 
3.932	0.005363	Creatine(98.7%); Maltose(0.6%); Tyrosine(0.5%); Glycolic acid(0.2%); Uridine-5-diphosphogalactose(0%); 
2.087	0.004937	Uridine-5-diphospho-N-acetylglucosamine(97.4%); N-Acetylneuraminic acid(1%); N-acetylglucosamine-1-phosphate(0.6%); N-Acetylmethionine(0.3%); 4-Methyl-2-oxovaleric acid(0.2%); N-Acetylaspartate (NAA)(0.2%); Methionine(0.2%); N-Acetylglucosamine(0.1%); Acetylcholine(0%); 
2.867	0.004764	Asparagine(100%); 
0.7223	0.004476	Malonyl coenzyme A(100%); 
2.957	0.004459	Asparagine(93.5%); Glutathione (reduced)(6.1%); Glutathione (oxidised)(0.4%); 
3.952	0.004443	Phosphocreatine(69.8%); Glycolic acid(14.2%); Tyrosine(13.2%); Creatine(2.3%); 3-Methylhistidine(0.5%); 
8.462	0.004206	Formic acid(100%); 
6.907	0.003811	Tyrosine(100%); 
4.032	0.003582	Fructose(99.8%); Sucrose(0.2%); Uridine-5-diphosphogalactose(0%); 
2.542	0.003557	Citric acid(96.9%); Glutathione (reduced)(1.6%); Glutathione (oxidised)(1%); Thiamine(0.6%); 
0.8673	0.003406	Malonyl coenzyme A(99.5%); Butyric acid(0.2%); 3-Methyl-2-oxovaleric acid(0.2%); 4-Methyl-2-oxovaleric acid(0.1%); 
2.062	0.003323	N-Acetylneuraminic acid(84.3%); N-Acetylglucosamine(6.3%); N-acetylglucosamine-1-phosphate(5%); N-Acetylaspartate (NAA)(2.1%); Uridine-5-diphospho-N-acetylglucosamine(1.9%); N-Acetylmethionine(0.3%); Methionine(0.1%); Acetylcholine(0%); Pyroglutamic acid(0%); 
3.477	0.003295	Sucrose(81.3%); Uridine 5-diphosphoglucose(18.7%); 
1.262	0.003183	Isoleucine(100%); 
5.987	0.003027	Uridine 5-diphosphoglucose(86.6%); Uridine-5-diphospho-N-acetylglucosamine(10.2%); Uridine-5-diphosphogalactose(3.3%); 
3.317	0.002906	Glutathione (oxidised)(39.5%); Glutathione (reduced)(23.6%); 3-Methylhistidine(13.5%); Glycerophosphorylcholine(12.4%); Histamine(10.9%); Ergothioneine(0.1%); Acetylcholine(0%); 
3.392	0.00273	Sucrose-6-phosphate(92.5%); Cysteamine(6.9%); Glycerophosphorylcholine(0.3%); Taurine(0.3%); Hypotaurine(0%); 
6.177	0.002711	Malonyl coenzyme A(100%); 
2.972	0.002634	Glutathione (oxidised)(55%); Glutathione (reduced)(35.5%); Asparagine(9.5%); Creatine(0%); 
2.557	0.002602	Glutathione (reduced)(83.4%); Citric acid(9.3%); Glutathione (oxidised)(4.9%); Thiamine(2.5%); 4-Methyl-2-oxovaleric acid(0%); 
6.527	0.002592	Argininosuccinic acid(100%); 
2.507	0.002584	N-Acetylaspartate (NAA)(43.2%); Thiamine(37.8%); Pyroglutamic acid(11.2%); Glutathione (oxidised)(6.8%); Citric acid(0.9%); Succinic acid(0.1%); 
3.842	0.002506	Sucrose(98.7%); N-Acetylneuraminic acid(1.3%); N-Acetylglucosamine(0.1%); 
2.487	0.002261	Glutamine(61.5%); N-Acetylaspartate (NAA)(28.5%); Carnitine(7.2%); Thiamine(1.9%); Pyroglutamic acid(0.8%); Succinic acid(0.2%); 
7.197	0.002253	Tyrosine(100%); 
3.962	0.00224	3-Methylhistidine(87.3%); Phosphocreatine(9.7%); Glycolic acid(1.5%); Creatine(1.3%); Tyrosine(0.2%); Cysteine(0%); 
3.882	0.002125	Sucrose-6-phosphate(55.8%); Sucrose(39.7%); Thiamine(3.2%); Ergothioneine(1.2%); N-Acetylglucosamine(0.1%); 
6.162	0.002121	Malonyl coenzyme A(100%); 
2.647	0.001887	Methionine(86.2%); Hypotaurine(7.3%); Citric acid(4.5%); Anserine nitrate(1.7%); 4-Methyl-2-oxovaleric acid(0.3%); Sarcosine(0%); 
2.117	0.001882	N-Acetylmethionine(64.4%); Glutamine(26.8%); Methionine(5.7%); Uridine-5-diphospho-N-acetylglucosamine(2%); N-Acetylglucosamine(0.4%); N-Acetylneuraminic acid(0.3%); N-acetylglucosamine-1-phosphate(0.2%); Acetylcholine(0.2%); Butyric acid(0%); 
8.122	0.001783	Histamine(100%); 
2.187	0.001775	Propionic acid(94.5%); Methionine(4.7%); Glutathione (oxidised)(0.4%); Butyric acid(0.3%); Acetylcholine(0.2%); N-Acetylmethionine(0%); 
1.712	0.00175	Leucine(99.4%); 3-Methyl-2-oxovaleric acid(0.6%); 
0.8973	0.001666	Butyric acid(68.6%); 3-Methyl-2-oxovaleric acid(31%); 4-Methyl-2-oxovaleric acid(0.4%); 
2.692	0.001655	N-Acetylaspartate (NAA)(73.1%); Anserine nitrate(22.5%); Citric acid(4.3%); Sarcosine(0.1%); 
7.982	0.00153	Histamine(100%); 
2.992	0.001507	Glutathione (oxidised)(77.9%); Glutathione (reduced)(20.5%); Creatine(1.5%); 
2.277	0.001502	Valine(99.9%); Acetylcholine(0.1%); 
7.157	0.001332	Histamine(100%); 
2.932	0.001179	Asparagine(56.5%); Glutathione (reduced)(37.8%); 3-Methyl-2-oxovaleric acid(5.6%); 
3.352	0.00115	Malonyl coenzyme A(93%); Glycerophosphorylcholine(6.2%); Hypotaurine(0.7%); Ergothioneine(0%); Acetylcholine(0%); 
2.907	0.001086	Asparagine(100%); 
2.827	0.001041	Argininosuccinic acid(100%); Sarcosine(0%); 
1.102	0.0008411	3-Methyl-2-oxovaleric acid(99.5%); Propionic acid(0.5%); 
2.622	0.000708	Malonyl coenzyme A(75.9%); 4-Methyl-2-oxovaleric acid(23.7%); Thiamine(0.2%); Methionine(0.1%); Citric acid(0.1%); Hypotaurine(0.1%); 
1.187	0.0006475	Ethanol(100%); 
4.307	0.0006061	Argininosuccinic acid(99.6%); Tartaric acid(0.4%); 
2.892	0.0005545	Asparagine(100%); 
1.732	0.0005411	Lysine(89%); Leucine(11%); 
2.737	0.0005177	Sarcosine(87.5%); Anserine nitrate(12.5%); 
1.562	0.0005015	Butyric acid(99.9%); 2-Aminoisobutyric acid(0.1%); 
2.207	0.0004991	Methionine(92.2%); Propionic acid(7.5%); Acetylcholine(0.3%); N-Acetylmethionine(0%); N-Acetylneuraminic acid(0%); 
0.7373	0.0004835	Malonyl coenzyme A(100%); 
2.842	0.0004453	Asparagine(100%); Sarcosine(0%); 
1.682	0.0004286	Leucine(100%); 3-Methyl-2-oxovaleric acid(0%); 
2.717	0.0004148	Anserine nitrate(97%); Sarcosine(1.7%); Citric acid(1.3%); 
4.332	0.0003941	Tartaric acid(100%); 
5.717	0.0003337	Glutathione (oxidised)(100%); 
1.742	0.0003078	Leucine(100%); 
8.067	0.0002524	3-Methylhistidine(98.3%); Thiamine(1.7%); 
8.047	0.0002325	Thiamine(100%); 
2.222	0.0002266	N-Acetylneuraminic acid(95.5%); Methionine(2.5%); Propionic acid(1.8%); Acetylcholine(0.2%); 
5.612	0.0002162	Uridine 5-diphosphoglucose(100%); 
5.602	0.0002135	Uridine 5-diphosphoglucose(100%); 
1.832	0.0002019	N-Acetylneuraminic acid(80.5%); Ornithine(19.5%); 
7.132	0.0001161	3-Methylhistidine(100%); 
9.432	0.0001158	Thiamine(100%); 
5.457	8.124e-05	Thiamine(100%); 
4.182	7.208e-05	Pyroglutamic acid(100%); 
2.237	6.777e-05	N-Acetylneuraminic acid(99.6%); Acetylcholine(0.4%); 
1.972	6.541e-05	Acetic acid(65%); N-Acetylaspartate (NAA)(26.3%); N-Acetylmethionine(8.7%); 
6.802	6.498e-05	Ergothioneine(100%); 
8.212	4.402e-05	Hypoxanthine(100%); 
8.197	4.228e-05	Hypoxanthine(100%); 
3.097	3.896e-05	Cysteine(47.3%); Creatine(36.9%); Phosphocreatine(13.4%); Malonic acid(2.1%); Creatinine(0.2%); Acetylcholine(0.1%); 
8.237	2.023e-05	Malonyl coenzyme A(98.7%); Hypoxanthine(1.3%); 
5.652	1.317e-05	Uridine-5-diphosphogalactose(100%); 
5.637	1.244e-05	Uridine-5-diphosphogalactose(100%); 
1.852	1.188e-05	Acetic acid(100%); 
4.382	6.086e-06	Uridine-5-diphosphogalactose(100%); 
1.622	1.165e-06	2-Aminoisobutyric acid(100%); 
1.412	4.964e-07	2-Aminoisobutyric acid(100%); 
________________________________________________________________________________________________________________

Table 4.  Information to help in the interpretation of the pJRES graphical output of the analysis.
For each peak in the estimate pJRES spectrum (visible in yellow in the associated graphical output file) is given
the chemical shift, intensity and contributing metabolites with percentage contributions.
This table is ordered by chemical shift, with the estimated pJRES peak having the highest chemical shift detailed first.

Chemical shift	Intensity of estimated pJRES	Contributing metabolites/percentages
9.432	0.0001158	Thiamine(100%); 
8.552	0.005749	Malonyl coenzyme A(100%); 
8.462	0.004206	Formic acid(100%); 
8.277	0.008503	Malonyl coenzyme A(100%); 
8.237	2.023e-05	Malonyl coenzyme A(98.7%); Hypoxanthine(1.3%); 
8.212	4.402e-05	Hypoxanthine(100%); 
8.197	4.228e-05	Hypoxanthine(100%); 
8.122	0.001783	Histamine(100%); 
8.067	0.0002524	3-Methylhistidine(98.3%); Thiamine(1.7%); 
8.047	0.0002325	Thiamine(100%); 
7.982	0.00153	Histamine(100%); 
7.947	0.005683	Uridine 5-diphosphoglucose(57.7%); Uridine-5-diphospho-N-acetylglucosamine(39.9%); Uridine-5-diphosphogalactose(2.4%); 
7.197	0.002253	Tyrosine(100%); 
7.157	0.001332	Histamine(100%); 
7.132	0.0001161	3-Methylhistidine(100%); 
6.907	0.003811	Tyrosine(100%); 
6.802	6.498e-05	Ergothioneine(100%); 
6.527	0.002592	Argininosuccinic acid(100%); 
6.177	0.002711	Malonyl coenzyme A(100%); 
6.162	0.002121	Malonyl coenzyme A(100%); 
5.987	0.003027	Uridine 5-diphosphoglucose(86.6%); Uridine-5-diphospho-N-acetylglucosamine(10.2%); Uridine-5-diphosphogalactose(3.3%); 
5.717	0.0003337	Glutathione (oxidised)(100%); 
5.652	1.317e-05	Uridine-5-diphosphogalactose(100%); 
5.637	1.244e-05	Uridine-5-diphosphogalactose(100%); 
5.612	0.0002162	Uridine 5-diphosphoglucose(100%); 
5.602	0.0002135	Uridine 5-diphosphoglucose(100%); 
5.457	8.124e-05	Thiamine(100%); 
5.412	0.0114	Maltose(67.3%); Sucrose(31%); Sucrose-6-phosphate(1.8%); 
4.382	6.086e-06	Uridine-5-diphosphogalactose(100%); 
4.332	0.0003941	Tartaric acid(100%); 
4.307	0.0006061	Argininosuccinic acid(99.6%); Tartaric acid(0.4%); 
4.222	0.005715	Sucrose(100%); 
4.182	7.208e-05	Pyroglutamic acid(100%); 
4.117	0.03256	Lactic acid(97.9%); Fructose(2.1%); 
4.072	0.01088	myo-Inositol(97.7%); Sucrose(2.3%); Creatinine(0.1%); 
4.032	0.003582	Fructose(99.8%); Sucrose(0.2%); Uridine-5-diphosphogalactose(0%); 
4.007	0.02117	Glucose-6-phosphate(46.1%); Asparagine(42.1%); Malonyl coenzyme A(7.3%); Fructose(4.4%); Phosphoethanolamine(0.3%); Glycolic acid(0%); 
3.992	0.02627	Phosphoethanolamine(64.7%); Glucose-6-phosphate(33.5%); N-Acetylneuraminic acid(0.8%); Malonyl coenzyme A(0.7%); Asparagine(0.3%); Cysteine(0%); Fructose(0%); Glycolic acid(0%); 
3.977	0.02206	Phosphoethanolamine(69.8%); Maltose(29.9%); Cysteine(0.3%); Glycolic acid(0%); Phosphocreatine(0%); 
3.962	0.00224	3-Methylhistidine(87.3%); Phosphocreatine(9.7%); Glycolic acid(1.5%); Creatine(1.3%); Tyrosine(0.2%); Cysteine(0%); 
3.952	0.004443	Phosphocreatine(69.8%); Glycolic acid(14.2%); Tyrosine(13.2%); Creatine(2.3%); 3-Methylhistidine(0.5%); 
3.932	0.005363	Creatine(98.7%); Maltose(0.6%); Tyrosine(0.5%); Glycolic acid(0.2%); Uridine-5-diphosphogalactose(0%); 
3.907	0.005808	Fructose(99.1%); Creatine(0.6%); Thiamine(0.1%); Sucrose(0.1%); Glycolic acid(0%); Ergothioneine(0%); 
3.882	0.002125	Sucrose-6-phosphate(55.8%); Sucrose(39.7%); Thiamine(3.2%); Ergothioneine(1.2%); N-Acetylglucosamine(0.1%); 
3.867	0.01081	Maltose(93.7%); Methionine(3.2%); Uridine 5-diphosphoglucose(1.8%); Sucrose(1.2%); N-Acetylneuraminic acid(0.2%); N-Acetylglucosamine(0%); Thiamine(0%); 
3.842	0.002506	Sucrose(98.7%); N-Acetylneuraminic acid(1.3%); N-Acetylglucosamine(0.1%); 
3.782	0.05637	Glutamine(34.1%); Maltose(29.8%); Glutathione (reduced)(14.2%); Anserine nitrate(7.3%); Glutathione (oxidised)(6.9%); Argininosuccinic acid(2.8%); Uridine 5-diphosphoglucose(1.9%); Alanine(1.2%); Sucrose(0.8%); Sucrose-6-phosphate(0.5%); Ornithine(0.4%); Glycerol(0.1%); N-acetylglucosamine-1-phosphate(0%); N-Acetylglucosamine(0%); Uridine-5-diphosphogalactose(0%); 
3.752	0.006227	Sucrose-6-phosphate(80.3%); 3-Methylhistidine(9.3%); Lysine(5.8%); Glutathione (oxidised)(2.5%); Leucine(1.3%); Sucrose(0.4%); Anserine nitrate(0.2%); Uridine-5-diphosphogalactose(0.2%); N-Acetylglucosamine(0.1%); N-Acetylneuraminic acid(0%); 
3.742	0.01314	3-Methylhistidine(64.5%); Leucine(29.4%); Sucrose-6-phosphate(4.1%); Glutathione (oxidised)(1.5%); Fructose(0.3%); Sucrose(0.1%); Anserine nitrate(0%); Uridine-5-diphosphogalactose(0%); 
3.722	0.02534	Fructose(54%); Glucose-6-phosphate(45.6%); 3-Methylhistidine(0.4%); Sucrose-6-phosphate(0%); Uridine-5-diphosphogalactose(0%); 
3.707	0.01224	Maltose(77.4%); Fructose(18.6%); Sucrose(3.9%); Isoleucine(0%); 
3.692	0.02827	Maltose(56.5%); Sucrose(41.4%); Isoleucine(1.1%); Fructose(1%); Malonyl coenzyme A(0%); Ethanol(0%); 
3.677	0.01014	Isoleucine(78.5%); Malonyl coenzyme A(9.2%); Sucrose(8.4%); Fructose(3.4%); Glycerol(0.4%); Ethanol(0.1%); Sarcosine(0%); 
3.647	0.01374	Maltose(85.4%); myo-Inositol(12.2%); Glycerol(2%); Valine(0.2%); Isoleucine(0.2%); Ethanol(0.1%); N-Acetylneuraminic acid(0%); Sarcosine(0%); 
3.632	0.04853	myo-Inositol(99.3%); Valine(0.4%); Glycerol(0.1%); N-Acetylneuraminic acid(0.1%); Glycine(0%); Sarcosine(0%); 
3.592	0.01815	Maltose(88%); Fructose(5.9%); myo-Inositol(3.3%); Glycine(2%); Valine(0.5%); Glycerol(0.2%); Glucose-6-phosphate(0.1%); Sarcosine(0%); 
3.572	0.07883	Glycine(44.4%); Glucose-6-phosphate(25.7%); Fructose(17.9%); Sucrose(7.6%); myo-Inositol(2.7%); Glycerol(0.9%); Maltose(0.7%); Malonyl coenzyme A(0.1%); Sucrose-6-phosphate(0%); Uridine-5-diphospho-N-acetylglucosamine(0%); Sarcosine(0%); 
3.542	0.04766	myo-Inositol(73.7%); Malonyl coenzyme A(24.1%); Fructose(0.7%); Glucose-6-phosphate(0.6%); Uridine 5-diphosphoglucose(0.5%); Glycine(0.4%); Glycerol(0.1%); Sucrose-6-phosphate(0%); 
3.502	0.02482	Glucose-6-phosphate(99.5%); N-acetylglucosamine-1-phosphate(0.4%); N-Acetylglucosamine(0.1%); Malonyl coenzyme A(0%); Glycine(0%); 
3.477	0.003295	Sucrose(81.3%); Uridine 5-diphosphoglucose(18.7%); 
3.427	0.02962	Maltose(61.1%); Taurine(28.6%); Carnitine(10.3%); Cysteamine(0%); 
3.392	0.00273	Sucrose-6-phosphate(92.5%); Cysteamine(6.9%); Glycerophosphorylcholine(0.3%); Taurine(0.3%); Hypotaurine(0%); 
3.367	0.007314	Glucose-6-phosphate(95.6%); Hypotaurine(2.6%); Glycerophosphorylcholine(1.8%); Cysteamine(0%); Malonyl coenzyme A(0%); Acetylcholine(0%); 
3.352	0.00115	Malonyl coenzyme A(93%); Glycerophosphorylcholine(6.2%); Hypotaurine(0.7%); Ergothioneine(0%); Acetylcholine(0%); 
3.317	0.002906	Glutathione (oxidised)(39.5%); Glutathione (reduced)(23.6%); 3-Methylhistidine(13.5%); Glycerophosphorylcholine(12.4%); Histamine(10.9%); Ergothioneine(0.1%); Acetylcholine(0%); 
3.292	0.04452	Glucose-6-phosphate(46.4%); Maltose(29.7%); myo-Inositol(14.7%); Histamine(6.5%); Glycerophosphorylcholine(2%); Taurine(0.3%); Glutathione (oxidised)(0.2%); Carnitine(0.1%); Ergothioneine(0.1%); Argininosuccinic acid(0%); Acetylcholine(0%); 
3.282	0.06106	myo-Inositol(67.2%); Glucose-6-phosphate(17.6%); Maltose(8.9%); Glycerophosphorylcholine(2.4%); Argininosuccinic acid(1.7%); Taurine(1.3%); Histamine(0.6%); Ergothioneine(0.2%); Carnitine(0.1%); Acetylcholine(0%); 
3.237	0.2982	Glycerophosphorylcholine(94.3%); Phosphoethanolamine(4.1%); Carnitine(1.4%); Anserine nitrate(0.3%); Acetylcholine(0%); Ergothioneine(0%); Taurine(0%); 
3.137	0.007367	Malonyl coenzyme A(91%); Malonic acid(6.2%); Glycerophosphorylcholine(2%); Carnitine(0.6%); Cysteine(0.1%); Acetylcholine(0%); 
3.097	3.896e-05	Cysteine(47.3%); Creatine(36.9%); Phosphocreatine(13.4%); Malonic acid(2.1%); Creatinine(0.2%); Acetylcholine(0.1%); 
3.042	0.03121	Creatine(61.1%); Lysine(18.4%); Histamine(13.3%); Cysteamine(3.3%); Phosphocreatine(2.9%); Anserine nitrate(0.3%); Malonyl coenzyme A(0.3%); Cysteine(0.2%); Creatinine(0.1%); Ornithine(0%); 
2.992	0.001507	Glutathione (oxidised)(77.9%); Glutathione (reduced)(20.5%); Creatine(1.5%); 
2.972	0.002634	Glutathione (oxidised)(55%); Glutathione (reduced)(35.5%); Asparagine(9.5%); Creatine(0%); 
2.957	0.004459	Asparagine(93.5%); Glutathione (reduced)(6.1%); Glutathione (oxidised)(0.4%); 
2.932	0.001179	Asparagine(56.5%); Glutathione (reduced)(37.8%); 3-Methyl-2-oxovaleric acid(5.6%); 
2.907	0.001086	Asparagine(100%); 
2.892	0.0005545	Asparagine(100%); 
2.867	0.004764	Asparagine(100%); 
2.842	0.0004453	Asparagine(100%); Sarcosine(0%); 
2.827	0.001041	Argininosuccinic acid(100%); Sarcosine(0%); 
2.737	0.0005177	Sarcosine(87.5%); Anserine nitrate(12.5%); 
2.717	0.0004148	Anserine nitrate(97%); Sarcosine(1.7%); Citric acid(1.3%); 
2.692	0.001655	N-Acetylaspartate (NAA)(73.1%); Anserine nitrate(22.5%); Citric acid(4.3%); Sarcosine(0.1%); 
2.672	0.005479	Citric acid(65.4%); Argininosuccinic acid(31.2%); Anserine nitrate(3.1%); Methionine(0.2%); N-Acetylaspartate (NAA)(0.1%); Hypotaurine(0%); 4-Methyl-2-oxovaleric acid(0%); Sarcosine(0%); 
2.647	0.001887	Methionine(86.2%); Hypotaurine(7.3%); Citric acid(4.5%); Anserine nitrate(1.7%); 4-Methyl-2-oxovaleric acid(0.3%); Sarcosine(0%); 
2.622	0.000708	Malonyl coenzyme A(75.9%); 4-Methyl-2-oxovaleric acid(23.7%); Thiamine(0.2%); Methionine(0.1%); Citric acid(0.1%); Hypotaurine(0.1%); 
2.557	0.002602	Glutathione (reduced)(83.4%); Citric acid(9.3%); Glutathione (oxidised)(4.9%); Thiamine(2.5%); 4-Methyl-2-oxovaleric acid(0%); 
2.542	0.003557	Citric acid(96.9%); Glutathione (reduced)(1.6%); Glutathione (oxidised)(1%); Thiamine(0.6%); 
2.507	0.002584	N-Acetylaspartate (NAA)(43.2%); Thiamine(37.8%); Pyroglutamic acid(11.2%); Glutathione (oxidised)(6.8%); Citric acid(0.9%); Succinic acid(0.1%); 
2.487	0.002261	Glutamine(61.5%); N-Acetylaspartate (NAA)(28.5%); Carnitine(7.2%); Thiamine(1.9%); Pyroglutamic acid(0.8%); Succinic acid(0.2%); 
2.457	0.01406	Glutamine(86.6%); Carnitine(13.2%); Succinic acid(0.1%); Pyroglutamic acid(0.1%); Thiamine(0%); 
2.437	0.007592	Carnitine(46%); Glutamine(37.3%); Malonyl coenzyme A(16%); Succinic acid(0.6%); Pyroglutamic acid(0.1%); Pyruvic acid(0%); Thiamine(0%); 
2.407	0.01088	Succinic acid(81.7%); Glutamine(8%); Pyroglutamic acid(6.2%); Carnitine(3.9%); Pyruvic acid(0.1%); Oxaloacetic acid(0%); 
2.372	0.005625	Pyruvic acid(79.4%); Argininosuccinic acid(14.8%); Oxaloacetic acid(5.2%); Succinic acid(0.6%); 
2.277	0.001502	Valine(99.9%); Acetylcholine(0.1%); 
2.237	6.777e-05	N-Acetylneuraminic acid(99.6%); Acetylcholine(0.4%); 
2.222	0.0002266	N-Acetylneuraminic acid(95.5%); Methionine(2.5%); Propionic acid(1.8%); Acetylcholine(0.2%); 
2.207	0.0004991	Methionine(92.2%); Propionic acid(7.5%); Acetylcholine(0.3%); N-Acetylmethionine(0%); N-Acetylneuraminic acid(0%); 
2.187	0.001775	Propionic acid(94.5%); Methionine(4.7%); Glutathione (oxidised)(0.4%); Butyric acid(0.3%); Acetylcholine(0.2%); N-Acetylmethionine(0%); 
2.167	0.006441	Glutathione (reduced)(57.2%); Glutathione (oxidised)(24.9%); Glutamine(10.2%); Butyric acid(4%); Methionine(2.7%); Propionic acid(0.5%); Acetylcholine(0.4%); N-Acetylmethionine(0%); N-Acetylneuraminic acid(0%); 
2.142	0.01805	Glutamine(51.6%); Methionine(47.8%); Acetylcholine(0.3%); N-Acetylneuraminic acid(0.2%); Butyric acid(0.1%); N-Acetylmethionine(0.1%); Propionic acid(0%); 
2.117	0.001882	N-Acetylmethionine(64.4%); Glutamine(26.8%); Methionine(5.7%); Uridine-5-diphospho-N-acetylglucosamine(2%); N-Acetylglucosamine(0.4%); N-Acetylneuraminic acid(0.3%); N-acetylglucosamine-1-phosphate(0.2%); Acetylcholine(0.2%); Butyric acid(0%); 
2.087	0.004937	Uridine-5-diphospho-N-acetylglucosamine(97.4%); N-Acetylneuraminic acid(1%); N-acetylglucosamine-1-phosphate(0.6%); N-Acetylmethionine(0.3%); 4-Methyl-2-oxovaleric acid(0.2%); N-Acetylaspartate (NAA)(0.2%); Methionine(0.2%); N-Acetylglucosamine(0.1%); Acetylcholine(0%); 
2.062	0.003323	N-Acetylneuraminic acid(84.3%); N-Acetylglucosamine(6.3%); N-acetylglucosamine-1-phosphate(5%); N-Acetylaspartate (NAA)(2.1%); Uridine-5-diphospho-N-acetylglucosamine(1.9%); N-Acetylmethionine(0.3%); Methionine(0.1%); Acetylcholine(0%); Pyroglutamic acid(0%); 
2.027	0.01967	N-Acetylaspartate (NAA)(99.1%); N-Acetylmethionine(0.5%); Pyroglutamic acid(0.2%); N-Acetylneuraminic acid(0.1%); N-Acetylglucosamine(0%); N-acetylglucosamine-1-phosphate(0%); Acetylcholine(0%); 
1.972	6.541e-05	Acetic acid(65%); N-Acetylaspartate (NAA)(26.3%); N-Acetylmethionine(8.7%); 
1.927	0.02807	Acetic acid(100%); N-Acetylmethionine(0%); 
1.852	1.188e-05	Acetic acid(100%); 
1.832	0.0002019	N-Acetylneuraminic acid(80.5%); Ornithine(19.5%); 
1.742	0.0003078	Leucine(100%); 
1.732	0.0005411	Lysine(89%); Leucine(11%); 
1.712	0.00175	Leucine(99.4%); 3-Methyl-2-oxovaleric acid(0.6%); 
1.682	0.0004286	Leucine(100%); 3-Methyl-2-oxovaleric acid(0%); 
1.622	1.165e-06	2-Aminoisobutyric acid(100%); 
1.562	0.0005015	Butyric acid(99.9%); 2-Aminoisobutyric acid(0.1%); 
1.487	0.02681	Alanine(99.1%); 2-Aminoisobutyric acid(0.9%); 
1.412	4.964e-07	2-Aminoisobutyric acid(100%); 
1.332	0.208	Lactic acid(100%); 
1.262	0.003183	Isoleucine(100%); 
1.187	0.0006475	Ethanol(100%); 
1.102	0.0008411	3-Methyl-2-oxovaleric acid(99.5%); Propionic acid(0.5%); 
1.047	0.01106	Valine(97.1%); Propionic acid(1.5%); Isoleucine(1.4%); 3-Methyl-2-oxovaleric acid(0%); 
1.012	0.02192	Isoleucine(96.5%); Valine(2.6%); Leucine(0.8%); 4-Methyl-2-oxovaleric acid(0%); Propionic acid(0%); 
0.9923	0.01274	Valine(93.1%); Isoleucine(4.4%); Leucine(2.5%); 4-Methyl-2-oxovaleric acid(0.1%); 
0.9723	0.01267	Leucine(95.4%); Valine(2.2%); Isoleucine(2.2%); 4-Methyl-2-oxovaleric acid(0.2%); 
0.9623	0.01025	Leucine(93.2%); Isoleucine(5.3%); Valine(1.1%); 4-Methyl-2-oxovaleric acid(0.4%); 
0.9423	0.02419	Isoleucine(91.6%); 4-Methyl-2-oxovaleric acid(5.7%); Leucine(2.7%); Valine(0%); Butyric acid(0%); 3-Methyl-2-oxovaleric acid(0%); 
0.8973	0.001666	Butyric acid(68.6%); 3-Methyl-2-oxovaleric acid(31%); 4-Methyl-2-oxovaleric acid(0.4%); 
0.8673	0.003406	Malonyl coenzyme A(99.5%); Butyric acid(0.2%); 3-Methyl-2-oxovaleric acid(0.2%); 4-Methyl-2-oxovaleric acid(0.1%); 
0.7373	0.0004835	Malonyl coenzyme A(100%); 
0.7223	0.004476	Malonyl coenzyme A(100%); 
________________________________________________________________________________________________________________

Table 5.  Full result of the screening step of the analysis (finding of library peaks in the the mixture JRES spectrum) In descending order of hit-ratio:

Alanine (library entry number =66)
Hit ratio(% of total spectral intensity for metabolite): 94.17% (4 of 6 peaks were found)
Peaks found: chem shift/row (% of total intensity)
1.486/56(36.1%) , 1.486/74(36.1%) , 3.794/56(10.9%) , 3.794/74(10.9%)
Peaks not found: chem shift/row (% of total intensity)
3.794/93(2.9%) , 3.794/37(2.9%)

Citric acid (library entry number =14)
Hit ratio(% of total spectral intensity for metabolite): 100% (4 of 4 peaks were found)
Peaks found: chem shift/row (% of total intensity)
2.542/46(26.2%) , 2.542/84(26.2%) , 2.672/46(23.8%) , 2.672/84(23.8%)
Peaks not found: chem shift/row (% of total intensity)


N-Acetylalanine (library entry number =85)
Hit ratio(% of total spectral intensity for metabolite): 100% (3 of 3 peaks were found)
Peaks found: chem shift/row (% of total intensity)
2.012/65(65.9%) , 1.335/56(17%) , 1.335/74(17%)
Peaks not found: chem shift/row (% of total intensity)


Acetylcholine (library entry number =22)
Hit ratio(% of total spectral intensity for metabolite): 100% (2 of 2 peaks were found)
Peaks found: chem shift/row (% of total intensity)
3.225/65(57.1%) , 2.153/65(42.9%)
Peaks not found: chem shift/row (% of total intensity)


Betaine (library entry number =24)
Hit ratio(% of total spectral intensity for metabolite): 0% (0 of 2 peaks were found)
Peaks found: chem shift/row (% of total intensity)

Peaks not found: chem shift/row (% of total intensity)
3.266/65(94.3%) , 3.903/65(5.7%)

Phosphocreatine (library entry number =114)
Hit ratio(% of total spectral intensity for metabolite): 100% (2 of 2 peaks were found)
Peaks found: chem shift/row (% of total intensity)
3.049/65(80.9%) , 3.951/65(19.1%)
Peaks not found: chem shift/row (% of total intensity)


Creatine (library entry number =122)
Hit ratio(% of total spectral intensity for metabolite): 77.88% (1 of 2 peaks were found)
Peaks found: chem shift/row (% of total intensity)
3.042/65(77.9%)
Peaks not found: chem shift/row (% of total intensity)
3.934/65(22.1%)

Ethylenediaminetetraacetic acid (EDTA) (library entry number =140)
Hit ratio(% of total spectral intensity for metabolite): 100% (2 of 2 peaks were found)
Peaks found: chem shift/row (% of total intensity)
3.654/65(73.8%) , 3.272/65(26.2%)
Peaks not found: chem shift/row (% of total intensity)


Methionine (library entry number =82)
Hit ratio(% of total spectral intensity for metabolite): 95.05% (4 of 7 peaks were found)
Peaks found: chem shift/row (% of total intensity)
2.144/65(80.1%) , 2.65/65(6%) , 2.65/84(4.4%) , 2.65/46(4.4%)
Peaks not found: chem shift/row (% of total intensity)
3.863/81(1.7%) , 3.863/49(1.7%) , 3.863/65(1.5%)

Carnitine (library entry number =120)
Hit ratio(% of total spectral intensity for metabolite): 94% (4 of 8 peaks were found)
Peaks found: chem shift/row (% of total intensity)
3.225/65(85.7%) , 3.429/65(4.1%) , 2.437/58(2.1%) , 2.437/72(2.1%)
Peaks not found: chem shift/row (% of total intensity)
2.45/73(2%) , 2.45/57(2%) , 3.435/70(1%) , 3.435/60(1%)

Propionic acid (library entry number =154)
Hit ratio(% of total spectral intensity for metabolite): 91.37% (5 of 7 peaks were found)
Peaks found: chem shift/row (% of total intensity)
1.06/65(33.9%) , 1.06/45(14.4%) , 1.06/85(14.4%) , 2.188/55(14.3%) , 2.188/75(14.3%)
Peaks not found: chem shift/row (% of total intensity)
2.188/94(4.3%) , 2.188/36(4.3%)

Uridine-5-diphospho-N-acetylglucosamine (library entry number =171)
Hit ratio(% of total spectral intensity for metabolite): 89.67% (5 of 13 peaks were found)
Peaks found: chem shift/row (% of total intensity)
2.085/65(51.5%) , 7.949/55(11%) , 7.949/75(11%) , 5.976/55(8%) , 5.976/75(8%)
Peaks not found: chem shift/row (% of total intensity)
3.561/65(1.7%) , 3.816/65(1.5%) , 5.976/65(1.3%) , 5.989/65(1.2%) , 3.816/41(1.2%) , 3.816/89(1.2%) , 3.561/89.5(1.1%) , 3.561/40.5(1.1%)

Ethanol (library entry number =203)
Hit ratio(% of total spectral intensity for metabolite): 60.06% (3 of 7 peaks were found)
Peaks found: chem shift/row (% of total intensity)
1.19/65(31.3%) , 3.663/56(14.4%) , 3.663/74(14.4%)
Peaks not found: chem shift/row (% of total intensity)
1.19/83(15.6%) , 1.19/47(15.6%) , 3.663/38(4.4%) , 3.663/92(4.4%)

N-acetylglucosamine-1-phosphate (library entry number =175)
Hit ratio(% of total spectral intensity for metabolite): 92.72% (8 of 11 peaks were found)
Peaks found: chem shift/row (% of total intensity)
2.071/65(81.8%) , 3.505/65(2.9%) , 3.505/89(1.9%) , 3.505/41(1.9%) , 3.778/56(1.1%) , 3.778/74(1.1%) , 3.778/42.5(1%) , 3.778/87.5(1%)
Peaks not found: chem shift/row (% of total intensity)
3.806/65(3.3%) , 3.806/40(2%) , 3.806/90(2%)

Choline (library entry number =31)
Hit ratio(% of total spectral intensity for metabolite): 90% (1 of 1 peaks were found)
Peaks found: chem shift/row (% of total intensity)
3.206/65(100%)
Peaks not found: chem shift/row (% of total intensity)


Dimethylamine (library entry number =42)
Hit ratio(% of total spectral intensity for metabolite): 90% (1 of 1 peaks were found)
Peaks found: chem shift/row (% of total intensity)
2.738/65(100%)
Peaks not found: chem shift/row (% of total intensity)


Trimethylamine-N-oxide (library entry number =50)
Hit ratio(% of total spectral intensity for metabolite): 90% (1 of 1 peaks were found)
Peaks found: chem shift/row (% of total intensity)
3.272/65(100%)
Peaks not found: chem shift/row (% of total intensity)


scyllo-Inositol (library entry number =54)
Hit ratio(% of total spectral intensity for metabolite): 0% (0 of 1 peaks were found)
Peaks found: chem shift/row (% of total intensity)

Peaks not found: chem shift/row (% of total intensity)
3.356/65(100%)

Trimethylamine (library entry number =69)
Hit ratio(% of total spectral intensity for metabolite): 0% (0 of 1 peaks were found)
Peaks found: chem shift/row (% of total intensity)

Peaks not found: chem shift/row (% of total intensity)
2.885/65(100%)

Glycine (library entry number =80)
Hit ratio(% of total spectral intensity for metabolite): 90% (1 of 1 peaks were found)
Peaks found: chem shift/row (% of total intensity)
3.572/65(100%)
Peaks not found: chem shift/row (% of total intensity)


Pyruvic acid (library entry number =101)
Hit ratio(% of total spectral intensity for metabolite): 90% (1 of 1 peaks were found)
Peaks found: chem shift/row (% of total intensity)
2.371/65(100%)
Peaks not found: chem shift/row (% of total intensity)


Acetic acid (library entry number =117)
Hit ratio(% of total spectral intensity for metabolite): 90% (1 of 1 peaks were found)
Peaks found: chem shift/row (% of total intensity)
1.925/65(100%)
Peaks not found: chem shift/row (% of total intensity)


Malonic acid (library entry number =134)
Hit ratio(% of total spectral intensity for metabolite): 90% (1 of 1 peaks were found)
Peaks found: chem shift/row (% of total intensity)
3.137/65(100%)
Peaks not found: chem shift/row (% of total intensity)


Formic acid (library entry number =148)
Hit ratio(% of total spectral intensity for metabolite): 90% (1 of 1 peaks were found)
Peaks found: chem shift/row (% of total intensity)
8.461/65(100%)
Peaks not found: chem shift/row (% of total intensity)


Fumaric acid (library entry number =149)
Hit ratio(% of total spectral intensity for metabolite): 90% (1 of 1 peaks were found)
Peaks found: chem shift/row (% of total intensity)
6.526/65(100%)
Peaks not found: chem shift/row (% of total intensity)


Succinic acid (library entry number =152)
Hit ratio(% of total spectral intensity for metabolite): 90% (1 of 1 peaks were found)
Peaks found: chem shift/row (% of total intensity)
2.408/65(100%)
Peaks not found: chem shift/row (% of total intensity)


Tartaric acid (library entry number =153)
Hit ratio(% of total spectral intensity for metabolite): 90% (1 of 1 peaks were found)
Peaks found: chem shift/row (% of total intensity)
4.331/65(100%)
Peaks not found: chem shift/row (% of total intensity)


Oxaloacetic acid (library entry number =159)
Hit ratio(% of total spectral intensity for metabolite): 90% (1 of 1 peaks were found)
Peaks found: chem shift/row (% of total intensity)
2.371/65(100%)
Peaks not found: chem shift/row (% of total intensity)


Glycerophosphorylcholine (library entry number =186)
Hit ratio(% of total spectral intensity for metabolite): 90% (1 of 1 peaks were found)
Peaks found: chem shift/row (% of total intensity)
3.236/65(100%)
Peaks not found: chem shift/row (% of total intensity)


Methanol (library entry number =202)
Hit ratio(% of total spectral intensity for metabolite): 90% (1 of 1 peaks were found)
Peaks found: chem shift/row (% of total intensity)
3.368/65(100%)
Peaks not found: chem shift/row (% of total intensity)


Phosphocholine (library entry number =207)
Hit ratio(% of total spectral intensity for metabolite): 90% (1 of 1 peaks were found)
Peaks found: chem shift/row (% of total intensity)
3.225/65(100%)
Peaks not found: chem shift/row (% of total intensity)


N-Acetylglucosamine (library entry number =174)
Hit ratio(% of total spectral intensity for metabolite): 89.91% (4 of 9 peaks were found)
Peaks found: chem shift/row (% of total intensity)
2.055/65(85.5%) , 3.77/65(2.4%) , 3.794/56(1%) , 3.794/74(1%)
Peaks not found: chem shift/row (% of total intensity)
3.497/65(2.8%) , 3.77/40(1.9%) , 3.77/90(1.9%) , 3.497/89(1.8%) , 3.497/41(1.8%)

Ergothioneine (library entry number =1)
Hit ratio(% of total spectral intensity for metabolite): 85.64% (1 of 7 peaks were found)
Peaks found: chem shift/row (% of total intensity)
3.272/65(85.6%)
Peaks not found: chem shift/row (% of total intensity)
6.805/64(3.5%) , 6.805/66(3.5%) , 3.889/75(1.9%) , 3.889/55(1.9%) , 3.889/85(1.8%) , 3.889/45(1.8%)

Isoleucine (library entry number =68)
Hit ratio(% of total spectral intensity for metabolite): 75.57% (5 of 22 peaks were found)
Peaks found: chem shift/row (% of total intensity)
0.942/65(20.1%) , 1.014/56(19.2%) , 1.014/74(19.2%) , 0.942/46(8.5%) , 0.942/84(8.5%)
Peaks not found: chem shift/row (% of total intensity)
3.677/60(6.8%) , 3.677/70(6.8%) , 1.263/45(0.9%) , 1.263/85(0.9%) , 1.263/81(0.8%) , 1.263/49(0.8%) , 1.263/27(0.8%) , 1.263/103(0.8%) , 1.263/61(0.8%) , 1.263/69(0.8%) , 1.472/65(0.8%) , 1.472/79(0.6%) , 1.472/51(0.6%) , 1.472/98(0.6%) , 1.472/32(0.6%) , 1.472/44(0.5%) , 1.472/86(0.5%)

Asparagine (library entry number =72)
Hit ratio(% of total spectral intensity for metabolite): 90.92% (19 of 29 peaks were found)
Peaks found: chem shift/row (% of total intensity)
4.008/50(10.3%) , 4.008/80(10.3%) , 4.008/61(8.8%) , 4.008/69(8.8%) , 2.87/53(5.7%) , 2.87/77(5.7%) , 2.87/34(5.6%) , 2.87/96(5.6%) , 2.955/49(5.5%) , 2.955/81(5.5%) , 2.955/37(5.2%) , 2.955/93(5.2%) , 2.939/65(2.1%) , 2.85/64.5(1.9%) , 2.95/65(1.4%) , 2.908/34(1.2%) , 2.908/96(1.2%) , 2.87/52(0.6%) , 2.87/78(0.6%)
Peaks not found: chem shift/row (% of total intensity)
2.91/96.5(1.4%) , 2.91/33.5(1.4%) , 2.884/64.5(1.2%) , 2.884/65.5(1.2%) , 2.908/112(0.8%) , 2.908/18(0.8%) , 2.91/112(0.6%) , 2.91/18(0.6%) , 2.939/127(0.5%) , 2.939/4(0.4%)

3-Methylhistidine (library entry number =74)
Hit ratio(% of total spectral intensity for metabolite): 86.95% (7 of 15 peaks were found)
Peaks found: chem shift/row (% of total intensity)
3.742/65(71%) , 3.963/82(5.3%) , 3.963/48(5.3%) , 3.314/52(1.5%) , 3.314/78(1.5%) , 3.249/76(1.2%) , 3.249/54(1.2%)
Peaks not found: chem shift/row (% of total intensity)
3.963/64(5.1%) , 3.314/93(1.4%) , 3.314/37(1.4%) , 8.069/68(1.2%) , 8.069/61.5(1.2%) , 3.249/35(0.9%) , 3.249/95(0.9%) , 7.131/65(0.9%)

N-Acetylaspartate (NAA) (library entry number =86)
Hit ratio(% of total spectral intensity for metabolite): 92.83% (9 of 13 peaks were found)
Peaks found: chem shift/row (% of total intensity)
2.027/65(79.5%) , 2.493/45(2.5%) , 2.493/85(2.5%) , 2.504/45(2.4%) , 2.504/85(2.4%) , 2.506/57(0.9%) , 2.506/72(0.9%) , 2.506/32.5(0.9%) , 2.506/97(0.9%)
Peaks not found: chem shift/row (% of total intensity)
2.691/44(1.8%) , 2.691/86(1.8%) , 2.701/84(1.8%) , 2.701/46(1.8%)

Leucine (library entry number =77)
Hit ratio(% of total spectral intensity for metabolite): 68.59% (7 of 37 peaks were found)
Peaks found: chem shift/row (% of total intensity)
0.971/57(18.4%) , 0.971/73(18.4%) , 0.96/57(14.8%) , 0.96/73(14.8%) , 1.746/65(1%) , 1.014/73.5(0.6%) , 1.014/56(0.6%)
Peaks not found: chem shift/row (% of total intensity)
3.741/47(7.2%) , 3.741/83(7.2%) , 1.682/65(1.6%) , 0.96/64.5(1.4%) , 0.971/65(0.9%) , 1.714/51.5(0.8%) , 1.711/41(0.8%) , 1.702/64.5(0.7%) , 1.714/39.5(0.7%) , 1.714/90.5(0.7%) , 3.741/60.5(0.7%) , 3.741/69(0.7%) , 1.714/4(0.7%) , 1.714/125(0.7%) , 1.722/73.5(0.6%) , 1.722/56.5(0.6%) , 1.711/4(0.5%) , 1.711/125(0.5%) , 1.714/43(0.5%) , 1.714/87.5(0.5%) , 1.714/55.5(0.5%) , 1.714/74.5(0.5%) , 1.711/51(0.5%) , 1.711/79(0.5%) , 1.714/23(0.3%) , 1.714/107.5(0.3%) , 1.714/61.5(0.3%) , 1.714/68(0.3%) , 1.711/74(0.3%) , 1.711/55.5(0.3%)

N,N-Dimethylglycine (library entry number =38)
Hit ratio(% of total spectral intensity for metabolite): 18.08% (1 of 2 peaks were found)
Peaks found: chem shift/row (% of total intensity)
3.726/65(18.1%)
Peaks not found: chem shift/row (% of total intensity)
2.929/65(81.9%)

Lysine (library entry number =81)
Hit ratio(% of total spectral intensity for metabolite): 43.16% (2 of 13 peaks were found)
Peaks found: chem shift/row (% of total intensity)
3.038/46(21.6%) , 3.038/84(21.6%)
Peaks not found: chem shift/row (% of total intensity)
3.763/65(15.5%) , 3.038/64(9.1%) , 3.038/66(9.1%) , 3.763/49(8.9%) , 3.763/81(8.9%) , 1.909/43.5(1.3%) , 1.909/86.5(1.3%) , 1.733/47(1.1%) , 1.733/83(1.1%) , 1.733/43(0.4%) , 1.733/87(0.4%)

2,3-Butanediol (library entry number =32)
Hit ratio(% of total spectral intensity for metabolite): 74.15% (2 of 14 peaks were found)
Peaks found: chem shift/row (% of total intensity)
1.148/73(37.1%) , 1.148/57(37.1%)
Peaks not found: chem shift/row (% of total intensity)
3.731/58(4.8%) , 3.731/72(4.8%) , 1.148/79(2.5%) , 1.148/51(2.5%) , 1.148/82(2.4%) , 1.148/48(2.4%) , 3.731/51(1.3%) , 3.731/79(1.3%) , 3.731/86(1.3%) , 3.731/44(1.3%) , 3.731/33(0.6%) , 3.731/97(0.6%)

Valine (library entry number =36)
Hit ratio(% of total spectral intensity for metabolite): 74.04% (4 of 14 peaks were found)
Peaks found: chem shift/row (% of total intensity)
0.994/56(19%) , 0.994/74(19%) , 1.047/56(18%) , 1.047/74(18%)
Peaks not found: chem shift/row (% of total intensity)
3.617/59(10.4%) , 3.617/71(10.4%) , 2.276/59(1%) , 2.276/71(1%) , 2.276/41(0.7%) , 2.276/89(0.7%) , 2.276/53(0.7%) , 2.276/77(0.7%) , 2.276/35(0.2%) , 2.276/95(0.2%)

N-Acetylneuraminic acid (library entry number =193)
Hit ratio(% of total spectral intensity for metabolite): 73.89% (10 of 27 peaks were found)
Peaks found: chem shift/row (% of total intensity)
2.062/65(59.8%) , 3.626/58(2%) , 3.626/72(2%) , 3.851/53(1.9%) , 3.851/77(1.9%) , 3.992/51.5(1.8%) , 3.992/78.5(1.8%) , 3.77/65(1.4%) , 3.77/49(0.7%) , 3.77/81(0.7%)
Peaks not found: chem shift/row (% of total intensity)
2.046/65(5.9%) , 3.626/42(1.8%) , 3.626/88(1.8%) , 1.83/65(1.7%) , 2.238/65(1.7%) , 3.851/46(1.5%) , 3.851/84(1.5%) , 2.222/55(1.3%) , 2.222/75(1.3%) , 1.83/96(1.1%) , 1.83/34(1.1%) , 2.222/88(1%) , 2.222/42(1%) , 3.77/58.5(0.9%) , 3.77/71.5(0.9%) , 3.77/88(0.7%) , 3.77/42(0.7%)

4-Methyl-2-oxovaleric acid (library entry number =98)
Hit ratio(% of total spectral intensity for metabolite): 71.49% (2 of 9 peaks were found)
Peaks found: chem shift/row (% of total intensity)
0.939/73.5(35.7%) , 0.939/56.5(35.7%)
Peaks not found: chem shift/row (% of total intensity)
2.614/56(12.6%) , 2.614/74(12.6%) , 2.097/65(0.9%) , 2.097/48(0.8%) , 2.097/82(0.8%) , 2.097/100(0.4%) , 2.097/30(0.4%)

N-Acetylaspartylglutamate (NAAG) (library entry number =190)
Hit ratio(% of total spectral intensity for metabolite): 77.48% (4 of 13 peaks were found)
Peaks found: chem shift/row (% of total intensity)
2.062/65(68.2%) , 1.925/65(3.8%) , 2.542/85(2.8%) , 2.542/45(2.8%)
Peaks not found: chem shift/row (% of total intensity)
2.207/65(3.7%) , 2.524/45(2.9%) , 2.524/85(2.9%) , 2.742/85(2.3%) , 2.742/44.5(2.3%) , 2.752/85.5(2.2%) , 2.752/44(2.2%) , 2.207/86(2%) , 2.207/44(2%)

Suberic acid (library entry number =65)
Hit ratio(% of total spectral intensity for metabolite): 0% (0 of 15 peaks were found)
Peaks found: chem shift/row (% of total intensity)

Peaks not found: chem shift/row (% of total intensity)
2.18/84(26.9%) , 2.18/46(26.9%) , 2.18/65(17.7%) , 1.31/65(10.7%) , 1.31/46(3.9%) , 1.31/84(3.9%) , 1.552/65(1.8%) , 1.552/84(1.4%) , 1.552/46(1.4%) , 1.31/52(1.4%) , 1.31/78(1.4%) , 1.552/103(0.7%) , 1.552/27(0.7%) , 1.552/58(0.6%) , 1.552/72(0.6%)

Glucose-6-phosphate (library entry number =105)
Hit ratio(% of total spectral intensity for metabolite): 81.41% (19 of 31 peaks were found)
Peaks found: chem shift/row (% of total intensity)
3.505/65(6.9%) , 3.294/53.5(6.1%) , 3.294/76.5(6.1%) , 3.278/53(5.9%) , 3.278/77(5.9%) , 3.726/65(5.2%) , 3.505/40.5(4.9%) , 3.505/89(4.9%) , 3.368/65(4.4%) , 3.567/40.5(3.7%) , 3.567/89.5(3.7%) , 4.007/69(3.6%) , 4.007/61(3.6%) , 4.007/61(3.6%) , 4.007/69(3.6%) , 3.567/40(3.4%) , 3.567/89.5(3.4%) , 3.572/65(2%) , 3.492/65.5(0.4%)
Peaks not found: chem shift/row (% of total intensity)
3.726/40.5(3.8%) , 3.726/89(3.8%) , 3.567/65(2.7%) , 3.567/65(2%) , 3.534/41(1.4%) , 3.534/88.5(1.4%) , 3.567/52.5(0.9%) , 3.567/76.5(0.9%) , 3.567/52.5(0.7%) , 3.567/76.5(0.7%) , 4.05/55(0.1%) , 4.05/74.5(0.1%)

Creatinine (library entry number =29)
Hit ratio(% of total spectral intensity for metabolite): 69.86% (1 of 3 peaks were found)
Peaks found: chem shift/row (% of total intensity)
3.049/65(69.9%)
Peaks not found: chem shift/row (% of total intensity)
4.065/66(15.1%) , 4.065/64(15.1%)

Thiamine (library entry number =206)
Hit ratio(% of total spectral intensity for metabolite): 68.09% (3 of 11 peaks were found)
Peaks found: chem shift/row (% of total intensity)
2.504/65(43.1%) , 2.568/65(23.1%) , 3.187/65(1.9%)
Peaks not found: chem shift/row (% of total intensity)
8.047/65(8%) , 3.89/65(6.7%) , 3.89/50(4.3%) , 3.89/80(4.3%) , 9.432/65(4.2%) , 5.455/65(2.7%) , 3.187/50(0.9%) , 3.187/80(0.9%)

Taurine (library entry number =181)
Hit ratio(% of total spectral intensity for metabolite): 67.93% (4 of 6 peaks were found)
Peaks found: chem shift/row (% of total intensity)
3.429/65(25.2%) , 3.272/65(19.1%) , 3.272/48(11.8%) , 3.272/82(11.8%)
Peaks not found: chem shift/row (% of total intensity)
3.429/48(16%) , 3.429/82(16%)

Methyl isobutyric acid (library entry number =198)
Hit ratio(% of total spectral intensity for metabolite): 67.86% (2 of 8 peaks were found)
Peaks found: chem shift/row (% of total intensity)
1.148/56(33.9%) , 1.148/74(33.9%)
Peaks not found: chem shift/row (% of total intensity)
3.702/65(27.6%) , 2.641/65(1.5%) , 2.641/47(1.1%) , 2.641/83(1.1%) , 2.641/101(0.4%) , 2.641/29(0.4%)

Anserine nitrate (library entry number =15)
Hit ratio(% of total spectral intensity for metabolite): 67.7% (12 of 42 peaks were found)
Peaks found: chem shift/row (% of total intensity)
3.781/65(49.3%) , 3.225/63.5(3.9%) , 3.225/66.5(3.9%) , 3.038/85(1.3%) , 3.038/45(1.3%) , 3.038/85(1.3%) , 3.038/45(1.3%) , 2.662/45(1.2%) , 2.662/85(1.2%) , 2.65/65(1%) , 2.662/65(1%) , 3.206/65(0.9%)
Peaks not found: chem shift/row (% of total intensity)
3.227/44.5(2%) , 3.227/85.5(2%) , 3.225/49.5(2%) , 3.225/80.5(2%) , 2.659/44(1.7%) , 2.659/86(1.7%) , 3.235/84.5(1.5%) , 3.235/45.5(1.5%) , 3.24/84.5(1.5%) , 3.24/45.5(1.5%) , 2.694/65(1.2%) , 2.694/46.5(1.1%) , 2.694/83.5(1.1%) , 2.681/65(1%) , 2.723/45(0.9%) , 2.723/85(0.9%) , 2.723/43(0.8%) , 2.723/86.5(0.8%) , 2.681/85.5(0.8%) , 2.706/25(0.6%) , 2.706/104(0.6%) , 2.709/64(0.6%) , 2.659/61(0.6%) , 2.659/69(0.6%) , 2.662/103(0.6%) , 2.662/26.5(0.6%) , 2.709/44.5(0.6%) , 2.709/85.5(0.6%) , 2.659/102(0.5%) , 2.659/27(0.5%)

Glutathione (reduced) (library entry number =92)
Hit ratio(% of total spectral intensity for metabolite): 61.66% (20 of 43 peaks were found)
Peaks found: chem shift/row (% of total intensity)
3.791/65(14.2%) , 3.781/65(13.5%) , 2.171/73.5(4.9%) , 3.791/49(4.2%) , 3.791/81(4.2%) , 3.781/49(4.1%) , 3.781/81(4.1%) , 2.171/37(1.6%) , 2.171/92(1.6%) , 2.955/81(1.6%) , 2.955/49(1.6%) , 2.955/48(1%) , 2.955/47.5(0.9%) , 2.955/82(0.9%) , 2.552/65.5(0.7%) , 2.568/65.5(0.6%) , 2.552/65.5(0.6%) , 2.955/82.5(0.6%) , 2.552/64.5(0.4%) , 2.541/64(0.3%)
Peaks not found: chem shift/row (% of total intensity)
2.171/56(4.9%) , 2.558/71.5(3.5%) , 2.558/58(3.5%) , 2.966/46.5(2%) , 2.966/82.5(2%) , 2.983/82(1.9%) , 2.983/46.5(1.9%) , 2.977/82(1.6%) , 2.977/47.5(1.6%) , 2.976/82(1.6%) , 2.976/47.5(1.6%) , 2.963/47(1.5%) , 2.963/83(1.5%) , 3.305/46.5(1.4%) , 3.305/83.5(1.4%) , 3.317/84(1.3%) , 3.317/46(1.3%) , 2.966/52.5(0.8%) , 2.966/75.5(0.7%) , 2.558/91(0.7%) , 2.558/39(0.7%) , 2.964/46(0.4%) , 2.964/83.5(0.4%)

Malonyl coenzyme A (library entry number =145)
Hit ratio(% of total spectral intensity for metabolite): 54.63% (6 of 25 peaks were found)
Peaks found: chem shift/row (% of total intensity)
3.544/65(22.9%) , 8.279/65(16.7%) , 3.137/65(12.7%) , 2.44/65(1.4%) , 2.662/65(0.6%) , 0.853/65(0.4%)
Peaks not found: chem shift/row (% of total intensity)
8.551/65(10%) , 0.724/65(7.2%) , 0.862/65(5.3%) , 6.178/65(4.6%) , 6.164/65(4.2%) , 4.004/65(3.1%) , 3.031/65(1.9%) , 3.677/65(1.8%) , 3.031/82(1%) , 3.031/48(1%) , 0.737/65(0.9%) , 2.353/65(0.8%) , 3.353/57(0.7%) , 3.353/73(0.7%) , 2.622/65(0.7%) , 2.44/48(0.5%) , 2.44/82(0.5%) , 3.353/89(0.3%) , 3.353/41(0.3%)

N-Acetylmethionine (library entry number =137)
Hit ratio(% of total spectral intensity for metabolite): 65.03% (1 of 2 peaks were found)
Peaks found: chem shift/row (% of total intensity)
2.113/65(65%)
Peaks not found: chem shift/row (% of total intensity)
2.039/65(35%)

Glucosamine-6-phosphate (library entry number =173)
Hit ratio(% of total spectral intensity for metabolite): 63.7% (16 of 29 peaks were found)
Peaks found: chem shift/row (% of total intensity)
3.899/65(8.1%) , 3.654/65(7%) , 3.632/65(6.4%) , 3.588/77(4.5%) , 3.588/53(4.5%) , 2.974/51.5(3.8%) , 2.974/78(3.8%) , 2.974/51.5(3.8%) , 2.974/78(3.8%) , 4.007/61(3.3%) , 4.007/69(3.3%) , 3.288/74(2.9%) , 3.288/56(2.9%) , 3.632/41(2.8%) , 3.632/88.5(2.8%) , 3.368/65(0.2%)
Peaks not found: chem shift/row (% of total intensity)
3.899/40(5.4%) , 3.899/90(5.4%) , 5.435/60(4.3%) , 5.435/70(4.3%) , 3.654/89.5(3.2%) , 3.654/40.5(3.2%) , 3.288/46.5(2.8%) , 3.288/83(2.8%) , 2.934/51.5(1.7%) , 2.934/78(1.7%) , 4.026/70(1.1%) , 4.069/55(0.3%) , 4.069/75(0.3%)

trans-Aconitic acid (library entry number =30)
Hit ratio(% of total spectral intensity for metabolite): 62.35% (1 of 2 peaks were found)
Peaks found: chem shift/row (% of total intensity)
3.443/65(62.4%)
Peaks not found: chem shift/row (% of total intensity)
6.593/65(37.6%)

Tyrosine (library entry number =208)
Hit ratio(% of total spectral intensity for metabolite): 61.6% (4 of 18 peaks were found)
Peaks found: chem shift/row (% of total intensity)
6.908/76(20.3%) , 6.908/54(20.3%) , 7.199/54(10.5%) , 7.199/76(10.5%)
Peaks not found: chem shift/row (% of total intensity)
3.947/62(7.1%) , 3.947/68(7.1%) , 3.947/48.5(5.5%) , 3.947/81.5(5.5%) , 6.908/47(1.6%) , 6.908/83(1.6%) , 3.057/56(1.5%) , 3.057/74(1.5%) , 3.057/36(1.4%) , 3.057/94(1.4%) , 3.202/90(1%) , 3.202/40(1%) , 3.202/53(1%) , 3.202/77(1%)

Sarcosine (library entry number =75)
Hit ratio(% of total spectral intensity for metabolite): 100% (2 of 2 peaks were found)
Peaks found: chem shift/row (% of total intensity)
2.738/65(61.5%) , 3.61/65(38.5%)
Peaks not found: chem shift/row (% of total intensity)


Glutathione (oxidised) (library entry number =91)
Hit ratio(% of total spectral intensity for metabolite): 56.94% (24 of 50 peaks were found)
Peaks found: chem shift/row (% of total intensity)
3.781/65(15.8%) , 3.781/81(5.7%) , 3.781/49(5.7%) , 2.171/57(3.7%) , 2.171/73(3.7%) , 2.516/65(2.3%) , 2.516/65(2.1%) , 2.541/65(2%) , 2.541/65(2%) , 2.171/37(1.8%) , 2.171/93(1.8%) , 2.541/45(1.3%) , 2.541/85(1.3%) , 2.541/45(1.2%) , 2.541/85(1.2%) , 3.8/64.5(1.2%) , 3.8/64.5(1.2%) , 3.77/64.5(1.1%) , 3.781/64.5(1%) , 2.529/61.5(0.2%) , 2.529/68.5(0.2%) , 2.516/103(0.2%) , 2.516/26(0.2%) , 2.541/103.5(0.2%)
Peaks not found: chem shift/row (% of total intensity)
2.971/47(4.1%) , 2.971/83(4.1%) , 3.306/47(3.7%) , 3.306/83(3.7%) , 3.317/47(3.4%) , 3.317/83(3.4%) , 2.991/47(3.3%) , 2.991/83(3.3%) , 5.716/65(1.9%) , 2.54/76(1.6%) , 2.54/54(1.6%) , 2.516/45(1.2%) , 2.516/85(1.2%) , 2.516/45(1.1%) , 2.516/85(1.1%) , 2.54/33(0.9%) , 2.54/97(0.9%) , 2.54/13.5(0.4%) , 2.54/116(0.4%) , 2.498/62(0.3%) , 2.498/68(0.3%) , 2.54/61(0.2%) , 2.54/69(0.2%) , 2.541/27(0.2%) , 2.524/61(0.2%) , 2.524/69(0.2%)

Argininosuccinic acid (library entry number =109)
Hit ratio(% of total spectral intensity for metabolite): 65.12% (15 of 35 peaks were found)
Peaks found: chem shift/row (% of total intensity)
6.526/65(19.9%) , 3.282/65(5.9%) , 3.781/65(5.8%) , 2.672/44(3.3%) , 2.672/86(3.3%) , 2.672/45(3.2%) , 2.672/85(3.2%) , 2.672/44(3.1%) , 2.672/86(3.1%) , 2.672/47.5(3.1%) , 2.672/82.5(3.1%) , 3.781/81(2.9%) , 3.781/49(2.9%) , 3.282/83(1.1%) , 3.282/47(1.1%)
Peaks not found: chem shift/row (% of total intensity)
2.68/45(3.1%) , 2.68/85(3.1%) , 2.379/45.5(2.5%) , 2.379/84.5(2.5%) , 2.359/45(2.4%) , 2.359/85(2.4%) , 2.827/48(2%) , 2.827/82(2%) , 2.369/58.5(1.8%) , 2.369/71(1.8%) , 2.369/97.5(1.7%) , 2.369/32(1.7%) , 2.827/40(1.4%) , 2.827/89.5(1.4%) , 4.307/74(1.3%) , 4.307/56(1.3%) , 4.307/48(1.1%) , 4.307/82(1.1%) , 2.369/38.5(0.2%) , 2.369/92(0.2%)

Glutamine (library entry number =17)
Hit ratio(% of total spectral intensity for metabolite): 55.56% (27 of 57 peaks were found)
Peaks found: chem shift/row (% of total intensity)
3.781/65(17.5%) , 3.781/81(8.3%) , 3.781/49(8.3%) , 2.44/65(3.9%) , 2.48/65(2%) , 2.48/65(1.9%) , 2.48/65(1.8%) , 2.48/65(1.5%) , 2.408/65(1%) , 2.159/73(0.9%) , 2.159/57(0.9%) , 2.408/65(0.8%) , 2.435/38.5(0.7%) , 2.435/91.5(0.7%) , 2.408/85.5(0.5%) , 2.408/44.5(0.5%) , 2.44/104(0.5%) , 2.44/25.5(0.5%) , 2.44/45(0.5%) , 2.44/85(0.5%) , 2.113/65(0.4%) , 2.408/85.5(0.4%) , 2.408/44.5(0.4%) , 2.48/25(0.3%) , 2.48/105(0.3%) , 2.48/25(0.2%) , 2.48/105(0.2%)
Peaks not found: chem shift/row (% of total intensity)
2.458/52.5(3.8%) , 2.458/77.5(3.8%) , 2.458/38(3.7%) , 2.458/92(3.7%) , 2.14/56.5(2.5%) , 2.14/73.5(2.5%) , 2.14/80.5(2.4%) , 2.14/49.5(2.4%) , 2.14/33.5(2.1%) , 2.14/96.5(2.1%) , 2.14/40.5(2%) , 2.14/89.5(2%) , 2.14/65(1.3%) , 2.121/56(0.9%) , 2.121/74(0.9%) , 2.166/46.5(0.6%) , 2.166/83.5(0.6%) , 2.13/62(0.6%) , 2.13/68(0.6%) , 2.13/61.5(0.6%) , 2.13/68.5(0.6%) , 2.13/65(0.6%) , 2.458/18.5(0.5%) , 2.458/111.5(0.5%) , 2.13/65(0.5%) , 2.13/46(0.5%) , 2.13/84(0.5%) , 2.13/84(0.5%) , 2.13/46(0.5%) , 2.435/65(0.4%)

Porphobilinogen (library entry number =170)
Hit ratio(% of total spectral intensity for metabolite): 60.32% (2 of 8 peaks were found)
Peaks found: chem shift/row (% of total intensity)
3.415/65(40.6%) , 4.159/65(19.7%)
Peaks not found: chem shift/row (% of total intensity)
2.401/45.5(10.2%) , 2.401/84.5(10.2%) , 2.401/64.5(6.4%) , 2.66/85(5.2%) , 2.66/45(5.2%) , 2.66/65(2.5%)

Pyroglutamic acid (library entry number =127)
Hit ratio(% of total spectral intensity for metabolite): 62.52% (12 of 80 peaks were found)
Peaks found: chem shift/row (% of total intensity)
2.408/65(11.4%) , 2.408/65(9.9%) , 2.408/86(8.8%) , 2.408/44(8.8%) , 2.408/86(7.5%) , 2.408/44(7.5%) , 2.037/75(2%) , 2.037/55(2%) , 2.506/71(1.9%) , 2.506/59(1.9%) , 2.504/65(0.5%) , 2.055/65(0.2%)
Peaks not found: chem shift/row (% of total intensity)
2.506/38(1.7%) , 2.506/92(1.7%) , 2.037/63.5(1.5%) , 2.037/66.5(1.5%) , 2.037/42(1.5%) , 2.037/88(1.5%) , 2.506/17(1.1%) , 2.506/112(1.1%) , 2.037/22(0.9%) , 2.037/108(0.9%) , 2.39/65(0.9%) , 2.506/80(0.9%) , 2.506/49.5(0.9%) , 4.184/61(0.8%) , 4.184/69(0.8%) , 2.037/96(0.8%) , 2.037/34(0.8%) , 4.184/84(0.8%) , 4.184/46(0.8%) , 2.03/64(0.7%) , 2.03/66(0.7%) , 2.525/54(0.6%) , 2.525/75(0.6%) , 2.501/48(0.6%) , 2.501/81.5(0.6%) , 2.501/65(0.5%) , 2.501/62(0.4%) , 2.501/68(0.4%) , 2.504/48(0.4%) , 2.504/81.5(0.4%) , 2.496/75(0.4%) , 2.496/55(0.4%) , 2.519/48.5(0.4%) , 2.519/81.5(0.4%) , 2.494/75.5(0.4%) , 2.494/54.5(0.4%) , 2.03/48(0.4%) , 2.03/82(0.4%) , 2.504/75.5(0.4%) , 2.504/54.5(0.4%) , 2.519/65(0.4%) , 2.519/63(0.4%) , 2.519/67(0.4%) , 2.03/71(0.3%) , 2.03/59(0.3%) , 2.03/46(0.3%) , 2.03/84(0.3%) , 2.501/59(0.3%) , 2.501/71(0.3%) , 2.501/75(0.3%) , 2.501/55(0.3%) , 2.519/54.5(0.3%) , 2.519/75(0.3%) , 2.03/29.5(0.2%) , 2.03/100.5(0.2%) , 2.501/101.5(0.2%) , 2.501/28(0.2%) , 2.496/48(0.2%) , 2.496/82(0.2%) , 2.03/55(0.2%) , 2.03/75(0.2%) , 2.519/28(0.2%) , 2.519/101(0.2%) , 2.525/68.5(0.2%) , 2.525/62(0.2%) , 2.525/65(0.1%) , 2.501/35.5(0.1%) , 2.501/94.5(0.1%)

cis-Aconitic acid (library entry number =108)
Hit ratio(% of total spectral intensity for metabolite): 57.89% (1 of 3 peaks were found)
Peaks found: chem shift/row (% of total intensity)
3.137/65(57.9%)
Peaks not found: chem shift/row (% of total intensity)
5.766/63.5(21.1%) , 5.766/66.5(21.1%)

Cysteamine (library entry number =150)
Hit ratio(% of total spectral intensity for metabolite): 56.88% (2 of 6 peaks were found)
Peaks found: chem shift/row (% of total intensity)
3.398/65(32.3%) , 3.042/65(24.6%)
Peaks not found: chem shift/row (% of total intensity)
3.398/48(12.2%) , 3.398/82(12.2%) , 3.042/48(9.3%) , 3.042/82(9.3%)

Fructose (library entry number =5)
Hit ratio(% of total spectral intensity for metabolite): 60.65% (13 of 27 peaks were found)
Peaks found: chem shift/row (% of total intensity)
3.571/50(14.6%) , 3.571/80(14.6%) , 3.808/52(7.7%) , 3.808/78(7.7%) , 3.908/48(2.7%) , 3.908/82(2.7%) , 4.031/49(2.6%) , 4.031/81(2.6%) , 3.662/65(1.7%) , 3.582/49.5(1.4%) , 3.582/80(1.4%) , 3.571/65(0.8%) , 4.041/64.5(0.2%)
Peaks not found: chem shift/row (% of total intensity)
3.72/50(13.4%) , 3.72/80(13.4%) , 3.908/56(2.4%) , 3.908/74(2.4%) , 3.683/57.5(1.3%) , 3.683/72.5(1.3%) , 3.605/49(1.2%) , 3.605/80.5(1.2%) , 4.004/65(0.8%) , 4.119/70(0.6%) , 4.119/60(0.6%) , 3.582/18(0.3%) , 3.582/111.5(0.3%) , 3.571/33.5(0.2%)

Uridine 5-diphosphate (library entry number =182)
Hit ratio(% of total spectral intensity for metabolite): 53.57% (4 of 10 peaks were found)
Peaks found: chem shift/row (% of total intensity)
5.976/55(18.7%) , 5.976/75(18.7%) , 5.976/55.5(8.1%) , 5.976/74.5(8.1%)
Peaks not found: chem shift/row (% of total intensity)
7.997/75(20%) , 7.997/55(20%) , 5.976/65(2.9%) , 5.976/64.5(2.1%) , 8.114/54.5(0.6%) , 8.114/75(0.6%)

Uridine 5-monophosphate (library entry number =191)
Hit ratio(% of total spectral intensity for metabolite): 0% (0 of 8 peaks were found)
Peaks found: chem shift/row (% of total intensity)

Peaks not found: chem shift/row (% of total intensity)
8.107/55(26.4%) , 8.107/75(26.4%) , 5.991/75(20.1%) , 5.991/55(20.1%) , 6.006/65(3.2%) , 5.991/64.5(2.6%) , 6.006/55(0.6%) , 6.006/75(0.6%)

Guanosine-5-monophosphate (GMP) (library entry number =100)
Hit ratio(% of total spectral intensity for metabolite): 52.67% (1 of 3 peaks were found)
Peaks found: chem shift/row (% of total intensity)
8.182/65(52.7%)
Peaks not found: chem shift/row (% of total intensity)
5.932/65(24.7%) , 5.944/65(22.7%)

Lactic acid (library entry number =131)
Hit ratio(% of total spectral intensity for metabolite): 45.02% (2 of 16 peaks were found)
Peaks found: chem shift/row (% of total intensity)
1.335/74(22.5%) , 1.335/56(22.5%)
Peaks not found: chem shift/row (% of total intensity)
1.338/63(6.8%) , 1.338/67(6.8%) , 1.324/67(6.5%) , 1.324/63(6.5%) , 1.338/58.5(5.1%) , 1.338/71.5(5.1%) , 1.324/71.5(5%) , 1.324/58.5(5%) , 4.119/74(3%) , 4.119/56(3%) , 4.119/91(0.6%) , 4.119/38(0.6%) , 4.131/56(0.4%) , 4.131/73.5(0.4%)

Nicotinamide adenine dinucleotide hydrate (NAD) (library entry number =162)
Hit ratio(% of total spectral intensity for metabolite): 20.59% (1 of 23 peaks were found)
Peaks found: chem shift/row (% of total intensity)
8.426/65(20.6%)
Peaks not found: chem shift/row (% of total intensity)
8.175/65(29.3%) , 6.035/65(9.1%) , 6.047/65(7.4%) , 6.074/65(3.5%) , 6.066/65(3.4%) , 8.844/78(2.4%) , 8.844/52(2.4%) , 8.844/58(2.2%) , 8.844/72(2.2%) , 9.151/57(1.8%) , 9.151/73(1.8%) , 8.204/64.5(1.8%) , 8.204/83(1.4%) , 8.204/47(1.4%) , 9.342/62(1.4%) , 9.342/68(1.4%) , 9.151/76(1.4%) , 9.151/54(1.4%) , 9.342/60(1.2%) , 9.342/70(1.2%) , 8.505/65(0.6%) , 8.268/65(0.5%)

Uridine 5-diphosphoglucose (library entry number =165)
Hit ratio(% of total spectral intensity for metabolite): 49.79% (15 of 35 peaks were found)
Peaks found: chem shift/row (% of total intensity)
7.949/75(17.7%) , 7.949/55(17.7%) , 3.781/65(3.8%) , 3.476/65(2.6%) , 3.794/55(1%) , 3.794/75(1%) , 3.55/56.5(0.7%) , 3.55/73.5(0.7%) , 3.55/48(0.7%) , 3.55/81.5(0.7%) , 3.55/48(0.7%) , 3.55/82(0.7%) , 3.55/48(0.7%) , 3.55/56(0.6%) , 3.55/73(0.6%)
Peaks not found: chem shift/row (% of total intensity)
5.985/75(13.3%) , 5.985/55(13.3%) , 3.781/41(3%) , 3.781/89(3%) , 3.476/89(2.1%) , 3.476/40.5(2.1%) , 5.995/65(1.9%) , 3.87/46(1.2%) , 3.87/83(1.2%) , 5.6/60.5(1.2%) , 5.6/69.5(1.2%) , 5.614/60.5(1.2%) , 5.614/69.5(1.2%) , 5.995/55(1%) , 5.995/75(1%) , 5.985/64.5(0.7%) , 3.794/42.5(0.3%) , 3.794/87.5(0.3%) , 3.87/51.5(0.3%) , 3.87/78.5(0.3%)

2-hydroxybutyric acid (library entry number =177)
Hit ratio(% of total spectral intensity for metabolite): 48.24% (5 of 21 peaks were found)
Peaks found: chem shift/row (% of total intensity)
0.898/65(39.5%) , 4.008/51(2.2%) , 4.008/79(2.2%) , 1.655/64.5(2.1%) , 1.655/65.5(2.1%)
Peaks not found: chem shift/row (% of total intensity)
0.898/46(17.4%) , 0.898/84(17.4%) , 4.008/63(2%) , 4.008/67(2%) , 1.655/83(1.6%) , 1.655/47(1.6%) , 1.745/69(1.3%) , 1.745/61(1.3%) , 1.745/50(1.1%) , 1.745/80(1.1%) , 1.655/101.5(0.9%) , 1.655/28.5(0.9%) , 1.745/31.5(0.8%) , 1.745/98(0.8%) , 1.745/42.5(0.8%) , 1.745/87.5(0.8%)

2-Aminobutyric acid (library entry number =28)
Hit ratio(% of total spectral intensity for metabolite): 7.05% (2 of 14 peaks were found)
Peaks found: chem shift/row (% of total intensity)
3.726/65(6.5%) , 1.881/65(0.6%)
Peaks not found: chem shift/row (% of total intensity)
0.981/65(40.6%) , 0.981/46(16.8%) , 0.981/84(16.8%) , 3.726/50(4.5%) , 3.726/80(4.5%) , 1.902/60.5(1.8%) , 1.902/69.5(1.8%) , 1.902/52(1.4%) , 1.902/78(1.4%) , 1.902/87(1.4%) , 1.902/43(1.4%) , 1.917/65(0.5%)

Carnosine (beta-alanyl_L-histidine) (library entry number =187)
Hit ratio(% of total spectral intensity for metabolite): 39.92% (11 of 55 peaks were found)
Peaks found: chem shift/row (% of total intensity)
3.236/65(15.2%) , 8.279/65(11.7%) , 3.225/65(7.8%) , 3.257/65(1.3%) , 3.368/65(0.8%) , 2.672/86(0.7%) , 2.672/85(0.5%) , 2.672/44.5(0.5%) , 2.694/54(0.5%) , 2.694/76(0.5%) , 2.649/86(0.4%)
Peaks not found: chem shift/row (% of total intensity)
3.236/48(7.1%) , 3.236/82(7.1%) , 3.225/47(4.1%) , 3.225/83(4.1%) , 2.689/56(3.1%) , 2.689/74(3.1%) , 7.112/65(2.7%) , 7.112/62(2.2%) , 7.112/68(2.2%) , 3.114/45.5(1.9%) , 3.114/84.5(1.9%) , 3.119/45.5(1.9%) , 3.119/84.5(1.9%) , 2.689/38.5(1.8%) , 2.689/91.5(1.8%) , 2.708/44(0.8%) , 2.708/85.5(0.8%) , 2.672/43(0.7%) , 2.689/115.5(0.7%) , 2.689/14(0.7%) , 3.236/29.5(0.6%) , 3.236/100.5(0.6%) , 2.708/62(0.5%) , 2.708/68(0.5%) , 2.718/44.5(0.5%) , 2.718/85.5(0.5%) , 2.718/62(0.5%) , 2.718/68(0.5%) , 2.655/43(0.5%) , 2.694/45.5(0.4%) , 2.694/84.5(0.4%) , 2.672/61.5(0.4%) , 2.672/68.5(0.4%) , 2.649/43(0.4%) , 2.689/31.5(0.3%) , 2.689/97.5(0.3%) , 2.649/61(0.3%) , 2.649/69(0.3%) , 2.672/60.5(0.3%) , 2.672/69.5(0.3%) , 3.236/12.5(0.2%) , 3.236/117(0.2%) , 2.655/61.5(0.2%) , 2.655/68.5(0.2%)

Capric acid (library entry number =90)
Hit ratio(% of total spectral intensity for metabolite): 0% (0 of 10 peaks were found)
Peaks found: chem shift/row (% of total intensity)

Peaks not found: chem shift/row (% of total intensity)
0.865/65(37.5%) , 2.174/46(17.5%) , 2.174/84(17.5%) , 2.174/65(12.1%) , 1.296/65(4.4%) , 0.865/46(3.6%) , 0.865/84(3.6%) , 1.287/65(2.2%) , 1.272/65(0.9%) , 1.263/65(0.7%)

Hypoxanthine (library entry number =56)
Hit ratio(% of total spectral intensity for metabolite): 46.6% (1 of 2 peaks were found)
Peaks found: chem shift/row (% of total intensity)
8.217/65(46.6%)
Peaks not found: chem shift/row (% of total intensity)
8.194/65(53.4%)

Histamine (library entry number =94)
Hit ratio(% of total spectral intensity for metabolite): 44.34% (3 of 12 peaks were found)
Peaks found: chem shift/row (% of total intensity)
3.294/65(28.7%) , 3.042/65(9.4%) , 8.147/65(6.3%)
Peaks not found: chem shift/row (% of total intensity)
3.294/83(12%) , 3.294/47(12%) , 8.095/65(6.5%) , 7.977/65(6.2%) , 7.158/65(4.3%) , 3.042/47(3.7%) , 3.042/83(3.7%) , 7.158/62(3.6%) , 7.158/68(3.6%)

Hypotaurine (library entry number =129)
Hit ratio(% of total spectral intensity for metabolite): 66.94% (4 of 6 peaks were found)
Peaks found: chem shift/row (% of total intensity)
3.368/65(24.8%) , 2.65/65(19.1%) , 2.65/47.5(11.5%) , 2.65/82.5(11.5%)
Peaks not found: chem shift/row (% of total intensity)
3.368/48(16.5%) , 3.368/82(16.5%)

Histidine (library entry number =78)
Hit ratio(% of total spectral intensity for metabolite): 52.58% (6 of 8 peaks were found)
Peaks found: chem shift/row (% of total intensity)
4.008/81(11.5%) , 4.008/49(11.5%) , 4.008/68.5(10.4%) , 4.008/61.5(10.4%) , 3.276/38.5(4.4%) , 3.276/91.5(4.4%)
Peaks not found: chem shift/row (% of total intensity)
7.971/65(32.6%) , 7.127/65(14.8%)

Uridine-5-diphosphogalactose (library entry number =189)
Hit ratio(% of total spectral intensity for metabolite): 43.51% (11 of 53 peaks were found)
Peaks found: chem shift/row (% of total intensity)
7.949/55(18.6%) , 7.949/75(18.6%) , 3.753/65(1.7%) , 4.041/65(1.2%) , 3.737/57(0.7%) , 3.737/72.5(0.7%) , 3.737/56.5(0.5%) , 3.737/73.5(0.5%) , 3.723/72(0.5%) , 3.726/65(0.2%) , 3.737/43.5(0.2%)
Peaks not found: chem shift/row (% of total intensity)
5.985/55(15.3%) , 5.985/75(15.3%) , 3.924/82(1.7%) , 3.924/48(1.7%) , 5.652/70(1.6%) , 5.652/60(1.6%) , 3.924/56(1.5%) , 3.924/74(1.5%) , 5.637/60.5(1.5%) , 5.637/69.5(1.5%) , 4.381/60.5(0.8%) , 4.381/69.5(0.8%) , 5.985/64.5(0.6%) , 3.753/81(0.6%) , 3.753/48.5(0.6%) , 3.815/83(0.6%) , 3.815/47(0.6%) , 4.381/65(0.5%) , 3.822/82.5(0.5%) , 3.822/47(0.5%) , 3.815/73(0.5%) , 3.815/56.5(0.5%) , 3.822/56.5(0.5%) , 3.822/73(0.5%) , 3.768/59(0.4%) , 3.768/71(0.4%) , 3.737/85.5(0.3%) , 3.737/44.5(0.3%) , 3.76/55(0.3%) , 3.76/75(0.3%) , 3.753/35(0.3%) , 3.753/94.5(0.3%) , 3.768/40(0.2%) , 3.768/89.5(0.2%) , 3.76/83(0.2%) , 3.778/51.5(0.2%) , 3.778/78.5(0.2%) , 3.76/65(0.2%) , 3.76/44.5(0.2%) , 3.737/85(0.2%) , 3.773/46(0.2%) , 3.773/83.5(0.2%)

Glycerol (library entry number =161)
Hit ratio(% of total spectral intensity for metabolite): 48.51% (11 of 33 peaks were found)
Peaks found: chem shift/row (% of total intensity)
3.566/58(10.1%) , 3.566/72(10.1%) , 3.566/88(9.1%) , 3.566/42(9.1%) , 3.791/65(3.5%) , 3.791/49(1.5%) , 3.791/81(1.5%) , 3.55/57(1%) , 3.55/73(1%) , 3.616/14(0.9%) , 3.616/116(0.9%)
Peaks not found: chem shift/row (% of total intensity)
3.66/86(9.9%) , 3.66/44(9.9%) , 3.66/56(8.6%) , 3.66/74(8.6%) , 3.791/53(1.5%) , 3.791/77(1.5%) , 3.578/57(1.5%) , 3.578/73(1.5%) , 3.791/58(0.8%) , 3.791/72(0.8%) , 3.791/92(0.7%) , 3.791/37(0.7%) , 3.628/12(0.6%) , 3.628/118(0.6%) , 3.578/87(0.6%) , 3.578/43(0.6%) , 3.66/50(0.6%) , 3.66/80(0.6%) , 3.616/103(0.6%) , 3.616/26.5(0.6%) , 3.55/87.5(0.3%) , 3.55/42(0.3%)

Glucose-1-phosphate (library entry number =12)
Hit ratio(% of total spectral intensity for metabolite): 32.18% (8 of 44 peaks were found)
Peaks found: chem shift/row (% of total intensity)
3.781/65(7.2%) , 3.415/65(7%) , 3.415/89(4.9%) , 3.415/41(4.9%) , 3.878/46.5(3.1%) , 3.878/83.5(3.1%) , 3.368/65(1.4%) , 3.86/65(0.7%)
Peaks not found: chem shift/row (% of total intensity)
3.781/41(6.9%) , 3.781/89(6.9%) , 3.758/56(3.2%) , 3.758/74(3.2%) , 3.499/48.5(2.7%) , 3.499/81.5(2.7%) , 3.499/48.5(2.7%) , 3.499/81.5(2.7%) , 3.499/57(2.6%) , 3.499/73(2.6%) , 3.758/42(2.5%) , 3.758/88(2.5%) , 3.878/52.5(2.5%) , 3.878/77.5(2.5%) , 5.47/70(2%) , 5.47/60(2%) , 5.456/70(1.9%) , 5.456/60(1.9%) , 3.918/56(1%) , 3.918/74(1%) , 3.918/67(0.9%) , 3.918/63(0.9%) , 3.916/67(0.9%) , 3.916/63(0.9%) , 3.916/56(0.8%) , 3.916/74(0.8%) , 3.918/82(0.7%) , 3.918/48(0.7%) , 3.924/68.5(0.7%) , 3.924/61.5(0.7%) , 3.918/87.5(0.7%) , 3.918/42(0.7%) , 3.916/82(0.7%) , 3.916/48(0.7%) , 3.916/87.5(0.5%) , 3.916/42(0.5%)

Phosphoethanolamine (library entry number =167)
Hit ratio(% of total spectral intensity for metabolite): 42.82% (5 of 10 peaks were found)
Peaks found: chem shift/row (% of total intensity)
3.979/78(8.9%) , 3.979/52(8.9%) , 3.992/52(8.5%) , 3.992/78(8.5%) , 3.979/64.5(7.9%)
Peaks not found: chem shift/row (% of total intensity)
3.227/76.5(14.8%) , 3.227/53.5(14.8%) , 3.227/60(10%) , 3.227/70(10%) , 3.992/64.5(7.7%)

Pantothenic acid (library entry number =99)
Hit ratio(% of total spectral intensity for metabolite): 53.38% (3 of 15 peaks were found)
Peaks found: chem shift/row (% of total intensity)
0.898/65(24.2%) , 0.932/65(20.8%) , 3.995/65(8.4%)
Peaks not found: chem shift/row (% of total intensity)
2.423/65(8.5%) , 3.404/79(6.9%) , 3.404/51(6.9%) , 3.522/79(4.5%) , 3.522/51(4.5%) , 2.423/47.5(3.5%) , 2.423/82.5(3.5%) , 3.447/72.5(2.6%) , 3.447/57.5(2.6%) , 3.447/40(1.3%) , 3.447/90(1.3%) , 3.447/65(0.3%)

Maltose (library entry number =45)
Hit ratio(% of total spectral intensity for metabolite): 40.54% (11 of 40 peaks were found)
Peaks found: chem shift/row (% of total intensity)
3.429/65(5.4%) , 3.278/53(4.6%) , 3.278/77(4.6%) , 3.294/53(4.6%) , 3.294/77(4.6%) , 3.781/65(4.4%) , 3.693/65(4.1%) , 3.649/65(3.7%) , 3.981/65(2.4%) , 3.925/51.5(1.1%) , 3.925/78.5(1.1%)
Peaks not found: chem shift/row (% of total intensity)
3.429/41(4.2%) , 3.429/89(4.2%) , 3.781/42(3.5%) , 3.781/88(3.5%) , 3.693/89(2.9%) , 3.693/41(2.9%) , 3.592/82(2.7%) , 3.592/48(2.7%) , 3.707/65(2.6%) , 5.414/60(2.6%) , 5.414/70(2.6%) , 3.592/56.5(2.5%) , 3.592/73.5(2.5%) , 3.867/52(2.1%) , 3.867/78(2.1%) , 3.707/40.5(1.7%) , 3.707/89.5(1.7%) , 3.649/41.5(1.7%) , 3.649/88.5(1.7%) , 3.981/88.5(1.5%) , 3.981/40.5(1.5%) , 3.867/47(1.3%) , 3.867/82.5(1.3%) , 3.781/73.5(0.6%) , 3.781/56.5(0.6%) , 3.592/52(0.6%) , 3.592/78(0.6%) , 3.816/44(0.5%) , 3.816/86(0.5%)

2-Hydroxy-3-methyl butyric acid (library entry number =143)
Hit ratio(% of total spectral intensity for metabolite): 40.35% (2 of 12 peaks were found)
Peaks found: chem shift/row (% of total intensity)
0.971/74(20.2%) , 0.971/56(20.2%)
Peaks not found: chem shift/row (% of total intensity)
0.836/74(21.4%) , 0.836/56(21.4%) , 3.852/60(5.8%) , 3.852/70(5.8%) , 2.02/70.5(1.1%) , 2.02/59.5(1.1%) , 2.02/77.5(0.8%) , 2.02/52(0.8%) , 2.02/87.5(0.8%) , 2.02/42(0.8%)

Butyric acid (library entry number =119)
Hit ratio(% of total spectral intensity for metabolite): 40.12% (2 of 12 peaks were found)
Peaks found: chem shift/row (% of total intensity)
0.898/65(28.6%) , 2.161/65(11.5%)
Peaks not found: chem shift/row (% of total intensity)
0.898/84(12%) , 0.898/46(12%) , 2.161/84(7.9%) , 2.161/46(7.9%) , 1.561/56(6%) , 1.561/74(6%) , 1.561/93(3.3%) , 1.561/37(3.3%) , 1.561/112(0.7%) , 1.561/18(0.7%)

Homocarnosine (library entry number =95)
Hit ratio(% of total spectral intensity for metabolite): 39.48% (16 of 66 peaks were found)
Peaks found: chem shift/row (% of total intensity)
8.224/65(9.3%) , 8.224/65(9.1%) , 2.386/59.5(4.2%) , 2.386/70.5(4.2%) , 3.038/45.5(1.6%) , 3.038/84.5(1.6%) , 3.038/45.5(1.6%) , 3.038/84.5(1.6%) , 2.408/65(1.4%) , 2.955/49.5(0.9%) , 2.955/80.5(0.9%) , 2.922/65(0.7%) , 2.939/66(0.7%) , 2.939/63(0.6%) , 2.939/66.5(0.6%) , 2.922/64(0.5%)
Peaks not found: chem shift/row (% of total intensity)
2.386/40.5(2.3%) , 2.386/89.5(2.3%) , 1.89/45(2.2%) , 1.89/85(2.2%) , 7.135/65(2.1%) , 1.891/45(2.1%) , 1.891/85(2.1%) , 7.136/65(2.1%) , 3.222/84.5(2.1%) , 3.222/45.5(2.1%) , 2.386/78.5(2.1%) , 2.386/51.5(2.1%) , 3.222/84.5(2%) , 3.222/45.5(2%) , 7.136/62(2%) , 7.136/68(2%) , 7.135/62(2%) , 7.135/68(2%) , 1.891/64.5(1.8%) , 1.89/64.5(1.8%) , 2.92/81(1.3%) , 2.92/49(1.3%) , 2.357/65(1.2%) , 2.926/80.5(1.1%) , 2.926/49.5(1.1%) , 2.955/60(0.8%) , 2.946/81.5(0.8%) , 2.946/47.5(0.8%) , 1.89/103.5(0.8%) , 1.89/26.5(0.8%) , 2.92/62.5(0.7%) , 2.92/67(0.7%) , 1.891/103.5(0.7%) , 1.891/26.5(0.7%) , 2.946/62(0.6%) , 2.946/67.5(0.6%) , 2.926/30(0.5%) , 2.939/82(0.5%) , 2.939/48(0.5%) , 2.92/100.5(0.5%) , 2.92/29.5(0.5%) , 2.939/47.5(0.5%) , 2.939/82(0.5%) , 2.386/108.5(0.5%) , 2.386/22(0.5%) , 2.357/45.5(0.2%) , 2.357/83(0.2%) , 2.939/56.5(0.1%) , 2.939/73(0.1%) , 2.357/45.5(0.1%)

Sucrose-6-phosphate (library entry number =188)
Hit ratio(% of total spectral intensity for metabolite): 46.74% (5 of 24 peaks were found)
Peaks found: chem shift/row (% of total intensity)
3.753/65(29.5%) , 3.8/65(7.9%) , 3.398/65(5.8%) , 3.794/55(1.8%) , 3.794/75(1.8%)
Peaks not found: chem shift/row (% of total intensity)
3.8/89(6.4%) , 3.8/41(6.4%) , 3.398/40(4%) , 3.398/90(4%) , 5.42/60(4%) , 5.42/70(4%) , 3.558/82(3.3%) , 3.558/48(3.3%) , 3.558/73.5(3.1%) , 3.558/56.5(3.1%) , 3.881/52(1.8%) , 3.881/78(1.8%) , 3.794/42(1.7%) , 3.794/88(1.7%) , 3.881/46(1.5%) , 3.881/84(1.5%) , 3.558/52(0.8%) , 3.558/78(0.8%) , 3.794/65(0.3%)

Cysteine (library entry number =63)
Hit ratio(% of total spectral intensity for metabolite): 42.54% (6 of 15 peaks were found)
Peaks found: chem shift/row (% of total intensity)
3.981/65(12.5%) , 3.981/77.5(11.8%) , 3.981/52.5(11.8%) , 3.015/64(2.6%) , 3.068/64(2.1%) , 3.11/64(1.7%)
Peaks not found: chem shift/row (% of total intensity)
3.039/50.5(8.1%) , 3.039/79.5(8.1%) , 3.039/41.5(7.5%) , 3.039/88.5(7.5%) , 3.11/91(6%) , 3.11/39(6%) , 3.11/53.5(5.9%) , 3.11/76.5(5.9%) , 3.09/64(2.5%)

Uridine-5-diphosphoglucuronic acid (library entry number =184)
Hit ratio(% of total spectral intensity for metabolite): 37.7% (6 of 36 peaks were found)
Peaks found: chem shift/row (% of total intensity)
7.949/55(14.1%) , 7.949/75(14.1%) , 3.519/65(5.1%) , 3.791/65(3.5%) , 3.513/75.5(0.4%) , 3.513/54(0.4%)
Peaks not found: chem shift/row (% of total intensity)
5.988/75(11.4%) , 5.988/55(11.4%) , 4.146/78(4.4%) , 4.146/52(4.4%) , 3.791/89(2.9%) , 3.791/41(2.9%) , 3.519/40(2.8%) , 3.519/90(2.8%) , 5.619/69(1.8%) , 5.619/61(1.8%) , 5.634/69(1.8%) , 5.634/61(1.8%) , 3.59/48(0.9%) , 3.59/82(0.9%) , 3.598/82(0.9%) , 3.598/48(0.9%) , 6.001/65(0.9%) , 3.59/57(0.8%) , 3.59/73(0.8%) , 3.598/57(0.8%) , 3.598/73(0.8%) , 4.379/59.5(0.7%) , 4.379/70.5(0.7%) , 6.001/55(0.6%) , 6.001/75(0.6%) , 3.531/53(0.5%) , 3.531/77(0.5%) , 5.988/63.5(0.2%) , 5.988/66.5(0.2%) , 3.531/65(0.2%)

Glutamic acid (library entry number =71)
Hit ratio(% of total spectral intensity for metabolite): 22.16% (19 of 55 peaks were found)
Peaks found: chem shift/row (% of total intensity)
2.06/56(2.9%) , 2.06/74(2.9%) , 2.133/40(2.1%) , 2.133/90(2.1%) , 2.371/64.5(1.7%) , 2.341/65(1.6%) , 2.06/94(1.3%) , 2.06/36(1.3%) , 2.133/20(1%) , 2.133/109.5(1%) , 2.06/112(0.7%) , 2.06/17.5(0.7%) , 2.153/65(0.6%) , 2.332/54.5(0.6%) , 2.332/74.5(0.6%) , 2.075/65(0.4%) , 2.075/65(0.4%) , 2.332/35.5(0.1%) , 2.332/94.5(0.1%)
Peaks not found: chem shift/row (% of total intensity)
2.357/68(9%) , 2.357/62(9%) , 3.764/80(7.1%) , 3.764/50(7.1%) , 3.764/68(5.4%) , 3.764/62(5.4%) , 2.357/87(5.2%) , 2.357/43(5.2%) , 2.357/48.5(4.9%) , 2.357/81.5(4.9%) , 2.133/77.5(2.1%) , 2.133/52.5(2.1%) , 2.133/59(1.4%) , 2.133/71(1.4%) , 2.133/33(1%) , 2.133/97.5(1%) , 2.357/108(0.8%) , 2.357/21(0.8%) , 2.357/2(0.5%) , 2.153/84(0.3%) , 2.153/45(0.3%) , 2.075/13(0.3%) , 2.075/116.5(0.3%) , 2.07/57(0.2%) , 2.07/72.5(0.2%) , 2.075/45(0.2%) , 2.075/84.5(0.2%) , 2.075/46(0.2%) , 2.075/84(0.2%) , 2.114/63.5(0.2%) , 2.114/66.5(0.2%) , 2.075/13(0.2%) , 2.075/116(0.2%) , 2.357/127(0.2%) , 2.341/54(0.1%) , 2.341/75.5(0.1%)

myo-Inositol (library entry number =55)
Hit ratio(% of total spectral intensity for metabolite): 47.92% (4 of 23 peaks were found)
Peaks found: chem shift/row (% of total intensity)
3.282/65(16.1%) , 3.632/65(11%) , 3.632/40(10.4%) , 3.632/90(10.4%)
Peaks not found: chem shift/row (% of total intensity)
3.282/41(7%) , 3.282/89(7%) , 3.54/74(6.8%) , 3.54/56(6.8%) , 3.54/81.5(6.3%) , 3.54/48.5(6.3%) , 4.071/65(4.1%) , 4.071/57(1.9%) , 4.071/73(1.9%) , 3.571/15(0.9%) , 3.571/115(0.9%) , 3.58/26.5(0.3%) , 3.58/103.5(0.3%) , 3.591/15(0.3%) , 3.591/115(0.3%) , 3.583/2(0.2%) , 3.583/127(0.2%) , 3.583/27(0.2%) , 3.583/103(0.2%)

Glucose (library entry number =11)
Hit ratio(% of total spectral intensity for metabolite): 24.7% (25 of 75 peaks were found)
Peaks found: chem shift/row (% of total intensity)
3.715/65(3%) , 3.737/42(2.8%) , 3.737/88(2.8%) , 3.737/57(2.6%) , 3.737/73(2.6%) , 3.778/56(1.1%) , 3.778/73.5(1.1%) , 3.467/65(1%) , 3.467/65(1%) , 3.467/65(0.9%) , 3.851/53(0.7%) , 3.851/77(0.7%) , 3.778/56(0.5%) , 3.778/73.5(0.5%) , 3.778/42.5(0.5%) , 3.778/87.5(0.5%) , 3.837/47.5(0.4%) , 3.837/82(0.4%) , 3.753/64.5(0.4%) , 3.368/64.5(0.3%) , 3.837/61(0.2%) , 3.837/68.5(0.2%) , 3.778/42.5(0.2%) , 3.778/87(0.2%) , 3.844/64.5(0.1%)
Peaks not found: chem shift/row (% of total intensity)
3.496/65(6.2%) , 3.408/65(5.6%) , 3.257/77(5.3%) , 3.257/53(5.3%) , 3.242/53(5.2%) , 3.242/77(5.2%) , 3.496/42(4.1%) , 3.496/88(4.1%) , 3.408/41(2.6%) , 3.408/89(2.6%) , 3.905/52(2.4%) , 3.905/78(2.4%) , 3.715/41(2.4%) , 3.715/89(2.4%) , 3.905/47(2.2%) , 3.905/83(2.2%) , 3.467/73(0.7%) , 3.467/56.5(0.7%) , 3.467/82(0.7%) , 3.467/48(0.7%) , 3.467/72(0.7%) , 3.467/57.5(0.7%) , 3.467/47.5(0.6%) , 3.467/82.5(0.6%) , 3.467/72.5(0.6%) , 3.467/57(0.6%) , 3.467/87.5(0.6%) , 3.467/87.5(0.6%) , 3.467/41.5(0.6%) , 3.467/41.5(0.6%) , 3.467/48.5(0.6%) , 3.467/81.5(0.6%) , 3.421/64(0.6%) , 3.421/66(0.6%) , 3.467/87.5(0.5%) , 3.467/42(0.5%) , 3.421/40(0.4%) , 3.421/90(0.4%) , 3.851/46.5(0.4%) , 3.851/83(0.4%) , 5.24/69.5(0.3%) , 5.24/60(0.3%) , 3.748/56.5(0.2%) , 3.748/73.5(0.2%) , 3.753/49.5(0.2%) , 3.753/80.5(0.2%) , 3.813/5(0.2%) , 3.748/64.5(0.1%) , 3.753/56.5(0.1%) , 3.753/73.5(0.1%)

Riboflavin 5-adenosine diphosphate (Flavin adenine dinucleotide) (library entry number =194)
Hit ratio(% of total spectral intensity for metabolite): 26.54% (8 of 13 peaks were found)
Peaks found: chem shift/row (% of total intensity)
2.408/65(4.9%) , 2.326/65(4.4%) , 2.408/65(3.8%) , 2.371/65(3.2%) , 2.371/65(3%) , 2.371/65(2.7%) , 2.341/65(2.5%) , 2.408/65(2.1%)
Peaks not found: chem shift/row (% of total intensity)
7.869/65(42.2%) , 8.309/65(12.4%) , 5.838/65(7.1%) , 5.849/65(6.3%) , 2.398/65(5.5%)

Ornithine (library entry number =79)
Hit ratio(% of total spectral intensity for metabolite): 58.34% (4 of 23 peaks were found)
Peaks found: chem shift/row (% of total intensity)
3.068/65(25.1%) , 3.791/65(17.4%) , 3.791/49(7.9%) , 3.791/81(7.9%)
Peaks not found: chem shift/row (% of total intensity)
3.068/84(16.7%) , 3.068/46(16.7%) , 1.949/65(0.9%) , 1.836/103(0.8%) , 1.836/27(0.8%) , 1.946/53(0.6%) , 1.946/78(0.5%) , 1.841/62(0.5%) , 1.841/68(0.5%) , 1.949/31(0.5%) , 1.949/40(0.4%) , 1.946/41(0.4%) , 1.946/40(0.4%) , 1.946/100(0.4%) , 1.946/31(0.4%) , 1.949/53(0.3%) , 1.949/77(0.3%) , 1.949/72(0.3%) , 1.949/57(0.3%)

Trehalose-6-phosphate (library entry number =201)
Hit ratio(% of total spectral intensity for metabolite): 27.93% (13 of 49 peaks were found)
Peaks found: chem shift/row (% of total intensity)
3.86/65(6.8%) , 3.61/65(3.9%) , 3.61/40(3.3%) , 3.61/90(3.3%) , 3.778/56.5(2.2%) , 3.778/73.5(2.2%) , 3.778/43(1.5%) , 3.778/87(1.5%) , 3.443/65(1.2%) , 3.505/65(1%) , 3.688/76.5(0.4%) , 3.671/52(0.4%) , 3.671/76.5(0.4%)
Peaks not found: chem shift/row (% of total intensity)
3.867/65(5.9%) , 3.46/65(5.4%) , 3.86/40.5(5.1%) , 3.86/89.5(5.1%) , 3.46/89(4.2%) , 3.46/41(4.2%) , 3.867/41(4.1%) , 3.867/89(4.1%) , 3.867/78.5(2.4%) , 3.867/51.5(2.4%) , 3.666/79(2.1%) , 3.666/51(2.1%) , 3.69/51(2.1%) , 3.69/79(2.1%) , 3.658/51(1.9%) , 3.658/79(1.9%) , 3.658/78(1.8%) , 3.698/79(1.8%) , 3.698/51(1.8%) , 3.698/78(1.8%) , 5.216/60(1.2%) , 5.216/70(1.2%) , 3.823/42.5(1%) , 3.823/87.5(1%) , 3.823/62(1%) , 3.823/68(1%) , 5.188/59.5(0.7%) , 5.188/69.5(0.7%) , 3.688/51.5(0.4%) , 3.677/51.5(0.4%) , 3.677/78(0.4%) , 4.031/55(0.3%) , 4.031/75(0.3%) , 4.044/76(0.3%) , 0.885/55(0.2%) , 0.885/75(0.2%)

Arginine (library entry number =138)
Hit ratio(% of total spectral intensity for metabolite): 33.11% (5 of 40 peaks were found)
Peaks found: chem shift/row (% of total intensity)
3.77/65(17.3%) , 3.77/49(7.1%) , 3.77/81(7.1%) , 1.655/61.5(0.8%) , 1.655/68.5(0.8%)
Peaks not found: chem shift/row (% of total intensity)
3.248/65(25.6%) , 3.248/47(10.3%) , 3.248/83(10.3%) , 1.734/45(1%) , 1.734/85(1%) , 1.734/26.5(1%) , 1.734/103(1%) , 1.922/40.5(0.9%) , 1.922/89(0.9%) , 1.923/40.5(0.8%) , 1.923/89.5(0.8%) , 1.922/64(0.7%) , 1.922/98.5(0.7%) , 1.922/31.5(0.7%) , 1.923/65(0.7%) , 1.923/47(0.7%) , 1.923/83(0.7%) , 1.923/98.5(0.6%) , 1.923/31.5(0.6%) , 1.922/46.5(0.6%) , 1.922/83(0.6%) , 1.655/44.5(0.6%) , 1.655/85.5(0.6%) , 1.922/73(0.6%) , 1.922/57(0.6%) , 1.655/103.5(0.6%) , 1.655/26.5(0.6%) , 1.734/63(0.5%) , 1.734/67(0.5%) , 1.923/72.5(0.5%) , 1.923/57(0.5%) , 1.919/76(0.4%) , 1.919/54(0.4%) , 1.919/40(0.4%) , 1.919/89.5(0.4%)

b-Alanine (library entry number =2)
Hit ratio(% of total spectral intensity for metabolite): 33.04% (1 of 6 peaks were found)
Peaks found: chem shift/row (% of total intensity)
3.187/65(33%)
Peaks not found: chem shift/row (% of total intensity)
2.558/65(19.3%) , 3.187/48(14.9%) , 3.187/82(14.9%) , 2.558/48(8.9%) , 2.558/82(8.9%)

Sucrose (library entry number =4)
Hit ratio(% of total spectral intensity for metabolite): 43.69% (13 of 53 peaks were found)
Peaks found: chem shift/row (% of total intensity)
3.693/65(15.9%) , 3.77/65(6.9%) , 3.476/65(2.8%) , 3.571/48(2.7%) , 3.571/82(2.7%) , 3.826/61(2.5%) , 3.826/69(2.5%) , 3.826/61(2.2%) , 3.826/69(2.2%) , 3.851/79(1.3%) , 3.851/51(1.3%) , 3.86/65(0.5%) , 4.078/65(0.2%)
Peaks not found: chem shift/row (% of total intensity)
3.77/89(5.3%) , 3.77/41(5.3%) , 4.222/54(5.2%) , 4.222/76(5.2%) , 5.414/60(3.5%) , 5.414/70(3.5%) , 3.571/57(2.6%) , 3.571/73(2.6%) , 4.057/65(2.3%) , 3.81/40(1.4%) , 3.81/90(1.4%) , 3.476/41(1.4%) , 3.476/89(1.4%) , 4.057/43.5(1.2%) , 4.057/86.5(1.2%) , 3.855/81(0.9%) , 4.065/54.5(0.9%) , 4.065/75.5(0.9%) , 3.849/80(0.9%) , 3.849/50(0.9%) , 3.693/98(0.8%) , 3.693/32(0.8%) , 3.571/52(0.8%) , 3.571/78(0.8%) , 3.849/64.5(0.6%) , 4.048/54(0.5%) , 4.048/76(0.5%) , 3.733/40(0.4%) , 3.733/89(0.4%) , 3.826/36(0.4%) , 3.826/93.5(0.4%) , 3.851/64.5(0.3%) , 3.826/23.5(0.2%) , 3.826/105.5(0.2%) , 3.826/93(0.2%) , 3.826/36(0.2%) , 4.048/65(0.2%) , 4.039/60(0.2%) , 4.039/70(0.2%) , 4.065/65(0.2%)

Adenosine 3,5-cyclic monophosphate (library entry number =123)
Hit ratio(% of total spectral intensity for metabolite): 33.92% (4 of 6 peaks were found)
Peaks found: chem shift/row (% of total intensity)
6.2/65(31.5%) , 4.344/65(1.4%) , 4.356/65(0.5%) , 4.331/65(0.5%)
Peaks not found: chem shift/row (% of total intensity)
8.271/65(37.5%) , 8.258/65(28.6%)

Inosine-5'-monophosphate (library entry number =164)
Hit ratio(% of total spectral intensity for metabolite): 0% (0 of 4 peaks were found)
Peaks found: chem shift/row (% of total intensity)

Peaks not found: chem shift/row (% of total intensity)
8.234/65(43.5%) , 8.558/65(29.7%) , 6.142/65(13.8%) , 6.154/65(13.1%)

Phenylalanine (library entry number =35)
Hit ratio(% of total spectral intensity for metabolite): 29.33% (7 of 65 peaks were found)
Peaks found: chem shift/row (% of total intensity)
7.437/65(9.8%) , 4.007/62(7.5%) , 4.007/68(7.5%) , 3.294/53.5(1.1%) , 3.294/76.5(1.1%) , 3.294/40(1.1%) , 3.294/90(1.1%)
Peaks not found: chem shift/row (% of total intensity)
4.007/48(6.7%) , 4.007/82(6.7%) , 7.382/66(4.6%) , 7.382/64(4.6%) , 7.333/75(4.6%) , 7.333/55(4.6%) , 7.437/46(3.1%) , 7.437/84(3.1%) , 7.382/45(2.3%) , 7.382/85(2.3%) , 3.13/73(1.7%) , 3.13/57(1.7%) , 3.13/36(1.6%) , 3.13/94(1.6%) , 7.408/81.5(1.3%) , 7.408/48.5(1.3%) , 7.415/38(1.2%) , 7.415/92(1.2%) , 7.448/65(1%) , 7.415/44(1%) , 7.415/86(1%) , 7.399/85.5(0.9%) , 7.399/44.5(0.9%) , 7.362/38(0.7%) , 7.362/92(0.7%) , 7.393/101(0.7%) , 7.393/29(0.7%) , 7.408/98(0.6%) , 7.408/32(0.6%) , 7.399/63(0.6%) , 7.399/67(0.6%) , 7.366/30(0.5%) , 7.366/100(0.5%) , 7.393/65(0.3%) , 7.393/63(0.3%) , 7.393/67(0.3%) , 7.415/110(0.3%) , 7.415/20(0.3%) , 7.362/85.5(0.3%) , 7.362/44.5(0.3%) , 7.399/99(0.3%) , 7.399/31(0.3%) , 7.408/101(0.3%) , 7.408/29(0.3%) , 7.415/108(0.3%) , 7.415/22(0.3%) , 7.382/17.5(0.2%) , 7.382/112.5(0.2%) , 7.366/88.5(0.2%) , 7.408/119.5(0.2%) , 7.408/10.5(0.2%) , 7.393/44.5(0.2%) , 7.393/85(0.2%) , 7.362/60(0.1%) , 7.399/105.5(0.1%) , 7.399/24(0.1%) , 7.362/27(0.1%) , 7.362/103(0.1%)

Isocitric acid (library entry number =130)
Hit ratio(% of total spectral intensity for metabolite): 16.09% (6 of 28 peaks were found)
Peaks found: chem shift/row (% of total intensity)
2.985/59(3.2%) , 2.985/71(3.2%) , 2.541/65(2.6%) , 2.408/65(2.4%) , 2.489/65(2.4%) , 2.449/65(2.3%)
Peaks not found: chem shift/row (% of total intensity)
2.519/35(6.6%) , 2.519/95(6.6%) , 3.997/59(6.5%) , 3.997/71(6.5%) , 2.519/75(6.3%) , 2.519/55(6.3%) , 2.427/55(6.3%) , 2.427/75(6.3%) , 2.427/94(5.8%) , 2.427/36(5.8%) , 2.473/36(2.8%) , 2.473/94(2.8%) , 2.985/91(2.3%) , 2.985/39(2.3%) , 2.985/78.5(2.2%) , 2.985/51.5(2.2%) , 2.473/113.5(1.3%) , 2.473/15.5(1.3%) , 2.489/6.5(0.9%) , 2.489/123.5(0.9%) , 2.449/6(0.9%) , 2.449/123.5(0.9%)

Deoxycholic acid (library entry number =121)
Hit ratio(% of total spectral intensity for metabolite): 63.24% (3 of 5 peaks were found)
Peaks found: chem shift/row (% of total intensity)
0.932/65(35.1%) , 0.971/56.5(14.1%) , 0.971/73.5(14.1%)
Peaks not found: chem shift/row (% of total intensity)
0.718/65(35.6%) , 2.236/65(1.2%)

Oxoglutaric acid (a-Ketogluturate) (library entry number =3)
Hit ratio(% of total spectral intensity for metabolite): 28.04% (1 of 6 peaks were found)
Peaks found: chem shift/row (% of total intensity)
2.44/65(28%)
Peaks not found: chem shift/row (% of total intensity)
3.009/65(27.4%) , 2.44/83(11.3%) , 2.44/47(11.3%) , 3.009/47(11%) , 3.009/83(11%)

Galactose (library entry number =7)
Hit ratio(% of total spectral intensity for metabolite): 16.05% (22 of 77 peaks were found)
Peaks found: chem shift/row (% of total intensity)
3.761/65(2.6%) , 3.742/64(1.8%) , 3.749/84.5(1.2%) , 3.749/45(1.2%) , 3.761/38(0.9%) , 3.791/50.5(0.8%) , 3.791/79.5(0.8%) , 3.808/50.5(0.7%) , 3.808/79.5(0.7%) , 3.791/51.5(0.7%) , 3.791/78.5(0.7%) , 3.791/50.5(0.7%) , 3.791/79.5(0.7%) , 3.726/64(0.4%) , 3.749/86(0.4%) , 3.749/86(0.4%) , 3.749/43(0.4%) , 3.368/65(0.3%) , 3.749/33(0.2%) , 3.737/41(0.2%) , 3.748/98.5(0.2%) , 3.749/31.5(0.1%)
Peaks not found: chem shift/row (% of total intensity)
3.655/47.5(5.6%) , 3.655/82.5(5.6%) , 3.655/56.5(5.2%) , 3.655/73.5(5.2%) , 3.504/78(4.3%) , 3.504/52(4.3%) , 3.49/78(4%) , 3.49/52(4%) , 3.768/52(3.2%) , 3.768/78(3.2%) , 3.939/60(2.9%) , 3.939/70(2.9%) , 3.939/65(1.7%) , 3.741/76(1.5%) , 3.741/54(1.5%) , 3.741/60.5(1.5%) , 3.741/69.5(1.5%) , 3.768/62.5(1.2%) , 3.768/67.5(1.2%) , 3.735/53(1.2%) , 3.735/77(1.2%) , 3.749/72.5(1.2%) , 3.749/57.5(1.2%) , 3.781/61.5(1.1%) , 3.781/68.5(1.1%) , 3.735/59.5(1.1%) , 3.735/70(1.1%) , 3.761/50.5(0.9%) , 3.761/79.5(0.9%) , 3.761/91.5(0.9%) , 3.768/107(0.8%) , 3.768/22.5(0.8%) , 3.862/47(0.8%) , 3.862/82(0.8%) , 3.862/57(0.8%) , 3.862/74.5(0.8%) , 3.781/65(0.6%) , 3.997/61(0.5%) , 3.997/69(0.5%) , 3.768/38(0.5%) , 3.768/92(0.5%) , 3.997/65(0.5%) , 3.781/90(0.4%) , 3.781/39.5(0.4%) , 3.742/49.5(0.4%) , 3.742/80.5(0.4%) , 3.741/90(0.3%) , 3.741/40(0.3%) , 3.781/96(0.2%) , 3.781/33(0.2%) , 3.735/90.5(0.2%) , 3.735/39.5(0.2%) , 3.761/107(0.2%) , 3.761/22(0.2%) , 3.749/99.5(0.1%)

Trehalose (library entry number =83)
Hit ratio(% of total spectral intensity for metabolite): 24.09% (5 of 32 peaks were found)
Peaks found: chem shift/row (% of total intensity)
3.86/65(11.4%) , 3.778/57(3.9%) , 3.778/73(3.9%) , 3.778/87(2.4%) , 3.778/43(2.4%)
Peaks not found: chem shift/row (% of total intensity)
3.459/65(8.5%) , 3.86/89(7.9%) , 3.86/41(7.9%) , 3.459/89(6.8%) , 3.459/41(6.8%) , 3.659/51(3.7%) , 3.659/79(3.7%) , 3.65/51(3.5%) , 3.65/79(3.5%) , 3.65/53(3.5%) , 3.65/77(3.5%) , 3.86/51.5(2%) , 3.86/78.5(2%) , 3.825/43(1.7%) , 3.825/87(1.7%) , 5.197/70(1.6%) , 5.197/60(1.6%) , 3.825/68.5(1.3%) , 3.825/61.5(1.3%) , 3.815/55.5(0.7%) , 3.815/74.5(0.7%) , 3.815/106(0.4%) , 3.815/24(0.4%) , 3.825/23.5(0.3%) , 3.825/106.5(0.3%) , 3.815/42(0.3%) , 3.815/87(0.3%)

Valeric acid (library entry number =196)
Hit ratio(% of total spectral intensity for metabolite): 27.52% (1 of 18 peaks were found)
Peaks found: chem shift/row (% of total intensity)
0.898/65(27.5%)
Peaks not found: chem shift/row (% of total intensity)
0.898/46(12.5%) , 0.898/84(12.5%) , 2.187/65(9.1%) , 2.187/46(6.4%) , 2.187/84(6.4%) , 1.53/64(4.1%) , 1.53/66(4.1%) , 1.305/74(2.4%) , 1.305/56(2.4%) , 1.53/84(2.3%) , 1.53/46(2.3%) , 1.305/94(1.9%) , 1.305/36(1.9%) , 1.53/27(1.4%) , 1.53/103(1.4%) , 1.305/113(0.6%) , 1.305/17(0.6%)

Aspartic acid (library entry number =13)
Hit ratio(% of total spectral intensity for metabolite): 27.28% (4 of 14 peaks were found)
Peaks found: chem shift/row (% of total intensity)
2.816/47.5(7%) , 2.816/82.5(7%) , 2.816/93(6.6%) , 2.816/37(6.6%)
Peaks not found: chem shift/row (% of total intensity)
3.907/59(9.8%) , 3.907/71(9.8%) , 3.907/81(9.6%) , 3.907/49(9.6%) , 2.679/76(8.3%) , 2.679/54(8.3%) , 2.679/32(8.1%) , 2.679/98(8.1%) , 2.661/53.5(0.6%) , 2.661/76.5(0.6%)

5-Hydroxylysine (library entry number =126)
Hit ratio(% of total spectral intensity for metabolite): 28.18% (11 of 41 peaks were found)
Peaks found: chem shift/row (% of total intensity)
3.781/65(5.7%) , 3.791/65(4.6%) , 3.781/49(4.4%) , 3.781/81(4.4%) , 3.791/49(3.5%) , 3.791/81(3.5%) , 2.053/46(1%) , 3.899/65(0.4%) , 1.925/65(0.3%) , 2.037/55(0.2%) , 2.037/75(0.2%)
Peaks not found: chem shift/row (% of total intensity)
3.166/52(8.3%) , 3.166/78(8.3%) , 3.166/86(8.1%) , 3.166/44(8.1%) , 2.941/60.5(4.5%) , 2.941/69.5(4.5%) , 2.941/36(4.3%) , 2.941/94(4.3%) , 2.933/36(3.5%) , 2.933/94(3.5%) , 2.933/69(3.2%) , 2.933/61(3.2%) , 2.053/83(1%) , 1.539/50.5(0.7%) , 1.539/79.5(0.7%) , 1.947/32(0.7%) , 1.947/98(0.7%) , 3.202/55.5(0.7%) , 3.202/75(0.7%) , 1.947/46.5(0.5%) , 1.947/83(0.5%) , 1.947/67.5(0.3%) , 1.947/60.5(0.3%) , 3.899/57(0.2%) , 3.899/72.5(0.2%) , 2.053/98.5(0.2%) , 2.053/30.5(0.2%) , 2.053/54(0.1%) , 2.053/75.5(0.1%) , 2.053/65(0.1%)

Glycerol-3-phosphate (library entry number =93)
Hit ratio(% of total spectral intensity for metabolite): 34.07% (10 of 37 peaks were found)
Peaks found: chem shift/row (% of total intensity)
3.693/43.5(6.5%) , 3.693/86.5(6.5%) , 3.778/58(4.3%) , 3.778/72(4.3%) , 3.828/72(4%) , 3.828/57.5(4%) , 3.671/65(1.3%) , 3.778/86.5(1.1%) , 3.778/42.5(1.1%) , 3.715/65(1%)
Peaks not found: chem shift/row (% of total intensity)
3.618/57.5(6.7%) , 3.618/72.5(6.7%) , 3.618/42.5(5.8%) , 3.618/87.5(5.8%) , 3.693/74.5(5.8%) , 3.693/55.5(5.8%) , 3.793/58(4.2%) , 3.793/72(4.2%) , 3.8/57.5(3.6%) , 3.8/72.5(3.6%) , 3.875/65(2.6%) , 3.875/76.5(1.1%) , 3.875/52.5(1.1%) , 3.601/65(0.9%) , 3.64/19.5(0.8%) , 3.64/110.5(0.8%) , 3.8/41(0.7%) , 3.672/18.5(0.7%) , 3.672/110.5(0.7%) , 3.656/87.5(0.7%) , 3.656/42(0.7%) , 3.656/122(0.6%) , 3.656/8(0.6%) , 3.822/40(0.6%) , 3.822/89.5(0.6%) , 3.637/19(0.5%) , 3.637/110.5(0.5%)

Glucuronic acid (library entry number =48)
Hit ratio(% of total spectral intensity for metabolite): 29.74% (13 of 52 peaks were found)
Peaks found: chem shift/row (% of total intensity)
3.505/65(5.2%) , 3.294/53(2.8%) , 3.294/77(2.8%) , 3.278/53(2.7%) , 3.278/77(2.7%) , 3.505/89.5(2.5%) , 3.505/40.5(2.5%) , 3.582/52.5(1.9%) , 3.582/77.5(1.9%) , 3.582/52.5(1.8%) , 3.582/77.5(1.8%) , 5.248/60(0.6%) , 5.248/69.5(0.6%)
Peaks not found: chem shift/row (% of total intensity)
3.733/53(6.4%) , 3.733/77(6.4%) , 3.733/65(4.6%) , 3.514/57.5(4%) , 3.514/72.5(4%) , 4.085/52(4%) , 4.085/78(4%) , 3.518/57(4%) , 3.518/73(4%) , 3.518/53.5(3.9%) , 3.518/76.5(3.9%) , 3.733/89(3.4%) , 3.733/41(3.4%) , 3.514/53.5(2.6%) , 3.514/76.5(2.6%) , 3.529/65(1.3%) , 3.514/65(0.9%) , 3.518/65(0.7%) , 3.505/46.5(0.7%) , 3.505/82.5(0.7%) , 3.717/53(0.4%) , 3.717/76.5(0.4%) , 3.718/53(0.4%) , 3.718/76.5(0.4%) , 3.518/34.5(0.4%) , 3.518/95(0.4%) , 3.518/102.5(0.3%) , 3.518/27(0.3%) , 3.529/82.5(0.3%) , 3.529/47(0.3%) , 3.514/34.5(0.2%) , 3.514/95.5(0.2%) , 3.514/26(0.1%) , 3.514/102.5(0.1%) , 3.518/40(0.1%) , 3.529/41.5(0.1%) , 3.529/88(0.1%) , 3.514/40(0.1%) , 3.529/34(0.1%)

3,4-Dihydroxymandelic acid (library entry number =43)
Hit ratio(% of total spectral intensity for metabolite): 25.84% (2 of 18 peaks were found)
Peaks found: chem shift/row (% of total intensity)
6.908/54.5(12.9%) , 6.908/75.5(12.9%)
Peaks not found: chem shift/row (% of total intensity)
6.934/63(15.2%) , 6.934/67(15.2%) , 6.857/57(8.3%) , 6.857/73(8.3%) , 6.857/52.5(7.7%) , 6.857/77.5(7.7%) , 6.881/86.5(2%) , 6.881/43.5(2%) , 6.889/37.5(1.4%) , 6.889/92.5(1.4%) , 6.881/23(1%) , 6.881/107(1%) , 6.889/76(0.9%) , 6.889/54(0.9%) , 6.881/54(0.7%) , 6.881/76(0.7%)

Glyceric acid (library entry number =141)
Hit ratio(% of total spectral intensity for metabolite): 24.52% (8 of 35 peaks were found)
Peaks found: chem shift/row (% of total intensity)
3.723/56(8.3%) , 3.723/74(8.3%) , 3.737/56(2.2%) , 3.737/74(2.2%) , 3.742/64.5(1.4%) , 3.742/65.5(1.4%) , 3.737/41(0.4%) , 3.737/88.5(0.4%)
Peaks not found: chem shift/row (% of total intensity)
3.828/47(7.9%) , 3.828/83(7.9%) , 3.828/53(7.7%) , 3.828/77(7.7%) , 3.723/86(7.6%) , 3.723/44(7.6%) , 4.092/61.5(5.4%) , 4.092/68.5(5.4%) , 4.092/53.5(5.1%) , 4.092/76(5.1%) , 3.703/65(1.2%) , 3.777/16.5(0.7%) , 3.777/113.5(0.7%) , 3.77/11(0.6%) , 3.77/119(0.6%) , 3.737/44(0.6%) , 3.737/86(0.6%) , 3.737/48(0.5%) , 3.737/82(0.5%) , 3.737/63(0.4%) , 3.737/67(0.4%) , 3.723/63.5(0.4%) , 3.723/66(0.4%) , 3.742/53.5(0.3%) , 3.742/75.5(0.3%) , 3.703/53.5(0.1%) , 3.703/76(0.1%)

Homocysteine (library entry number =166)
Hit ratio(% of total spectral intensity for metabolite): 24.19% (20 of 102 peaks were found)
Peaks found: chem shift/row (% of total intensity)
2.65/65(3.6%) , 2.65/65(3.6%) , 2.133/56(2.8%) , 2.133/74(2.8%) , 2.65/65(1.8%) , 2.662/65(1.1%) , 2.159/57(0.8%) , 2.159/73(0.8%) , 2.65/47.5(0.8%) , 2.65/82.5(0.8%) , 2.133/19(0.7%) , 2.133/110.5(0.7%) , 2.175/65(0.7%) , 2.171/36(0.6%) , 2.171/94(0.6%) , 2.153/64(0.5%) , 2.65/85(0.4%) , 2.65/45(0.4%) , 2.171/56(0.3%) , 2.171/73.5(0.3%)
Peaks not found: chem shift/row (% of total intensity)
3.885/49(6.4%) , 3.885/81(6.4%) , 3.885/65(4.5%) , 2.695/65(4.3%) , 2.671/57(3.2%) , 2.671/73(3.2%) , 2.671/34.5(3.1%) , 2.671/95.5(3.1%) , 2.682/65(1.9%) , 2.189/73(1.3%) , 2.189/57(1.3%) , 2.695/101(1.3%) , 2.695/28.5(1.3%) , 2.65/28.5(1.3%) , 2.65/101.5(1.3%) , 2.65/28.5(1.1%) , 2.65/101.5(1.1%) , 2.695/84.5(1%) , 2.695/45.5(1%) , 2.189/95(1%) , 2.189/35(1%) , 2.707/65(0.9%) , 2.189/20(0.8%) , 2.189/110(0.8%) , 2.141/55(0.8%) , 2.141/75(0.8%) , 2.65/101(0.8%) , 2.65/28.5(0.8%) , 2.133/37.5(0.7%) , 2.133/92(0.7%) , 2.205/55(0.7%) , 2.205/75(0.7%) , 2.141/37(0.6%) , 2.141/93(0.6%) , 2.113/55.5(0.6%) , 2.113/74.5(0.6%) , 2.205/39(0.5%) , 2.205/38(0.5%) , 2.205/90.5(0.5%) , 2.159/34.5(0.5%) , 2.159/95.5(0.5%) , 2.671/111.5(0.5%) , 2.671/17.5(0.5%) , 2.635/64(0.5%) , 2.635/66(0.5%) , 2.159/113.5(0.5%) , 2.159/17(0.5%) , 2.65/48(0.4%) , 2.65/82(0.4%) , 2.198/65(0.4%) , 2.151/86(0.4%) , 2.151/43.5(0.4%) , 2.662/49.5(0.4%) , 2.662/80.5(0.4%) , 2.151/64(0.3%) , 2.145/55.5(0.3%) , 2.145/74.5(0.3%) , 2.151/26.5(0.3%) , 2.151/103.5(0.3%) , 2.145/93.5(0.3%) , 2.145/36(0.3%) , 2.153/26.5(0.3%) , 2.153/102(0.3%) , 2.153/103.5(0.3%) , 0.883/57(0.3%) , 0.883/72.5(0.3%) , 2.153/85.5(0.2%) , 2.153/44.5(0.2%) , 2.167/26.5(0.2%) , 2.167/103.5(0.2%) , 2.662/33.5(0.2%) , 2.662/96.5(0.2%) , 2.167/25(0.2%) , 2.104/65(0.2%) , 2.113/37(0.2%) , 2.113/91(0.2%) , 2.198/48(0.1%) , 2.198/81.5(0.1%) , 2.167/60(0.1%) , 2.167/42.5(0.1%) , 2.167/87(0.1%) , 2.635/45.5(0.1%)

Arabinose (library entry number =9)
Hit ratio(% of total spectral intensity for metabolite): 19.37% (14 of 36 peaks were found)
Peaks found: chem shift/row (% of total intensity)
3.513/52(5%) , 3.513/78(5%) , 3.951/65(2.9%) , 3.951/57.5(1.5%) , 3.951/72.5(1.5%) , 3.823/51.5(0.5%) , 3.823/78(0.5%) , 5.248/60(0.4%) , 5.248/69(0.4%) , 3.823/53.5(0.4%) , 3.823/76(0.4%) , 4.02/65(0.3%) , 4.02/65(0.2%) , 3.368/64(0.2%)
Peaks not found: chem shift/row (% of total intensity)
3.669/82.5(7.5%) , 3.669/47.5(7.5%) , 3.682/48(7.4%) , 3.682/82(7.4%) , 3.669/57.5(6.8%) , 3.669/72.5(6.8%) , 3.522/52.5(5.2%) , 3.522/77.5(5.2%) , 3.903/46(4.9%) , 3.903/84(4.9%) , 3.903/51(4%) , 3.903/79(4%) , 3.653/51.5(2%) , 3.653/78(2%) , 4.028/50.5(1%) , 4.028/79.5(0.9%) , 4.012/64.5(0.7%) , 4.522/55(0.6%) , 4.522/75(0.6%) , 4.008/64.5(0.5%) , 3.653/46.5(0.4%) , 3.653/83.5(0.4%)

Agmatine (library entry number =110)
Hit ratio(% of total spectral intensity for metabolite): 44.19% (3 of 28 peaks were found)
Peaks found: chem shift/row (% of total intensity)
3.236/65(20.3%) , 3.038/46(12%) , 3.038/84(12%)
Peaks not found: chem shift/row (% of total intensity)
3.236/48(9.6%) , 3.236/82(9.6%) , 3.038/65(8.2%) , 1.682/59(2.2%) , 1.682/71(2.2%) , 1.682/57(2.1%) , 1.682/73(2.1%) , 1.74/77(1.9%) , 1.74/53(1.9%) , 1.74/39.5(1.9%) , 1.74/90.5(1.9%) , 1.677/45(1.6%) , 1.677/84.5(1.6%) , 1.677/57.5(1%) , 1.677/72.5(1%) , 1.677/70(1%) , 1.677/60(1%) , 1.682/42(0.8%) , 1.682/88(0.8%) , 1.677/64(0.7%) , 1.74/65(0.6%) , 1.711/44(0.5%) , 1.711/85.5(0.5%) , 1.677/101.5(0.4%) , 1.677/28(0.4%)

Proline (library entry number =49)
Hit ratio(% of total spectral intensity for metabolite): 6.02% (4 of 44 peaks were found)
Peaks found: chem shift/row (% of total intensity)
2.027/65(3.2%) , 2.055/64(1%) , 2.075/65(1%) , 2.062/64(0.7%)
Peaks not found: chem shift/row (% of total intensity)
3.341/80(8.8%) , 3.341/50(8.8%) , 2.007/74(6.3%) , 2.007/56(6.3%) , 2.007/38(3.5%) , 2.007/92(3.5%) , 3.341/62(3.5%) , 3.341/68(3.5%) , 3.424/80(3.2%) , 3.424/50(3.2%) , 3.341/32(2.9%) , 3.341/98(2.9%) , 4.135/61.5(2.8%) , 4.135/68(2.8%) , 3.341/65(2.5%) , 4.135/46(2.4%) , 4.135/84(2.4%) , 1.987/64.5(1.9%) , 3.424/62(1.6%) , 3.424/68(1.6%) , 2.353/77(1.4%) , 2.353/53(1.4%) , 2.027/30(1.3%) , 2.027/100(1.3%) , 2.027/47(1.2%) , 2.027/82.5(1.2%) , 2.027/99(1.1%) , 2.007/21.5(1.1%) , 2.007/108.5(1.1%) , 3.424/32(1.1%) , 3.424/98(1.1%) , 2.353/37.5(1%) , 2.353/92.5(1%) , 1.987/46.5(0.8%) , 1.987/83.5(0.8%) , 2.353/58.5(0.6%) , 2.353/71.5(0.6%) , 3.383/25(0.6%) , 3.383/104(0.6%) , 2.027/77(0.1%)

Threonine (library entry number =41)
Hit ratio(% of total spectral intensity for metabolite): 22.69% (5 of 17 peaks were found)
Peaks found: chem shift/row (% of total intensity)
1.335/57.5(10.3%) , 1.335/72.5(10.3%) , 4.263/65(0.8%) , 4.263/80(0.6%) , 4.263/49.5(0.6%)
Peaks not found: chem shift/row (% of total intensity)
1.338/63(9.4%) , 1.338/67(9.4%) , 1.325/63(9.2%) , 1.325/67(9.2%) , 3.596/64(5.7%) , 3.596/66(5.7%) , 3.59/64(5.6%) , 3.59/66(5.6%) , 3.595/63.5(4.9%) , 3.595/66.5(4.9%) , 1.335/63(3.8%) , 1.335/67(3.8%)

3-Methyl-2-oxovaleric acid (library entry number =97)
Hit ratio(% of total spectral intensity for metabolite): 68.07% (5 of 21 peaks were found)
Peaks found: chem shift/row (% of total intensity)
1.102/56(24.3%) , 1.102/74(24.3%) , 0.898/65(17.4%) , 2.932/56(1%) , 2.932/74(1%)
Peaks not found: chem shift/row (% of total intensity)
0.898/46(8.1%) , 0.898/84(8.1%) , 1.703/65(2.2%) , 1.703/47(2%) , 1.703/83(2%) , 1.46/48(1.3%) , 1.46/82(1.3%) , 1.703/29(1.1%) , 1.703/101(1.1%) , 1.46/65(1%) , 1.46/29(0.9%) , 1.46/101(0.9%) , 2.932/91(0.7%) , 2.932/39(0.7%) , 1.46/10(0.2%) , 1.46/120(0.2%)

Isovaleric acid (library entry number =197)
Hit ratio(% of total spectral intensity for metabolite): 18.94% (2 of 7 peaks were found)
Peaks found: chem shift/row (% of total intensity)
2.06/55.5(9.5%) , 2.06/74.5(9.5%)
Peaks not found: chem shift/row (% of total intensity)
0.914/73(39.5%) , 0.914/57(39.5%) , 1.956/65(0.9%) , 1.956/47(0.6%) , 1.956/83(0.6%)

a-Lactose (library entry number =10)
Hit ratio(% of total spectral intensity for metabolite): 19.71% (24 of 111 peaks were found)
Peaks found: chem shift/row (% of total intensity)
3.844/65(3%) , 3.294/53(1.9%) , 3.294/77(1.9%) , 3.662/65(1.6%) , 3.808/41(1%) , 3.808/89(1%) , 3.649/65(1%) , 3.649/65(1%) , 3.588/52(0.6%) , 3.588/77.5(0.6%) , 3.582/52(0.6%) , 3.582/77.5(0.6%) , 3.671/52(0.6%) , 3.671/78(0.6%) , 3.671/52.5(0.5%) , 3.671/77.5(0.5%) , 3.778/55.5(0.5%) , 3.778/73.5(0.5%) , 3.582/52(0.4%) , 3.582/77.5(0.4%) , 3.649/48(0.3%) , 3.649/48(0.3%) , 3.368/64(0.2%) , 3.808/101(0.1%)
Peaks not found: chem shift/row (% of total intensity)
3.68/73(2.5%) , 3.68/57(2.5%) , 3.945/69(2.3%) , 3.945/61(2.3%) , 3.68/82.5(2.1%) , 3.68/47.5(2.1%) , 3.307/53(1.9%) , 3.307/77(1.9%) , 3.657/72(1.9%) , 3.657/58(1.9%) , 3.945/64(1.9%) , 3.945/66(1.9%) , 3.844/41(1.8%) , 3.844/89(1.8%) , 3.562/52(1.7%) , 3.562/78(1.7%) , 3.547/52(1.7%) , 3.547/78(1.7%) , 3.67/56(1.6%) , 3.67/74(1.6%) , 3.817/56(1.6%) , 3.817/74(1.6%) , 3.968/52(1.5%) , 3.968/78(1.5%) , 3.662/72(1.4%) , 3.662/58(1.4%) , 3.817/87(1.2%) , 3.817/43(1.2%) , 3.968/47(1.1%) , 3.968/83(1.1%) , 3.77/84(1.1%) , 3.77/46(1.1%) , 3.792/45(1%) , 3.792/85(1%) , 3.662/40.5(1%) , 3.662/89(1%) , 3.77/74(0.9%) , 3.77/55.5(0.9%) , 3.572/52(0.9%) , 3.572/78(0.9%) , 4.459/55(0.9%) , 4.459/75(0.9%) , 3.57/52(0.9%) , 3.57/78(0.9%) , 3.657/64.5(0.8%) , 3.662/47(0.7%) , 3.662/83(0.7%) , 3.808/60(0.7%) , 3.808/70(0.7%) , 3.556/52(0.6%) , 3.556/77.5(0.6%) , 3.788/98(0.6%) , 3.788/31.5(0.6%) , 3.68/65(0.6%) , 3.301/65(0.5%) , 3.788/62(0.5%) , 3.788/68(0.5%) , 3.657/88.5(0.4%) , 3.657/40.5(0.4%) , 3.649/71(0.3%) , 3.649/59(0.3%) , 3.649/82(0.3%) , 3.792/16(0.3%) , 3.792/113.5(0.3%) , 3.67/80.5(0.3%) , 3.67/49.5(0.3%) , 3.649/71(0.3%) , 3.649/59(0.3%) , 3.649/82(0.3%) , 3.649/86(0.3%) , 3.649/44(0.3%) , 3.649/44.5(0.2%) , 3.649/85.5(0.2%) , 3.301/77.5(0.2%) , 3.301/52.5(0.2%) , 3.788/46(0.2%) , 3.788/84(0.2%) , 5.238/69(0.2%) , 5.238/60.5(0.2%) , 3.788/113.5(0.2%) , 3.788/17(0.2%) , 3.72/27.5(0.1%) , 3.72/102(0.1%) , 3.792/98(0.1%) , 3.792/31(0.1%) , 3.778/28(0.1%) , 3.778/101.5(0.1%)

3-Hydroxy-3-methyl butyric acid (library entry number =205)
Hit ratio(% of total spectral intensity for metabolite): 17.25% (1 of 2 peaks were found)
Peaks found: chem shift/row (% of total intensity)
2.371/65(17.3%)
Peaks not found: chem shift/row (% of total intensity)
1.273/65(82.7%)

Mannose (library entry number =8)
Hit ratio(% of total spectral intensity for metabolite): 23.15% (8 of 42 peaks were found)
Peaks found: chem shift/row (% of total intensity)
3.671/65(8.2%) , 3.671/89(3.1%) , 3.671/40.5(3.1%) , 3.737/41(2.2%) , 3.737/88.5(2.2%) , 3.737/72.5(1.9%) , 3.737/57.5(1.9%) , 3.368/65(0.6%)
Peaks not found: chem shift/row (% of total intensity)
3.582/65(6%) , 3.855/81.5(4.3%) , 3.855/48(4.3%) , 3.855/57(3.7%) , 3.855/72.5(3.7%) , 3.953/60(3.6%) , 3.953/69(3.6%) , 3.771/57(3.5%) , 3.771/72.5(3.5%) , 3.881/77.5(3.2%) , 3.881/52(3.2%) , 3.771/42.5(2.6%) , 3.771/87(2.6%) , 3.582/89(2.5%) , 3.582/40(2.5%) , 3.914/77.5(2%) , 3.914/52(2%) , 3.671/48(2%) , 3.671/81.5(2%) , 3.671/57.5(1.8%) , 3.671/72.5(1.8%) , 3.914/83.5(1.6%) , 3.914/46(1.6%) , 3.938/60.5(1.3%) , 3.938/69(1.3%) , 3.941/60.5(1%) , 3.941/69(1%) , 3.386/71.5(0.9%) , 3.386/57.5(0.9%) , 3.386/46.5(0.8%) , 3.386/81.5(0.8%) , 3.386/65(0.5%) , 3.821/41(0.3%) , 3.821/88(0.3%)

Sorbitol (library entry number =135)
Hit ratio(% of total spectral intensity for metabolite): 6.41% (6 of 39 peaks were found)
Peaks found: chem shift/row (% of total intensity)
3.791/65(2.7%) , 3.791/80(1.3%) , 3.791/50(1.3%) , 3.649/65(0.5%) , 3.728/14(0.3%) , 3.728/116(0.3%)
Peaks not found: chem shift/row (% of total intensity)
3.666/72(7.3%) , 3.666/58(7.3%) , 3.84/54(6.2%) , 3.84/76(6.2%) , 3.666/42(5.8%) , 3.666/88(5.8%) , 3.854/67(5.5%) , 3.854/63(5.5%) , 3.84/46(5%) , 3.84/84(5%) , 3.791/70(2.3%) , 3.791/60(2.3%) , 3.633/58(2.2%) , 3.633/72(2.2%) , 3.749/46(2.2%) , 3.749/84(2.2%) , 3.791/87(2.1%) , 3.791/43(2.1%) , 3.854/75(2.1%) , 3.854/55(2.1%) , 3.749/55(2%) , 3.749/75(2%) , 3.633/88(1.8%) , 3.633/41.5(1.8%) , 3.633/83(1.2%) , 3.633/47(1.2%) , 3.685/65(0.6%) , 3.766/75(0.5%) , 3.766/54.5(0.5%) , 3.854/40.5(0.3%) , 3.854/89(0.3%) , 3.649/57(0.1%) , 3.649/73(0.1%)

Shikimic acid (library entry number =156)
Hit ratio(% of total spectral intensity for metabolite): 9.46% (4 of 27 peaks were found)
Peaks found: chem shift/row (% of total intensity)
3.704/76(4.4%) , 3.704/54(4.4%) , 3.368/64(0.4%) , 1.925/64(0.3%)
Peaks not found: chem shift/row (% of total intensity)
6.449/65(9.5%) , 6.437/65(9.1%) , 3.992/72(7.1%) , 3.992/58(7.1%) , 3.992/51(4.8%) , 3.992/79(4.8%) , 3.718/54(4.4%) , 3.718/76(4.4%) , 3.992/36.5(3.9%) , 3.992/93.5(3.9%) , 2.768/49(3.1%) , 2.768/81(3.1%) , 2.768/35(2.7%) , 2.768/95(2.7%) , 2.197/100.5(2.7%) , 2.197/29.5(2.7%) , 2.197/75(2.7%) , 2.197/55(2.7%) , 2.197/80.5(2.3%) , 2.197/49.5(2.3%) , 2.197/95.5(2.3%) , 2.197/34.5(2.3%) , 3.704/65(0.1%)

trans-4-Hydroxyproline (library entry number =62)
Hit ratio(% of total spectral intensity for metabolite): 7.23% (6 of 56 peaks were found)
Peaks found: chem shift/row (% of total intensity)
2.438/45(1.2%) , 2.438/85(1.2%) , 2.151/47(1.2%) , 2.151/83(1.2%) , 2.151/47(1.1%) , 2.151/83(1.1%)
Peaks not found: chem shift/row (% of total intensity)
3.375/47(10.4%) , 3.375/83(10.4%) , 3.375/79.5(10.3%) , 3.375/50.5(10.3%) , 3.493/81(6.2%) , 3.493/49(6.2%) , 3.483/49(6%) , 3.483/81(6%) , 4.351/62(1.5%) , 4.351/68(1.5%) , 4.351/41.5(1.5%) , 4.351/88(1.5%) , 2.176/47(1.4%) , 2.176/83(1.4%) , 2.438/48(1.2%) , 2.438/82(1.2%) , 2.426/85(1.2%) , 2.426/45(1.2%) , 2.427/85(1.2%) , 2.427/45(1.2%) , 2.166/47(1.2%) , 2.166/82.5(1.2%) , 2.166/81(0.8%) , 2.151/34(0.5%) , 2.151/96(0.5%) , 2.166/96(0.4%) , 2.166/34(0.4%) , 2.166/60(0.4%) , 2.166/70(0.4%) , 2.166/59.5(0.4%) , 2.151/59(0.4%) , 2.151/70.5(0.4%) , 3.43/12(0.3%) , 3.43/117.5(0.3%) , 3.43/12(0.3%) , 3.43/117.5(0.3%) , 2.438/91.5(0.3%) , 2.151/37(0.3%) , 2.151/93(0.3%) , 2.166/73(0.2%) , 2.166/57(0.2%) , 2.166/93(0.2%) , 2.151/57(0.2%) , 2.151/73(0.2%) , 2.166/53.5(0.2%) , 2.166/76.5(0.2%) , 2.151/53.5(0.1%) , 2.151/76(0.1%) , 2.151/40.5(0.1%) , 2.151/89(0.1%)

Galactose-1-phosphate (library entry number =172)
Hit ratio(% of total spectral intensity for metabolite): 14.57% (5 of 13 peaks were found)
Peaks found: chem shift/row (% of total intensity)
4.007/69(6.4%) , 4.007/61(6.4%) , 4.18/51(0.7%) , 4.18/78.5(0.7%) , 4.18/65(0.2%)
Peaks not found: chem shift/row (% of total intensity)
3.917/82(13.8%) , 3.917/48(13.8%) , 3.917/56(11.7%) , 3.917/74(11.7%) , 5.493/60(8.7%) , 5.493/70(8.7%) , 5.508/60(8.5%) , 5.508/70(8.5%)

Serine (library entry number =47)
Hit ratio(% of total spectral intensity for metabolite): 20.42% (13 of 85 peaks were found)
Peaks found: chem shift/row (% of total intensity)
3.844/65(3.4%) , 4.001/76(2.8%) , 4.001/54(2.8%) , 3.963/72(1.6%) , 3.963/58(1.6%) , 3.94/65(1.6%) , 3.86/65(1.4%) , 3.951/65.5(1.3%) , 4.007/61(0.8%) , 4.007/69(0.8%) , 3.94/64.5(0.8%) , 3.951/57(0.7%) , 3.951/73(0.7%)
Peaks not found: chem shift/row (% of total intensity)
3.848/76(6.4%) , 3.848/54(6.4%) , 3.848/65(5.7%) , 3.844/54.5(2.8%) , 3.844/75.5(2.8%) , 3.951/88(2.3%) , 3.951/42(2.3%) , 4.001/44(2.1%) , 4.001/86(2.1%) , 3.951/56.5(1.9%) , 3.951/73.5(1.9%) , 3.988/88(1.7%) , 3.988/42(1.7%) , 3.976/25.5(1.5%) , 3.976/104(1.5%) , 3.974/15(1.3%) , 3.974/115(1.3%) , 3.987/41.5(1.3%) , 3.987/88.5(1.3%) , 3.94/50(1.2%) , 3.94/80(1.2%) , 3.974/104(1.2%) , 3.974/25.5(1.2%) , 3.987/60.5(1.2%) , 3.987/69.5(1.2%) , 3.97/50.5(1.1%) , 3.97/79.5(1.1%) , 3.976/15(1.1%) , 3.976/115(1.1%) , 3.97/115(1%) , 3.97/15(1%) , 3.97/65(0.9%) , 3.988/60(0.9%) , 3.988/70(0.9%) , 3.974/79.5(0.8%) , 3.974/50.5(0.8%) , 3.976/57(0.7%) , 3.976/73(0.7%) , 3.974/73(0.7%) , 3.974/57(0.7%) , 3.976/47.5(0.6%) , 3.976/82.5(0.6%) , 3.951/30(0.6%) , 3.951/100.5(0.6%) , 3.898/6(0.5%) , 3.963/28.5(0.5%) , 3.97/103.5(0.5%) , 3.97/25.5(0.5%) , 3.951/42(0.4%) , 3.951/88.5(0.4%) , 3.97/56.5(0.3%) , 3.86/54(0.3%) , 3.86/76(0.3%) , 3.963/40(0.3%) , 3.963/88.5(0.3%) , 3.988/28(0.3%) , 3.988/102(0.3%) , 3.94/41.5(0.3%) , 3.94/87.5(0.3%) , 3.951/81.5(0.3%) , 3.951/48.5(0.3%) , 3.94/56(0.3%) , 3.94/73(0.3%) , 3.963/64.5(0.2%) , 3.963/65.5(0.2%) , 3.898/16.5(0.2%) , 3.898/113.5(0.2%) , 3.987/33.5(0.1%) , 3.951/48.5(0.1%) , 3.987/95(0.1%) , 3.951/65(0.1%) , 3.951/100.5(0.1%)

Xylitol (library entry number =158)
Hit ratio(% of total spectral intensity for metabolite): 11.97% (3 of 23 peaks were found)
Peaks found: chem shift/row (% of total intensity)
3.654/65(9.6%) , 3.715/65(1.2%) , 3.712/17(1.1%)
Peaks not found: chem shift/row (% of total intensity)
3.654/59(8.7%) , 3.654/71(8.7%) , 3.73/44(8.3%) , 3.73/85.5(8.3%) , 3.73/74(7.2%) , 3.73/56(7.2%) , 3.654/41(7.1%) , 3.654/89(7.1%) , 3.816/56(6.2%) , 3.816/74(6.2%) , 3.816/65(3.7%) , 3.816/44.5(3%) , 3.816/85(3%) , 3.712/112(1.1%) , 3.694/121.5(0.6%) , 3.694/8(0.6%) , 3.694/38(0.3%) , 3.694/91(0.3%) , 3.694/23(0.2%) , 3.694/106.5(0.2%)

Homovanillic acid (library entry number =59)
Hit ratio(% of total spectral intensity for metabolite): 0% (0 of 10 peaks were found)
Peaks found: chem shift/row (% of total intensity)

Peaks not found: chem shift/row (% of total intensity)
3.871/65(52.6%) , 3.458/65(11.9%) , 6.882/75(9.1%) , 6.882/55(9.1%) , 6.953/64(3.6%) , 6.953/66(3.6%) , 6.782/56(2.5%) , 6.782/74(2.5%) , 6.782/77(2.5%) , 6.782/53(2.5%)

Guanosine 5-triphosphate (library entry number =163)
Hit ratio(% of total spectral intensity for metabolite): 11.29% (1 of 4 peaks were found)
Peaks found: chem shift/row (% of total intensity)
8.147/65(11.3%)
Peaks not found: chem shift/row (% of total intensity)
5.944/65(41.3%) , 5.93/65(40.3%) , 8.135/65(7.1%)

Xylose (library entry number =6)
Hit ratio(% of total spectral intensity for metabolite): 33.11% (10 of 40 peaks were found)
Peaks found: chem shift/row (% of total intensity)
3.443/65(9.1%) , 3.321/65(6.6%) , 3.626/58(3.2%) , 3.626/72(3.2%) , 3.688/75(3.2%) , 3.688/55(3.2%) , 3.671/65(2.1%) , 3.671/64(0.9%) , 3.529/53(0.8%) , 3.529/77(0.8%)
Peaks not found: chem shift/row (% of total intensity)
3.239/53(5.9%) , 3.239/77(5.9%) , 3.224/77(5.7%) , 3.224/53(5.7%) , 3.443/41(4.8%) , 3.443/89(4.8%) , 3.321/37(4.1%) , 3.321/93(4.1%) , 3.931/73(2.7%) , 3.931/57(2.7%) , 3.931/43(2.6%) , 3.931/87(2.6%) , 3.626/97(1.8%) , 3.626/33(1.8%) , 3.626/47(1.7%) , 3.626/83(1.7%) , 3.671/42.5(1.2%) , 3.671/87.5(1.2%) , 3.612/76(0.9%) , 3.612/54(0.9%) , 3.525/54(0.8%) , 3.525/76(0.8%) , 3.671/43(0.4%) , 5.202/60(0.4%) , 5.202/70(0.4%) , 3.612/34(0.2%) , 3.612/96(0.2%) , 3.661/34(0.2%) , 3.661/95.5(0.2%) , 3.671/48(0.1%)

3-aminobutyric acid (library entry number =180)
Hit ratio(% of total spectral intensity for metabolite): 9.6% (4 of 24 peaks were found)
Peaks found: chem shift/row (% of total intensity)
3.626/56(4.1%) , 3.626/74(4.1%) , 2.516/65(0.7%) , 2.48/65(0.7%)
Peaks not found: chem shift/row (% of total intensity)
1.325/74(24.9%) , 1.325/56(24.9%) , 2.498/55(8%) , 2.498/75(8%) , 2.499/55(7.8%) , 2.499/75(7.8%) , 3.626/39(2.1%) , 3.626/91(2.1%) , 2.471/65(0.7%) , 2.527/65(0.7%) , 2.499/29.5(0.4%) , 2.499/100.5(0.4%) , 2.498/29.5(0.4%) , 2.498/100.5(0.4%) , 3.626/107.5(0.3%) , 3.626/22(0.3%) , 2.498/117.5(0.3%) , 2.498/12(0.3%) , 2.499/117.5(0.3%) , 2.499/12(0.3%)

Homoserine (library entry number =179)
Hit ratio(% of total spectral intensity for metabolite): 8.51% (8 of 73 peaks were found)
Peaks found: chem shift/row (% of total intensity)
3.77/65(1.9%) , 2.171/37(1.3%) , 2.171/93(1.3%) , 2.171/59(1.3%) , 2.171/71(1.3%) , 3.77/50(0.5%) , 3.77/80(0.5%) , 2.037/55(0.4%)
Peaks not found: chem shift/row (% of total intensity)
3.862/61.5(8.5%) , 3.862/68.5(8.5%) , 3.862/49(8%) , 3.862/81(8%) , 3.79/59.5(4%) , 3.79/70.5(4%) , 3.79/56(3.4%) , 3.79/74(3.4%) , 3.79/85.5(3%) , 3.79/44.5(3%) , 3.807/65(2.9%) , 2.029/57(2.1%) , 2.029/73(2.1%) , 2.029/37.5(1.8%) , 2.029/92.5(1.8%) , 2.171/55(1.3%) , 2.171/75(1.3%) , 3.807/79.5(1.2%) , 3.807/50.5(1.2%) , 3.79/30(1%) , 3.79/99.5(1%) , 3.801/56(0.9%) , 3.801/74(0.9%) , 2.171/22.5(0.9%) , 2.171/107(0.9%) , 2.029/20.5(0.8%) , 2.029/108.5(0.8%) , 3.779/59.5(0.8%) , 3.779/70.5(0.8%) , 3.801/87.5(0.6%) , 3.801/42.5(0.6%) , 3.801/78(0.6%) , 3.801/52(0.6%) , 2.15/58.5(0.6%) , 2.15/71(0.6%) , 3.79/14.5(0.6%) , 3.79/115(0.6%) , 3.779/74.5(0.6%) , 3.779/55.5(0.6%) , 3.801/63(0.4%) , 3.801/67(0.4%) , 3.818/68(0.4%) , 3.818/61.5(0.4%) , 3.779/89.5(0.4%) , 3.779/40.5(0.4%) , 2.037/74(0.4%) , 3.817/67.5(0.3%) , 3.817/62.5(0.3%) , 3.77/76(0.3%) , 3.77/54(0.3%) , 3.807/95(0.3%) , 3.807/34.5(0.3%) , 3.807/73(0.2%) , 3.807/56.5(0.2%) , 3.77/34(0.2%) , 3.77/96(0.2%) , 3.817/45.5(0.2%) , 3.817/84.5(0.2%) , 3.77/41.5(0.2%) , 3.77/90.5(0.2%) , 3.818/84.5(0.1%) , 3.818/45.5(0.1%) , 3.779/96.5(0.1%) , 3.779/33.5(0.1%) , 3.807/86.5(0.1%)

Phosphoserine (library entry number =70)
Hit ratio(% of total spectral intensity for metabolite): 10.85% (4 of 39 peaks were found)
Peaks found: chem shift/row (% of total intensity)
3.959/64.5(4%) , 3.951/65(3%) , 3.951/65(3%) , 4.041/65(0.8%)
Peaks not found: chem shift/row (% of total intensity)
3.952/60(9.5%) , 3.952/70(9.5%) , 3.952/76.5(7.8%) , 3.952/53.5(7.8%) , 4.185/75(3.7%) , 4.185/54.5(3.7%) , 4.193/75.5(3.2%) , 4.193/54.5(3.2%) , 4.08/88.5(2.7%) , 4.08/41.5(2.7%) , 4.185/84.5(2.5%) , 4.185/45(2.5%) , 4.193/84.5(2.3%) , 4.193/45.5(2.3%) , 4.08/57.5(2%) , 4.08/72.5(2%) , 4.075/89(1.9%) , 4.075/40.5(1.9%) , 4.071/40.5(1.7%) , 4.071/89.5(1.7%) , 4.075/58(1.5%) , 4.075/71.5(1.5%) , 4.091/58(1.5%) , 4.091/72(1.5%) , 4.071/64.5(1.5%) , 4.071/71.5(1.3%) , 4.071/57.5(1.3%) , 4.098/64.5(1%) , 4.071/81.5(0.9%) , 4.071/49(0.9%) , 4.079/7(0.3%) , 4.079/122(0.3%) , 4.08/50.5(0.2%) , 4.146/5.5(0.2%) , 4.146/124(0.2%)

N-Acetyllysine (library entry number =147)
Hit ratio(% of total spectral intensity for metabolite): 8.79% (2 of 8 peaks were found)
Peaks found: chem shift/row (% of total intensity)
3.733/49(4.4%) , 3.733/81(4.4%)
Peaks not found: chem shift/row (% of total intensity)
1.986/65(80.5%) , 3.733/65(3%) , 3.19/72(2.4%) , 3.19/58(2.4%) , 3.19/40(1.4%) , 3.19/90(1.4%)

Quinic acid (library entry number =155)
Hit ratio(% of total spectral intensity for metabolite): 11.07% (5 of 38 peaks were found)
Peaks found: chem shift/row (% of total intensity)
1.881/67.5(4.1%) , 1.881/62.5(4.1%) , 2.067/81(2.5%) , 1.925/64(0.2%) , 1.925/66(0.2%)
Peaks not found: chem shift/row (% of total intensity)
4.028/71(5.7%) , 4.028/59(5.7%) , 1.881/34(4%) , 1.881/96(4%) , 4.028/84.5(3.8%) , 4.028/45(3.8%) , 4.028/33(3.4%) , 4.028/96.5(3.4%) , 4.153/70(3.2%) , 4.153/60(3.2%) , 3.559/73(3.1%) , 3.559/57(3.1%) , 2.057/50(2.8%) , 2.057/80(2.8%) , 3.559/48.5(2.6%) , 3.559/81.5(2.6%) , 2.067/49(2.5%) , 2.067/85(2.4%) , 2.067/45(2.4%) , 2.067/72(2.1%) , 2.067/57.5(2.1%) , 2.067/92.5(2%) , 2.067/37.5(2%) , 1.966/54(1.8%) , 1.966/76(1.8%) , 1.966/46(1.7%) , 1.966/84(1.7%) , 2.057/41.5(1.7%) , 2.057/88.5(1.7%) , 4.153/51(1.5%) , 4.153/78(1.5%) , 1.966/37.5(1.4%) , 1.966/92(1.4%)

Adenosine 5-diphosphate (library entry number =115)
Hit ratio(% of total spectral intensity for metabolite): 7.87% (2 of 5 peaks were found)
Peaks found: chem shift/row (% of total intensity)
8.535/65(5.7%) , 8.608/65(2.2%)
Peaks not found: chem shift/row (% of total intensity)
8.27/65(51.9%) , 6.143/65(21.7%) , 6.154/65(18.5%)

Kynurenine (library entry number =58)
Hit ratio(% of total spectral intensity for metabolite): 5.12% (1 of 17 peaks were found)
Peaks found: chem shift/row (% of total intensity)
4.159/65(5.1%)
Peaks not found: chem shift/row (% of total intensity)
6.813/64(10.2%) , 6.813/66(10.2%) , 7.431/63(7.8%) , 7.431/67(7.8%) , 6.891/53(6.8%) , 6.891/77(6.8%) , 6.813/84.5(6.6%) , 6.813/45.5(6.6%) , 7.431/85(5.9%) , 7.431/45(5.9%) , 3.72/58(4.6%) , 3.72/72(4.6%) , 7.854/55(4.2%) , 7.854/75(4.2%) , 4.159/51(1.3%) , 4.159/79(1.3%)

Ribose (library entry number =102)
Hit ratio(% of total spectral intensity for metabolite): 14.21% (6 of 30 peaks were found)
Peaks found: chem shift/row (% of total intensity)
4.108/65(3.2%) , 4.108/65(3.2%) , 3.538/61(3.2%) , 3.538/69(3.2%) , 3.863/70(0.8%) , 3.863/70(0.6%)
Peaks not found: chem shift/row (% of total intensity)
3.69/61(11.2%) , 3.69/69(11.2%) , 3.69/39(9.8%) , 3.69/91(9.8%) , 3.84/85(3.4%) , 3.84/45(3.4%) , 3.931/56.5(3.4%) , 3.931/73.5(3.4%) , 3.523/61(3.1%) , 3.523/69(3.1%) , 3.931/87.5(2.9%) , 3.931/42(2.9%) , 3.617/77(2.7%) , 3.617/53(2.7%) , 3.84/56(2.4%) , 3.84/74(2.4%) , 3.617/45(2%) , 3.617/84.5(2%) , 3.84/71(1.1%) , 3.931/64.5(0.8%) , 4.108/73(0.6%) , 4.108/57(0.6%) , 4.108/73(0.4%) , 4.108/57(0.4%)

Lipoic acid (library entry number =73)
Hit ratio(% of total spectral intensity for metabolite): 21.81% (18 of 66 peaks were found)
Peaks found: chem shift/row (% of total intensity)
3.2/51(4.8%) , 3.2/79(4.8%) , 2.506/57(2.9%) , 2.506/73(2.9%) , 1.433/65(1.8%) , 3.726/65(0.9%) , 3.249/54.5(0.4%) , 3.249/75.5(0.4%) , 3.249/97.5(0.3%) , 3.249/32.5(0.3%) , 3.249/32.5(0.3%) , 3.249/97.5(0.3%) , 3.249/98(0.3%) , 3.249/32(0.3%) , 3.249/54(0.3%) , 3.249/75.5(0.3%) , 3.249/54.5(0.3%) , 3.249/75.5(0.3%)
Peaks not found: chem shift/row (% of total intensity)
2.194/65(14.7%) , 2.194/84(8.3%) , 2.194/46(8.3%) , 3.2/33.5(2.7%) , 3.2/96.5(2.7%) , 2.506/41(2.6%) , 2.506/89(2.6%) , 2.013/39.5(2.5%) , 2.013/90.5(2.5%) , 3.2/62(2.4%) , 3.2/68(2.4%) , 2.013/73(2.3%) , 2.013/57(2.3%) , 2.506/104(1.5%) , 2.506/25.5(1.5%) , 1.593/65(1.5%) , 2.013/21.5(1.3%) , 2.013/108(1.3%) , 1.772/55(1.2%) , 1.772/75(1.2%) , 1.649/54(0.9%) , 1.649/76(0.9%) , 3.243/35(0.8%) , 1.593/46.5(0.7%) , 1.593/83.5(0.7%) , 1.433/86.5(0.6%) , 1.433/43.5(0.6%) , 1.649/112.5(0.6%) , 1.649/17.5(0.6%) , 1.772/36.5(0.5%) , 1.772/93.5(0.5%) , 1.649/39(0.4%) , 1.649/91(0.4%) , 3.22/54.5(0.4%) , 3.22/75.5(0.4%) , 3.726/44.5(0.4%) , 3.726/85.5(0.4%) , 3.203/54.5(0.4%) , 3.203/75.5(0.4%) , 1.772/19.5(0.3%) , 1.772/110.5(0.3%) , 1.593/24.5(0.2%) , 1.593/105(0.2%) , 3.218/33.5(0.2%) , 3.22/33.5(0.2%) , 3.22/96.5(0.2%) , 3.726/99.5(0.2%) , 3.726/30.5(0.2%)

Spermidine (library entry number =168)
Hit ratio(% of total spectral intensity for metabolite): 0% (0 of 14 peaks were found)
Peaks found: chem shift/row (% of total intensity)

Peaks not found: chem shift/row (% of total intensity)
3.116/85(13.5%) , 3.116/45(13.5%) , 3.141/85(11.8%) , 3.141/45(11.8%) , 3.058/65(10.5%) , 3.058/83.5(7.9%) , 3.058/46.5(7.9%) , 3.116/65(6.9%) , 2.132/65(6.3%) , 3.141/65(3%) , 3.091/45(2.9%) , 3.091/84.5(2.9%) , 2.132/25(0.5%) , 2.132/104.5(0.5%)

Adenosine 5-triphosphate (library entry number =103)
Hit ratio(% of total spectral intensity for metabolite): 4.39% (1 of 4 peaks were found)
Peaks found: chem shift/row (% of total intensity)
8.535/65(4.4%)
Peaks not found: chem shift/row (% of total intensity)
8.269/65(63.2%) , 6.153/65(16.9%) , 6.138/65(15.4%)

Tryptophan (library entry number =39)
Hit ratio(% of total spectral intensity for metabolite): 1.37% (1 of 23 peaks were found)
Peaks found: chem shift/row (% of total intensity)
7.33/66(1.4%)
Peaks not found: chem shift/row (% of total intensity)
7.206/65(12.2%) , 7.55/54(10.5%) , 7.55/76(10.5%) , 7.206/84(7.4%) , 7.206/46(7.4%) , 7.29/65(6.8%) , 7.74/76(5%) , 7.74/54(5%) , 7.29/46(4.2%) , 7.29/84(4.2%) , 4.065/61(3.5%) , 4.065/69(3.5%) , 4.065/82(2.8%) , 4.065/48(2.8%) , 3.489/51.5(1.9%) , 3.489/78.5(1.9%) , 3.489/39(1.8%) , 3.489/91(1.8%) , 3.31/56(1.4%) , 3.31/74(1.4%) , 3.31/95(1.4%) , 3.31/35(1.4%)

Malic acid (library entry number =132)
Hit ratio(% of total spectral intensity for metabolite): 4.47% (6 of 71 peaks were found)
Peaks found: chem shift/row (% of total intensity)
2.355/51.5(1.4%) , 2.355/78.5(1.4%) , 4.32/65(0.5%) , 4.32/64.5(0.4%) , 4.32/65.5(0.4%) , 2.355/90.5(0.2%)
Peaks not found: chem shift/row (% of total intensity)
2.674/87(4.9%) , 2.674/43(4.9%) , 2.676/87(4.8%) , 2.676/43(4.8%) , 2.674/48(4.6%) , 2.674/82(4.6%) , 2.676/48(4.6%) , 2.676/82(4.6%) , 2.378/85(3.8%) , 2.378/45(3.8%) , 2.368/98(3.7%) , 2.368/32(3.7%) , 2.358/45(3.6%) , 2.358/85(3.6%) , 2.368/58(3.6%) , 2.368/72(3.6%) , 4.307/74(1.8%) , 4.307/56(1.8%) , 2.384/78(1.6%) , 2.384/52(1.6%) , 4.307/48(1.6%) , 4.307/82(1.6%) , 2.384/84(1.1%) , 2.384/46(1.1%) , 2.355/46.5(0.9%) , 2.355/83.5(0.9%) , 2.368/38(0.8%) , 2.368/92(0.8%) , 2.368/77(0.8%) , 2.368/53(0.8%) , 2.358/90(0.7%) , 2.358/40(0.7%) , 2.378/40(0.7%) , 2.378/90(0.7%) , 2.358/51(0.7%) , 2.358/79(0.7%) , 2.691/65(0.7%) , 2.368/45(0.5%) , 2.368/84.5(0.5%) , 2.394/64.5(0.4%) , 2.691/45.5(0.4%) , 2.691/84.5(0.4%) , 2.378/59(0.3%) , 2.378/71(0.3%) , 2.358/71(0.3%) , 2.358/58.5(0.3%) , 2.384/39.5(0.2%) , 2.384/91(0.2%) , 2.358/32(0.2%) , 2.358/97.5(0.2%) , 2.378/98(0.2%) , 2.378/32(0.2%) , 4.32/56(0.2%) , 4.32/74(0.2%) , 2.355/39(0.2%) , 4.32/48(0.2%) , 4.32/82(0.2%) , 2.394/45.5(0.1%) , 2.394/83.5(0.1%) , 4.32/81.5(0.1%) , 4.32/48(0.1%) , 2.394/50.5(0.1%) , 2.394/79(0.1%) , 2.394/53.5(0.1%) , 2.394/76.5(0.1%)

Cytidine (library entry number =112)
Hit ratio(% of total spectral intensity for metabolite): 5.3% (5 of 26 peaks were found)
Peaks found: chem shift/row (% of total intensity)
3.823/54(1.9%) , 3.823/76(1.9%) , 4.32/65(0.9%) , 4.32/53.5(0.3%) , 4.32/76.5(0.3%)
Peaks not found: chem shift/row (% of total intensity)
7.844/55(20.8%) , 7.844/75(20.8%) , 6.067/55(16.4%) , 6.067/75(16.4%) , 3.823/44(1.5%) , 3.823/86(1.5%) , 3.932/85(1.4%) , 3.932/45(1.4%) , 5.903/64(1.4%) , 5.903/66(1.4%) , 5.908/70(1.4%) , 5.908/60(1.4%) , 5.913/64(1.3%) , 5.913/66(1.3%) , 3.932/52(1.3%) , 3.932/78(1.3%) , 5.908/66(0.8%) , 5.908/64(0.8%) , 5.903/60(0.8%) , 5.903/70(0.8%) , 4.304/65(0.4%)

N-Acetylglutamine (library entry number =88)
Hit ratio(% of total spectral intensity for metabolite): 6.77% (3 of 10 peaks were found)
Peaks found: chem shift/row (% of total intensity)
2.326/64(2.3%) , 2.326/66(2.3%) , 1.925/65(2.1%)
Peaks not found: chem shift/row (% of total intensity)
2.038/65(80.8%) , 2.334/64(2.8%) , 2.334/66(2.8%) , 2.326/85(1.9%) , 2.326/45(1.9%) , 2.334/85(1.6%) , 2.334/45(1.6%)

Inosine (library entry number =61)
Hit ratio(% of total spectral intensity for metabolite): 31.91% (5 of 20 peaks were found)
Peaks found: chem shift/row (% of total intensity)
8.345/65(28.7%) , 3.851/53(0.8%) , 3.851/77(0.8%) , 3.925/51(0.8%) , 3.925/79(0.8%)
Peaks not found: chem shift/row (% of total intensity)
8.239/65(33.1%) , 6.094/65(14.9%) , 6.106/65(12.8%) , 3.919/84.5(0.8%) , 3.919/45.5(0.8%) , 3.843/80(0.7%) , 3.843/50(0.7%) , 3.851/44(0.6%) , 3.851/86(0.6%) , 3.852/48(0.6%) , 3.852/82(0.6%) , 3.919/51.5(0.6%) , 3.919/78(0.6%) , 3.925/83(0.4%) , 3.925/47(0.4%)

Fucose (library entry number =51)
Hit ratio(% of total spectral intensity for metabolite): 2.22% (4 of 39 peaks were found)
Peaks found: chem shift/row (% of total intensity)
3.863/73.5(0.8%) , 3.863/56(0.8%) , 3.77/78(0.3%) , 3.77/51(0.3%)
Peaks not found: chem shift/row (% of total intensity)
1.25/73(18.6%) , 1.25/57(18.6%) , 3.646/82(3.7%) , 3.646/48(3.7%) , 1.21/57(3.5%) , 1.21/73(3.5%) , 3.646/57(3.3%) , 3.646/73(3.3%) , 3.809/57(2.5%) , 3.809/73(2.5%) , 3.46/78(2.2%) , 3.46/52(2.2%) , 3.445/52(2.1%) , 3.445/78(2.1%) , 1.217/67(1.9%) , 1.217/63(1.9%) , 1.204/63(1.9%) , 1.204/67(1.9%) , 3.754/60(1.9%) , 3.754/70(1.9%) , 1.217/59(1.4%) , 1.217/71(1.4%) , 1.204/59(1.4%) , 1.204/71(1.4%) , 1.25/63(1.4%) , 1.25/67(1.4%) , 3.754/65(1.1%) , 1.227/57(1%) , 1.227/73(1%) , 3.863/47(0.6%) , 3.863/82.5(0.6%) , 3.809/40(0.4%) , 3.809/90(0.4%) , 3.766/53(0.3%) , 3.766/77(0.3%)

Citrulline (library entry number =27)
Hit ratio(% of total spectral intensity for metabolite): 1.35% (1 of 10 peaks were found)
Peaks found: chem shift/row (% of total intensity)
1.903/65(1.3%)
Peaks not found: chem shift/row (% of total intensity)
3.76/49(23.5%) , 3.76/81(23.5%) , 3.76/65(22.8%) , 3.15/58(8.1%) , 3.15/72(8.1%) , 3.15/40(5.2%) , 3.15/90(5.2%) , 1.898/61(1%) , 1.898/69.5(1%)

Cholic Acid (library entry number =125)
Hit ratio(% of total spectral intensity for metabolite): 21.9% (4 of 11 peaks were found)
Peaks found: chem shift/row (% of total intensity)
0.971/57(10.5%) , 0.971/73(10.5%) , 2.129/26.5(0.4%) , 2.129/103(0.4%)
Peaks not found: chem shift/row (% of total intensity)
0.924/65(38.8%) , 0.729/65(36%) , 2.246/65(0.8%) , 2.246/41(0.7%) , 2.246/88.5(0.7%) , 2.246/53(0.6%) , 2.246/77(0.6%)

Nicotinamide mononucleotide (NMN) (library entry number =185)
Hit ratio(% of total spectral intensity for metabolite): 5.57% (3 of 40 peaks were found)
Peaks found: chem shift/row (% of total intensity)
6.2/65(4.7%) , 4.031/49.5(0.4%) , 4.031/80.5(0.4%)
Peaks not found: chem shift/row (% of total intensity)
9.006/78(7.9%) , 9.006/52(7.9%) , 9.006/57(7.7%) , 9.006/73(7.7%) , 8.323/66(5.1%) , 8.323/64(5.1%) , 9.347/57(4.6%) , 9.347/73(4.6%) , 6.208/65(4.2%) , 8.323/47(3.9%) , 8.323/83(3.9%) , 9.347/76(3.4%) , 9.347/54(3.4%) , 9.347/60(3.3%) , 9.347/70(3.3%) , 9.588/64(3%) , 9.588/66(3%) , 9.588/60(2.2%) , 9.588/70(2.2%) , 8.259/54(0.6%) , 8.259/75(0.6%) , 7.605/48(0.5%) , 7.605/81.5(0.5%) , 4.211/49.5(0.5%) , 4.211/80(0.5%) , 4.215/49(0.5%) , 4.215/80.5(0.5%) , 7.605/61(0.5%) , 7.605/68(0.5%) , 8.259/58(0.4%) , 8.259/72(0.4%) , 4.223/50(0.4%) , 4.223/80(0.4%) , 4.047/49(0.4%) , 4.047/80.5(0.4%) , 4.042/49.5(0.4%) , 4.042/80.5(0.4%)

Hydroxyglutaric acid (library entry number =195)
Hit ratio(% of total spectral intensity for metabolite): 0% (0 of 84 peaks were found)
Peaks found: chem shift/row (% of total intensity)

Peaks not found: chem shift/row (% of total intensity)
2.236/65(5.7%) , 4.029/69(3.5%) , 4.029/61(3.5%) , 2.294/65(3.3%) , 4.029/80(3.2%) , 4.029/50(3.2%) , 2.236/90(2.6%) , 2.236/40(2.6%) , 2.236/26(2.1%) , 2.236/104(2.1%) , 2.294/40.5(1.9%) , 2.294/89(1.9%) , 2.301/65(1.8%) , 2.261/46(1.8%) , 2.261/83(1.8%) , 2.271/82.5(1.7%) , 2.271/47.5(1.7%) , 2.266/27(1.7%) , 2.266/103(1.7%) , 1.999/65(1.5%) , 1.84/77.5(1.5%) , 1.84/52(1.5%) , 2.294/105(1.5%) , 2.294/24(1.5%) , 2.294/78.5(1.4%) , 2.294/50.5(1.4%) , 1.999/46.5(1.3%) , 1.999/83.5(1.3%) , 2.266/62(1.2%) , 2.266/67.5(1.2%) , 2.236/51.5(1.2%) , 2.236/77.5(1.2%) , 2.222/44.5(1.2%) , 2.222/85(1.2%) , 1.999/30.5(1.1%) , 1.999/98.5(1.1%) , 1.999/109(1%) , 1.999/21(1%) , 1.84/112.5(1%) , 1.84/17(1%) , 2.31/44.5(1%) , 2.31/85.5(1%) , 1.999/56.5(1%) , 1.999/73.5(1%) , 2.28/85(1%) , 2.28/45(1%) , 2.279/85(1%) , 2.279/45(1%) , 1.84/36.5(1%) , 1.84/94(1%) , 1.84/58(1%) , 1.84/71.5(1%) , 2.253/85(0.9%) , 2.253/44.5(0.9%) , 2.253/85(0.8%) , 2.253/44.5(0.8%) , 2.31/67(0.7%) , 2.31/63.5(0.7%) , 2.31/64.5(0.7%) , 1.84/65(0.6%) , 2.222/60.5(0.6%) , 2.222/69(0.6%) , 2.266/46.5(0.6%) , 2.266/83(0.6%) , 1.84/86.5(0.5%) , 1.84/43(0.5%) , 2.253/65(0.5%) , 2.261/62(0.4%) , 2.261/67.5(0.4%) , 2.261/7.5(0.4%) , 2.261/122(0.4%) , 2.253/65(0.4%) , 2.271/103(0.3%) , 2.271/26.5(0.3%) , 2.261/27(0.3%) , 2.261/102(0.3%) , 2.271/120.5(0.2%) , 2.271/9(0.2%) , 2.301/41.5(0.2%) , 2.301/89.5(0.2%) , 2.271/61.5(0.1%) , 2.271/67.5(0.1%) , 2.301/51.5(0.1%) , 2.301/78(0.1%)

trans-Cinnamic acid (library entry number =124)
Hit ratio(% of total spectral intensity for metabolite): 0% (0 of 50 peaks were found)
Peaks found: chem shift/row (% of total intensity)

Peaks not found: chem shift/row (% of total intensity)
6.537/44.5(19.7%) , 6.537/85.5(19.7%) , 7.638/77(5.6%) , 7.638/53(5.6%) , 7.408/44(3.6%) , 7.408/86(3.6%) , 7.471/65(3.4%) , 7.459/51(2.1%) , 7.459/79(2.1%) , 7.455/65(2.1%) , 7.439/63(1.9%) , 7.439/67(1.9%) , 7.471/46(1.3%) , 7.471/84(1.3%) , 7.444/55.5(1.3%) , 7.444/74.5(1.3%) , 7.439/48.5(1.2%) , 7.439/81.5(1.2%) , 7.478/56(1.1%) , 7.478/74(1.1%) , 7.424/64.5(1.1%) , 7.424/65.5(1.1%) , 7.439/45(1%) , 7.439/85(1%) , 7.459/57(0.9%) , 7.459/73(0.9%) , 7.444/60(0.9%) , 7.444/70(0.9%) , 7.455/51(0.7%) , 7.455/79(0.7%) , 7.459/65(0.7%) , 7.455/81(0.6%) , 7.455/49(0.6%) , 7.455/57(0.6%) , 7.455/73(0.6%) , 7.444/48(0.6%) , 7.444/82(0.6%) , 7.444/36(0.5%) , 7.444/94(0.5%) , 7.455/41(0.4%) , 7.455/89(0.4%) , 7.424/74(0.4%) , 7.424/56(0.4%) , 7.478/64.5(0.4%) , 7.455/44(0.4%) , 7.455/86(0.4%) , 7.439/56(0.4%) , 7.439/74(0.4%) , 7.455/23(0.2%) , 7.455/107(0.2%)

2-Aminoadipic acid (library entry number =89)
Hit ratio(% of total spectral intensity for metabolite): 0% (0 of 33 peaks were found)
Peaks found: chem shift/row (% of total intensity)

Peaks not found: chem shift/row (% of total intensity)
2.25/65(16.3%) , 2.253/65(16.1%) , 3.746/81(7.4%) , 3.746/49(7.4%) , 2.25/84(7.2%) , 2.25/46(7.2%) , 2.253/46(7.1%) , 2.253/84(7.1%) , 3.746/63(4.3%) , 3.746/67(4.3%) , 1.667/42.5(1.1%) , 1.667/87.5(1.1%) , 1.667/42.5(1.1%) , 1.667/87.5(1.1%) , 1.618/69.5(1%) , 1.618/60.5(1%) , 1.618/69.5(1%) , 1.618/60.5(1%) , 1.669/43(0.7%) , 1.669/87(0.7%) , 1.9/54(0.7%) , 1.9/55(0.7%) , 1.9/74(0.7%) , 1.832/113(0.5%) , 1.832/17(0.5%) , 1.832/35(0.5%) , 1.832/94(0.5%) , 1.618/88.5(0.4%) , 1.618/41(0.4%) , 1.618/88.5(0.3%) , 1.618/40.5(0.3%) , 1.832/55.5(0.2%) , 1.832/73.5(0.2%)

3-aminoisobutyric acid (library entry number =178)
Hit ratio(% of total spectral intensity for metabolite): 1.61% (2 of 29 peaks were found)
Peaks found: chem shift/row (% of total intensity)
3.015/65(1.1%) , 3.137/64(0.5%)
Peaks not found: chem shift/row (% of total intensity)
1.196/56(31.1%) , 1.196/74(31.1%) , 3.039/74(3%) , 3.039/56(3%) , 3.113/70.5(2.9%) , 3.113/59.5(2.9%) , 3.039/88(2.9%) , 3.039/42(2.9%) , 3.113/92(2.7%) , 3.113/38(2.7%) , 2.61/58(1.6%) , 2.61/72(1.6%) , 2.61/91(1.2%) , 2.61/39(1.2%) , 3.091/65(1.1%) , 2.61/78(1%) , 2.61/52(1%) , 3.074/42.5(0.7%) , 3.074/87.5(0.7%) , 3.076/25(0.5%) , 3.076/104.5(0.5%) , 3.059/64.5(0.5%) , 3.076/43(0.5%) , 3.074/119.5(0.4%) , 3.074/10(0.4%) , 3.074/25.5(0.3%) , 3.074/104.5(0.3%)

3-Hydroxybutyric acid (library entry number =96)
Hit ratio(% of total spectral intensity for metabolite): 0% (0 of 28 peaks were found)
Peaks found: chem shift/row (% of total intensity)

Peaks not found: chem shift/row (% of total intensity)
1.202/57.5(26.6%) , 1.202/72.5(26.6%) , 2.309/53(4.5%) , 2.309/77(4.5%) , 2.309/90(4.4%) , 2.309/40(4.4%) , 2.411/56(2.5%) , 2.411/74(2.5%) , 2.411/37.5(2.5%) , 2.411/92.5(2.5%) , 4.157/57(2.3%) , 4.157/73(2.3%) , 1.22/59(2%) , 1.22/71(2%) , 2.309/49(1.6%) , 2.309/81(1.6%) , 4.157/90(0.9%) , 4.157/40(0.9%) , 2.324/52(0.8%) , 2.324/78(0.8%) , 2.418/49(0.8%) , 2.418/81(0.8%) , 2.418/44.5(0.6%) , 2.418/85.5(0.6%) , 2.394/51.5(0.3%) , 2.394/78(0.3%) , 2.396/77.5(0.3%) , 2.396/52(0.3%)

Cytidine 5-triphosphate (library entry number =192)
Hit ratio(% of total spectral intensity for metabolite): 0% (0 of 26 peaks were found)
Peaks found: chem shift/row (% of total intensity)

Peaks not found: chem shift/row (% of total intensity)
7.984/55(20.6%) , 7.984/75(20.6%) , 6.15/75(15.5%) , 6.15/55(15.5%) , 6.007/59(2.3%) , 6.007/71(2.3%) , 4.275/65(2%) , 6.011/64(1.8%) , 6.011/66(1.8%) , 6.002/66(1.8%) , 6.002/64(1.8%) , 4.28/64.5(1.5%) , 7.998/55.5(1.3%) , 7.998/74.5(1.3%) , 6.011/70(1.1%) , 6.011/60(1.1%) , 6.002/60(1.1%) , 6.002/70(1.1%) , 6.135/55.5(1%) , 6.135/74.5(1%) , 6.135/55(1%) , 6.135/74.5(1%) , 4.351/58.5(0.6%) , 4.351/71.5(0.6%) , 4.341/59(0.2%) , 4.341/70.5(0.2%)

2-methylbutyric acid (library entry number =199)
Hit ratio(% of total spectral intensity for metabolite): 47.05% (2 of 22 peaks were found)
Peaks found: chem shift/row (% of total intensity)
1.047/56(23.5%) , 1.047/74(23.5%)
Peaks not found: chem shift/row (% of total intensity)
0.86/65(18.7%) , 0.86/46(8.3%) , 0.86/84(8.3%) , 1.388/65(1.8%) , 1.496/82(1.5%) , 1.496/48(1.5%) , 1.388/82.5(1.3%) , 1.388/47.5(1.3%) , 1.496/67(1.2%) , 1.496/63(1.2%) , 1.496/102(0.9%) , 1.496/28(0.9%) , 2.21/76(0.8%) , 2.21/54(0.8%) , 2.21/72(0.8%) , 2.21/58(0.8%) , 1.388/100(0.8%) , 1.388/30(0.8%) , 2.21/92(0.6%) , 2.21/38(0.6%)

Ethanolamine (library entry number =46)
Hit ratio(% of total spectral intensity for metabolite): 0% (0 of 19 peaks were found)
Peaks found: chem shift/row (% of total intensity)

Peaks not found: chem shift/row (% of total intensity)
3.149/52(16.7%) , 3.149/78(16.7%) , 3.149/63(13.3%) , 3.149/67(13.3%) , 3.831/51(7.8%) , 3.831/79(7.8%) , 3.831/65(7.4%) , 3.16/63(2.3%) , 3.16/67(2.3%) , 3.138/63.5(1.9%) , 3.138/66.5(1.9%) , 3.16/53(1.3%) , 3.16/77(1.3%) , 3.138/53(1.1%) , 3.138/77(1.1%) , 3.16/73(1.1%) , 3.16/57(1.1%) , 3.138/57(0.8%) , 3.138/73(0.8%)

Uridine (library entry number =104)
Hit ratio(% of total spectral intensity for metabolite): 0% (0 of 18 peaks were found)
Peaks found: chem shift/row (% of total intensity)

Peaks not found: chem shift/row (% of total intensity)
7.875/55(23.1%) , 7.875/75(23.1%) , 5.908/55(16.3%) , 5.908/75(16.3%) , 5.908/64.5(2.5%) , 5.925/64.5(2.4%) , 3.813/54(1.9%) , 3.813/75.5(1.9%) , 3.813/86.5(1.5%) , 3.813/42.5(1.5%) , 3.919/44.5(1.4%) , 3.919/85.5(1.4%) , 3.919/52(1.4%) , 3.919/78(1.4%) , 4.236/65(1.1%) , 4.237/65(1.1%) , 5.925/55.5(0.9%) , 5.925/74.5(0.9%)

1-Methylnicotinamide (library entry number =18)
Hit ratio(% of total spectral intensity for metabolite): 0% (0 of 16 peaks were found)
Peaks found: chem shift/row (% of total intensity)

Peaks not found: chem shift/row (% of total intensity)
8.902/52(11.4%) , 8.902/78(11.4%) , 8.902/57(11.1%) , 8.902/73(11.1%) , 8.972/72(8.4%) , 8.972/58(8.4%) , 8.972/74(8.4%) , 8.972/56(8.4%) , 9.284/65(5.4%) , 9.284/69(5.3%) , 9.284/61(5.3%) , 4.485/64.5(2.2%) , 8.188/46.5(0.9%) , 8.188/83.5(0.9%) , 8.188/63.5(0.7%) , 8.188/66.5(0.7%)

Folic acid (library entry number =40)
Hit ratio(% of total spectral intensity for metabolite): 0% (0 of 16 peaks were found)
Peaks found: chem shift/row (% of total intensity)

Peaks not found: chem shift/row (% of total intensity)
8.709/65(39.8%) , 7.658/76(13.7%) , 7.658/54(13.7%) , 6.748/76(12%) , 6.748/54(12%) , 2.307/60.5(1.3%) , 2.307/69.5(1.3%) , 2.305/60(1.3%) , 2.305/70(1.3%) , 2.29/65(0.6%) , 2.307/40.5(0.5%) , 2.307/88.5(0.5%) , 2.305/81(0.5%) , 2.305/49(0.5%) , 2.305/88.5(0.5%) , 2.305/40.5(0.5%)

Homocystine (library entry number =60)
Hit ratio(% of total spectral intensity for metabolite): 9.45% (1 of 16 peaks were found)
Peaks found: chem shift/row (% of total intensity)
2.85/65(9.5%)
Peaks not found: chem shift/row (% of total intensity)
1.254/65(18.9%) , 3.867/81(10%) , 3.867/49(10%) , 3.867/65(8.3%) , 2.84/65(7.9%) , 2.85/84.5(7.4%) , 2.85/45.5(7.4%) , 2.84/84(6.8%) , 2.84/46(6.8%) , 2.315/54.5(1.4%) , 2.315/75(1.4%) , 2.26/55.5(1.1%) , 2.26/74.5(1.1%) , 2.26/74.5(1.1%) , 2.26/55.5(1.1%)

Trigonelline (library entry number =16)
Hit ratio(% of total spectral intensity for metabolite): 0% (0 of 15 peaks were found)
Peaks found: chem shift/row (% of total intensity)

Peaks not found: chem shift/row (% of total intensity)
8.847/74(12.5%) , 8.847/56(12.5%) , 8.847/77(12.2%) , 8.847/53(12.2%) , 8.836/56(10.3%) , 8.836/74(10.3%) , 9.129/65(8.3%) , 9.129/62(6.8%) , 9.129/68(6.8%) , 4.443/64.5(4%) , 8.087/47(1.4%) , 8.087/83(1.4%) , 8.847/65(0.5%) , 8.087/63(0.4%) , 8.087/67(0.4%)

Hippuric acid (library entry number =52)
Hit ratio(% of total spectral intensity for metabolite): 0% (0 of 14 peaks were found)
Peaks found: chem shift/row (% of total intensity)

Peaks not found: chem shift/row (% of total intensity)
7.838/54(15.7%) , 7.838/76(15.7%) , 7.555/65(9.8%) , 7.643/64(8.2%) , 7.643/66(8.2%) , 3.972/72.5(7.3%) , 3.972/57.5(7.3%) , 7.555/84(5.8%) , 7.555/46(5.8%) , 7.643/47(3.8%) , 7.643/83(3.8%) , 7.643/45(3.7%) , 7.643/85(3.7%) , 3.972/65(1.2%)

5-Hydroxyindole-3-acetic acid (library entry number =106)
Hit ratio(% of total spectral intensity for metabolite): 0% (0 of 14 peaks were found)
Peaks found: chem shift/row (% of total intensity)

Peaks not found: chem shift/row (% of total intensity)
3.587/65(38.6%) , 7.381/54(12.9%) , 7.381/76(12.9%) , 6.827/51(4.4%) , 6.827/79(4.4%) , 6.827/57(4.3%) , 6.827/73(4.3%) , 7.043/64.5(4%) , 7.043/65.5(4%) , 6.827/54(3.7%) , 6.827/76(3.7%) , 7.214/62(1%) , 7.214/68(1%) , 7.214/65(0.8%)

Niacin (Nicotinic acid) (library entry number =19)
Hit ratio(% of total spectral intensity for metabolite): 0% (0 of 13 peaks were found)
Peaks found: chem shift/row (% of total intensity)

Peaks not found: chem shift/row (% of total intensity)
7.535/48(9.2%) , 7.535/82(9.2%) , 7.535/69(8.9%) , 7.535/61(8.9%) , 8.263/52(7.8%) , 8.263/78(7.8%) , 8.263/75.5(7.7%) , 8.263/54.5(7.7%) , 8.263/58(7.6%) , 8.263/72(7.6%) , 8.945/65(6.1%) , 8.616/59(5.7%) , 8.616/71(5.7%)

Nicotinamide (Niacinamide) (library entry number =21)
Hit ratio(% of total spectral intensity for metabolite): 0% (0 of 13 peaks were found)
Peaks found: chem shift/row (% of total intensity)

Peaks not found: chem shift/row (% of total intensity)
8.256/75(9.8%) , 8.256/55(9.8%) , 7.603/48(9%) , 7.603/82(9%) , 7.603/61(8.7%) , 7.603/69(8.7%) , 8.256/52(8.2%) , 8.256/78(8.2%) , 8.256/58(7.9%) , 8.256/72(7.9%) , 8.717/59(4.4%) , 8.717/71(4.4%) , 8.943/65(4%)

Adipic acid (library entry number =37)
Hit ratio(% of total spectral intensity for metabolite): 0% (0 of 12 peaks were found)
Peaks found: chem shift/row (% of total intensity)

Peaks not found: chem shift/row (% of total intensity)
1.553/65(28.6%) , 2.199/65(26.7%) , 2.199/48(9%) , 2.199/82(9%) , 1.553/82(8.2%) , 1.553/48(8.2%) , 1.553/73(2.9%) , 1.553/57(2.9%) , 2.199/38.5(1.2%) , 2.199/91.5(1.2%) , 1.553/90.5(1.1%) , 1.553/39.5(1.1%)

4-Aminobutyric acid (library entry number =118)
Hit ratio(% of total spectral intensity for metabolite): 0% (0 of 12 peaks were found)
Peaks found: chem shift/row (% of total intensity)

Peaks not found: chem shift/row (% of total intensity)
2.301/65(20.4%) , 2.301/46(12%) , 2.301/84(12%) , 3.02/46(10%) , 3.02/84(10%) , 3.02/65(9.2%) , 1.905/64(5.6%) , 1.905/66(5.6%) , 1.905/46(5.5%) , 1.905/84(5.5%) , 1.905/103(2.2%) , 1.905/27(2.2%)

Cytidine 5-diphosphate (library entry number =160)
Hit ratio(% of total spectral intensity for metabolite): 0% (0 of 12 peaks were found)
Peaks found: chem shift/row (% of total intensity)

Peaks not found: chem shift/row (% of total intensity)
7.992/55(24.1%) , 7.992/75(24.1%) , 6.136/55(19%) , 6.136/75(19%) , 5.985/64(2.4%) , 5.985/66(2.4%) , 5.983/65.5(2.1%) , 5.983/64.5(2.1%) , 5.98/64(1.9%) , 5.98/66(1.9%) , 4.332/60.5(0.5%) , 4.332/69.5(0.5%)

4-Aminohippuric acid (library entry number =34)
Hit ratio(% of total spectral intensity for metabolite): 0% (0 of 11 peaks were found)
Peaks found: chem shift/row (% of total intensity)

Peaks not found: chem shift/row (% of total intensity)
6.871/76(17.9%) , 6.871/54(17.9%) , 7.682/54(15.9%) , 7.682/76(15.9%) , 3.932/58(12.2%) , 3.932/72(12.2%) , 6.871/82.5(1.8%) , 6.871/47.5(1.8%) , 7.682/82(1.6%) , 7.682/48(1.6%) , 3.932/65(1.4%)

Indoxyl sulfate (library entry number =116)
Hit ratio(% of total spectral intensity for metabolite): 0% (0 of 11 peaks were found)
Peaks found: chem shift/row (% of total intensity)

Peaks not found: chem shift/row (% of total intensity)
7.209/65(16%) , 7.51/54(14.7%) , 7.51/76(14.7%) , 7.209/84(9%) , 7.209/46(9%) , 7.283/65(7.7%) , 7.711/54(7.1%) , 7.711/76(7.1%) , 7.365/65(6%) , 7.283/45.5(4.3%) , 7.283/84.5(4.3%)

Glutaric acid (library entry number =44)
Hit ratio(% of total spectral intensity for metabolite): 0% (0 of 10 peaks were found)
Peaks found: chem shift/row (% of total intensity)

Peaks not found: chem shift/row (% of total intensity)
2.188/45(22.5%) , 2.188/85(22.5%) , 2.188/66(14%) , 2.188/64(14%) , 1.791/64(8.2%) , 1.791/66(8.2%) , 1.791/46(3.5%) , 1.791/84(3.5%) , 1.791/104.5(1.9%) , 1.791/25.5(1.9%)

Acetaldehyde (library entry number =84)
Hit ratio(% of total spectral intensity for metabolite): 0% (0 of 10 peaks were found)
Peaks found: chem shift/row (% of total intensity)

Peaks not found: chem shift/row (% of total intensity)
2.248/61(43%) , 2.248/69(43%) , 9.682/68.5(2.9%) , 9.682/61(2.9%) , 9.683/68.5(2.9%) , 9.683/61(2.9%) , 9.682/53(0.6%) , 9.682/76(0.6%) , 9.683/53(0.6%) , 9.683/76(0.6%)

Urocanic acid (library entry number =136)
Hit ratio(% of total spectral intensity for metabolite): 0% (0 of 9 peaks were found)
Peaks found: chem shift/row (% of total intensity)

Peaks not found: chem shift/row (% of total intensity)
6.4/85(25.8%) , 6.4/45(25.8%) , 7.31/85(14.8%) , 7.31/45(14.8%) , 7.414/65(4.5%) , 7.414/62.5(4.3%) , 7.414/67.5(4.3%) , 7.895/62.5(2.9%) , 7.895/67.5(2.9%)

Taurocholic acid (library entry number =200)
Hit ratio(% of total spectral intensity for metabolite): 0% (0 of 9 peaks were found)
Peaks found: chem shift/row (% of total intensity)

Peaks not found: chem shift/row (% of total intensity)
0.924/65(37%) , 0.724/65(32.7%) , 3.085/64.5(14.9%) , 3.085/47(5.3%) , 3.085/83(5.3%) , 3.574/57(1.9%) , 3.574/73(1.9%) , 3.574/40(0.5%) , 3.574/90(0.5%)

Quinolinic acid (library entry number =20)
Hit ratio(% of total spectral intensity for metabolite): 0% (0 of 8 peaks were found)
Peaks found: chem shift/row (% of total intensity)

Peaks not found: chem shift/row (% of total intensity)
8.018/75(25.4%) , 8.018/55(25.4%) , 7.454/81(8.4%) , 7.454/49(8.4%) , 8.456/71(8.3%) , 8.456/59(8.3%) , 7.454/61(7.9%) , 7.454/69(7.9%)

Uridine 5-triphosphate (library entry number =183)
Hit ratio(% of total spectral intensity for metabolite): 0% (0 of 8 peaks were found)
Peaks found: chem shift/row (% of total intensity)

Peaks not found: chem shift/row (% of total intensity)
7.982/55(23.9%) , 7.982/75(23.9%) , 5.985/55(23.3%) , 5.985/75(23.3%) , 6/64.5(3.2%) , 5.985/64.5(0.8%) , 4.419/58.5(0.8%) , 4.419/71(0.8%)

5-Aminolevulinic acid (library entry number =111)
Hit ratio(% of total spectral intensity for metabolite): 25.48% (2 of 7 peaks were found)
Peaks found: chem shift/row (% of total intensity)
4.108/65(16.2%) , 2.804/65(9.3%)
Peaks not found: chem shift/row (% of total intensity)
2.506/82(20.3%) , 2.506/48(20.3%) , 2.506/65(15.9%) , 2.804/82(9%) , 2.804/48(9%)

2-Oxobutyric acid (library entry number =144)
Hit ratio(% of total spectral intensity for metabolite): 0% (0 of 7 peaks were found)
Peaks found: chem shift/row (% of total intensity)

Peaks not found: chem shift/row (% of total intensity)
1.067/65(34%) , 1.067/46(14.5%) , 1.067/84(14.5%) , 2.759/56(14.2%) , 2.759/74(14.2%) , 2.759/93(4.3%) , 2.759/37(4.3%)

Isobutyric acid (library entry number =151)
Hit ratio(% of total spectral intensity for metabolite): 0% (0 of 7 peaks were found)
Peaks found: chem shift/row (% of total intensity)

Peaks not found: chem shift/row (% of total intensity)
1.064/56(45.6%) , 1.064/74(45.6%) , 2.39/65(3.1%) , 2.39/47(2.1%) , 2.39/83(2.1%) , 2.39/29(0.7%) , 2.39/101(0.7%)

Cytosine (library entry number =26)
Hit ratio(% of total spectral intensity for metabolite): 0% (0 of 4 peaks were found)
Peaks found: chem shift/row (% of total intensity)

Peaks not found: chem shift/row (% of total intensity)
7.51/56(25.6%) , 7.51/74(25.6%) , 5.984/74(24.4%) , 5.984/56(24.4%)

Uracil (library entry number =67)
Hit ratio(% of total spectral intensity for metabolite): 0% (0 of 4 peaks were found)
Peaks found: chem shift/row (% of total intensity)

Peaks not found: chem shift/row (% of total intensity)
7.544/55(30.7%) , 7.544/75(30.7%) , 5.809/75(19.3%) , 5.809/55(19.3%)

N-Acetylglutamic acid (library entry number =87)
Hit ratio(% of total spectral intensity for metabolite): 0% (0 of 4 peaks were found)
Peaks found: chem shift/row (% of total intensity)

Peaks not found: chem shift/row (% of total intensity)
2.036/65(83.2%) , 2.231/44.5(6.1%) , 2.231/85.5(6.1%) , 2.231/65(4.6%)

Adenosine 5-monophosphate (library entry number =107)
Hit ratio(% of total spectral intensity for metabolite): 30.03% (1 of 4 peaks were found)
Peaks found: chem shift/row (% of total intensity)
8.608/65(30%)
Peaks not found: chem shift/row (% of total intensity)
8.265/65(43.4%) , 6.134/65(13.6%) , 6.146/65(13%)

Adenosine (library entry number =113)
Hit ratio(% of total spectral intensity for metabolite): 32.25% (1 of 4 peaks were found)
Peaks found: chem shift/row (% of total intensity)
8.345/65(32.2%)
Peaks not found: chem shift/row (% of total intensity)
8.248/65(39.4%) , 6.079/65(14.3%) , 6.066/65(14%)

3-Phosphoglyceric acid (library entry number =157)
Hit ratio(% of total spectral intensity for metabolite): 0% (0 of 4 peaks were found)
Peaks found: chem shift/row (% of total intensity)

Peaks not found: chem shift/row (% of total intensity)
4.2/60(26.1%) , 4.2/69.5(26.1%) , 4.2/77(23.9%) , 4.2/53(23.9%)

Phosphoenolpyruvic acid (library entry number =128)
Hit ratio(% of total spectral intensity for metabolite): 0% (0 of 3 peaks were found)
Peaks found: chem shift/row (% of total intensity)

Peaks not found: chem shift/row (% of total intensity)
5.386/65(38.9%) , 5.383/65(37.3%) , 5.2/65(23.8%)

Guanosine 5-diphosphate (library entry number =169)
Hit ratio(% of total spectral intensity for metabolite): 0% (0 of 3 peaks were found)
Peaks found: chem shift/row (% of total intensity)

Peaks not found: chem shift/row (% of total intensity)
5.933/65(43%) , 5.945/65(36.7%) , 8.136/65(20.3%)

Acetoin (library entry number =176)
Hit ratio(% of total spectral intensity for metabolite): 0% (0 of 3 peaks were found)
Peaks found: chem shift/row (% of total intensity)

Peaks not found: chem shift/row (% of total intensity)
2.229/65(65.3%) , 1.374/65(17.4%) , 1.389/65(17.3%)

Adenine (library entry number =23)
Hit ratio(% of total spectral intensity for metabolite): 0% (0 of 2 peaks were found)
Peaks found: chem shift/row (% of total intensity)

Peaks not found: chem shift/row (% of total intensity)
8.191/65(55.8%) , 8.231/65(44.2%)

Thymine (library entry number =64)
Hit ratio(% of total spectral intensity for metabolite): 0% (0 of 2 peaks were found)
Peaks found: chem shift/row (% of total intensity)

Peaks not found: chem shift/row (% of total intensity)
1.873/65(82.2%) , 7.376/65(17.8%)

Acetoacetate (library entry number =146)
Hit ratio(% of total spectral intensity for metabolite): 0% (0 of 2 peaks were found)
Peaks found: chem shift/row (% of total intensity)

Peaks not found: chem shift/row (% of total intensity)
2.283/65(59.5%) , 3.449/65(40.5%)

2-Aminoisobutyric acid (library entry number =33)
Hit ratio(% of total spectral intensity for metabolite): 90% (1 of 1 peaks were found)
Peaks found: chem shift/row (% of total intensity)
1.493/65(100%)
Peaks not found: chem shift/row (% of total intensity)


Glycolic acid (library entry number =53)
Hit ratio(% of total spectral intensity for metabolite): 90% (1 of 1 peaks were found)
Peaks found: chem shift/row (% of total intensity)
3.951/65(100%)
Peaks not found: chem shift/row (% of total intensity)


Methylamine (library entry number =76)
Hit ratio(% of total spectral intensity for metabolite): 0% (0 of 1 peaks were found)
Peaks found: chem shift/row (% of total intensity)

Peaks not found: chem shift/row (% of total intensity)
2.608/65(100%)

Maleic acid (library entry number =133)
Hit ratio(% of total spectral intensity for metabolite): 0% (0 of 1 peaks were found)
Peaks found: chem shift/row (% of total intensity)

Peaks not found: chem shift/row (% of total intensity)
6.03/65(100%)

2-Hydroxyisobutyric acid (library entry number =142)
Hit ratio(% of total spectral intensity for metabolite): 0% (0 of 1 peaks were found)
Peaks found: chem shift/row (% of total intensity)

Peaks not found: chem shift/row (% of total intensity)
1.359/65(100%)

Chloroform (library entry number =204)
Hit ratio(% of total spectral intensity for metabolite): 0% (0 of 1 peaks were found)
Peaks found: chem shift/row (% of total intensity)

Peaks not found: chem shift/row (% of total intensity)
7.686/65(100%)


Hit ratio(% of total spectral intensity for metabolite): 
Peaks found: chem shift/row (% of total intensity)

Peaks not found: chem shift/row (% of total intensity)


Hit ratio(% of total spectral intensity for metabolite): 
Peaks found: chem shift/row (% of total intensity)

Peaks not found: chem shift/row (% of total intensity)


Hit ratio(% of total spectral intensity for metabolite): 
Peaks found: chem shift/row (% of total intensity)

Peaks not found: chem shift/row (% of total intensity)


________________________________________________________________________________________________________________

Table 6.  Full result of the screening step of the analysis (finding of library peaks in the the mixture JRES spectrum).  In ascending metabolite library number order:

Ergothioneine (library entry number =1)
Hit ratio(% of total spectral intensity for metabolite): 85.64% (1 of 7 peaks were found)
Peaks found: chem shift/row (% of total intensity)
3.272/65(85.6%)
Peaks not found: chem shift/row (% of total intensity)
6.805/64(3.5%) , 6.805/66(3.5%) , 3.889/75(1.9%) , 3.889/55(1.9%) , 3.889/85(1.8%) , 3.889/45(1.8%)

b-Alanine (library entry number =2)
Hit ratio(% of total spectral intensity for metabolite): 33.04% (1 of 6 peaks were found)
Peaks found: chem shift/row (% of total intensity)
3.187/65(33%)
Peaks not found: chem shift/row (% of total intensity)
2.558/65(19.3%) , 3.187/48(14.9%) , 3.187/82(14.9%) , 2.558/48(8.9%) , 2.558/82(8.9%)

Oxoglutaric acid (a-Ketogluturate) (library entry number =3)
Hit ratio(% of total spectral intensity for metabolite): 28.04% (1 of 6 peaks were found)
Peaks found: chem shift/row (% of total intensity)
2.44/65(28%)
Peaks not found: chem shift/row (% of total intensity)
3.009/65(27.4%) , 2.44/83(11.3%) , 2.44/47(11.3%) , 3.009/47(11%) , 3.009/83(11%)

Sucrose (library entry number =4)
Hit ratio(% of total spectral intensity for metabolite): 43.69% (13 of 53 peaks were found)
Peaks found: chem shift/row (% of total intensity)
3.693/65(15.9%) , 3.77/65(6.9%) , 3.476/65(2.8%) , 3.571/48(2.7%) , 3.571/82(2.7%) , 3.826/61(2.5%) , 3.826/69(2.5%) , 3.826/61(2.2%) , 3.826/69(2.2%) , 3.851/79(1.3%) , 3.851/51(1.3%) , 3.86/65(0.5%) , 4.078/65(0.2%)
Peaks not found: chem shift/row (% of total intensity)
3.77/89(5.3%) , 3.77/41(5.3%) , 4.222/54(5.2%) , 4.222/76(5.2%) , 5.414/60(3.5%) , 5.414/70(3.5%) , 3.571/57(2.6%) , 3.571/73(2.6%) , 4.057/65(2.3%) , 3.81/40(1.4%) , 3.81/90(1.4%) , 3.476/41(1.4%) , 3.476/89(1.4%) , 4.057/43.5(1.2%) , 4.057/86.5(1.2%) , 3.855/81(0.9%) , 4.065/54.5(0.9%) , 4.065/75.5(0.9%) , 3.849/80(0.9%) , 3.849/50(0.9%) , 3.693/98(0.8%) , 3.693/32(0.8%) , 3.571/52(0.8%) , 3.571/78(0.8%) , 3.849/64.5(0.6%) , 4.048/54(0.5%) , 4.048/76(0.5%) , 3.733/40(0.4%) , 3.733/89(0.4%) , 3.826/36(0.4%) , 3.826/93.5(0.4%) , 3.851/64.5(0.3%) , 3.826/23.5(0.2%) , 3.826/105.5(0.2%) , 3.826/93(0.2%) , 3.826/36(0.2%) , 4.048/65(0.2%) , 4.039/60(0.2%) , 4.039/70(0.2%) , 4.065/65(0.2%)

Fructose (library entry number =5)
Hit ratio(% of total spectral intensity for metabolite): 60.65% (13 of 27 peaks were found)
Peaks found: chem shift/row (% of total intensity)
3.571/50(14.6%) , 3.571/80(14.6%) , 3.808/52(7.7%) , 3.808/78(7.7%) , 3.908/48(2.7%) , 3.908/82(2.7%) , 4.031/49(2.6%) , 4.031/81(2.6%) , 3.662/65(1.7%) , 3.582/49.5(1.4%) , 3.582/80(1.4%) , 3.571/65(0.8%) , 4.041/64.5(0.2%)
Peaks not found: chem shift/row (% of total intensity)
3.72/50(13.4%) , 3.72/80(13.4%) , 3.908/56(2.4%) , 3.908/74(2.4%) , 3.683/57.5(1.3%) , 3.683/72.5(1.3%) , 3.605/49(1.2%) , 3.605/80.5(1.2%) , 4.004/65(0.8%) , 4.119/70(0.6%) , 4.119/60(0.6%) , 3.582/18(0.3%) , 3.582/111.5(0.3%) , 3.571/33.5(0.2%)

Xylose (library entry number =6)
Hit ratio(% of total spectral intensity for metabolite): 33.11% (10 of 40 peaks were found)
Peaks found: chem shift/row (% of total intensity)
3.443/65(9.1%) , 3.321/65(6.6%) , 3.626/58(3.2%) , 3.626/72(3.2%) , 3.688/75(3.2%) , 3.688/55(3.2%) , 3.671/65(2.1%) , 3.671/64(0.9%) , 3.529/53(0.8%) , 3.529/77(0.8%)
Peaks not found: chem shift/row (% of total intensity)
3.239/53(5.9%) , 3.239/77(5.9%) , 3.224/77(5.7%) , 3.224/53(5.7%) , 3.443/41(4.8%) , 3.443/89(4.8%) , 3.321/37(4.1%) , 3.321/93(4.1%) , 3.931/73(2.7%) , 3.931/57(2.7%) , 3.931/43(2.6%) , 3.931/87(2.6%) , 3.626/97(1.8%) , 3.626/33(1.8%) , 3.626/47(1.7%) , 3.626/83(1.7%) , 3.671/42.5(1.2%) , 3.671/87.5(1.2%) , 3.612/76(0.9%) , 3.612/54(0.9%) , 3.525/54(0.8%) , 3.525/76(0.8%) , 3.671/43(0.4%) , 5.202/60(0.4%) , 5.202/70(0.4%) , 3.612/34(0.2%) , 3.612/96(0.2%) , 3.661/34(0.2%) , 3.661/95.5(0.2%) , 3.671/48(0.1%)

Galactose (library entry number =7)
Hit ratio(% of total spectral intensity for metabolite): 16.05% (22 of 77 peaks were found)
Peaks found: chem shift/row (% of total intensity)
3.761/65(2.6%) , 3.742/64(1.8%) , 3.749/84.5(1.2%) , 3.749/45(1.2%) , 3.761/38(0.9%) , 3.791/50.5(0.8%) , 3.791/79.5(0.8%) , 3.808/50.5(0.7%) , 3.808/79.5(0.7%) , 3.791/51.5(0.7%) , 3.791/78.5(0.7%) , 3.791/50.5(0.7%) , 3.791/79.5(0.7%) , 3.726/64(0.4%) , 3.749/86(0.4%) , 3.749/86(0.4%) , 3.749/43(0.4%) , 3.368/65(0.3%) , 3.749/33(0.2%) , 3.737/41(0.2%) , 3.748/98.5(0.2%) , 3.749/31.5(0.1%)
Peaks not found: chem shift/row (% of total intensity)
3.655/47.5(5.6%) , 3.655/82.5(5.6%) , 3.655/56.5(5.2%) , 3.655/73.5(5.2%) , 3.504/78(4.3%) , 3.504/52(4.3%) , 3.49/78(4%) , 3.49/52(4%) , 3.768/52(3.2%) , 3.768/78(3.2%) , 3.939/60(2.9%) , 3.939/70(2.9%) , 3.939/65(1.7%) , 3.741/76(1.5%) , 3.741/54(1.5%) , 3.741/60.5(1.5%) , 3.741/69.5(1.5%) , 3.768/62.5(1.2%) , 3.768/67.5(1.2%) , 3.735/53(1.2%) , 3.735/77(1.2%) , 3.749/72.5(1.2%) , 3.749/57.5(1.2%) , 3.781/61.5(1.1%) , 3.781/68.5(1.1%) , 3.735/59.5(1.1%) , 3.735/70(1.1%) , 3.761/50.5(0.9%) , 3.761/79.5(0.9%) , 3.761/91.5(0.9%) , 3.768/107(0.8%) , 3.768/22.5(0.8%) , 3.862/47(0.8%) , 3.862/82(0.8%) , 3.862/57(0.8%) , 3.862/74.5(0.8%) , 3.781/65(0.6%) , 3.997/61(0.5%) , 3.997/69(0.5%) , 3.768/38(0.5%) , 3.768/92(0.5%) , 3.997/65(0.5%) , 3.781/90(0.4%) , 3.781/39.5(0.4%) , 3.742/49.5(0.4%) , 3.742/80.5(0.4%) , 3.741/90(0.3%) , 3.741/40(0.3%) , 3.781/96(0.2%) , 3.781/33(0.2%) , 3.735/90.5(0.2%) , 3.735/39.5(0.2%) , 3.761/107(0.2%) , 3.761/22(0.2%) , 3.749/99.5(0.1%)

Mannose (library entry number =8)
Hit ratio(% of total spectral intensity for metabolite): 23.15% (8 of 42 peaks were found)
Peaks found: chem shift/row (% of total intensity)
3.671/65(8.2%) , 3.671/89(3.1%) , 3.671/40.5(3.1%) , 3.737/41(2.2%) , 3.737/88.5(2.2%) , 3.737/72.5(1.9%) , 3.737/57.5(1.9%) , 3.368/65(0.6%)
Peaks not found: chem shift/row (% of total intensity)
3.582/65(6%) , 3.855/81.5(4.3%) , 3.855/48(4.3%) , 3.855/57(3.7%) , 3.855/72.5(3.7%) , 3.953/60(3.6%) , 3.953/69(3.6%) , 3.771/57(3.5%) , 3.771/72.5(3.5%) , 3.881/77.5(3.2%) , 3.881/52(3.2%) , 3.771/42.5(2.6%) , 3.771/87(2.6%) , 3.582/89(2.5%) , 3.582/40(2.5%) , 3.914/77.5(2%) , 3.914/52(2%) , 3.671/48(2%) , 3.671/81.5(2%) , 3.671/57.5(1.8%) , 3.671/72.5(1.8%) , 3.914/83.5(1.6%) , 3.914/46(1.6%) , 3.938/60.5(1.3%) , 3.938/69(1.3%) , 3.941/60.5(1%) , 3.941/69(1%) , 3.386/71.5(0.9%) , 3.386/57.5(0.9%) , 3.386/46.5(0.8%) , 3.386/81.5(0.8%) , 3.386/65(0.5%) , 3.821/41(0.3%) , 3.821/88(0.3%)

Arabinose (library entry number =9)
Hit ratio(% of total spectral intensity for metabolite): 19.37% (14 of 36 peaks were found)
Peaks found: chem shift/row (% of total intensity)
3.513/52(5%) , 3.513/78(5%) , 3.951/65(2.9%) , 3.951/57.5(1.5%) , 3.951/72.5(1.5%) , 3.823/51.5(0.5%) , 3.823/78(0.5%) , 5.248/60(0.4%) , 5.248/69(0.4%) , 3.823/53.5(0.4%) , 3.823/76(0.4%) , 4.02/65(0.3%) , 4.02/65(0.2%) , 3.368/64(0.2%)
Peaks not found: chem shift/row (% of total intensity)
3.669/82.5(7.5%) , 3.669/47.5(7.5%) , 3.682/48(7.4%) , 3.682/82(7.4%) , 3.669/57.5(6.8%) , 3.669/72.5(6.8%) , 3.522/52.5(5.2%) , 3.522/77.5(5.2%) , 3.903/46(4.9%) , 3.903/84(4.9%) , 3.903/51(4%) , 3.903/79(4%) , 3.653/51.5(2%) , 3.653/78(2%) , 4.028/50.5(1%) , 4.028/79.5(0.9%) , 4.012/64.5(0.7%) , 4.522/55(0.6%) , 4.522/75(0.6%) , 4.008/64.5(0.5%) , 3.653/46.5(0.4%) , 3.653/83.5(0.4%)

a-Lactose (library entry number =10)
Hit ratio(% of total spectral intensity for metabolite): 19.71% (24 of 111 peaks were found)
Peaks found: chem shift/row (% of total intensity)
3.844/65(3%) , 3.294/53(1.9%) , 3.294/77(1.9%) , 3.662/65(1.6%) , 3.808/41(1%) , 3.808/89(1%) , 3.649/65(1%) , 3.649/65(1%) , 3.588/52(0.6%) , 3.588/77.5(0.6%) , 3.582/52(0.6%) , 3.582/77.5(0.6%) , 3.671/52(0.6%) , 3.671/78(0.6%) , 3.671/52.5(0.5%) , 3.671/77.5(0.5%) , 3.778/55.5(0.5%) , 3.778/73.5(0.5%) , 3.582/52(0.4%) , 3.582/77.5(0.4%) , 3.649/48(0.3%) , 3.649/48(0.3%) , 3.368/64(0.2%) , 3.808/101(0.1%)
Peaks not found: chem shift/row (% of total intensity)
3.68/73(2.5%) , 3.68/57(2.5%) , 3.945/69(2.3%) , 3.945/61(2.3%) , 3.68/82.5(2.1%) , 3.68/47.5(2.1%) , 3.307/53(1.9%) , 3.307/77(1.9%) , 3.657/72(1.9%) , 3.657/58(1.9%) , 3.945/64(1.9%) , 3.945/66(1.9%) , 3.844/41(1.8%) , 3.844/89(1.8%) , 3.562/52(1.7%) , 3.562/78(1.7%) , 3.547/52(1.7%) , 3.547/78(1.7%) , 3.67/56(1.6%) , 3.67/74(1.6%) , 3.817/56(1.6%) , 3.817/74(1.6%) , 3.968/52(1.5%) , 3.968/78(1.5%) , 3.662/72(1.4%) , 3.662/58(1.4%) , 3.817/87(1.2%) , 3.817/43(1.2%) , 3.968/47(1.1%) , 3.968/83(1.1%) , 3.77/84(1.1%) , 3.77/46(1.1%) , 3.792/45(1%) , 3.792/85(1%) , 3.662/40.5(1%) , 3.662/89(1%) , 3.77/74(0.9%) , 3.77/55.5(0.9%) , 3.572/52(0.9%) , 3.572/78(0.9%) , 4.459/55(0.9%) , 4.459/75(0.9%) , 3.57/52(0.9%) , 3.57/78(0.9%) , 3.657/64.5(0.8%) , 3.662/47(0.7%) , 3.662/83(0.7%) , 3.808/60(0.7%) , 3.808/70(0.7%) , 3.556/52(0.6%) , 3.556/77.5(0.6%) , 3.788/98(0.6%) , 3.788/31.5(0.6%) , 3.68/65(0.6%) , 3.301/65(0.5%) , 3.788/62(0.5%) , 3.788/68(0.5%) , 3.657/88.5(0.4%) , 3.657/40.5(0.4%) , 3.649/71(0.3%) , 3.649/59(0.3%) , 3.649/82(0.3%) , 3.792/16(0.3%) , 3.792/113.5(0.3%) , 3.67/80.5(0.3%) , 3.67/49.5(0.3%) , 3.649/71(0.3%) , 3.649/59(0.3%) , 3.649/82(0.3%) , 3.649/86(0.3%) , 3.649/44(0.3%) , 3.649/44.5(0.2%) , 3.649/85.5(0.2%) , 3.301/77.5(0.2%) , 3.301/52.5(0.2%) , 3.788/46(0.2%) , 3.788/84(0.2%) , 5.238/69(0.2%) , 5.238/60.5(0.2%) , 3.788/113.5(0.2%) , 3.788/17(0.2%) , 3.72/27.5(0.1%) , 3.72/102(0.1%) , 3.792/98(0.1%) , 3.792/31(0.1%) , 3.778/28(0.1%) , 3.778/101.5(0.1%)

Glucose (library entry number =11)
Hit ratio(% of total spectral intensity for metabolite): 24.7% (25 of 75 peaks were found)
Peaks found: chem shift/row (% of total intensity)
3.715/65(3%) , 3.737/42(2.8%) , 3.737/88(2.8%) , 3.737/57(2.6%) , 3.737/73(2.6%) , 3.778/56(1.1%) , 3.778/73.5(1.1%) , 3.467/65(1%) , 3.467/65(1%) , 3.467/65(0.9%) , 3.851/53(0.7%) , 3.851/77(0.7%) , 3.778/56(0.5%) , 3.778/73.5(0.5%) , 3.778/42.5(0.5%) , 3.778/87.5(0.5%) , 3.837/47.5(0.4%) , 3.837/82(0.4%) , 3.753/64.5(0.4%) , 3.368/64.5(0.3%) , 3.837/61(0.2%) , 3.837/68.5(0.2%) , 3.778/42.5(0.2%) , 3.778/87(0.2%) , 3.844/64.5(0.1%)
Peaks not found: chem shift/row (% of total intensity)
3.496/65(6.2%) , 3.408/65(5.6%) , 3.257/77(5.3%) , 3.257/53(5.3%) , 3.242/53(5.2%) , 3.242/77(5.2%) , 3.496/42(4.1%) , 3.496/88(4.1%) , 3.408/41(2.6%) , 3.408/89(2.6%) , 3.905/52(2.4%) , 3.905/78(2.4%) , 3.715/41(2.4%) , 3.715/89(2.4%) , 3.905/47(2.2%) , 3.905/83(2.2%) , 3.467/73(0.7%) , 3.467/56.5(0.7%) , 3.467/82(0.7%) , 3.467/48(0.7%) , 3.467/72(0.7%) , 3.467/57.5(0.7%) , 3.467/47.5(0.6%) , 3.467/82.5(0.6%) , 3.467/72.5(0.6%) , 3.467/57(0.6%) , 3.467/87.5(0.6%) , 3.467/87.5(0.6%) , 3.467/41.5(0.6%) , 3.467/41.5(0.6%) , 3.467/48.5(0.6%) , 3.467/81.5(0.6%) , 3.421/64(0.6%) , 3.421/66(0.6%) , 3.467/87.5(0.5%) , 3.467/42(0.5%) , 3.421/40(0.4%) , 3.421/90(0.4%) , 3.851/46.5(0.4%) , 3.851/83(0.4%) , 5.24/69.5(0.3%) , 5.24/60(0.3%) , 3.748/56.5(0.2%) , 3.748/73.5(0.2%) , 3.753/49.5(0.2%) , 3.753/80.5(0.2%) , 3.813/5(0.2%) , 3.748/64.5(0.1%) , 3.753/56.5(0.1%) , 3.753/73.5(0.1%)

Glucose-1-phosphate (library entry number =12)
Hit ratio(% of total spectral intensity for metabolite): 32.18% (8 of 44 peaks were found)
Peaks found: chem shift/row (% of total intensity)
3.781/65(7.2%) , 3.415/65(7%) , 3.415/89(4.9%) , 3.415/41(4.9%) , 3.878/46.5(3.1%) , 3.878/83.5(3.1%) , 3.368/65(1.4%) , 3.86/65(0.7%)
Peaks not found: chem shift/row (% of total intensity)
3.781/41(6.9%) , 3.781/89(6.9%) , 3.758/56(3.2%) , 3.758/74(3.2%) , 3.499/48.5(2.7%) , 3.499/81.5(2.7%) , 3.499/48.5(2.7%) , 3.499/81.5(2.7%) , 3.499/57(2.6%) , 3.499/73(2.6%) , 3.758/42(2.5%) , 3.758/88(2.5%) , 3.878/52.5(2.5%) , 3.878/77.5(2.5%) , 5.47/70(2%) , 5.47/60(2%) , 5.456/70(1.9%) , 5.456/60(1.9%) , 3.918/56(1%) , 3.918/74(1%) , 3.918/67(0.9%) , 3.918/63(0.9%) , 3.916/67(0.9%) , 3.916/63(0.9%) , 3.916/56(0.8%) , 3.916/74(0.8%) , 3.918/82(0.7%) , 3.918/48(0.7%) , 3.924/68.5(0.7%) , 3.924/61.5(0.7%) , 3.918/87.5(0.7%) , 3.918/42(0.7%) , 3.916/82(0.7%) , 3.916/48(0.7%) , 3.916/87.5(0.5%) , 3.916/42(0.5%)

Aspartic acid (library entry number =13)
Hit ratio(% of total spectral intensity for metabolite): 27.28% (4 of 14 peaks were found)
Peaks found: chem shift/row (% of total intensity)
2.816/47.5(7%) , 2.816/82.5(7%) , 2.816/93(6.6%) , 2.816/37(6.6%)
Peaks not found: chem shift/row (% of total intensity)
3.907/59(9.8%) , 3.907/71(9.8%) , 3.907/81(9.6%) , 3.907/49(9.6%) , 2.679/76(8.3%) , 2.679/54(8.3%) , 2.679/32(8.1%) , 2.679/98(8.1%) , 2.661/53.5(0.6%) , 2.661/76.5(0.6%)

Citric acid (library entry number =14)
Hit ratio(% of total spectral intensity for metabolite): 100% (4 of 4 peaks were found)
Peaks found: chem shift/row (% of total intensity)
2.542/46(26.2%) , 2.542/84(26.2%) , 2.672/46(23.8%) , 2.672/84(23.8%)
Peaks not found: chem shift/row (% of total intensity)


Anserine nitrate (library entry number =15)
Hit ratio(% of total spectral intensity for metabolite): 67.7% (12 of 42 peaks were found)
Peaks found: chem shift/row (% of total intensity)
3.781/65(49.3%) , 3.225/63.5(3.9%) , 3.225/66.5(3.9%) , 3.038/85(1.3%) , 3.038/45(1.3%) , 3.038/85(1.3%) , 3.038/45(1.3%) , 2.662/45(1.2%) , 2.662/85(1.2%) , 2.65/65(1%) , 2.662/65(1%) , 3.206/65(0.9%)
Peaks not found: chem shift/row (% of total intensity)
3.227/44.5(2%) , 3.227/85.5(2%) , 3.225/49.5(2%) , 3.225/80.5(2%) , 2.659/44(1.7%) , 2.659/86(1.7%) , 3.235/84.5(1.5%) , 3.235/45.5(1.5%) , 3.24/84.5(1.5%) , 3.24/45.5(1.5%) , 2.694/65(1.2%) , 2.694/46.5(1.1%) , 2.694/83.5(1.1%) , 2.681/65(1%) , 2.723/45(0.9%) , 2.723/85(0.9%) , 2.723/43(0.8%) , 2.723/86.5(0.8%) , 2.681/85.5(0.8%) , 2.706/25(0.6%) , 2.706/104(0.6%) , 2.709/64(0.6%) , 2.659/61(0.6%) , 2.659/69(0.6%) , 2.662/103(0.6%) , 2.662/26.5(0.6%) , 2.709/44.5(0.6%) , 2.709/85.5(0.6%) , 2.659/102(0.5%) , 2.659/27(0.5%)

Trigonelline (library entry number =16)
Hit ratio(% of total spectral intensity for metabolite): 0% (0 of 15 peaks were found)
Peaks found: chem shift/row (% of total intensity)

Peaks not found: chem shift/row (% of total intensity)
8.847/74(12.5%) , 8.847/56(12.5%) , 8.847/77(12.2%) , 8.847/53(12.2%) , 8.836/56(10.3%) , 8.836/74(10.3%) , 9.129/65(8.3%) , 9.129/62(6.8%) , 9.129/68(6.8%) , 4.443/64.5(4%) , 8.087/47(1.4%) , 8.087/83(1.4%) , 8.847/65(0.5%) , 8.087/63(0.4%) , 8.087/67(0.4%)

Glutamine (library entry number =17)
Hit ratio(% of total spectral intensity for metabolite): 55.56% (27 of 57 peaks were found)
Peaks found: chem shift/row (% of total intensity)
3.781/65(17.5%) , 3.781/81(8.3%) , 3.781/49(8.3%) , 2.44/65(3.9%) , 2.48/65(2%) , 2.48/65(1.9%) , 2.48/65(1.8%) , 2.48/65(1.5%) , 2.408/65(1%) , 2.159/73(0.9%) , 2.159/57(0.9%) , 2.408/65(0.8%) , 2.435/38.5(0.7%) , 2.435/91.5(0.7%) , 2.408/85.5(0.5%) , 2.408/44.5(0.5%) , 2.44/104(0.5%) , 2.44/25.5(0.5%) , 2.44/45(0.5%) , 2.44/85(0.5%) , 2.113/65(0.4%) , 2.408/85.5(0.4%) , 2.408/44.5(0.4%) , 2.48/25(0.3%) , 2.48/105(0.3%) , 2.48/25(0.2%) , 2.48/105(0.2%)
Peaks not found: chem shift/row (% of total intensity)
2.458/52.5(3.8%) , 2.458/77.5(3.8%) , 2.458/38(3.7%) , 2.458/92(3.7%) , 2.14/56.5(2.5%) , 2.14/73.5(2.5%) , 2.14/80.5(2.4%) , 2.14/49.5(2.4%) , 2.14/33.5(2.1%) , 2.14/96.5(2.1%) , 2.14/40.5(2%) , 2.14/89.5(2%) , 2.14/65(1.3%) , 2.121/56(0.9%) , 2.121/74(0.9%) , 2.166/46.5(0.6%) , 2.166/83.5(0.6%) , 2.13/62(0.6%) , 2.13/68(0.6%) , 2.13/61.5(0.6%) , 2.13/68.5(0.6%) , 2.13/65(0.6%) , 2.458/18.5(0.5%) , 2.458/111.5(0.5%) , 2.13/65(0.5%) , 2.13/46(0.5%) , 2.13/84(0.5%) , 2.13/84(0.5%) , 2.13/46(0.5%) , 2.435/65(0.4%)

1-Methylnicotinamide (library entry number =18)
Hit ratio(% of total spectral intensity for metabolite): 0% (0 of 16 peaks were found)
Peaks found: chem shift/row (% of total intensity)

Peaks not found: chem shift/row (% of total intensity)
8.902/52(11.4%) , 8.902/78(11.4%) , 8.902/57(11.1%) , 8.902/73(11.1%) , 8.972/72(8.4%) , 8.972/58(8.4%) , 8.972/74(8.4%) , 8.972/56(8.4%) , 9.284/65(5.4%) , 9.284/69(5.3%) , 9.284/61(5.3%) , 4.485/64.5(2.2%) , 8.188/46.5(0.9%) , 8.188/83.5(0.9%) , 8.188/63.5(0.7%) , 8.188/66.5(0.7%)

Niacin (Nicotinic acid) (library entry number =19)
Hit ratio(% of total spectral intensity for metabolite): 0% (0 of 13 peaks were found)
Peaks found: chem shift/row (% of total intensity)

Peaks not found: chem shift/row (% of total intensity)
7.535/48(9.2%) , 7.535/82(9.2%) , 7.535/69(8.9%) , 7.535/61(8.9%) , 8.263/52(7.8%) , 8.263/78(7.8%) , 8.263/75.5(7.7%) , 8.263/54.5(7.7%) , 8.263/58(7.6%) , 8.263/72(7.6%) , 8.945/65(6.1%) , 8.616/59(5.7%) , 8.616/71(5.7%)

Quinolinic acid (library entry number =20)
Hit ratio(% of total spectral intensity for metabolite): 0% (0 of 8 peaks were found)
Peaks found: chem shift/row (% of total intensity)

Peaks not found: chem shift/row (% of total intensity)
8.018/75(25.4%) , 8.018/55(25.4%) , 7.454/81(8.4%) , 7.454/49(8.4%) , 8.456/71(8.3%) , 8.456/59(8.3%) , 7.454/61(7.9%) , 7.454/69(7.9%)

Nicotinamide (Niacinamide) (library entry number =21)
Hit ratio(% of total spectral intensity for metabolite): 0% (0 of 13 peaks were found)
Peaks found: chem shift/row (% of total intensity)

Peaks not found: chem shift/row (% of total intensity)
8.256/75(9.8%) , 8.256/55(9.8%) , 7.603/48(9%) , 7.603/82(9%) , 7.603/61(8.7%) , 7.603/69(8.7%) , 8.256/52(8.2%) , 8.256/78(8.2%) , 8.256/58(7.9%) , 8.256/72(7.9%) , 8.717/59(4.4%) , 8.717/71(4.4%) , 8.943/65(4%)

Acetylcholine (library entry number =22)
Hit ratio(% of total spectral intensity for metabolite): 100% (2 of 2 peaks were found)
Peaks found: chem shift/row (% of total intensity)
3.225/65(57.1%) , 2.153/65(42.9%)
Peaks not found: chem shift/row (% of total intensity)


Adenine (library entry number =23)
Hit ratio(% of total spectral intensity for metabolite): 0% (0 of 2 peaks were found)
Peaks found: chem shift/row (% of total intensity)

Peaks not found: chem shift/row (% of total intensity)
8.191/65(55.8%) , 8.231/65(44.2%)

Betaine (library entry number =24)
Hit ratio(% of total spectral intensity for metabolite): 0% (0 of 2 peaks were found)
Peaks found: chem shift/row (% of total intensity)

Peaks not found: chem shift/row (% of total intensity)
3.266/65(94.3%) , 3.903/65(5.7%)


Hit ratio(% of total spectral intensity for metabolite): 
Peaks found: chem shift/row (% of total intensity)

Peaks not found: chem shift/row (% of total intensity)


Cytosine (library entry number =26)
Hit ratio(% of total spectral intensity for metabolite): 0% (0 of 4 peaks were found)
Peaks found: chem shift/row (% of total intensity)

Peaks not found: chem shift/row (% of total intensity)
7.51/56(25.6%) , 7.51/74(25.6%) , 5.984/74(24.4%) , 5.984/56(24.4%)

Citrulline (library entry number =27)
Hit ratio(% of total spectral intensity for metabolite): 1.35% (1 of 10 peaks were found)
Peaks found: chem shift/row (% of total intensity)
1.903/65(1.3%)
Peaks not found: chem shift/row (% of total intensity)
3.76/49(23.5%) , 3.76/81(23.5%) , 3.76/65(22.8%) , 3.15/58(8.1%) , 3.15/72(8.1%) , 3.15/40(5.2%) , 3.15/90(5.2%) , 1.898/61(1%) , 1.898/69.5(1%)

2-Aminobutyric acid (library entry number =28)
Hit ratio(% of total spectral intensity for metabolite): 7.05% (2 of 14 peaks were found)
Peaks found: chem shift/row (% of total intensity)
3.726/65(6.5%) , 1.881/65(0.6%)
Peaks not found: chem shift/row (% of total intensity)
0.981/65(40.6%) , 0.981/46(16.8%) , 0.981/84(16.8%) , 3.726/50(4.5%) , 3.726/80(4.5%) , 1.902/60.5(1.8%) , 1.902/69.5(1.8%) , 1.902/52(1.4%) , 1.902/78(1.4%) , 1.902/87(1.4%) , 1.902/43(1.4%) , 1.917/65(0.5%)

Creatinine (library entry number =29)
Hit ratio(% of total spectral intensity for metabolite): 69.86% (1 of 3 peaks were found)
Peaks found: chem shift/row (% of total intensity)
3.049/65(69.9%)
Peaks not found: chem shift/row (% of total intensity)
4.065/66(15.1%) , 4.065/64(15.1%)

trans-Aconitic acid (library entry number =30)
Hit ratio(% of total spectral intensity for metabolite): 62.35% (1 of 2 peaks were found)
Peaks found: chem shift/row (% of total intensity)
3.443/65(62.4%)
Peaks not found: chem shift/row (% of total intensity)
6.593/65(37.6%)

Choline (library entry number =31)
Hit ratio(% of total spectral intensity for metabolite): 90% (1 of 1 peaks were found)
Peaks found: chem shift/row (% of total intensity)
3.206/65(100%)
Peaks not found: chem shift/row (% of total intensity)


2,3-Butanediol (library entry number =32)
Hit ratio(% of total spectral intensity for metabolite): 74.15% (2 of 14 peaks were found)
Peaks found: chem shift/row (% of total intensity)
1.148/73(37.1%) , 1.148/57(37.1%)
Peaks not found: chem shift/row (% of total intensity)
3.731/58(4.8%) , 3.731/72(4.8%) , 1.148/79(2.5%) , 1.148/51(2.5%) , 1.148/82(2.4%) , 1.148/48(2.4%) , 3.731/51(1.3%) , 3.731/79(1.3%) , 3.731/86(1.3%) , 3.731/44(1.3%) , 3.731/33(0.6%) , 3.731/97(0.6%)

2-Aminoisobutyric acid (library entry number =33)
Hit ratio(% of total spectral intensity for metabolite): 90% (1 of 1 peaks were found)
Peaks found: chem shift/row (% of total intensity)
1.493/65(100%)
Peaks not found: chem shift/row (% of total intensity)


4-Aminohippuric acid (library entry number =34)
Hit ratio(% of total spectral intensity for metabolite): 0% (0 of 11 peaks were found)
Peaks found: chem shift/row (% of total intensity)

Peaks not found: chem shift/row (% of total intensity)
6.871/76(17.9%) , 6.871/54(17.9%) , 7.682/54(15.9%) , 7.682/76(15.9%) , 3.932/58(12.2%) , 3.932/72(12.2%) , 6.871/82.5(1.8%) , 6.871/47.5(1.8%) , 7.682/82(1.6%) , 7.682/48(1.6%) , 3.932/65(1.4%)

Phenylalanine (library entry number =35)
Hit ratio(% of total spectral intensity for metabolite): 29.33% (7 of 65 peaks were found)
Peaks found: chem shift/row (% of total intensity)
7.437/65(9.8%) , 4.007/62(7.5%) , 4.007/68(7.5%) , 3.294/53.5(1.1%) , 3.294/76.5(1.1%) , 3.294/40(1.1%) , 3.294/90(1.1%)
Peaks not found: chem shift/row (% of total intensity)
4.007/48(6.7%) , 4.007/82(6.7%) , 7.382/66(4.6%) , 7.382/64(4.6%) , 7.333/75(4.6%) , 7.333/55(4.6%) , 7.437/46(3.1%) , 7.437/84(3.1%) , 7.382/45(2.3%) , 7.382/85(2.3%) , 3.13/73(1.7%) , 3.13/57(1.7%) , 3.13/36(1.6%) , 3.13/94(1.6%) , 7.408/81.5(1.3%) , 7.408/48.5(1.3%) , 7.415/38(1.2%) , 7.415/92(1.2%) , 7.448/65(1%) , 7.415/44(1%) , 7.415/86(1%) , 7.399/85.5(0.9%) , 7.399/44.5(0.9%) , 7.362/38(0.7%) , 7.362/92(0.7%) , 7.393/101(0.7%) , 7.393/29(0.7%) , 7.408/98(0.6%) , 7.408/32(0.6%) , 7.399/63(0.6%) , 7.399/67(0.6%) , 7.366/30(0.5%) , 7.366/100(0.5%) , 7.393/65(0.3%) , 7.393/63(0.3%) , 7.393/67(0.3%) , 7.415/110(0.3%) , 7.415/20(0.3%) , 7.362/85.5(0.3%) , 7.362/44.5(0.3%) , 7.399/99(0.3%) , 7.399/31(0.3%) , 7.408/101(0.3%) , 7.408/29(0.3%) , 7.415/108(0.3%) , 7.415/22(0.3%) , 7.382/17.5(0.2%) , 7.382/112.5(0.2%) , 7.366/88.5(0.2%) , 7.408/119.5(0.2%) , 7.408/10.5(0.2%) , 7.393/44.5(0.2%) , 7.393/85(0.2%) , 7.362/60(0.1%) , 7.399/105.5(0.1%) , 7.399/24(0.1%) , 7.362/27(0.1%) , 7.362/103(0.1%)

Valine (library entry number =36)
Hit ratio(% of total spectral intensity for metabolite): 74.04% (4 of 14 peaks were found)
Peaks found: chem shift/row (% of total intensity)
0.994/56(19%) , 0.994/74(19%) , 1.047/56(18%) , 1.047/74(18%)
Peaks not found: chem shift/row (% of total intensity)
3.617/59(10.4%) , 3.617/71(10.4%) , 2.276/59(1%) , 2.276/71(1%) , 2.276/41(0.7%) , 2.276/89(0.7%) , 2.276/53(0.7%) , 2.276/77(0.7%) , 2.276/35(0.2%) , 2.276/95(0.2%)

Adipic acid (library entry number =37)
Hit ratio(% of total spectral intensity for metabolite): 0% (0 of 12 peaks were found)
Peaks found: chem shift/row (% of total intensity)

Peaks not found: chem shift/row (% of total intensity)
1.553/65(28.6%) , 2.199/65(26.7%) , 2.199/48(9%) , 2.199/82(9%) , 1.553/82(8.2%) , 1.553/48(8.2%) , 1.553/73(2.9%) , 1.553/57(2.9%) , 2.199/38.5(1.2%) , 2.199/91.5(1.2%) , 1.553/90.5(1.1%) , 1.553/39.5(1.1%)

N,N-Dimethylglycine (library entry number =38)
Hit ratio(% of total spectral intensity for metabolite): 18.08% (1 of 2 peaks were found)
Peaks found: chem shift/row (% of total intensity)
3.726/65(18.1%)
Peaks not found: chem shift/row (% of total intensity)
2.929/65(81.9%)

Tryptophan (library entry number =39)
Hit ratio(% of total spectral intensity for metabolite): 1.37% (1 of 23 peaks were found)
Peaks found: chem shift/row (% of total intensity)
7.33/66(1.4%)
Peaks not found: chem shift/row (% of total intensity)
7.206/65(12.2%) , 7.55/54(10.5%) , 7.55/76(10.5%) , 7.206/84(7.4%) , 7.206/46(7.4%) , 7.29/65(6.8%) , 7.74/76(5%) , 7.74/54(5%) , 7.29/46(4.2%) , 7.29/84(4.2%) , 4.065/61(3.5%) , 4.065/69(3.5%) , 4.065/82(2.8%) , 4.065/48(2.8%) , 3.489/51.5(1.9%) , 3.489/78.5(1.9%) , 3.489/39(1.8%) , 3.489/91(1.8%) , 3.31/56(1.4%) , 3.31/74(1.4%) , 3.31/95(1.4%) , 3.31/35(1.4%)

Folic acid (library entry number =40)
Hit ratio(% of total spectral intensity for metabolite): 0% (0 of 16 peaks were found)
Peaks found: chem shift/row (% of total intensity)

Peaks not found: chem shift/row (% of total intensity)
8.709/65(39.8%) , 7.658/76(13.7%) , 7.658/54(13.7%) , 6.748/76(12%) , 6.748/54(12%) , 2.307/60.5(1.3%) , 2.307/69.5(1.3%) , 2.305/60(1.3%) , 2.305/70(1.3%) , 2.29/65(0.6%) , 2.307/40.5(0.5%) , 2.307/88.5(0.5%) , 2.305/81(0.5%) , 2.305/49(0.5%) , 2.305/88.5(0.5%) , 2.305/40.5(0.5%)

Threonine (library entry number =41)
Hit ratio(% of total spectral intensity for metabolite): 22.69% (5 of 17 peaks were found)
Peaks found: chem shift/row (% of total intensity)
1.335/57.5(10.3%) , 1.335/72.5(10.3%) , 4.263/65(0.8%) , 4.263/80(0.6%) , 4.263/49.5(0.6%)
Peaks not found: chem shift/row (% of total intensity)
1.338/63(9.4%) , 1.338/67(9.4%) , 1.325/63(9.2%) , 1.325/67(9.2%) , 3.596/64(5.7%) , 3.596/66(5.7%) , 3.59/64(5.6%) , 3.59/66(5.6%) , 3.595/63.5(4.9%) , 3.595/66.5(4.9%) , 1.335/63(3.8%) , 1.335/67(3.8%)

Dimethylamine (library entry number =42)
Hit ratio(% of total spectral intensity for metabolite): 90% (1 of 1 peaks were found)
Peaks found: chem shift/row (% of total intensity)
2.738/65(100%)
Peaks not found: chem shift/row (% of total intensity)


3,4-Dihydroxymandelic acid (library entry number =43)
Hit ratio(% of total spectral intensity for metabolite): 25.84% (2 of 18 peaks were found)
Peaks found: chem shift/row (% of total intensity)
6.908/54.5(12.9%) , 6.908/75.5(12.9%)
Peaks not found: chem shift/row (% of total intensity)
6.934/63(15.2%) , 6.934/67(15.2%) , 6.857/57(8.3%) , 6.857/73(8.3%) , 6.857/52.5(7.7%) , 6.857/77.5(7.7%) , 6.881/86.5(2%) , 6.881/43.5(2%) , 6.889/37.5(1.4%) , 6.889/92.5(1.4%) , 6.881/23(1%) , 6.881/107(1%) , 6.889/76(0.9%) , 6.889/54(0.9%) , 6.881/54(0.7%) , 6.881/76(0.7%)

Glutaric acid (library entry number =44)
Hit ratio(% of total spectral intensity for metabolite): 0% (0 of 10 peaks were found)
Peaks found: chem shift/row (% of total intensity)

Peaks not found: chem shift/row (% of total intensity)
2.188/45(22.5%) , 2.188/85(22.5%) , 2.188/66(14%) , 2.188/64(14%) , 1.791/64(8.2%) , 1.791/66(8.2%) , 1.791/46(3.5%) , 1.791/84(3.5%) , 1.791/104.5(1.9%) , 1.791/25.5(1.9%)

Maltose (library entry number =45)
Hit ratio(% of total spectral intensity for metabolite): 40.54% (11 of 40 peaks were found)
Peaks found: chem shift/row (% of total intensity)
3.429/65(5.4%) , 3.278/53(4.6%) , 3.278/77(4.6%) , 3.294/53(4.6%) , 3.294/77(4.6%) , 3.781/65(4.4%) , 3.693/65(4.1%) , 3.649/65(3.7%) , 3.981/65(2.4%) , 3.925/51.5(1.1%) , 3.925/78.5(1.1%)
Peaks not found: chem shift/row (% of total intensity)
3.429/41(4.2%) , 3.429/89(4.2%) , 3.781/42(3.5%) , 3.781/88(3.5%) , 3.693/89(2.9%) , 3.693/41(2.9%) , 3.592/82(2.7%) , 3.592/48(2.7%) , 3.707/65(2.6%) , 5.414/60(2.6%) , 5.414/70(2.6%) , 3.592/56.5(2.5%) , 3.592/73.5(2.5%) , 3.867/52(2.1%) , 3.867/78(2.1%) , 3.707/40.5(1.7%) , 3.707/89.5(1.7%) , 3.649/41.5(1.7%) , 3.649/88.5(1.7%) , 3.981/88.5(1.5%) , 3.981/40.5(1.5%) , 3.867/47(1.3%) , 3.867/82.5(1.3%) , 3.781/73.5(0.6%) , 3.781/56.5(0.6%) , 3.592/52(0.6%) , 3.592/78(0.6%) , 3.816/44(0.5%) , 3.816/86(0.5%)

Ethanolamine (library entry number =46)
Hit ratio(% of total spectral intensity for metabolite): 0% (0 of 19 peaks were found)
Peaks found: chem shift/row (% of total intensity)

Peaks not found: chem shift/row (% of total intensity)
3.149/52(16.7%) , 3.149/78(16.7%) , 3.149/63(13.3%) , 3.149/67(13.3%) , 3.831/51(7.8%) , 3.831/79(7.8%) , 3.831/65(7.4%) , 3.16/63(2.3%) , 3.16/67(2.3%) , 3.138/63.5(1.9%) , 3.138/66.5(1.9%) , 3.16/53(1.3%) , 3.16/77(1.3%) , 3.138/53(1.1%) , 3.138/77(1.1%) , 3.16/73(1.1%) , 3.16/57(1.1%) , 3.138/57(0.8%) , 3.138/73(0.8%)

Serine (library entry number =47)
Hit ratio(% of total spectral intensity for metabolite): 20.42% (13 of 85 peaks were found)
Peaks found: chem shift/row (% of total intensity)
3.844/65(3.4%) , 4.001/76(2.8%) , 4.001/54(2.8%) , 3.963/72(1.6%) , 3.963/58(1.6%) , 3.94/65(1.6%) , 3.86/65(1.4%) , 3.951/65.5(1.3%) , 4.007/61(0.8%) , 4.007/69(0.8%) , 3.94/64.5(0.8%) , 3.951/57(0.7%) , 3.951/73(0.7%)
Peaks not found: chem shift/row (% of total intensity)
3.848/76(6.4%) , 3.848/54(6.4%) , 3.848/65(5.7%) , 3.844/54.5(2.8%) , 3.844/75.5(2.8%) , 3.951/88(2.3%) , 3.951/42(2.3%) , 4.001/44(2.1%) , 4.001/86(2.1%) , 3.951/56.5(1.9%) , 3.951/73.5(1.9%) , 3.988/88(1.7%) , 3.988/42(1.7%) , 3.976/25.5(1.5%) , 3.976/104(1.5%) , 3.974/15(1.3%) , 3.974/115(1.3%) , 3.987/41.5(1.3%) , 3.987/88.5(1.3%) , 3.94/50(1.2%) , 3.94/80(1.2%) , 3.974/104(1.2%) , 3.974/25.5(1.2%) , 3.987/60.5(1.2%) , 3.987/69.5(1.2%) , 3.97/50.5(1.1%) , 3.97/79.5(1.1%) , 3.976/15(1.1%) , 3.976/115(1.1%) , 3.97/115(1%) , 3.97/15(1%) , 3.97/65(0.9%) , 3.988/60(0.9%) , 3.988/70(0.9%) , 3.974/79.5(0.8%) , 3.974/50.5(0.8%) , 3.976/57(0.7%) , 3.976/73(0.7%) , 3.974/73(0.7%) , 3.974/57(0.7%) , 3.976/47.5(0.6%) , 3.976/82.5(0.6%) , 3.951/30(0.6%) , 3.951/100.5(0.6%) , 3.898/6(0.5%) , 3.963/28.5(0.5%) , 3.97/103.5(0.5%) , 3.97/25.5(0.5%) , 3.951/42(0.4%) , 3.951/88.5(0.4%) , 3.97/56.5(0.3%) , 3.86/54(0.3%) , 3.86/76(0.3%) , 3.963/40(0.3%) , 3.963/88.5(0.3%) , 3.988/28(0.3%) , 3.988/102(0.3%) , 3.94/41.5(0.3%) , 3.94/87.5(0.3%) , 3.951/81.5(0.3%) , 3.951/48.5(0.3%) , 3.94/56(0.3%) , 3.94/73(0.3%) , 3.963/64.5(0.2%) , 3.963/65.5(0.2%) , 3.898/16.5(0.2%) , 3.898/113.5(0.2%) , 3.987/33.5(0.1%) , 3.951/48.5(0.1%) , 3.987/95(0.1%) , 3.951/65(0.1%) , 3.951/100.5(0.1%)

Glucuronic acid (library entry number =48)
Hit ratio(% of total spectral intensity for metabolite): 29.74% (13 of 52 peaks were found)
Peaks found: chem shift/row (% of total intensity)
3.505/65(5.2%) , 3.294/53(2.8%) , 3.294/77(2.8%) , 3.278/53(2.7%) , 3.278/77(2.7%) , 3.505/89.5(2.5%) , 3.505/40.5(2.5%) , 3.582/52.5(1.9%) , 3.582/77.5(1.9%) , 3.582/52.5(1.8%) , 3.582/77.5(1.8%) , 5.248/60(0.6%) , 5.248/69.5(0.6%)
Peaks not found: chem shift/row (% of total intensity)
3.733/53(6.4%) , 3.733/77(6.4%) , 3.733/65(4.6%) , 3.514/57.5(4%) , 3.514/72.5(4%) , 4.085/52(4%) , 4.085/78(4%) , 3.518/57(4%) , 3.518/73(4%) , 3.518/53.5(3.9%) , 3.518/76.5(3.9%) , 3.733/89(3.4%) , 3.733/41(3.4%) , 3.514/53.5(2.6%) , 3.514/76.5(2.6%) , 3.529/65(1.3%) , 3.514/65(0.9%) , 3.518/65(0.7%) , 3.505/46.5(0.7%) , 3.505/82.5(0.7%) , 3.717/53(0.4%) , 3.717/76.5(0.4%) , 3.718/53(0.4%) , 3.718/76.5(0.4%) , 3.518/34.5(0.4%) , 3.518/95(0.4%) , 3.518/102.5(0.3%) , 3.518/27(0.3%) , 3.529/82.5(0.3%) , 3.529/47(0.3%) , 3.514/34.5(0.2%) , 3.514/95.5(0.2%) , 3.514/26(0.1%) , 3.514/102.5(0.1%) , 3.518/40(0.1%) , 3.529/41.5(0.1%) , 3.529/88(0.1%) , 3.514/40(0.1%) , 3.529/34(0.1%)

Proline (library entry number =49)
Hit ratio(% of total spectral intensity for metabolite): 6.02% (4 of 44 peaks were found)
Peaks found: chem shift/row (% of total intensity)
2.027/65(3.2%) , 2.055/64(1%) , 2.075/65(1%) , 2.062/64(0.7%)
Peaks not found: chem shift/row (% of total intensity)
3.341/80(8.8%) , 3.341/50(8.8%) , 2.007/74(6.3%) , 2.007/56(6.3%) , 2.007/38(3.5%) , 2.007/92(3.5%) , 3.341/62(3.5%) , 3.341/68(3.5%) , 3.424/80(3.2%) , 3.424/50(3.2%) , 3.341/32(2.9%) , 3.341/98(2.9%) , 4.135/61.5(2.8%) , 4.135/68(2.8%) , 3.341/65(2.5%) , 4.135/46(2.4%) , 4.135/84(2.4%) , 1.987/64.5(1.9%) , 3.424/62(1.6%) , 3.424/68(1.6%) , 2.353/77(1.4%) , 2.353/53(1.4%) , 2.027/30(1.3%) , 2.027/100(1.3%) , 2.027/47(1.2%) , 2.027/82.5(1.2%) , 2.027/99(1.1%) , 2.007/21.5(1.1%) , 2.007/108.5(1.1%) , 3.424/32(1.1%) , 3.424/98(1.1%) , 2.353/37.5(1%) , 2.353/92.5(1%) , 1.987/46.5(0.8%) , 1.987/83.5(0.8%) , 2.353/58.5(0.6%) , 2.353/71.5(0.6%) , 3.383/25(0.6%) , 3.383/104(0.6%) , 2.027/77(0.1%)

Trimethylamine-N-oxide (library entry number =50)
Hit ratio(% of total spectral intensity for metabolite): 90% (1 of 1 peaks were found)
Peaks found: chem shift/row (% of total intensity)
3.272/65(100%)
Peaks not found: chem shift/row (% of total intensity)


Fucose (library entry number =51)
Hit ratio(% of total spectral intensity for metabolite): 2.22% (4 of 39 peaks were found)
Peaks found: chem shift/row (% of total intensity)
3.863/73.5(0.8%) , 3.863/56(0.8%) , 3.77/78(0.3%) , 3.77/51(0.3%)
Peaks not found: chem shift/row (% of total intensity)
1.25/73(18.6%) , 1.25/57(18.6%) , 3.646/82(3.7%) , 3.646/48(3.7%) , 1.21/57(3.5%) , 1.21/73(3.5%) , 3.646/57(3.3%) , 3.646/73(3.3%) , 3.809/57(2.5%) , 3.809/73(2.5%) , 3.46/78(2.2%) , 3.46/52(2.2%) , 3.445/52(2.1%) , 3.445/78(2.1%) , 1.217/67(1.9%) , 1.217/63(1.9%) , 1.204/63(1.9%) , 1.204/67(1.9%) , 3.754/60(1.9%) , 3.754/70(1.9%) , 1.217/59(1.4%) , 1.217/71(1.4%) , 1.204/59(1.4%) , 1.204/71(1.4%) , 1.25/63(1.4%) , 1.25/67(1.4%) , 3.754/65(1.1%) , 1.227/57(1%) , 1.227/73(1%) , 3.863/47(0.6%) , 3.863/82.5(0.6%) , 3.809/40(0.4%) , 3.809/90(0.4%) , 3.766/53(0.3%) , 3.766/77(0.3%)

Hippuric acid (library entry number =52)
Hit ratio(% of total spectral intensity for metabolite): 0% (0 of 14 peaks were found)
Peaks found: chem shift/row (% of total intensity)

Peaks not found: chem shift/row (% of total intensity)
7.838/54(15.7%) , 7.838/76(15.7%) , 7.555/65(9.8%) , 7.643/64(8.2%) , 7.643/66(8.2%) , 3.972/72.5(7.3%) , 3.972/57.5(7.3%) , 7.555/84(5.8%) , 7.555/46(5.8%) , 7.643/47(3.8%) , 7.643/83(3.8%) , 7.643/45(3.7%) , 7.643/85(3.7%) , 3.972/65(1.2%)

Glycolic acid (library entry number =53)
Hit ratio(% of total spectral intensity for metabolite): 90% (1 of 1 peaks were found)
Peaks found: chem shift/row (% of total intensity)
3.951/65(100%)
Peaks not found: chem shift/row (% of total intensity)


scyllo-Inositol (library entry number =54)
Hit ratio(% of total spectral intensity for metabolite): 0% (0 of 1 peaks were found)
Peaks found: chem shift/row (% of total intensity)

Peaks not found: chem shift/row (% of total intensity)
3.356/65(100%)

myo-Inositol (library entry number =55)
Hit ratio(% of total spectral intensity for metabolite): 47.92% (4 of 23 peaks were found)
Peaks found: chem shift/row (% of total intensity)
3.282/65(16.1%) , 3.632/65(11%) , 3.632/40(10.4%) , 3.632/90(10.4%)
Peaks not found: chem shift/row (% of total intensity)
3.282/41(7%) , 3.282/89(7%) , 3.54/74(6.8%) , 3.54/56(6.8%) , 3.54/81.5(6.3%) , 3.54/48.5(6.3%) , 4.071/65(4.1%) , 4.071/57(1.9%) , 4.071/73(1.9%) , 3.571/15(0.9%) , 3.571/115(0.9%) , 3.58/26.5(0.3%) , 3.58/103.5(0.3%) , 3.591/15(0.3%) , 3.591/115(0.3%) , 3.583/2(0.2%) , 3.583/127(0.2%) , 3.583/27(0.2%) , 3.583/103(0.2%)

Hypoxanthine (library entry number =56)
Hit ratio(% of total spectral intensity for metabolite): 46.6% (1 of 2 peaks were found)
Peaks found: chem shift/row (% of total intensity)
8.217/65(46.6%)
Peaks not found: chem shift/row (% of total intensity)
8.194/65(53.4%)


Hit ratio(% of total spectral intensity for metabolite): 
Peaks found: chem shift/row (% of total intensity)

Peaks not found: chem shift/row (% of total intensity)


Kynurenine (library entry number =58)
Hit ratio(% of total spectral intensity for metabolite): 5.12% (1 of 17 peaks were found)
Peaks found: chem shift/row (% of total intensity)
4.159/65(5.1%)
Peaks not found: chem shift/row (% of total intensity)
6.813/64(10.2%) , 6.813/66(10.2%) , 7.431/63(7.8%) , 7.431/67(7.8%) , 6.891/53(6.8%) , 6.891/77(6.8%) , 6.813/84.5(6.6%) , 6.813/45.5(6.6%) , 7.431/85(5.9%) , 7.431/45(5.9%) , 3.72/58(4.6%) , 3.72/72(4.6%) , 7.854/55(4.2%) , 7.854/75(4.2%) , 4.159/51(1.3%) , 4.159/79(1.3%)

Homovanillic acid (library entry number =59)
Hit ratio(% of total spectral intensity for metabolite): 0% (0 of 10 peaks were found)
Peaks found: chem shift/row (% of total intensity)

Peaks not found: chem shift/row (% of total intensity)
3.871/65(52.6%) , 3.458/65(11.9%) , 6.882/75(9.1%) , 6.882/55(9.1%) , 6.953/64(3.6%) , 6.953/66(3.6%) , 6.782/56(2.5%) , 6.782/74(2.5%) , 6.782/77(2.5%) , 6.782/53(2.5%)

Homocystine (library entry number =60)
Hit ratio(% of total spectral intensity for metabolite): 9.45% (1 of 16 peaks were found)
Peaks found: chem shift/row (% of total intensity)
2.85/65(9.5%)
Peaks not found: chem shift/row (% of total intensity)
1.254/65(18.9%) , 3.867/81(10%) , 3.867/49(10%) , 3.867/65(8.3%) , 2.84/65(7.9%) , 2.85/84.5(7.4%) , 2.85/45.5(7.4%) , 2.84/84(6.8%) , 2.84/46(6.8%) , 2.315/54.5(1.4%) , 2.315/75(1.4%) , 2.26/55.5(1.1%) , 2.26/74.5(1.1%) , 2.26/74.5(1.1%) , 2.26/55.5(1.1%)

Inosine (library entry number =61)
Hit ratio(% of total spectral intensity for metabolite): 31.91% (5 of 20 peaks were found)
Peaks found: chem shift/row (% of total intensity)
8.345/65(28.7%) , 3.851/53(0.8%) , 3.851/77(0.8%) , 3.925/51(0.8%) , 3.925/79(0.8%)
Peaks not found: chem shift/row (% of total intensity)
8.239/65(33.1%) , 6.094/65(14.9%) , 6.106/65(12.8%) , 3.919/84.5(0.8%) , 3.919/45.5(0.8%) , 3.843/80(0.7%) , 3.843/50(0.7%) , 3.851/44(0.6%) , 3.851/86(0.6%) , 3.852/48(0.6%) , 3.852/82(0.6%) , 3.919/51.5(0.6%) , 3.919/78(0.6%) , 3.925/83(0.4%) , 3.925/47(0.4%)

trans-4-Hydroxyproline (library entry number =62)
Hit ratio(% of total spectral intensity for metabolite): 7.23% (6 of 56 peaks were found)
Peaks found: chem shift/row (% of total intensity)
2.438/45(1.2%) , 2.438/85(1.2%) , 2.151/47(1.2%) , 2.151/83(1.2%) , 2.151/47(1.1%) , 2.151/83(1.1%)
Peaks not found: chem shift/row (% of total intensity)
3.375/47(10.4%) , 3.375/83(10.4%) , 3.375/79.5(10.3%) , 3.375/50.5(10.3%) , 3.493/81(6.2%) , 3.493/49(6.2%) , 3.483/49(6%) , 3.483/81(6%) , 4.351/62(1.5%) , 4.351/68(1.5%) , 4.351/41.5(1.5%) , 4.351/88(1.5%) , 2.176/47(1.4%) , 2.176/83(1.4%) , 2.438/48(1.2%) , 2.438/82(1.2%) , 2.426/85(1.2%) , 2.426/45(1.2%) , 2.427/85(1.2%) , 2.427/45(1.2%) , 2.166/47(1.2%) , 2.166/82.5(1.2%) , 2.166/81(0.8%) , 2.151/34(0.5%) , 2.151/96(0.5%) , 2.166/96(0.4%) , 2.166/34(0.4%) , 2.166/60(0.4%) , 2.166/70(0.4%) , 2.166/59.5(0.4%) , 2.151/59(0.4%) , 2.151/70.5(0.4%) , 3.43/12(0.3%) , 3.43/117.5(0.3%) , 3.43/12(0.3%) , 3.43/117.5(0.3%) , 2.438/91.5(0.3%) , 2.151/37(0.3%) , 2.151/93(0.3%) , 2.166/73(0.2%) , 2.166/57(0.2%) , 2.166/93(0.2%) , 2.151/57(0.2%) , 2.151/73(0.2%) , 2.166/53.5(0.2%) , 2.166/76.5(0.2%) , 2.151/53.5(0.1%) , 2.151/76(0.1%) , 2.151/40.5(0.1%) , 2.151/89(0.1%)

Cysteine (library entry number =63)
Hit ratio(% of total spectral intensity for metabolite): 42.54% (6 of 15 peaks were found)
Peaks found: chem shift/row (% of total intensity)
3.981/65(12.5%) , 3.981/77.5(11.8%) , 3.981/52.5(11.8%) , 3.015/64(2.6%) , 3.068/64(2.1%) , 3.11/64(1.7%)
Peaks not found: chem shift/row (% of total intensity)
3.039/50.5(8.1%) , 3.039/79.5(8.1%) , 3.039/41.5(7.5%) , 3.039/88.5(7.5%) , 3.11/91(6%) , 3.11/39(6%) , 3.11/53.5(5.9%) , 3.11/76.5(5.9%) , 3.09/64(2.5%)

Thymine (library entry number =64)
Hit ratio(% of total spectral intensity for metabolite): 0% (0 of 2 peaks were found)
Peaks found: chem shift/row (% of total intensity)

Peaks not found: chem shift/row (% of total intensity)
1.873/65(82.2%) , 7.376/65(17.8%)

Suberic acid (library entry number =65)
Hit ratio(% of total spectral intensity for metabolite): 0% (0 of 15 peaks were found)
Peaks found: chem shift/row (% of total intensity)

Peaks not found: chem shift/row (% of total intensity)
2.18/84(26.9%) , 2.18/46(26.9%) , 2.18/65(17.7%) , 1.31/65(10.7%) , 1.31/46(3.9%) , 1.31/84(3.9%) , 1.552/65(1.8%) , 1.552/84(1.4%) , 1.552/46(1.4%) , 1.31/52(1.4%) , 1.31/78(1.4%) , 1.552/103(0.7%) , 1.552/27(0.7%) , 1.552/58(0.6%) , 1.552/72(0.6%)

Alanine (library entry number =66)
Hit ratio(% of total spectral intensity for metabolite): 94.17% (4 of 6 peaks were found)
Peaks found: chem shift/row (% of total intensity)
1.486/56(36.1%) , 1.486/74(36.1%) , 3.794/56(10.9%) , 3.794/74(10.9%)
Peaks not found: chem shift/row (% of total intensity)
3.794/93(2.9%) , 3.794/37(2.9%)

Uracil (library entry number =67)
Hit ratio(% of total spectral intensity for metabolite): 0% (0 of 4 peaks were found)
Peaks found: chem shift/row (% of total intensity)

Peaks not found: chem shift/row (% of total intensity)
7.544/55(30.7%) , 7.544/75(30.7%) , 5.809/75(19.3%) , 5.809/55(19.3%)

Isoleucine (library entry number =68)
Hit ratio(% of total spectral intensity for metabolite): 75.57% (5 of 22 peaks were found)
Peaks found: chem shift/row (% of total intensity)
0.942/65(20.1%) , 1.014/56(19.2%) , 1.014/74(19.2%) , 0.942/46(8.5%) , 0.942/84(8.5%)
Peaks not found: chem shift/row (% of total intensity)
3.677/60(6.8%) , 3.677/70(6.8%) , 1.263/45(0.9%) , 1.263/85(0.9%) , 1.263/81(0.8%) , 1.263/49(0.8%) , 1.263/27(0.8%) , 1.263/103(0.8%) , 1.263/61(0.8%) , 1.263/69(0.8%) , 1.472/65(0.8%) , 1.472/79(0.6%) , 1.472/51(0.6%) , 1.472/98(0.6%) , 1.472/32(0.6%) , 1.472/44(0.5%) , 1.472/86(0.5%)

Trimethylamine (library entry number =69)
Hit ratio(% of total spectral intensity for metabolite): 0% (0 of 1 peaks were found)
Peaks found: chem shift/row (% of total intensity)

Peaks not found: chem shift/row (% of total intensity)
2.885/65(100%)

Phosphoserine (library entry number =70)
Hit ratio(% of total spectral intensity for metabolite): 10.85% (4 of 39 peaks were found)
Peaks found: chem shift/row (% of total intensity)
3.959/64.5(4%) , 3.951/65(3%) , 3.951/65(3%) , 4.041/65(0.8%)
Peaks not found: chem shift/row (% of total intensity)
3.952/60(9.5%) , 3.952/70(9.5%) , 3.952/76.5(7.8%) , 3.952/53.5(7.8%) , 4.185/75(3.7%) , 4.185/54.5(3.7%) , 4.193/75.5(3.2%) , 4.193/54.5(3.2%) , 4.08/88.5(2.7%) , 4.08/41.5(2.7%) , 4.185/84.5(2.5%) , 4.185/45(2.5%) , 4.193/84.5(2.3%) , 4.193/45.5(2.3%) , 4.08/57.5(2%) , 4.08/72.5(2%) , 4.075/89(1.9%) , 4.075/40.5(1.9%) , 4.071/40.5(1.7%) , 4.071/89.5(1.7%) , 4.075/58(1.5%) , 4.075/71.5(1.5%) , 4.091/58(1.5%) , 4.091/72(1.5%) , 4.071/64.5(1.5%) , 4.071/71.5(1.3%) , 4.071/57.5(1.3%) , 4.098/64.5(1%) , 4.071/81.5(0.9%) , 4.071/49(0.9%) , 4.079/7(0.3%) , 4.079/122(0.3%) , 4.08/50.5(0.2%) , 4.146/5.5(0.2%) , 4.146/124(0.2%)

Glutamic acid (library entry number =71)
Hit ratio(% of total spectral intensity for metabolite): 22.16% (19 of 55 peaks were found)
Peaks found: chem shift/row (% of total intensity)
2.06/56(2.9%) , 2.06/74(2.9%) , 2.133/40(2.1%) , 2.133/90(2.1%) , 2.371/64.5(1.7%) , 2.341/65(1.6%) , 2.06/94(1.3%) , 2.06/36(1.3%) , 2.133/20(1%) , 2.133/109.5(1%) , 2.06/112(0.7%) , 2.06/17.5(0.7%) , 2.153/65(0.6%) , 2.332/54.5(0.6%) , 2.332/74.5(0.6%) , 2.075/65(0.4%) , 2.075/65(0.4%) , 2.332/35.5(0.1%) , 2.332/94.5(0.1%)
Peaks not found: chem shift/row (% of total intensity)
2.357/68(9%) , 2.357/62(9%) , 3.764/80(7.1%) , 3.764/50(7.1%) , 3.764/68(5.4%) , 3.764/62(5.4%) , 2.357/87(5.2%) , 2.357/43(5.2%) , 2.357/48.5(4.9%) , 2.357/81.5(4.9%) , 2.133/77.5(2.1%) , 2.133/52.5(2.1%) , 2.133/59(1.4%) , 2.133/71(1.4%) , 2.133/33(1%) , 2.133/97.5(1%) , 2.357/108(0.8%) , 2.357/21(0.8%) , 2.357/2(0.5%) , 2.153/84(0.3%) , 2.153/45(0.3%) , 2.075/13(0.3%) , 2.075/116.5(0.3%) , 2.07/57(0.2%) , 2.07/72.5(0.2%) , 2.075/45(0.2%) , 2.075/84.5(0.2%) , 2.075/46(0.2%) , 2.075/84(0.2%) , 2.114/63.5(0.2%) , 2.114/66.5(0.2%) , 2.075/13(0.2%) , 2.075/116(0.2%) , 2.357/127(0.2%) , 2.341/54(0.1%) , 2.341/75.5(0.1%)

Asparagine (library entry number =72)
Hit ratio(% of total spectral intensity for metabolite): 90.92% (19 of 29 peaks were found)
Peaks found: chem shift/row (% of total intensity)
4.008/50(10.3%) , 4.008/80(10.3%) , 4.008/61(8.8%) , 4.008/69(8.8%) , 2.87/53(5.7%) , 2.87/77(5.7%) , 2.87/34(5.6%) , 2.87/96(5.6%) , 2.955/49(5.5%) , 2.955/81(5.5%) , 2.955/37(5.2%) , 2.955/93(5.2%) , 2.939/65(2.1%) , 2.85/64.5(1.9%) , 2.95/65(1.4%) , 2.908/34(1.2%) , 2.908/96(1.2%) , 2.87/52(0.6%) , 2.87/78(0.6%)
Peaks not found: chem shift/row (% of total intensity)
2.91/96.5(1.4%) , 2.91/33.5(1.4%) , 2.884/64.5(1.2%) , 2.884/65.5(1.2%) , 2.908/112(0.8%) , 2.908/18(0.8%) , 2.91/112(0.6%) , 2.91/18(0.6%) , 2.939/127(0.5%) , 2.939/4(0.4%)

Lipoic acid (library entry number =73)
Hit ratio(% of total spectral intensity for metabolite): 21.81% (18 of 66 peaks were found)
Peaks found: chem shift/row (% of total intensity)
3.2/51(4.8%) , 3.2/79(4.8%) , 2.506/57(2.9%) , 2.506/73(2.9%) , 1.433/65(1.8%) , 3.726/65(0.9%) , 3.249/54.5(0.4%) , 3.249/75.5(0.4%) , 3.249/97.5(0.3%) , 3.249/32.5(0.3%) , 3.249/32.5(0.3%) , 3.249/97.5(0.3%) , 3.249/98(0.3%) , 3.249/32(0.3%) , 3.249/54(0.3%) , 3.249/75.5(0.3%) , 3.249/54.5(0.3%) , 3.249/75.5(0.3%)
Peaks not found: chem shift/row (% of total intensity)
2.194/65(14.7%) , 2.194/84(8.3%) , 2.194/46(8.3%) , 3.2/33.5(2.7%) , 3.2/96.5(2.7%) , 2.506/41(2.6%) , 2.506/89(2.6%) , 2.013/39.5(2.5%) , 2.013/90.5(2.5%) , 3.2/62(2.4%) , 3.2/68(2.4%) , 2.013/73(2.3%) , 2.013/57(2.3%) , 2.506/104(1.5%) , 2.506/25.5(1.5%) , 1.593/65(1.5%) , 2.013/21.5(1.3%) , 2.013/108(1.3%) , 1.772/55(1.2%) , 1.772/75(1.2%) , 1.649/54(0.9%) , 1.649/76(0.9%) , 3.243/35(0.8%) , 1.593/46.5(0.7%) , 1.593/83.5(0.7%) , 1.433/86.5(0.6%) , 1.433/43.5(0.6%) , 1.649/112.5(0.6%) , 1.649/17.5(0.6%) , 1.772/36.5(0.5%) , 1.772/93.5(0.5%) , 1.649/39(0.4%) , 1.649/91(0.4%) , 3.22/54.5(0.4%) , 3.22/75.5(0.4%) , 3.726/44.5(0.4%) , 3.726/85.5(0.4%) , 3.203/54.5(0.4%) , 3.203/75.5(0.4%) , 1.772/19.5(0.3%) , 1.772/110.5(0.3%) , 1.593/24.5(0.2%) , 1.593/105(0.2%) , 3.218/33.5(0.2%) , 3.22/33.5(0.2%) , 3.22/96.5(0.2%) , 3.726/99.5(0.2%) , 3.726/30.5(0.2%)

3-Methylhistidine (library entry number =74)
Hit ratio(% of total spectral intensity for metabolite): 86.95% (7 of 15 peaks were found)
Peaks found: chem shift/row (% of total intensity)
3.742/65(71%) , 3.963/82(5.3%) , 3.963/48(5.3%) , 3.314/52(1.5%) , 3.314/78(1.5%) , 3.249/76(1.2%) , 3.249/54(1.2%)
Peaks not found: chem shift/row (% of total intensity)
3.963/64(5.1%) , 3.314/93(1.4%) , 3.314/37(1.4%) , 8.069/68(1.2%) , 8.069/61.5(1.2%) , 3.249/35(0.9%) , 3.249/95(0.9%) , 7.131/65(0.9%)

Sarcosine (library entry number =75)
Hit ratio(% of total spectral intensity for metabolite): 100% (2 of 2 peaks were found)
Peaks found: chem shift/row (% of total intensity)
2.738/65(61.5%) , 3.61/65(38.5%)
Peaks not found: chem shift/row (% of total intensity)


Methylamine (library entry number =76)
Hit ratio(% of total spectral intensity for metabolite): 0% (0 of 1 peaks were found)
Peaks found: chem shift/row (% of total intensity)

Peaks not found: chem shift/row (% of total intensity)
2.608/65(100%)

Leucine (library entry number =77)
Hit ratio(% of total spectral intensity for metabolite): 68.59% (7 of 37 peaks were found)
Peaks found: chem shift/row (% of total intensity)
0.971/57(18.4%) , 0.971/73(18.4%) , 0.96/57(14.8%) , 0.96/73(14.8%) , 1.746/65(1%) , 1.014/73.5(0.6%) , 1.014/56(0.6%)
Peaks not found: chem shift/row (% of total intensity)
3.741/47(7.2%) , 3.741/83(7.2%) , 1.682/65(1.6%) , 0.96/64.5(1.4%) , 0.971/65(0.9%) , 1.714/51.5(0.8%) , 1.711/41(0.8%) , 1.702/64.5(0.7%) , 1.714/39.5(0.7%) , 1.714/90.5(0.7%) , 3.741/60.5(0.7%) , 3.741/69(0.7%) , 1.714/4(0.7%) , 1.714/125(0.7%) , 1.722/73.5(0.6%) , 1.722/56.5(0.6%) , 1.711/4(0.5%) , 1.711/125(0.5%) , 1.714/43(0.5%) , 1.714/87.5(0.5%) , 1.714/55.5(0.5%) , 1.714/74.5(0.5%) , 1.711/51(0.5%) , 1.711/79(0.5%) , 1.714/23(0.3%) , 1.714/107.5(0.3%) , 1.714/61.5(0.3%) , 1.714/68(0.3%) , 1.711/74(0.3%) , 1.711/55.5(0.3%)

Histidine (library entry number =78)
Hit ratio(% of total spectral intensity for metabolite): 52.58% (6 of 8 peaks were found)
Peaks found: chem shift/row (% of total intensity)
4.008/81(11.5%) , 4.008/49(11.5%) , 4.008/68.5(10.4%) , 4.008/61.5(10.4%) , 3.276/38.5(4.4%) , 3.276/91.5(4.4%)
Peaks not found: chem shift/row (% of total intensity)
7.971/65(32.6%) , 7.127/65(14.8%)

Ornithine (library entry number =79)
Hit ratio(% of total spectral intensity for metabolite): 58.34% (4 of 23 peaks were found)
Peaks found: chem shift/row (% of total intensity)
3.068/65(25.1%) , 3.791/65(17.4%) , 3.791/49(7.9%) , 3.791/81(7.9%)
Peaks not found: chem shift/row (% of total intensity)
3.068/84(16.7%) , 3.068/46(16.7%) , 1.949/65(0.9%) , 1.836/103(0.8%) , 1.836/27(0.8%) , 1.946/53(0.6%) , 1.946/78(0.5%) , 1.841/62(0.5%) , 1.841/68(0.5%) , 1.949/31(0.5%) , 1.949/40(0.4%) , 1.946/41(0.4%) , 1.946/40(0.4%) , 1.946/100(0.4%) , 1.946/31(0.4%) , 1.949/53(0.3%) , 1.949/77(0.3%) , 1.949/72(0.3%) , 1.949/57(0.3%)

Glycine (library entry number =80)
Hit ratio(% of total spectral intensity for metabolite): 90% (1 of 1 peaks were found)
Peaks found: chem shift/row (% of total intensity)
3.572/65(100%)
Peaks not found: chem shift/row (% of total intensity)


Lysine (library entry number =81)
Hit ratio(% of total spectral intensity for metabolite): 43.16% (2 of 13 peaks were found)
Peaks found: chem shift/row (% of total intensity)
3.038/46(21.6%) , 3.038/84(21.6%)
Peaks not found: chem shift/row (% of total intensity)
3.763/65(15.5%) , 3.038/64(9.1%) , 3.038/66(9.1%) , 3.763/49(8.9%) , 3.763/81(8.9%) , 1.909/43.5(1.3%) , 1.909/86.5(1.3%) , 1.733/47(1.1%) , 1.733/83(1.1%) , 1.733/43(0.4%) , 1.733/87(0.4%)

Methionine (library entry number =82)
Hit ratio(% of total spectral intensity for metabolite): 95.05% (4 of 7 peaks were found)
Peaks found: chem shift/row (% of total intensity)
2.144/65(80.1%) , 2.65/65(6%) , 2.65/84(4.4%) , 2.65/46(4.4%)
Peaks not found: chem shift/row (% of total intensity)
3.863/81(1.7%) , 3.863/49(1.7%) , 3.863/65(1.5%)

Trehalose (library entry number =83)
Hit ratio(% of total spectral intensity for metabolite): 24.09% (5 of 32 peaks were found)
Peaks found: chem shift/row (% of total intensity)
3.86/65(11.4%) , 3.778/57(3.9%) , 3.778/73(3.9%) , 3.778/87(2.4%) , 3.778/43(2.4%)
Peaks not found: chem shift/row (% of total intensity)
3.459/65(8.5%) , 3.86/89(7.9%) , 3.86/41(7.9%) , 3.459/89(6.8%) , 3.459/41(6.8%) , 3.659/51(3.7%) , 3.659/79(3.7%) , 3.65/51(3.5%) , 3.65/79(3.5%) , 3.65/53(3.5%) , 3.65/77(3.5%) , 3.86/51.5(2%) , 3.86/78.5(2%) , 3.825/43(1.7%) , 3.825/87(1.7%) , 5.197/70(1.6%) , 5.197/60(1.6%) , 3.825/68.5(1.3%) , 3.825/61.5(1.3%) , 3.815/55.5(0.7%) , 3.815/74.5(0.7%) , 3.815/106(0.4%) , 3.815/24(0.4%) , 3.825/23.5(0.3%) , 3.825/106.5(0.3%) , 3.815/42(0.3%) , 3.815/87(0.3%)

Acetaldehyde (library entry number =84)
Hit ratio(% of total spectral intensity for metabolite): 0% (0 of 10 peaks were found)
Peaks found: chem shift/row (% of total intensity)

Peaks not found: chem shift/row (% of total intensity)
2.248/61(43%) , 2.248/69(43%) , 9.682/68.5(2.9%) , 9.682/61(2.9%) , 9.683/68.5(2.9%) , 9.683/61(2.9%) , 9.682/53(0.6%) , 9.682/76(0.6%) , 9.683/53(0.6%) , 9.683/76(0.6%)

N-Acetylalanine (library entry number =85)
Hit ratio(% of total spectral intensity for metabolite): 100% (3 of 3 peaks were found)
Peaks found: chem shift/row (% of total intensity)
2.012/65(65.9%) , 1.335/56(17%) , 1.335/74(17%)
Peaks not found: chem shift/row (% of total intensity)


N-Acetylaspartate (NAA) (library entry number =86)
Hit ratio(% of total spectral intensity for metabolite): 92.83% (9 of 13 peaks were found)
Peaks found: chem shift/row (% of total intensity)
2.027/65(79.5%) , 2.493/45(2.5%) , 2.493/85(2.5%) , 2.504/45(2.4%) , 2.504/85(2.4%) , 2.506/57(0.9%) , 2.506/72(0.9%) , 2.506/32.5(0.9%) , 2.506/97(0.9%)
Peaks not found: chem shift/row (% of total intensity)
2.691/44(1.8%) , 2.691/86(1.8%) , 2.701/84(1.8%) , 2.701/46(1.8%)

N-Acetylglutamic acid (library entry number =87)
Hit ratio(% of total spectral intensity for metabolite): 0% (0 of 4 peaks were found)
Peaks found: chem shift/row (% of total intensity)

Peaks not found: chem shift/row (% of total intensity)
2.036/65(83.2%) , 2.231/44.5(6.1%) , 2.231/85.5(6.1%) , 2.231/65(4.6%)

N-Acetylglutamine (library entry number =88)
Hit ratio(% of total spectral intensity for metabolite): 6.77% (3 of 10 peaks were found)
Peaks found: chem shift/row (% of total intensity)
2.326/64(2.3%) , 2.326/66(2.3%) , 1.925/65(2.1%)
Peaks not found: chem shift/row (% of total intensity)
2.038/65(80.8%) , 2.334/64(2.8%) , 2.334/66(2.8%) , 2.326/85(1.9%) , 2.326/45(1.9%) , 2.334/85(1.6%) , 2.334/45(1.6%)

2-Aminoadipic acid (library entry number =89)
Hit ratio(% of total spectral intensity for metabolite): 0% (0 of 33 peaks were found)
Peaks found: chem shift/row (% of total intensity)

Peaks not found: chem shift/row (% of total intensity)
2.25/65(16.3%) , 2.253/65(16.1%) , 3.746/81(7.4%) , 3.746/49(7.4%) , 2.25/84(7.2%) , 2.25/46(7.2%) , 2.253/46(7.1%) , 2.253/84(7.1%) , 3.746/63(4.3%) , 3.746/67(4.3%) , 1.667/42.5(1.1%) , 1.667/87.5(1.1%) , 1.667/42.5(1.1%) , 1.667/87.5(1.1%) , 1.618/69.5(1%) , 1.618/60.5(1%) , 1.618/69.5(1%) , 1.618/60.5(1%) , 1.669/43(0.7%) , 1.669/87(0.7%) , 1.9/54(0.7%) , 1.9/55(0.7%) , 1.9/74(0.7%) , 1.832/113(0.5%) , 1.832/17(0.5%) , 1.832/35(0.5%) , 1.832/94(0.5%) , 1.618/88.5(0.4%) , 1.618/41(0.4%) , 1.618/88.5(0.3%) , 1.618/40.5(0.3%) , 1.832/55.5(0.2%) , 1.832/73.5(0.2%)

Capric acid (library entry number =90)
Hit ratio(% of total spectral intensity for metabolite): 0% (0 of 10 peaks were found)
Peaks found: chem shift/row (% of total intensity)

Peaks not found: chem shift/row (% of total intensity)
0.865/65(37.5%) , 2.174/46(17.5%) , 2.174/84(17.5%) , 2.174/65(12.1%) , 1.296/65(4.4%) , 0.865/46(3.6%) , 0.865/84(3.6%) , 1.287/65(2.2%) , 1.272/65(0.9%) , 1.263/65(0.7%)

Glutathione (oxidised) (library entry number =91)
Hit ratio(% of total spectral intensity for metabolite): 56.94% (24 of 50 peaks were found)
Peaks found: chem shift/row (% of total intensity)
3.781/65(15.8%) , 3.781/81(5.7%) , 3.781/49(5.7%) , 2.171/57(3.7%) , 2.171/73(3.7%) , 2.516/65(2.3%) , 2.516/65(2.1%) , 2.541/65(2%) , 2.541/65(2%) , 2.171/37(1.8%) , 2.171/93(1.8%) , 2.541/45(1.3%) , 2.541/85(1.3%) , 2.541/45(1.2%) , 2.541/85(1.2%) , 3.8/64.5(1.2%) , 3.8/64.5(1.2%) , 3.77/64.5(1.1%) , 3.781/64.5(1%) , 2.529/61.5(0.2%) , 2.529/68.5(0.2%) , 2.516/103(0.2%) , 2.516/26(0.2%) , 2.541/103.5(0.2%)
Peaks not found: chem shift/row (% of total intensity)
2.971/47(4.1%) , 2.971/83(4.1%) , 3.306/47(3.7%) , 3.306/83(3.7%) , 3.317/47(3.4%) , 3.317/83(3.4%) , 2.991/47(3.3%) , 2.991/83(3.3%) , 5.716/65(1.9%) , 2.54/76(1.6%) , 2.54/54(1.6%) , 2.516/45(1.2%) , 2.516/85(1.2%) , 2.516/45(1.1%) , 2.516/85(1.1%) , 2.54/33(0.9%) , 2.54/97(0.9%) , 2.54/13.5(0.4%) , 2.54/116(0.4%) , 2.498/62(0.3%) , 2.498/68(0.3%) , 2.54/61(0.2%) , 2.54/69(0.2%) , 2.541/27(0.2%) , 2.524/61(0.2%) , 2.524/69(0.2%)

Glutathione (reduced) (library entry number =92)
Hit ratio(% of total spectral intensity for metabolite): 61.66% (20 of 43 peaks were found)
Peaks found: chem shift/row (% of total intensity)
3.791/65(14.2%) , 3.781/65(13.5%) , 2.171/73.5(4.9%) , 3.791/49(4.2%) , 3.791/81(4.2%) , 3.781/49(4.1%) , 3.781/81(4.1%) , 2.171/37(1.6%) , 2.171/92(1.6%) , 2.955/81(1.6%) , 2.955/49(1.6%) , 2.955/48(1%) , 2.955/47.5(0.9%) , 2.955/82(0.9%) , 2.552/65.5(0.7%) , 2.568/65.5(0.6%) , 2.552/65.5(0.6%) , 2.955/82.5(0.6%) , 2.552/64.5(0.4%) , 2.541/64(0.3%)
Peaks not found: chem shift/row (% of total intensity)
2.171/56(4.9%) , 2.558/71.5(3.5%) , 2.558/58(3.5%) , 2.966/46.5(2%) , 2.966/82.5(2%) , 2.983/82(1.9%) , 2.983/46.5(1.9%) , 2.977/82(1.6%) , 2.977/47.5(1.6%) , 2.976/82(1.6%) , 2.976/47.5(1.6%) , 2.963/47(1.5%) , 2.963/83(1.5%) , 3.305/46.5(1.4%) , 3.305/83.5(1.4%) , 3.317/84(1.3%) , 3.317/46(1.3%) , 2.966/52.5(0.8%) , 2.966/75.5(0.7%) , 2.558/91(0.7%) , 2.558/39(0.7%) , 2.964/46(0.4%) , 2.964/83.5(0.4%)

Glycerol-3-phosphate (library entry number =93)
Hit ratio(% of total spectral intensity for metabolite): 34.07% (10 of 37 peaks were found)
Peaks found: chem shift/row (% of total intensity)
3.693/43.5(6.5%) , 3.693/86.5(6.5%) , 3.778/58(4.3%) , 3.778/72(4.3%) , 3.828/72(4%) , 3.828/57.5(4%) , 3.671/65(1.3%) , 3.778/86.5(1.1%) , 3.778/42.5(1.1%) , 3.715/65(1%)
Peaks not found: chem shift/row (% of total intensity)
3.618/57.5(6.7%) , 3.618/72.5(6.7%) , 3.618/42.5(5.8%) , 3.618/87.5(5.8%) , 3.693/74.5(5.8%) , 3.693/55.5(5.8%) , 3.793/58(4.2%) , 3.793/72(4.2%) , 3.8/57.5(3.6%) , 3.8/72.5(3.6%) , 3.875/65(2.6%) , 3.875/76.5(1.1%) , 3.875/52.5(1.1%) , 3.601/65(0.9%) , 3.64/19.5(0.8%) , 3.64/110.5(0.8%) , 3.8/41(0.7%) , 3.672/18.5(0.7%) , 3.672/110.5(0.7%) , 3.656/87.5(0.7%) , 3.656/42(0.7%) , 3.656/122(0.6%) , 3.656/8(0.6%) , 3.822/40(0.6%) , 3.822/89.5(0.6%) , 3.637/19(0.5%) , 3.637/110.5(0.5%)

Histamine (library entry number =94)
Hit ratio(% of total spectral intensity for metabolite): 44.34% (3 of 12 peaks were found)
Peaks found: chem shift/row (% of total intensity)
3.294/65(28.7%) , 3.042/65(9.4%) , 8.147/65(6.3%)
Peaks not found: chem shift/row (% of total intensity)
3.294/83(12%) , 3.294/47(12%) , 8.095/65(6.5%) , 7.977/65(6.2%) , 7.158/65(4.3%) , 3.042/47(3.7%) , 3.042/83(3.7%) , 7.158/62(3.6%) , 7.158/68(3.6%)

Homocarnosine (library entry number =95)
Hit ratio(% of total spectral intensity for metabolite): 39.48% (16 of 66 peaks were found)
Peaks found: chem shift/row (% of total intensity)
8.224/65(9.3%) , 8.224/65(9.1%) , 2.386/59.5(4.2%) , 2.386/70.5(4.2%) , 3.038/45.5(1.6%) , 3.038/84.5(1.6%) , 3.038/45.5(1.6%) , 3.038/84.5(1.6%) , 2.408/65(1.4%) , 2.955/49.5(0.9%) , 2.955/80.5(0.9%) , 2.922/65(0.7%) , 2.939/66(0.7%) , 2.939/63(0.6%) , 2.939/66.5(0.6%) , 2.922/64(0.5%)
Peaks not found: chem shift/row (% of total intensity)
2.386/40.5(2.3%) , 2.386/89.5(2.3%) , 1.89/45(2.2%) , 1.89/85(2.2%) , 7.135/65(2.1%) , 1.891/45(2.1%) , 1.891/85(2.1%) , 7.136/65(2.1%) , 3.222/84.5(2.1%) , 3.222/45.5(2.1%) , 2.386/78.5(2.1%) , 2.386/51.5(2.1%) , 3.222/84.5(2%) , 3.222/45.5(2%) , 7.136/62(2%) , 7.136/68(2%) , 7.135/62(2%) , 7.135/68(2%) , 1.891/64.5(1.8%) , 1.89/64.5(1.8%) , 2.92/81(1.3%) , 2.92/49(1.3%) , 2.357/65(1.2%) , 2.926/80.5(1.1%) , 2.926/49.5(1.1%) , 2.955/60(0.8%) , 2.946/81.5(0.8%) , 2.946/47.5(0.8%) , 1.89/103.5(0.8%) , 1.89/26.5(0.8%) , 2.92/62.5(0.7%) , 2.92/67(0.7%) , 1.891/103.5(0.7%) , 1.891/26.5(0.7%) , 2.946/62(0.6%) , 2.946/67.5(0.6%) , 2.926/30(0.5%) , 2.939/82(0.5%) , 2.939/48(0.5%) , 2.92/100.5(0.5%) , 2.92/29.5(0.5%) , 2.939/47.5(0.5%) , 2.939/82(0.5%) , 2.386/108.5(0.5%) , 2.386/22(0.5%) , 2.357/45.5(0.2%) , 2.357/83(0.2%) , 2.939/56.5(0.1%) , 2.939/73(0.1%) , 2.357/45.5(0.1%)

3-Hydroxybutyric acid (library entry number =96)
Hit ratio(% of total spectral intensity for metabolite): 0% (0 of 28 peaks were found)
Peaks found: chem shift/row (% of total intensity)

Peaks not found: chem shift/row (% of total intensity)
1.202/57.5(26.6%) , 1.202/72.5(26.6%) , 2.309/53(4.5%) , 2.309/77(4.5%) , 2.309/90(4.4%) , 2.309/40(4.4%) , 2.411/56(2.5%) , 2.411/74(2.5%) , 2.411/37.5(2.5%) , 2.411/92.5(2.5%) , 4.157/57(2.3%) , 4.157/73(2.3%) , 1.22/59(2%) , 1.22/71(2%) , 2.309/49(1.6%) , 2.309/81(1.6%) , 4.157/90(0.9%) , 4.157/40(0.9%) , 2.324/52(0.8%) , 2.324/78(0.8%) , 2.418/49(0.8%) , 2.418/81(0.8%) , 2.418/44.5(0.6%) , 2.418/85.5(0.6%) , 2.394/51.5(0.3%) , 2.394/78(0.3%) , 2.396/77.5(0.3%) , 2.396/52(0.3%)

3-Methyl-2-oxovaleric acid (library entry number =97)
Hit ratio(% of total spectral intensity for metabolite): 68.07% (5 of 21 peaks were found)
Peaks found: chem shift/row (% of total intensity)
1.102/56(24.3%) , 1.102/74(24.3%) , 0.898/65(17.4%) , 2.932/56(1%) , 2.932/74(1%)
Peaks not found: chem shift/row (% of total intensity)
0.898/46(8.1%) , 0.898/84(8.1%) , 1.703/65(2.2%) , 1.703/47(2%) , 1.703/83(2%) , 1.46/48(1.3%) , 1.46/82(1.3%) , 1.703/29(1.1%) , 1.703/101(1.1%) , 1.46/65(1%) , 1.46/29(0.9%) , 1.46/101(0.9%) , 2.932/91(0.7%) , 2.932/39(0.7%) , 1.46/10(0.2%) , 1.46/120(0.2%)

4-Methyl-2-oxovaleric acid (library entry number =98)
Hit ratio(% of total spectral intensity for metabolite): 71.49% (2 of 9 peaks were found)
Peaks found: chem shift/row (% of total intensity)
0.939/73.5(35.7%) , 0.939/56.5(35.7%)
Peaks not found: chem shift/row (% of total intensity)
2.614/56(12.6%) , 2.614/74(12.6%) , 2.097/65(0.9%) , 2.097/48(0.8%) , 2.097/82(0.8%) , 2.097/100(0.4%) , 2.097/30(0.4%)

Pantothenic acid (library entry number =99)
Hit ratio(% of total spectral intensity for metabolite): 53.38% (3 of 15 peaks were found)
Peaks found: chem shift/row (% of total intensity)
0.898/65(24.2%) , 0.932/65(20.8%) , 3.995/65(8.4%)
Peaks not found: chem shift/row (% of total intensity)
2.423/65(8.5%) , 3.404/79(6.9%) , 3.404/51(6.9%) , 3.522/79(4.5%) , 3.522/51(4.5%) , 2.423/47.5(3.5%) , 2.423/82.5(3.5%) , 3.447/72.5(2.6%) , 3.447/57.5(2.6%) , 3.447/40(1.3%) , 3.447/90(1.3%) , 3.447/65(0.3%)

Guanosine-5-monophosphate (GMP) (library entry number =100)
Hit ratio(% of total spectral intensity for metabolite): 52.67% (1 of 3 peaks were found)
Peaks found: chem shift/row (% of total intensity)
8.182/65(52.7%)
Peaks not found: chem shift/row (% of total intensity)
5.932/65(24.7%) , 5.944/65(22.7%)

Pyruvic acid (library entry number =101)
Hit ratio(% of total spectral intensity for metabolite): 90% (1 of 1 peaks were found)
Peaks found: chem shift/row (% of total intensity)
2.371/65(100%)
Peaks not found: chem shift/row (% of total intensity)


Ribose (library entry number =102)
Hit ratio(% of total spectral intensity for metabolite): 14.21% (6 of 30 peaks were found)
Peaks found: chem shift/row (% of total intensity)
4.108/65(3.2%) , 4.108/65(3.2%) , 3.538/61(3.2%) , 3.538/69(3.2%) , 3.863/70(0.8%) , 3.863/70(0.6%)
Peaks not found: chem shift/row (% of total intensity)
3.69/61(11.2%) , 3.69/69(11.2%) , 3.69/39(9.8%) , 3.69/91(9.8%) , 3.84/85(3.4%) , 3.84/45(3.4%) , 3.931/56.5(3.4%) , 3.931/73.5(3.4%) , 3.523/61(3.1%) , 3.523/69(3.1%) , 3.931/87.5(2.9%) , 3.931/42(2.9%) , 3.617/77(2.7%) , 3.617/53(2.7%) , 3.84/56(2.4%) , 3.84/74(2.4%) , 3.617/45(2%) , 3.617/84.5(2%) , 3.84/71(1.1%) , 3.931/64.5(0.8%) , 4.108/73(0.6%) , 4.108/57(0.6%) , 4.108/73(0.4%) , 4.108/57(0.4%)

Adenosine 5-triphosphate (library entry number =103)
Hit ratio(% of total spectral intensity for metabolite): 4.39% (1 of 4 peaks were found)
Peaks found: chem shift/row (% of total intensity)
8.535/65(4.4%)
Peaks not found: chem shift/row (% of total intensity)
8.269/65(63.2%) , 6.153/65(16.9%) , 6.138/65(15.4%)

Uridine (library entry number =104)
Hit ratio(% of total spectral intensity for metabolite): 0% (0 of 18 peaks were found)
Peaks found: chem shift/row (% of total intensity)

Peaks not found: chem shift/row (% of total intensity)
7.875/55(23.1%) , 7.875/75(23.1%) , 5.908/55(16.3%) , 5.908/75(16.3%) , 5.908/64.5(2.5%) , 5.925/64.5(2.4%) , 3.813/54(1.9%) , 3.813/75.5(1.9%) , 3.813/86.5(1.5%) , 3.813/42.5(1.5%) , 3.919/44.5(1.4%) , 3.919/85.5(1.4%) , 3.919/52(1.4%) , 3.919/78(1.4%) , 4.236/65(1.1%) , 4.237/65(1.1%) , 5.925/55.5(0.9%) , 5.925/74.5(0.9%)

Glucose-6-phosphate (library entry number =105)
Hit ratio(% of total spectral intensity for metabolite): 81.41% (19 of 31 peaks were found)
Peaks found: chem shift/row (% of total intensity)
3.505/65(6.9%) , 3.294/53.5(6.1%) , 3.294/76.5(6.1%) , 3.278/53(5.9%) , 3.278/77(5.9%) , 3.726/65(5.2%) , 3.505/40.5(4.9%) , 3.505/89(4.9%) , 3.368/65(4.4%) , 3.567/40.5(3.7%) , 3.567/89.5(3.7%) , 4.007/69(3.6%) , 4.007/61(3.6%) , 4.007/61(3.6%) , 4.007/69(3.6%) , 3.567/40(3.4%) , 3.567/89.5(3.4%) , 3.572/65(2%) , 3.492/65.5(0.4%)
Peaks not found: chem shift/row (% of total intensity)
3.726/40.5(3.8%) , 3.726/89(3.8%) , 3.567/65(2.7%) , 3.567/65(2%) , 3.534/41(1.4%) , 3.534/88.5(1.4%) , 3.567/52.5(0.9%) , 3.567/76.5(0.9%) , 3.567/52.5(0.7%) , 3.567/76.5(0.7%) , 4.05/55(0.1%) , 4.05/74.5(0.1%)

5-Hydroxyindole-3-acetic acid (library entry number =106)
Hit ratio(% of total spectral intensity for metabolite): 0% (0 of 14 peaks were found)
Peaks found: chem shift/row (% of total intensity)

Peaks not found: chem shift/row (% of total intensity)
3.587/65(38.6%) , 7.381/54(12.9%) , 7.381/76(12.9%) , 6.827/51(4.4%) , 6.827/79(4.4%) , 6.827/57(4.3%) , 6.827/73(4.3%) , 7.043/64.5(4%) , 7.043/65.5(4%) , 6.827/54(3.7%) , 6.827/76(3.7%) , 7.214/62(1%) , 7.214/68(1%) , 7.214/65(0.8%)

Adenosine 5-monophosphate (library entry number =107)
Hit ratio(% of total spectral intensity for metabolite): 30.03% (1 of 4 peaks were found)
Peaks found: chem shift/row (% of total intensity)
8.608/65(30%)
Peaks not found: chem shift/row (% of total intensity)
8.265/65(43.4%) , 6.134/65(13.6%) , 6.146/65(13%)

cis-Aconitic acid (library entry number =108)
Hit ratio(% of total spectral intensity for metabolite): 57.89% (1 of 3 peaks were found)
Peaks found: chem shift/row (% of total intensity)
3.137/65(57.9%)
Peaks not found: chem shift/row (% of total intensity)
5.766/63.5(21.1%) , 5.766/66.5(21.1%)

Argininosuccinic acid (library entry number =109)
Hit ratio(% of total spectral intensity for metabolite): 65.12% (15 of 35 peaks were found)
Peaks found: chem shift/row (% of total intensity)
6.526/65(19.9%) , 3.282/65(5.9%) , 3.781/65(5.8%) , 2.672/44(3.3%) , 2.672/86(3.3%) , 2.672/45(3.2%) , 2.672/85(3.2%) , 2.672/44(3.1%) , 2.672/86(3.1%) , 2.672/47.5(3.1%) , 2.672/82.5(3.1%) , 3.781/81(2.9%) , 3.781/49(2.9%) , 3.282/83(1.1%) , 3.282/47(1.1%)
Peaks not found: chem shift/row (% of total intensity)
2.68/45(3.1%) , 2.68/85(3.1%) , 2.379/45.5(2.5%) , 2.379/84.5(2.5%) , 2.359/45(2.4%) , 2.359/85(2.4%) , 2.827/48(2%) , 2.827/82(2%) , 2.369/58.5(1.8%) , 2.369/71(1.8%) , 2.369/97.5(1.7%) , 2.369/32(1.7%) , 2.827/40(1.4%) , 2.827/89.5(1.4%) , 4.307/74(1.3%) , 4.307/56(1.3%) , 4.307/48(1.1%) , 4.307/82(1.1%) , 2.369/38.5(0.2%) , 2.369/92(0.2%)

Agmatine (library entry number =110)
Hit ratio(% of total spectral intensity for metabolite): 44.19% (3 of 28 peaks were found)
Peaks found: chem shift/row (% of total intensity)
3.236/65(20.3%) , 3.038/46(12%) , 3.038/84(12%)
Peaks not found: chem shift/row (% of total intensity)
3.236/48(9.6%) , 3.236/82(9.6%) , 3.038/65(8.2%) , 1.682/59(2.2%) , 1.682/71(2.2%) , 1.682/57(2.1%) , 1.682/73(2.1%) , 1.74/77(1.9%) , 1.74/53(1.9%) , 1.74/39.5(1.9%) , 1.74/90.5(1.9%) , 1.677/45(1.6%) , 1.677/84.5(1.6%) , 1.677/57.5(1%) , 1.677/72.5(1%) , 1.677/70(1%) , 1.677/60(1%) , 1.682/42(0.8%) , 1.682/88(0.8%) , 1.677/64(0.7%) , 1.74/65(0.6%) , 1.711/44(0.5%) , 1.711/85.5(0.5%) , 1.677/101.5(0.4%) , 1.677/28(0.4%)

5-Aminolevulinic acid (library entry number =111)
Hit ratio(% of total spectral intensity for metabolite): 25.48% (2 of 7 peaks were found)
Peaks found: chem shift/row (% of total intensity)
4.108/65(16.2%) , 2.804/65(9.3%)
Peaks not found: chem shift/row (% of total intensity)
2.506/82(20.3%) , 2.506/48(20.3%) , 2.506/65(15.9%) , 2.804/82(9%) , 2.804/48(9%)

Cytidine (library entry number =112)
Hit ratio(% of total spectral intensity for metabolite): 5.3% (5 of 26 peaks were found)
Peaks found: chem shift/row (% of total intensity)
3.823/54(1.9%) , 3.823/76(1.9%) , 4.32/65(0.9%) , 4.32/53.5(0.3%) , 4.32/76.5(0.3%)
Peaks not found: chem shift/row (% of total intensity)
7.844/55(20.8%) , 7.844/75(20.8%) , 6.067/55(16.4%) , 6.067/75(16.4%) , 3.823/44(1.5%) , 3.823/86(1.5%) , 3.932/85(1.4%) , 3.932/45(1.4%) , 5.903/64(1.4%) , 5.903/66(1.4%) , 5.908/70(1.4%) , 5.908/60(1.4%) , 5.913/64(1.3%) , 5.913/66(1.3%) , 3.932/52(1.3%) , 3.932/78(1.3%) , 5.908/66(0.8%) , 5.908/64(0.8%) , 5.903/60(0.8%) , 5.903/70(0.8%) , 4.304/65(0.4%)

Adenosine (library entry number =113)
Hit ratio(% of total spectral intensity for metabolite): 32.25% (1 of 4 peaks were found)
Peaks found: chem shift/row (% of total intensity)
8.345/65(32.2%)
Peaks not found: chem shift/row (% of total intensity)
8.248/65(39.4%) , 6.079/65(14.3%) , 6.066/65(14%)

Phosphocreatine (library entry number =114)
Hit ratio(% of total spectral intensity for metabolite): 100% (2 of 2 peaks were found)
Peaks found: chem shift/row (% of total intensity)
3.049/65(80.9%) , 3.951/65(19.1%)
Peaks not found: chem shift/row (% of total intensity)


Adenosine 5-diphosphate (library entry number =115)
Hit ratio(% of total spectral intensity for metabolite): 7.87% (2 of 5 peaks were found)
Peaks found: chem shift/row (% of total intensity)
8.535/65(5.7%) , 8.608/65(2.2%)
Peaks not found: chem shift/row (% of total intensity)
8.27/65(51.9%) , 6.143/65(21.7%) , 6.154/65(18.5%)

Indoxyl sulfate (library entry number =116)
Hit ratio(% of total spectral intensity for metabolite): 0% (0 of 11 peaks were found)
Peaks found: chem shift/row (% of total intensity)

Peaks not found: chem shift/row (% of total intensity)
7.209/65(16%) , 7.51/54(14.7%) , 7.51/76(14.7%) , 7.209/84(9%) , 7.209/46(9%) , 7.283/65(7.7%) , 7.711/54(7.1%) , 7.711/76(7.1%) , 7.365/65(6%) , 7.283/45.5(4.3%) , 7.283/84.5(4.3%)

Acetic acid (library entry number =117)
Hit ratio(% of total spectral intensity for metabolite): 90% (1 of 1 peaks were found)
Peaks found: chem shift/row (% of total intensity)
1.925/65(100%)
Peaks not found: chem shift/row (% of total intensity)


4-Aminobutyric acid (library entry number =118)
Hit ratio(% of total spectral intensity for metabolite): 0% (0 of 12 peaks were found)
Peaks found: chem shift/row (% of total intensity)

Peaks not found: chem shift/row (% of total intensity)
2.301/65(20.4%) , 2.301/46(12%) , 2.301/84(12%) , 3.02/46(10%) , 3.02/84(10%) , 3.02/65(9.2%) , 1.905/64(5.6%) , 1.905/66(5.6%) , 1.905/46(5.5%) , 1.905/84(5.5%) , 1.905/103(2.2%) , 1.905/27(2.2%)

Butyric acid (library entry number =119)
Hit ratio(% of total spectral intensity for metabolite): 40.12% (2 of 12 peaks were found)
Peaks found: chem shift/row (% of total intensity)
0.898/65(28.6%) , 2.161/65(11.5%)
Peaks not found: chem shift/row (% of total intensity)
0.898/84(12%) , 0.898/46(12%) , 2.161/84(7.9%) , 2.161/46(7.9%) , 1.561/56(6%) , 1.561/74(6%) , 1.561/93(3.3%) , 1.561/37(3.3%) , 1.561/112(0.7%) , 1.561/18(0.7%)

Carnitine (library entry number =120)
Hit ratio(% of total spectral intensity for metabolite): 94% (4 of 8 peaks were found)
Peaks found: chem shift/row (% of total intensity)
3.225/65(85.7%) , 3.429/65(4.1%) , 2.437/58(2.1%) , 2.437/72(2.1%)
Peaks not found: chem shift/row (% of total intensity)
2.45/73(2%) , 2.45/57(2%) , 3.435/70(1%) , 3.435/60(1%)

Deoxycholic acid (library entry number =121)
Hit ratio(% of total spectral intensity for metabolite): 63.24% (3 of 5 peaks were found)
Peaks found: chem shift/row (% of total intensity)
0.932/65(35.1%) , 0.971/56.5(14.1%) , 0.971/73.5(14.1%)
Peaks not found: chem shift/row (% of total intensity)
0.718/65(35.6%) , 2.236/65(1.2%)

Creatine (library entry number =122)
Hit ratio(% of total spectral intensity for metabolite): 77.88% (1 of 2 peaks were found)
Peaks found: chem shift/row (% of total intensity)
3.042/65(77.9%)
Peaks not found: chem shift/row (% of total intensity)
3.934/65(22.1%)

Adenosine 3,5-cyclic monophosphate (library entry number =123)
Hit ratio(% of total spectral intensity for metabolite): 33.92% (4 of 6 peaks were found)
Peaks found: chem shift/row (% of total intensity)
6.2/65(31.5%) , 4.344/65(1.4%) , 4.356/65(0.5%) , 4.331/65(0.5%)
Peaks not found: chem shift/row (% of total intensity)
8.271/65(37.5%) , 8.258/65(28.6%)

trans-Cinnamic acid (library entry number =124)
Hit ratio(% of total spectral intensity for metabolite): 0% (0 of 50 peaks were found)
Peaks found: chem shift/row (% of total intensity)

Peaks not found: chem shift/row (% of total intensity)
6.537/44.5(19.7%) , 6.537/85.5(19.7%) , 7.638/77(5.6%) , 7.638/53(5.6%) , 7.408/44(3.6%) , 7.408/86(3.6%) , 7.471/65(3.4%) , 7.459/51(2.1%) , 7.459/79(2.1%) , 7.455/65(2.1%) , 7.439/63(1.9%) , 7.439/67(1.9%) , 7.471/46(1.3%) , 7.471/84(1.3%) , 7.444/55.5(1.3%) , 7.444/74.5(1.3%) , 7.439/48.5(1.2%) , 7.439/81.5(1.2%) , 7.478/56(1.1%) , 7.478/74(1.1%) , 7.424/64.5(1.1%) , 7.424/65.5(1.1%) , 7.439/45(1%) , 7.439/85(1%) , 7.459/57(0.9%) , 7.459/73(0.9%) , 7.444/60(0.9%) , 7.444/70(0.9%) , 7.455/51(0.7%) , 7.455/79(0.7%) , 7.459/65(0.7%) , 7.455/81(0.6%) , 7.455/49(0.6%) , 7.455/57(0.6%) , 7.455/73(0.6%) , 7.444/48(0.6%) , 7.444/82(0.6%) , 7.444/36(0.5%) , 7.444/94(0.5%) , 7.455/41(0.4%) , 7.455/89(0.4%) , 7.424/74(0.4%) , 7.424/56(0.4%) , 7.478/64.5(0.4%) , 7.455/44(0.4%) , 7.455/86(0.4%) , 7.439/56(0.4%) , 7.439/74(0.4%) , 7.455/23(0.2%) , 7.455/107(0.2%)

Cholic Acid (library entry number =125)
Hit ratio(% of total spectral intensity for metabolite): 21.9% (4 of 11 peaks were found)
Peaks found: chem shift/row (% of total intensity)
0.971/57(10.5%) , 0.971/73(10.5%) , 2.129/26.5(0.4%) , 2.129/103(0.4%)
Peaks not found: chem shift/row (% of total intensity)
0.924/65(38.8%) , 0.729/65(36%) , 2.246/65(0.8%) , 2.246/41(0.7%) , 2.246/88.5(0.7%) , 2.246/53(0.6%) , 2.246/77(0.6%)

5-Hydroxylysine (library entry number =126)
Hit ratio(% of total spectral intensity for metabolite): 28.18% (11 of 41 peaks were found)
Peaks found: chem shift/row (% of total intensity)
3.781/65(5.7%) , 3.791/65(4.6%) , 3.781/49(4.4%) , 3.781/81(4.4%) , 3.791/49(3.5%) , 3.791/81(3.5%) , 2.053/46(1%) , 3.899/65(0.4%) , 1.925/65(0.3%) , 2.037/55(0.2%) , 2.037/75(0.2%)
Peaks not found: chem shift/row (% of total intensity)
3.166/52(8.3%) , 3.166/78(8.3%) , 3.166/86(8.1%) , 3.166/44(8.1%) , 2.941/60.5(4.5%) , 2.941/69.5(4.5%) , 2.941/36(4.3%) , 2.941/94(4.3%) , 2.933/36(3.5%) , 2.933/94(3.5%) , 2.933/69(3.2%) , 2.933/61(3.2%) , 2.053/83(1%) , 1.539/50.5(0.7%) , 1.539/79.5(0.7%) , 1.947/32(0.7%) , 1.947/98(0.7%) , 3.202/55.5(0.7%) , 3.202/75(0.7%) , 1.947/46.5(0.5%) , 1.947/83(0.5%) , 1.947/67.5(0.3%) , 1.947/60.5(0.3%) , 3.899/57(0.2%) , 3.899/72.5(0.2%) , 2.053/98.5(0.2%) , 2.053/30.5(0.2%) , 2.053/54(0.1%) , 2.053/75.5(0.1%) , 2.053/65(0.1%)

Pyroglutamic acid (library entry number =127)
Hit ratio(% of total spectral intensity for metabolite): 62.52% (12 of 80 peaks were found)
Peaks found: chem shift/row (% of total intensity)
2.408/65(11.4%) , 2.408/65(9.9%) , 2.408/86(8.8%) , 2.408/44(8.8%) , 2.408/86(7.5%) , 2.408/44(7.5%) , 2.037/75(2%) , 2.037/55(2%) , 2.506/71(1.9%) , 2.506/59(1.9%) , 2.504/65(0.5%) , 2.055/65(0.2%)
Peaks not found: chem shift/row (% of total intensity)
2.506/38(1.7%) , 2.506/92(1.7%) , 2.037/63.5(1.5%) , 2.037/66.5(1.5%) , 2.037/42(1.5%) , 2.037/88(1.5%) , 2.506/17(1.1%) , 2.506/112(1.1%) , 2.037/22(0.9%) , 2.037/108(0.9%) , 2.39/65(0.9%) , 2.506/80(0.9%) , 2.506/49.5(0.9%) , 4.184/61(0.8%) , 4.184/69(0.8%) , 2.037/96(0.8%) , 2.037/34(0.8%) , 4.184/84(0.8%) , 4.184/46(0.8%) , 2.03/64(0.7%) , 2.03/66(0.7%) , 2.525/54(0.6%) , 2.525/75(0.6%) , 2.501/48(0.6%) , 2.501/81.5(0.6%) , 2.501/65(0.5%) , 2.501/62(0.4%) , 2.501/68(0.4%) , 2.504/48(0.4%) , 2.504/81.5(0.4%) , 2.496/75(0.4%) , 2.496/55(0.4%) , 2.519/48.5(0.4%) , 2.519/81.5(0.4%) , 2.494/75.5(0.4%) , 2.494/54.5(0.4%) , 2.03/48(0.4%) , 2.03/82(0.4%) , 2.504/75.5(0.4%) , 2.504/54.5(0.4%) , 2.519/65(0.4%) , 2.519/63(0.4%) , 2.519/67(0.4%) , 2.03/71(0.3%) , 2.03/59(0.3%) , 2.03/46(0.3%) , 2.03/84(0.3%) , 2.501/59(0.3%) , 2.501/71(0.3%) , 2.501/75(0.3%) , 2.501/55(0.3%) , 2.519/54.5(0.3%) , 2.519/75(0.3%) , 2.03/29.5(0.2%) , 2.03/100.5(0.2%) , 2.501/101.5(0.2%) , 2.501/28(0.2%) , 2.496/48(0.2%) , 2.496/82(0.2%) , 2.03/55(0.2%) , 2.03/75(0.2%) , 2.519/28(0.2%) , 2.519/101(0.2%) , 2.525/68.5(0.2%) , 2.525/62(0.2%) , 2.525/65(0.1%) , 2.501/35.5(0.1%) , 2.501/94.5(0.1%)

Phosphoenolpyruvic acid (library entry number =128)
Hit ratio(% of total spectral intensity for metabolite): 0% (0 of 3 peaks were found)
Peaks found: chem shift/row (% of total intensity)

Peaks not found: chem shift/row (% of total intensity)
5.386/65(38.9%) , 5.383/65(37.3%) , 5.2/65(23.8%)

Hypotaurine (library entry number =129)
Hit ratio(% of total spectral intensity for metabolite): 66.94% (4 of 6 peaks were found)
Peaks found: chem shift/row (% of total intensity)
3.368/65(24.8%) , 2.65/65(19.1%) , 2.65/47.5(11.5%) , 2.65/82.5(11.5%)
Peaks not found: chem shift/row (% of total intensity)
3.368/48(16.5%) , 3.368/82(16.5%)

Isocitric acid (library entry number =130)
Hit ratio(% of total spectral intensity for metabolite): 16.09% (6 of 28 peaks were found)
Peaks found: chem shift/row (% of total intensity)
2.985/59(3.2%) , 2.985/71(3.2%) , 2.541/65(2.6%) , 2.408/65(2.4%) , 2.489/65(2.4%) , 2.449/65(2.3%)
Peaks not found: chem shift/row (% of total intensity)
2.519/35(6.6%) , 2.519/95(6.6%) , 3.997/59(6.5%) , 3.997/71(6.5%) , 2.519/75(6.3%) , 2.519/55(6.3%) , 2.427/55(6.3%) , 2.427/75(6.3%) , 2.427/94(5.8%) , 2.427/36(5.8%) , 2.473/36(2.8%) , 2.473/94(2.8%) , 2.985/91(2.3%) , 2.985/39(2.3%) , 2.985/78.5(2.2%) , 2.985/51.5(2.2%) , 2.473/113.5(1.3%) , 2.473/15.5(1.3%) , 2.489/6.5(0.9%) , 2.489/123.5(0.9%) , 2.449/6(0.9%) , 2.449/123.5(0.9%)

Lactic acid (library entry number =131)
Hit ratio(% of total spectral intensity for metabolite): 45.02% (2 of 16 peaks were found)
Peaks found: chem shift/row (% of total intensity)
1.335/74(22.5%) , 1.335/56(22.5%)
Peaks not found: chem shift/row (% of total intensity)
1.338/63(6.8%) , 1.338/67(6.8%) , 1.324/67(6.5%) , 1.324/63(6.5%) , 1.338/58.5(5.1%) , 1.338/71.5(5.1%) , 1.324/71.5(5%) , 1.324/58.5(5%) , 4.119/74(3%) , 4.119/56(3%) , 4.119/91(0.6%) , 4.119/38(0.6%) , 4.131/56(0.4%) , 4.131/73.5(0.4%)

Malic acid (library entry number =132)
Hit ratio(% of total spectral intensity for metabolite): 4.47% (6 of 71 peaks were found)
Peaks found: chem shift/row (% of total intensity)
2.355/51.5(1.4%) , 2.355/78.5(1.4%) , 4.32/65(0.5%) , 4.32/64.5(0.4%) , 4.32/65.5(0.4%) , 2.355/90.5(0.2%)
Peaks not found: chem shift/row (% of total intensity)
2.674/87(4.9%) , 2.674/43(4.9%) , 2.676/87(4.8%) , 2.676/43(4.8%) , 2.674/48(4.6%) , 2.674/82(4.6%) , 2.676/48(4.6%) , 2.676/82(4.6%) , 2.378/85(3.8%) , 2.378/45(3.8%) , 2.368/98(3.7%) , 2.368/32(3.7%) , 2.358/45(3.6%) , 2.358/85(3.6%) , 2.368/58(3.6%) , 2.368/72(3.6%) , 4.307/74(1.8%) , 4.307/56(1.8%) , 2.384/78(1.6%) , 2.384/52(1.6%) , 4.307/48(1.6%) , 4.307/82(1.6%) , 2.384/84(1.1%) , 2.384/46(1.1%) , 2.355/46.5(0.9%) , 2.355/83.5(0.9%) , 2.368/38(0.8%) , 2.368/92(0.8%) , 2.368/77(0.8%) , 2.368/53(0.8%) , 2.358/90(0.7%) , 2.358/40(0.7%) , 2.378/40(0.7%) , 2.378/90(0.7%) , 2.358/51(0.7%) , 2.358/79(0.7%) , 2.691/65(0.7%) , 2.368/45(0.5%) , 2.368/84.5(0.5%) , 2.394/64.5(0.4%) , 2.691/45.5(0.4%) , 2.691/84.5(0.4%) , 2.378/59(0.3%) , 2.378/71(0.3%) , 2.358/71(0.3%) , 2.358/58.5(0.3%) , 2.384/39.5(0.2%) , 2.384/91(0.2%) , 2.358/32(0.2%) , 2.358/97.5(0.2%) , 2.378/98(0.2%) , 2.378/32(0.2%) , 4.32/56(0.2%) , 4.32/74(0.2%) , 2.355/39(0.2%) , 4.32/48(0.2%) , 4.32/82(0.2%) , 2.394/45.5(0.1%) , 2.394/83.5(0.1%) , 4.32/81.5(0.1%) , 4.32/48(0.1%) , 2.394/50.5(0.1%) , 2.394/79(0.1%) , 2.394/53.5(0.1%) , 2.394/76.5(0.1%)

Maleic acid (library entry number =133)
Hit ratio(% of total spectral intensity for metabolite): 0% (0 of 1 peaks were found)
Peaks found: chem shift/row (% of total intensity)

Peaks not found: chem shift/row (% of total intensity)
6.03/65(100%)

Malonic acid (library entry number =134)
Hit ratio(% of total spectral intensity for metabolite): 90% (1 of 1 peaks were found)
Peaks found: chem shift/row (% of total intensity)
3.137/65(100%)
Peaks not found: chem shift/row (% of total intensity)


Sorbitol (library entry number =135)
Hit ratio(% of total spectral intensity for metabolite): 6.41% (6 of 39 peaks were found)
Peaks found: chem shift/row (% of total intensity)
3.791/65(2.7%) , 3.791/80(1.3%) , 3.791/50(1.3%) , 3.649/65(0.5%) , 3.728/14(0.3%) , 3.728/116(0.3%)
Peaks not found: chem shift/row (% of total intensity)
3.666/72(7.3%) , 3.666/58(7.3%) , 3.84/54(6.2%) , 3.84/76(6.2%) , 3.666/42(5.8%) , 3.666/88(5.8%) , 3.854/67(5.5%) , 3.854/63(5.5%) , 3.84/46(5%) , 3.84/84(5%) , 3.791/70(2.3%) , 3.791/60(2.3%) , 3.633/58(2.2%) , 3.633/72(2.2%) , 3.749/46(2.2%) , 3.749/84(2.2%) , 3.791/87(2.1%) , 3.791/43(2.1%) , 3.854/75(2.1%) , 3.854/55(2.1%) , 3.749/55(2%) , 3.749/75(2%) , 3.633/88(1.8%) , 3.633/41.5(1.8%) , 3.633/83(1.2%) , 3.633/47(1.2%) , 3.685/65(0.6%) , 3.766/75(0.5%) , 3.766/54.5(0.5%) , 3.854/40.5(0.3%) , 3.854/89(0.3%) , 3.649/57(0.1%) , 3.649/73(0.1%)

Urocanic acid (library entry number =136)
Hit ratio(% of total spectral intensity for metabolite): 0% (0 of 9 peaks were found)
Peaks found: chem shift/row (% of total intensity)

Peaks not found: chem shift/row (% of total intensity)
6.4/85(25.8%) , 6.4/45(25.8%) , 7.31/85(14.8%) , 7.31/45(14.8%) , 7.414/65(4.5%) , 7.414/62.5(4.3%) , 7.414/67.5(4.3%) , 7.895/62.5(2.9%) , 7.895/67.5(2.9%)

N-Acetylmethionine (library entry number =137)
Hit ratio(% of total spectral intensity for metabolite): 65.03% (1 of 2 peaks were found)
Peaks found: chem shift/row (% of total intensity)
2.113/65(65%)
Peaks not found: chem shift/row (% of total intensity)
2.039/65(35%)

Arginine (library entry number =138)
Hit ratio(% of total spectral intensity for metabolite): 33.11% (5 of 40 peaks were found)
Peaks found: chem shift/row (% of total intensity)
3.77/65(17.3%) , 3.77/49(7.1%) , 3.77/81(7.1%) , 1.655/61.5(0.8%) , 1.655/68.5(0.8%)
Peaks not found: chem shift/row (% of total intensity)
3.248/65(25.6%) , 3.248/47(10.3%) , 3.248/83(10.3%) , 1.734/45(1%) , 1.734/85(1%) , 1.734/26.5(1%) , 1.734/103(1%) , 1.922/40.5(0.9%) , 1.922/89(0.9%) , 1.923/40.5(0.8%) , 1.923/89.5(0.8%) , 1.922/64(0.7%) , 1.922/98.5(0.7%) , 1.922/31.5(0.7%) , 1.923/65(0.7%) , 1.923/47(0.7%) , 1.923/83(0.7%) , 1.923/98.5(0.6%) , 1.923/31.5(0.6%) , 1.922/46.5(0.6%) , 1.922/83(0.6%) , 1.655/44.5(0.6%) , 1.655/85.5(0.6%) , 1.922/73(0.6%) , 1.922/57(0.6%) , 1.655/103.5(0.6%) , 1.655/26.5(0.6%) , 1.734/63(0.5%) , 1.734/67(0.5%) , 1.923/72.5(0.5%) , 1.923/57(0.5%) , 1.919/76(0.4%) , 1.919/54(0.4%) , 1.919/40(0.4%) , 1.919/89.5(0.4%)


Hit ratio(% of total spectral intensity for metabolite): 
Peaks found: chem shift/row (% of total intensity)

Peaks not found: chem shift/row (% of total intensity)


Ethylenediaminetetraacetic acid (EDTA) (library entry number =140)
Hit ratio(% of total spectral intensity for metabolite): 100% (2 of 2 peaks were found)
Peaks found: chem shift/row (% of total intensity)
3.654/65(73.8%) , 3.272/65(26.2%)
Peaks not found: chem shift/row (% of total intensity)


Glyceric acid (library entry number =141)
Hit ratio(% of total spectral intensity for metabolite): 24.52% (8 of 35 peaks were found)
Peaks found: chem shift/row (% of total intensity)
3.723/56(8.3%) , 3.723/74(8.3%) , 3.737/56(2.2%) , 3.737/74(2.2%) , 3.742/64.5(1.4%) , 3.742/65.5(1.4%) , 3.737/41(0.4%) , 3.737/88.5(0.4%)
Peaks not found: chem shift/row (% of total intensity)
3.828/47(7.9%) , 3.828/83(7.9%) , 3.828/53(7.7%) , 3.828/77(7.7%) , 3.723/86(7.6%) , 3.723/44(7.6%) , 4.092/61.5(5.4%) , 4.092/68.5(5.4%) , 4.092/53.5(5.1%) , 4.092/76(5.1%) , 3.703/65(1.2%) , 3.777/16.5(0.7%) , 3.777/113.5(0.7%) , 3.77/11(0.6%) , 3.77/119(0.6%) , 3.737/44(0.6%) , 3.737/86(0.6%) , 3.737/48(0.5%) , 3.737/82(0.5%) , 3.737/63(0.4%) , 3.737/67(0.4%) , 3.723/63.5(0.4%) , 3.723/66(0.4%) , 3.742/53.5(0.3%) , 3.742/75.5(0.3%) , 3.703/53.5(0.1%) , 3.703/76(0.1%)

2-Hydroxyisobutyric acid (library entry number =142)
Hit ratio(% of total spectral intensity for metabolite): 0% (0 of 1 peaks were found)
Peaks found: chem shift/row (% of total intensity)

Peaks not found: chem shift/row (% of total intensity)
1.359/65(100%)

2-Hydroxy-3-methyl butyric acid (library entry number =143)
Hit ratio(% of total spectral intensity for metabolite): 40.35% (2 of 12 peaks were found)
Peaks found: chem shift/row (% of total intensity)
0.971/74(20.2%) , 0.971/56(20.2%)
Peaks not found: chem shift/row (% of total intensity)
0.836/74(21.4%) , 0.836/56(21.4%) , 3.852/60(5.8%) , 3.852/70(5.8%) , 2.02/70.5(1.1%) , 2.02/59.5(1.1%) , 2.02/77.5(0.8%) , 2.02/52(0.8%) , 2.02/87.5(0.8%) , 2.02/42(0.8%)

2-Oxobutyric acid (library entry number =144)
Hit ratio(% of total spectral intensity for metabolite): 0% (0 of 7 peaks were found)
Peaks found: chem shift/row (% of total intensity)

Peaks not found: chem shift/row (% of total intensity)
1.067/65(34%) , 1.067/46(14.5%) , 1.067/84(14.5%) , 2.759/56(14.2%) , 2.759/74(14.2%) , 2.759/93(4.3%) , 2.759/37(4.3%)

Malonyl coenzyme A (library entry number =145)
Hit ratio(% of total spectral intensity for metabolite): 54.63% (6 of 25 peaks were found)
Peaks found: chem shift/row (% of total intensity)
3.544/65(22.9%) , 8.279/65(16.7%) , 3.137/65(12.7%) , 2.44/65(1.4%) , 2.662/65(0.6%) , 0.853/65(0.4%)
Peaks not found: chem shift/row (% of total intensity)
8.551/65(10%) , 0.724/65(7.2%) , 0.862/65(5.3%) , 6.178/65(4.6%) , 6.164/65(4.2%) , 4.004/65(3.1%) , 3.031/65(1.9%) , 3.677/65(1.8%) , 3.031/82(1%) , 3.031/48(1%) , 0.737/65(0.9%) , 2.353/65(0.8%) , 3.353/57(0.7%) , 3.353/73(0.7%) , 2.622/65(0.7%) , 2.44/48(0.5%) , 2.44/82(0.5%) , 3.353/89(0.3%) , 3.353/41(0.3%)

Acetoacetate (library entry number =146)
Hit ratio(% of total spectral intensity for metabolite): 0% (0 of 2 peaks were found)
Peaks found: chem shift/row (% of total intensity)

Peaks not found: chem shift/row (% of total intensity)
2.283/65(59.5%) , 3.449/65(40.5%)

N-Acetyllysine (library entry number =147)
Hit ratio(% of total spectral intensity for metabolite): 8.79% (2 of 8 peaks were found)
Peaks found: chem shift/row (% of total intensity)
3.733/49(4.4%) , 3.733/81(4.4%)
Peaks not found: chem shift/row (% of total intensity)
1.986/65(80.5%) , 3.733/65(3%) , 3.19/72(2.4%) , 3.19/58(2.4%) , 3.19/40(1.4%) , 3.19/90(1.4%)

Formic acid (library entry number =148)
Hit ratio(% of total spectral intensity for metabolite): 90% (1 of 1 peaks were found)
Peaks found: chem shift/row (% of total intensity)
8.461/65(100%)
Peaks not found: chem shift/row (% of total intensity)


Fumaric acid (library entry number =149)
Hit ratio(% of total spectral intensity for metabolite): 90% (1 of 1 peaks were found)
Peaks found: chem shift/row (% of total intensity)
6.526/65(100%)
Peaks not found: chem shift/row (% of total intensity)


Cysteamine (library entry number =150)
Hit ratio(% of total spectral intensity for metabolite): 56.88% (2 of 6 peaks were found)
Peaks found: chem shift/row (% of total intensity)
3.398/65(32.3%) , 3.042/65(24.6%)
Peaks not found: chem shift/row (% of total intensity)
3.398/48(12.2%) , 3.398/82(12.2%) , 3.042/48(9.3%) , 3.042/82(9.3%)

Isobutyric acid (library entry number =151)
Hit ratio(% of total spectral intensity for metabolite): 0% (0 of 7 peaks were found)
Peaks found: chem shift/row (% of total intensity)

Peaks not found: chem shift/row (% of total intensity)
1.064/56(45.6%) , 1.064/74(45.6%) , 2.39/65(3.1%) , 2.39/47(2.1%) , 2.39/83(2.1%) , 2.39/29(0.7%) , 2.39/101(0.7%)

Succinic acid (library entry number =152)
Hit ratio(% of total spectral intensity for metabolite): 90% (1 of 1 peaks were found)
Peaks found: chem shift/row (% of total intensity)
2.408/65(100%)
Peaks not found: chem shift/row (% of total intensity)


Tartaric acid (library entry number =153)
Hit ratio(% of total spectral intensity for metabolite): 90% (1 of 1 peaks were found)
Peaks found: chem shift/row (% of total intensity)
4.331/65(100%)
Peaks not found: chem shift/row (% of total intensity)


Propionic acid (library entry number =154)
Hit ratio(% of total spectral intensity for metabolite): 91.37% (5 of 7 peaks were found)
Peaks found: chem shift/row (% of total intensity)
1.06/65(33.9%) , 1.06/45(14.4%) , 1.06/85(14.4%) , 2.188/55(14.3%) , 2.188/75(14.3%)
Peaks not found: chem shift/row (% of total intensity)
2.188/94(4.3%) , 2.188/36(4.3%)

Quinic acid (library entry number =155)
Hit ratio(% of total spectral intensity for metabolite): 11.07% (5 of 38 peaks were found)
Peaks found: chem shift/row (% of total intensity)
1.881/67.5(4.1%) , 1.881/62.5(4.1%) , 2.067/81(2.5%) , 1.925/64(0.2%) , 1.925/66(0.2%)
Peaks not found: chem shift/row (% of total intensity)
4.028/71(5.7%) , 4.028/59(5.7%) , 1.881/34(4%) , 1.881/96(4%) , 4.028/84.5(3.8%) , 4.028/45(3.8%) , 4.028/33(3.4%) , 4.028/96.5(3.4%) , 4.153/70(3.2%) , 4.153/60(3.2%) , 3.559/73(3.1%) , 3.559/57(3.1%) , 2.057/50(2.8%) , 2.057/80(2.8%) , 3.559/48.5(2.6%) , 3.559/81.5(2.6%) , 2.067/49(2.5%) , 2.067/85(2.4%) , 2.067/45(2.4%) , 2.067/72(2.1%) , 2.067/57.5(2.1%) , 2.067/92.5(2%) , 2.067/37.5(2%) , 1.966/54(1.8%) , 1.966/76(1.8%) , 1.966/46(1.7%) , 1.966/84(1.7%) , 2.057/41.5(1.7%) , 2.057/88.5(1.7%) , 4.153/51(1.5%) , 4.153/78(1.5%) , 1.966/37.5(1.4%) , 1.966/92(1.4%)

Shikimic acid (library entry number =156)
Hit ratio(% of total spectral intensity for metabolite): 9.46% (4 of 27 peaks were found)
Peaks found: chem shift/row (% of total intensity)
3.704/76(4.4%) , 3.704/54(4.4%) , 3.368/64(0.4%) , 1.925/64(0.3%)
Peaks not found: chem shift/row (% of total intensity)
6.449/65(9.5%) , 6.437/65(9.1%) , 3.992/72(7.1%) , 3.992/58(7.1%) , 3.992/51(4.8%) , 3.992/79(4.8%) , 3.718/54(4.4%) , 3.718/76(4.4%) , 3.992/36.5(3.9%) , 3.992/93.5(3.9%) , 2.768/49(3.1%) , 2.768/81(3.1%) , 2.768/35(2.7%) , 2.768/95(2.7%) , 2.197/100.5(2.7%) , 2.197/29.5(2.7%) , 2.197/75(2.7%) , 2.197/55(2.7%) , 2.197/80.5(2.3%) , 2.197/49.5(2.3%) , 2.197/95.5(2.3%) , 2.197/34.5(2.3%) , 3.704/65(0.1%)

3-Phosphoglyceric acid (library entry number =157)
Hit ratio(% of total spectral intensity for metabolite): 0% (0 of 4 peaks were found)
Peaks found: chem shift/row (% of total intensity)

Peaks not found: chem shift/row (% of total intensity)
4.2/60(26.1%) , 4.2/69.5(26.1%) , 4.2/77(23.9%) , 4.2/53(23.9%)

Xylitol (library entry number =158)
Hit ratio(% of total spectral intensity for metabolite): 11.97% (3 of 23 peaks were found)
Peaks found: chem shift/row (% of total intensity)
3.654/65(9.6%) , 3.715/65(1.2%) , 3.712/17(1.1%)
Peaks not found: chem shift/row (% of total intensity)
3.654/59(8.7%) , 3.654/71(8.7%) , 3.73/44(8.3%) , 3.73/85.5(8.3%) , 3.73/74(7.2%) , 3.73/56(7.2%) , 3.654/41(7.1%) , 3.654/89(7.1%) , 3.816/56(6.2%) , 3.816/74(6.2%) , 3.816/65(3.7%) , 3.816/44.5(3%) , 3.816/85(3%) , 3.712/112(1.1%) , 3.694/121.5(0.6%) , 3.694/8(0.6%) , 3.694/38(0.3%) , 3.694/91(0.3%) , 3.694/23(0.2%) , 3.694/106.5(0.2%)

Oxaloacetic acid (library entry number =159)
Hit ratio(% of total spectral intensity for metabolite): 90% (1 of 1 peaks were found)
Peaks found: chem shift/row (% of total intensity)
2.371/65(100%)
Peaks not found: chem shift/row (% of total intensity)


Cytidine 5-diphosphate (library entry number =160)
Hit ratio(% of total spectral intensity for metabolite): 0% (0 of 12 peaks were found)
Peaks found: chem shift/row (% of total intensity)

Peaks not found: chem shift/row (% of total intensity)
7.992/55(24.1%) , 7.992/75(24.1%) , 6.136/55(19%) , 6.136/75(19%) , 5.985/64(2.4%) , 5.985/66(2.4%) , 5.983/65.5(2.1%) , 5.983/64.5(2.1%) , 5.98/64(1.9%) , 5.98/66(1.9%) , 4.332/60.5(0.5%) , 4.332/69.5(0.5%)

Glycerol (library entry number =161)
Hit ratio(% of total spectral intensity for metabolite): 48.51% (11 of 33 peaks were found)
Peaks found: chem shift/row (% of total intensity)
3.566/58(10.1%) , 3.566/72(10.1%) , 3.566/88(9.1%) , 3.566/42(9.1%) , 3.791/65(3.5%) , 3.791/49(1.5%) , 3.791/81(1.5%) , 3.55/57(1%) , 3.55/73(1%) , 3.616/14(0.9%) , 3.616/116(0.9%)
Peaks not found: chem shift/row (% of total intensity)
3.66/86(9.9%) , 3.66/44(9.9%) , 3.66/56(8.6%) , 3.66/74(8.6%) , 3.791/53(1.5%) , 3.791/77(1.5%) , 3.578/57(1.5%) , 3.578/73(1.5%) , 3.791/58(0.8%) , 3.791/72(0.8%) , 3.791/92(0.7%) , 3.791/37(0.7%) , 3.628/12(0.6%) , 3.628/118(0.6%) , 3.578/87(0.6%) , 3.578/43(0.6%) , 3.66/50(0.6%) , 3.66/80(0.6%) , 3.616/103(0.6%) , 3.616/26.5(0.6%) , 3.55/87.5(0.3%) , 3.55/42(0.3%)

Nicotinamide adenine dinucleotide hydrate (NAD) (library entry number =162)
Hit ratio(% of total spectral intensity for metabolite): 20.59% (1 of 23 peaks were found)
Peaks found: chem shift/row (% of total intensity)
8.426/65(20.6%)
Peaks not found: chem shift/row (% of total intensity)
8.175/65(29.3%) , 6.035/65(9.1%) , 6.047/65(7.4%) , 6.074/65(3.5%) , 6.066/65(3.4%) , 8.844/78(2.4%) , 8.844/52(2.4%) , 8.844/58(2.2%) , 8.844/72(2.2%) , 9.151/57(1.8%) , 9.151/73(1.8%) , 8.204/64.5(1.8%) , 8.204/83(1.4%) , 8.204/47(1.4%) , 9.342/62(1.4%) , 9.342/68(1.4%) , 9.151/76(1.4%) , 9.151/54(1.4%) , 9.342/60(1.2%) , 9.342/70(1.2%) , 8.505/65(0.6%) , 8.268/65(0.5%)

Guanosine 5-triphosphate (library entry number =163)
Hit ratio(% of total spectral intensity for metabolite): 11.29% (1 of 4 peaks were found)
Peaks found: chem shift/row (% of total intensity)
8.147/65(11.3%)
Peaks not found: chem shift/row (% of total intensity)
5.944/65(41.3%) , 5.93/65(40.3%) , 8.135/65(7.1%)

Inosine-5'-monophosphate (library entry number =164)
Hit ratio(% of total spectral intensity for metabolite): 0% (0 of 4 peaks were found)
Peaks found: chem shift/row (% of total intensity)

Peaks not found: chem shift/row (% of total intensity)
8.234/65(43.5%) , 8.558/65(29.7%) , 6.142/65(13.8%) , 6.154/65(13.1%)

Uridine 5-diphosphoglucose (library entry number =165)
Hit ratio(% of total spectral intensity for metabolite): 49.79% (15 of 35 peaks were found)
Peaks found: chem shift/row (% of total intensity)
7.949/75(17.7%) , 7.949/55(17.7%) , 3.781/65(3.8%) , 3.476/65(2.6%) , 3.794/55(1%) , 3.794/75(1%) , 3.55/56.5(0.7%) , 3.55/73.5(0.7%) , 3.55/48(0.7%) , 3.55/81.5(0.7%) , 3.55/48(0.7%) , 3.55/82(0.7%) , 3.55/48(0.7%) , 3.55/56(0.6%) , 3.55/73(0.6%)
Peaks not found: chem shift/row (% of total intensity)
5.985/75(13.3%) , 5.985/55(13.3%) , 3.781/41(3%) , 3.781/89(3%) , 3.476/89(2.1%) , 3.476/40.5(2.1%) , 5.995/65(1.9%) , 3.87/46(1.2%) , 3.87/83(1.2%) , 5.6/60.5(1.2%) , 5.6/69.5(1.2%) , 5.614/60.5(1.2%) , 5.614/69.5(1.2%) , 5.995/55(1%) , 5.995/75(1%) , 5.985/64.5(0.7%) , 3.794/42.5(0.3%) , 3.794/87.5(0.3%) , 3.87/51.5(0.3%) , 3.87/78.5(0.3%)

Homocysteine (library entry number =166)
Hit ratio(% of total spectral intensity for metabolite): 24.19% (20 of 102 peaks were found)
Peaks found: chem shift/row (% of total intensity)
2.65/65(3.6%) , 2.65/65(3.6%) , 2.133/56(2.8%) , 2.133/74(2.8%) , 2.65/65(1.8%) , 2.662/65(1.1%) , 2.159/57(0.8%) , 2.159/73(0.8%) , 2.65/47.5(0.8%) , 2.65/82.5(0.8%) , 2.133/19(0.7%) , 2.133/110.5(0.7%) , 2.175/65(0.7%) , 2.171/36(0.6%) , 2.171/94(0.6%) , 2.153/64(0.5%) , 2.65/85(0.4%) , 2.65/45(0.4%) , 2.171/56(0.3%) , 2.171/73.5(0.3%)
Peaks not found: chem shift/row (% of total intensity)
3.885/49(6.4%) , 3.885/81(6.4%) , 3.885/65(4.5%) , 2.695/65(4.3%) , 2.671/57(3.2%) , 2.671/73(3.2%) , 2.671/34.5(3.1%) , 2.671/95.5(3.1%) , 2.682/65(1.9%) , 2.189/73(1.3%) , 2.189/57(1.3%) , 2.695/101(1.3%) , 2.695/28.5(1.3%) , 2.65/28.5(1.3%) , 2.65/101.5(1.3%) , 2.65/28.5(1.1%) , 2.65/101.5(1.1%) , 2.695/84.5(1%) , 2.695/45.5(1%) , 2.189/95(1%) , 2.189/35(1%) , 2.707/65(0.9%) , 2.189/20(0.8%) , 2.189/110(0.8%) , 2.141/55(0.8%) , 2.141/75(0.8%) , 2.65/101(0.8%) , 2.65/28.5(0.8%) , 2.133/37.5(0.7%) , 2.133/92(0.7%) , 2.205/55(0.7%) , 2.205/75(0.7%) , 2.141/37(0.6%) , 2.141/93(0.6%) , 2.113/55.5(0.6%) , 2.113/74.5(0.6%) , 2.205/39(0.5%) , 2.205/38(0.5%) , 2.205/90.5(0.5%) , 2.159/34.5(0.5%) , 2.159/95.5(0.5%) , 2.671/111.5(0.5%) , 2.671/17.5(0.5%) , 2.635/64(0.5%) , 2.635/66(0.5%) , 2.159/113.5(0.5%) , 2.159/17(0.5%) , 2.65/48(0.4%) , 2.65/82(0.4%) , 2.198/65(0.4%) , 2.151/86(0.4%) , 2.151/43.5(0.4%) , 2.662/49.5(0.4%) , 2.662/80.5(0.4%) , 2.151/64(0.3%) , 2.145/55.5(0.3%) , 2.145/74.5(0.3%) , 2.151/26.5(0.3%) , 2.151/103.5(0.3%) , 2.145/93.5(0.3%) , 2.145/36(0.3%) , 2.153/26.5(0.3%) , 2.153/102(0.3%) , 2.153/103.5(0.3%) , 0.883/57(0.3%) , 0.883/72.5(0.3%) , 2.153/85.5(0.2%) , 2.153/44.5(0.2%) , 2.167/26.5(0.2%) , 2.167/103.5(0.2%) , 2.662/33.5(0.2%) , 2.662/96.5(0.2%) , 2.167/25(0.2%) , 2.104/65(0.2%) , 2.113/37(0.2%) , 2.113/91(0.2%) , 2.198/48(0.1%) , 2.198/81.5(0.1%) , 2.167/60(0.1%) , 2.167/42.5(0.1%) , 2.167/87(0.1%) , 2.635/45.5(0.1%)

Phosphoethanolamine (library entry number =167)
Hit ratio(% of total spectral intensity for metabolite): 42.82% (5 of 10 peaks were found)
Peaks found: chem shift/row (% of total intensity)
3.979/78(8.9%) , 3.979/52(8.9%) , 3.992/52(8.5%) , 3.992/78(8.5%) , 3.979/64.5(7.9%)
Peaks not found: chem shift/row (% of total intensity)
3.227/76.5(14.8%) , 3.227/53.5(14.8%) , 3.227/60(10%) , 3.227/70(10%) , 3.992/64.5(7.7%)

Spermidine (library entry number =168)
Hit ratio(% of total spectral intensity for metabolite): 0% (0 of 14 peaks were found)
Peaks found: chem shift/row (% of total intensity)

Peaks not found: chem shift/row (% of total intensity)
3.116/85(13.5%) , 3.116/45(13.5%) , 3.141/85(11.8%) , 3.141/45(11.8%) , 3.058/65(10.5%) , 3.058/83.5(7.9%) , 3.058/46.5(7.9%) , 3.116/65(6.9%) , 2.132/65(6.3%) , 3.141/65(3%) , 3.091/45(2.9%) , 3.091/84.5(2.9%) , 2.132/25(0.5%) , 2.132/104.5(0.5%)

Guanosine 5-diphosphate (library entry number =169)
Hit ratio(% of total spectral intensity for metabolite): 0% (0 of 3 peaks were found)
Peaks found: chem shift/row (% of total intensity)

Peaks not found: chem shift/row (% of total intensity)
5.933/65(43%) , 5.945/65(36.7%) , 8.136/65(20.3%)

Porphobilinogen (library entry number =170)
Hit ratio(% of total spectral intensity for metabolite): 60.32% (2 of 8 peaks were found)
Peaks found: chem shift/row (% of total intensity)
3.415/65(40.6%) , 4.159/65(19.7%)
Peaks not found: chem shift/row (% of total intensity)
2.401/45.5(10.2%) , 2.401/84.5(10.2%) , 2.401/64.5(6.4%) , 2.66/85(5.2%) , 2.66/45(5.2%) , 2.66/65(2.5%)

Uridine-5-diphospho-N-acetylglucosamine (library entry number =171)
Hit ratio(% of total spectral intensity for metabolite): 89.67% (5 of 13 peaks were found)
Peaks found: chem shift/row (% of total intensity)
2.085/65(51.5%) , 7.949/55(11%) , 7.949/75(11%) , 5.976/55(8%) , 5.976/75(8%)
Peaks not found: chem shift/row (% of total intensity)
3.561/65(1.7%) , 3.816/65(1.5%) , 5.976/65(1.3%) , 5.989/65(1.2%) , 3.816/41(1.2%) , 3.816/89(1.2%) , 3.561/89.5(1.1%) , 3.561/40.5(1.1%)

Galactose-1-phosphate (library entry number =172)
Hit ratio(% of total spectral intensity for metabolite): 14.57% (5 of 13 peaks were found)
Peaks found: chem shift/row (% of total intensity)
4.007/69(6.4%) , 4.007/61(6.4%) , 4.18/51(0.7%) , 4.18/78.5(0.7%) , 4.18/65(0.2%)
Peaks not found: chem shift/row (% of total intensity)
3.917/82(13.8%) , 3.917/48(13.8%) , 3.917/56(11.7%) , 3.917/74(11.7%) , 5.493/60(8.7%) , 5.493/70(8.7%) , 5.508/60(8.5%) , 5.508/70(8.5%)

Glucosamine-6-phosphate (library entry number =173)
Hit ratio(% of total spectral intensity for metabolite): 63.7% (16 of 29 peaks were found)
Peaks found: chem shift/row (% of total intensity)
3.899/65(8.1%) , 3.654/65(7%) , 3.632/65(6.4%) , 3.588/77(4.5%) , 3.588/53(4.5%) , 2.974/51.5(3.8%) , 2.974/78(3.8%) , 2.974/51.5(3.8%) , 2.974/78(3.8%) , 4.007/61(3.3%) , 4.007/69(3.3%) , 3.288/74(2.9%) , 3.288/56(2.9%) , 3.632/41(2.8%) , 3.632/88.5(2.8%) , 3.368/65(0.2%)
Peaks not found: chem shift/row (% of total intensity)
3.899/40(5.4%) , 3.899/90(5.4%) , 5.435/60(4.3%) , 5.435/70(4.3%) , 3.654/89.5(3.2%) , 3.654/40.5(3.2%) , 3.288/46.5(2.8%) , 3.288/83(2.8%) , 2.934/51.5(1.7%) , 2.934/78(1.7%) , 4.026/70(1.1%) , 4.069/55(0.3%) , 4.069/75(0.3%)

N-Acetylglucosamine (library entry number =174)
Hit ratio(% of total spectral intensity for metabolite): 89.91% (4 of 9 peaks were found)
Peaks found: chem shift/row (% of total intensity)
2.055/65(85.5%) , 3.77/65(2.4%) , 3.794/56(1%) , 3.794/74(1%)
Peaks not found: chem shift/row (% of total intensity)
3.497/65(2.8%) , 3.77/40(1.9%) , 3.77/90(1.9%) , 3.497/89(1.8%) , 3.497/41(1.8%)

N-acetylglucosamine-1-phosphate (library entry number =175)
Hit ratio(% of total spectral intensity for metabolite): 92.72% (8 of 11 peaks were found)
Peaks found: chem shift/row (% of total intensity)
2.071/65(81.8%) , 3.505/65(2.9%) , 3.505/89(1.9%) , 3.505/41(1.9%) , 3.778/56(1.1%) , 3.778/74(1.1%) , 3.778/42.5(1%) , 3.778/87.5(1%)
Peaks not found: chem shift/row (% of total intensity)
3.806/65(3.3%) , 3.806/40(2%) , 3.806/90(2%)

Acetoin (library entry number =176)
Hit ratio(% of total spectral intensity for metabolite): 0% (0 of 3 peaks were found)
Peaks found: chem shift/row (% of total intensity)

Peaks not found: chem shift/row (% of total intensity)
2.229/65(65.3%) , 1.374/65(17.4%) , 1.389/65(17.3%)

2-hydroxybutyric acid (library entry number =177)
Hit ratio(% of total spectral intensity for metabolite): 48.24% (5 of 21 peaks were found)
Peaks found: chem shift/row (% of total intensity)
0.898/65(39.5%) , 4.008/51(2.2%) , 4.008/79(2.2%) , 1.655/64.5(2.1%) , 1.655/65.5(2.1%)
Peaks not found: chem shift/row (% of total intensity)
0.898/46(17.4%) , 0.898/84(17.4%) , 4.008/63(2%) , 4.008/67(2%) , 1.655/83(1.6%) , 1.655/47(1.6%) , 1.745/69(1.3%) , 1.745/61(1.3%) , 1.745/50(1.1%) , 1.745/80(1.1%) , 1.655/101.5(0.9%) , 1.655/28.5(0.9%) , 1.745/31.5(0.8%) , 1.745/98(0.8%) , 1.745/42.5(0.8%) , 1.745/87.5(0.8%)

3-aminoisobutyric acid (library entry number =178)
Hit ratio(% of total spectral intensity for metabolite): 1.61% (2 of 29 peaks were found)
Peaks found: chem shift/row (% of total intensity)
3.015/65(1.1%) , 3.137/64(0.5%)
Peaks not found: chem shift/row (% of total intensity)
1.196/56(31.1%) , 1.196/74(31.1%) , 3.039/74(3%) , 3.039/56(3%) , 3.113/70.5(2.9%) , 3.113/59.5(2.9%) , 3.039/88(2.9%) , 3.039/42(2.9%) , 3.113/92(2.7%) , 3.113/38(2.7%) , 2.61/58(1.6%) , 2.61/72(1.6%) , 2.61/91(1.2%) , 2.61/39(1.2%) , 3.091/65(1.1%) , 2.61/78(1%) , 2.61/52(1%) , 3.074/42.5(0.7%) , 3.074/87.5(0.7%) , 3.076/25(0.5%) , 3.076/104.5(0.5%) , 3.059/64.5(0.5%) , 3.076/43(0.5%) , 3.074/119.5(0.4%) , 3.074/10(0.4%) , 3.074/25.5(0.3%) , 3.074/104.5(0.3%)

Homoserine (library entry number =179)
Hit ratio(% of total spectral intensity for metabolite): 8.51% (8 of 73 peaks were found)
Peaks found: chem shift/row (% of total intensity)
3.77/65(1.9%) , 2.171/37(1.3%) , 2.171/93(1.3%) , 2.171/59(1.3%) , 2.171/71(1.3%) , 3.77/50(0.5%) , 3.77/80(0.5%) , 2.037/55(0.4%)
Peaks not found: chem shift/row (% of total intensity)
3.862/61.5(8.5%) , 3.862/68.5(8.5%) , 3.862/49(8%) , 3.862/81(8%) , 3.79/59.5(4%) , 3.79/70.5(4%) , 3.79/56(3.4%) , 3.79/74(3.4%) , 3.79/85.5(3%) , 3.79/44.5(3%) , 3.807/65(2.9%) , 2.029/57(2.1%) , 2.029/73(2.1%) , 2.029/37.5(1.8%) , 2.029/92.5(1.8%) , 2.171/55(1.3%) , 2.171/75(1.3%) , 3.807/79.5(1.2%) , 3.807/50.5(1.2%) , 3.79/30(1%) , 3.79/99.5(1%) , 3.801/56(0.9%) , 3.801/74(0.9%) , 2.171/22.5(0.9%) , 2.171/107(0.9%) , 2.029/20.5(0.8%) , 2.029/108.5(0.8%) , 3.779/59.5(0.8%) , 3.779/70.5(0.8%) , 3.801/87.5(0.6%) , 3.801/42.5(0.6%) , 3.801/78(0.6%) , 3.801/52(0.6%) , 2.15/58.5(0.6%) , 2.15/71(0.6%) , 3.79/14.5(0.6%) , 3.79/115(0.6%) , 3.779/74.5(0.6%) , 3.779/55.5(0.6%) , 3.801/63(0.4%) , 3.801/67(0.4%) , 3.818/68(0.4%) , 3.818/61.5(0.4%) , 3.779/89.5(0.4%) , 3.779/40.5(0.4%) , 2.037/74(0.4%) , 3.817/67.5(0.3%) , 3.817/62.5(0.3%) , 3.77/76(0.3%) , 3.77/54(0.3%) , 3.807/95(0.3%) , 3.807/34.5(0.3%) , 3.807/73(0.2%) , 3.807/56.5(0.2%) , 3.77/34(0.2%) , 3.77/96(0.2%) , 3.817/45.5(0.2%) , 3.817/84.5(0.2%) , 3.77/41.5(0.2%) , 3.77/90.5(0.2%) , 3.818/84.5(0.1%) , 3.818/45.5(0.1%) , 3.779/96.5(0.1%) , 3.779/33.5(0.1%) , 3.807/86.5(0.1%)

3-aminobutyric acid (library entry number =180)
Hit ratio(% of total spectral intensity for metabolite): 9.6% (4 of 24 peaks were found)
Peaks found: chem shift/row (% of total intensity)
3.626/56(4.1%) , 3.626/74(4.1%) , 2.516/65(0.7%) , 2.48/65(0.7%)
Peaks not found: chem shift/row (% of total intensity)
1.325/74(24.9%) , 1.325/56(24.9%) , 2.498/55(8%) , 2.498/75(8%) , 2.499/55(7.8%) , 2.499/75(7.8%) , 3.626/39(2.1%) , 3.626/91(2.1%) , 2.471/65(0.7%) , 2.527/65(0.7%) , 2.499/29.5(0.4%) , 2.499/100.5(0.4%) , 2.498/29.5(0.4%) , 2.498/100.5(0.4%) , 3.626/107.5(0.3%) , 3.626/22(0.3%) , 2.498/117.5(0.3%) , 2.498/12(0.3%) , 2.499/117.5(0.3%) , 2.499/12(0.3%)

Taurine (library entry number =181)
Hit ratio(% of total spectral intensity for metabolite): 67.93% (4 of 6 peaks were found)
Peaks found: chem shift/row (% of total intensity)
3.429/65(25.2%) , 3.272/65(19.1%) , 3.272/48(11.8%) , 3.272/82(11.8%)
Peaks not found: chem shift/row (% of total intensity)
3.429/48(16%) , 3.429/82(16%)

Uridine 5-diphosphate (library entry number =182)
Hit ratio(% of total spectral intensity for metabolite): 53.57% (4 of 10 peaks were found)
Peaks found: chem shift/row (% of total intensity)
5.976/55(18.7%) , 5.976/75(18.7%) , 5.976/55.5(8.1%) , 5.976/74.5(8.1%)
Peaks not found: chem shift/row (% of total intensity)
7.997/75(20%) , 7.997/55(20%) , 5.976/65(2.9%) , 5.976/64.5(2.1%) , 8.114/54.5(0.6%) , 8.114/75(0.6%)

Uridine 5-triphosphate (library entry number =183)
Hit ratio(% of total spectral intensity for metabolite): 0% (0 of 8 peaks were found)
Peaks found: chem shift/row (% of total intensity)

Peaks not found: chem shift/row (% of total intensity)
7.982/55(23.9%) , 7.982/75(23.9%) , 5.985/55(23.3%) , 5.985/75(23.3%) , 6/64.5(3.2%) , 5.985/64.5(0.8%) , 4.419/58.5(0.8%) , 4.419/71(0.8%)

Uridine-5-diphosphoglucuronic acid (library entry number =184)
Hit ratio(% of total spectral intensity for metabolite): 37.7% (6 of 36 peaks were found)
Peaks found: chem shift/row (% of total intensity)
7.949/55(14.1%) , 7.949/75(14.1%) , 3.519/65(5.1%) , 3.791/65(3.5%) , 3.513/75.5(0.4%) , 3.513/54(0.4%)
Peaks not found: chem shift/row (% of total intensity)
5.988/75(11.4%) , 5.988/55(11.4%) , 4.146/78(4.4%) , 4.146/52(4.4%) , 3.791/89(2.9%) , 3.791/41(2.9%) , 3.519/40(2.8%) , 3.519/90(2.8%) , 5.619/69(1.8%) , 5.619/61(1.8%) , 5.634/69(1.8%) , 5.634/61(1.8%) , 3.59/48(0.9%) , 3.59/82(0.9%) , 3.598/82(0.9%) , 3.598/48(0.9%) , 6.001/65(0.9%) , 3.59/57(0.8%) , 3.59/73(0.8%) , 3.598/57(0.8%) , 3.598/73(0.8%) , 4.379/59.5(0.7%) , 4.379/70.5(0.7%) , 6.001/55(0.6%) , 6.001/75(0.6%) , 3.531/53(0.5%) , 3.531/77(0.5%) , 5.988/63.5(0.2%) , 5.988/66.5(0.2%) , 3.531/65(0.2%)

Nicotinamide mononucleotide (NMN) (library entry number =185)
Hit ratio(% of total spectral intensity for metabolite): 5.57% (3 of 40 peaks were found)
Peaks found: chem shift/row (% of total intensity)
6.2/65(4.7%) , 4.031/49.5(0.4%) , 4.031/80.5(0.4%)
Peaks not found: chem shift/row (% of total intensity)
9.006/78(7.9%) , 9.006/52(7.9%) , 9.006/57(7.7%) , 9.006/73(7.7%) , 8.323/66(5.1%) , 8.323/64(5.1%) , 9.347/57(4.6%) , 9.347/73(4.6%) , 6.208/65(4.2%) , 8.323/47(3.9%) , 8.323/83(3.9%) , 9.347/76(3.4%) , 9.347/54(3.4%) , 9.347/60(3.3%) , 9.347/70(3.3%) , 9.588/64(3%) , 9.588/66(3%) , 9.588/60(2.2%) , 9.588/70(2.2%) , 8.259/54(0.6%) , 8.259/75(0.6%) , 7.605/48(0.5%) , 7.605/81.5(0.5%) , 4.211/49.5(0.5%) , 4.211/80(0.5%) , 4.215/49(0.5%) , 4.215/80.5(0.5%) , 7.605/61(0.5%) , 7.605/68(0.5%) , 8.259/58(0.4%) , 8.259/72(0.4%) , 4.223/50(0.4%) , 4.223/80(0.4%) , 4.047/49(0.4%) , 4.047/80.5(0.4%) , 4.042/49.5(0.4%) , 4.042/80.5(0.4%)

Glycerophosphorylcholine (library entry number =186)
Hit ratio(% of total spectral intensity for metabolite): 90% (1 of 1 peaks were found)
Peaks found: chem shift/row (% of total intensity)
3.236/65(100%)
Peaks not found: chem shift/row (% of total intensity)


Carnosine (beta-alanyl_L-histidine) (library entry number =187)
Hit ratio(% of total spectral intensity for metabolite): 39.92% (11 of 55 peaks were found)
Peaks found: chem shift/row (% of total intensity)
3.236/65(15.2%) , 8.279/65(11.7%) , 3.225/65(7.8%) , 3.257/65(1.3%) , 3.368/65(0.8%) , 2.672/86(0.7%) , 2.672/85(0.5%) , 2.672/44.5(0.5%) , 2.694/54(0.5%) , 2.694/76(0.5%) , 2.649/86(0.4%)
Peaks not found: chem shift/row (% of total intensity)
3.236/48(7.1%) , 3.236/82(7.1%) , 3.225/47(4.1%) , 3.225/83(4.1%) , 2.689/56(3.1%) , 2.689/74(3.1%) , 7.112/65(2.7%) , 7.112/62(2.2%) , 7.112/68(2.2%) , 3.114/45.5(1.9%) , 3.114/84.5(1.9%) , 3.119/45.5(1.9%) , 3.119/84.5(1.9%) , 2.689/38.5(1.8%) , 2.689/91.5(1.8%) , 2.708/44(0.8%) , 2.708/85.5(0.8%) , 2.672/43(0.7%) , 2.689/115.5(0.7%) , 2.689/14(0.7%) , 3.236/29.5(0.6%) , 3.236/100.5(0.6%) , 2.708/62(0.5%) , 2.708/68(0.5%) , 2.718/44.5(0.5%) , 2.718/85.5(0.5%) , 2.718/62(0.5%) , 2.718/68(0.5%) , 2.655/43(0.5%) , 2.694/45.5(0.4%) , 2.694/84.5(0.4%) , 2.672/61.5(0.4%) , 2.672/68.5(0.4%) , 2.649/43(0.4%) , 2.689/31.5(0.3%) , 2.689/97.5(0.3%) , 2.649/61(0.3%) , 2.649/69(0.3%) , 2.672/60.5(0.3%) , 2.672/69.5(0.3%) , 3.236/12.5(0.2%) , 3.236/117(0.2%) , 2.655/61.5(0.2%) , 2.655/68.5(0.2%)

Sucrose-6-phosphate (library entry number =188)
Hit ratio(% of total spectral intensity for metabolite): 46.74% (5 of 24 peaks were found)
Peaks found: chem shift/row (% of total intensity)
3.753/65(29.5%) , 3.8/65(7.9%) , 3.398/65(5.8%) , 3.794/55(1.8%) , 3.794/75(1.8%)
Peaks not found: chem shift/row (% of total intensity)
3.8/89(6.4%) , 3.8/41(6.4%) , 3.398/40(4%) , 3.398/90(4%) , 5.42/60(4%) , 5.42/70(4%) , 3.558/82(3.3%) , 3.558/48(3.3%) , 3.558/73.5(3.1%) , 3.558/56.5(3.1%) , 3.881/52(1.8%) , 3.881/78(1.8%) , 3.794/42(1.7%) , 3.794/88(1.7%) , 3.881/46(1.5%) , 3.881/84(1.5%) , 3.558/52(0.8%) , 3.558/78(0.8%) , 3.794/65(0.3%)

Uridine-5-diphosphogalactose (library entry number =189)
Hit ratio(% of total spectral intensity for metabolite): 43.51% (11 of 53 peaks were found)
Peaks found: chem shift/row (% of total intensity)
7.949/55(18.6%) , 7.949/75(18.6%) , 3.753/65(1.7%) , 4.041/65(1.2%) , 3.737/57(0.7%) , 3.737/72.5(0.7%) , 3.737/56.5(0.5%) , 3.737/73.5(0.5%) , 3.723/72(0.5%) , 3.726/65(0.2%) , 3.737/43.5(0.2%)
Peaks not found: chem shift/row (% of total intensity)
5.985/55(15.3%) , 5.985/75(15.3%) , 3.924/82(1.7%) , 3.924/48(1.7%) , 5.652/70(1.6%) , 5.652/60(1.6%) , 3.924/56(1.5%) , 3.924/74(1.5%) , 5.637/60.5(1.5%) , 5.637/69.5(1.5%) , 4.381/60.5(0.8%) , 4.381/69.5(0.8%) , 5.985/64.5(0.6%) , 3.753/81(0.6%) , 3.753/48.5(0.6%) , 3.815/83(0.6%) , 3.815/47(0.6%) , 4.381/65(0.5%) , 3.822/82.5(0.5%) , 3.822/47(0.5%) , 3.815/73(0.5%) , 3.815/56.5(0.5%) , 3.822/56.5(0.5%) , 3.822/73(0.5%) , 3.768/59(0.4%) , 3.768/71(0.4%) , 3.737/85.5(0.3%) , 3.737/44.5(0.3%) , 3.76/55(0.3%) , 3.76/75(0.3%) , 3.753/35(0.3%) , 3.753/94.5(0.3%) , 3.768/40(0.2%) , 3.768/89.5(0.2%) , 3.76/83(0.2%) , 3.778/51.5(0.2%) , 3.778/78.5(0.2%) , 3.76/65(0.2%) , 3.76/44.5(0.2%) , 3.737/85(0.2%) , 3.773/46(0.2%) , 3.773/83.5(0.2%)

N-Acetylaspartylglutamate (NAAG) (library entry number =190)
Hit ratio(% of total spectral intensity for metabolite): 77.48% (4 of 13 peaks were found)
Peaks found: chem shift/row (% of total intensity)
2.062/65(68.2%) , 1.925/65(3.8%) , 2.542/85(2.8%) , 2.542/45(2.8%)
Peaks not found: chem shift/row (% of total intensity)
2.207/65(3.7%) , 2.524/45(2.9%) , 2.524/85(2.9%) , 2.742/85(2.3%) , 2.742/44.5(2.3%) , 2.752/85.5(2.2%) , 2.752/44(2.2%) , 2.207/86(2%) , 2.207/44(2%)

Uridine 5-monophosphate (library entry number =191)
Hit ratio(% of total spectral intensity for metabolite): 0% (0 of 8 peaks were found)
Peaks found: chem shift/row (% of total intensity)

Peaks not found: chem shift/row (% of total intensity)
8.107/55(26.4%) , 8.107/75(26.4%) , 5.991/75(20.1%) , 5.991/55(20.1%) , 6.006/65(3.2%) , 5.991/64.5(2.6%) , 6.006/55(0.6%) , 6.006/75(0.6%)

Cytidine 5-triphosphate (library entry number =192)
Hit ratio(% of total spectral intensity for metabolite): 0% (0 of 26 peaks were found)
Peaks found: chem shift/row (% of total intensity)

Peaks not found: chem shift/row (% of total intensity)
7.984/55(20.6%) , 7.984/75(20.6%) , 6.15/75(15.5%) , 6.15/55(15.5%) , 6.007/59(2.3%) , 6.007/71(2.3%) , 4.275/65(2%) , 6.011/64(1.8%) , 6.011/66(1.8%) , 6.002/66(1.8%) , 6.002/64(1.8%) , 4.28/64.5(1.5%) , 7.998/55.5(1.3%) , 7.998/74.5(1.3%) , 6.011/70(1.1%) , 6.011/60(1.1%) , 6.002/60(1.1%) , 6.002/70(1.1%) , 6.135/55.5(1%) , 6.135/74.5(1%) , 6.135/55(1%) , 6.135/74.5(1%) , 4.351/58.5(0.6%) , 4.351/71.5(0.6%) , 4.341/59(0.2%) , 4.341/70.5(0.2%)

N-Acetylneuraminic acid (library entry number =193)
Hit ratio(% of total spectral intensity for metabolite): 73.89% (10 of 27 peaks were found)
Peaks found: chem shift/row (% of total intensity)
2.062/65(59.8%) , 3.626/58(2%) , 3.626/72(2%) , 3.851/53(1.9%) , 3.851/77(1.9%) , 3.992/51.5(1.8%) , 3.992/78.5(1.8%) , 3.77/65(1.4%) , 3.77/49(0.7%) , 3.77/81(0.7%)
Peaks not found: chem shift/row (% of total intensity)
2.046/65(5.9%) , 3.626/42(1.8%) , 3.626/88(1.8%) , 1.83/65(1.7%) , 2.238/65(1.7%) , 3.851/46(1.5%) , 3.851/84(1.5%) , 2.222/55(1.3%) , 2.222/75(1.3%) , 1.83/96(1.1%) , 1.83/34(1.1%) , 2.222/88(1%) , 2.222/42(1%) , 3.77/58.5(0.9%) , 3.77/71.5(0.9%) , 3.77/88(0.7%) , 3.77/42(0.7%)

Riboflavin 5-adenosine diphosphate (Flavin adenine dinucleotide) (library entry number =194)
Hit ratio(% of total spectral intensity for metabolite): 26.54% (8 of 13 peaks were found)
Peaks found: chem shift/row (% of total intensity)
2.408/65(4.9%) , 2.326/65(4.4%) , 2.408/65(3.8%) , 2.371/65(3.2%) , 2.371/65(3%) , 2.371/65(2.7%) , 2.341/65(2.5%) , 2.408/65(2.1%)
Peaks not found: chem shift/row (% of total intensity)
7.869/65(42.2%) , 8.309/65(12.4%) , 5.838/65(7.1%) , 5.849/65(6.3%) , 2.398/65(5.5%)

Hydroxyglutaric acid (library entry number =195)
Hit ratio(% of total spectral intensity for metabolite): 0% (0 of 84 peaks were found)
Peaks found: chem shift/row (% of total intensity)

Peaks not found: chem shift/row (% of total intensity)
2.236/65(5.7%) , 4.029/69(3.5%) , 4.029/61(3.5%) , 2.294/65(3.3%) , 4.029/80(3.2%) , 4.029/50(3.2%) , 2.236/90(2.6%) , 2.236/40(2.6%) , 2.236/26(2.1%) , 2.236/104(2.1%) , 2.294/40.5(1.9%) , 2.294/89(1.9%) , 2.301/65(1.8%) , 2.261/46(1.8%) , 2.261/83(1.8%) , 2.271/82.5(1.7%) , 2.271/47.5(1.7%) , 2.266/27(1.7%) , 2.266/103(1.7%) , 1.999/65(1.5%) , 1.84/77.5(1.5%) , 1.84/52(1.5%) , 2.294/105(1.5%) , 2.294/24(1.5%) , 2.294/78.5(1.4%) , 2.294/50.5(1.4%) , 1.999/46.5(1.3%) , 1.999/83.5(1.3%) , 2.266/62(1.2%) , 2.266/67.5(1.2%) , 2.236/51.5(1.2%) , 2.236/77.5(1.2%) , 2.222/44.5(1.2%) , 2.222/85(1.2%) , 1.999/30.5(1.1%) , 1.999/98.5(1.1%) , 1.999/109(1%) , 1.999/21(1%) , 1.84/112.5(1%) , 1.84/17(1%) , 2.31/44.5(1%) , 2.31/85.5(1%) , 1.999/56.5(1%) , 1.999/73.5(1%) , 2.28/85(1%) , 2.28/45(1%) , 2.279/85(1%) , 2.279/45(1%) , 1.84/36.5(1%) , 1.84/94(1%) , 1.84/58(1%) , 1.84/71.5(1%) , 2.253/85(0.9%) , 2.253/44.5(0.9%) , 2.253/85(0.8%) , 2.253/44.5(0.8%) , 2.31/67(0.7%) , 2.31/63.5(0.7%) , 2.31/64.5(0.7%) , 1.84/65(0.6%) , 2.222/60.5(0.6%) , 2.222/69(0.6%) , 2.266/46.5(0.6%) , 2.266/83(0.6%) , 1.84/86.5(0.5%) , 1.84/43(0.5%) , 2.253/65(0.5%) , 2.261/62(0.4%) , 2.261/67.5(0.4%) , 2.261/7.5(0.4%) , 2.261/122(0.4%) , 2.253/65(0.4%) , 2.271/103(0.3%) , 2.271/26.5(0.3%) , 2.261/27(0.3%) , 2.261/102(0.3%) , 2.271/120.5(0.2%) , 2.271/9(0.2%) , 2.301/41.5(0.2%) , 2.301/89.5(0.2%) , 2.271/61.5(0.1%) , 2.271/67.5(0.1%) , 2.301/51.5(0.1%) , 2.301/78(0.1%)

Valeric acid (library entry number =196)
Hit ratio(% of total spectral intensity for metabolite): 27.52% (1 of 18 peaks were found)
Peaks found: chem shift/row (% of total intensity)
0.898/65(27.5%)
Peaks not found: chem shift/row (% of total intensity)
0.898/46(12.5%) , 0.898/84(12.5%) , 2.187/65(9.1%) , 2.187/46(6.4%) , 2.187/84(6.4%) , 1.53/64(4.1%) , 1.53/66(4.1%) , 1.305/74(2.4%) , 1.305/56(2.4%) , 1.53/84(2.3%) , 1.53/46(2.3%) , 1.305/94(1.9%) , 1.305/36(1.9%) , 1.53/27(1.4%) , 1.53/103(1.4%) , 1.305/113(0.6%) , 1.305/17(0.6%)

Isovaleric acid (library entry number =197)
Hit ratio(% of total spectral intensity for metabolite): 18.94% (2 of 7 peaks were found)
Peaks found: chem shift/row (% of total intensity)
2.06/55.5(9.5%) , 2.06/74.5(9.5%)
Peaks not found: chem shift/row (% of total intensity)
0.914/73(39.5%) , 0.914/57(39.5%) , 1.956/65(0.9%) , 1.956/47(0.6%) , 1.956/83(0.6%)

Methyl isobutyric acid (library entry number =198)
Hit ratio(% of total spectral intensity for metabolite): 67.86% (2 of 8 peaks were found)
Peaks found: chem shift/row (% of total intensity)
1.148/56(33.9%) , 1.148/74(33.9%)
Peaks not found: chem shift/row (% of total intensity)
3.702/65(27.6%) , 2.641/65(1.5%) , 2.641/47(1.1%) , 2.641/83(1.1%) , 2.641/101(0.4%) , 2.641/29(0.4%)

2-methylbutyric acid (library entry number =199)
Hit ratio(% of total spectral intensity for metabolite): 47.05% (2 of 22 peaks were found)
Peaks found: chem shift/row (% of total intensity)
1.047/56(23.5%) , 1.047/74(23.5%)
Peaks not found: chem shift/row (% of total intensity)
0.86/65(18.7%) , 0.86/46(8.3%) , 0.86/84(8.3%) , 1.388/65(1.8%) , 1.496/82(1.5%) , 1.496/48(1.5%) , 1.388/82.5(1.3%) , 1.388/47.5(1.3%) , 1.496/67(1.2%) , 1.496/63(1.2%) , 1.496/102(0.9%) , 1.496/28(0.9%) , 2.21/76(0.8%) , 2.21/54(0.8%) , 2.21/72(0.8%) , 2.21/58(0.8%) , 1.388/100(0.8%) , 1.388/30(0.8%) , 2.21/92(0.6%) , 2.21/38(0.6%)

Taurocholic acid (library entry number =200)
Hit ratio(% of total spectral intensity for metabolite): 0% (0 of 9 peaks were found)
Peaks found: chem shift/row (% of total intensity)

Peaks not found: chem shift/row (% of total intensity)
0.924/65(37%) , 0.724/65(32.7%) , 3.085/64.5(14.9%) , 3.085/47(5.3%) , 3.085/83(5.3%) , 3.574/57(1.9%) , 3.574/73(1.9%) , 3.574/40(0.5%) , 3.574/90(0.5%)

Trehalose-6-phosphate (library entry number =201)
Hit ratio(% of total spectral intensity for metabolite): 27.93% (13 of 49 peaks were found)
Peaks found: chem shift/row (% of total intensity)
3.86/65(6.8%) , 3.61/65(3.9%) , 3.61/40(3.3%) , 3.61/90(3.3%) , 3.778/56.5(2.2%) , 3.778/73.5(2.2%) , 3.778/43(1.5%) , 3.778/87(1.5%) , 3.443/65(1.2%) , 3.505/65(1%) , 3.688/76.5(0.4%) , 3.671/52(0.4%) , 3.671/76.5(0.4%)
Peaks not found: chem shift/row (% of total intensity)
3.867/65(5.9%) , 3.46/65(5.4%) , 3.86/40.5(5.1%) , 3.86/89.5(5.1%) , 3.46/89(4.2%) , 3.46/41(4.2%) , 3.867/41(4.1%) , 3.867/89(4.1%) , 3.867/78.5(2.4%) , 3.867/51.5(2.4%) , 3.666/79(2.1%) , 3.666/51(2.1%) , 3.69/51(2.1%) , 3.69/79(2.1%) , 3.658/51(1.9%) , 3.658/79(1.9%) , 3.658/78(1.8%) , 3.698/79(1.8%) , 3.698/51(1.8%) , 3.698/78(1.8%) , 5.216/60(1.2%) , 5.216/70(1.2%) , 3.823/42.5(1%) , 3.823/87.5(1%) , 3.823/62(1%) , 3.823/68(1%) , 5.188/59.5(0.7%) , 5.188/69.5(0.7%) , 3.688/51.5(0.4%) , 3.677/51.5(0.4%) , 3.677/78(0.4%) , 4.031/55(0.3%) , 4.031/75(0.3%) , 4.044/76(0.3%) , 0.885/55(0.2%) , 0.885/75(0.2%)

Methanol (library entry number =202)
Hit ratio(% of total spectral intensity for metabolite): 90% (1 of 1 peaks were found)
Peaks found: chem shift/row (% of total intensity)
3.368/65(100%)
Peaks not found: chem shift/row (% of total intensity)


Ethanol (library entry number =203)
Hit ratio(% of total spectral intensity for metabolite): 60.06% (3 of 7 peaks were found)
Peaks found: chem shift/row (% of total intensity)
1.19/65(31.3%) , 3.663/56(14.4%) , 3.663/74(14.4%)
Peaks not found: chem shift/row (% of total intensity)
1.19/83(15.6%) , 1.19/47(15.6%) , 3.663/38(4.4%) , 3.663/92(4.4%)

Chloroform (library entry number =204)
Hit ratio(% of total spectral intensity for metabolite): 0% (0 of 1 peaks were found)
Peaks found: chem shift/row (% of total intensity)

Peaks not found: chem shift/row (% of total intensity)
7.686/65(100%)

3-Hydroxy-3-methyl butyric acid (library entry number =205)
Hit ratio(% of total spectral intensity for metabolite): 17.25% (1 of 2 peaks were found)
Peaks found: chem shift/row (% of total intensity)
2.371/65(17.3%)
Peaks not found: chem shift/row (% of total intensity)
1.273/65(82.7%)

Thiamine (library entry number =206)
Hit ratio(% of total spectral intensity for metabolite): 68.09% (3 of 11 peaks were found)
Peaks found: chem shift/row (% of total intensity)
2.504/65(43.1%) , 2.568/65(23.1%) , 3.187/65(1.9%)
Peaks not found: chem shift/row (% of total intensity)
8.047/65(8%) , 3.89/65(6.7%) , 3.89/50(4.3%) , 3.89/80(4.3%) , 9.432/65(4.2%) , 5.455/65(2.7%) , 3.187/50(0.9%) , 3.187/80(0.9%)

Phosphocholine (library entry number =207)
Hit ratio(% of total spectral intensity for metabolite): 90% (1 of 1 peaks were found)
Peaks found: chem shift/row (% of total intensity)
3.225/65(100%)
Peaks not found: chem shift/row (% of total intensity)


Tyrosine (library entry number =208)
Hit ratio(% of total spectral intensity for metabolite): 61.6% (4 of 18 peaks were found)
Peaks found: chem shift/row (% of total intensity)
6.908/76(20.3%) , 6.908/54(20.3%) , 7.199/54(10.5%) , 7.199/76(10.5%)
Peaks not found: chem shift/row (% of total intensity)
3.947/62(7.1%) , 3.947/68(7.1%) , 3.947/48.5(5.5%) , 3.947/81.5(5.5%) , 6.908/47(1.6%) , 6.908/83(1.6%) , 3.057/56(1.5%) , 3.057/74(1.5%) , 3.057/36(1.4%) , 3.057/94(1.4%) , 3.202/90(1%) , 3.202/40(1%) , 3.202/53(1%) , 3.202/77(1%)
