# Supplementary material for: Pathomx: an interactive workflow-based tool for the analysis of metabolomic data
Source: BMC Bioinformatics. 2014 Dec 10;15(1):396. doi: 10.1186/s12859-014-0396-9 (PMC4271363; doi:10.1186/s12859-014-0396-9)
Supplement: Additional file 4: — 2D Processed NMR dataset – THP-1 N&H. Experimental data from THP-1 normoxia (N) and hypoxia (H) experiment acquired by 2D 1H JRES NMR on Bruker spectrometer and processed via the BML-NMR web service. [file 12859_2014_396_MOESM4_ESM.zip › BMLJOB_338/indiv_expno_outputs/108/expno_108_result.txt]

*********************************   FIMA OUTPUT **********************************
FIMA:  Field Independent Metabolite Analysis by JRES NMR spectroscopy.
http://bml-nmr.org.  Birmingham Metabolite Library NMR Data Mining Algorithm.  University of Birmingham, UK.
Program developed by Jonathan J. Byrne, Mark R. Viant, Shan He.  2010/2011.
***************************************************************************************

Job completed: 24-Jul-2013 14:40:52 on computer GLNXA64.  Job number 5 of 16.

Contents of title file: 
                                                                          
s  y  0  2  0  7  j  r  e  s     H  2  O  +  D  2  O     /  o  p  t  /  t  o  p  s  p  i  n  3  .  0  /  d  a  t  a  /  y  o  u  n  g  s  p  /  n  m  r     y  o  u  n  g  s  p     {  3        F  7     -     3  5  4  }  

Sample name is taken as                                                                          

________________________________________________________________________________________________________________

Table 1.  Sample quantification result:

                         Metabolite name	Conc(mM) Hit ratio Int expl(%) Lib number 
                    Glucose-6-phosphate 	4.612       0.672       0.102       105       
                   Glycerol-3-phosphate 	4.110       0.404       0.095       93       
                            Lactic acid 	3.397       0.524       0.158       131       
                    Phosphoethanolamine 	2.178       0.505       0.091       167       
               Glycerophosphorylcholine 	1.246       0.900       0.151       186       
                                 Lysine 	1.191       0.765       0.084       81       
                              Glutamine 	1.106       0.598       0.088       17       
                  Trehalose-6-phosphate 	0.900       0.498       0.084       201       
                          Aspartic acid 	0.806       0.468       0.086       13       
                                Leucine 	0.739       0.676       0.084       77       
                               Fructose 	0.705       0.579       0.090       5       
                             Asparagine 	0.530       0.910       0.083       72       
                Glucosamine-6-phosphate 	0.468       0.567       0.081       173       
                    Sucrose-6-phosphate 	0.438       0.467       0.082       188       
                                Alanine 	0.399       0.942       0.087       66       
                             Isoleucine 	0.370       0.756       0.092       68       
                                Glycine 	0.361       0.900       0.087       80       
                                Taurine 	0.352       0.679       0.087       181       
                 Glutathione (oxidised) 	0.324       0.571       0.084       91       
                             Creatinine 	0.288       0.699       0.085       29       
                              Carnitine 	0.256       0.940       0.098       120       
                  Glutathione (reduced) 	0.254       0.633       0.081       92       
                      3-Methylhistidine 	0.249       0.870       0.083       74       
                        Porphobilinogen 	0.245       0.808       0.082       170       
                            Acetic acid 	0.221       0.900       0.087       117       
                  Argininosuccinic acid 	0.204       0.605       0.081       109       
                N-Acetylaspartate (NAA) 	0.199       0.830       0.084       86       
             Uridine 5-diphosphoglucose 	0.195       0.764       0.081       165       
                 Methyl isobutyric acid 	0.156       0.679       0.084       198       
                                 Valine 	0.147       0.740       0.085       36       
                               Creatine 	0.114       1.000       0.083       122       
                      Pyroglutamic acid 	0.105       0.613       0.080       127       
                     Malonyl coenzyme A 	0.097       0.543       0.082       145       
                               Tyrosine 	0.091       0.646       0.080       208       
Uridine-5-diphospho-N-acetylglucosamine 	0.075       0.912       0.081       171       
                             Methionine 	0.064       0.951       0.082       82       
                            Citric acid 	0.063       1.000       0.080       14       
                          Succinic acid 	0.061       0.900       0.082       152       
                            Formic acid 	0.058       0.900       0.080       148       
                          Glycolic acid 	0.051       0.900       0.080       53       
                          Tartaric acid 	0.048       0.900       0.079       153       
                              Ornithine 	0.037       0.583       0.079       79       
                N-Acetylneuraminic acid 	0.034       0.739       0.080       193       
                         Propionic acid 	0.034       0.914       0.080       154       
                           Pyruvic acid 	0.033       0.900       0.080       101       
 Ethylenediaminetetraacetic acid (EDTA) 	0.031       1.000       0.080       140       
                 Uridine 5-triphosphate 	0.023       0.705       0.079       183       
                           Butyric acid 	0.014       0.401       0.079       119       
        N-acetylglucosamine-1-phosphate 	0.010       0.941       0.079       175       
                       Anserine nitrate 	0.010       0.689       0.079       15       
                          Ergothioneine 	0.008       0.894       0.080       1       
             4-Methyl-2-oxovaleric acid 	0.007       0.724       0.079       98       
     Oxoglutaric acid (a-Ketogluturate) 	0.006       0.554       0.079       3       
                                Ethanol 	0.005       0.912       0.079       203       
                 2-Aminoisobutyric acid 	0.004       0.900       0.079       33       
     Uridine-5-diphosphoglucuronic acid 	0.004       0.605       0.079       184       
                              Histamine 	0.003       0.508       0.079       94       
                      Homovanillic acid 	0.003       0.645       0.079       59       
                       Pantothenic acid 	0.002       0.534       0.079       99       
                            Methylamine 	0.002       0.900       0.079       76       
                    N-Acetylglucosamine 	0.002       0.899       0.079       174       
                             Cysteamine 	0.002       0.569       0.079       150       
________________________________________________________________________________________________________________

Table 2.  Result of the screening step of the analysis (finding of library peaks in the the mixture JRES spectrum):

Glucose-6-phosphate (library entry number =105)
Hit ratio(% of total spectral intensity for metabolite): 67.18% (15 of 31 peaks were found)
Peaks found: chem shift/row (% of total intensity)
3.504/65(6.9%) , 3.294/53.5(6.1%) , 3.294/76.5(6.1%) , 3.277/53(5.9%) , 3.277/77(5.9%) , 3.73/65(5.2%) , 3.504/40.5(4.9%) , 3.504/89(4.9%) , 3.368/65(4.4%) , 4.007/69(3.6%) , 4.007/61(3.6%) , 4.007/61(3.6%) , 4.007/69(3.6%) , 3.571/65(2%) , 3.488/65.5(0.4%)
Peaks not found: chem shift/row (% of total intensity)
3.73/40.5(3.8%) , 3.73/89(3.8%) , 3.574/40.5(3.7%) , 3.574/89.5(3.7%) , 3.577/40(3.4%) , 3.577/89.5(3.4%) , 3.577/65(2.7%) , 3.574/65(2%) , 3.534/41(1.4%) , 3.534/88.5(1.4%) , 3.574/52.5(0.9%) , 3.574/76.5(0.9%) , 3.577/52.5(0.7%) , 3.577/76.5(0.7%) , 4.05/55(0.1%) , 4.05/74.5(0.1%)

Glycerol-3-phosphate (library entry number =93)
Hit ratio(% of total spectral intensity for metabolite): 40.41% (11 of 37 peaks were found)
Peaks found: chem shift/row (% of total intensity)
3.614/57.5(6.7%) , 3.614/72.5(6.7%) , 3.693/43.5(6.5%) , 3.693/86.5(6.5%) , 3.83/72(4%) , 3.83/57.5(4%) , 3.87/65(2.6%) , 3.671/65(1.3%) , 3.714/65(1%) , 3.816/40(0.6%) , 3.816/89.5(0.6%)
Peaks not found: chem shift/row (% of total intensity)
3.614/42.5(5.8%) , 3.614/87.5(5.8%) , 3.693/74.5(5.8%) , 3.693/55.5(5.8%) , 3.789/58(4.3%) , 3.789/72(4.3%) , 3.793/58(4.2%) , 3.793/72(4.2%) , 3.8/57.5(3.6%) , 3.8/72.5(3.6%) , 3.789/86.5(1.1%) , 3.789/42.5(1.1%) , 3.87/76.5(1.1%) , 3.87/52.5(1.1%) , 3.601/65(0.9%) , 3.64/19.5(0.8%) , 3.64/110.5(0.8%) , 3.8/41(0.7%) , 3.672/18.5(0.7%) , 3.672/110.5(0.7%) , 3.656/87.5(0.7%) , 3.656/42(0.7%) , 3.656/122(0.6%) , 3.656/8(0.6%) , 3.637/19(0.5%) , 3.637/110.5(0.5%)

Lactic acid (library entry number =131)
Hit ratio(% of total spectral intensity for metabolite): 52.38% (6 of 16 peaks were found)
Peaks found: chem shift/row (% of total intensity)
1.335/74(22.5%) , 1.335/56(22.5%) , 4.124/74(3%) , 4.124/56(3%) , 4.124/91(0.6%) , 4.124/38(0.6%)
Peaks not found: chem shift/row (% of total intensity)
1.338/63(6.8%) , 1.338/67(6.8%) , 1.324/67(6.5%) , 1.324/63(6.5%) , 1.338/58.5(5.1%) , 1.338/71.5(5.1%) , 1.324/71.5(5%) , 1.324/58.5(5%) , 4.131/56(0.4%) , 4.131/73.5(0.4%)

Phosphoethanolamine (library entry number =167)
Hit ratio(% of total spectral intensity for metabolite): 50.49% (6 of 10 peaks were found)
Peaks found: chem shift/row (% of total intensity)
3.98/78(8.9%) , 3.98/52(8.9%) , 3.992/52(8.5%) , 3.992/78(8.5%) , 3.98/64.5(7.9%) , 3.992/64.5(7.7%)
Peaks not found: chem shift/row (% of total intensity)
3.227/76.5(14.8%) , 3.227/53.5(14.8%) , 3.227/60(10%) , 3.227/70(10%)

Glycerophosphorylcholine (library entry number =186)
Hit ratio(% of total spectral intensity for metabolite): 90% (1 of 1 peaks were found)
Peaks found: chem shift/row (% of total intensity)
3.235/65(100%)
Peaks not found: chem shift/row (% of total intensity)


Lysine (library entry number =81)
Hit ratio(% of total spectral intensity for metabolite): 76.49% (5 of 13 peaks were found)
Peaks found: chem shift/row (% of total intensity)
3.037/46(21.6%) , 3.037/84(21.6%) , 3.769/65(15.5%) , 3.769/49(8.9%) , 3.769/81(8.9%)
Peaks not found: chem shift/row (% of total intensity)
3.037/64(9.1%) , 3.037/66(9.1%) , 1.909/43.5(1.3%) , 1.909/86.5(1.3%) , 1.733/47(1.1%) , 1.733/83(1.1%) , 1.733/43(0.4%) , 1.733/87(0.4%)

Glutamine (library entry number =17)
Hit ratio(% of total spectral intensity for metabolite): 59.84% (26 of 57 peaks were found)
Peaks found: chem shift/row (% of total intensity)
3.781/65(17.5%) , 3.781/81(8.3%) , 3.781/49(8.3%) , 2.439/65(3.9%) , 2.144/56.5(2.5%) , 2.144/73.5(2.5%) , 2.48/65(2%) , 2.48/65(1.9%) , 2.48/65(1.8%) , 2.48/65(1.5%) , 2.144/65(1.3%) , 2.408/65(1%) , 2.158/73(0.9%) , 2.158/57(0.9%) , 2.408/65(0.8%) , 2.434/38.5(0.7%) , 2.434/91.5(0.7%) , 2.408/85.5(0.5%) , 2.408/44.5(0.5%) , 2.434/65(0.4%) , 2.408/85.5(0.4%) , 2.408/44.5(0.4%) , 2.48/25(0.3%) , 2.48/105(0.3%) , 2.48/25(0.2%) , 2.48/105(0.2%)
Peaks not found: chem shift/row (% of total intensity)
2.458/52.5(3.8%) , 2.458/77.5(3.8%) , 2.458/38(3.7%) , 2.458/92(3.7%) , 2.144/80.5(2.4%) , 2.144/49.5(2.4%) , 2.144/33.5(2.1%) , 2.144/96.5(2.1%) , 2.144/40.5(2%) , 2.144/89.5(2%) , 2.121/56(0.9%) , 2.121/74(0.9%) , 2.166/46.5(0.6%) , 2.166/83.5(0.6%) , 2.13/62(0.6%) , 2.13/68(0.6%) , 2.13/61.5(0.6%) , 2.13/68.5(0.6%) , 2.13/65(0.6%) , 2.439/104(0.5%) , 2.439/25.5(0.5%) , 2.458/18.5(0.5%) , 2.458/111.5(0.5%) , 2.13/65(0.5%) , 2.13/46(0.5%) , 2.13/84(0.5%) , 2.439/45(0.5%) , 2.439/85(0.5%) , 2.13/84(0.5%) , 2.13/46(0.5%) , 2.115/65(0.4%)

Trehalose-6-phosphate (library entry number =201)
Hit ratio(% of total spectral intensity for metabolite): 49.84% (15 of 49 peaks were found)
Peaks found: chem shift/row (% of total intensity)
3.858/65(6.8%) , 3.87/65(5.9%) , 3.457/65(5.4%) , 3.858/40.5(5.1%) , 3.858/89.5(5.1%) , 3.609/65(3.9%) , 3.609/40(3.3%) , 3.609/90(3.3%) , 3.778/56.5(2.2%) , 3.778/73.5(2.2%) , 3.667/79(2.1%) , 3.667/51(2.1%) , 3.455/65(1.2%) , 3.504/65(1%) , 3.687/76.5(0.4%)
Peaks not found: chem shift/row (% of total intensity)
3.457/89(4.2%) , 3.457/41(4.2%) , 3.87/41(4.1%) , 3.87/89(4.1%) , 3.87/78.5(2.4%) , 3.87/51.5(2.4%) , 3.69/51(2.1%) , 3.69/79(2.1%) , 3.658/51(1.9%) , 3.658/79(1.9%) , 3.658/78(1.8%) , 3.698/79(1.8%) , 3.698/51(1.8%) , 3.698/78(1.8%) , 3.778/43(1.5%) , 3.778/87(1.5%) , 5.216/60(1.2%) , 5.216/70(1.2%) , 3.823/42.5(1%) , 3.823/87.5(1%) , 3.823/62(1%) , 3.823/68(1%) , 5.188/59.5(0.7%) , 5.188/69.5(0.7%) , 3.687/51.5(0.4%) , 3.675/52(0.4%) , 3.675/76.5(0.4%) , 3.677/51.5(0.4%) , 3.677/78(0.4%) , 4.031/55(0.3%) , 4.031/75(0.3%) , 4.044/76(0.3%) , 0.885/55(0.2%) , 0.885/75(0.2%)

Aspartic acid (library entry number =13)
Hit ratio(% of total spectral intensity for metabolite): 46.78% (6 of 14 peaks were found)
Peaks found: chem shift/row (% of total intensity)
3.902/59(9.8%) , 3.902/71(9.8%) , 2.815/47.5(7%) , 2.815/82.5(7%) , 2.815/93(6.6%) , 2.815/37(6.6%)
Peaks not found: chem shift/row (% of total intensity)
3.902/81(9.6%) , 3.902/49(9.6%) , 2.679/76(8.3%) , 2.679/54(8.3%) , 2.679/32(8.1%) , 2.679/98(8.1%) , 2.661/53.5(0.6%) , 2.661/76.5(0.6%)

Leucine (library entry number =77)
Hit ratio(% of total spectral intensity for metabolite): 67.56% (6 of 37 peaks were found)
Peaks found: chem shift/row (% of total intensity)
0.97/57(18.4%) , 0.97/73(18.4%) , 0.96/57(14.8%) , 0.96/73(14.8%) , 1.014/73.5(0.6%) , 1.014/56(0.6%)
Peaks not found: chem shift/row (% of total intensity)
3.741/47(7.2%) , 3.741/83(7.2%) , 1.682/65(1.6%) , 0.96/64.5(1.4%) , 1.749/65(1%) , 0.97/65(0.9%) , 1.714/51.5(0.8%) , 1.711/41(0.8%) , 1.702/64.5(0.7%) , 1.714/39.5(0.7%) , 1.714/90.5(0.7%) , 3.741/60.5(0.7%) , 3.741/69(0.7%) , 1.714/4(0.7%) , 1.714/125(0.7%) , 1.722/73.5(0.6%) , 1.722/56.5(0.6%) , 1.711/4(0.5%) , 1.711/125(0.5%) , 1.714/43(0.5%) , 1.714/87.5(0.5%) , 1.714/55.5(0.5%) , 1.714/74.5(0.5%) , 1.711/51(0.5%) , 1.711/79(0.5%) , 1.714/23(0.3%) , 1.714/107.5(0.3%) , 1.714/61.5(0.3%) , 1.714/68(0.3%) , 1.711/74(0.3%) , 1.711/55.5(0.3%)

Fructose (library entry number =5)
Hit ratio(% of total spectral intensity for metabolite): 57.94% (11 of 27 peaks were found)
Peaks found: chem shift/row (% of total intensity)
3.57/50(14.6%) , 3.57/80(14.6%) , 3.808/52(7.7%) , 3.808/78(7.7%) , 3.907/48(2.7%) , 3.907/82(2.7%) , 4.031/49(2.6%) , 4.031/81(2.6%) , 3.662/65(1.7%) , 3.57/65(0.8%) , 4.042/64.5(0.2%)
Peaks not found: chem shift/row (% of total intensity)
3.72/50(13.4%) , 3.72/80(13.4%) , 3.907/56(2.4%) , 3.907/74(2.4%) , 3.58/49.5(1.4%) , 3.58/80(1.4%) , 3.683/57.5(1.3%) , 3.683/72.5(1.3%) , 3.605/49(1.2%) , 3.605/80.5(1.2%) , 4.004/65(0.8%) , 4.119/70(0.6%) , 4.119/60(0.6%) , 3.58/18(0.3%) , 3.58/111.5(0.3%) , 3.57/33.5(0.2%)

Asparagine (library entry number =72)
Hit ratio(% of total spectral intensity for metabolite): 90.99% (19 of 29 peaks were found)
Peaks found: chem shift/row (% of total intensity)
4.007/50(10.3%) , 4.007/80(10.3%) , 4.007/61(8.8%) , 4.007/69(8.8%) , 2.87/53(5.7%) , 2.87/77(5.7%) , 2.87/34(5.6%) , 2.87/96(5.6%) , 2.955/49(5.5%) , 2.955/81(5.5%) , 2.955/37(5.2%) , 2.955/93(5.2%) , 2.937/65(2.1%) , 2.849/64.5(1.9%) , 2.937/65(1.4%) , 2.889/64.5(1.2%) , 2.889/65.5(1.2%) , 2.87/52(0.6%) , 2.87/78(0.6%)
Peaks not found: chem shift/row (% of total intensity)
2.91/96.5(1.4%) , 2.91/33.5(1.4%) , 2.909/34(1.2%) , 2.909/96(1.2%) , 2.909/112(0.8%) , 2.909/18(0.8%) , 2.91/112(0.6%) , 2.91/18(0.6%) , 2.937/127(0.5%) , 2.937/4(0.4%)

Glucosamine-6-phosphate (library entry number =173)
Hit ratio(% of total spectral intensity for metabolite): 56.74% (15 of 29 peaks were found)
Peaks found: chem shift/row (% of total intensity)
3.883/65(8.1%) , 3.632/65(6.4%) , 3.587/77(4.5%) , 3.587/53(4.5%) , 2.974/51.5(3.8%) , 2.974/78(3.8%) , 2.974/51.5(3.8%) , 2.974/78(3.8%) , 4.007/61(3.3%) , 4.007/69(3.3%) , 3.264/74(2.9%) , 3.264/56(2.9%) , 3.632/41(2.8%) , 3.632/88.5(2.8%) , 3.368/65(0.2%)
Peaks not found: chem shift/row (% of total intensity)
3.655/65(7%) , 3.883/40(5.4%) , 3.883/90(5.4%) , 5.435/60(4.3%) , 5.435/70(4.3%) , 3.655/89.5(3.2%) , 3.655/40.5(3.2%) , 3.264/46.5(2.8%) , 3.264/83(2.8%) , 2.934/51.5(1.7%) , 2.934/78(1.7%) , 4.026/70(1.1%) , 4.069/55(0.3%) , 4.069/75(0.3%)

Sucrose-6-phosphate (library entry number =188)
Hit ratio(% of total spectral intensity for metabolite): 46.74% (5 of 24 peaks were found)
Peaks found: chem shift/row (% of total intensity)
3.753/65(29.5%) , 3.811/65(7.9%) , 3.398/65(5.8%) , 3.794/55(1.8%) , 3.794/75(1.8%)
Peaks not found: chem shift/row (% of total intensity)
3.811/89(6.4%) , 3.811/41(6.4%) , 3.398/40(4%) , 3.398/90(4%) , 5.42/60(4%) , 5.42/70(4%) , 3.558/82(3.3%) , 3.558/48(3.3%) , 3.558/73.5(3.1%) , 3.558/56.5(3.1%) , 3.881/52(1.8%) , 3.881/78(1.8%) , 3.794/42(1.7%) , 3.794/88(1.7%) , 3.881/46(1.5%) , 3.881/84(1.5%) , 3.558/52(0.8%) , 3.558/78(0.8%) , 3.794/65(0.3%)

Alanine (library entry number =66)
Hit ratio(% of total spectral intensity for metabolite): 94.17% (4 of 6 peaks were found)
Peaks found: chem shift/row (% of total intensity)
1.486/56(36.1%) , 1.486/74(36.1%) , 3.794/56(10.9%) , 3.794/74(10.9%)
Peaks not found: chem shift/row (% of total intensity)
3.794/93(2.9%) , 3.794/37(2.9%)

Isoleucine (library entry number =68)
Hit ratio(% of total spectral intensity for metabolite): 75.57% (5 of 22 peaks were found)
Peaks found: chem shift/row (% of total intensity)
0.942/65(20.1%) , 1.014/56(19.2%) , 1.014/74(19.2%) , 0.942/46(8.5%) , 0.942/84(8.5%)
Peaks not found: chem shift/row (% of total intensity)
3.677/60(6.8%) , 3.677/70(6.8%) , 1.263/45(0.9%) , 1.263/85(0.9%) , 1.263/81(0.8%) , 1.263/49(0.8%) , 1.263/27(0.8%) , 1.263/103(0.8%) , 1.263/61(0.8%) , 1.263/69(0.8%) , 1.472/65(0.8%) , 1.472/79(0.6%) , 1.472/51(0.6%) , 1.472/98(0.6%) , 1.472/32(0.6%) , 1.472/44(0.5%) , 1.472/86(0.5%)

Glycine (library entry number =80)
Hit ratio(% of total spectral intensity for metabolite): 90% (1 of 1 peaks were found)
Peaks found: chem shift/row (% of total intensity)
3.571/65(100%)
Peaks not found: chem shift/row (% of total intensity)


Taurine (library entry number =181)
Hit ratio(% of total spectral intensity for metabolite): 67.93% (4 of 6 peaks were found)
Peaks found: chem shift/row (% of total intensity)
3.429/65(25.2%) , 3.272/65(19.1%) , 3.272/48(11.8%) , 3.272/82(11.8%)
Peaks not found: chem shift/row (% of total intensity)
3.429/48(16%) , 3.429/82(16%)

Glutathione (oxidised) (library entry number =91)
Hit ratio(% of total spectral intensity for metabolite): 57.11% (24 of 50 peaks were found)
Peaks found: chem shift/row (% of total intensity)
3.781/65(15.8%) , 3.781/81(5.7%) , 3.781/49(5.7%) , 2.171/57(3.7%) , 2.171/73(3.7%) , 2.515/65(2.3%) , 2.515/65(2.1%) , 2.54/65(2%) , 2.54/65(2%) , 2.171/37(1.8%) , 2.171/93(1.8%) , 2.54/45(1.3%) , 2.54/85(1.3%) , 2.54/45(1.2%) , 2.54/85(1.2%) , 3.811/64.5(1.2%) , 3.8/64.5(1.2%) , 3.769/64.5(1.1%) , 3.781/64.5(1%) , 2.502/62(0.3%) , 2.502/68(0.3%) , 2.502/61.5(0.2%) , 2.502/68.5(0.2%) , 2.54/103.5(0.2%)
Peaks not found: chem shift/row (% of total intensity)
2.971/47(4.1%) , 2.971/83(4.1%) , 3.306/47(3.7%) , 3.306/83(3.7%) , 3.317/47(3.4%) , 3.317/83(3.4%) , 2.991/47(3.3%) , 2.991/83(3.3%) , 5.716/65(1.9%) , 2.54/76(1.6%) , 2.54/54(1.6%) , 2.515/45(1.2%) , 2.515/85(1.2%) , 2.515/45(1.1%) , 2.515/85(1.1%) , 2.54/33(0.9%) , 2.54/97(0.9%) , 2.54/13.5(0.4%) , 2.54/116(0.4%) , 2.515/103(0.2%) , 2.515/26(0.2%) , 2.54/61(0.2%) , 2.54/69(0.2%) , 2.54/27(0.2%) , 2.524/61(0.2%) , 2.524/69(0.2%)

Creatinine (library entry number =29)
Hit ratio(% of total spectral intensity for metabolite): 69.86% (1 of 3 peaks were found)
Peaks found: chem shift/row (% of total intensity)
3.048/65(69.9%)
Peaks not found: chem shift/row (% of total intensity)
4.065/66(15.1%) , 4.065/64(15.1%)

Carnitine (library entry number =120)
Hit ratio(% of total spectral intensity for metabolite): 94% (4 of 8 peaks were found)
Peaks found: chem shift/row (% of total intensity)
3.225/65(85.7%) , 3.429/65(4.1%) , 2.436/58(2.1%) , 2.436/72(2.1%)
Peaks not found: chem shift/row (% of total intensity)
2.45/73(2%) , 2.45/57(2%) , 3.435/70(1%) , 3.435/60(1%)

Glutathione (reduced) (library entry number =92)
Hit ratio(% of total spectral intensity for metabolite): 63.29% (19 of 43 peaks were found)
Peaks found: chem shift/row (% of total intensity)
3.791/65(14.2%) , 3.781/65(13.5%) , 2.166/73.5(4.9%) , 2.166/56(4.9%) , 3.791/49(4.2%) , 3.791/81(4.2%) , 3.781/49(4.1%) , 3.781/81(4.1%) , 2.955/81(1.6%) , 2.955/49(1.6%) , 2.955/48(1%) , 2.955/47.5(0.9%) , 2.955/82(0.9%) , 2.54/65.5(0.7%) , 2.568/65.5(0.6%) , 2.568/65.5(0.6%) , 2.955/82.5(0.6%) , 2.54/64.5(0.4%) , 2.54/64(0.3%)
Peaks not found: chem shift/row (% of total intensity)
2.558/71.5(3.5%) , 2.558/58(3.5%) , 2.966/46.5(2%) , 2.966/82.5(2%) , 2.983/82(1.9%) , 2.983/46.5(1.9%) , 2.166/37(1.6%) , 2.166/92(1.6%) , 2.977/82(1.6%) , 2.977/47.5(1.6%) , 2.976/82(1.6%) , 2.976/47.5(1.6%) , 2.963/47(1.5%) , 2.963/83(1.5%) , 3.305/46.5(1.4%) , 3.305/83.5(1.4%) , 3.317/84(1.3%) , 3.317/46(1.3%) , 2.966/52.5(0.8%) , 2.966/75.5(0.7%) , 2.558/91(0.7%) , 2.558/39(0.7%) , 2.964/46(0.4%) , 2.964/83.5(0.4%)

3-Methylhistidine (library entry number =74)
Hit ratio(% of total spectral intensity for metabolite): 86.95% (7 of 15 peaks were found)
Peaks found: chem shift/row (% of total intensity)
3.741/65(71%) , 3.962/82(5.3%) , 3.962/48(5.3%) , 3.314/52(1.5%) , 3.314/78(1.5%) , 3.264/76(1.2%) , 3.264/54(1.2%)
Peaks not found: chem shift/row (% of total intensity)
3.962/64(5.1%) , 3.314/93(1.4%) , 3.314/37(1.4%) , 8.069/68(1.2%) , 8.069/61.5(1.2%) , 3.264/35(0.9%) , 3.264/95(0.9%) , 7.131/65(0.9%)

Porphobilinogen (library entry number =170)
Hit ratio(% of total spectral intensity for metabolite): 80.8% (4 of 8 peaks were found)
Peaks found: chem shift/row (% of total intensity)
3.415/65(40.6%) , 4.169/65(19.7%) , 2.397/45.5(10.2%) , 2.397/84.5(10.2%)
Peaks not found: chem shift/row (% of total intensity)
2.397/64.5(6.4%) , 2.66/85(5.2%) , 2.66/45(5.2%) , 2.66/65(2.5%)

Acetic acid (library entry number =117)
Hit ratio(% of total spectral intensity for metabolite): 90% (1 of 1 peaks were found)
Peaks found: chem shift/row (% of total intensity)
1.925/65(100%)
Peaks not found: chem shift/row (% of total intensity)


Argininosuccinic acid (library entry number =109)
Hit ratio(% of total spectral intensity for metabolite): 60.52% (14 of 35 peaks were found)
Peaks found: chem shift/row (% of total intensity)
6.526/65(19.9%) , 3.781/65(5.8%) , 2.671/44(3.3%) , 2.671/86(3.3%) , 2.671/45(3.2%) , 2.671/85(3.2%) , 2.671/44(3.1%) , 2.671/86(3.1%) , 2.671/47.5(3.1%) , 2.671/82.5(3.1%) , 3.781/81(2.9%) , 3.781/49(2.9%) , 2.366/58.5(1.8%) , 2.366/71(1.8%)
Peaks not found: chem shift/row (% of total intensity)
3.286/65(5.9%) , 2.68/45(3.1%) , 2.68/85(3.1%) , 2.379/45.5(2.5%) , 2.379/84.5(2.5%) , 2.359/45(2.4%) , 2.359/85(2.4%) , 2.827/48(2%) , 2.827/82(2%) , 2.366/97.5(1.7%) , 2.366/32(1.7%) , 2.827/40(1.4%) , 2.827/89.5(1.4%) , 4.307/74(1.3%) , 4.307/56(1.3%) , 3.286/83(1.1%) , 3.286/47(1.1%) , 4.307/48(1.1%) , 4.307/82(1.1%) , 2.366/38.5(0.2%) , 2.366/92(0.2%)

N-Acetylaspartate (NAA) (library entry number =86)
Hit ratio(% of total spectral intensity for metabolite): 82.95% (5 of 13 peaks were found)
Peaks found: chem shift/row (% of total intensity)
2.026/65(79.5%) , 2.505/57(0.9%) , 2.505/72(0.9%) , 2.505/32.5(0.9%) , 2.505/97(0.9%)
Peaks not found: chem shift/row (% of total intensity)
2.491/45(2.5%) , 2.491/85(2.5%) , 2.51/45(2.4%) , 2.51/85(2.4%) , 2.691/44(1.8%) , 2.691/86(1.8%) , 2.701/84(1.8%) , 2.701/46(1.8%)

Uridine 5-diphosphoglucose (library entry number =165)
Hit ratio(% of total spectral intensity for metabolite): 76.45% (17 of 35 peaks were found)
Peaks found: chem shift/row (% of total intensity)
7.95/75(17.7%) , 7.95/55(17.7%) , 5.987/75(13.3%) , 5.987/55(13.3%) , 3.781/65(3.8%) , 3.475/65(2.6%) , 3.794/55(1%) , 3.794/75(1%) , 3.549/56.5(0.7%) , 3.549/73.5(0.7%) , 3.549/48(0.7%) , 3.549/81.5(0.7%) , 3.549/48(0.7%) , 3.549/82(0.7%) , 3.549/48(0.7%) , 3.549/56(0.6%) , 3.549/73(0.6%)
Peaks not found: chem shift/row (% of total intensity)
3.781/41(3%) , 3.781/89(3%) , 3.475/89(2.1%) , 3.475/40.5(2.1%) , 5.995/65(1.9%) , 3.87/46(1.2%) , 3.87/83(1.2%) , 5.6/60.5(1.2%) , 5.6/69.5(1.2%) , 5.614/60.5(1.2%) , 5.614/69.5(1.2%) , 5.995/55(1%) , 5.995/75(1%) , 5.987/64.5(0.7%) , 3.794/42.5(0.3%) , 3.794/87.5(0.3%) , 3.87/51.5(0.3%) , 3.87/78.5(0.3%)

Methyl isobutyric acid (library entry number =198)
Hit ratio(% of total spectral intensity for metabolite): 67.86% (2 of 8 peaks were found)
Peaks found: chem shift/row (% of total intensity)
1.148/56(33.9%) , 1.148/74(33.9%)
Peaks not found: chem shift/row (% of total intensity)
3.702/65(27.6%) , 2.641/65(1.5%) , 2.641/47(1.1%) , 2.641/83(1.1%) , 2.641/101(0.4%) , 2.641/29(0.4%)

Valine (library entry number =36)
Hit ratio(% of total spectral intensity for metabolite): 74.04% (4 of 14 peaks were found)
Peaks found: chem shift/row (% of total intensity)
0.994/56(19%) , 0.994/74(19%) , 1.046/56(18%) , 1.046/74(18%)
Peaks not found: chem shift/row (% of total intensity)
3.617/59(10.4%) , 3.617/71(10.4%) , 2.276/59(1%) , 2.276/71(1%) , 2.276/41(0.7%) , 2.276/89(0.7%) , 2.276/53(0.7%) , 2.276/77(0.7%) , 2.276/35(0.2%) , 2.276/95(0.2%)

Creatine (library entry number =122)
Hit ratio(% of total spectral intensity for metabolite): 100% (2 of 2 peaks were found)
Peaks found: chem shift/row (% of total intensity)
3.042/65(77.9%) , 3.939/65(22.1%)
Peaks not found: chem shift/row (% of total intensity)


Pyroglutamic acid (library entry number =127)
Hit ratio(% of total spectral intensity for metabolite): 61.28% (13 of 80 peaks were found)
Peaks found: chem shift/row (% of total intensity)
2.408/65(11.4%) , 2.408/65(9.9%) , 2.408/86(8.8%) , 2.408/44(8.8%) , 2.408/86(7.5%) , 2.408/44(7.5%) , 2.505/71(1.9%) , 2.505/59(1.9%) , 2.385/65(0.9%) , 4.188/61(0.8%) , 4.188/69(0.8%) , 4.188/46(0.8%) , 2.054/65(0.2%)
Peaks not found: chem shift/row (% of total intensity)
2.038/75(2%) , 2.038/55(2%) , 2.505/38(1.7%) , 2.505/92(1.7%) , 2.038/63.5(1.5%) , 2.038/66.5(1.5%) , 2.038/42(1.5%) , 2.038/88(1.5%) , 2.505/17(1.1%) , 2.505/112(1.1%) , 2.038/22(0.9%) , 2.038/108(0.9%) , 2.505/80(0.9%) , 2.505/49.5(0.9%) , 2.038/96(0.8%) , 2.038/34(0.8%) , 4.188/84(0.8%) , 2.03/64(0.7%) , 2.03/66(0.7%) , 2.525/54(0.6%) , 2.525/75(0.6%) , 2.501/48(0.6%) , 2.501/81.5(0.6%) , 2.499/65(0.5%) , 2.501/65(0.5%) , 2.501/62(0.4%) , 2.501/68(0.4%) , 2.499/48(0.4%) , 2.499/81.5(0.4%) , 2.496/75(0.4%) , 2.496/55(0.4%) , 2.519/48.5(0.4%) , 2.519/81.5(0.4%) , 2.494/75.5(0.4%) , 2.494/54.5(0.4%) , 2.03/48(0.4%) , 2.03/82(0.4%) , 2.499/75.5(0.4%) , 2.499/54.5(0.4%) , 2.519/65(0.4%) , 2.519/63(0.4%) , 2.519/67(0.4%) , 2.03/71(0.3%) , 2.03/59(0.3%) , 2.03/46(0.3%) , 2.03/84(0.3%) , 2.501/59(0.3%) , 2.501/71(0.3%) , 2.501/75(0.3%) , 2.501/55(0.3%) , 2.519/54.5(0.3%) , 2.519/75(0.3%) , 2.03/29.5(0.2%) , 2.03/100.5(0.2%) , 2.501/101.5(0.2%) , 2.501/28(0.2%) , 2.496/48(0.2%) , 2.496/82(0.2%) , 2.03/55(0.2%) , 2.03/75(0.2%) , 2.519/28(0.2%) , 2.519/101(0.2%) , 2.525/68.5(0.2%) , 2.525/62(0.2%) , 2.525/65(0.1%) , 2.501/35.5(0.1%) , 2.501/94.5(0.1%)

Malonyl coenzyme A (library entry number =145)
Hit ratio(% of total spectral intensity for metabolite): 54.28% (5 of 25 peaks were found)
Peaks found: chem shift/row (% of total intensity)
3.544/65(22.9%) , 8.279/65(16.7%) , 3.137/65(12.7%) , 2.439/65(1.4%) , 2.661/65(0.6%)
Peaks not found: chem shift/row (% of total intensity)
8.551/65(10%) , 0.724/65(7.2%) , 0.862/65(5.3%) , 6.178/65(4.6%) , 6.164/65(4.2%) , 4.004/65(3.1%) , 3.031/65(1.9%) , 3.677/65(1.8%) , 3.031/82(1%) , 3.031/48(1%) , 0.737/65(0.9%) , 2.353/65(0.8%) , 3.353/57(0.7%) , 3.353/73(0.7%) , 2.622/65(0.7%) , 2.439/48(0.5%) , 2.439/82(0.5%) , 0.846/65(0.4%) , 3.353/89(0.3%) , 3.353/41(0.3%)

Tyrosine (library entry number =208)
Hit ratio(% of total spectral intensity for metabolite): 64.59% (6 of 18 peaks were found)
Peaks found: chem shift/row (% of total intensity)
6.908/76(20.3%) , 6.908/54(20.3%) , 7.198/54(10.5%) , 7.198/76(10.5%) , 3.06/56(1.5%) , 3.06/74(1.5%)
Peaks not found: chem shift/row (% of total intensity)
3.947/62(7.1%) , 3.947/68(7.1%) , 3.947/48.5(5.5%) , 3.947/81.5(5.5%) , 6.908/47(1.6%) , 6.908/83(1.6%) , 3.06/36(1.4%) , 3.06/94(1.4%) , 3.202/90(1%) , 3.202/40(1%) , 3.202/53(1%) , 3.202/77(1%)

Uridine-5-diphospho-N-acetylglucosamine (library entry number =171)
Hit ratio(% of total spectral intensity for metabolite): 91.2% (6 of 13 peaks were found)
Peaks found: chem shift/row (% of total intensity)
2.085/65(51.5%) , 7.95/55(11%) , 7.95/75(11%) , 5.976/55(8%) , 5.976/75(8%) , 3.811/65(1.5%)
Peaks not found: chem shift/row (% of total intensity)
3.561/65(1.7%) , 5.976/65(1.3%) , 5.989/65(1.2%) , 3.811/41(1.2%) , 3.811/89(1.2%) , 3.561/89.5(1.1%) , 3.561/40.5(1.1%)

Methionine (library entry number =82)
Hit ratio(% of total spectral intensity for metabolite): 95.05% (4 of 7 peaks were found)
Peaks found: chem shift/row (% of total intensity)
2.144/65(80.1%) , 2.649/65(6%) , 2.649/84(4.4%) , 2.649/46(4.4%)
Peaks not found: chem shift/row (% of total intensity)
3.863/81(1.7%) , 3.863/49(1.7%) , 3.863/65(1.5%)

Citric acid (library entry number =14)
Hit ratio(% of total spectral intensity for metabolite): 100% (4 of 4 peaks were found)
Peaks found: chem shift/row (% of total intensity)
2.542/46(26.2%) , 2.542/84(26.2%) , 2.671/46(23.8%) , 2.671/84(23.8%)
Peaks not found: chem shift/row (% of total intensity)


Succinic acid (library entry number =152)
Hit ratio(% of total spectral intensity for metabolite): 90% (1 of 1 peaks were found)
Peaks found: chem shift/row (% of total intensity)
2.408/65(100%)
Peaks not found: chem shift/row (% of total intensity)


Formic acid (library entry number =148)
Hit ratio(% of total spectral intensity for metabolite): 90% (1 of 1 peaks were found)
Peaks found: chem shift/row (% of total intensity)
8.461/65(100%)
Peaks not found: chem shift/row (% of total intensity)


Glycolic acid (library entry number =53)
Hit ratio(% of total spectral intensity for metabolite): 90% (1 of 1 peaks were found)
Peaks found: chem shift/row (% of total intensity)
3.951/65(100%)
Peaks not found: chem shift/row (% of total intensity)


Tartaric acid (library entry number =153)
Hit ratio(% of total spectral intensity for metabolite): 90% (1 of 1 peaks were found)
Peaks found: chem shift/row (% of total intensity)
4.331/65(100%)
Peaks not found: chem shift/row (% of total intensity)


Ornithine (library entry number =79)
Hit ratio(% of total spectral intensity for metabolite): 58.34% (4 of 23 peaks were found)
Peaks found: chem shift/row (% of total intensity)
3.067/65(25.1%) , 3.791/65(17.4%) , 3.791/49(7.9%) , 3.791/81(7.9%)
Peaks not found: chem shift/row (% of total intensity)
3.067/84(16.7%) , 3.067/46(16.7%) , 1.949/65(0.9%) , 1.836/103(0.8%) , 1.836/27(0.8%) , 1.946/53(0.6%) , 1.946/78(0.5%) , 1.841/62(0.5%) , 1.841/68(0.5%) , 1.949/31(0.5%) , 1.949/40(0.4%) , 1.946/41(0.4%) , 1.946/40(0.4%) , 1.946/100(0.4%) , 1.946/31(0.4%) , 1.949/53(0.3%) , 1.949/77(0.3%) , 1.949/72(0.3%) , 1.949/57(0.3%)

N-Acetylneuraminic acid (library entry number =193)
Hit ratio(% of total spectral intensity for metabolite): 73.89% (10 of 27 peaks were found)
Peaks found: chem shift/row (% of total intensity)
2.062/65(59.8%) , 3.625/58(2%) , 3.625/72(2%) , 3.851/53(1.9%) , 3.851/77(1.9%) , 3.992/51.5(1.8%) , 3.992/78.5(1.8%) , 3.769/65(1.4%) , 3.769/49(0.7%) , 3.769/81(0.7%)
Peaks not found: chem shift/row (% of total intensity)
2.046/65(5.9%) , 3.625/42(1.8%) , 3.625/88(1.8%) , 1.83/65(1.7%) , 2.238/65(1.7%) , 3.851/46(1.5%) , 3.851/84(1.5%) , 2.222/55(1.3%) , 2.222/75(1.3%) , 1.83/96(1.1%) , 1.83/34(1.1%) , 2.222/88(1%) , 2.222/42(1%) , 3.769/58.5(0.9%) , 3.769/71.5(0.9%) , 3.769/88(0.7%) , 3.769/42(0.7%)

Propionic acid (library entry number =154)
Hit ratio(% of total spectral intensity for metabolite): 91.37% (5 of 7 peaks were found)
Peaks found: chem shift/row (% of total intensity)
1.059/65(33.9%) , 1.059/45(14.4%) , 1.059/85(14.4%) , 2.187/55(14.3%) , 2.187/75(14.3%)
Peaks not found: chem shift/row (% of total intensity)
2.187/94(4.3%) , 2.187/36(4.3%)

Pyruvic acid (library entry number =101)
Hit ratio(% of total spectral intensity for metabolite): 90% (1 of 1 peaks were found)
Peaks found: chem shift/row (% of total intensity)
2.371/65(100%)
Peaks not found: chem shift/row (% of total intensity)


Ethylenediaminetetraacetic acid (EDTA) (library entry number =140)
Hit ratio(% of total spectral intensity for metabolite): 100% (2 of 2 peaks were found)
Peaks found: chem shift/row (% of total intensity)
3.646/65(73.8%) , 3.272/65(26.2%)
Peaks not found: chem shift/row (% of total intensity)


Uridine 5-triphosphate (library entry number =183)
Hit ratio(% of total spectral intensity for metabolite): 70.54% (3 of 8 peaks were found)
Peaks found: chem shift/row (% of total intensity)
7.989/55(23.9%) , 5.987/55(23.3%) , 5.987/75(23.3%)
Peaks not found: chem shift/row (% of total intensity)
7.989/75(23.9%) , 6/64.5(3.2%) , 5.987/64.5(0.8%) , 4.419/58.5(0.8%) , 4.419/71(0.8%)

Butyric acid (library entry number =119)
Hit ratio(% of total spectral intensity for metabolite): 40.12% (2 of 12 peaks were found)
Peaks found: chem shift/row (% of total intensity)
0.898/65(28.6%) , 2.162/65(11.5%)
Peaks not found: chem shift/row (% of total intensity)
0.898/84(12%) , 0.898/46(12%) , 2.162/84(7.9%) , 2.162/46(7.9%) , 1.561/56(6%) , 1.561/74(6%) , 1.561/93(3.3%) , 1.561/37(3.3%) , 1.561/112(0.7%) , 1.561/18(0.7%)

N-acetylglucosamine-1-phosphate (library entry number =175)
Hit ratio(% of total spectral intensity for metabolite): 94.07% (7 of 11 peaks were found)
Peaks found: chem shift/row (% of total intensity)
2.07/65(81.8%) , 3.811/65(3.3%) , 3.504/65(2.9%) , 3.504/89(1.9%) , 3.504/41(1.9%) , 3.778/56(1.1%) , 3.778/74(1.1%)
Peaks not found: chem shift/row (% of total intensity)
3.811/40(2%) , 3.811/90(2%) , 3.778/42.5(1%) , 3.778/87.5(1%)

Anserine nitrate (library entry number =15)
Hit ratio(% of total spectral intensity for metabolite): 68.88% (13 of 42 peaks were found)
Peaks found: chem shift/row (% of total intensity)
3.781/65(49.3%) , 3.225/63.5(3.9%) , 3.225/66.5(3.9%) , 3.037/85(1.3%) , 3.037/45(1.3%) , 3.037/85(1.3%) , 3.037/45(1.3%) , 2.661/45(1.2%) , 2.661/85(1.2%) , 2.701/65(1.2%) , 2.649/65(1%) , 2.661/65(1%) , 3.206/65(0.9%)
Peaks not found: chem shift/row (% of total intensity)
3.227/44.5(2%) , 3.227/85.5(2%) , 3.225/49.5(2%) , 3.225/80.5(2%) , 2.659/44(1.7%) , 2.659/86(1.7%) , 3.235/84.5(1.5%) , 3.235/45.5(1.5%) , 3.24/84.5(1.5%) , 3.24/45.5(1.5%) , 2.701/46.5(1.1%) , 2.701/83.5(1.1%) , 2.681/65(1%) , 2.723/45(0.9%) , 2.723/85(0.9%) , 2.723/43(0.8%) , 2.723/86.5(0.8%) , 2.681/85.5(0.8%) , 2.706/25(0.6%) , 2.706/104(0.6%) , 2.709/64(0.6%) , 2.659/61(0.6%) , 2.659/69(0.6%) , 2.661/103(0.6%) , 2.661/26.5(0.6%) , 2.709/44.5(0.6%) , 2.709/85.5(0.6%) , 2.659/102(0.5%) , 2.659/27(0.5%)

Ergothioneine (library entry number =1)
Hit ratio(% of total spectral intensity for metabolite): 89.35% (3 of 7 peaks were found)
Peaks found: chem shift/row (% of total intensity)
3.272/65(85.6%) , 3.893/75(1.9%) , 3.893/55(1.9%)
Peaks not found: chem shift/row (% of total intensity)
6.805/64(3.5%) , 6.805/66(3.5%) , 3.893/85(1.8%) , 3.893/45(1.8%)

4-Methyl-2-oxovaleric acid (library entry number =98)
Hit ratio(% of total spectral intensity for metabolite): 72.42% (3 of 9 peaks were found)
Peaks found: chem shift/row (% of total intensity)
0.94/73.5(35.7%) , 0.94/56.5(35.7%) , 2.098/65(0.9%)
Peaks not found: chem shift/row (% of total intensity)
2.614/56(12.6%) , 2.614/74(12.6%) , 2.098/48(0.8%) , 2.098/82(0.8%) , 2.098/100(0.4%) , 2.098/30(0.4%)

Oxoglutaric acid (a-Ketogluturate) (library entry number =3)
Hit ratio(% of total spectral intensity for metabolite): 55.4% (2 of 6 peaks were found)
Peaks found: chem shift/row (% of total intensity)
2.439/65(28%) , 3.014/65(27.4%)
Peaks not found: chem shift/row (% of total intensity)
2.439/83(11.3%) , 2.439/47(11.3%) , 3.014/47(11%) , 3.014/83(11%)

Ethanol (library entry number =203)
Hit ratio(% of total spectral intensity for metabolite): 91.16% (5 of 7 peaks were found)
Peaks found: chem shift/row (% of total intensity)
1.19/65(31.3%) , 1.19/83(15.6%) , 1.19/47(15.6%) , 3.663/56(14.4%) , 3.663/74(14.4%)
Peaks not found: chem shift/row (% of total intensity)
3.663/38(4.4%) , 3.663/92(4.4%)

2-Aminoisobutyric acid (library entry number =33)
Hit ratio(% of total spectral intensity for metabolite): 90% (1 of 1 peaks were found)
Peaks found: chem shift/row (% of total intensity)
1.493/65(100%)
Peaks not found: chem shift/row (% of total intensity)


Uridine-5-diphosphoglucuronic acid (library entry number =184)
Hit ratio(% of total spectral intensity for metabolite): 60.53% (8 of 36 peaks were found)
Peaks found: chem shift/row (% of total intensity)
7.95/55(14.1%) , 7.95/75(14.1%) , 5.987/75(11.4%) , 5.987/55(11.4%) , 3.517/65(5.1%) , 3.791/65(3.5%) , 3.512/75.5(0.4%) , 3.512/54(0.4%)
Peaks not found: chem shift/row (% of total intensity)
4.146/78(4.4%) , 4.146/52(4.4%) , 3.791/89(2.9%) , 3.791/41(2.9%) , 3.517/40(2.8%) , 3.517/90(2.8%) , 5.619/69(1.8%) , 5.619/61(1.8%) , 5.634/69(1.8%) , 5.634/61(1.8%) , 3.59/48(0.9%) , 3.59/82(0.9%) , 3.598/82(0.9%) , 3.598/48(0.9%) , 6.001/65(0.9%) , 3.59/57(0.8%) , 3.59/73(0.8%) , 3.598/57(0.8%) , 3.598/73(0.8%) , 4.379/59.5(0.7%) , 4.379/70.5(0.7%) , 6.001/55(0.6%) , 6.001/75(0.6%) , 3.531/53(0.5%) , 3.531/77(0.5%) , 5.987/63.5(0.2%) , 5.987/66.5(0.2%) , 3.531/65(0.2%)

Histamine (library entry number =94)
Hit ratio(% of total spectral intensity for metabolite): 50.81% (4 of 12 peaks were found)
Peaks found: chem shift/row (% of total intensity)
3.313/65(28.7%) , 3.042/65(9.4%) , 8.146/65(6.5%) , 8.146/65(6.3%)
Peaks not found: chem shift/row (% of total intensity)
3.313/83(12%) , 3.313/47(12%) , 7.977/65(6.2%) , 7.158/65(4.3%) , 3.042/47(3.7%) , 3.042/83(3.7%) , 7.158/62(3.6%) , 7.158/68(3.6%)

Homovanillic acid (library entry number =59)
Hit ratio(% of total spectral intensity for metabolite): 64.55% (2 of 10 peaks were found)
Peaks found: chem shift/row (% of total intensity)
3.87/65(52.6%) , 3.457/65(11.9%)
Peaks not found: chem shift/row (% of total intensity)
6.882/75(9.1%) , 6.882/55(9.1%) , 6.953/64(3.6%) , 6.953/66(3.6%) , 6.782/56(2.5%) , 6.782/74(2.5%) , 6.782/77(2.5%) , 6.782/53(2.5%)

Pantothenic acid (library entry number =99)
Hit ratio(% of total spectral intensity for metabolite): 53.38% (3 of 15 peaks were found)
Peaks found: chem shift/row (% of total intensity)
0.898/65(24.2%) , 0.934/65(20.8%) , 3.992/65(8.4%)
Peaks not found: chem shift/row (% of total intensity)
2.423/65(8.5%) , 3.404/79(6.9%) , 3.404/51(6.9%) , 3.522/79(4.5%) , 3.522/51(4.5%) , 2.423/47.5(3.5%) , 2.423/82.5(3.5%) , 3.447/72.5(2.6%) , 3.447/57.5(2.6%) , 3.447/40(1.3%) , 3.447/90(1.3%) , 3.447/65(0.3%)

Methylamine (library entry number =76)
Hit ratio(% of total spectral intensity for metabolite): 90% (1 of 1 peaks were found)
Peaks found: chem shift/row (% of total intensity)
2.605/65(100%)
Peaks not found: chem shift/row (% of total intensity)


N-Acetylglucosamine (library entry number =174)
Hit ratio(% of total spectral intensity for metabolite): 89.91% (4 of 9 peaks were found)
Peaks found: chem shift/row (% of total intensity)
2.062/65(85.5%) , 3.781/65(2.4%) , 3.794/56(1%) , 3.794/74(1%)
Peaks not found: chem shift/row (% of total intensity)
3.497/65(2.8%) , 3.781/40(1.9%) , 3.781/90(1.9%) , 3.497/89(1.8%) , 3.497/41(1.8%)

Cysteamine (library entry number =150)
Hit ratio(% of total spectral intensity for metabolite): 56.88% (2 of 6 peaks were found)
Peaks found: chem shift/row (% of total intensity)
3.398/65(32.3%) , 3.042/65(24.6%)
Peaks not found: chem shift/row (% of total intensity)
3.398/48(12.2%) , 3.398/82(12.2%) , 3.042/48(9.3%) , 3.042/82(9.3%)

________________________________________________________________________________________________________________

Table 3.  Information to help in the interpretation of the pJRES graphical output of the analysis.
For each peak in the estimate pJRES spectrum (visible in yellow in the associated graphical output file) is given
the chemical shift, intensity and contributing metabolites with percentage contributions.
This table is ordered by intensity, with the most intense estimated pJRES peak detailed first.

Chemical shift	Intensity of estimated pJRES	Contributing metabolites/percentages
3.237	0.2531	Glycerophosphorylcholine(94%); Phosphoethanolamine(4.7%); Carnitine(1.3%); Anserine nitrate(0%); Taurine(0%); Ergothioneine(0%); Ethylenediaminetetraacetic acid (EDTA)(0%); 
1.332	0.1995	Lactic acid(100%); 
3.572	0.06614	Glycine(50.8%); Glucose-6-phosphate(33.7%); Fructose(15.4%); Malonyl coenzyme A(0.1%); Sucrose-6-phosphate(0%); Uridine-5-diphospho-N-acetylglucosamine(0%); Ethylenediaminetetraacetic acid (EDTA)(0%); 
1.147	0.03747	Methyl isobutyric acid(100%); Ethanol(0%); 
3.782	0.03298	Glutamine(45.4%); Glutathione (oxidised)(18.6%); Glutathione (reduced)(9.5%); Glycerol-3-phosphate(6.6%); Trehalose-6-phosphate(5.8%); Uridine 5-diphosphoglucose(4.8%); Argininosuccinic acid(4.7%); Alanine(2%); Anserine nitrate(1.5%); Lysine(0.6%); Ornithine(0.2%); Sucrose-6-phosphate(0.2%); N-Acetylglucosamine(0%); N-acetylglucosamine-1-phosphate(0%); Uridine-5-diphosphoglucuronic acid(0%); 
3.692	0.03184	Glycerol-3-phosphate(83.8%); Methyl isobutyric acid(7.8%); Trehalose-6-phosphate(6.7%); Isoleucine(0.9%); Fructose(0.7%); Ethylenediaminetetraacetic acid (EDTA)(0%); Ethanol(0%); 
3.042	0.03162	Creatine(38.1%); Lysine(34.4%); Creatinine(26.9%); Cysteamine(0.2%); Histamine(0.2%); Malonyl coenzyme A(0.1%); Anserine nitrate(0%); Ornithine(0%); Oxoglutaric acid (a-Ketogluturate)(0%); 
1.927	0.03149	Acetic acid(100%); 
3.277	0.03082	Glucose-6-phosphate(71.9%); Taurine(17.3%); Glycerophosphorylcholine(5.4%); Ethylenediaminetetraacetic acid (EDTA)(2.3%); Ergothioneine(2.1%); Argininosuccinic acid(0.7%); Carnitine(0.3%); Histamine(0%); 
3.612	0.02949	Glycerol-3-phosphate(78%); Valine(10.1%); Trehalose-6-phosphate(9.8%); Fructose(1.8%); Glycine(0.2%); Ethylenediaminetetraacetic acid (EDTA)(0.1%); N-Acetylneuraminic acid(0%); Glucosamine-6-phosphate(0%); 
3.502	0.0277	Glucose-6-phosphate(98.2%); Trehalose-6-phosphate(1.5%); N-acetylglucosamine-1-phosphate(0.3%); N-Acetylglucosamine(0%); Glycine(0%); Malonyl coenzyme A(0%); Uridine-5-diphosphoglucuronic acid(0%); 
4.122	0.0275	Lactic acid(98.9%); Fructose(1.1%); 
3.992	0.02526	Phosphoethanolamine(63.7%); Glucose-6-phosphate(34.6%); N-Acetylneuraminic acid(0.8%); Asparagine(0.4%); Malonyl coenzyme A(0.4%); Pantothenic acid(0.1%); Glycolic acid(0%); Fructose(0%); 
3.292	0.02374	Glucose-6-phosphate(93.7%); Glycerophosphorylcholine(3.5%); Taurine(1.1%); Argininosuccinic acid(0.8%); Glutathione (oxidised)(0.5%); Ethylenediaminetetraacetic acid (EDTA)(0.1%); Carnitine(0.1%); Ergothioneine(0.1%); Histamine(0%); 
1.487	0.02368	Alanine(99%); 2-Aminoisobutyric acid(1%); 
0.9423	0.02291	Isoleucine(91.9%); 4-Methyl-2-oxovaleric acid(5.6%); Leucine(2.4%); Pantothenic acid(0.1%); Valine(0%); Butyric acid(0%); 
3.732	0.02269	Glucose-6-phosphate(85.1%); 3-Methylhistidine(8.7%); Fructose(3.6%); Leucine(1.8%); Methyl isobutyric acid(0.6%); Sucrose-6-phosphate(0.2%); Glutathione (oxidised)(0%); Ethylenediaminetetraacetic acid (EDTA)(0%); 
1.012	0.02187	Isoleucine(97.2%); Valine(1.9%); Leucine(0.8%); 4-Methyl-2-oxovaleric acid(0%); Propionic acid(0%); 
3.427	0.02059	Taurine(83.4%); Carnitine(14%); Porphobilinogen(2.3%); Trehalose-6-phosphate(0.4%); 
4.007	0.01983	Glucose-6-phosphate(48.8%); Asparagine(38.9%); Glucosamine-6-phosphate(4%); Malonyl coenzyme A(3.9%); Fructose(3.8%); Phosphoethanolamine(0.5%); Glycolic acid(0%); Pantothenic acid(0%); 
3.902	0.01882	Aspartic acid(87.8%); Fructose(12.1%); Ergothioneine(0.1%); Glycolic acid(0%); Homovanillic acid(0%); Creatine(0%); 
2.027	0.01823	N-Acetylaspartate (NAA)(99.3%); Pyroglutamic acid(0.5%); N-Acetylneuraminic acid(0.2%); N-acetylglucosamine-1-phosphate(0%); N-Acetylglucosamine(0%); 
3.742	0.01662	3-Methylhistidine(78.5%); Leucine(17.5%); Glutathione (oxidised)(1.9%); Sucrose-6-phosphate(1.5%); Methyl isobutyric acid(0.4%); Fructose(0.2%); Anserine nitrate(0%); Ethylenediaminetetraacetic acid (EDTA)(0%); 
2.142	0.01628	Methionine(52.4%); Glutamine(47.3%); N-Acetylneuraminic acid(0.2%); Butyric acid(0.1%); Propionic acid(0%); 
2.677	0.01565	Aspartic acid(86.9%); Argininosuccinic acid(7.9%); Citric acid(5%); N-Acetylaspartate (NAA)(0.2%); Anserine nitrate(0.1%); 
2.407	0.01488	Succinic acid(76.2%); Pyroglutamic acid(13.1%); Glutamine(4.8%); Porphobilinogen(3%); Carnitine(2.8%); Pyruvic acid(0.1%); Pantothenic acid(0%); Oxoglutaric acid (a-Ketogluturate)(0%); 
3.982	0.01462	Phosphoethanolamine(99.3%); Glucose-6-phosphate(0.5%); Glycolic acid(0.1%); N-Acetylneuraminic acid(0.1%); Pantothenic acid(0%); 
3.802	0.01403	Glycerol-3-phosphate(44.1%); Fructose(23.9%); Sucrose-6-phosphate(20.2%); Alanine(9.3%); Glutathione (oxidised)(2%); N-acetylglucosamine-1-phosphate(0.2%); Ornithine(0.1%); Uridine-5-diphospho-N-acetylglucosamine(0.1%); Glutamine(0.1%); Anserine nitrate(0%); N-Acetylglucosamine(0%); Uridine-5-diphosphoglucuronic acid(0%); Glutathione (reduced)(0%); 
3.867	0.01237	Trehalose-6-phosphate(84.6%); Glycerol-3-phosphate(8.8%); Methionine(2.7%); Uridine 5-diphosphoglucose(2.3%); Homovanillic acid(1.3%); N-Acetylneuraminic acid(0.1%); N-Acetylglucosamine(0%); 
3.677	0.01235	Isoleucine(60.9%); Glycerol-3-phosphate(25.5%); Trehalose-6-phosphate(5%); Malonyl coenzyme A(3.8%); Fructose(2.3%); Methyl isobutyric acid(2%); Ethylenediaminetetraacetic acid (EDTA)(0.3%); Ethanol(0.1%); Glucosamine-6-phosphate(0%); 
2.457	0.01139	Glutamine(86.5%); Carnitine(13.1%); Succinic acid(0.2%); Pyroglutamic acid(0.2%); Oxoglutaric acid (a-Ketogluturate)(0.1%); 
2.817	0.009939	Aspartic acid(99.7%); Argininosuccinic acid(0.3%); 
0.9923	0.009575	Valine(92%); Isoleucine(5.9%); Leucine(2%); 4-Methyl-2-oxovaleric acid(0.1%); 
3.417	0.009295	Porphobilinogen(75.5%); Taurine(18.1%); Carnitine(5%); Trehalose-6-phosphate(1.4%); Cysteamine(0%); Pantothenic acid(0%); 
0.9723	0.008899	Leucine(94.6%); Isoleucine(2.8%); Valine(2.4%); 4-Methyl-2-oxovaleric acid(0.2%); 
1.047	0.008404	Valine(95%); Propionic acid(3.4%); Isoleucine(1.6%); 
0.9573	0.008005	Leucine(85.6%); Isoleucine(12.9%); 4-Methyl-2-oxovaleric acid(1%); Valine(0.6%); Pantothenic acid(0%); Butyric acid(0%); 
3.647	0.007167	Ethylenediaminetetraacetic acid (EDTA)(64%); Glucosamine-6-phosphate(25%); Glycerol-3-phosphate(10%); Methyl isobutyric acid(0.3%); Isoleucine(0.3%); Valine(0.3%); Ethanol(0.1%); Trehalose-6-phosphate(0%); N-Acetylneuraminic acid(0%); 
3.367	0.007114	Glucose-6-phosphate(97.6%); Glycerophosphorylcholine(2.1%); Glucosamine-6-phosphate(0.3%); Malonyl coenzyme A(0%); 
3.542	0.006873	Malonyl coenzyme A(84.1%); Fructose(5.1%); Uridine 5-diphosphoglucose(4.3%); Glucose-6-phosphate(3.7%); Glycine(2.8%); Sucrose-6-phosphate(0.1%); Uridine-5-diphosphoglucuronic acid(0%); 
7.947	0.006469	Uridine 5-diphosphoglucose(68.5%); Uridine-5-diphospho-N-acetylglucosamine(30%); Uridine-5-diphosphoglucuronic acid(1.5%); 
2.437	0.006139	Carnitine(47%); Glutamine(37.3%); Malonyl coenzyme A(9.9%); Oxoglutaric acid (a-Ketogluturate)(4.3%); Succinic acid(1%); Pyroglutamic acid(0.4%); Pyruvic acid(0%); Pantothenic acid(0%); 
3.657	0.005662	Glycerol-3-phosphate(40.5%); Trehalose-6-phosphate(35.6%); Fructose(6.7%); Ethylenediaminetetraacetic acid (EDTA)(6.3%); Glucosamine-6-phosphate(4.8%); Isoleucine(3.4%); Ethanol(1.7%); Methyl isobutyric acid(0.9%); 
2.167	0.005643	Glutathione (oxidised)(48.6%); Glutathione (reduced)(27.6%); Glutamine(14.4%); Butyric acid(5.5%); Methionine(3.1%); Propionic acid(0.8%); N-Acetylneuraminic acid(0%); 
2.372	0.005431	Pyruvic acid(83.6%); Argininosuccinic acid(15.5%); Succinic acid(0.8%); 
5.987	0.005247	Uridine 5-diphosphoglucose(82.2%); Uridine 5-triphosphate(10.7%); Uridine-5-diphospho-N-acetylglucosamine(5.6%); Uridine-5-diphosphoglucuronic acid(1.6%); 
1.057	0.005009	Propionic acid(82.6%); Valine(16.5%); Isoleucine(1%); 
3.882	0.00488	Glucosamine-6-phosphate(70%); Sucrose-6-phosphate(23.6%); Aspartic acid(3.8%); Glycerol-3-phosphate(1.3%); Trehalose-6-phosphate(0.8%); Homovanillic acid(0.2%); Ergothioneine(0.2%); N-Acetylglucosamine(0%); 
2.087	0.004678	Uridine-5-diphospho-N-acetylglucosamine(98%); N-Acetylneuraminic acid(1.1%); N-acetylglucosamine-1-phosphate(0.4%); Methionine(0.2%); N-Acetylaspartate (NAA)(0.2%); 4-Methyl-2-oxovaleric acid(0.1%); N-Acetylglucosamine(0%); 
2.957	0.004293	Asparagine(83.3%); Glucosamine-6-phosphate(13.6%); Glutathione (reduced)(2.5%); Glutathione (oxidised)(0.7%); 
8.277	0.004275	Malonyl coenzyme A(100%); 
2.867	0.004083	Asparagine(100%); 
3.947	0.00394	Glycolic acid(43.3%); Tyrosine(42.4%); Creatine(14.3%); 
4.067	0.003789	Creatinine(98.3%); Glucosamine-6-phosphate(1.7%); 
4.167	0.003734	Porphobilinogen(100%); Uridine-5-diphosphoglucuronic acid(0%); 
3.847	0.003713	Glycerol-3-phosphate(85.4%); Trehalose-6-phosphate(8.4%); N-Acetylneuraminic acid(6%); Homovanillic acid(0.1%); Methionine(0.1%); N-Acetylglucosamine(0%); 
2.972	0.003666	Glutathione (oxidised)(67.6%); Glucosamine-6-phosphate(16.5%); Glutathione (reduced)(10%); Asparagine(5.8%); Creatine(0%); Oxoglutaric acid (a-Ketogluturate)(0%); 
3.937	0.003587	Creatine(93.1%); Tyrosine(3.8%); Glycolic acid(3%); 
3.137	0.003566	Malonyl coenzyme A(94.5%); Glycerophosphorylcholine(4.3%); Carnitine(1.2%); 
2.062	0.003432	N-Acetylneuraminic acid(85.7%); N-acetylglucosamine-1-phosphate(5.2%); N-Acetylglucosamine(5.1%); N-Acetylaspartate (NAA)(2.1%); Uridine-5-diphospho-N-acetylglucosamine(1.7%); Methionine(0.1%); Pyroglutamic acid(0%); 
3.962	0.00341	3-Methylhistidine(94.3%); Glycolic acid(4.6%); Creatine(0.9%); Tyrosine(0.1%); 
6.907	0.003324	Tyrosine(100%); Homovanillic acid(0%); 
3.317	0.003229	Glutathione (oxidised)(60.8%); 3-Methylhistidine(19.3%); Glycerophosphorylcholine(10.1%); Glutathione (reduced)(8.3%); Histamine(1.3%); Ergothioneine(0.1%); Ethylenediaminetetraacetic acid (EDTA)(0.1%); 
2.642	0.003212	Methyl isobutyric acid(77.3%); Methionine(20.6%); Citric acid(1.4%); Anserine nitrate(0.4%); 4-Methyl-2-oxovaleric acid(0.2%); Methylamine(0%); 
4.032	0.003172	Fructose(91.9%); Trehalose-6-phosphate(8.1%); 
1.262	0.003007	Isoleucine(100%); 
8.552	0.002891	Malonyl coenzyme A(100%); 
2.542	0.002809	Citric acid(96.7%); Glutathione (oxidised)(2.1%); Glutathione (reduced)(1.1%); Methylamine(0%); 
8.462	0.002756	Formic acid(100%); 
6.527	0.00263	Argininosuccinic acid(100%); 
3.392	0.002564	Sucrose-6-phosphate(95.9%); Porphobilinogen(2.6%); Cysteamine(0.6%); Taurine(0.6%); Glycerophosphorylcholine(0.2%); Pantothenic acid(0.1%); 
2.187	0.002481	Propionic acid(96%); Methionine(3.3%); Glutathione (oxidised)(0.5%); Butyric acid(0.2%); 
2.512	0.002388	N-Acetylaspartate (NAA)(48%); Glutathione (oxidised)(37.8%); Pyroglutamic acid(13.1%); Citric acid(1.1%); Succinic acid(0%); 
2.487	0.00236	Glutamine(47.7%); N-Acetylaspartate (NAA)(41.8%); Carnitine(7.6%); Pyroglutamic acid(2.7%); Succinic acid(0.2%); 
0.7223	0.00225	Malonyl coenzyme A(100%); 
2.992	0.002156	Glutathione (oxidised)(93.3%); Glutathione (reduced)(5.6%); Creatine(0.7%); Oxoglutaric acid (a-Ketogluturate)(0.3%); Creatinine(0.1%); 
7.197	0.002094	Tyrosine(100%); 
0.8623	0.001856	Malonyl coenzyme A(99.6%); Butyric acid(0.3%); 4-Methyl-2-oxovaleric acid(0.1%); 
0.8973	0.001455	Butyric acid(93.4%); Pantothenic acid(6.2%); 4-Methyl-2-oxovaleric acid(0.4%); 
2.562	0.001437	Glutathione (oxidised)(68.1%); Glutathione (reduced)(24.7%); Citric acid(7.1%); 4-Methyl-2-oxovaleric acid(0.1%); Methylamine(0%); 
5.437	0.001407	Glucosamine-6-phosphate(100%); 
6.177	0.001363	Malonyl coenzyme A(100%); 
1.712	0.001312	Leucine(100%); 
5.417	0.001205	Sucrose-6-phosphate(100%); 
2.277	0.001115	Valine(100%); 
1.732	0.0011	Lysine(96.7%); Leucine(3.3%); 
2.932	0.001093	Asparagine(52.3%); Glucosamine-6-phosphate(31.7%); Glutathione (reduced)(16%); 
6.162	0.001067	Malonyl coenzyme A(100%); 
5.217	0.001034	Trehalose-6-phosphate(100%); 
3.477	0.0009549	Uridine 5-diphosphoglucose(91.5%); Trehalose-6-phosphate(8.4%); Homovanillic acid(0.1%); 
2.907	0.0009309	Asparagine(100%); 
3.487	0.0007249	Glucose-6-phosphate(90.3%); Trehalose-6-phosphate(9.5%); Uridine 5-diphosphoglucose(0.1%); N-Acetylglucosamine(0.1%); Homovanillic acid(0%); 
1.187	0.0007046	Ethanol(87.5%); Methyl isobutyric acid(12.5%); 
4.307	0.0006148	Argininosuccinic acid(99.6%); Tartaric acid(0.4%); 
5.187	0.0006115	Trehalose-6-phosphate(100%); 
3.352	0.0006005	Malonyl coenzyme A(89.6%); Glycerophosphorylcholine(10.3%); Ergothioneine(0.1%); 
1.562	0.0005963	Butyric acid(99.9%); 2-Aminoisobutyric acid(0.1%); 
5.717	0.0005715	Glutathione (oxidised)(100%); 
3.012	0.000533	Oxoglutaric acid (a-Ketogluturate)(77%); Creatinine(12.6%); Creatine(10.5%); Cysteamine(0%); 
3.457	0.0005318	Trehalose-6-phosphate(72.4%); Taurine(13.3%); Homovanillic acid(11.4%); Carnitine(2.3%); Pantothenic acid(0.6%); 
7.987	0.0005257	Uridine 5-triphosphate(99%); Histamine(1%); 
2.617	0.0005231	4-Methyl-2-oxovaleric acid(77.8%); Malonyl coenzyme A(20.5%); Methylamine(1.7%); 
2.207	0.0005047	Methionine(90.3%); Propionic acid(9.7%); N-Acetylneuraminic acid(0%); 
4.047	0.0004833	Glucose-6-phosphate(69%); Trehalose-6-phosphate(18%); Creatinine(11.2%); Fructose(1.8%); 
2.892	0.0004752	Asparagine(100%); 
4.332	0.0003971	Tartaric acid(100%); 
8.067	0.0003928	3-Methylhistidine(100%); 
2.842	0.0003816	Asparagine(100%); 
4.102	0.0003421	Lactic acid(100%); 
5.612	0.0003333	Uridine 5-diphosphoglucose(98.7%); Uridine-5-diphosphoglucuronic acid(1.3%); 
5.602	0.0003247	Uridine 5-diphosphoglucose(100%); 
1.682	0.0003232	Leucine(100%); 
4.187	0.0002532	Pyroglutamic acid(85.2%); Porphobilinogen(14.8%); 
0.7373	0.0002431	Malonyl coenzyme A(100%); 
2.222	0.000237	N-Acetylneuraminic acid(95.8%); Methionine(2.4%); Propionic acid(1.8%); 
7.132	0.0001838	3-Methylhistidine(100%); 
1.832	0.0001837	N-Acetylneuraminic acid(92.9%); Ornithine(7.1%); 
6.802	8.619e-05	Ergothioneine(100%); Homovanillic acid(0%); 
2.237	7.084e-05	N-Acetylneuraminic acid(100%); 
6.882	6.959e-05	Homovanillic acid(87.3%); Tyrosine(12.7%); 
2.717	5.367e-05	Anserine nitrate(93.7%); Citric acid(6.3%); 
1.097	4.805e-05	Methyl isobutyric acid(75.3%); Propionic acid(24.7%); 
6.782	3.588e-05	Homovanillic acid(100%); 
6.952	2.807e-05	Homovanillic acid(100%); 
8.147	2.419e-05	Histamine(100%); 
7.157	1.797e-05	Histamine(100%); 
1.852	1.334e-05	Acetic acid(100%); 
5.632	1.232e-05	Uridine-5-diphosphoglucuronic acid(100%); 
4.417	1.158e-05	Uridine 5-triphosphate(100%); 
8.237	1.004e-05	Malonyl coenzyme A(100%); 
2.732	8.551e-06	Anserine nitrate(100%); 
4.377	5.446e-06	Uridine-5-diphosphoglucuronic acid(100%); 
4.402	1.575e-06	Uridine 5-triphosphate(100%); 
1.622	1.21e-06	2-Aminoisobutyric acid(100%); 
1.412	5.158e-07	2-Aminoisobutyric acid(100%); 
________________________________________________________________________________________________________________

Table 4.  Information to help in the interpretation of the pJRES graphical output of the analysis.
For each peak in the estimate pJRES spectrum (visible in yellow in the associated graphical output file) is given
the chemical shift, intensity and contributing metabolites with percentage contributions.
This table is ordered by chemical shift, with the estimated pJRES peak having the highest chemical shift detailed first.

Chemical shift	Intensity of estimated pJRES	Contributing metabolites/percentages
8.552	0.002891	Malonyl coenzyme A(100%); 
8.462	0.002756	Formic acid(100%); 
8.277	0.004275	Malonyl coenzyme A(100%); 
8.237	1.004e-05	Malonyl coenzyme A(100%); 
8.147	2.419e-05	Histamine(100%); 
8.067	0.0003928	3-Methylhistidine(100%); 
7.987	0.0005257	Uridine 5-triphosphate(99%); Histamine(1%); 
7.947	0.006469	Uridine 5-diphosphoglucose(68.5%); Uridine-5-diphospho-N-acetylglucosamine(30%); Uridine-5-diphosphoglucuronic acid(1.5%); 
7.197	0.002094	Tyrosine(100%); 
7.157	1.797e-05	Histamine(100%); 
7.132	0.0001838	3-Methylhistidine(100%); 
6.952	2.807e-05	Homovanillic acid(100%); 
6.907	0.003324	Tyrosine(100%); Homovanillic acid(0%); 
6.882	6.959e-05	Homovanillic acid(87.3%); Tyrosine(12.7%); 
6.802	8.619e-05	Ergothioneine(100%); Homovanillic acid(0%); 
6.782	3.588e-05	Homovanillic acid(100%); 
6.527	0.00263	Argininosuccinic acid(100%); 
6.177	0.001363	Malonyl coenzyme A(100%); 
6.162	0.001067	Malonyl coenzyme A(100%); 
5.987	0.005247	Uridine 5-diphosphoglucose(82.2%); Uridine 5-triphosphate(10.7%); Uridine-5-diphospho-N-acetylglucosamine(5.6%); Uridine-5-diphosphoglucuronic acid(1.6%); 
5.717	0.0005715	Glutathione (oxidised)(100%); 
5.632	1.232e-05	Uridine-5-diphosphoglucuronic acid(100%); 
5.612	0.0003333	Uridine 5-diphosphoglucose(98.7%); Uridine-5-diphosphoglucuronic acid(1.3%); 
5.602	0.0003247	Uridine 5-diphosphoglucose(100%); 
5.437	0.001407	Glucosamine-6-phosphate(100%); 
5.417	0.001205	Sucrose-6-phosphate(100%); 
5.217	0.001034	Trehalose-6-phosphate(100%); 
5.187	0.0006115	Trehalose-6-phosphate(100%); 
4.417	1.158e-05	Uridine 5-triphosphate(100%); 
4.402	1.575e-06	Uridine 5-triphosphate(100%); 
4.377	5.446e-06	Uridine-5-diphosphoglucuronic acid(100%); 
4.332	0.0003971	Tartaric acid(100%); 
4.307	0.0006148	Argininosuccinic acid(99.6%); Tartaric acid(0.4%); 
4.187	0.0002532	Pyroglutamic acid(85.2%); Porphobilinogen(14.8%); 
4.167	0.003734	Porphobilinogen(100%); Uridine-5-diphosphoglucuronic acid(0%); 
4.122	0.0275	Lactic acid(98.9%); Fructose(1.1%); 
4.102	0.0003421	Lactic acid(100%); 
4.067	0.003789	Creatinine(98.3%); Glucosamine-6-phosphate(1.7%); 
4.047	0.0004833	Glucose-6-phosphate(69%); Trehalose-6-phosphate(18%); Creatinine(11.2%); Fructose(1.8%); 
4.032	0.003172	Fructose(91.9%); Trehalose-6-phosphate(8.1%); 
4.007	0.01983	Glucose-6-phosphate(48.8%); Asparagine(38.9%); Glucosamine-6-phosphate(4%); Malonyl coenzyme A(3.9%); Fructose(3.8%); Phosphoethanolamine(0.5%); Glycolic acid(0%); Pantothenic acid(0%); 
3.992	0.02526	Phosphoethanolamine(63.7%); Glucose-6-phosphate(34.6%); N-Acetylneuraminic acid(0.8%); Asparagine(0.4%); Malonyl coenzyme A(0.4%); Pantothenic acid(0.1%); Glycolic acid(0%); Fructose(0%); 
3.982	0.01462	Phosphoethanolamine(99.3%); Glucose-6-phosphate(0.5%); Glycolic acid(0.1%); N-Acetylneuraminic acid(0.1%); Pantothenic acid(0%); 
3.962	0.00341	3-Methylhistidine(94.3%); Glycolic acid(4.6%); Creatine(0.9%); Tyrosine(0.1%); 
3.947	0.00394	Glycolic acid(43.3%); Tyrosine(42.4%); Creatine(14.3%); 
3.937	0.003587	Creatine(93.1%); Tyrosine(3.8%); Glycolic acid(3%); 
3.902	0.01882	Aspartic acid(87.8%); Fructose(12.1%); Ergothioneine(0.1%); Glycolic acid(0%); Homovanillic acid(0%); Creatine(0%); 
3.882	0.00488	Glucosamine-6-phosphate(70%); Sucrose-6-phosphate(23.6%); Aspartic acid(3.8%); Glycerol-3-phosphate(1.3%); Trehalose-6-phosphate(0.8%); Homovanillic acid(0.2%); Ergothioneine(0.2%); N-Acetylglucosamine(0%); 
3.867	0.01237	Trehalose-6-phosphate(84.6%); Glycerol-3-phosphate(8.8%); Methionine(2.7%); Uridine 5-diphosphoglucose(2.3%); Homovanillic acid(1.3%); N-Acetylneuraminic acid(0.1%); N-Acetylglucosamine(0%); 
3.847	0.003713	Glycerol-3-phosphate(85.4%); Trehalose-6-phosphate(8.4%); N-Acetylneuraminic acid(6%); Homovanillic acid(0.1%); Methionine(0.1%); N-Acetylglucosamine(0%); 
3.802	0.01403	Glycerol-3-phosphate(44.1%); Fructose(23.9%); Sucrose-6-phosphate(20.2%); Alanine(9.3%); Glutathione (oxidised)(2%); N-acetylglucosamine-1-phosphate(0.2%); Ornithine(0.1%); Uridine-5-diphospho-N-acetylglucosamine(0.1%); Glutamine(0.1%); Anserine nitrate(0%); N-Acetylglucosamine(0%); Uridine-5-diphosphoglucuronic acid(0%); Glutathione (reduced)(0%); 
3.782	0.03298	Glutamine(45.4%); Glutathione (oxidised)(18.6%); Glutathione (reduced)(9.5%); Glycerol-3-phosphate(6.6%); Trehalose-6-phosphate(5.8%); Uridine 5-diphosphoglucose(4.8%); Argininosuccinic acid(4.7%); Alanine(2%); Anserine nitrate(1.5%); Lysine(0.6%); Ornithine(0.2%); Sucrose-6-phosphate(0.2%); N-Acetylglucosamine(0%); N-acetylglucosamine-1-phosphate(0%); Uridine-5-diphosphoglucuronic acid(0%); 
3.742	0.01662	3-Methylhistidine(78.5%); Leucine(17.5%); Glutathione (oxidised)(1.9%); Sucrose-6-phosphate(1.5%); Methyl isobutyric acid(0.4%); Fructose(0.2%); Anserine nitrate(0%); Ethylenediaminetetraacetic acid (EDTA)(0%); 
3.732	0.02269	Glucose-6-phosphate(85.1%); 3-Methylhistidine(8.7%); Fructose(3.6%); Leucine(1.8%); Methyl isobutyric acid(0.6%); Sucrose-6-phosphate(0.2%); Glutathione (oxidised)(0%); Ethylenediaminetetraacetic acid (EDTA)(0%); 
3.692	0.03184	Glycerol-3-phosphate(83.8%); Methyl isobutyric acid(7.8%); Trehalose-6-phosphate(6.7%); Isoleucine(0.9%); Fructose(0.7%); Ethylenediaminetetraacetic acid (EDTA)(0%); Ethanol(0%); 
3.677	0.01235	Isoleucine(60.9%); Glycerol-3-phosphate(25.5%); Trehalose-6-phosphate(5%); Malonyl coenzyme A(3.8%); Fructose(2.3%); Methyl isobutyric acid(2%); Ethylenediaminetetraacetic acid (EDTA)(0.3%); Ethanol(0.1%); Glucosamine-6-phosphate(0%); 
3.657	0.005662	Glycerol-3-phosphate(40.5%); Trehalose-6-phosphate(35.6%); Fructose(6.7%); Ethylenediaminetetraacetic acid (EDTA)(6.3%); Glucosamine-6-phosphate(4.8%); Isoleucine(3.4%); Ethanol(1.7%); Methyl isobutyric acid(0.9%); 
3.647	0.007167	Ethylenediaminetetraacetic acid (EDTA)(64%); Glucosamine-6-phosphate(25%); Glycerol-3-phosphate(10%); Methyl isobutyric acid(0.3%); Isoleucine(0.3%); Valine(0.3%); Ethanol(0.1%); Trehalose-6-phosphate(0%); N-Acetylneuraminic acid(0%); 
3.612	0.02949	Glycerol-3-phosphate(78%); Valine(10.1%); Trehalose-6-phosphate(9.8%); Fructose(1.8%); Glycine(0.2%); Ethylenediaminetetraacetic acid (EDTA)(0.1%); N-Acetylneuraminic acid(0%); Glucosamine-6-phosphate(0%); 
3.572	0.06614	Glycine(50.8%); Glucose-6-phosphate(33.7%); Fructose(15.4%); Malonyl coenzyme A(0.1%); Sucrose-6-phosphate(0%); Uridine-5-diphospho-N-acetylglucosamine(0%); Ethylenediaminetetraacetic acid (EDTA)(0%); 
3.542	0.006873	Malonyl coenzyme A(84.1%); Fructose(5.1%); Uridine 5-diphosphoglucose(4.3%); Glucose-6-phosphate(3.7%); Glycine(2.8%); Sucrose-6-phosphate(0.1%); Uridine-5-diphosphoglucuronic acid(0%); 
3.502	0.0277	Glucose-6-phosphate(98.2%); Trehalose-6-phosphate(1.5%); N-acetylglucosamine-1-phosphate(0.3%); N-Acetylglucosamine(0%); Glycine(0%); Malonyl coenzyme A(0%); Uridine-5-diphosphoglucuronic acid(0%); 
3.487	0.0007249	Glucose-6-phosphate(90.3%); Trehalose-6-phosphate(9.5%); Uridine 5-diphosphoglucose(0.1%); N-Acetylglucosamine(0.1%); Homovanillic acid(0%); 
3.477	0.0009549	Uridine 5-diphosphoglucose(91.5%); Trehalose-6-phosphate(8.4%); Homovanillic acid(0.1%); 
3.457	0.0005318	Trehalose-6-phosphate(72.4%); Taurine(13.3%); Homovanillic acid(11.4%); Carnitine(2.3%); Pantothenic acid(0.6%); 
3.427	0.02059	Taurine(83.4%); Carnitine(14%); Porphobilinogen(2.3%); Trehalose-6-phosphate(0.4%); 
3.417	0.009295	Porphobilinogen(75.5%); Taurine(18.1%); Carnitine(5%); Trehalose-6-phosphate(1.4%); Cysteamine(0%); Pantothenic acid(0%); 
3.392	0.002564	Sucrose-6-phosphate(95.9%); Porphobilinogen(2.6%); Cysteamine(0.6%); Taurine(0.6%); Glycerophosphorylcholine(0.2%); Pantothenic acid(0.1%); 
3.367	0.007114	Glucose-6-phosphate(97.6%); Glycerophosphorylcholine(2.1%); Glucosamine-6-phosphate(0.3%); Malonyl coenzyme A(0%); 
3.352	0.0006005	Malonyl coenzyme A(89.6%); Glycerophosphorylcholine(10.3%); Ergothioneine(0.1%); 
3.317	0.003229	Glutathione (oxidised)(60.8%); 3-Methylhistidine(19.3%); Glycerophosphorylcholine(10.1%); Glutathione (reduced)(8.3%); Histamine(1.3%); Ergothioneine(0.1%); Ethylenediaminetetraacetic acid (EDTA)(0.1%); 
3.292	0.02374	Glucose-6-phosphate(93.7%); Glycerophosphorylcholine(3.5%); Taurine(1.1%); Argininosuccinic acid(0.8%); Glutathione (oxidised)(0.5%); Ethylenediaminetetraacetic acid (EDTA)(0.1%); Carnitine(0.1%); Ergothioneine(0.1%); Histamine(0%); 
3.277	0.03082	Glucose-6-phosphate(71.9%); Taurine(17.3%); Glycerophosphorylcholine(5.4%); Ethylenediaminetetraacetic acid (EDTA)(2.3%); Ergothioneine(2.1%); Argininosuccinic acid(0.7%); Carnitine(0.3%); Histamine(0%); 
3.237	0.2531	Glycerophosphorylcholine(94%); Phosphoethanolamine(4.7%); Carnitine(1.3%); Anserine nitrate(0%); Taurine(0%); Ergothioneine(0%); Ethylenediaminetetraacetic acid (EDTA)(0%); 
3.137	0.003566	Malonyl coenzyme A(94.5%); Glycerophosphorylcholine(4.3%); Carnitine(1.2%); 
3.042	0.03162	Creatine(38.1%); Lysine(34.4%); Creatinine(26.9%); Cysteamine(0.2%); Histamine(0.2%); Malonyl coenzyme A(0.1%); Anserine nitrate(0%); Ornithine(0%); Oxoglutaric acid (a-Ketogluturate)(0%); 
3.012	0.000533	Oxoglutaric acid (a-Ketogluturate)(77%); Creatinine(12.6%); Creatine(10.5%); Cysteamine(0%); 
2.992	0.002156	Glutathione (oxidised)(93.3%); Glutathione (reduced)(5.6%); Creatine(0.7%); Oxoglutaric acid (a-Ketogluturate)(0.3%); Creatinine(0.1%); 
2.972	0.003666	Glutathione (oxidised)(67.6%); Glucosamine-6-phosphate(16.5%); Glutathione (reduced)(10%); Asparagine(5.8%); Creatine(0%); Oxoglutaric acid (a-Ketogluturate)(0%); 
2.957	0.004293	Asparagine(83.3%); Glucosamine-6-phosphate(13.6%); Glutathione (reduced)(2.5%); Glutathione (oxidised)(0.7%); 
2.932	0.001093	Asparagine(52.3%); Glucosamine-6-phosphate(31.7%); Glutathione (reduced)(16%); 
2.907	0.0009309	Asparagine(100%); 
2.892	0.0004752	Asparagine(100%); 
2.867	0.004083	Asparagine(100%); 
2.842	0.0003816	Asparagine(100%); 
2.817	0.009939	Aspartic acid(99.7%); Argininosuccinic acid(0.3%); 
2.732	8.551e-06	Anserine nitrate(100%); 
2.717	5.367e-05	Anserine nitrate(93.7%); Citric acid(6.3%); 
2.677	0.01565	Aspartic acid(86.9%); Argininosuccinic acid(7.9%); Citric acid(5%); N-Acetylaspartate (NAA)(0.2%); Anserine nitrate(0.1%); 
2.642	0.003212	Methyl isobutyric acid(77.3%); Methionine(20.6%); Citric acid(1.4%); Anserine nitrate(0.4%); 4-Methyl-2-oxovaleric acid(0.2%); Methylamine(0%); 
2.617	0.0005231	4-Methyl-2-oxovaleric acid(77.8%); Malonyl coenzyme A(20.5%); Methylamine(1.7%); 
2.562	0.001437	Glutathione (oxidised)(68.1%); Glutathione (reduced)(24.7%); Citric acid(7.1%); 4-Methyl-2-oxovaleric acid(0.1%); Methylamine(0%); 
2.542	0.002809	Citric acid(96.7%); Glutathione (oxidised)(2.1%); Glutathione (reduced)(1.1%); Methylamine(0%); 
2.512	0.002388	N-Acetylaspartate (NAA)(48%); Glutathione (oxidised)(37.8%); Pyroglutamic acid(13.1%); Citric acid(1.1%); Succinic acid(0%); 
2.487	0.00236	Glutamine(47.7%); N-Acetylaspartate (NAA)(41.8%); Carnitine(7.6%); Pyroglutamic acid(2.7%); Succinic acid(0.2%); 
2.457	0.01139	Glutamine(86.5%); Carnitine(13.1%); Succinic acid(0.2%); Pyroglutamic acid(0.2%); Oxoglutaric acid (a-Ketogluturate)(0.1%); 
2.437	0.006139	Carnitine(47%); Glutamine(37.3%); Malonyl coenzyme A(9.9%); Oxoglutaric acid (a-Ketogluturate)(4.3%); Succinic acid(1%); Pyroglutamic acid(0.4%); Pyruvic acid(0%); Pantothenic acid(0%); 
2.407	0.01488	Succinic acid(76.2%); Pyroglutamic acid(13.1%); Glutamine(4.8%); Porphobilinogen(3%); Carnitine(2.8%); Pyruvic acid(0.1%); Pantothenic acid(0%); Oxoglutaric acid (a-Ketogluturate)(0%); 
2.372	0.005431	Pyruvic acid(83.6%); Argininosuccinic acid(15.5%); Succinic acid(0.8%); 
2.277	0.001115	Valine(100%); 
2.237	7.084e-05	N-Acetylneuraminic acid(100%); 
2.222	0.000237	N-Acetylneuraminic acid(95.8%); Methionine(2.4%); Propionic acid(1.8%); 
2.207	0.0005047	Methionine(90.3%); Propionic acid(9.7%); N-Acetylneuraminic acid(0%); 
2.187	0.002481	Propionic acid(96%); Methionine(3.3%); Glutathione (oxidised)(0.5%); Butyric acid(0.2%); 
2.167	0.005643	Glutathione (oxidised)(48.6%); Glutathione (reduced)(27.6%); Glutamine(14.4%); Butyric acid(5.5%); Methionine(3.1%); Propionic acid(0.8%); N-Acetylneuraminic acid(0%); 
2.142	0.01628	Methionine(52.4%); Glutamine(47.3%); N-Acetylneuraminic acid(0.2%); Butyric acid(0.1%); Propionic acid(0%); 
2.087	0.004678	Uridine-5-diphospho-N-acetylglucosamine(98%); N-Acetylneuraminic acid(1.1%); N-acetylglucosamine-1-phosphate(0.4%); Methionine(0.2%); N-Acetylaspartate (NAA)(0.2%); 4-Methyl-2-oxovaleric acid(0.1%); N-Acetylglucosamine(0%); 
2.062	0.003432	N-Acetylneuraminic acid(85.7%); N-acetylglucosamine-1-phosphate(5.2%); N-Acetylglucosamine(5.1%); N-Acetylaspartate (NAA)(2.1%); Uridine-5-diphospho-N-acetylglucosamine(1.7%); Methionine(0.1%); Pyroglutamic acid(0%); 
2.027	0.01823	N-Acetylaspartate (NAA)(99.3%); Pyroglutamic acid(0.5%); N-Acetylneuraminic acid(0.2%); N-acetylglucosamine-1-phosphate(0%); N-Acetylglucosamine(0%); 
1.927	0.03149	Acetic acid(100%); 
1.852	1.334e-05	Acetic acid(100%); 
1.832	0.0001837	N-Acetylneuraminic acid(92.9%); Ornithine(7.1%); 
1.732	0.0011	Lysine(96.7%); Leucine(3.3%); 
1.712	0.001312	Leucine(100%); 
1.682	0.0003232	Leucine(100%); 
1.622	1.21e-06	2-Aminoisobutyric acid(100%); 
1.562	0.0005963	Butyric acid(99.9%); 2-Aminoisobutyric acid(0.1%); 
1.487	0.02368	Alanine(99%); 2-Aminoisobutyric acid(1%); 
1.412	5.158e-07	2-Aminoisobutyric acid(100%); 
1.332	0.1995	Lactic acid(100%); 
1.262	0.003007	Isoleucine(100%); 
1.187	0.0007046	Ethanol(87.5%); Methyl isobutyric acid(12.5%); 
1.147	0.03747	Methyl isobutyric acid(100%); Ethanol(0%); 
1.097	4.805e-05	Methyl isobutyric acid(75.3%); Propionic acid(24.7%); 
1.057	0.005009	Propionic acid(82.6%); Valine(16.5%); Isoleucine(1%); 
1.047	0.008404	Valine(95%); Propionic acid(3.4%); Isoleucine(1.6%); 
1.012	0.02187	Isoleucine(97.2%); Valine(1.9%); Leucine(0.8%); 4-Methyl-2-oxovaleric acid(0%); Propionic acid(0%); 
0.9923	0.009575	Valine(92%); Isoleucine(5.9%); Leucine(2%); 4-Methyl-2-oxovaleric acid(0.1%); 
0.9723	0.008899	Leucine(94.6%); Isoleucine(2.8%); Valine(2.4%); 4-Methyl-2-oxovaleric acid(0.2%); 
0.9573	0.008005	Leucine(85.6%); Isoleucine(12.9%); 4-Methyl-2-oxovaleric acid(1%); Valine(0.6%); Pantothenic acid(0%); Butyric acid(0%); 
0.9423	0.02291	Isoleucine(91.9%); 4-Methyl-2-oxovaleric acid(5.6%); Leucine(2.4%); Pantothenic acid(0.1%); Valine(0%); Butyric acid(0%); 
0.8973	0.001455	Butyric acid(93.4%); Pantothenic acid(6.2%); 4-Methyl-2-oxovaleric acid(0.4%); 
0.8623	0.001856	Malonyl coenzyme A(99.6%); Butyric acid(0.3%); 4-Methyl-2-oxovaleric acid(0.1%); 
0.7373	0.0002431	Malonyl coenzyme A(100%); 
0.7223	0.00225	Malonyl coenzyme A(100%); 
________________________________________________________________________________________________________________

Table 5.  Full result of the screening step of the analysis (finding of library peaks in the the mixture JRES spectrum) In descending order of hit-ratio:

Alanine (library entry number =66)
Hit ratio(% of total spectral intensity for metabolite): 94.17% (4 of 6 peaks were found)
Peaks found: chem shift/row (% of total intensity)
1.486/56(36.1%) , 1.486/74(36.1%) , 3.794/56(10.9%) , 3.794/74(10.9%)
Peaks not found: chem shift/row (% of total intensity)
3.794/93(2.9%) , 3.794/37(2.9%)

Citric acid (library entry number =14)
Hit ratio(% of total spectral intensity for metabolite): 100% (4 of 4 peaks were found)
Peaks found: chem shift/row (% of total intensity)
2.542/46(26.2%) , 2.542/84(26.2%) , 2.671/46(23.8%) , 2.671/84(23.8%)
Peaks not found: chem shift/row (% of total intensity)


N-Acetylalanine (library entry number =85)
Hit ratio(% of total spectral intensity for metabolite): 100% (3 of 3 peaks were found)
Peaks found: chem shift/row (% of total intensity)
2.012/65(65.9%) , 1.335/56(17%) , 1.335/74(17%)
Peaks not found: chem shift/row (% of total intensity)


Acetylcholine (library entry number =22)
Hit ratio(% of total spectral intensity for metabolite): 100% (2 of 2 peaks were found)
Peaks found: chem shift/row (% of total intensity)
3.225/65(57.1%) , 2.152/65(42.9%)
Peaks not found: chem shift/row (% of total intensity)


Betaine (library entry number =24)
Hit ratio(% of total spectral intensity for metabolite): 5.67% (1 of 2 peaks were found)
Peaks found: chem shift/row (% of total intensity)
3.914/65(5.7%)
Peaks not found: chem shift/row (% of total intensity)
3.266/65(94.3%)

Phosphocreatine (library entry number =114)
Hit ratio(% of total spectral intensity for metabolite): 100% (2 of 2 peaks were found)
Peaks found: chem shift/row (% of total intensity)
3.048/65(80.9%) , 3.951/65(19.1%)
Peaks not found: chem shift/row (% of total intensity)


Creatine (library entry number =122)
Hit ratio(% of total spectral intensity for metabolite): 100% (2 of 2 peaks were found)
Peaks found: chem shift/row (% of total intensity)
3.042/65(77.9%) , 3.939/65(22.1%)
Peaks not found: chem shift/row (% of total intensity)


Ethylenediaminetetraacetic acid (EDTA) (library entry number =140)
Hit ratio(% of total spectral intensity for metabolite): 100% (2 of 2 peaks were found)
Peaks found: chem shift/row (% of total intensity)
3.646/65(73.8%) , 3.272/65(26.2%)
Peaks not found: chem shift/row (% of total intensity)


Methionine (library entry number =82)
Hit ratio(% of total spectral intensity for metabolite): 95.05% (4 of 7 peaks were found)
Peaks found: chem shift/row (% of total intensity)
2.144/65(80.1%) , 2.649/65(6%) , 2.649/84(4.4%) , 2.649/46(4.4%)
Peaks not found: chem shift/row (% of total intensity)
3.863/81(1.7%) , 3.863/49(1.7%) , 3.863/65(1.5%)

Carnitine (library entry number =120)
Hit ratio(% of total spectral intensity for metabolite): 94% (4 of 8 peaks were found)
Peaks found: chem shift/row (% of total intensity)
3.225/65(85.7%) , 3.429/65(4.1%) , 2.436/58(2.1%) , 2.436/72(2.1%)
Peaks not found: chem shift/row (% of total intensity)
2.45/73(2%) , 2.45/57(2%) , 3.435/70(1%) , 3.435/60(1%)

Propionic acid (library entry number =154)
Hit ratio(% of total spectral intensity for metabolite): 91.37% (5 of 7 peaks were found)
Peaks found: chem shift/row (% of total intensity)
1.059/65(33.9%) , 1.059/45(14.4%) , 1.059/85(14.4%) , 2.187/55(14.3%) , 2.187/75(14.3%)
Peaks not found: chem shift/row (% of total intensity)
2.187/94(4.3%) , 2.187/36(4.3%)

Uridine-5-diphospho-N-acetylglucosamine (library entry number =171)
Hit ratio(% of total spectral intensity for metabolite): 91.2% (6 of 13 peaks were found)
Peaks found: chem shift/row (% of total intensity)
2.085/65(51.5%) , 7.95/55(11%) , 7.95/75(11%) , 5.976/55(8%) , 5.976/75(8%) , 3.811/65(1.5%)
Peaks not found: chem shift/row (% of total intensity)
3.561/65(1.7%) , 5.976/65(1.3%) , 5.989/65(1.2%) , 3.811/41(1.2%) , 3.811/89(1.2%) , 3.561/89.5(1.1%) , 3.561/40.5(1.1%)

Ethanol (library entry number =203)
Hit ratio(% of total spectral intensity for metabolite): 91.16% (5 of 7 peaks were found)
Peaks found: chem shift/row (% of total intensity)
1.19/65(31.3%) , 1.19/83(15.6%) , 1.19/47(15.6%) , 3.663/56(14.4%) , 3.663/74(14.4%)
Peaks not found: chem shift/row (% of total intensity)
3.663/38(4.4%) , 3.663/92(4.4%)

N-acetylglucosamine-1-phosphate (library entry number =175)
Hit ratio(% of total spectral intensity for metabolite): 94.07% (7 of 11 peaks were found)
Peaks found: chem shift/row (% of total intensity)
2.07/65(81.8%) , 3.811/65(3.3%) , 3.504/65(2.9%) , 3.504/89(1.9%) , 3.504/41(1.9%) , 3.778/56(1.1%) , 3.778/74(1.1%)
Peaks not found: chem shift/row (% of total intensity)
3.811/40(2%) , 3.811/90(2%) , 3.778/42.5(1%) , 3.778/87.5(1%)

Choline (library entry number =31)
Hit ratio(% of total spectral intensity for metabolite): 90% (1 of 1 peaks were found)
Peaks found: chem shift/row (% of total intensity)
3.206/65(100%)
Peaks not found: chem shift/row (% of total intensity)


Dimethylamine (library entry number =42)
Hit ratio(% of total spectral intensity for metabolite): 90% (1 of 1 peaks were found)
Peaks found: chem shift/row (% of total intensity)
2.738/65(100%)
Peaks not found: chem shift/row (% of total intensity)


Trimethylamine-N-oxide (library entry number =50)
Hit ratio(% of total spectral intensity for metabolite): 90% (1 of 1 peaks were found)
Peaks found: chem shift/row (% of total intensity)
3.272/65(100%)
Peaks not found: chem shift/row (% of total intensity)


scyllo-Inositol (library entry number =54)
Hit ratio(% of total spectral intensity for metabolite): 90% (1 of 1 peaks were found)
Peaks found: chem shift/row (% of total intensity)
3.361/65(100%)
Peaks not found: chem shift/row (% of total intensity)


Trimethylamine (library entry number =69)
Hit ratio(% of total spectral intensity for metabolite): 90% (1 of 1 peaks were found)
Peaks found: chem shift/row (% of total intensity)
2.889/65(100%)
Peaks not found: chem shift/row (% of total intensity)


Glycine (library entry number =80)
Hit ratio(% of total spectral intensity for metabolite): 90% (1 of 1 peaks were found)
Peaks found: chem shift/row (% of total intensity)
3.571/65(100%)
Peaks not found: chem shift/row (% of total intensity)


Pyruvic acid (library entry number =101)
Hit ratio(% of total spectral intensity for metabolite): 90% (1 of 1 peaks were found)
Peaks found: chem shift/row (% of total intensity)
2.371/65(100%)
Peaks not found: chem shift/row (% of total intensity)


Acetic acid (library entry number =117)
Hit ratio(% of total spectral intensity for metabolite): 90% (1 of 1 peaks were found)
Peaks found: chem shift/row (% of total intensity)
1.925/65(100%)
Peaks not found: chem shift/row (% of total intensity)


Malonic acid (library entry number =134)
Hit ratio(% of total spectral intensity for metabolite): 90% (1 of 1 peaks were found)
Peaks found: chem shift/row (% of total intensity)
3.137/65(100%)
Peaks not found: chem shift/row (% of total intensity)


Formic acid (library entry number =148)
Hit ratio(% of total spectral intensity for metabolite): 90% (1 of 1 peaks were found)
Peaks found: chem shift/row (% of total intensity)
8.461/65(100%)
Peaks not found: chem shift/row (% of total intensity)


Fumaric acid (library entry number =149)
Hit ratio(% of total spectral intensity for metabolite): 90% (1 of 1 peaks were found)
Peaks found: chem shift/row (% of total intensity)
6.526/65(100%)
Peaks not found: chem shift/row (% of total intensity)


Succinic acid (library entry number =152)
Hit ratio(% of total spectral intensity for metabolite): 90% (1 of 1 peaks were found)
Peaks found: chem shift/row (% of total intensity)
2.408/65(100%)
Peaks not found: chem shift/row (% of total intensity)


Tartaric acid (library entry number =153)
Hit ratio(% of total spectral intensity for metabolite): 90% (1 of 1 peaks were found)
Peaks found: chem shift/row (% of total intensity)
4.331/65(100%)
Peaks not found: chem shift/row (% of total intensity)


Oxaloacetic acid (library entry number =159)
Hit ratio(% of total spectral intensity for metabolite): 90% (1 of 1 peaks were found)
Peaks found: chem shift/row (% of total intensity)
2.371/65(100%)
Peaks not found: chem shift/row (% of total intensity)


Glycerophosphorylcholine (library entry number =186)
Hit ratio(% of total spectral intensity for metabolite): 90% (1 of 1 peaks were found)
Peaks found: chem shift/row (% of total intensity)
3.235/65(100%)
Peaks not found: chem shift/row (% of total intensity)


Methanol (library entry number =202)
Hit ratio(% of total spectral intensity for metabolite): 90% (1 of 1 peaks were found)
Peaks found: chem shift/row (% of total intensity)
3.368/65(100%)
Peaks not found: chem shift/row (% of total intensity)


Phosphocholine (library entry number =207)
Hit ratio(% of total spectral intensity for metabolite): 90% (1 of 1 peaks were found)
Peaks found: chem shift/row (% of total intensity)
3.225/65(100%)
Peaks not found: chem shift/row (% of total intensity)


N-Acetylglucosamine (library entry number =174)
Hit ratio(% of total spectral intensity for metabolite): 89.91% (4 of 9 peaks were found)
Peaks found: chem shift/row (% of total intensity)
2.062/65(85.5%) , 3.781/65(2.4%) , 3.794/56(1%) , 3.794/74(1%)
Peaks not found: chem shift/row (% of total intensity)
3.497/65(2.8%) , 3.781/40(1.9%) , 3.781/90(1.9%) , 3.497/89(1.8%) , 3.497/41(1.8%)

Ergothioneine (library entry number =1)
Hit ratio(% of total spectral intensity for metabolite): 89.35% (3 of 7 peaks were found)
Peaks found: chem shift/row (% of total intensity)
3.272/65(85.6%) , 3.893/75(1.9%) , 3.893/55(1.9%)
Peaks not found: chem shift/row (% of total intensity)
6.805/64(3.5%) , 6.805/66(3.5%) , 3.893/85(1.8%) , 3.893/45(1.8%)

Isoleucine (library entry number =68)
Hit ratio(% of total spectral intensity for metabolite): 75.57% (5 of 22 peaks were found)
Peaks found: chem shift/row (% of total intensity)
0.942/65(20.1%) , 1.014/56(19.2%) , 1.014/74(19.2%) , 0.942/46(8.5%) , 0.942/84(8.5%)
Peaks not found: chem shift/row (% of total intensity)
3.677/60(6.8%) , 3.677/70(6.8%) , 1.263/45(0.9%) , 1.263/85(0.9%) , 1.263/81(0.8%) , 1.263/49(0.8%) , 1.263/27(0.8%) , 1.263/103(0.8%) , 1.263/61(0.8%) , 1.263/69(0.8%) , 1.472/65(0.8%) , 1.472/79(0.6%) , 1.472/51(0.6%) , 1.472/98(0.6%) , 1.472/32(0.6%) , 1.472/44(0.5%) , 1.472/86(0.5%)

Asparagine (library entry number =72)
Hit ratio(% of total spectral intensity for metabolite): 90.99% (19 of 29 peaks were found)
Peaks found: chem shift/row (% of total intensity)
4.007/50(10.3%) , 4.007/80(10.3%) , 4.007/61(8.8%) , 4.007/69(8.8%) , 2.87/53(5.7%) , 2.87/77(5.7%) , 2.87/34(5.6%) , 2.87/96(5.6%) , 2.955/49(5.5%) , 2.955/81(5.5%) , 2.955/37(5.2%) , 2.955/93(5.2%) , 2.937/65(2.1%) , 2.849/64.5(1.9%) , 2.937/65(1.4%) , 2.889/64.5(1.2%) , 2.889/65.5(1.2%) , 2.87/52(0.6%) , 2.87/78(0.6%)
Peaks not found: chem shift/row (% of total intensity)
2.91/96.5(1.4%) , 2.91/33.5(1.4%) , 2.909/34(1.2%) , 2.909/96(1.2%) , 2.909/112(0.8%) , 2.909/18(0.8%) , 2.91/112(0.6%) , 2.91/18(0.6%) , 2.937/127(0.5%) , 2.937/4(0.4%)

3-Methylhistidine (library entry number =74)
Hit ratio(% of total spectral intensity for metabolite): 86.95% (7 of 15 peaks were found)
Peaks found: chem shift/row (% of total intensity)
3.741/65(71%) , 3.962/82(5.3%) , 3.962/48(5.3%) , 3.314/52(1.5%) , 3.314/78(1.5%) , 3.264/76(1.2%) , 3.264/54(1.2%)
Peaks not found: chem shift/row (% of total intensity)
3.962/64(5.1%) , 3.314/93(1.4%) , 3.314/37(1.4%) , 8.069/68(1.2%) , 8.069/61.5(1.2%) , 3.264/35(0.9%) , 3.264/95(0.9%) , 7.131/65(0.9%)

N-Acetylaspartate (NAA) (library entry number =86)
Hit ratio(% of total spectral intensity for metabolite): 82.95% (5 of 13 peaks were found)
Peaks found: chem shift/row (% of total intensity)
2.026/65(79.5%) , 2.505/57(0.9%) , 2.505/72(0.9%) , 2.505/32.5(0.9%) , 2.505/97(0.9%)
Peaks not found: chem shift/row (% of total intensity)
2.491/45(2.5%) , 2.491/85(2.5%) , 2.51/45(2.4%) , 2.51/85(2.4%) , 2.691/44(1.8%) , 2.691/86(1.8%) , 2.701/84(1.8%) , 2.701/46(1.8%)

Leucine (library entry number =77)
Hit ratio(% of total spectral intensity for metabolite): 67.56% (6 of 37 peaks were found)
Peaks found: chem shift/row (% of total intensity)
0.97/57(18.4%) , 0.97/73(18.4%) , 0.96/57(14.8%) , 0.96/73(14.8%) , 1.014/73.5(0.6%) , 1.014/56(0.6%)
Peaks not found: chem shift/row (% of total intensity)
3.741/47(7.2%) , 3.741/83(7.2%) , 1.682/65(1.6%) , 0.96/64.5(1.4%) , 1.749/65(1%) , 0.97/65(0.9%) , 1.714/51.5(0.8%) , 1.711/41(0.8%) , 1.702/64.5(0.7%) , 1.714/39.5(0.7%) , 1.714/90.5(0.7%) , 3.741/60.5(0.7%) , 3.741/69(0.7%) , 1.714/4(0.7%) , 1.714/125(0.7%) , 1.722/73.5(0.6%) , 1.722/56.5(0.6%) , 1.711/4(0.5%) , 1.711/125(0.5%) , 1.714/43(0.5%) , 1.714/87.5(0.5%) , 1.714/55.5(0.5%) , 1.714/74.5(0.5%) , 1.711/51(0.5%) , 1.711/79(0.5%) , 1.714/23(0.3%) , 1.714/107.5(0.3%) , 1.714/61.5(0.3%) , 1.714/68(0.3%) , 1.711/74(0.3%) , 1.711/55.5(0.3%)

N,N-Dimethylglycine (library entry number =38)
Hit ratio(% of total spectral intensity for metabolite): 18.08% (1 of 2 peaks were found)
Peaks found: chem shift/row (% of total intensity)
3.726/65(18.1%)
Peaks not found: chem shift/row (% of total intensity)
2.929/65(81.9%)

Lysine (library entry number =81)
Hit ratio(% of total spectral intensity for metabolite): 76.49% (5 of 13 peaks were found)
Peaks found: chem shift/row (% of total intensity)
3.037/46(21.6%) , 3.037/84(21.6%) , 3.769/65(15.5%) , 3.769/49(8.9%) , 3.769/81(8.9%)
Peaks not found: chem shift/row (% of total intensity)
3.037/64(9.1%) , 3.037/66(9.1%) , 1.909/43.5(1.3%) , 1.909/86.5(1.3%) , 1.733/47(1.1%) , 1.733/83(1.1%) , 1.733/43(0.4%) , 1.733/87(0.4%)

2,3-Butanediol (library entry number =32)
Hit ratio(% of total spectral intensity for metabolite): 74.15% (2 of 14 peaks were found)
Peaks found: chem shift/row (% of total intensity)
1.148/73(37.1%) , 1.148/57(37.1%)
Peaks not found: chem shift/row (% of total intensity)
3.731/58(4.8%) , 3.731/72(4.8%) , 1.148/79(2.5%) , 1.148/51(2.5%) , 1.148/82(2.4%) , 1.148/48(2.4%) , 3.731/51(1.3%) , 3.731/79(1.3%) , 3.731/86(1.3%) , 3.731/44(1.3%) , 3.731/33(0.6%) , 3.731/97(0.6%)

Valine (library entry number =36)
Hit ratio(% of total spectral intensity for metabolite): 74.04% (4 of 14 peaks were found)
Peaks found: chem shift/row (% of total intensity)
0.994/56(19%) , 0.994/74(19%) , 1.046/56(18%) , 1.046/74(18%)
Peaks not found: chem shift/row (% of total intensity)
3.617/59(10.4%) , 3.617/71(10.4%) , 2.276/59(1%) , 2.276/71(1%) , 2.276/41(0.7%) , 2.276/89(0.7%) , 2.276/53(0.7%) , 2.276/77(0.7%) , 2.276/35(0.2%) , 2.276/95(0.2%)

N-Acetylneuraminic acid (library entry number =193)
Hit ratio(% of total spectral intensity for metabolite): 73.89% (10 of 27 peaks were found)
Peaks found: chem shift/row (% of total intensity)
2.062/65(59.8%) , 3.625/58(2%) , 3.625/72(2%) , 3.851/53(1.9%) , 3.851/77(1.9%) , 3.992/51.5(1.8%) , 3.992/78.5(1.8%) , 3.769/65(1.4%) , 3.769/49(0.7%) , 3.769/81(0.7%)
Peaks not found: chem shift/row (% of total intensity)
2.046/65(5.9%) , 3.625/42(1.8%) , 3.625/88(1.8%) , 1.83/65(1.7%) , 2.238/65(1.7%) , 3.851/46(1.5%) , 3.851/84(1.5%) , 2.222/55(1.3%) , 2.222/75(1.3%) , 1.83/96(1.1%) , 1.83/34(1.1%) , 2.222/88(1%) , 2.222/42(1%) , 3.769/58.5(0.9%) , 3.769/71.5(0.9%) , 3.769/88(0.7%) , 3.769/42(0.7%)

4-Methyl-2-oxovaleric acid (library entry number =98)
Hit ratio(% of total spectral intensity for metabolite): 72.42% (3 of 9 peaks were found)
Peaks found: chem shift/row (% of total intensity)
0.94/73.5(35.7%) , 0.94/56.5(35.7%) , 2.098/65(0.9%)
Peaks not found: chem shift/row (% of total intensity)
2.614/56(12.6%) , 2.614/74(12.6%) , 2.098/48(0.8%) , 2.098/82(0.8%) , 2.098/100(0.4%) , 2.098/30(0.4%)

N-Acetylaspartylglutamate (NAAG) (library entry number =190)
Hit ratio(% of total spectral intensity for metabolite): 77.48% (4 of 13 peaks were found)
Peaks found: chem shift/row (% of total intensity)
2.062/65(68.2%) , 1.925/65(3.8%) , 2.542/85(2.8%) , 2.542/45(2.8%)
Peaks not found: chem shift/row (% of total intensity)
2.207/65(3.7%) , 2.524/45(2.9%) , 2.524/85(2.9%) , 2.742/85(2.3%) , 2.742/44.5(2.3%) , 2.752/85.5(2.2%) , 2.752/44(2.2%) , 2.207/86(2%) , 2.207/44(2%)

Suberic acid (library entry number =65)
Hit ratio(% of total spectral intensity for metabolite): 71.52% (3 of 15 peaks were found)
Peaks found: chem shift/row (% of total intensity)
2.177/84(26.9%) , 2.177/46(26.9%) , 2.177/65(17.7%)
Peaks not found: chem shift/row (% of total intensity)
1.31/65(10.7%) , 1.31/46(3.9%) , 1.31/84(3.9%) , 1.552/65(1.8%) , 1.552/84(1.4%) , 1.552/46(1.4%) , 1.31/52(1.4%) , 1.31/78(1.4%) , 1.552/103(0.7%) , 1.552/27(0.7%) , 1.552/58(0.6%) , 1.552/72(0.6%)

Glucose-6-phosphate (library entry number =105)
Hit ratio(% of total spectral intensity for metabolite): 67.18% (15 of 31 peaks were found)
Peaks found: chem shift/row (% of total intensity)
3.504/65(6.9%) , 3.294/53.5(6.1%) , 3.294/76.5(6.1%) , 3.277/53(5.9%) , 3.277/77(5.9%) , 3.73/65(5.2%) , 3.504/40.5(4.9%) , 3.504/89(4.9%) , 3.368/65(4.4%) , 4.007/69(3.6%) , 4.007/61(3.6%) , 4.007/61(3.6%) , 4.007/69(3.6%) , 3.571/65(2%) , 3.488/65.5(0.4%)
Peaks not found: chem shift/row (% of total intensity)
3.73/40.5(3.8%) , 3.73/89(3.8%) , 3.574/40.5(3.7%) , 3.574/89.5(3.7%) , 3.577/40(3.4%) , 3.577/89.5(3.4%) , 3.577/65(2.7%) , 3.574/65(2%) , 3.534/41(1.4%) , 3.534/88.5(1.4%) , 3.574/52.5(0.9%) , 3.574/76.5(0.9%) , 3.577/52.5(0.7%) , 3.577/76.5(0.7%) , 4.05/55(0.1%) , 4.05/74.5(0.1%)

Creatinine (library entry number =29)
Hit ratio(% of total spectral intensity for metabolite): 69.86% (1 of 3 peaks were found)
Peaks found: chem shift/row (% of total intensity)
3.048/65(69.9%)
Peaks not found: chem shift/row (% of total intensity)
4.065/66(15.1%) , 4.065/64(15.1%)

Thiamine (library entry number =206)
Hit ratio(% of total spectral intensity for metabolite): 25% (2 of 11 peaks were found)
Peaks found: chem shift/row (% of total intensity)
2.568/65(23.1%) , 3.186/65(1.9%)
Peaks not found: chem shift/row (% of total intensity)
2.497/65(43.1%) , 8.047/65(8%) , 3.89/65(6.7%) , 3.89/50(4.3%) , 3.89/80(4.3%) , 9.432/65(4.2%) , 5.455/65(2.7%) , 3.186/50(0.9%) , 3.186/80(0.9%)

Taurine (library entry number =181)
Hit ratio(% of total spectral intensity for metabolite): 67.93% (4 of 6 peaks were found)
Peaks found: chem shift/row (% of total intensity)
3.429/65(25.2%) , 3.272/65(19.1%) , 3.272/48(11.8%) , 3.272/82(11.8%)
Peaks not found: chem shift/row (% of total intensity)
3.429/48(16%) , 3.429/82(16%)

Methyl isobutyric acid (library entry number =198)
Hit ratio(% of total spectral intensity for metabolite): 67.86% (2 of 8 peaks were found)
Peaks found: chem shift/row (% of total intensity)
1.148/56(33.9%) , 1.148/74(33.9%)
Peaks not found: chem shift/row (% of total intensity)
3.702/65(27.6%) , 2.641/65(1.5%) , 2.641/47(1.1%) , 2.641/83(1.1%) , 2.641/101(0.4%) , 2.641/29(0.4%)

Anserine nitrate (library entry number =15)
Hit ratio(% of total spectral intensity for metabolite): 68.88% (13 of 42 peaks were found)
Peaks found: chem shift/row (% of total intensity)
3.781/65(49.3%) , 3.225/63.5(3.9%) , 3.225/66.5(3.9%) , 3.037/85(1.3%) , 3.037/45(1.3%) , 3.037/85(1.3%) , 3.037/45(1.3%) , 2.661/45(1.2%) , 2.661/85(1.2%) , 2.701/65(1.2%) , 2.649/65(1%) , 2.661/65(1%) , 3.206/65(0.9%)
Peaks not found: chem shift/row (% of total intensity)
3.227/44.5(2%) , 3.227/85.5(2%) , 3.225/49.5(2%) , 3.225/80.5(2%) , 2.659/44(1.7%) , 2.659/86(1.7%) , 3.235/84.5(1.5%) , 3.235/45.5(1.5%) , 3.24/84.5(1.5%) , 3.24/45.5(1.5%) , 2.701/46.5(1.1%) , 2.701/83.5(1.1%) , 2.681/65(1%) , 2.723/45(0.9%) , 2.723/85(0.9%) , 2.723/43(0.8%) , 2.723/86.5(0.8%) , 2.681/85.5(0.8%) , 2.706/25(0.6%) , 2.706/104(0.6%) , 2.709/64(0.6%) , 2.659/61(0.6%) , 2.659/69(0.6%) , 2.661/103(0.6%) , 2.661/26.5(0.6%) , 2.709/44.5(0.6%) , 2.709/85.5(0.6%) , 2.659/102(0.5%) , 2.659/27(0.5%)

Glutathione (reduced) (library entry number =92)
Hit ratio(% of total spectral intensity for metabolite): 63.29% (19 of 43 peaks were found)
Peaks found: chem shift/row (% of total intensity)
3.791/65(14.2%) , 3.781/65(13.5%) , 2.166/73.5(4.9%) , 2.166/56(4.9%) , 3.791/49(4.2%) , 3.791/81(4.2%) , 3.781/49(4.1%) , 3.781/81(4.1%) , 2.955/81(1.6%) , 2.955/49(1.6%) , 2.955/48(1%) , 2.955/47.5(0.9%) , 2.955/82(0.9%) , 2.54/65.5(0.7%) , 2.568/65.5(0.6%) , 2.568/65.5(0.6%) , 2.955/82.5(0.6%) , 2.54/64.5(0.4%) , 2.54/64(0.3%)
Peaks not found: chem shift/row (% of total intensity)
2.558/71.5(3.5%) , 2.558/58(3.5%) , 2.966/46.5(2%) , 2.966/82.5(2%) , 2.983/82(1.9%) , 2.983/46.5(1.9%) , 2.166/37(1.6%) , 2.166/92(1.6%) , 2.977/82(1.6%) , 2.977/47.5(1.6%) , 2.976/82(1.6%) , 2.976/47.5(1.6%) , 2.963/47(1.5%) , 2.963/83(1.5%) , 3.305/46.5(1.4%) , 3.305/83.5(1.4%) , 3.317/84(1.3%) , 3.317/46(1.3%) , 2.966/52.5(0.8%) , 2.966/75.5(0.7%) , 2.558/91(0.7%) , 2.558/39(0.7%) , 2.964/46(0.4%) , 2.964/83.5(0.4%)

Malonyl coenzyme A (library entry number =145)
Hit ratio(% of total spectral intensity for metabolite): 54.28% (5 of 25 peaks were found)
Peaks found: chem shift/row (% of total intensity)
3.544/65(22.9%) , 8.279/65(16.7%) , 3.137/65(12.7%) , 2.439/65(1.4%) , 2.661/65(0.6%)
Peaks not found: chem shift/row (% of total intensity)
8.551/65(10%) , 0.724/65(7.2%) , 0.862/65(5.3%) , 6.178/65(4.6%) , 6.164/65(4.2%) , 4.004/65(3.1%) , 3.031/65(1.9%) , 3.677/65(1.8%) , 3.031/82(1%) , 3.031/48(1%) , 0.737/65(0.9%) , 2.353/65(0.8%) , 3.353/57(0.7%) , 3.353/73(0.7%) , 2.622/65(0.7%) , 2.439/48(0.5%) , 2.439/82(0.5%) , 0.846/65(0.4%) , 3.353/89(0.3%) , 3.353/41(0.3%)

N-Acetylmethionine (library entry number =137)
Hit ratio(% of total spectral intensity for metabolite): 0% (0 of 2 peaks were found)
Peaks found: chem shift/row (% of total intensity)

Peaks not found: chem shift/row (% of total intensity)
2.117/65(65%) , 2.039/65(35%)

Glucosamine-6-phosphate (library entry number =173)
Hit ratio(% of total spectral intensity for metabolite): 56.74% (15 of 29 peaks were found)
Peaks found: chem shift/row (% of total intensity)
3.883/65(8.1%) , 3.632/65(6.4%) , 3.587/77(4.5%) , 3.587/53(4.5%) , 2.974/51.5(3.8%) , 2.974/78(3.8%) , 2.974/51.5(3.8%) , 2.974/78(3.8%) , 4.007/61(3.3%) , 4.007/69(3.3%) , 3.264/74(2.9%) , 3.264/56(2.9%) , 3.632/41(2.8%) , 3.632/88.5(2.8%) , 3.368/65(0.2%)
Peaks not found: chem shift/row (% of total intensity)
3.655/65(7%) , 3.883/40(5.4%) , 3.883/90(5.4%) , 5.435/60(4.3%) , 5.435/70(4.3%) , 3.655/89.5(3.2%) , 3.655/40.5(3.2%) , 3.264/46.5(2.8%) , 3.264/83(2.8%) , 2.934/51.5(1.7%) , 2.934/78(1.7%) , 4.026/70(1.1%) , 4.069/55(0.3%) , 4.069/75(0.3%)

trans-Aconitic acid (library entry number =30)
Hit ratio(% of total spectral intensity for metabolite): 62.35% (1 of 2 peaks were found)
Peaks found: chem shift/row (% of total intensity)
3.455/65(62.4%)
Peaks not found: chem shift/row (% of total intensity)
6.593/65(37.6%)

Tyrosine (library entry number =208)
Hit ratio(% of total spectral intensity for metabolite): 64.59% (6 of 18 peaks were found)
Peaks found: chem shift/row (% of total intensity)
6.908/76(20.3%) , 6.908/54(20.3%) , 7.198/54(10.5%) , 7.198/76(10.5%) , 3.06/56(1.5%) , 3.06/74(1.5%)
Peaks not found: chem shift/row (% of total intensity)
3.947/62(7.1%) , 3.947/68(7.1%) , 3.947/48.5(5.5%) , 3.947/81.5(5.5%) , 6.908/47(1.6%) , 6.908/83(1.6%) , 3.06/36(1.4%) , 3.06/94(1.4%) , 3.202/90(1%) , 3.202/40(1%) , 3.202/53(1%) , 3.202/77(1%)

Sarcosine (library entry number =75)
Hit ratio(% of total spectral intensity for metabolite): 100% (2 of 2 peaks were found)
Peaks found: chem shift/row (% of total intensity)
2.738/65(61.5%) , 3.609/65(38.5%)
Peaks not found: chem shift/row (% of total intensity)


Glutathione (oxidised) (library entry number =91)
Hit ratio(% of total spectral intensity for metabolite): 57.11% (24 of 50 peaks were found)
Peaks found: chem shift/row (% of total intensity)
3.781/65(15.8%) , 3.781/81(5.7%) , 3.781/49(5.7%) , 2.171/57(3.7%) , 2.171/73(3.7%) , 2.515/65(2.3%) , 2.515/65(2.1%) , 2.54/65(2%) , 2.54/65(2%) , 2.171/37(1.8%) , 2.171/93(1.8%) , 2.54/45(1.3%) , 2.54/85(1.3%) , 2.54/45(1.2%) , 2.54/85(1.2%) , 3.811/64.5(1.2%) , 3.8/64.5(1.2%) , 3.769/64.5(1.1%) , 3.781/64.5(1%) , 2.502/62(0.3%) , 2.502/68(0.3%) , 2.502/61.5(0.2%) , 2.502/68.5(0.2%) , 2.54/103.5(0.2%)
Peaks not found: chem shift/row (% of total intensity)
2.971/47(4.1%) , 2.971/83(4.1%) , 3.306/47(3.7%) , 3.306/83(3.7%) , 3.317/47(3.4%) , 3.317/83(3.4%) , 2.991/47(3.3%) , 2.991/83(3.3%) , 5.716/65(1.9%) , 2.54/76(1.6%) , 2.54/54(1.6%) , 2.515/45(1.2%) , 2.515/85(1.2%) , 2.515/45(1.1%) , 2.515/85(1.1%) , 2.54/33(0.9%) , 2.54/97(0.9%) , 2.54/13.5(0.4%) , 2.54/116(0.4%) , 2.515/103(0.2%) , 2.515/26(0.2%) , 2.54/61(0.2%) , 2.54/69(0.2%) , 2.54/27(0.2%) , 2.524/61(0.2%) , 2.524/69(0.2%)

Argininosuccinic acid (library entry number =109)
Hit ratio(% of total spectral intensity for metabolite): 60.52% (14 of 35 peaks were found)
Peaks found: chem shift/row (% of total intensity)
6.526/65(19.9%) , 3.781/65(5.8%) , 2.671/44(3.3%) , 2.671/86(3.3%) , 2.671/45(3.2%) , 2.671/85(3.2%) , 2.671/44(3.1%) , 2.671/86(3.1%) , 2.671/47.5(3.1%) , 2.671/82.5(3.1%) , 3.781/81(2.9%) , 3.781/49(2.9%) , 2.366/58.5(1.8%) , 2.366/71(1.8%)
Peaks not found: chem shift/row (% of total intensity)
3.286/65(5.9%) , 2.68/45(3.1%) , 2.68/85(3.1%) , 2.379/45.5(2.5%) , 2.379/84.5(2.5%) , 2.359/45(2.4%) , 2.359/85(2.4%) , 2.827/48(2%) , 2.827/82(2%) , 2.366/97.5(1.7%) , 2.366/32(1.7%) , 2.827/40(1.4%) , 2.827/89.5(1.4%) , 4.307/74(1.3%) , 4.307/56(1.3%) , 3.286/83(1.1%) , 3.286/47(1.1%) , 4.307/48(1.1%) , 4.307/82(1.1%) , 2.366/38.5(0.2%) , 2.366/92(0.2%)

Glutamine (library entry number =17)
Hit ratio(% of total spectral intensity for metabolite): 59.84% (26 of 57 peaks were found)
Peaks found: chem shift/row (% of total intensity)
3.781/65(17.5%) , 3.781/81(8.3%) , 3.781/49(8.3%) , 2.439/65(3.9%) , 2.144/56.5(2.5%) , 2.144/73.5(2.5%) , 2.48/65(2%) , 2.48/65(1.9%) , 2.48/65(1.8%) , 2.48/65(1.5%) , 2.144/65(1.3%) , 2.408/65(1%) , 2.158/73(0.9%) , 2.158/57(0.9%) , 2.408/65(0.8%) , 2.434/38.5(0.7%) , 2.434/91.5(0.7%) , 2.408/85.5(0.5%) , 2.408/44.5(0.5%) , 2.434/65(0.4%) , 2.408/85.5(0.4%) , 2.408/44.5(0.4%) , 2.48/25(0.3%) , 2.48/105(0.3%) , 2.48/25(0.2%) , 2.48/105(0.2%)
Peaks not found: chem shift/row (% of total intensity)
2.458/52.5(3.8%) , 2.458/77.5(3.8%) , 2.458/38(3.7%) , 2.458/92(3.7%) , 2.144/80.5(2.4%) , 2.144/49.5(2.4%) , 2.144/33.5(2.1%) , 2.144/96.5(2.1%) , 2.144/40.5(2%) , 2.144/89.5(2%) , 2.121/56(0.9%) , 2.121/74(0.9%) , 2.166/46.5(0.6%) , 2.166/83.5(0.6%) , 2.13/62(0.6%) , 2.13/68(0.6%) , 2.13/61.5(0.6%) , 2.13/68.5(0.6%) , 2.13/65(0.6%) , 2.439/104(0.5%) , 2.439/25.5(0.5%) , 2.458/18.5(0.5%) , 2.458/111.5(0.5%) , 2.13/65(0.5%) , 2.13/46(0.5%) , 2.13/84(0.5%) , 2.439/45(0.5%) , 2.439/85(0.5%) , 2.13/84(0.5%) , 2.13/46(0.5%) , 2.115/65(0.4%)

Porphobilinogen (library entry number =170)
Hit ratio(% of total spectral intensity for metabolite): 80.8% (4 of 8 peaks were found)
Peaks found: chem shift/row (% of total intensity)
3.415/65(40.6%) , 4.169/65(19.7%) , 2.397/45.5(10.2%) , 2.397/84.5(10.2%)
Peaks not found: chem shift/row (% of total intensity)
2.397/64.5(6.4%) , 2.66/85(5.2%) , 2.66/45(5.2%) , 2.66/65(2.5%)

Pyroglutamic acid (library entry number =127)
Hit ratio(% of total spectral intensity for metabolite): 61.28% (13 of 80 peaks were found)
Peaks found: chem shift/row (% of total intensity)
2.408/65(11.4%) , 2.408/65(9.9%) , 2.408/86(8.8%) , 2.408/44(8.8%) , 2.408/86(7.5%) , 2.408/44(7.5%) , 2.505/71(1.9%) , 2.505/59(1.9%) , 2.385/65(0.9%) , 4.188/61(0.8%) , 4.188/69(0.8%) , 4.188/46(0.8%) , 2.054/65(0.2%)
Peaks not found: chem shift/row (% of total intensity)
2.038/75(2%) , 2.038/55(2%) , 2.505/38(1.7%) , 2.505/92(1.7%) , 2.038/63.5(1.5%) , 2.038/66.5(1.5%) , 2.038/42(1.5%) , 2.038/88(1.5%) , 2.505/17(1.1%) , 2.505/112(1.1%) , 2.038/22(0.9%) , 2.038/108(0.9%) , 2.505/80(0.9%) , 2.505/49.5(0.9%) , 2.038/96(0.8%) , 2.038/34(0.8%) , 4.188/84(0.8%) , 2.03/64(0.7%) , 2.03/66(0.7%) , 2.525/54(0.6%) , 2.525/75(0.6%) , 2.501/48(0.6%) , 2.501/81.5(0.6%) , 2.499/65(0.5%) , 2.501/65(0.5%) , 2.501/62(0.4%) , 2.501/68(0.4%) , 2.499/48(0.4%) , 2.499/81.5(0.4%) , 2.496/75(0.4%) , 2.496/55(0.4%) , 2.519/48.5(0.4%) , 2.519/81.5(0.4%) , 2.494/75.5(0.4%) , 2.494/54.5(0.4%) , 2.03/48(0.4%) , 2.03/82(0.4%) , 2.499/75.5(0.4%) , 2.499/54.5(0.4%) , 2.519/65(0.4%) , 2.519/63(0.4%) , 2.519/67(0.4%) , 2.03/71(0.3%) , 2.03/59(0.3%) , 2.03/46(0.3%) , 2.03/84(0.3%) , 2.501/59(0.3%) , 2.501/71(0.3%) , 2.501/75(0.3%) , 2.501/55(0.3%) , 2.519/54.5(0.3%) , 2.519/75(0.3%) , 2.03/29.5(0.2%) , 2.03/100.5(0.2%) , 2.501/101.5(0.2%) , 2.501/28(0.2%) , 2.496/48(0.2%) , 2.496/82(0.2%) , 2.03/55(0.2%) , 2.03/75(0.2%) , 2.519/28(0.2%) , 2.519/101(0.2%) , 2.525/68.5(0.2%) , 2.525/62(0.2%) , 2.525/65(0.1%) , 2.501/35.5(0.1%) , 2.501/94.5(0.1%)

cis-Aconitic acid (library entry number =108)
Hit ratio(% of total spectral intensity for metabolite): 57.89% (1 of 3 peaks were found)
Peaks found: chem shift/row (% of total intensity)
3.137/65(57.9%)
Peaks not found: chem shift/row (% of total intensity)
5.766/63.5(21.1%) , 5.766/66.5(21.1%)

Cysteamine (library entry number =150)
Hit ratio(% of total spectral intensity for metabolite): 56.88% (2 of 6 peaks were found)
Peaks found: chem shift/row (% of total intensity)
3.398/65(32.3%) , 3.042/65(24.6%)
Peaks not found: chem shift/row (% of total intensity)
3.398/48(12.2%) , 3.398/82(12.2%) , 3.042/48(9.3%) , 3.042/82(9.3%)

Fructose (library entry number =5)
Hit ratio(% of total spectral intensity for metabolite): 57.94% (11 of 27 peaks were found)
Peaks found: chem shift/row (% of total intensity)
3.57/50(14.6%) , 3.57/80(14.6%) , 3.808/52(7.7%) , 3.808/78(7.7%) , 3.907/48(2.7%) , 3.907/82(2.7%) , 4.031/49(2.6%) , 4.031/81(2.6%) , 3.662/65(1.7%) , 3.57/65(0.8%) , 4.042/64.5(0.2%)
Peaks not found: chem shift/row (% of total intensity)
3.72/50(13.4%) , 3.72/80(13.4%) , 3.907/56(2.4%) , 3.907/74(2.4%) , 3.58/49.5(1.4%) , 3.58/80(1.4%) , 3.683/57.5(1.3%) , 3.683/72.5(1.3%) , 3.605/49(1.2%) , 3.605/80.5(1.2%) , 4.004/65(0.8%) , 4.119/70(0.6%) , 4.119/60(0.6%) , 3.58/18(0.3%) , 3.58/111.5(0.3%) , 3.57/33.5(0.2%)

Uridine 5-diphosphate (library entry number =182)
Hit ratio(% of total spectral intensity for metabolite): 53.57% (4 of 10 peaks were found)
Peaks found: chem shift/row (% of total intensity)
5.976/55(18.7%) , 5.976/75(18.7%) , 5.976/55.5(8.1%) , 5.976/74.5(8.1%)
Peaks not found: chem shift/row (% of total intensity)
7.997/75(20%) , 7.997/55(20%) , 5.976/65(2.9%) , 5.976/64.5(2.1%) , 8.114/54.5(0.6%) , 8.114/75(0.6%)

Uridine 5-monophosphate (library entry number =191)
Hit ratio(% of total spectral intensity for metabolite): 40.24% (2 of 8 peaks were found)
Peaks found: chem shift/row (% of total intensity)
5.987/75(20.1%) , 5.987/55(20.1%)
Peaks not found: chem shift/row (% of total intensity)
8.107/55(26.4%) , 8.107/75(26.4%) , 6.006/65(3.2%) , 5.987/64.5(2.6%) , 6.006/55(0.6%) , 6.006/75(0.6%)

Guanosine-5-monophosphate (GMP) (library entry number =100)
Hit ratio(% of total spectral intensity for metabolite): 52.67% (1 of 3 peaks were found)
Peaks found: chem shift/row (% of total intensity)
8.197/65(52.7%)
Peaks not found: chem shift/row (% of total intensity)
5.932/65(24.7%) , 5.944/65(22.7%)

Lactic acid (library entry number =131)
Hit ratio(% of total spectral intensity for metabolite): 52.38% (6 of 16 peaks were found)
Peaks found: chem shift/row (% of total intensity)
1.335/74(22.5%) , 1.335/56(22.5%) , 4.124/74(3%) , 4.124/56(3%) , 4.124/91(0.6%) , 4.124/38(0.6%)
Peaks not found: chem shift/row (% of total intensity)
1.338/63(6.8%) , 1.338/67(6.8%) , 1.324/67(6.5%) , 1.324/63(6.5%) , 1.338/58.5(5.1%) , 1.338/71.5(5.1%) , 1.324/71.5(5%) , 1.324/58.5(5%) , 4.131/56(0.4%) , 4.131/73.5(0.4%)

Nicotinamide adenine dinucleotide hydrate (NAD) (library entry number =162)
Hit ratio(% of total spectral intensity for metabolite): 49.92% (2 of 23 peaks were found)
Peaks found: chem shift/row (% of total intensity)
8.182/65(29.3%) , 8.427/65(20.6%)
Peaks not found: chem shift/row (% of total intensity)
6.035/65(9.1%) , 6.047/65(7.4%) , 6.074/65(3.5%) , 6.066/65(3.4%) , 8.844/78(2.4%) , 8.844/52(2.4%) , 8.844/58(2.2%) , 8.844/72(2.2%) , 9.151/57(1.8%) , 9.151/73(1.8%) , 8.204/64.5(1.8%) , 8.204/83(1.4%) , 8.204/47(1.4%) , 9.342/62(1.4%) , 9.342/68(1.4%) , 9.151/76(1.4%) , 9.151/54(1.4%) , 9.342/60(1.2%) , 9.342/70(1.2%) , 8.505/65(0.6%) , 8.268/65(0.5%)

Uridine 5-diphosphoglucose (library entry number =165)
Hit ratio(% of total spectral intensity for metabolite): 76.45% (17 of 35 peaks were found)
Peaks found: chem shift/row (% of total intensity)
7.95/75(17.7%) , 7.95/55(17.7%) , 5.987/75(13.3%) , 5.987/55(13.3%) , 3.781/65(3.8%) , 3.475/65(2.6%) , 3.794/55(1%) , 3.794/75(1%) , 3.549/56.5(0.7%) , 3.549/73.5(0.7%) , 3.549/48(0.7%) , 3.549/81.5(0.7%) , 3.549/48(0.7%) , 3.549/82(0.7%) , 3.549/48(0.7%) , 3.549/56(0.6%) , 3.549/73(0.6%)
Peaks not found: chem shift/row (% of total intensity)
3.781/41(3%) , 3.781/89(3%) , 3.475/89(2.1%) , 3.475/40.5(2.1%) , 5.995/65(1.9%) , 3.87/46(1.2%) , 3.87/83(1.2%) , 5.6/60.5(1.2%) , 5.6/69.5(1.2%) , 5.614/60.5(1.2%) , 5.614/69.5(1.2%) , 5.995/55(1%) , 5.995/75(1%) , 5.987/64.5(0.7%) , 3.794/42.5(0.3%) , 3.794/87.5(0.3%) , 3.87/51.5(0.3%) , 3.87/78.5(0.3%)

2-hydroxybutyric acid (library entry number =177)
Hit ratio(% of total spectral intensity for metabolite): 43.97% (3 of 21 peaks were found)
Peaks found: chem shift/row (% of total intensity)
0.898/65(39.5%) , 4.007/51(2.2%) , 4.007/79(2.2%)
Peaks not found: chem shift/row (% of total intensity)
0.898/46(17.4%) , 0.898/84(17.4%) , 1.655/64.5(2.1%) , 1.655/65.5(2.1%) , 4.007/63(2%) , 4.007/67(2%) , 1.655/83(1.6%) , 1.655/47(1.6%) , 1.745/69(1.3%) , 1.745/61(1.3%) , 1.745/50(1.1%) , 1.745/80(1.1%) , 1.655/101.5(0.9%) , 1.655/28.5(0.9%) , 1.745/31.5(0.8%) , 1.745/98(0.8%) , 1.745/42.5(0.8%) , 1.745/87.5(0.8%)

2-Aminobutyric acid (library entry number =28)
Hit ratio(% of total spectral intensity for metabolite): 47.65% (3 of 14 peaks were found)
Peaks found: chem shift/row (% of total intensity)
0.976/65(40.6%) , 3.726/65(6.5%) , 1.88/65(0.6%)
Peaks not found: chem shift/row (% of total intensity)
0.976/46(16.8%) , 0.976/84(16.8%) , 3.726/50(4.5%) , 3.726/80(4.5%) , 1.902/60.5(1.8%) , 1.902/69.5(1.8%) , 1.902/52(1.4%) , 1.902/78(1.4%) , 1.902/87(1.4%) , 1.902/43(1.4%) , 1.917/65(0.5%)

Carnosine (beta-alanyl_L-histidine) (library entry number =187)
Hit ratio(% of total spectral intensity for metabolite): 39.92% (11 of 55 peaks were found)
Peaks found: chem shift/row (% of total intensity)
3.235/65(15.2%) , 8.279/65(11.7%) , 3.225/65(7.8%) , 3.257/65(1.3%) , 3.368/65(0.8%) , 2.671/86(0.7%) , 2.671/85(0.5%) , 2.671/44.5(0.5%) , 2.693/54(0.5%) , 2.693/76(0.5%) , 2.671/86(0.4%)
Peaks not found: chem shift/row (% of total intensity)
3.235/48(7.1%) , 3.235/82(7.1%) , 3.225/47(4.1%) , 3.225/83(4.1%) , 2.689/56(3.1%) , 2.689/74(3.1%) , 7.112/65(2.7%) , 7.112/62(2.2%) , 7.112/68(2.2%) , 3.114/45.5(1.9%) , 3.114/84.5(1.9%) , 3.119/45.5(1.9%) , 3.119/84.5(1.9%) , 2.689/38.5(1.8%) , 2.689/91.5(1.8%) , 2.708/44(0.8%) , 2.708/85.5(0.8%) , 2.671/43(0.7%) , 2.689/115.5(0.7%) , 2.689/14(0.7%) , 3.235/29.5(0.6%) , 3.235/100.5(0.6%) , 2.708/62(0.5%) , 2.708/68(0.5%) , 2.718/44.5(0.5%) , 2.718/85.5(0.5%) , 2.718/62(0.5%) , 2.718/68(0.5%) , 2.655/43(0.5%) , 2.693/45.5(0.4%) , 2.693/84.5(0.4%) , 2.671/61.5(0.4%) , 2.671/68.5(0.4%) , 2.671/43(0.4%) , 2.689/31.5(0.3%) , 2.689/97.5(0.3%) , 2.671/61(0.3%) , 2.671/69(0.3%) , 2.671/60.5(0.3%) , 2.671/69.5(0.3%) , 3.235/12.5(0.2%) , 3.235/117(0.2%) , 2.655/61.5(0.2%) , 2.655/68.5(0.2%)

Capric acid (library entry number =90)
Hit ratio(% of total spectral intensity for metabolite): 48.71% (5 of 10 peaks were found)
Peaks found: chem shift/row (% of total intensity)
2.177/46(17.5%) , 2.177/84(17.5%) , 2.177/65(12.1%) , 1.275/65(0.9%) , 1.275/65(0.7%)
Peaks not found: chem shift/row (% of total intensity)
0.865/65(37.5%) , 1.296/65(4.4%) , 0.865/46(3.6%) , 0.865/84(3.6%) , 1.287/65(2.2%)

Hypoxanthine (library entry number =56)
Hit ratio(% of total spectral intensity for metabolite): 100% (2 of 2 peaks were found)
Peaks found: chem shift/row (% of total intensity)
8.197/65(53.4%) , 8.217/65(46.6%)
Peaks not found: chem shift/row (% of total intensity)


Histamine (library entry number =94)
Hit ratio(% of total spectral intensity for metabolite): 50.81% (4 of 12 peaks were found)
Peaks found: chem shift/row (% of total intensity)
3.313/65(28.7%) , 3.042/65(9.4%) , 8.146/65(6.5%) , 8.146/65(6.3%)
Peaks not found: chem shift/row (% of total intensity)
3.313/83(12%) , 3.313/47(12%) , 7.977/65(6.2%) , 7.158/65(4.3%) , 3.042/47(3.7%) , 3.042/83(3.7%) , 7.158/62(3.6%) , 7.158/68(3.6%)

Hypotaurine (library entry number =129)
Hit ratio(% of total spectral intensity for metabolite): 43.91% (2 of 6 peaks were found)
Peaks found: chem shift/row (% of total intensity)
3.368/65(24.8%) , 2.649/65(19.1%)
Peaks not found: chem shift/row (% of total intensity)
3.368/48(16.5%) , 3.368/82(16.5%) , 2.649/47.5(11.5%) , 2.649/82.5(11.5%)

Histidine (library entry number =78)
Hit ratio(% of total spectral intensity for metabolite): 76.29% (5 of 8 peaks were found)
Peaks found: chem shift/row (% of total intensity)
7.861/65(32.6%) , 4.007/81(11.5%) , 4.007/49(11.5%) , 4.007/68.5(10.4%) , 4.007/61.5(10.4%)
Peaks not found: chem shift/row (% of total intensity)
7.127/65(14.8%) , 3.261/38.5(4.4%) , 3.261/91.5(4.4%)

Uridine-5-diphosphogalactose (library entry number =189)
Hit ratio(% of total spectral intensity for metabolite): 74.63% (15 of 53 peaks were found)
Peaks found: chem shift/row (% of total intensity)
7.95/55(18.6%) , 7.95/75(18.6%) , 5.987/55(15.3%) , 5.987/75(15.3%) , 3.753/65(1.7%) , 4.042/65(1.2%) , 3.737/57(0.7%) , 3.737/72.5(0.7%) , 3.756/56.5(0.5%) , 3.756/73.5(0.5%) , 3.737/72(0.5%) , 3.756/55(0.3%) , 3.756/75(0.3%) , 3.73/65(0.2%) , 3.756/43.5(0.2%)
Peaks not found: chem shift/row (% of total intensity)
3.924/82(1.7%) , 3.924/48(1.7%) , 5.652/70(1.6%) , 5.652/60(1.6%) , 3.924/56(1.5%) , 3.924/74(1.5%) , 5.637/60.5(1.5%) , 5.637/69.5(1.5%) , 4.381/60.5(0.8%) , 4.381/69.5(0.8%) , 5.987/64.5(0.6%) , 3.753/81(0.6%) , 3.753/48.5(0.6%) , 3.815/83(0.6%) , 3.815/47(0.6%) , 4.381/65(0.5%) , 3.822/82.5(0.5%) , 3.822/47(0.5%) , 3.815/73(0.5%) , 3.815/56.5(0.5%) , 3.822/56.5(0.5%) , 3.822/73(0.5%) , 3.768/59(0.4%) , 3.768/71(0.4%) , 3.737/85.5(0.3%) , 3.737/44.5(0.3%) , 3.753/35(0.3%) , 3.753/94.5(0.3%) , 3.768/40(0.2%) , 3.768/89.5(0.2%) , 3.756/83(0.2%) , 3.778/51.5(0.2%) , 3.778/78.5(0.2%) , 3.756/65(0.2%) , 3.756/44.5(0.2%) , 3.756/85(0.2%) , 3.773/46(0.2%) , 3.773/83.5(0.2%)

Glycerol (library entry number =161)
Hit ratio(% of total spectral intensity for metabolite): 8.4% (5 of 33 peaks were found)
Peaks found: chem shift/row (% of total intensity)
3.791/65(3.5%) , 3.791/49(1.5%) , 3.791/81(1.5%) , 3.549/57(1%) , 3.549/73(1%)
Peaks not found: chem shift/row (% of total intensity)
3.567/58(10.1%) , 3.567/72(10.1%) , 3.66/86(9.9%) , 3.66/44(9.9%) , 3.567/88(9.1%) , 3.567/42(9.1%) , 3.66/56(8.6%) , 3.66/74(8.6%) , 3.791/53(1.5%) , 3.791/77(1.5%) , 3.578/57(1.5%) , 3.578/73(1.5%) , 3.613/14(0.9%) , 3.613/116(0.9%) , 3.791/58(0.8%) , 3.791/72(0.8%) , 3.791/92(0.7%) , 3.791/37(0.7%) , 3.628/12(0.6%) , 3.628/118(0.6%) , 3.578/87(0.6%) , 3.578/43(0.6%) , 3.66/50(0.6%) , 3.66/80(0.6%) , 3.613/103(0.6%) , 3.613/26.5(0.6%) , 3.549/87.5(0.3%) , 3.549/42(0.3%)

Glucose-1-phosphate (library entry number =12)
Hit ratio(% of total spectral intensity for metabolite): 43.5% (12 of 44 peaks were found)
Peaks found: chem shift/row (% of total intensity)
3.781/65(7.2%) , 3.415/65(7%) , 3.415/89(4.9%) , 3.415/41(4.9%) , 3.756/56(3.2%) , 3.756/74(3.2%) , 3.878/46.5(3.1%) , 3.878/83.5(3.1%) , 3.756/42(2.5%) , 3.756/88(2.5%) , 3.368/65(1.4%) , 3.87/65(0.7%)
Peaks not found: chem shift/row (% of total intensity)
3.781/41(6.9%) , 3.781/89(6.9%) , 3.499/48.5(2.7%) , 3.499/81.5(2.7%) , 3.499/48.5(2.7%) , 3.499/81.5(2.7%) , 3.499/57(2.6%) , 3.499/73(2.6%) , 3.878/52.5(2.5%) , 3.878/77.5(2.5%) , 5.47/70(2%) , 5.47/60(2%) , 5.456/70(1.9%) , 5.456/60(1.9%) , 3.918/56(1%) , 3.918/74(1%) , 3.918/67(0.9%) , 3.918/63(0.9%) , 3.916/67(0.9%) , 3.916/63(0.9%) , 3.916/56(0.8%) , 3.916/74(0.8%) , 3.918/82(0.7%) , 3.918/48(0.7%) , 3.924/68.5(0.7%) , 3.924/61.5(0.7%) , 3.918/87.5(0.7%) , 3.918/42(0.7%) , 3.916/82(0.7%) , 3.916/48(0.7%) , 3.916/87.5(0.5%) , 3.916/42(0.5%)

Phosphoethanolamine (library entry number =167)
Hit ratio(% of total spectral intensity for metabolite): 50.49% (6 of 10 peaks were found)
Peaks found: chem shift/row (% of total intensity)
3.98/78(8.9%) , 3.98/52(8.9%) , 3.992/52(8.5%) , 3.992/78(8.5%) , 3.98/64.5(7.9%) , 3.992/64.5(7.7%)
Peaks not found: chem shift/row (% of total intensity)
3.227/76.5(14.8%) , 3.227/53.5(14.8%) , 3.227/60(10%) , 3.227/70(10%)

Pantothenic acid (library entry number =99)
Hit ratio(% of total spectral intensity for metabolite): 53.38% (3 of 15 peaks were found)
Peaks found: chem shift/row (% of total intensity)
0.898/65(24.2%) , 0.934/65(20.8%) , 3.992/65(8.4%)
Peaks not found: chem shift/row (% of total intensity)
2.423/65(8.5%) , 3.404/79(6.9%) , 3.404/51(6.9%) , 3.522/79(4.5%) , 3.522/51(4.5%) , 2.423/47.5(3.5%) , 2.423/82.5(3.5%) , 3.447/72.5(2.6%) , 3.447/57.5(2.6%) , 3.447/40(1.3%) , 3.447/90(1.3%) , 3.447/65(0.3%)

Maltose (library entry number =45)
Hit ratio(% of total spectral intensity for metabolite): 36.42% (10 of 40 peaks were found)
Peaks found: chem shift/row (% of total intensity)
3.429/65(5.4%) , 3.277/53(4.6%) , 3.277/77(4.6%) , 3.294/53(4.6%) , 3.294/77(4.6%) , 3.781/65(4.4%) , 3.646/65(3.7%) , 3.98/65(2.4%) , 3.925/51.5(1.1%) , 3.925/78.5(1.1%)
Peaks not found: chem shift/row (% of total intensity)
3.429/41(4.2%) , 3.429/89(4.2%) , 3.693/65(4.1%) , 3.781/42(3.5%) , 3.781/88(3.5%) , 3.693/89(2.9%) , 3.693/41(2.9%) , 3.592/82(2.7%) , 3.592/48(2.7%) , 3.707/65(2.6%) , 5.414/60(2.6%) , 5.414/70(2.6%) , 3.592/56.5(2.5%) , 3.592/73.5(2.5%) , 3.867/52(2.1%) , 3.867/78(2.1%) , 3.707/40.5(1.7%) , 3.707/89.5(1.7%) , 3.646/41.5(1.7%) , 3.646/88.5(1.7%) , 3.98/88.5(1.5%) , 3.98/40.5(1.5%) , 3.867/47(1.3%) , 3.867/82.5(1.3%) , 3.781/73.5(0.6%) , 3.781/56.5(0.6%) , 3.592/52(0.6%) , 3.592/78(0.6%) , 3.816/44(0.5%) , 3.816/86(0.5%)

2-Hydroxy-3-methyl butyric acid (library entry number =143)
Hit ratio(% of total spectral intensity for metabolite): 51.86% (4 of 12 peaks were found)
Peaks found: chem shift/row (% of total intensity)
0.97/74(20.2%) , 0.97/56(20.2%) , 3.85/60(5.8%) , 3.85/70(5.8%)
Peaks not found: chem shift/row (% of total intensity)
0.836/74(21.4%) , 0.836/56(21.4%) , 2.02/70.5(1.1%) , 2.02/59.5(1.1%) , 2.02/77.5(0.8%) , 2.02/52(0.8%) , 2.02/87.5(0.8%) , 2.02/42(0.8%)

Butyric acid (library entry number =119)
Hit ratio(% of total spectral intensity for metabolite): 40.12% (2 of 12 peaks were found)
Peaks found: chem shift/row (% of total intensity)
0.898/65(28.6%) , 2.162/65(11.5%)
Peaks not found: chem shift/row (% of total intensity)
0.898/84(12%) , 0.898/46(12%) , 2.162/84(7.9%) , 2.162/46(7.9%) , 1.561/56(6%) , 1.561/74(6%) , 1.561/93(3.3%) , 1.561/37(3.3%) , 1.561/112(0.7%) , 1.561/18(0.7%)

Homocarnosine (library entry number =95)
Hit ratio(% of total spectral intensity for metabolite): 38.96% (15 of 66 peaks were found)
Peaks found: chem shift/row (% of total intensity)
8.217/65(9.3%) , 8.217/65(9.1%) , 2.385/59.5(4.2%) , 2.385/70.5(4.2%) , 3.037/45.5(1.6%) , 3.037/84.5(1.6%) , 3.037/45.5(1.6%) , 3.037/84.5(1.6%) , 2.385/65(1.4%) , 2.955/49.5(0.9%) , 2.955/80.5(0.9%) , 2.889/65(0.7%) , 2.937/66(0.7%) , 2.937/63(0.6%) , 2.937/66.5(0.6%)
Peaks not found: chem shift/row (% of total intensity)
2.385/40.5(2.3%) , 2.385/89.5(2.3%) , 1.89/45(2.2%) , 1.89/85(2.2%) , 7.135/65(2.1%) , 1.891/45(2.1%) , 1.891/85(2.1%) , 7.136/65(2.1%) , 3.222/84.5(2.1%) , 3.222/45.5(2.1%) , 2.385/78.5(2.1%) , 2.385/51.5(2.1%) , 3.222/84.5(2%) , 3.222/45.5(2%) , 7.136/62(2%) , 7.136/68(2%) , 7.135/62(2%) , 7.135/68(2%) , 1.891/64.5(1.8%) , 1.89/64.5(1.8%) , 2.92/81(1.3%) , 2.92/49(1.3%) , 2.357/65(1.2%) , 2.926/80.5(1.1%) , 2.926/49.5(1.1%) , 2.955/60(0.8%) , 2.946/81.5(0.8%) , 2.946/47.5(0.8%) , 1.89/103.5(0.8%) , 1.89/26.5(0.8%) , 2.92/62.5(0.7%) , 2.92/67(0.7%) , 1.891/103.5(0.7%) , 1.891/26.5(0.7%) , 2.946/62(0.6%) , 2.946/67.5(0.6%) , 2.926/30(0.5%) , 2.937/82(0.5%) , 2.937/48(0.5%) , 2.92/100.5(0.5%) , 2.92/29.5(0.5%) , 2.92/64(0.5%) , 2.937/47.5(0.5%) , 2.937/82(0.5%) , 2.385/108.5(0.5%) , 2.385/22(0.5%) , 2.357/45.5(0.2%) , 2.357/83(0.2%) , 2.937/56.5(0.1%) , 2.937/73(0.1%) , 2.357/45.5(0.1%)

Sucrose-6-phosphate (library entry number =188)
Hit ratio(% of total spectral intensity for metabolite): 46.74% (5 of 24 peaks were found)
Peaks found: chem shift/row (% of total intensity)
3.753/65(29.5%) , 3.811/65(7.9%) , 3.398/65(5.8%) , 3.794/55(1.8%) , 3.794/75(1.8%)
Peaks not found: chem shift/row (% of total intensity)
3.811/89(6.4%) , 3.811/41(6.4%) , 3.398/40(4%) , 3.398/90(4%) , 5.42/60(4%) , 5.42/70(4%) , 3.558/82(3.3%) , 3.558/48(3.3%) , 3.558/73.5(3.1%) , 3.558/56.5(3.1%) , 3.881/52(1.8%) , 3.881/78(1.8%) , 3.794/42(1.7%) , 3.794/88(1.7%) , 3.881/46(1.5%) , 3.881/84(1.5%) , 3.558/52(0.8%) , 3.558/78(0.8%) , 3.794/65(0.3%)

Cysteine (library entry number =63)
Hit ratio(% of total spectral intensity for metabolite): 42.54% (6 of 15 peaks were found)
Peaks found: chem shift/row (% of total intensity)
3.98/65(12.5%) , 3.98/77.5(11.8%) , 3.98/52.5(11.8%) , 3.014/64(2.6%) , 3.067/64(2.1%) , 3.137/64(1.7%)
Peaks not found: chem shift/row (% of total intensity)
3.039/50.5(8.1%) , 3.039/79.5(8.1%) , 3.039/41.5(7.5%) , 3.039/88.5(7.5%) , 3.11/91(6%) , 3.11/39(6%) , 3.11/53.5(5.9%) , 3.11/76.5(5.9%) , 3.09/64(2.5%)

Uridine-5-diphosphoglucuronic acid (library entry number =184)
Hit ratio(% of total spectral intensity for metabolite): 60.53% (8 of 36 peaks were found)
Peaks found: chem shift/row (% of total intensity)
7.95/55(14.1%) , 7.95/75(14.1%) , 5.987/75(11.4%) , 5.987/55(11.4%) , 3.517/65(5.1%) , 3.791/65(3.5%) , 3.512/75.5(0.4%) , 3.512/54(0.4%)
Peaks not found: chem shift/row (% of total intensity)
4.146/78(4.4%) , 4.146/52(4.4%) , 3.791/89(2.9%) , 3.791/41(2.9%) , 3.517/40(2.8%) , 3.517/90(2.8%) , 5.619/69(1.8%) , 5.619/61(1.8%) , 5.634/69(1.8%) , 5.634/61(1.8%) , 3.59/48(0.9%) , 3.59/82(0.9%) , 3.598/82(0.9%) , 3.598/48(0.9%) , 6.001/65(0.9%) , 3.59/57(0.8%) , 3.59/73(0.8%) , 3.598/57(0.8%) , 3.598/73(0.8%) , 4.379/59.5(0.7%) , 4.379/70.5(0.7%) , 6.001/55(0.6%) , 6.001/75(0.6%) , 3.531/53(0.5%) , 3.531/77(0.5%) , 5.987/63.5(0.2%) , 5.987/66.5(0.2%) , 3.531/65(0.2%)

Glutamic acid (library entry number =71)
Hit ratio(% of total spectral intensity for metabolite): 36.56% (24 of 55 peaks were found)
Peaks found: chem shift/row (% of total intensity)
3.77/80(7.1%) , 3.77/50(7.1%) , 2.059/56(2.9%) , 2.059/74(2.9%) , 2.133/40(2.1%) , 2.133/90(2.1%) , 2.371/64.5(1.7%) , 2.341/65(1.6%) , 2.059/94(1.3%) , 2.059/36(1.3%) , 2.133/20(1%) , 2.133/109.5(1%) , 2.059/112(0.7%) , 2.059/17.5(0.7%) , 2.152/65(0.6%) , 2.332/54.5(0.6%) , 2.332/74.5(0.6%) , 2.152/84(0.3%) , 2.074/57(0.2%) , 2.074/72.5(0.2%) , 2.114/63.5(0.2%) , 2.114/66.5(0.2%) , 2.332/35.5(0.1%) , 2.332/94.5(0.1%)
Peaks not found: chem shift/row (% of total intensity)
2.357/68(9%) , 2.357/62(9%) , 3.77/68(5.4%) , 3.77/62(5.4%) , 2.357/87(5.2%) , 2.357/43(5.2%) , 2.357/48.5(4.9%) , 2.357/81.5(4.9%) , 2.133/77.5(2.1%) , 2.133/52.5(2.1%) , 2.133/59(1.4%) , 2.133/71(1.4%) , 2.133/33(1%) , 2.133/97.5(1%) , 2.357/108(0.8%) , 2.357/21(0.8%) , 2.357/2(0.5%) , 2.078/65(0.4%) , 2.077/65(0.4%) , 2.152/45(0.3%) , 2.077/13(0.3%) , 2.077/116.5(0.3%) , 2.078/45(0.2%) , 2.078/84.5(0.2%) , 2.077/46(0.2%) , 2.077/84(0.2%) , 2.078/13(0.2%) , 2.078/116(0.2%) , 2.357/127(0.2%) , 2.341/54(0.1%) , 2.341/75.5(0.1%)

myo-Inositol (library entry number =55)
Hit ratio(% of total spectral intensity for metabolite): 31.85% (3 of 23 peaks were found)
Peaks found: chem shift/row (% of total intensity)
3.632/65(11%) , 3.632/40(10.4%) , 3.632/90(10.4%)
Peaks not found: chem shift/row (% of total intensity)
3.286/65(16.1%) , 3.286/41(7%) , 3.286/89(7%) , 3.54/74(6.8%) , 3.54/56(6.8%) , 3.54/81.5(6.3%) , 3.54/48.5(6.3%) , 4.071/65(4.1%) , 4.071/57(1.9%) , 4.071/73(1.9%) , 3.571/15(0.9%) , 3.571/115(0.9%) , 3.58/26.5(0.3%) , 3.58/103.5(0.3%) , 3.591/15(0.3%) , 3.591/115(0.3%) , 3.583/2(0.2%) , 3.583/127(0.2%) , 3.583/27(0.2%) , 3.583/103(0.2%)

Glucose (library entry number =11)
Hit ratio(% of total spectral intensity for metabolite): 25.14% (26 of 75 peaks were found)
Peaks found: chem shift/row (% of total intensity)
3.714/65(3%) , 3.737/42(2.8%) , 3.737/88(2.8%) , 3.737/57(2.6%) , 3.737/73(2.6%) , 3.778/56(1.1%) , 3.778/73.5(1.1%) , 3.466/65(1%) , 3.466/65(1%) , 3.475/65(0.9%) , 3.851/53(0.7%) , 3.851/77(0.7%) , 3.475/72(0.7%) , 3.475/57.5(0.7%) , 3.756/56(0.5%) , 3.756/73.5(0.5%) , 3.836/47.5(0.4%) , 3.836/82(0.4%) , 3.753/64.5(0.4%) , 3.368/64.5(0.3%) , 3.836/61(0.2%) , 3.756/42.5(0.2%) , 3.756/87(0.2%) , 3.745/56.5(0.2%) , 3.745/73.5(0.2%) , 3.844/64.5(0.1%)
Peaks not found: chem shift/row (% of total intensity)
3.496/65(6.2%) , 3.408/65(5.6%) , 3.257/77(5.3%) , 3.257/53(5.3%) , 3.242/53(5.2%) , 3.242/77(5.2%) , 3.496/42(4.1%) , 3.496/88(4.1%) , 3.408/41(2.6%) , 3.408/89(2.6%) , 3.905/52(2.4%) , 3.905/78(2.4%) , 3.714/41(2.4%) , 3.714/89(2.4%) , 3.905/47(2.2%) , 3.905/83(2.2%) , 3.466/73(0.7%) , 3.466/56.5(0.7%) , 3.466/82(0.7%) , 3.466/48(0.7%) , 3.475/47.5(0.6%) , 3.475/82.5(0.6%) , 3.466/72.5(0.6%) , 3.466/57(0.6%) , 3.475/87.5(0.6%) , 3.466/87.5(0.6%) , 3.466/41.5(0.6%) , 3.475/41.5(0.6%) , 3.466/48.5(0.6%) , 3.466/81.5(0.6%) , 3.421/64(0.6%) , 3.421/66(0.6%) , 3.466/87.5(0.5%) , 3.466/42(0.5%) , 3.778/42.5(0.5%) , 3.778/87.5(0.5%) , 3.421/40(0.4%) , 3.421/90(0.4%) , 3.851/46.5(0.4%) , 3.851/83(0.4%) , 5.24/69.5(0.3%) , 5.24/60(0.3%) , 3.836/68.5(0.2%) , 3.753/49.5(0.2%) , 3.753/80.5(0.2%) , 3.813/5(0.2%) , 3.745/64.5(0.1%) , 3.753/56.5(0.1%) , 3.753/73.5(0.1%)

Riboflavin 5-adenosine diphosphate (Flavin adenine dinucleotide) (library entry number =194)
Hit ratio(% of total spectral intensity for metabolite): 34.55% (8 of 13 peaks were found)
Peaks found: chem shift/row (% of total intensity)
8.308/65(12.4%) , 2.408/65(4.9%) , 2.408/65(3.8%) , 2.371/65(3.2%) , 2.371/65(3%) , 2.371/65(2.7%) , 2.341/65(2.5%) , 2.385/65(2.1%)
Peaks not found: chem shift/row (% of total intensity)
7.869/65(42.2%) , 5.838/65(7.1%) , 5.849/65(6.3%) , 2.398/65(5.5%) , 2.33/65(4.4%)

Ornithine (library entry number =79)
Hit ratio(% of total spectral intensity for metabolite): 58.34% (4 of 23 peaks were found)
Peaks found: chem shift/row (% of total intensity)
3.067/65(25.1%) , 3.791/65(17.4%) , 3.791/49(7.9%) , 3.791/81(7.9%)
Peaks not found: chem shift/row (% of total intensity)
3.067/84(16.7%) , 3.067/46(16.7%) , 1.949/65(0.9%) , 1.836/103(0.8%) , 1.836/27(0.8%) , 1.946/53(0.6%) , 1.946/78(0.5%) , 1.841/62(0.5%) , 1.841/68(0.5%) , 1.949/31(0.5%) , 1.949/40(0.4%) , 1.946/41(0.4%) , 1.946/40(0.4%) , 1.946/100(0.4%) , 1.946/31(0.4%) , 1.949/53(0.3%) , 1.949/77(0.3%) , 1.949/72(0.3%) , 1.949/57(0.3%)

Trehalose-6-phosphate (library entry number =201)
Hit ratio(% of total spectral intensity for metabolite): 49.84% (15 of 49 peaks were found)
Peaks found: chem shift/row (% of total intensity)
3.858/65(6.8%) , 3.87/65(5.9%) , 3.457/65(5.4%) , 3.858/40.5(5.1%) , 3.858/89.5(5.1%) , 3.609/65(3.9%) , 3.609/40(3.3%) , 3.609/90(3.3%) , 3.778/56.5(2.2%) , 3.778/73.5(2.2%) , 3.667/79(2.1%) , 3.667/51(2.1%) , 3.455/65(1.2%) , 3.504/65(1%) , 3.687/76.5(0.4%)
Peaks not found: chem shift/row (% of total intensity)
3.457/89(4.2%) , 3.457/41(4.2%) , 3.87/41(4.1%) , 3.87/89(4.1%) , 3.87/78.5(2.4%) , 3.87/51.5(2.4%) , 3.69/51(2.1%) , 3.69/79(2.1%) , 3.658/51(1.9%) , 3.658/79(1.9%) , 3.658/78(1.8%) , 3.698/79(1.8%) , 3.698/51(1.8%) , 3.698/78(1.8%) , 3.778/43(1.5%) , 3.778/87(1.5%) , 5.216/60(1.2%) , 5.216/70(1.2%) , 3.823/42.5(1%) , 3.823/87.5(1%) , 3.823/62(1%) , 3.823/68(1%) , 5.188/59.5(0.7%) , 5.188/69.5(0.7%) , 3.687/51.5(0.4%) , 3.675/52(0.4%) , 3.675/76.5(0.4%) , 3.677/51.5(0.4%) , 3.677/78(0.4%) , 4.031/55(0.3%) , 4.031/75(0.3%) , 4.044/76(0.3%) , 0.885/55(0.2%) , 0.885/75(0.2%)

Arginine (library entry number =138)
Hit ratio(% of total spectral intensity for metabolite): 34.22% (7 of 40 peaks were found)
Peaks found: chem shift/row (% of total intensity)
3.781/65(17.3%) , 3.781/49(7.1%) , 3.781/81(7.1%) , 1.657/61.5(0.8%) , 1.657/68.5(0.8%) , 1.657/44.5(0.6%) , 1.657/85.5(0.6%)
Peaks not found: chem shift/row (% of total intensity)
3.248/65(25.6%) , 3.248/47(10.3%) , 3.248/83(10.3%) , 1.734/45(1%) , 1.734/85(1%) , 1.734/26.5(1%) , 1.734/103(1%) , 1.922/40.5(0.9%) , 1.922/89(0.9%) , 1.923/40.5(0.8%) , 1.923/89.5(0.8%) , 1.922/64(0.7%) , 1.922/98.5(0.7%) , 1.922/31.5(0.7%) , 1.923/65(0.7%) , 1.923/47(0.7%) , 1.923/83(0.7%) , 1.923/98.5(0.6%) , 1.923/31.5(0.6%) , 1.922/46.5(0.6%) , 1.922/83(0.6%) , 1.922/73(0.6%) , 1.922/57(0.6%) , 1.657/103.5(0.6%) , 1.657/26.5(0.6%) , 1.734/63(0.5%) , 1.734/67(0.5%) , 1.923/72.5(0.5%) , 1.923/57(0.5%) , 1.919/76(0.4%) , 1.919/54(0.4%) , 1.919/40(0.4%) , 1.919/89.5(0.4%)

b-Alanine (library entry number =2)
Hit ratio(% of total spectral intensity for metabolite): 33.04% (1 of 6 peaks were found)
Peaks found: chem shift/row (% of total intensity)
3.186/65(33%)
Peaks not found: chem shift/row (% of total intensity)
2.558/65(19.3%) , 3.186/48(14.9%) , 3.186/82(14.9%) , 2.558/48(8.9%) , 2.558/82(8.9%)

Sucrose (library entry number =4)
Hit ratio(% of total spectral intensity for metabolite): 37.06% (11 of 53 peaks were found)
Peaks found: chem shift/row (% of total intensity)
3.685/65(15.9%) , 3.769/65(6.9%) , 3.475/65(2.8%) , 3.57/48(2.7%) , 3.57/82(2.7%) , 3.815/40(1.4%) , 3.815/90(1.4%) , 3.851/79(1.3%) , 3.851/51(1.3%) , 3.87/65(0.5%) , 4.064/65(0.2%)
Peaks not found: chem shift/row (% of total intensity)
3.769/89(5.3%) , 3.769/41(5.3%) , 4.222/54(5.2%) , 4.222/76(5.2%) , 5.414/60(3.5%) , 5.414/70(3.5%) , 3.57/57(2.6%) , 3.57/73(2.6%) , 3.831/61(2.5%) , 3.831/69(2.5%) , 4.057/65(2.3%) , 3.823/61(2.2%) , 3.823/69(2.2%) , 3.475/41(1.4%) , 3.475/89(1.4%) , 4.057/43.5(1.2%) , 4.057/86.5(1.2%) , 3.855/81(0.9%) , 4.065/54.5(0.9%) , 4.065/75.5(0.9%) , 3.849/80(0.9%) , 3.849/50(0.9%) , 3.685/98(0.8%) , 3.685/32(0.8%) , 3.57/52(0.8%) , 3.57/78(0.8%) , 3.849/64.5(0.6%) , 4.048/54(0.5%) , 4.048/76(0.5%) , 3.733/40(0.4%) , 3.733/89(0.4%) , 3.831/36(0.4%) , 3.831/93.5(0.4%) , 3.851/64.5(0.3%) , 3.823/23.5(0.2%) , 3.823/105.5(0.2%) , 3.823/93(0.2%) , 3.823/36(0.2%) , 4.048/65(0.2%) , 4.039/60(0.2%) , 4.039/70(0.2%) , 4.065/65(0.2%)

Adenosine 3,5-cyclic monophosphate (library entry number =123)
Hit ratio(% of total spectral intensity for metabolite): 1% (2 of 6 peaks were found)
Peaks found: chem shift/row (% of total intensity)
4.355/65(0.5%) , 4.331/65(0.5%)
Peaks not found: chem shift/row (% of total intensity)
8.271/65(37.5%) , 6.206/65(31.5%) , 8.258/65(28.6%) , 4.342/65(1.4%)

Inosine-5'-monophosphate (library entry number =164)
Hit ratio(% of total spectral intensity for metabolite): 0% (0 of 4 peaks were found)
Peaks found: chem shift/row (% of total intensity)

Peaks not found: chem shift/row (% of total intensity)
8.234/65(43.5%) , 8.558/65(29.7%) , 6.142/65(13.8%) , 6.154/65(13.1%)

Phenylalanine (library entry number =35)
Hit ratio(% of total spectral intensity for metabolite): 29.33% (7 of 65 peaks were found)
Peaks found: chem shift/row (% of total intensity)
7.436/65(9.8%) , 4.007/62(7.5%) , 4.007/68(7.5%) , 3.294/53.5(1.1%) , 3.294/76.5(1.1%) , 3.294/40(1.1%) , 3.294/90(1.1%)
Peaks not found: chem shift/row (% of total intensity)
4.007/48(6.7%) , 4.007/82(6.7%) , 7.382/66(4.6%) , 7.382/64(4.6%) , 7.333/75(4.6%) , 7.333/55(4.6%) , 7.436/46(3.1%) , 7.436/84(3.1%) , 7.382/45(2.3%) , 7.382/85(2.3%) , 3.13/73(1.7%) , 3.13/57(1.7%) , 3.13/36(1.6%) , 3.13/94(1.6%) , 7.408/81.5(1.3%) , 7.408/48.5(1.3%) , 7.415/38(1.2%) , 7.415/92(1.2%) , 7.448/65(1%) , 7.415/44(1%) , 7.415/86(1%) , 7.399/85.5(0.9%) , 7.399/44.5(0.9%) , 7.362/38(0.7%) , 7.362/92(0.7%) , 7.393/101(0.7%) , 7.393/29(0.7%) , 7.408/98(0.6%) , 7.408/32(0.6%) , 7.399/63(0.6%) , 7.399/67(0.6%) , 7.366/30(0.5%) , 7.366/100(0.5%) , 7.393/65(0.3%) , 7.393/63(0.3%) , 7.393/67(0.3%) , 7.415/110(0.3%) , 7.415/20(0.3%) , 7.362/85.5(0.3%) , 7.362/44.5(0.3%) , 7.399/99(0.3%) , 7.399/31(0.3%) , 7.408/101(0.3%) , 7.408/29(0.3%) , 7.415/108(0.3%) , 7.415/22(0.3%) , 7.382/17.5(0.2%) , 7.382/112.5(0.2%) , 7.366/88.5(0.2%) , 7.408/119.5(0.2%) , 7.408/10.5(0.2%) , 7.393/44.5(0.2%) , 7.393/85(0.2%) , 7.362/60(0.1%) , 7.399/105.5(0.1%) , 7.399/24(0.1%) , 7.362/27(0.1%) , 7.362/103(0.1%)

Isocitric acid (library entry number =130)
Hit ratio(% of total spectral intensity for metabolite): 19.39% (7 of 28 peaks were found)
Peaks found: chem shift/row (% of total intensity)
2.983/59(3.2%) , 2.983/71(3.2%) , 2.474/36(2.8%) , 2.474/94(2.8%) , 2.54/65(2.6%) , 2.408/65(2.4%) , 2.449/65(2.3%)
Peaks not found: chem shift/row (% of total intensity)
2.519/35(6.6%) , 2.519/95(6.6%) , 3.997/59(6.5%) , 3.997/71(6.5%) , 2.519/75(6.3%) , 2.519/55(6.3%) , 2.427/55(6.3%) , 2.427/75(6.3%) , 2.427/94(5.8%) , 2.427/36(5.8%) , 2.495/65(2.4%) , 2.983/91(2.3%) , 2.983/39(2.3%) , 2.983/78.5(2.2%) , 2.983/51.5(2.2%) , 2.474/113.5(1.3%) , 2.474/15.5(1.3%) , 2.495/6.5(0.9%) , 2.495/123.5(0.9%) , 2.449/6(0.9%) , 2.449/123.5(0.9%)

Deoxycholic acid (library entry number =121)
Hit ratio(% of total spectral intensity for metabolite): 63.24% (3 of 5 peaks were found)
Peaks found: chem shift/row (% of total intensity)
0.934/65(35.1%) , 0.97/56.5(14.1%) , 0.97/73.5(14.1%)
Peaks not found: chem shift/row (% of total intensity)
0.718/65(35.6%) , 2.236/65(1.2%)

Oxoglutaric acid (a-Ketogluturate) (library entry number =3)
Hit ratio(% of total spectral intensity for metabolite): 55.4% (2 of 6 peaks were found)
Peaks found: chem shift/row (% of total intensity)
2.439/65(28%) , 3.014/65(27.4%)
Peaks not found: chem shift/row (% of total intensity)
2.439/83(11.3%) , 2.439/47(11.3%) , 3.014/47(11%) , 3.014/83(11%)

Galactose (library entry number =7)
Hit ratio(% of total spectral intensity for metabolite): 15.56% (21 of 77 peaks were found)
Peaks found: chem shift/row (% of total intensity)
3.76/65(2.6%) , 3.741/64(1.8%) , 3.753/84.5(1.2%) , 3.753/45(1.2%) , 3.791/50.5(0.8%) , 3.791/79.5(0.8%) , 3.808/50.5(0.7%) , 3.808/79.5(0.7%) , 3.791/51.5(0.7%) , 3.791/78.5(0.7%) , 3.808/50.5(0.7%) , 3.808/79.5(0.7%) , 3.726/64(0.4%) , 3.737/86(0.4%) , 3.737/86(0.4%) , 3.737/43(0.4%) , 3.741/49.5(0.4%) , 3.741/80.5(0.4%) , 3.368/65(0.3%) , 3.737/41(0.2%) , 3.764/98.5(0.2%)
Peaks not found: chem shift/row (% of total intensity)
3.655/47.5(5.6%) , 3.655/82.5(5.6%) , 3.655/56.5(5.2%) , 3.655/73.5(5.2%) , 3.504/78(4.3%) , 3.504/52(4.3%) , 3.49/78(4%) , 3.49/52(4%) , 3.768/52(3.2%) , 3.768/78(3.2%) , 3.939/60(2.9%) , 3.939/70(2.9%) , 3.939/65(1.7%) , 3.741/76(1.5%) , 3.741/54(1.5%) , 3.741/60.5(1.5%) , 3.741/69.5(1.5%) , 3.768/62.5(1.2%) , 3.768/67.5(1.2%) , 3.735/53(1.2%) , 3.735/77(1.2%) , 3.753/72.5(1.2%) , 3.753/57.5(1.2%) , 3.781/61.5(1.1%) , 3.781/68.5(1.1%) , 3.735/59.5(1.1%) , 3.735/70(1.1%) , 3.76/50.5(0.9%) , 3.76/79.5(0.9%) , 3.76/38(0.9%) , 3.76/91.5(0.9%) , 3.768/107(0.8%) , 3.768/22.5(0.8%) , 3.862/47(0.8%) , 3.862/82(0.8%) , 3.862/57(0.8%) , 3.862/74.5(0.8%) , 3.781/65(0.6%) , 3.997/61(0.5%) , 3.997/69(0.5%) , 3.768/38(0.5%) , 3.768/92(0.5%) , 3.997/65(0.5%) , 3.781/90(0.4%) , 3.781/39.5(0.4%) , 3.741/90(0.3%) , 3.741/40(0.3%) , 3.737/33(0.2%) , 3.781/96(0.2%) , 3.781/33(0.2%) , 3.735/90.5(0.2%) , 3.735/39.5(0.2%) , 3.76/107(0.2%) , 3.76/22(0.2%) , 3.753/99.5(0.1%) , 3.753/31.5(0.1%)

Trehalose (library entry number =83)
Hit ratio(% of total spectral intensity for metabolite): 27.79% (4 of 32 peaks were found)
Peaks found: chem shift/row (% of total intensity)
3.87/65(11.4%) , 3.457/65(8.5%) , 3.778/57(3.9%) , 3.778/73(3.9%)
Peaks not found: chem shift/row (% of total intensity)
3.87/89(7.9%) , 3.87/41(7.9%) , 3.457/89(6.8%) , 3.457/41(6.8%) , 3.659/51(3.7%) , 3.659/79(3.7%) , 3.65/51(3.5%) , 3.65/79(3.5%) , 3.65/53(3.5%) , 3.65/77(3.5%) , 3.778/87(2.4%) , 3.778/43(2.4%) , 3.87/51.5(2%) , 3.87/78.5(2%) , 3.825/43(1.7%) , 3.825/87(1.7%) , 5.197/70(1.6%) , 5.197/60(1.6%) , 3.825/68.5(1.3%) , 3.825/61.5(1.3%) , 3.815/55.5(0.7%) , 3.815/74.5(0.7%) , 3.815/106(0.4%) , 3.815/24(0.4%) , 3.825/23.5(0.3%) , 3.825/106.5(0.3%) , 3.815/42(0.3%) , 3.815/87(0.3%)

Valeric acid (library entry number =196)
Hit ratio(% of total spectral intensity for metabolite): 32.37% (3 of 18 peaks were found)
Peaks found: chem shift/row (% of total intensity)
0.898/65(27.5%) , 1.305/74(2.4%) , 1.305/56(2.4%)
Peaks not found: chem shift/row (% of total intensity)
0.898/46(12.5%) , 0.898/84(12.5%) , 2.187/65(9.1%) , 2.187/46(6.4%) , 2.187/84(6.4%) , 1.53/64(4.1%) , 1.53/66(4.1%) , 1.53/84(2.3%) , 1.53/46(2.3%) , 1.305/94(1.9%) , 1.305/36(1.9%) , 1.53/27(1.4%) , 1.53/103(1.4%) , 1.305/113(0.6%) , 1.305/17(0.6%)

Aspartic acid (library entry number =13)
Hit ratio(% of total spectral intensity for metabolite): 46.78% (6 of 14 peaks were found)
Peaks found: chem shift/row (% of total intensity)
3.902/59(9.8%) , 3.902/71(9.8%) , 2.815/47.5(7%) , 2.815/82.5(7%) , 2.815/93(6.6%) , 2.815/37(6.6%)
Peaks not found: chem shift/row (% of total intensity)
3.902/81(9.6%) , 3.902/49(9.6%) , 2.679/76(8.3%) , 2.679/54(8.3%) , 2.679/32(8.1%) , 2.679/98(8.1%) , 2.661/53.5(0.6%) , 2.661/76.5(0.6%)

5-Hydroxylysine (library entry number =126)
Hit ratio(% of total spectral intensity for metabolite): 26.81% (9 of 41 peaks were found)
Peaks found: chem shift/row (% of total intensity)
3.781/65(5.7%) , 3.791/65(4.6%) , 3.781/49(4.4%) , 3.781/81(4.4%) , 3.791/49(3.5%) , 3.791/81(3.5%) , 1.925/65(0.3%) , 2.059/55(0.2%) , 2.059/75(0.2%)
Peaks not found: chem shift/row (% of total intensity)
3.166/52(8.3%) , 3.166/78(8.3%) , 3.166/86(8.1%) , 3.166/44(8.1%) , 2.941/60.5(4.5%) , 2.941/69.5(4.5%) , 2.941/36(4.3%) , 2.941/94(4.3%) , 2.933/36(3.5%) , 2.933/94(3.5%) , 2.933/69(3.2%) , 2.933/61(3.2%) , 2.053/46(1%) , 2.053/83(1%) , 1.539/50.5(0.7%) , 1.539/79.5(0.7%) , 1.947/32(0.7%) , 1.947/98(0.7%) , 3.202/55.5(0.7%) , 3.202/75(0.7%) , 1.947/46.5(0.5%) , 1.947/83(0.5%) , 3.9/65(0.4%) , 1.947/67.5(0.3%) , 1.947/60.5(0.3%) , 3.9/57(0.2%) , 3.9/72.5(0.2%) , 2.053/98.5(0.2%) , 2.053/30.5(0.2%) , 2.053/54(0.1%) , 2.053/75.5(0.1%) , 2.053/65(0.1%)

Glycerol-3-phosphate (library entry number =93)
Hit ratio(% of total spectral intensity for metabolite): 40.41% (11 of 37 peaks were found)
Peaks found: chem shift/row (% of total intensity)
3.614/57.5(6.7%) , 3.614/72.5(6.7%) , 3.693/43.5(6.5%) , 3.693/86.5(6.5%) , 3.83/72(4%) , 3.83/57.5(4%) , 3.87/65(2.6%) , 3.671/65(1.3%) , 3.714/65(1%) , 3.816/40(0.6%) , 3.816/89.5(0.6%)
Peaks not found: chem shift/row (% of total intensity)
3.614/42.5(5.8%) , 3.614/87.5(5.8%) , 3.693/74.5(5.8%) , 3.693/55.5(5.8%) , 3.789/58(4.3%) , 3.789/72(4.3%) , 3.793/58(4.2%) , 3.793/72(4.2%) , 3.8/57.5(3.6%) , 3.8/72.5(3.6%) , 3.789/86.5(1.1%) , 3.789/42.5(1.1%) , 3.87/76.5(1.1%) , 3.87/52.5(1.1%) , 3.601/65(0.9%) , 3.64/19.5(0.8%) , 3.64/110.5(0.8%) , 3.8/41(0.7%) , 3.672/18.5(0.7%) , 3.672/110.5(0.7%) , 3.656/87.5(0.7%) , 3.656/42(0.7%) , 3.656/122(0.6%) , 3.656/8(0.6%) , 3.637/19(0.5%) , 3.637/110.5(0.5%)

Glucuronic acid (library entry number =48)
Hit ratio(% of total spectral intensity for metabolite): 22.4% (9 of 52 peaks were found)
Peaks found: chem shift/row (% of total intensity)
3.504/65(5.2%) , 3.3/53(2.8%) , 3.3/77(2.8%) , 3.277/53(2.7%) , 3.277/77(2.7%) , 3.504/89.5(2.5%) , 3.504/40.5(2.5%) , 5.247/60(0.6%) , 5.247/69.5(0.6%)
Peaks not found: chem shift/row (% of total intensity)
3.733/53(6.4%) , 3.733/77(6.4%) , 3.733/65(4.6%) , 3.514/57.5(4%) , 3.514/72.5(4%) , 4.085/52(4%) , 4.085/78(4%) , 3.518/57(4%) , 3.518/73(4%) , 3.518/53.5(3.9%) , 3.518/76.5(3.9%) , 3.733/89(3.4%) , 3.733/41(3.4%) , 3.514/53.5(2.6%) , 3.514/76.5(2.6%) , 3.585/52.5(1.9%) , 3.585/77.5(1.9%) , 3.577/52.5(1.8%) , 3.577/77.5(1.8%) , 3.529/65(1.3%) , 3.514/65(0.9%) , 3.518/65(0.7%) , 3.504/46.5(0.7%) , 3.504/82.5(0.7%) , 3.717/53(0.4%) , 3.717/76.5(0.4%) , 3.718/53(0.4%) , 3.718/76.5(0.4%) , 3.518/34.5(0.4%) , 3.518/95(0.4%) , 3.518/102.5(0.3%) , 3.518/27(0.3%) , 3.529/82.5(0.3%) , 3.529/47(0.3%) , 3.514/34.5(0.2%) , 3.514/95.5(0.2%) , 3.514/26(0.1%) , 3.514/102.5(0.1%) , 3.518/40(0.1%) , 3.529/41.5(0.1%) , 3.529/88(0.1%) , 3.514/40(0.1%) , 3.529/34(0.1%)

3,4-Dihydroxymandelic acid (library entry number =43)
Hit ratio(% of total spectral intensity for metabolite): 25.84% (2 of 18 peaks were found)
Peaks found: chem shift/row (% of total intensity)
6.908/54.5(12.9%) , 6.908/75.5(12.9%)
Peaks not found: chem shift/row (% of total intensity)
6.934/63(15.2%) , 6.934/67(15.2%) , 6.857/57(8.3%) , 6.857/73(8.3%) , 6.857/52.5(7.7%) , 6.857/77.5(7.7%) , 6.881/86.5(2%) , 6.881/43.5(2%) , 6.889/37.5(1.4%) , 6.889/92.5(1.4%) , 6.881/23(1%) , 6.881/107(1%) , 6.889/76(0.9%) , 6.889/54(0.9%) , 6.881/54(0.7%) , 6.881/76(0.7%)

Glyceric acid (library entry number =141)
Hit ratio(% of total spectral intensity for metabolite): 7.88% (6 of 35 peaks were found)
Peaks found: chem shift/row (% of total intensity)
3.737/56(2.2%) , 3.737/74(2.2%) , 3.741/64.5(1.4%) , 3.741/65.5(1.4%) , 3.737/41(0.4%) , 3.737/88.5(0.4%)
Peaks not found: chem shift/row (% of total intensity)
3.721/56(8.3%) , 3.721/74(8.3%) , 3.828/47(7.9%) , 3.828/83(7.9%) , 3.828/53(7.7%) , 3.828/77(7.7%) , 3.721/86(7.6%) , 3.721/44(7.6%) , 4.092/61.5(5.4%) , 4.092/68.5(5.4%) , 4.092/53.5(5.1%) , 4.092/76(5.1%) , 3.703/65(1.2%) , 3.777/16.5(0.7%) , 3.777/113.5(0.7%) , 3.77/11(0.6%) , 3.77/119(0.6%) , 3.737/44(0.6%) , 3.737/86(0.6%) , 3.737/48(0.5%) , 3.737/82(0.5%) , 3.737/63(0.4%) , 3.737/67(0.4%) , 3.721/63.5(0.4%) , 3.721/66(0.4%) , 3.741/53.5(0.3%) , 3.741/75.5(0.3%) , 3.703/53.5(0.1%) , 3.703/76(0.1%)

Homocysteine (library entry number =166)
Hit ratio(% of total spectral intensity for metabolite): 31.88% (27 of 102 peaks were found)
Peaks found: chem shift/row (% of total intensity)
2.701/65(4.3%) , 2.649/65(3.6%) , 2.649/65(3.6%) , 2.133/56(2.8%) , 2.133/74(2.8%) , 2.649/65(1.8%) , 2.661/65(1.1%) , 2.701/65(0.9%) , 2.158/57(0.8%) , 2.158/73(0.8%) , 2.649/47.5(0.8%) , 2.649/82.5(0.8%) , 2.144/55(0.8%) , 2.144/75(0.8%) , 2.133/19(0.7%) , 2.133/110.5(0.7%) , 2.177/65(0.7%) , 2.171/36(0.6%) , 2.171/94(0.6%) , 2.152/64(0.5%) , 2.649/48(0.4%) , 2.649/82(0.4%) , 2.144/55.5(0.3%) , 2.144/74.5(0.3%) , 2.171/56(0.3%) , 2.171/73.5(0.3%) , 2.098/65(0.2%)
Peaks not found: chem shift/row (% of total intensity)
3.885/49(6.4%) , 3.885/81(6.4%) , 3.885/65(4.5%) , 2.671/57(3.2%) , 2.671/73(3.2%) , 2.671/34.5(3.1%) , 2.671/95.5(3.1%) , 2.682/65(1.9%) , 2.189/73(1.3%) , 2.189/57(1.3%) , 2.701/101(1.3%) , 2.701/28.5(1.3%) , 2.649/28.5(1.3%) , 2.649/101.5(1.3%) , 2.649/28.5(1.1%) , 2.649/101.5(1.1%) , 2.701/84.5(1%) , 2.701/45.5(1%) , 2.189/95(1%) , 2.189/35(1%) , 2.189/20(0.8%) , 2.189/110(0.8%) , 2.649/101(0.8%) , 2.649/28.5(0.8%) , 2.133/37.5(0.7%) , 2.133/92(0.7%) , 2.205/55(0.7%) , 2.205/75(0.7%) , 2.144/37(0.6%) , 2.144/93(0.6%) , 2.113/55.5(0.6%) , 2.113/74.5(0.6%) , 2.205/39(0.5%) , 2.205/38(0.5%) , 2.205/90.5(0.5%) , 2.158/34.5(0.5%) , 2.158/95.5(0.5%) , 2.671/111.5(0.5%) , 2.671/17.5(0.5%) , 2.635/64(0.5%) , 2.635/66(0.5%) , 2.158/113.5(0.5%) , 2.158/17(0.5%) , 2.649/85(0.4%) , 2.649/45(0.4%) , 2.198/65(0.4%) , 2.151/86(0.4%) , 2.151/43.5(0.4%) , 2.661/49.5(0.4%) , 2.661/80.5(0.4%) , 2.151/64(0.3%) , 2.151/26.5(0.3%) , 2.151/103.5(0.3%) , 2.144/93.5(0.3%) , 2.144/36(0.3%) , 2.152/26.5(0.3%) , 2.152/102(0.3%) , 2.152/103.5(0.3%) , 0.883/57(0.3%) , 0.883/72.5(0.3%) , 2.152/85.5(0.2%) , 2.152/44.5(0.2%) , 2.167/26.5(0.2%) , 2.167/103.5(0.2%) , 2.661/33.5(0.2%) , 2.661/96.5(0.2%) , 2.167/25(0.2%) , 2.113/37(0.2%) , 2.113/91(0.2%) , 2.198/48(0.1%) , 2.198/81.5(0.1%) , 2.167/60(0.1%) , 2.167/42.5(0.1%) , 2.167/87(0.1%) , 2.635/45.5(0.1%)

Arabinose (library entry number =9)
Hit ratio(% of total spectral intensity for metabolite): 10.96% (13 of 36 peaks were found)
Peaks found: chem shift/row (% of total intensity)
3.951/65(2.9%) , 3.951/57.5(1.5%) , 3.951/72.5(1.5%) , 4.031/50.5(1%) , 4.031/79.5(0.9%) , 3.826/51.5(0.5%) , 3.826/78(0.5%) , 5.247/60(0.4%) , 5.247/69(0.4%) , 3.822/53.5(0.4%) , 3.822/76(0.4%) , 4.042/65(0.2%) , 3.368/64(0.2%)
Peaks not found: chem shift/row (% of total intensity)
3.669/82.5(7.5%) , 3.669/47.5(7.5%) , 3.682/48(7.4%) , 3.682/82(7.4%) , 3.669/57.5(6.8%) , 3.669/72.5(6.8%) , 3.522/52.5(5.2%) , 3.522/77.5(5.2%) , 3.508/52(5%) , 3.508/78(5%) , 3.903/46(4.9%) , 3.903/84(4.9%) , 3.903/51(4%) , 3.903/79(4%) , 3.653/51.5(2%) , 3.653/78(2%) , 4.012/64.5(0.7%) , 4.522/55(0.6%) , 4.522/75(0.6%) , 4.008/64.5(0.5%) , 3.653/46.5(0.4%) , 3.653/83.5(0.4%) , 4.019/65(0.3%)

Agmatine (library entry number =110)
Hit ratio(% of total spectral intensity for metabolite): 44.19% (3 of 28 peaks were found)
Peaks found: chem shift/row (% of total intensity)
3.235/65(20.3%) , 3.037/46(12%) , 3.037/84(12%)
Peaks not found: chem shift/row (% of total intensity)
3.235/48(9.6%) , 3.235/82(9.6%) , 3.037/65(8.2%) , 1.682/59(2.2%) , 1.682/71(2.2%) , 1.682/57(2.1%) , 1.682/73(2.1%) , 1.74/77(1.9%) , 1.74/53(1.9%) , 1.74/39.5(1.9%) , 1.74/90.5(1.9%) , 1.677/45(1.6%) , 1.677/84.5(1.6%) , 1.677/57.5(1%) , 1.677/72.5(1%) , 1.677/70(1%) , 1.677/60(1%) , 1.682/42(0.8%) , 1.682/88(0.8%) , 1.677/64(0.7%) , 1.74/65(0.6%) , 1.711/44(0.5%) , 1.711/85.5(0.5%) , 1.677/101.5(0.4%) , 1.677/28(0.4%)

Proline (library entry number =49)
Hit ratio(% of total spectral intensity for metabolite): 6.02% (4 of 44 peaks were found)
Peaks found: chem shift/row (% of total intensity)
2.026/65(3.2%) , 2.054/64(1%) , 2.085/65(1%) , 2.062/64(0.7%)
Peaks not found: chem shift/row (% of total intensity)
3.341/80(8.8%) , 3.341/50(8.8%) , 2.007/74(6.3%) , 2.007/56(6.3%) , 2.007/38(3.5%) , 2.007/92(3.5%) , 3.341/62(3.5%) , 3.341/68(3.5%) , 3.424/80(3.2%) , 3.424/50(3.2%) , 3.341/32(2.9%) , 3.341/98(2.9%) , 4.135/61.5(2.8%) , 4.135/68(2.8%) , 3.341/65(2.5%) , 4.135/46(2.4%) , 4.135/84(2.4%) , 1.987/64.5(1.9%) , 3.424/62(1.6%) , 3.424/68(1.6%) , 2.353/77(1.4%) , 2.353/53(1.4%) , 2.026/30(1.3%) , 2.026/100(1.3%) , 2.026/47(1.2%) , 2.026/82.5(1.2%) , 2.026/99(1.1%) , 2.007/21.5(1.1%) , 2.007/108.5(1.1%) , 3.424/32(1.1%) , 3.424/98(1.1%) , 2.353/37.5(1%) , 2.353/92.5(1%) , 1.987/46.5(0.8%) , 1.987/83.5(0.8%) , 2.353/58.5(0.6%) , 2.353/71.5(0.6%) , 3.383/25(0.6%) , 3.383/104(0.6%) , 2.026/77(0.1%)

Threonine (library entry number =41)
Hit ratio(% of total spectral intensity for metabolite): 22.07% (4 of 17 peaks were found)
Peaks found: chem shift/row (% of total intensity)
1.335/57.5(10.3%) , 1.335/72.5(10.3%) , 4.262/65(0.8%) , 4.262/80(0.6%)
Peaks not found: chem shift/row (% of total intensity)
1.338/63(9.4%) , 1.338/67(9.4%) , 1.325/63(9.2%) , 1.325/67(9.2%) , 3.596/64(5.7%) , 3.596/66(5.7%) , 3.59/64(5.6%) , 3.59/66(5.6%) , 3.595/63.5(4.9%) , 3.595/66.5(4.9%) , 1.335/63(3.8%) , 1.335/67(3.8%) , 4.262/49.5(0.6%)

3-Methyl-2-oxovaleric acid (library entry number =97)
Hit ratio(% of total spectral intensity for metabolite): 19.38% (3 of 21 peaks were found)
Peaks found: chem shift/row (% of total intensity)
0.898/65(17.4%) , 2.931/56(1%) , 2.931/74(1%)
Peaks not found: chem shift/row (% of total intensity)
1.1/56(24.3%) , 1.1/74(24.3%) , 0.898/46(8.1%) , 0.898/84(8.1%) , 1.703/65(2.2%) , 1.703/47(2%) , 1.703/83(2%) , 1.46/48(1.3%) , 1.46/82(1.3%) , 1.703/29(1.1%) , 1.703/101(1.1%) , 1.46/65(1%) , 1.46/29(0.9%) , 1.46/101(0.9%) , 2.931/91(0.7%) , 2.931/39(0.7%) , 1.46/10(0.2%) , 1.46/120(0.2%)

Isovaleric acid (library entry number =197)
Hit ratio(% of total spectral intensity for metabolite): 18.94% (2 of 7 peaks were found)
Peaks found: chem shift/row (% of total intensity)
2.059/55.5(9.5%) , 2.059/74.5(9.5%)
Peaks not found: chem shift/row (% of total intensity)
0.914/73(39.5%) , 0.914/57(39.5%) , 1.956/65(0.9%) , 1.956/47(0.6%) , 1.956/83(0.6%)

a-Lactose (library entry number =10)
Hit ratio(% of total spectral intensity for metabolite): 18.93% (17 of 111 peaks were found)
Peaks found: chem shift/row (% of total intensity)
3.844/65(3%) , 3.294/53(1.9%) , 3.294/77(1.9%) , 3.662/65(1.6%) , 3.67/56(1.6%) , 3.67/74(1.6%) , 3.662/40.5(1%) , 3.662/89(1%) , 3.646/65(1%) , 3.646/65(1%) , 3.667/52(0.6%) , 3.667/78(0.6%) , 3.667/52.5(0.5%) , 3.667/77.5(0.5%) , 3.778/55.5(0.5%) , 3.778/73.5(0.5%) , 3.368/64(0.2%)
Peaks not found: chem shift/row (% of total intensity)
3.68/73(2.5%) , 3.68/57(2.5%) , 3.945/69(2.3%) , 3.945/61(2.3%) , 3.68/82.5(2.1%) , 3.68/47.5(2.1%) , 3.307/53(1.9%) , 3.307/77(1.9%) , 3.657/72(1.9%) , 3.657/58(1.9%) , 3.945/64(1.9%) , 3.945/66(1.9%) , 3.844/41(1.8%) , 3.844/89(1.8%) , 3.562/52(1.7%) , 3.562/78(1.7%) , 3.547/52(1.7%) , 3.547/78(1.7%) , 3.817/56(1.6%) , 3.817/74(1.6%) , 3.968/52(1.5%) , 3.968/78(1.5%) , 3.662/72(1.4%) , 3.662/58(1.4%) , 3.817/87(1.2%) , 3.817/43(1.2%) , 3.968/47(1.1%) , 3.968/83(1.1%) , 3.77/84(1.1%) , 3.77/46(1.1%) , 3.806/41(1%) , 3.806/89(1%) , 3.792/45(1%) , 3.792/85(1%) , 3.77/74(0.9%) , 3.77/55.5(0.9%) , 3.572/52(0.9%) , 3.572/78(0.9%) , 4.459/55(0.9%) , 4.459/75(0.9%) , 3.57/52(0.9%) , 3.57/78(0.9%) , 3.657/64.5(0.8%) , 3.662/47(0.7%) , 3.662/83(0.7%) , 3.806/60(0.7%) , 3.806/70(0.7%) , 3.556/52(0.6%) , 3.556/77.5(0.6%) , 3.586/52(0.6%) , 3.586/77.5(0.6%) , 3.582/52(0.6%) , 3.582/77.5(0.6%) , 3.788/98(0.6%) , 3.788/31.5(0.6%) , 3.68/65(0.6%) , 3.301/65(0.5%) , 3.788/62(0.5%) , 3.788/68(0.5%) , 3.576/52(0.4%) , 3.576/77.5(0.4%) , 3.657/88.5(0.4%) , 3.657/40.5(0.4%) , 3.646/71(0.3%) , 3.646/59(0.3%) , 3.646/48(0.3%) , 3.646/82(0.3%) , 3.792/16(0.3%) , 3.792/113.5(0.3%) , 3.67/80.5(0.3%) , 3.67/49.5(0.3%) , 3.646/71(0.3%) , 3.646/59(0.3%) , 3.646/48(0.3%) , 3.646/82(0.3%) , 3.646/86(0.3%) , 3.646/44(0.3%) , 3.646/44.5(0.2%) , 3.646/85.5(0.2%) , 3.301/77.5(0.2%) , 3.301/52.5(0.2%) , 3.788/46(0.2%) , 3.788/84(0.2%) , 5.238/69(0.2%) , 5.238/60.5(0.2%) , 3.788/113.5(0.2%) , 3.788/17(0.2%) , 3.72/27.5(0.1%) , 3.72/102(0.1%) , 3.792/98(0.1%) , 3.792/31(0.1%) , 3.806/101(0.1%) , 3.778/28(0.1%) , 3.778/101.5(0.1%)

3-Hydroxy-3-methyl butyric acid (library entry number =205)
Hit ratio(% of total spectral intensity for metabolite): 100% (2 of 2 peaks were found)
Peaks found: chem shift/row (% of total intensity)
1.275/65(82.7%) , 2.371/65(17.3%)
Peaks not found: chem shift/row (% of total intensity)


Mannose (library entry number =8)
Hit ratio(% of total spectral intensity for metabolite): 27.12% (11 of 42 peaks were found)
Peaks found: chem shift/row (% of total intensity)
3.662/65(8.2%) , 3.662/89(3.1%) , 3.662/40.5(3.1%) , 3.737/41(2.2%) , 3.737/88.5(2.2%) , 3.737/72.5(1.9%) , 3.737/57.5(1.9%) , 3.662/57.5(1.8%) , 3.662/72.5(1.8%) , 3.368/65(0.6%) , 3.816/41(0.3%)
Peaks not found: chem shift/row (% of total intensity)
3.582/65(6%) , 3.855/81.5(4.3%) , 3.855/48(4.3%) , 3.855/57(3.7%) , 3.855/72.5(3.7%) , 3.953/60(3.6%) , 3.953/69(3.6%) , 3.771/57(3.5%) , 3.771/72.5(3.5%) , 3.881/77.5(3.2%) , 3.881/52(3.2%) , 3.771/42.5(2.6%) , 3.771/87(2.6%) , 3.582/89(2.5%) , 3.582/40(2.5%) , 3.914/77.5(2%) , 3.914/52(2%) , 3.662/48(2%) , 3.662/81.5(2%) , 3.914/83.5(1.6%) , 3.914/46(1.6%) , 3.938/60.5(1.3%) , 3.938/69(1.3%) , 3.941/60.5(1%) , 3.941/69(1%) , 3.386/71.5(0.9%) , 3.386/57.5(0.9%) , 3.386/46.5(0.8%) , 3.386/81.5(0.8%) , 3.386/65(0.5%) , 3.816/88(0.3%)

Sorbitol (library entry number =135)
Hit ratio(% of total spectral intensity for metabolite): 25.35% (9 of 39 peaks were found)
Peaks found: chem shift/row (% of total intensity)
3.67/72(7.3%) , 3.67/58(7.3%) , 3.791/65(2.7%) , 3.753/46(2.2%) , 3.753/84(2.2%) , 3.791/80(1.3%) , 3.791/50(1.3%) , 3.685/65(0.6%) , 3.646/65(0.5%)
Peaks not found: chem shift/row (% of total intensity)
3.84/54(6.2%) , 3.84/76(6.2%) , 3.67/42(5.8%) , 3.67/88(5.8%) , 3.854/67(5.5%) , 3.854/63(5.5%) , 3.84/46(5%) , 3.84/84(5%) , 3.791/70(2.3%) , 3.791/60(2.3%) , 3.633/58(2.2%) , 3.633/72(2.2%) , 3.791/87(2.1%) , 3.791/43(2.1%) , 3.854/75(2.1%) , 3.854/55(2.1%) , 3.753/55(2%) , 3.753/75(2%) , 3.633/88(1.8%) , 3.633/41.5(1.8%) , 3.633/83(1.2%) , 3.633/47(1.2%) , 3.766/75(0.5%) , 3.766/54.5(0.5%) , 3.727/14(0.3%) , 3.727/116(0.3%) , 3.854/40.5(0.3%) , 3.854/89(0.3%) , 3.646/57(0.1%) , 3.646/73(0.1%)

Shikimic acid (library entry number =156)
Hit ratio(% of total spectral intensity for metabolite): 0.69% (2 of 27 peaks were found)
Peaks found: chem shift/row (% of total intensity)
3.368/64(0.4%) , 1.925/64(0.3%)
Peaks not found: chem shift/row (% of total intensity)
6.449/65(9.5%) , 6.437/65(9.1%) , 3.992/72(7.1%) , 3.992/58(7.1%) , 3.992/51(4.8%) , 3.992/79(4.8%) , 3.718/54(4.4%) , 3.718/76(4.4%) , 3.708/76(4.4%) , 3.708/54(4.4%) , 3.992/36.5(3.9%) , 3.992/93.5(3.9%) , 2.768/49(3.1%) , 2.768/81(3.1%) , 2.768/35(2.7%) , 2.768/95(2.7%) , 2.197/100.5(2.7%) , 2.197/29.5(2.7%) , 2.197/75(2.7%) , 2.197/55(2.7%) , 2.197/80.5(2.3%) , 2.197/49.5(2.3%) , 2.197/95.5(2.3%) , 2.197/34.5(2.3%) , 3.708/65(0.1%)

trans-4-Hydroxyproline (library entry number =62)
Hit ratio(% of total spectral intensity for metabolite): 34.36% (12 of 56 peaks were found)
Peaks found: chem shift/row (% of total intensity)
3.487/81(6.2%) , 3.487/49(6.2%) , 3.487/49(6%) , 3.487/81(6%) , 2.177/47(1.4%) , 2.177/83(1.4%) , 2.437/45(1.2%) , 2.437/85(1.2%) , 2.151/47(1.2%) , 2.151/83(1.2%) , 2.151/47(1.1%) , 2.151/83(1.1%)
Peaks not found: chem shift/row (% of total intensity)
3.375/47(10.4%) , 3.375/83(10.4%) , 3.375/79.5(10.3%) , 3.375/50.5(10.3%) , 4.351/62(1.5%) , 4.351/68(1.5%) , 4.351/41.5(1.5%) , 4.351/88(1.5%) , 2.437/48(1.2%) , 2.437/82(1.2%) , 2.426/85(1.2%) , 2.426/45(1.2%) , 2.427/85(1.2%) , 2.427/45(1.2%) , 2.166/47(1.2%) , 2.166/82.5(1.2%) , 2.166/81(0.8%) , 2.151/34(0.5%) , 2.151/96(0.5%) , 2.166/96(0.4%) , 2.166/34(0.4%) , 2.166/60(0.4%) , 2.166/70(0.4%) , 2.166/59.5(0.4%) , 2.151/59(0.4%) , 2.151/70.5(0.4%) , 3.43/12(0.3%) , 3.43/117.5(0.3%) , 3.43/12(0.3%) , 3.43/117.5(0.3%) , 2.437/91.5(0.3%) , 2.151/37(0.3%) , 2.151/93(0.3%) , 2.166/73(0.2%) , 2.166/57(0.2%) , 2.166/93(0.2%) , 2.151/57(0.2%) , 2.151/73(0.2%) , 2.166/53.5(0.2%) , 2.166/76.5(0.2%) , 2.151/53.5(0.1%) , 2.151/76(0.1%) , 2.151/40.5(0.1%) , 2.151/89(0.1%)

Galactose-1-phosphate (library entry number =172)
Hit ratio(% of total spectral intensity for metabolite): 12.87% (2 of 13 peaks were found)
Peaks found: chem shift/row (% of total intensity)
4.007/69(6.4%) , 4.007/61(6.4%)
Peaks not found: chem shift/row (% of total intensity)
3.917/82(13.8%) , 3.917/48(13.8%) , 3.917/56(11.7%) , 3.917/74(11.7%) , 5.493/60(8.7%) , 5.493/70(8.7%) , 5.508/60(8.5%) , 5.508/70(8.5%) , 4.178/51(0.7%) , 4.178/78.5(0.7%) , 4.178/65(0.2%)

Serine (library entry number =47)
Hit ratio(% of total spectral intensity for metabolite): 20.42% (13 of 85 peaks were found)
Peaks found: chem shift/row (% of total intensity)
3.844/65(3.4%) , 4/76(2.8%) , 4/54(2.8%) , 3.962/72(1.6%) , 3.962/58(1.6%) , 3.939/65(1.6%) , 3.858/65(1.4%) , 3.951/65.5(1.3%) , 4.007/61(0.8%) , 4.007/69(0.8%) , 3.939/64.5(0.8%) , 3.951/57(0.7%) , 3.951/73(0.7%)
Peaks not found: chem shift/row (% of total intensity)
3.848/76(6.4%) , 3.848/54(6.4%) , 3.848/65(5.7%) , 3.844/54.5(2.8%) , 3.844/75.5(2.8%) , 3.951/88(2.3%) , 3.951/42(2.3%) , 4/44(2.1%) , 4/86(2.1%) , 3.951/56.5(1.9%) , 3.951/73.5(1.9%) , 3.988/88(1.7%) , 3.988/42(1.7%) , 3.976/25.5(1.5%) , 3.976/104(1.5%) , 3.974/15(1.3%) , 3.974/115(1.3%) , 3.987/41.5(1.3%) , 3.987/88.5(1.3%) , 3.939/50(1.2%) , 3.939/80(1.2%) , 3.974/104(1.2%) , 3.974/25.5(1.2%) , 3.987/60.5(1.2%) , 3.987/69.5(1.2%) , 3.97/50.5(1.1%) , 3.97/79.5(1.1%) , 3.976/15(1.1%) , 3.976/115(1.1%) , 3.97/115(1%) , 3.97/15(1%) , 3.97/65(0.9%) , 3.988/60(0.9%) , 3.988/70(0.9%) , 3.974/79.5(0.8%) , 3.974/50.5(0.8%) , 3.976/57(0.7%) , 3.976/73(0.7%) , 3.974/73(0.7%) , 3.974/57(0.7%) , 3.976/47.5(0.6%) , 3.976/82.5(0.6%) , 3.951/30(0.6%) , 3.951/100.5(0.6%) , 3.898/6(0.5%) , 3.962/28.5(0.5%) , 3.97/103.5(0.5%) , 3.97/25.5(0.5%) , 3.951/42(0.4%) , 3.951/88.5(0.4%) , 3.97/56.5(0.3%) , 3.858/54(0.3%) , 3.858/76(0.3%) , 3.962/40(0.3%) , 3.962/88.5(0.3%) , 3.988/28(0.3%) , 3.988/102(0.3%) , 3.939/41.5(0.3%) , 3.939/87.5(0.3%) , 3.951/81.5(0.3%) , 3.951/48.5(0.3%) , 3.939/56(0.3%) , 3.939/73(0.3%) , 3.962/64.5(0.2%) , 3.962/65.5(0.2%) , 3.898/16.5(0.2%) , 3.898/113.5(0.2%) , 3.987/33.5(0.1%) , 3.951/48.5(0.1%) , 3.987/95(0.1%) , 3.951/65(0.1%) , 3.951/100.5(0.1%)

Xylitol (library entry number =158)
Hit ratio(% of total spectral intensity for metabolite): 3.47% (3 of 23 peaks were found)
Peaks found: chem shift/row (% of total intensity)
3.714/65(1.2%) , 3.71/17(1.1%) , 3.71/112(1.1%)
Peaks not found: chem shift/row (% of total intensity)
3.655/65(9.6%) , 3.655/59(8.7%) , 3.655/71(8.7%) , 3.73/44(8.3%) , 3.73/85.5(8.3%) , 3.73/74(7.2%) , 3.73/56(7.2%) , 3.655/41(7.1%) , 3.655/89(7.1%) , 3.816/56(6.2%) , 3.816/74(6.2%) , 3.816/65(3.7%) , 3.816/44.5(3%) , 3.816/85(3%) , 3.694/121.5(0.6%) , 3.694/8(0.6%) , 3.694/38(0.3%) , 3.694/91(0.3%) , 3.694/23(0.2%) , 3.694/106.5(0.2%)

Homovanillic acid (library entry number =59)
Hit ratio(% of total spectral intensity for metabolite): 64.55% (2 of 10 peaks were found)
Peaks found: chem shift/row (% of total intensity)
3.87/65(52.6%) , 3.457/65(11.9%)
Peaks not found: chem shift/row (% of total intensity)
6.882/75(9.1%) , 6.882/55(9.1%) , 6.953/64(3.6%) , 6.953/66(3.6%) , 6.782/56(2.5%) , 6.782/74(2.5%) , 6.782/77(2.5%) , 6.782/53(2.5%)

Guanosine 5-triphosphate (library entry number =163)
Hit ratio(% of total spectral intensity for metabolite): 11.29% (1 of 4 peaks were found)
Peaks found: chem shift/row (% of total intensity)
8.146/65(11.3%)
Peaks not found: chem shift/row (% of total intensity)
5.944/65(41.3%) , 5.93/65(40.3%) , 8.135/65(7.1%)

Xylose (library entry number =6)
Hit ratio(% of total spectral intensity for metabolite): 21.45% (7 of 40 peaks were found)
Peaks found: chem shift/row (% of total intensity)
3.321/65(6.6%) , 3.687/75(3.2%) , 3.687/55(3.2%) , 3.93/73(2.7%) , 3.93/57(2.7%) , 3.671/65(2.1%) , 3.671/64(0.9%)
Peaks not found: chem shift/row (% of total intensity)
3.438/65(9.1%) , 3.239/53(5.9%) , 3.239/77(5.9%) , 3.224/77(5.7%) , 3.224/53(5.7%) , 3.438/41(4.8%) , 3.438/89(4.8%) , 3.321/37(4.1%) , 3.321/93(4.1%) , 3.631/58(3.2%) , 3.631/72(3.2%) , 3.93/43(2.6%) , 3.93/87(2.6%) , 3.631/97(1.8%) , 3.631/33(1.8%) , 3.631/47(1.7%) , 3.631/83(1.7%) , 3.671/42.5(1.2%) , 3.671/87.5(1.2%) , 3.612/76(0.9%) , 3.612/54(0.9%) , 3.525/54(0.8%) , 3.525/76(0.8%) , 3.533/53(0.8%) , 3.533/77(0.8%) , 3.671/43(0.4%) , 5.202/60(0.4%) , 5.202/70(0.4%) , 3.612/34(0.2%) , 3.612/96(0.2%) , 3.661/34(0.2%) , 3.661/95.5(0.2%) , 3.671/48(0.1%)

3-aminobutyric acid (library entry number =180)
Hit ratio(% of total spectral intensity for metabolite): 10.31% (5 of 24 peaks were found)
Peaks found: chem shift/row (% of total intensity)
3.625/56(4.1%) , 3.625/74(4.1%) , 2.515/65(0.7%) , 2.48/65(0.7%) , 2.471/65(0.7%)
Peaks not found: chem shift/row (% of total intensity)
1.325/74(24.9%) , 1.325/56(24.9%) , 2.498/55(8%) , 2.498/75(8%) , 2.499/55(7.8%) , 2.499/75(7.8%) , 3.625/39(2.1%) , 3.625/91(2.1%) , 2.527/65(0.7%) , 2.499/29.5(0.4%) , 2.499/100.5(0.4%) , 2.498/29.5(0.4%) , 2.498/100.5(0.4%) , 3.625/107.5(0.3%) , 3.625/22(0.3%) , 2.498/117.5(0.3%) , 2.498/12(0.3%) , 2.499/117.5(0.3%) , 2.499/12(0.3%)

Homoserine (library entry number =179)
Hit ratio(% of total spectral intensity for metabolite): 11.08% (8 of 73 peaks were found)
Peaks found: chem shift/row (% of total intensity)
3.811/65(2.9%) , 3.769/65(1.9%) , 2.171/37(1.3%) , 2.171/93(1.3%) , 2.171/59(1.3%) , 2.171/71(1.3%) , 3.769/50(0.5%) , 3.769/80(0.5%)
Peaks not found: chem shift/row (% of total intensity)
3.862/61.5(8.5%) , 3.862/68.5(8.5%) , 3.862/49(8%) , 3.862/81(8%) , 3.79/59.5(4%) , 3.79/70.5(4%) , 3.79/56(3.4%) , 3.79/74(3.4%) , 3.79/85.5(3%) , 3.79/44.5(3%) , 2.029/57(2.1%) , 2.029/73(2.1%) , 2.029/37.5(1.8%) , 2.029/92.5(1.8%) , 2.171/55(1.3%) , 2.171/75(1.3%) , 3.811/79.5(1.2%) , 3.811/50.5(1.2%) , 3.79/30(1%) , 3.79/99.5(1%) , 3.801/56(0.9%) , 3.801/74(0.9%) , 2.171/22.5(0.9%) , 2.171/107(0.9%) , 2.029/20.5(0.8%) , 2.029/108.5(0.8%) , 3.779/59.5(0.8%) , 3.779/70.5(0.8%) , 3.801/87.5(0.6%) , 3.801/42.5(0.6%) , 3.801/78(0.6%) , 3.801/52(0.6%) , 2.15/58.5(0.6%) , 2.15/71(0.6%) , 3.79/14.5(0.6%) , 3.79/115(0.6%) , 3.779/74.5(0.6%) , 3.779/55.5(0.6%) , 3.801/63(0.4%) , 3.801/67(0.4%) , 3.818/68(0.4%) , 3.818/61.5(0.4%) , 3.779/89.5(0.4%) , 3.779/40.5(0.4%) , 2.044/55(0.4%) , 2.044/74(0.4%) , 3.817/67.5(0.3%) , 3.817/62.5(0.3%) , 3.769/76(0.3%) , 3.769/54(0.3%) , 3.811/95(0.3%) , 3.811/34.5(0.3%) , 3.811/73(0.2%) , 3.811/56.5(0.2%) , 3.769/34(0.2%) , 3.769/96(0.2%) , 3.817/45.5(0.2%) , 3.817/84.5(0.2%) , 3.769/41.5(0.2%) , 3.769/90.5(0.2%) , 3.818/84.5(0.1%) , 3.818/45.5(0.1%) , 3.779/96.5(0.1%) , 3.779/33.5(0.1%) , 3.811/86.5(0.1%)

Phosphoserine (library entry number =70)
Hit ratio(% of total spectral intensity for metabolite): 10.85% (4 of 39 peaks were found)
Peaks found: chem shift/row (% of total intensity)
3.967/64.5(4%) , 3.951/65(3%) , 3.951/65(3%) , 4.042/65(0.8%)
Peaks not found: chem shift/row (% of total intensity)
3.952/60(9.5%) , 3.952/70(9.5%) , 3.952/76.5(7.8%) , 3.952/53.5(7.8%) , 4.185/75(3.7%) , 4.185/54.5(3.7%) , 4.193/75.5(3.2%) , 4.193/54.5(3.2%) , 4.08/88.5(2.7%) , 4.08/41.5(2.7%) , 4.185/84.5(2.5%) , 4.185/45(2.5%) , 4.193/84.5(2.3%) , 4.193/45.5(2.3%) , 4.08/57.5(2%) , 4.08/72.5(2%) , 4.075/89(1.9%) , 4.075/40.5(1.9%) , 4.071/40.5(1.7%) , 4.071/89.5(1.7%) , 4.075/58(1.5%) , 4.075/71.5(1.5%) , 4.091/58(1.5%) , 4.091/72(1.5%) , 4.071/64.5(1.5%) , 4.071/71.5(1.3%) , 4.071/57.5(1.3%) , 4.098/64.5(1%) , 4.071/81.5(0.9%) , 4.071/49(0.9%) , 4.079/7(0.3%) , 4.079/122(0.3%) , 4.08/50.5(0.2%) , 4.146/5.5(0.2%) , 4.146/124(0.2%)

N-Acetyllysine (library entry number =147)
Hit ratio(% of total spectral intensity for metabolite): 11.82% (3 of 8 peaks were found)
Peaks found: chem shift/row (% of total intensity)
3.742/49(4.4%) , 3.742/81(4.4%) , 3.742/65(3%)
Peaks not found: chem shift/row (% of total intensity)
1.986/65(80.5%) , 3.19/72(2.4%) , 3.19/58(2.4%) , 3.19/40(1.4%) , 3.19/90(1.4%)

Quinic acid (library entry number =155)
Hit ratio(% of total spectral intensity for metabolite): 13.53% (6 of 38 peaks were found)
Peaks found: chem shift/row (% of total intensity)
1.88/67.5(4.1%) , 1.88/62.5(4.1%) , 2.066/81(2.5%) , 2.066/49(2.5%) , 1.925/64(0.2%) , 1.925/66(0.2%)
Peaks not found: chem shift/row (% of total intensity)
4.028/71(5.7%) , 4.028/59(5.7%) , 1.88/34(4%) , 1.88/96(4%) , 4.028/84.5(3.8%) , 4.028/45(3.8%) , 4.028/33(3.4%) , 4.028/96.5(3.4%) , 4.153/70(3.2%) , 4.153/60(3.2%) , 3.559/73(3.1%) , 3.559/57(3.1%) , 2.057/50(2.8%) , 2.057/80(2.8%) , 3.559/48.5(2.6%) , 3.559/81.5(2.6%) , 2.066/85(2.4%) , 2.066/45(2.4%) , 2.066/72(2.1%) , 2.066/57.5(2.1%) , 2.066/92.5(2%) , 2.066/37.5(2%) , 1.966/54(1.8%) , 1.966/76(1.8%) , 1.966/46(1.7%) , 1.966/84(1.7%) , 2.057/41.5(1.7%) , 2.057/88.5(1.7%) , 4.153/51(1.5%) , 4.153/78(1.5%) , 1.966/37.5(1.4%) , 1.966/92(1.4%)

Adenosine 5-diphosphate (library entry number =115)
Hit ratio(% of total spectral intensity for metabolite): 7.87% (2 of 5 peaks were found)
Peaks found: chem shift/row (% of total intensity)
8.535/65(5.7%) , 8.608/65(2.2%)
Peaks not found: chem shift/row (% of total intensity)
8.27/65(51.9%) , 6.143/65(21.7%) , 6.154/65(18.5%)

Kynurenine (library entry number =58)
Hit ratio(% of total spectral intensity for metabolite): 5.12% (1 of 17 peaks were found)
Peaks found: chem shift/row (% of total intensity)
4.169/65(5.1%)
Peaks not found: chem shift/row (% of total intensity)
6.813/64(10.2%) , 6.813/66(10.2%) , 7.431/63(7.8%) , 7.431/67(7.8%) , 6.891/53(6.8%) , 6.891/77(6.8%) , 6.813/84.5(6.6%) , 6.813/45.5(6.6%) , 7.431/85(5.9%) , 7.431/45(5.9%) , 3.72/58(4.6%) , 3.72/72(4.6%) , 7.854/55(4.2%) , 7.854/75(4.2%) , 4.169/51(1.3%) , 4.169/79(1.3%)

Ribose (library entry number =102)
Hit ratio(% of total spectral intensity for metabolite): 20.78% (8 of 30 peaks were found)
Peaks found: chem shift/row (% of total intensity)
3.93/56.5(3.4%) , 3.93/73.5(3.4%) , 4.118/65(3.2%) , 4.118/65(3.2%) , 3.525/61(3.1%) , 3.525/69(3.1%) , 3.85/70(0.8%) , 3.85/70(0.6%)
Peaks not found: chem shift/row (% of total intensity)
3.69/61(11.2%) , 3.69/69(11.2%) , 3.69/39(9.8%) , 3.69/91(9.8%) , 3.84/85(3.4%) , 3.84/45(3.4%) , 3.537/61(3.2%) , 3.537/69(3.2%) , 3.93/87.5(2.9%) , 3.93/42(2.9%) , 3.617/77(2.7%) , 3.617/53(2.7%) , 3.84/56(2.4%) , 3.84/74(2.4%) , 3.617/45(2%) , 3.617/84.5(2%) , 3.84/71(1.1%) , 3.93/64.5(0.8%) , 4.118/73(0.6%) , 4.118/57(0.6%) , 4.118/73(0.4%) , 4.118/57(0.4%)

Lipoic acid (library entry number =73)
Hit ratio(% of total spectral intensity for metabolite): 6.66% (3 of 66 peaks were found)
Peaks found: chem shift/row (% of total intensity)
2.505/57(2.9%) , 2.505/73(2.9%) , 3.73/65(0.9%)
Peaks not found: chem shift/row (% of total intensity)
2.194/65(14.7%) , 2.194/84(8.3%) , 2.194/46(8.3%) , 3.203/51(4.8%) , 3.203/79(4.8%) , 3.203/33.5(2.7%) , 3.203/96.5(2.7%) , 2.505/41(2.6%) , 2.505/89(2.6%) , 2.013/39.5(2.5%) , 2.013/90.5(2.5%) , 3.203/62(2.4%) , 3.203/68(2.4%) , 2.013/73(2.3%) , 2.013/57(2.3%) , 1.429/65(1.8%) , 2.505/104(1.5%) , 2.505/25.5(1.5%) , 1.593/65(1.5%) , 2.013/21.5(1.3%) , 2.013/108(1.3%) , 1.772/55(1.2%) , 1.772/75(1.2%) , 1.649/54(0.9%) , 1.649/76(0.9%) , 3.243/35(0.8%) , 1.593/46.5(0.7%) , 1.593/83.5(0.7%) , 1.429/86.5(0.6%) , 1.429/43.5(0.6%) , 1.649/112.5(0.6%) , 1.649/17.5(0.6%) , 1.772/36.5(0.5%) , 1.772/93.5(0.5%) , 1.649/39(0.4%) , 1.649/91(0.4%) , 3.22/54.5(0.4%) , 3.22/75.5(0.4%) , 3.73/44.5(0.4%) , 3.73/85.5(0.4%) , 3.203/54.5(0.4%) , 3.203/75.5(0.4%) , 3.235/54.5(0.4%) , 3.235/75.5(0.4%) , 3.236/97.5(0.3%) , 3.236/32.5(0.3%) , 1.772/19.5(0.3%) , 1.772/110.5(0.3%) , 3.235/32.5(0.3%) , 3.235/97.5(0.3%) , 3.235/98(0.3%) , 3.235/32(0.3%) , 3.235/54(0.3%) , 3.235/75.5(0.3%) , 3.236/54.5(0.3%) , 3.236/75.5(0.3%) , 1.593/24.5(0.2%) , 1.593/105(0.2%) , 3.218/33.5(0.2%) , 3.22/33.5(0.2%) , 3.22/96.5(0.2%) , 3.73/99.5(0.2%) , 3.73/30.5(0.2%)

Spermidine (library entry number =168)
Hit ratio(% of total spectral intensity for metabolite): 7.36% (3 of 14 peaks were found)
Peaks found: chem shift/row (% of total intensity)
2.129/65(6.3%) , 2.129/25(0.5%) , 2.129/104.5(0.5%)
Peaks not found: chem shift/row (% of total intensity)
3.116/85(13.5%) , 3.116/45(13.5%) , 3.141/85(11.8%) , 3.141/45(11.8%) , 3.058/65(10.5%) , 3.058/83.5(7.9%) , 3.058/46.5(7.9%) , 3.116/65(6.9%) , 3.141/65(3%) , 3.091/45(2.9%) , 3.091/84.5(2.9%)

Adenosine 5-triphosphate (library entry number =103)
Hit ratio(% of total spectral intensity for metabolite): 4.39% (1 of 4 peaks were found)
Peaks found: chem shift/row (% of total intensity)
8.535/65(4.4%)
Peaks not found: chem shift/row (% of total intensity)
8.269/65(63.2%) , 6.153/65(16.9%) , 6.138/65(15.4%)

Tryptophan (library entry number =39)
Hit ratio(% of total spectral intensity for metabolite): 3.7% (2 of 23 peaks were found)
Peaks found: chem shift/row (% of total intensity)
3.487/51.5(1.9%) , 3.487/78.5(1.9%)
Peaks not found: chem shift/row (% of total intensity)
7.206/65(12.2%) , 7.55/54(10.5%) , 7.55/76(10.5%) , 7.206/84(7.4%) , 7.206/46(7.4%) , 7.29/65(6.8%) , 7.74/76(5%) , 7.74/54(5%) , 7.29/46(4.2%) , 7.29/84(4.2%) , 4.065/61(3.5%) , 4.065/69(3.5%) , 4.065/82(2.8%) , 4.065/48(2.8%) , 3.487/39(1.8%) , 3.487/91(1.8%) , 3.31/56(1.4%) , 3.31/74(1.4%) , 3.31/95(1.4%) , 3.31/35(1.4%) , 7.334/66(1.4%)

Malic acid (library entry number =132)
Hit ratio(% of total spectral intensity for metabolite): 22.42% (7 of 71 peaks were found)
Peaks found: chem shift/row (% of total intensity)
2.676/87(4.9%) , 2.676/43(4.9%) , 2.676/87(4.8%) , 2.676/43(4.8%) , 2.354/51.5(1.4%) , 2.354/78.5(1.4%) , 2.354/90.5(0.2%)
Peaks not found: chem shift/row (% of total intensity)
2.676/48(4.6%) , 2.676/82(4.6%) , 2.676/48(4.6%) , 2.676/82(4.6%) , 2.378/85(3.8%) , 2.378/45(3.8%) , 2.368/98(3.7%) , 2.368/32(3.7%) , 2.358/45(3.6%) , 2.358/85(3.6%) , 2.368/58(3.6%) , 2.368/72(3.6%) , 4.307/74(1.8%) , 4.307/56(1.8%) , 2.384/78(1.6%) , 2.384/52(1.6%) , 4.307/48(1.6%) , 4.307/82(1.6%) , 2.384/84(1.1%) , 2.384/46(1.1%) , 2.354/46.5(0.9%) , 2.354/83.5(0.9%) , 2.368/38(0.8%) , 2.368/92(0.8%) , 2.368/77(0.8%) , 2.368/53(0.8%) , 2.358/90(0.7%) , 2.358/40(0.7%) , 2.378/40(0.7%) , 2.378/90(0.7%) , 2.358/51(0.7%) , 2.358/79(0.7%) , 2.691/65(0.7%) , 4.315/65(0.5%) , 2.368/45(0.5%) , 2.368/84.5(0.5%) , 4.317/64.5(0.4%) , 4.317/65.5(0.4%) , 2.394/64.5(0.4%) , 2.691/45.5(0.4%) , 2.691/84.5(0.4%) , 2.378/59(0.3%) , 2.378/71(0.3%) , 2.358/71(0.3%) , 2.358/58.5(0.3%) , 2.384/39.5(0.2%) , 2.384/91(0.2%) , 2.358/32(0.2%) , 2.358/97.5(0.2%) , 2.378/98(0.2%) , 2.378/32(0.2%) , 4.315/56(0.2%) , 4.315/74(0.2%) , 2.354/39(0.2%) , 4.315/48(0.2%) , 4.315/82(0.2%) , 2.394/45.5(0.1%) , 2.394/83.5(0.1%) , 4.317/81.5(0.1%) , 4.317/48(0.1%) , 2.394/50.5(0.1%) , 2.394/79(0.1%) , 2.394/53.5(0.1%) , 2.394/76.5(0.1%)

Cytidine (library entry number =112)
Hit ratio(% of total spectral intensity for metabolite): 3.73% (2 of 26 peaks were found)
Peaks found: chem shift/row (% of total intensity)
3.822/54(1.9%) , 3.822/76(1.9%)
Peaks not found: chem shift/row (% of total intensity)
7.844/55(20.8%) , 7.844/75(20.8%) , 6.067/55(16.4%) , 6.067/75(16.4%) , 3.822/44(1.5%) , 3.822/86(1.5%) , 3.932/85(1.4%) , 3.932/45(1.4%) , 5.903/64(1.4%) , 5.903/66(1.4%) , 5.908/70(1.4%) , 5.908/60(1.4%) , 5.913/64(1.3%) , 5.913/66(1.3%) , 3.932/52(1.3%) , 3.932/78(1.3%) , 4.317/65(0.9%) , 5.908/66(0.8%) , 5.908/64(0.8%) , 5.903/60(0.8%) , 5.903/70(0.8%) , 4.304/65(0.4%) , 4.317/53.5(0.3%) , 4.317/76.5(0.3%)

N-Acetylglutamine (library entry number =88)
Hit ratio(% of total spectral intensity for metabolite): 2.08% (1 of 10 peaks were found)
Peaks found: chem shift/row (% of total intensity)
1.925/65(2.1%)
Peaks not found: chem shift/row (% of total intensity)
2.038/65(80.8%) , 2.334/64(2.8%) , 2.334/66(2.8%) , 2.328/64(2.3%) , 2.328/66(2.3%) , 2.328/85(1.9%) , 2.328/45(1.9%) , 2.334/85(1.6%) , 2.334/45(1.6%)

Inosine (library entry number =61)
Hit ratio(% of total spectral intensity for metabolite): 1.69% (2 of 20 peaks were found)
Peaks found: chem shift/row (% of total intensity)
3.851/53(0.8%) , 3.851/77(0.8%)
Peaks not found: chem shift/row (% of total intensity)
8.239/65(33.1%) , 8.348/65(28.7%) , 6.094/65(14.9%) , 6.106/65(12.8%) , 3.919/84.5(0.8%) , 3.919/45.5(0.8%) , 3.925/51(0.8%) , 3.925/79(0.8%) , 3.843/80(0.7%) , 3.843/50(0.7%) , 3.851/44(0.6%) , 3.851/86(0.6%) , 3.852/48(0.6%) , 3.852/82(0.6%) , 3.919/51.5(0.6%) , 3.919/78(0.6%) , 3.925/83(0.4%) , 3.925/47(0.4%)

Fucose (library entry number =51)
Hit ratio(% of total spectral intensity for metabolite): 4.23% (6 of 39 peaks were found)
Peaks found: chem shift/row (% of total intensity)
1.226/57(1%) , 1.226/73(1%) , 3.86/73.5(0.8%) , 3.86/56(0.8%) , 3.77/78(0.3%) , 3.77/51(0.3%)
Peaks not found: chem shift/row (% of total intensity)
1.25/73(18.6%) , 1.25/57(18.6%) , 3.646/82(3.7%) , 3.646/48(3.7%) , 1.21/57(3.5%) , 1.21/73(3.5%) , 3.646/57(3.3%) , 3.646/73(3.3%) , 3.809/57(2.5%) , 3.809/73(2.5%) , 3.46/78(2.2%) , 3.46/52(2.2%) , 3.445/52(2.1%) , 3.445/78(2.1%) , 1.217/67(1.9%) , 1.217/63(1.9%) , 1.204/63(1.9%) , 1.204/67(1.9%) , 3.754/60(1.9%) , 3.754/70(1.9%) , 1.217/59(1.4%) , 1.217/71(1.4%) , 1.204/59(1.4%) , 1.204/71(1.4%) , 1.25/63(1.4%) , 1.25/67(1.4%) , 3.754/65(1.1%) , 3.86/47(0.6%) , 3.86/82.5(0.6%) , 3.809/40(0.4%) , 3.809/90(0.4%) , 3.766/53(0.3%) , 3.766/77(0.3%)

Citrulline (library entry number =27)
Hit ratio(% of total spectral intensity for metabolite): 1.35% (1 of 10 peaks were found)
Peaks found: chem shift/row (% of total intensity)
1.88/65(1.3%)
Peaks not found: chem shift/row (% of total intensity)
3.76/49(23.5%) , 3.76/81(23.5%) , 3.76/65(22.8%) , 3.15/58(8.1%) , 3.15/72(8.1%) , 3.15/40(5.2%) , 3.15/90(5.2%) , 1.898/61(1%) , 1.898/69.5(1%)

Cholic Acid (library entry number =125)
Hit ratio(% of total spectral intensity for metabolite): 21.9% (4 of 11 peaks were found)
Peaks found: chem shift/row (% of total intensity)
0.981/57(10.5%) , 0.981/73(10.5%) , 2.128/26.5(0.4%) , 2.128/103(0.4%)
Peaks not found: chem shift/row (% of total intensity)
0.924/65(38.8%) , 0.729/65(36%) , 2.246/65(0.8%) , 2.246/41(0.7%) , 2.246/88.5(0.7%) , 2.246/53(0.6%) , 2.246/77(0.6%)

Nicotinamide mononucleotide (NMN) (library entry number =185)
Hit ratio(% of total spectral intensity for metabolite): 0.86% (2 of 40 peaks were found)
Peaks found: chem shift/row (% of total intensity)
4.031/49.5(0.4%) , 4.031/80.5(0.4%)
Peaks not found: chem shift/row (% of total intensity)
9.006/78(7.9%) , 9.006/52(7.9%) , 9.006/57(7.7%) , 9.006/73(7.7%) , 8.323/66(5.1%) , 8.323/64(5.1%) , 6.196/65(4.7%) , 9.347/57(4.6%) , 9.347/73(4.6%) , 6.208/65(4.2%) , 8.323/47(3.9%) , 8.323/83(3.9%) , 9.347/76(3.4%) , 9.347/54(3.4%) , 9.347/60(3.3%) , 9.347/70(3.3%) , 9.588/64(3%) , 9.588/66(3%) , 9.588/60(2.2%) , 9.588/70(2.2%) , 8.259/54(0.6%) , 8.259/75(0.6%) , 7.605/48(0.5%) , 7.605/81.5(0.5%) , 4.211/49.5(0.5%) , 4.211/80(0.5%) , 4.215/49(0.5%) , 4.215/80.5(0.5%) , 7.605/61(0.5%) , 7.605/68(0.5%) , 8.259/58(0.4%) , 8.259/72(0.4%) , 4.223/50(0.4%) , 4.223/80(0.4%) , 4.047/49(0.4%) , 4.047/80.5(0.4%) , 4.042/49.5(0.4%) , 4.042/80.5(0.4%)

Hydroxyglutaric acid (library entry number =195)
Hit ratio(% of total spectral intensity for metabolite): 0% (0 of 84 peaks were found)
Peaks found: chem shift/row (% of total intensity)

Peaks not found: chem shift/row (% of total intensity)
2.236/65(5.7%) , 4.029/69(3.5%) , 4.029/61(3.5%) , 2.294/65(3.3%) , 4.029/80(3.2%) , 4.029/50(3.2%) , 2.236/90(2.6%) , 2.236/40(2.6%) , 2.236/26(2.1%) , 2.236/104(2.1%) , 2.294/40.5(1.9%) , 2.294/89(1.9%) , 2.301/65(1.8%) , 2.261/46(1.8%) , 2.261/83(1.8%) , 2.271/82.5(1.7%) , 2.271/47.5(1.7%) , 2.266/27(1.7%) , 2.266/103(1.7%) , 1.999/65(1.5%) , 1.84/77.5(1.5%) , 1.84/52(1.5%) , 2.294/105(1.5%) , 2.294/24(1.5%) , 2.294/78.5(1.4%) , 2.294/50.5(1.4%) , 1.999/46.5(1.3%) , 1.999/83.5(1.3%) , 2.266/62(1.2%) , 2.266/67.5(1.2%) , 2.236/51.5(1.2%) , 2.236/77.5(1.2%) , 2.222/44.5(1.2%) , 2.222/85(1.2%) , 1.999/30.5(1.1%) , 1.999/98.5(1.1%) , 1.999/109(1%) , 1.999/21(1%) , 1.84/112.5(1%) , 1.84/17(1%) , 2.31/44.5(1%) , 2.31/85.5(1%) , 1.999/56.5(1%) , 1.999/73.5(1%) , 2.28/85(1%) , 2.28/45(1%) , 2.279/85(1%) , 2.279/45(1%) , 1.84/36.5(1%) , 1.84/94(1%) , 1.84/58(1%) , 1.84/71.5(1%) , 2.253/85(0.9%) , 2.253/44.5(0.9%) , 2.253/85(0.8%) , 2.253/44.5(0.8%) , 2.31/67(0.7%) , 2.31/63.5(0.7%) , 2.31/64.5(0.7%) , 1.84/65(0.6%) , 2.222/60.5(0.6%) , 2.222/69(0.6%) , 2.266/46.5(0.6%) , 2.266/83(0.6%) , 1.84/86.5(0.5%) , 1.84/43(0.5%) , 2.253/65(0.5%) , 2.261/62(0.4%) , 2.261/67.5(0.4%) , 2.261/7.5(0.4%) , 2.261/122(0.4%) , 2.253/65(0.4%) , 2.271/103(0.3%) , 2.271/26.5(0.3%) , 2.261/27(0.3%) , 2.261/102(0.3%) , 2.271/120.5(0.2%) , 2.271/9(0.2%) , 2.301/41.5(0.2%) , 2.301/89.5(0.2%) , 2.271/61.5(0.1%) , 2.271/67.5(0.1%) , 2.301/51.5(0.1%) , 2.301/78(0.1%)

trans-Cinnamic acid (library entry number =124)
Hit ratio(% of total spectral intensity for metabolite): 0% (0 of 50 peaks were found)
Peaks found: chem shift/row (% of total intensity)

Peaks not found: chem shift/row (% of total intensity)
6.537/44.5(19.7%) , 6.537/85.5(19.7%) , 7.638/77(5.6%) , 7.638/53(5.6%) , 7.408/44(3.6%) , 7.408/86(3.6%) , 7.471/65(3.4%) , 7.459/51(2.1%) , 7.459/79(2.1%) , 7.455/65(2.1%) , 7.439/63(1.9%) , 7.439/67(1.9%) , 7.471/46(1.3%) , 7.471/84(1.3%) , 7.444/55.5(1.3%) , 7.444/74.5(1.3%) , 7.439/48.5(1.2%) , 7.439/81.5(1.2%) , 7.478/56(1.1%) , 7.478/74(1.1%) , 7.424/64.5(1.1%) , 7.424/65.5(1.1%) , 7.439/45(1%) , 7.439/85(1%) , 7.459/57(0.9%) , 7.459/73(0.9%) , 7.444/60(0.9%) , 7.444/70(0.9%) , 7.455/51(0.7%) , 7.455/79(0.7%) , 7.459/65(0.7%) , 7.455/81(0.6%) , 7.455/49(0.6%) , 7.455/57(0.6%) , 7.455/73(0.6%) , 7.444/48(0.6%) , 7.444/82(0.6%) , 7.444/36(0.5%) , 7.444/94(0.5%) , 7.455/41(0.4%) , 7.455/89(0.4%) , 7.424/74(0.4%) , 7.424/56(0.4%) , 7.478/64.5(0.4%) , 7.455/44(0.4%) , 7.455/86(0.4%) , 7.439/56(0.4%) , 7.439/74(0.4%) , 7.455/23(0.2%) , 7.455/107(0.2%)

2-Aminoadipic acid (library entry number =89)
Hit ratio(% of total spectral intensity for metabolite): 14.76% (2 of 33 peaks were found)
Peaks found: chem shift/row (% of total intensity)
3.742/81(7.4%) , 3.742/49(7.4%)
Peaks not found: chem shift/row (% of total intensity)
2.25/65(16.3%) , 2.253/65(16.1%) , 2.25/84(7.2%) , 2.25/46(7.2%) , 2.253/46(7.1%) , 2.253/84(7.1%) , 3.742/63(4.3%) , 3.742/67(4.3%) , 1.667/42.5(1.1%) , 1.667/87.5(1.1%) , 1.667/42.5(1.1%) , 1.667/87.5(1.1%) , 1.618/69.5(1%) , 1.618/60.5(1%) , 1.618/69.5(1%) , 1.618/60.5(1%) , 1.669/43(0.7%) , 1.669/87(0.7%) , 1.9/54(0.7%) , 1.9/55(0.7%) , 1.9/74(0.7%) , 1.832/113(0.5%) , 1.832/17(0.5%) , 1.832/35(0.5%) , 1.832/94(0.5%) , 1.618/88.5(0.4%) , 1.618/41(0.4%) , 1.618/88.5(0.3%) , 1.618/40.5(0.3%) , 1.832/55.5(0.2%) , 1.832/73.5(0.2%)

3-aminoisobutyric acid (library entry number =178)
Hit ratio(% of total spectral intensity for metabolite): 1.61% (2 of 29 peaks were found)
Peaks found: chem shift/row (% of total intensity)
3.014/65(1.1%) , 3.137/64(0.5%)
Peaks not found: chem shift/row (% of total intensity)
1.196/56(31.1%) , 1.196/74(31.1%) , 3.039/74(3%) , 3.039/56(3%) , 3.113/70.5(2.9%) , 3.113/59.5(2.9%) , 3.039/88(2.9%) , 3.039/42(2.9%) , 3.113/92(2.7%) , 3.113/38(2.7%) , 2.61/58(1.6%) , 2.61/72(1.6%) , 2.61/91(1.2%) , 2.61/39(1.2%) , 3.091/65(1.1%) , 2.61/78(1%) , 2.61/52(1%) , 3.074/42.5(0.7%) , 3.074/87.5(0.7%) , 3.076/25(0.5%) , 3.076/104.5(0.5%) , 3.059/64.5(0.5%) , 3.076/43(0.5%) , 3.074/119.5(0.4%) , 3.074/10(0.4%) , 3.074/25.5(0.3%) , 3.074/104.5(0.3%)

3-Hydroxybutyric acid (library entry number =96)
Hit ratio(% of total spectral intensity for metabolite): 0% (0 of 28 peaks were found)
Peaks found: chem shift/row (% of total intensity)

Peaks not found: chem shift/row (% of total intensity)
1.202/57.5(26.6%) , 1.202/72.5(26.6%) , 2.309/53(4.5%) , 2.309/77(4.5%) , 2.309/90(4.4%) , 2.309/40(4.4%) , 2.411/56(2.5%) , 2.411/74(2.5%) , 2.411/37.5(2.5%) , 2.411/92.5(2.5%) , 4.157/57(2.3%) , 4.157/73(2.3%) , 1.22/59(2%) , 1.22/71(2%) , 2.309/49(1.6%) , 2.309/81(1.6%) , 4.157/90(0.9%) , 4.157/40(0.9%) , 2.324/52(0.8%) , 2.324/78(0.8%) , 2.418/49(0.8%) , 2.418/81(0.8%) , 2.418/44.5(0.6%) , 2.418/85.5(0.6%) , 2.394/51.5(0.3%) , 2.394/78(0.3%) , 2.396/77.5(0.3%) , 2.396/52(0.3%)

Cytidine 5-triphosphate (library entry number =192)
Hit ratio(% of total spectral intensity for metabolite): 20.63% (1 of 26 peaks were found)
Peaks found: chem shift/row (% of total intensity)
7.989/55(20.6%)
Peaks not found: chem shift/row (% of total intensity)
7.989/75(20.6%) , 6.15/75(15.5%) , 6.15/55(15.5%) , 6.007/59(2.3%) , 6.007/71(2.3%) , 4.275/65(2%) , 6.011/64(1.8%) , 6.011/66(1.8%) , 6.002/66(1.8%) , 6.002/64(1.8%) , 4.28/64.5(1.5%) , 7.998/55.5(1.3%) , 7.998/74.5(1.3%) , 6.011/70(1.1%) , 6.011/60(1.1%) , 6.002/60(1.1%) , 6.002/70(1.1%) , 6.135/55.5(1%) , 6.135/74.5(1%) , 6.135/55(1%) , 6.135/74.5(1%) , 4.351/58.5(0.6%) , 4.351/71.5(0.6%) , 4.341/59(0.2%) , 4.341/70.5(0.2%)

2-methylbutyric acid (library entry number =199)
Hit ratio(% of total spectral intensity for metabolite): 0% (0 of 22 peaks were found)
Peaks found: chem shift/row (% of total intensity)

Peaks not found: chem shift/row (% of total intensity)
1.052/56(23.5%) , 1.052/74(23.5%) , 0.86/65(18.7%) , 0.86/46(8.3%) , 0.86/84(8.3%) , 1.388/65(1.8%) , 1.496/82(1.5%) , 1.496/48(1.5%) , 1.388/82.5(1.3%) , 1.388/47.5(1.3%) , 1.496/67(1.2%) , 1.496/63(1.2%) , 1.496/102(0.9%) , 1.496/28(0.9%) , 2.21/76(0.8%) , 2.21/54(0.8%) , 2.21/72(0.8%) , 2.21/58(0.8%) , 1.388/100(0.8%) , 1.388/30(0.8%) , 2.21/92(0.6%) , 2.21/38(0.6%)

Ethanolamine (library entry number =46)
Hit ratio(% of total spectral intensity for metabolite): 0% (0 of 19 peaks were found)
Peaks found: chem shift/row (% of total intensity)

Peaks not found: chem shift/row (% of total intensity)
3.149/52(16.7%) , 3.149/78(16.7%) , 3.149/63(13.3%) , 3.149/67(13.3%) , 3.831/51(7.8%) , 3.831/79(7.8%) , 3.831/65(7.4%) , 3.16/63(2.3%) , 3.16/67(2.3%) , 3.138/63.5(1.9%) , 3.138/66.5(1.9%) , 3.16/53(1.3%) , 3.16/77(1.3%) , 3.138/53(1.1%) , 3.138/77(1.1%) , 3.16/73(1.1%) , 3.16/57(1.1%) , 3.138/57(0.8%) , 3.138/73(0.8%)

Uridine (library entry number =104)
Hit ratio(% of total spectral intensity for metabolite): 3.79% (2 of 18 peaks were found)
Peaks found: chem shift/row (% of total intensity)
3.822/54(1.9%) , 3.822/75.5(1.9%)
Peaks not found: chem shift/row (% of total intensity)
7.875/55(23.1%) , 7.875/75(23.1%) , 5.908/55(16.3%) , 5.908/75(16.3%) , 5.908/64.5(2.5%) , 5.925/64.5(2.4%) , 3.822/86.5(1.5%) , 3.822/42.5(1.5%) , 3.919/44.5(1.4%) , 3.919/85.5(1.4%) , 3.919/52(1.4%) , 3.919/78(1.4%) , 4.236/65(1.1%) , 4.237/65(1.1%) , 5.925/55.5(0.9%) , 5.925/74.5(0.9%)

1-Methylnicotinamide (library entry number =18)
Hit ratio(% of total spectral intensity for metabolite): 0% (0 of 16 peaks were found)
Peaks found: chem shift/row (% of total intensity)

Peaks not found: chem shift/row (% of total intensity)
8.902/52(11.4%) , 8.902/78(11.4%) , 8.902/57(11.1%) , 8.902/73(11.1%) , 8.972/72(8.4%) , 8.972/58(8.4%) , 8.972/74(8.4%) , 8.972/56(8.4%) , 9.284/65(5.4%) , 9.284/69(5.3%) , 9.284/61(5.3%) , 4.485/64.5(2.2%) , 8.188/46.5(0.9%) , 8.188/83.5(0.9%) , 8.188/63.5(0.7%) , 8.188/66.5(0.7%)

Folic acid (library entry number =40)
Hit ratio(% of total spectral intensity for metabolite): 0% (0 of 16 peaks were found)
Peaks found: chem shift/row (% of total intensity)

Peaks not found: chem shift/row (% of total intensity)
8.709/65(39.8%) , 7.658/76(13.7%) , 7.658/54(13.7%) , 6.748/76(12%) , 6.748/54(12%) , 2.307/60.5(1.3%) , 2.307/69.5(1.3%) , 2.305/60(1.3%) , 2.305/70(1.3%) , 2.29/65(0.6%) , 2.307/40.5(0.5%) , 2.307/88.5(0.5%) , 2.305/81(0.5%) , 2.305/49(0.5%) , 2.305/88.5(0.5%) , 2.305/40.5(0.5%)

Homocystine (library entry number =60)
Hit ratio(% of total spectral intensity for metabolite): 17.36% (2 of 16 peaks were found)
Peaks found: chem shift/row (% of total intensity)
2.849/65(9.5%) , 2.834/65(7.9%)
Peaks not found: chem shift/row (% of total intensity)
1.254/65(18.9%) , 3.867/81(10%) , 3.867/49(10%) , 3.867/65(8.3%) , 2.849/84.5(7.4%) , 2.849/45.5(7.4%) , 2.834/84(6.8%) , 2.834/46(6.8%) , 2.315/54.5(1.4%) , 2.315/75(1.4%) , 2.26/55.5(1.1%) , 2.26/74.5(1.1%) , 2.26/74.5(1.1%) , 2.26/55.5(1.1%)

Trigonelline (library entry number =16)
Hit ratio(% of total spectral intensity for metabolite): 0% (0 of 15 peaks were found)
Peaks found: chem shift/row (% of total intensity)

Peaks not found: chem shift/row (% of total intensity)
8.847/74(12.5%) , 8.847/56(12.5%) , 8.847/77(12.2%) , 8.847/53(12.2%) , 8.836/56(10.3%) , 8.836/74(10.3%) , 9.129/65(8.3%) , 9.129/62(6.8%) , 9.129/68(6.8%) , 4.443/64.5(4%) , 8.087/47(1.4%) , 8.087/83(1.4%) , 8.847/65(0.5%) , 8.087/63(0.4%) , 8.087/67(0.4%)

Hippuric acid (library entry number =52)
Hit ratio(% of total spectral intensity for metabolite): 0% (0 of 14 peaks were found)
Peaks found: chem shift/row (% of total intensity)

Peaks not found: chem shift/row (% of total intensity)
7.838/54(15.7%) , 7.838/76(15.7%) , 7.555/65(9.8%) , 7.643/64(8.2%) , 7.643/66(8.2%) , 3.972/72.5(7.3%) , 3.972/57.5(7.3%) , 7.555/84(5.8%) , 7.555/46(5.8%) , 7.643/47(3.8%) , 7.643/83(3.8%) , 7.643/45(3.7%) , 7.643/85(3.7%) , 3.972/65(1.2%)

5-Hydroxyindole-3-acetic acid (library entry number =106)
Hit ratio(% of total spectral intensity for metabolite): 0% (0 of 14 peaks were found)
Peaks found: chem shift/row (% of total intensity)

Peaks not found: chem shift/row (% of total intensity)
3.587/65(38.6%) , 7.381/54(12.9%) , 7.381/76(12.9%) , 6.827/51(4.4%) , 6.827/79(4.4%) , 6.827/57(4.3%) , 6.827/73(4.3%) , 7.043/64.5(4%) , 7.043/65.5(4%) , 6.827/54(3.7%) , 6.827/76(3.7%) , 7.214/62(1%) , 7.214/68(1%) , 7.214/65(0.8%)

Niacin (Nicotinic acid) (library entry number =19)
Hit ratio(% of total spectral intensity for metabolite): 0% (0 of 13 peaks were found)
Peaks found: chem shift/row (% of total intensity)

Peaks not found: chem shift/row (% of total intensity)
7.535/48(9.2%) , 7.535/82(9.2%) , 7.535/69(8.9%) , 7.535/61(8.9%) , 8.263/52(7.8%) , 8.263/78(7.8%) , 8.263/75.5(7.7%) , 8.263/54.5(7.7%) , 8.263/58(7.6%) , 8.263/72(7.6%) , 8.945/65(6.1%) , 8.616/59(5.7%) , 8.616/71(5.7%)

Nicotinamide (Niacinamide) (library entry number =21)
Hit ratio(% of total spectral intensity for metabolite): 0% (0 of 13 peaks were found)
Peaks found: chem shift/row (% of total intensity)

Peaks not found: chem shift/row (% of total intensity)
8.256/75(9.8%) , 8.256/55(9.8%) , 7.603/48(9%) , 7.603/82(9%) , 7.603/61(8.7%) , 7.603/69(8.7%) , 8.256/52(8.2%) , 8.256/78(8.2%) , 8.256/58(7.9%) , 8.256/72(7.9%) , 8.717/59(4.4%) , 8.717/71(4.4%) , 8.943/65(4%)

Adipic acid (library entry number =37)
Hit ratio(% of total spectral intensity for metabolite): 0% (0 of 12 peaks were found)
Peaks found: chem shift/row (% of total intensity)

Peaks not found: chem shift/row (% of total intensity)
1.553/65(28.6%) , 2.199/65(26.7%) , 2.199/48(9%) , 2.199/82(9%) , 1.553/82(8.2%) , 1.553/48(8.2%) , 1.553/73(2.9%) , 1.553/57(2.9%) , 2.199/38.5(1.2%) , 2.199/91.5(1.2%) , 1.553/90.5(1.1%) , 1.553/39.5(1.1%)

4-Aminobutyric acid (library entry number =118)
Hit ratio(% of total spectral intensity for metabolite): 0% (0 of 12 peaks were found)
Peaks found: chem shift/row (% of total intensity)

Peaks not found: chem shift/row (% of total intensity)
2.301/65(20.4%) , 2.301/46(12%) , 2.301/84(12%) , 3.02/46(10%) , 3.02/84(10%) , 3.02/65(9.2%) , 1.905/64(5.6%) , 1.905/66(5.6%) , 1.905/46(5.5%) , 1.905/84(5.5%) , 1.905/103(2.2%) , 1.905/27(2.2%)

Cytidine 5-diphosphate (library entry number =160)
Hit ratio(% of total spectral intensity for metabolite): 24.1% (1 of 12 peaks were found)
Peaks found: chem shift/row (% of total intensity)
7.989/55(24.1%)
Peaks not found: chem shift/row (% of total intensity)
7.989/75(24.1%) , 6.136/55(19%) , 6.136/75(19%) , 5.985/64(2.4%) , 5.985/66(2.4%) , 5.983/65.5(2.1%) , 5.983/64.5(2.1%) , 5.98/64(1.9%) , 5.98/66(1.9%) , 4.332/60.5(0.5%) , 4.332/69.5(0.5%)

4-Aminohippuric acid (library entry number =34)
Hit ratio(% of total spectral intensity for metabolite): 24.32% (2 of 11 peaks were found)
Peaks found: chem shift/row (% of total intensity)
3.93/58(12.2%) , 3.93/72(12.2%)
Peaks not found: chem shift/row (% of total intensity)
6.871/76(17.9%) , 6.871/54(17.9%) , 7.682/54(15.9%) , 7.682/76(15.9%) , 6.871/82.5(1.8%) , 6.871/47.5(1.8%) , 7.682/82(1.6%) , 7.682/48(1.6%) , 3.93/65(1.4%)

Indoxyl sulfate (library entry number =116)
Hit ratio(% of total spectral intensity for metabolite): 0% (0 of 11 peaks were found)
Peaks found: chem shift/row (% of total intensity)

Peaks not found: chem shift/row (% of total intensity)
7.209/65(16%) , 7.51/54(14.7%) , 7.51/76(14.7%) , 7.209/84(9%) , 7.209/46(9%) , 7.283/65(7.7%) , 7.711/54(7.1%) , 7.711/76(7.1%) , 7.365/65(6%) , 7.283/45.5(4.3%) , 7.283/84.5(4.3%)

Glutaric acid (library entry number =44)
Hit ratio(% of total spectral intensity for metabolite): 0% (0 of 10 peaks were found)
Peaks found: chem shift/row (% of total intensity)

Peaks not found: chem shift/row (% of total intensity)
2.188/45(22.5%) , 2.188/85(22.5%) , 2.188/66(14%) , 2.188/64(14%) , 1.791/64(8.2%) , 1.791/66(8.2%) , 1.791/46(3.5%) , 1.791/84(3.5%) , 1.791/104.5(1.9%) , 1.791/25.5(1.9%)

Acetaldehyde (library entry number =84)
Hit ratio(% of total spectral intensity for metabolite): 0% (0 of 10 peaks were found)
Peaks found: chem shift/row (% of total intensity)

Peaks not found: chem shift/row (% of total intensity)
2.248/61(43%) , 2.248/69(43%) , 9.682/68.5(2.9%) , 9.682/61(2.9%) , 9.683/68.5(2.9%) , 9.683/61(2.9%) , 9.682/53(0.6%) , 9.682/76(0.6%) , 9.683/53(0.6%) , 9.683/76(0.6%)

Urocanic acid (library entry number =136)
Hit ratio(% of total spectral intensity for metabolite): 0% (0 of 9 peaks were found)
Peaks found: chem shift/row (% of total intensity)

Peaks not found: chem shift/row (% of total intensity)
6.4/85(25.8%) , 6.4/45(25.8%) , 7.31/85(14.8%) , 7.31/45(14.8%) , 7.414/65(4.5%) , 7.414/62.5(4.3%) , 7.414/67.5(4.3%) , 7.895/62.5(2.9%) , 7.895/67.5(2.9%)

Taurocholic acid (library entry number =200)
Hit ratio(% of total spectral intensity for metabolite): 0% (0 of 9 peaks were found)
Peaks found: chem shift/row (% of total intensity)

Peaks not found: chem shift/row (% of total intensity)
0.924/65(37%) , 0.724/65(32.7%) , 3.085/64.5(14.9%) , 3.085/47(5.3%) , 3.085/83(5.3%) , 3.574/57(1.9%) , 3.574/73(1.9%) , 3.574/40(0.5%) , 3.574/90(0.5%)

Quinolinic acid (library entry number =20)
Hit ratio(% of total spectral intensity for metabolite): 0% (0 of 8 peaks were found)
Peaks found: chem shift/row (% of total intensity)

Peaks not found: chem shift/row (% of total intensity)
8.018/75(25.4%) , 8.018/55(25.4%) , 7.454/81(8.4%) , 7.454/49(8.4%) , 8.456/71(8.3%) , 8.456/59(8.3%) , 7.454/61(7.9%) , 7.454/69(7.9%)

Uridine 5-triphosphate (library entry number =183)
Hit ratio(% of total spectral intensity for metabolite): 70.54% (3 of 8 peaks were found)
Peaks found: chem shift/row (% of total intensity)
7.989/55(23.9%) , 5.987/55(23.3%) , 5.987/75(23.3%)
Peaks not found: chem shift/row (% of total intensity)
7.989/75(23.9%) , 6/64.5(3.2%) , 5.987/64.5(0.8%) , 4.419/58.5(0.8%) , 4.419/71(0.8%)

5-Aminolevulinic acid (library entry number =111)
Hit ratio(% of total spectral intensity for metabolite): 9.3% (1 of 7 peaks were found)
Peaks found: chem shift/row (% of total intensity)
2.806/65(9.3%)
Peaks not found: chem shift/row (% of total intensity)
2.506/82(20.3%) , 2.506/48(20.3%) , 4.099/65(16.2%) , 2.506/65(15.9%) , 2.806/82(9%) , 2.806/48(9%)

2-Oxobutyric acid (library entry number =144)
Hit ratio(% of total spectral intensity for metabolite): 0% (0 of 7 peaks were found)
Peaks found: chem shift/row (% of total intensity)

Peaks not found: chem shift/row (% of total intensity)
1.067/65(34%) , 1.067/46(14.5%) , 1.067/84(14.5%) , 2.759/56(14.2%) , 2.759/74(14.2%) , 2.759/93(4.3%) , 2.759/37(4.3%)

Isobutyric acid (library entry number =151)
Hit ratio(% of total spectral intensity for metabolite): 94.3% (3 of 7 peaks were found)
Peaks found: chem shift/row (% of total intensity)
1.065/56(45.6%) , 1.065/74(45.6%) , 2.385/65(3.1%)
Peaks not found: chem shift/row (% of total intensity)
2.385/47(2.1%) , 2.385/83(2.1%) , 2.385/29(0.7%) , 2.385/101(0.7%)

Cytosine (library entry number =26)
Hit ratio(% of total spectral intensity for metabolite): 48.75% (2 of 4 peaks were found)
Peaks found: chem shift/row (% of total intensity)
5.987/74(24.4%) , 5.987/56(24.4%)
Peaks not found: chem shift/row (% of total intensity)
7.51/56(25.6%) , 7.51/74(25.6%)

Uracil (library entry number =67)
Hit ratio(% of total spectral intensity for metabolite): 0% (0 of 4 peaks were found)
Peaks found: chem shift/row (% of total intensity)

Peaks not found: chem shift/row (% of total intensity)
7.544/55(30.7%) , 7.544/75(30.7%) , 5.809/75(19.3%) , 5.809/55(19.3%)

N-Acetylglutamic acid (library entry number =87)
Hit ratio(% of total spectral intensity for metabolite): 0% (0 of 4 peaks were found)
Peaks found: chem shift/row (% of total intensity)

Peaks not found: chem shift/row (% of total intensity)
2.036/65(83.2%) , 2.231/44.5(6.1%) , 2.231/85.5(6.1%) , 2.231/65(4.6%)

Adenosine 5-monophosphate (library entry number =107)
Hit ratio(% of total spectral intensity for metabolite): 30.03% (1 of 4 peaks were found)
Peaks found: chem shift/row (% of total intensity)
8.608/65(30%)
Peaks not found: chem shift/row (% of total intensity)
8.265/65(43.4%) , 6.134/65(13.6%) , 6.146/65(13%)

Adenosine (library entry number =113)
Hit ratio(% of total spectral intensity for metabolite): 0% (0 of 4 peaks were found)
Peaks found: chem shift/row (% of total intensity)

Peaks not found: chem shift/row (% of total intensity)
8.248/65(39.4%) , 8.342/65(32.2%) , 6.079/65(14.3%) , 6.066/65(14%)

3-Phosphoglyceric acid (library entry number =157)
Hit ratio(% of total spectral intensity for metabolite): 0% (0 of 4 peaks were found)
Peaks found: chem shift/row (% of total intensity)

Peaks not found: chem shift/row (% of total intensity)
4.2/60(26.1%) , 4.2/69.5(26.1%) , 4.2/77(23.9%) , 4.2/53(23.9%)

Phosphoenolpyruvic acid (library entry number =128)
Hit ratio(% of total spectral intensity for metabolite): 0% (0 of 3 peaks were found)
Peaks found: chem shift/row (% of total intensity)

Peaks not found: chem shift/row (% of total intensity)
5.386/65(38.9%) , 5.383/65(37.3%) , 5.2/65(23.8%)

Guanosine 5-diphosphate (library entry number =169)
Hit ratio(% of total spectral intensity for metabolite): 0% (0 of 3 peaks were found)
Peaks found: chem shift/row (% of total intensity)

Peaks not found: chem shift/row (% of total intensity)
5.933/65(43%) , 5.945/65(36.7%) , 8.136/65(20.3%)

Acetoin (library entry number =176)
Hit ratio(% of total spectral intensity for metabolite): 0% (0 of 3 peaks were found)
Peaks found: chem shift/row (% of total intensity)

Peaks not found: chem shift/row (% of total intensity)
2.229/65(65.3%) , 1.374/65(17.4%) , 1.389/65(17.3%)

Adenine (library entry number =23)
Hit ratio(% of total spectral intensity for metabolite): 0% (0 of 2 peaks were found)
Peaks found: chem shift/row (% of total intensity)

Peaks not found: chem shift/row (% of total intensity)
8.191/65(55.8%) , 8.231/65(44.2%)

Thymine (library entry number =64)
Hit ratio(% of total spectral intensity for metabolite): 0% (0 of 2 peaks were found)
Peaks found: chem shift/row (% of total intensity)

Peaks not found: chem shift/row (% of total intensity)
1.873/65(82.2%) , 7.376/65(17.8%)

Acetoacetate (library entry number =146)
Hit ratio(% of total spectral intensity for metabolite): 0% (0 of 2 peaks were found)
Peaks found: chem shift/row (% of total intensity)

Peaks not found: chem shift/row (% of total intensity)
2.283/65(59.5%) , 3.449/65(40.5%)

2-Aminoisobutyric acid (library entry number =33)
Hit ratio(% of total spectral intensity for metabolite): 90% (1 of 1 peaks were found)
Peaks found: chem shift/row (% of total intensity)
1.493/65(100%)
Peaks not found: chem shift/row (% of total intensity)


Glycolic acid (library entry number =53)
Hit ratio(% of total spectral intensity for metabolite): 90% (1 of 1 peaks were found)
Peaks found: chem shift/row (% of total intensity)
3.951/65(100%)
Peaks not found: chem shift/row (% of total intensity)


Methylamine (library entry number =76)
Hit ratio(% of total spectral intensity for metabolite): 90% (1 of 1 peaks were found)
Peaks found: chem shift/row (% of total intensity)
2.605/65(100%)
Peaks not found: chem shift/row (% of total intensity)


Maleic acid (library entry number =133)
Hit ratio(% of total spectral intensity for metabolite): 0% (0 of 1 peaks were found)
Peaks found: chem shift/row (% of total intensity)

Peaks not found: chem shift/row (% of total intensity)
6.03/65(100%)

2-Hydroxyisobutyric acid (library entry number =142)
Hit ratio(% of total spectral intensity for metabolite): 0% (0 of 1 peaks were found)
Peaks found: chem shift/row (% of total intensity)

Peaks not found: chem shift/row (% of total intensity)
1.359/65(100%)

Chloroform (library entry number =204)
Hit ratio(% of total spectral intensity for metabolite): 0% (0 of 1 peaks were found)
Peaks found: chem shift/row (% of total intensity)

Peaks not found: chem shift/row (% of total intensity)
7.686/65(100%)


Hit ratio(% of total spectral intensity for metabolite): 
Peaks found: chem shift/row (% of total intensity)

Peaks not found: chem shift/row (% of total intensity)


Hit ratio(% of total spectral intensity for metabolite): 
Peaks found: chem shift/row (% of total intensity)

Peaks not found: chem shift/row (% of total intensity)


Hit ratio(% of total spectral intensity for metabolite): 
Peaks found: chem shift/row (% of total intensity)

Peaks not found: chem shift/row (% of total intensity)


________________________________________________________________________________________________________________

Table 6.  Full result of the screening step of the analysis (finding of library peaks in the the mixture JRES spectrum).  In ascending metabolite library number order:

Ergothioneine (library entry number =1)
Hit ratio(% of total spectral intensity for metabolite): 89.35% (3 of 7 peaks were found)
Peaks found: chem shift/row (% of total intensity)
3.272/65(85.6%) , 3.893/75(1.9%) , 3.893/55(1.9%)
Peaks not found: chem shift/row (% of total intensity)
6.805/64(3.5%) , 6.805/66(3.5%) , 3.893/85(1.8%) , 3.893/45(1.8%)

b-Alanine (library entry number =2)
Hit ratio(% of total spectral intensity for metabolite): 33.04% (1 of 6 peaks were found)
Peaks found: chem shift/row (% of total intensity)
3.186/65(33%)
Peaks not found: chem shift/row (% of total intensity)
2.558/65(19.3%) , 3.186/48(14.9%) , 3.186/82(14.9%) , 2.558/48(8.9%) , 2.558/82(8.9%)

Oxoglutaric acid (a-Ketogluturate) (library entry number =3)
Hit ratio(% of total spectral intensity for metabolite): 55.4% (2 of 6 peaks were found)
Peaks found: chem shift/row (% of total intensity)
2.439/65(28%) , 3.014/65(27.4%)
Peaks not found: chem shift/row (% of total intensity)
2.439/83(11.3%) , 2.439/47(11.3%) , 3.014/47(11%) , 3.014/83(11%)

Sucrose (library entry number =4)
Hit ratio(% of total spectral intensity for metabolite): 37.06% (11 of 53 peaks were found)
Peaks found: chem shift/row (% of total intensity)
3.685/65(15.9%) , 3.769/65(6.9%) , 3.475/65(2.8%) , 3.57/48(2.7%) , 3.57/82(2.7%) , 3.815/40(1.4%) , 3.815/90(1.4%) , 3.851/79(1.3%) , 3.851/51(1.3%) , 3.87/65(0.5%) , 4.064/65(0.2%)
Peaks not found: chem shift/row (% of total intensity)
3.769/89(5.3%) , 3.769/41(5.3%) , 4.222/54(5.2%) , 4.222/76(5.2%) , 5.414/60(3.5%) , 5.414/70(3.5%) , 3.57/57(2.6%) , 3.57/73(2.6%) , 3.831/61(2.5%) , 3.831/69(2.5%) , 4.057/65(2.3%) , 3.823/61(2.2%) , 3.823/69(2.2%) , 3.475/41(1.4%) , 3.475/89(1.4%) , 4.057/43.5(1.2%) , 4.057/86.5(1.2%) , 3.855/81(0.9%) , 4.065/54.5(0.9%) , 4.065/75.5(0.9%) , 3.849/80(0.9%) , 3.849/50(0.9%) , 3.685/98(0.8%) , 3.685/32(0.8%) , 3.57/52(0.8%) , 3.57/78(0.8%) , 3.849/64.5(0.6%) , 4.048/54(0.5%) , 4.048/76(0.5%) , 3.733/40(0.4%) , 3.733/89(0.4%) , 3.831/36(0.4%) , 3.831/93.5(0.4%) , 3.851/64.5(0.3%) , 3.823/23.5(0.2%) , 3.823/105.5(0.2%) , 3.823/93(0.2%) , 3.823/36(0.2%) , 4.048/65(0.2%) , 4.039/60(0.2%) , 4.039/70(0.2%) , 4.065/65(0.2%)

Fructose (library entry number =5)
Hit ratio(% of total spectral intensity for metabolite): 57.94% (11 of 27 peaks were found)
Peaks found: chem shift/row (% of total intensity)
3.57/50(14.6%) , 3.57/80(14.6%) , 3.808/52(7.7%) , 3.808/78(7.7%) , 3.907/48(2.7%) , 3.907/82(2.7%) , 4.031/49(2.6%) , 4.031/81(2.6%) , 3.662/65(1.7%) , 3.57/65(0.8%) , 4.042/64.5(0.2%)
Peaks not found: chem shift/row (% of total intensity)
3.72/50(13.4%) , 3.72/80(13.4%) , 3.907/56(2.4%) , 3.907/74(2.4%) , 3.58/49.5(1.4%) , 3.58/80(1.4%) , 3.683/57.5(1.3%) , 3.683/72.5(1.3%) , 3.605/49(1.2%) , 3.605/80.5(1.2%) , 4.004/65(0.8%) , 4.119/70(0.6%) , 4.119/60(0.6%) , 3.58/18(0.3%) , 3.58/111.5(0.3%) , 3.57/33.5(0.2%)

Xylose (library entry number =6)
Hit ratio(% of total spectral intensity for metabolite): 21.45% (7 of 40 peaks were found)
Peaks found: chem shift/row (% of total intensity)
3.321/65(6.6%) , 3.687/75(3.2%) , 3.687/55(3.2%) , 3.93/73(2.7%) , 3.93/57(2.7%) , 3.671/65(2.1%) , 3.671/64(0.9%)
Peaks not found: chem shift/row (% of total intensity)
3.438/65(9.1%) , 3.239/53(5.9%) , 3.239/77(5.9%) , 3.224/77(5.7%) , 3.224/53(5.7%) , 3.438/41(4.8%) , 3.438/89(4.8%) , 3.321/37(4.1%) , 3.321/93(4.1%) , 3.631/58(3.2%) , 3.631/72(3.2%) , 3.93/43(2.6%) , 3.93/87(2.6%) , 3.631/97(1.8%) , 3.631/33(1.8%) , 3.631/47(1.7%) , 3.631/83(1.7%) , 3.671/42.5(1.2%) , 3.671/87.5(1.2%) , 3.612/76(0.9%) , 3.612/54(0.9%) , 3.525/54(0.8%) , 3.525/76(0.8%) , 3.533/53(0.8%) , 3.533/77(0.8%) , 3.671/43(0.4%) , 5.202/60(0.4%) , 5.202/70(0.4%) , 3.612/34(0.2%) , 3.612/96(0.2%) , 3.661/34(0.2%) , 3.661/95.5(0.2%) , 3.671/48(0.1%)

Galactose (library entry number =7)
Hit ratio(% of total spectral intensity for metabolite): 15.56% (21 of 77 peaks were found)
Peaks found: chem shift/row (% of total intensity)
3.76/65(2.6%) , 3.741/64(1.8%) , 3.753/84.5(1.2%) , 3.753/45(1.2%) , 3.791/50.5(0.8%) , 3.791/79.5(0.8%) , 3.808/50.5(0.7%) , 3.808/79.5(0.7%) , 3.791/51.5(0.7%) , 3.791/78.5(0.7%) , 3.808/50.5(0.7%) , 3.808/79.5(0.7%) , 3.726/64(0.4%) , 3.737/86(0.4%) , 3.737/86(0.4%) , 3.737/43(0.4%) , 3.741/49.5(0.4%) , 3.741/80.5(0.4%) , 3.368/65(0.3%) , 3.737/41(0.2%) , 3.764/98.5(0.2%)
Peaks not found: chem shift/row (% of total intensity)
3.655/47.5(5.6%) , 3.655/82.5(5.6%) , 3.655/56.5(5.2%) , 3.655/73.5(5.2%) , 3.504/78(4.3%) , 3.504/52(4.3%) , 3.49/78(4%) , 3.49/52(4%) , 3.768/52(3.2%) , 3.768/78(3.2%) , 3.939/60(2.9%) , 3.939/70(2.9%) , 3.939/65(1.7%) , 3.741/76(1.5%) , 3.741/54(1.5%) , 3.741/60.5(1.5%) , 3.741/69.5(1.5%) , 3.768/62.5(1.2%) , 3.768/67.5(1.2%) , 3.735/53(1.2%) , 3.735/77(1.2%) , 3.753/72.5(1.2%) , 3.753/57.5(1.2%) , 3.781/61.5(1.1%) , 3.781/68.5(1.1%) , 3.735/59.5(1.1%) , 3.735/70(1.1%) , 3.76/50.5(0.9%) , 3.76/79.5(0.9%) , 3.76/38(0.9%) , 3.76/91.5(0.9%) , 3.768/107(0.8%) , 3.768/22.5(0.8%) , 3.862/47(0.8%) , 3.862/82(0.8%) , 3.862/57(0.8%) , 3.862/74.5(0.8%) , 3.781/65(0.6%) , 3.997/61(0.5%) , 3.997/69(0.5%) , 3.768/38(0.5%) , 3.768/92(0.5%) , 3.997/65(0.5%) , 3.781/90(0.4%) , 3.781/39.5(0.4%) , 3.741/90(0.3%) , 3.741/40(0.3%) , 3.737/33(0.2%) , 3.781/96(0.2%) , 3.781/33(0.2%) , 3.735/90.5(0.2%) , 3.735/39.5(0.2%) , 3.76/107(0.2%) , 3.76/22(0.2%) , 3.753/99.5(0.1%) , 3.753/31.5(0.1%)

Mannose (library entry number =8)
Hit ratio(% of total spectral intensity for metabolite): 27.12% (11 of 42 peaks were found)
Peaks found: chem shift/row (% of total intensity)
3.662/65(8.2%) , 3.662/89(3.1%) , 3.662/40.5(3.1%) , 3.737/41(2.2%) , 3.737/88.5(2.2%) , 3.737/72.5(1.9%) , 3.737/57.5(1.9%) , 3.662/57.5(1.8%) , 3.662/72.5(1.8%) , 3.368/65(0.6%) , 3.816/41(0.3%)
Peaks not found: chem shift/row (% of total intensity)
3.582/65(6%) , 3.855/81.5(4.3%) , 3.855/48(4.3%) , 3.855/57(3.7%) , 3.855/72.5(3.7%) , 3.953/60(3.6%) , 3.953/69(3.6%) , 3.771/57(3.5%) , 3.771/72.5(3.5%) , 3.881/77.5(3.2%) , 3.881/52(3.2%) , 3.771/42.5(2.6%) , 3.771/87(2.6%) , 3.582/89(2.5%) , 3.582/40(2.5%) , 3.914/77.5(2%) , 3.914/52(2%) , 3.662/48(2%) , 3.662/81.5(2%) , 3.914/83.5(1.6%) , 3.914/46(1.6%) , 3.938/60.5(1.3%) , 3.938/69(1.3%) , 3.941/60.5(1%) , 3.941/69(1%) , 3.386/71.5(0.9%) , 3.386/57.5(0.9%) , 3.386/46.5(0.8%) , 3.386/81.5(0.8%) , 3.386/65(0.5%) , 3.816/88(0.3%)

Arabinose (library entry number =9)
Hit ratio(% of total spectral intensity for metabolite): 10.96% (13 of 36 peaks were found)
Peaks found: chem shift/row (% of total intensity)
3.951/65(2.9%) , 3.951/57.5(1.5%) , 3.951/72.5(1.5%) , 4.031/50.5(1%) , 4.031/79.5(0.9%) , 3.826/51.5(0.5%) , 3.826/78(0.5%) , 5.247/60(0.4%) , 5.247/69(0.4%) , 3.822/53.5(0.4%) , 3.822/76(0.4%) , 4.042/65(0.2%) , 3.368/64(0.2%)
Peaks not found: chem shift/row (% of total intensity)
3.669/82.5(7.5%) , 3.669/47.5(7.5%) , 3.682/48(7.4%) , 3.682/82(7.4%) , 3.669/57.5(6.8%) , 3.669/72.5(6.8%) , 3.522/52.5(5.2%) , 3.522/77.5(5.2%) , 3.508/52(5%) , 3.508/78(5%) , 3.903/46(4.9%) , 3.903/84(4.9%) , 3.903/51(4%) , 3.903/79(4%) , 3.653/51.5(2%) , 3.653/78(2%) , 4.012/64.5(0.7%) , 4.522/55(0.6%) , 4.522/75(0.6%) , 4.008/64.5(0.5%) , 3.653/46.5(0.4%) , 3.653/83.5(0.4%) , 4.019/65(0.3%)

a-Lactose (library entry number =10)
Hit ratio(% of total spectral intensity for metabolite): 18.93% (17 of 111 peaks were found)
Peaks found: chem shift/row (% of total intensity)
3.844/65(3%) , 3.294/53(1.9%) , 3.294/77(1.9%) , 3.662/65(1.6%) , 3.67/56(1.6%) , 3.67/74(1.6%) , 3.662/40.5(1%) , 3.662/89(1%) , 3.646/65(1%) , 3.646/65(1%) , 3.667/52(0.6%) , 3.667/78(0.6%) , 3.667/52.5(0.5%) , 3.667/77.5(0.5%) , 3.778/55.5(0.5%) , 3.778/73.5(0.5%) , 3.368/64(0.2%)
Peaks not found: chem shift/row (% of total intensity)
3.68/73(2.5%) , 3.68/57(2.5%) , 3.945/69(2.3%) , 3.945/61(2.3%) , 3.68/82.5(2.1%) , 3.68/47.5(2.1%) , 3.307/53(1.9%) , 3.307/77(1.9%) , 3.657/72(1.9%) , 3.657/58(1.9%) , 3.945/64(1.9%) , 3.945/66(1.9%) , 3.844/41(1.8%) , 3.844/89(1.8%) , 3.562/52(1.7%) , 3.562/78(1.7%) , 3.547/52(1.7%) , 3.547/78(1.7%) , 3.817/56(1.6%) , 3.817/74(1.6%) , 3.968/52(1.5%) , 3.968/78(1.5%) , 3.662/72(1.4%) , 3.662/58(1.4%) , 3.817/87(1.2%) , 3.817/43(1.2%) , 3.968/47(1.1%) , 3.968/83(1.1%) , 3.77/84(1.1%) , 3.77/46(1.1%) , 3.806/41(1%) , 3.806/89(1%) , 3.792/45(1%) , 3.792/85(1%) , 3.77/74(0.9%) , 3.77/55.5(0.9%) , 3.572/52(0.9%) , 3.572/78(0.9%) , 4.459/55(0.9%) , 4.459/75(0.9%) , 3.57/52(0.9%) , 3.57/78(0.9%) , 3.657/64.5(0.8%) , 3.662/47(0.7%) , 3.662/83(0.7%) , 3.806/60(0.7%) , 3.806/70(0.7%) , 3.556/52(0.6%) , 3.556/77.5(0.6%) , 3.586/52(0.6%) , 3.586/77.5(0.6%) , 3.582/52(0.6%) , 3.582/77.5(0.6%) , 3.788/98(0.6%) , 3.788/31.5(0.6%) , 3.68/65(0.6%) , 3.301/65(0.5%) , 3.788/62(0.5%) , 3.788/68(0.5%) , 3.576/52(0.4%) , 3.576/77.5(0.4%) , 3.657/88.5(0.4%) , 3.657/40.5(0.4%) , 3.646/71(0.3%) , 3.646/59(0.3%) , 3.646/48(0.3%) , 3.646/82(0.3%) , 3.792/16(0.3%) , 3.792/113.5(0.3%) , 3.67/80.5(0.3%) , 3.67/49.5(0.3%) , 3.646/71(0.3%) , 3.646/59(0.3%) , 3.646/48(0.3%) , 3.646/82(0.3%) , 3.646/86(0.3%) , 3.646/44(0.3%) , 3.646/44.5(0.2%) , 3.646/85.5(0.2%) , 3.301/77.5(0.2%) , 3.301/52.5(0.2%) , 3.788/46(0.2%) , 3.788/84(0.2%) , 5.238/69(0.2%) , 5.238/60.5(0.2%) , 3.788/113.5(0.2%) , 3.788/17(0.2%) , 3.72/27.5(0.1%) , 3.72/102(0.1%) , 3.792/98(0.1%) , 3.792/31(0.1%) , 3.806/101(0.1%) , 3.778/28(0.1%) , 3.778/101.5(0.1%)

Glucose (library entry number =11)
Hit ratio(% of total spectral intensity for metabolite): 25.14% (26 of 75 peaks were found)
Peaks found: chem shift/row (% of total intensity)
3.714/65(3%) , 3.737/42(2.8%) , 3.737/88(2.8%) , 3.737/57(2.6%) , 3.737/73(2.6%) , 3.778/56(1.1%) , 3.778/73.5(1.1%) , 3.466/65(1%) , 3.466/65(1%) , 3.475/65(0.9%) , 3.851/53(0.7%) , 3.851/77(0.7%) , 3.475/72(0.7%) , 3.475/57.5(0.7%) , 3.756/56(0.5%) , 3.756/73.5(0.5%) , 3.836/47.5(0.4%) , 3.836/82(0.4%) , 3.753/64.5(0.4%) , 3.368/64.5(0.3%) , 3.836/61(0.2%) , 3.756/42.5(0.2%) , 3.756/87(0.2%) , 3.745/56.5(0.2%) , 3.745/73.5(0.2%) , 3.844/64.5(0.1%)
Peaks not found: chem shift/row (% of total intensity)
3.496/65(6.2%) , 3.408/65(5.6%) , 3.257/77(5.3%) , 3.257/53(5.3%) , 3.242/53(5.2%) , 3.242/77(5.2%) , 3.496/42(4.1%) , 3.496/88(4.1%) , 3.408/41(2.6%) , 3.408/89(2.6%) , 3.905/52(2.4%) , 3.905/78(2.4%) , 3.714/41(2.4%) , 3.714/89(2.4%) , 3.905/47(2.2%) , 3.905/83(2.2%) , 3.466/73(0.7%) , 3.466/56.5(0.7%) , 3.466/82(0.7%) , 3.466/48(0.7%) , 3.475/47.5(0.6%) , 3.475/82.5(0.6%) , 3.466/72.5(0.6%) , 3.466/57(0.6%) , 3.475/87.5(0.6%) , 3.466/87.5(0.6%) , 3.466/41.5(0.6%) , 3.475/41.5(0.6%) , 3.466/48.5(0.6%) , 3.466/81.5(0.6%) , 3.421/64(0.6%) , 3.421/66(0.6%) , 3.466/87.5(0.5%) , 3.466/42(0.5%) , 3.778/42.5(0.5%) , 3.778/87.5(0.5%) , 3.421/40(0.4%) , 3.421/90(0.4%) , 3.851/46.5(0.4%) , 3.851/83(0.4%) , 5.24/69.5(0.3%) , 5.24/60(0.3%) , 3.836/68.5(0.2%) , 3.753/49.5(0.2%) , 3.753/80.5(0.2%) , 3.813/5(0.2%) , 3.745/64.5(0.1%) , 3.753/56.5(0.1%) , 3.753/73.5(0.1%)

Glucose-1-phosphate (library entry number =12)
Hit ratio(% of total spectral intensity for metabolite): 43.5% (12 of 44 peaks were found)
Peaks found: chem shift/row (% of total intensity)
3.781/65(7.2%) , 3.415/65(7%) , 3.415/89(4.9%) , 3.415/41(4.9%) , 3.756/56(3.2%) , 3.756/74(3.2%) , 3.878/46.5(3.1%) , 3.878/83.5(3.1%) , 3.756/42(2.5%) , 3.756/88(2.5%) , 3.368/65(1.4%) , 3.87/65(0.7%)
Peaks not found: chem shift/row (% of total intensity)
3.781/41(6.9%) , 3.781/89(6.9%) , 3.499/48.5(2.7%) , 3.499/81.5(2.7%) , 3.499/48.5(2.7%) , 3.499/81.5(2.7%) , 3.499/57(2.6%) , 3.499/73(2.6%) , 3.878/52.5(2.5%) , 3.878/77.5(2.5%) , 5.47/70(2%) , 5.47/60(2%) , 5.456/70(1.9%) , 5.456/60(1.9%) , 3.918/56(1%) , 3.918/74(1%) , 3.918/67(0.9%) , 3.918/63(0.9%) , 3.916/67(0.9%) , 3.916/63(0.9%) , 3.916/56(0.8%) , 3.916/74(0.8%) , 3.918/82(0.7%) , 3.918/48(0.7%) , 3.924/68.5(0.7%) , 3.924/61.5(0.7%) , 3.918/87.5(0.7%) , 3.918/42(0.7%) , 3.916/82(0.7%) , 3.916/48(0.7%) , 3.916/87.5(0.5%) , 3.916/42(0.5%)

Aspartic acid (library entry number =13)
Hit ratio(% of total spectral intensity for metabolite): 46.78% (6 of 14 peaks were found)
Peaks found: chem shift/row (% of total intensity)
3.902/59(9.8%) , 3.902/71(9.8%) , 2.815/47.5(7%) , 2.815/82.5(7%) , 2.815/93(6.6%) , 2.815/37(6.6%)
Peaks not found: chem shift/row (% of total intensity)
3.902/81(9.6%) , 3.902/49(9.6%) , 2.679/76(8.3%) , 2.679/54(8.3%) , 2.679/32(8.1%) , 2.679/98(8.1%) , 2.661/53.5(0.6%) , 2.661/76.5(0.6%)

Citric acid (library entry number =14)
Hit ratio(% of total spectral intensity for metabolite): 100% (4 of 4 peaks were found)
Peaks found: chem shift/row (% of total intensity)
2.542/46(26.2%) , 2.542/84(26.2%) , 2.671/46(23.8%) , 2.671/84(23.8%)
Peaks not found: chem shift/row (% of total intensity)


Anserine nitrate (library entry number =15)
Hit ratio(% of total spectral intensity for metabolite): 68.88% (13 of 42 peaks were found)
Peaks found: chem shift/row (% of total intensity)
3.781/65(49.3%) , 3.225/63.5(3.9%) , 3.225/66.5(3.9%) , 3.037/85(1.3%) , 3.037/45(1.3%) , 3.037/85(1.3%) , 3.037/45(1.3%) , 2.661/45(1.2%) , 2.661/85(1.2%) , 2.701/65(1.2%) , 2.649/65(1%) , 2.661/65(1%) , 3.206/65(0.9%)
Peaks not found: chem shift/row (% of total intensity)
3.227/44.5(2%) , 3.227/85.5(2%) , 3.225/49.5(2%) , 3.225/80.5(2%) , 2.659/44(1.7%) , 2.659/86(1.7%) , 3.235/84.5(1.5%) , 3.235/45.5(1.5%) , 3.24/84.5(1.5%) , 3.24/45.5(1.5%) , 2.701/46.5(1.1%) , 2.701/83.5(1.1%) , 2.681/65(1%) , 2.723/45(0.9%) , 2.723/85(0.9%) , 2.723/43(0.8%) , 2.723/86.5(0.8%) , 2.681/85.5(0.8%) , 2.706/25(0.6%) , 2.706/104(0.6%) , 2.709/64(0.6%) , 2.659/61(0.6%) , 2.659/69(0.6%) , 2.661/103(0.6%) , 2.661/26.5(0.6%) , 2.709/44.5(0.6%) , 2.709/85.5(0.6%) , 2.659/102(0.5%) , 2.659/27(0.5%)

Trigonelline (library entry number =16)
Hit ratio(% of total spectral intensity for metabolite): 0% (0 of 15 peaks were found)
Peaks found: chem shift/row (% of total intensity)

Peaks not found: chem shift/row (% of total intensity)
8.847/74(12.5%) , 8.847/56(12.5%) , 8.847/77(12.2%) , 8.847/53(12.2%) , 8.836/56(10.3%) , 8.836/74(10.3%) , 9.129/65(8.3%) , 9.129/62(6.8%) , 9.129/68(6.8%) , 4.443/64.5(4%) , 8.087/47(1.4%) , 8.087/83(1.4%) , 8.847/65(0.5%) , 8.087/63(0.4%) , 8.087/67(0.4%)

Glutamine (library entry number =17)
Hit ratio(% of total spectral intensity for metabolite): 59.84% (26 of 57 peaks were found)
Peaks found: chem shift/row (% of total intensity)
3.781/65(17.5%) , 3.781/81(8.3%) , 3.781/49(8.3%) , 2.439/65(3.9%) , 2.144/56.5(2.5%) , 2.144/73.5(2.5%) , 2.48/65(2%) , 2.48/65(1.9%) , 2.48/65(1.8%) , 2.48/65(1.5%) , 2.144/65(1.3%) , 2.408/65(1%) , 2.158/73(0.9%) , 2.158/57(0.9%) , 2.408/65(0.8%) , 2.434/38.5(0.7%) , 2.434/91.5(0.7%) , 2.408/85.5(0.5%) , 2.408/44.5(0.5%) , 2.434/65(0.4%) , 2.408/85.5(0.4%) , 2.408/44.5(0.4%) , 2.48/25(0.3%) , 2.48/105(0.3%) , 2.48/25(0.2%) , 2.48/105(0.2%)
Peaks not found: chem shift/row (% of total intensity)
2.458/52.5(3.8%) , 2.458/77.5(3.8%) , 2.458/38(3.7%) , 2.458/92(3.7%) , 2.144/80.5(2.4%) , 2.144/49.5(2.4%) , 2.144/33.5(2.1%) , 2.144/96.5(2.1%) , 2.144/40.5(2%) , 2.144/89.5(2%) , 2.121/56(0.9%) , 2.121/74(0.9%) , 2.166/46.5(0.6%) , 2.166/83.5(0.6%) , 2.13/62(0.6%) , 2.13/68(0.6%) , 2.13/61.5(0.6%) , 2.13/68.5(0.6%) , 2.13/65(0.6%) , 2.439/104(0.5%) , 2.439/25.5(0.5%) , 2.458/18.5(0.5%) , 2.458/111.5(0.5%) , 2.13/65(0.5%) , 2.13/46(0.5%) , 2.13/84(0.5%) , 2.439/45(0.5%) , 2.439/85(0.5%) , 2.13/84(0.5%) , 2.13/46(0.5%) , 2.115/65(0.4%)

1-Methylnicotinamide (library entry number =18)
Hit ratio(% of total spectral intensity for metabolite): 0% (0 of 16 peaks were found)
Peaks found: chem shift/row (% of total intensity)

Peaks not found: chem shift/row (% of total intensity)
8.902/52(11.4%) , 8.902/78(11.4%) , 8.902/57(11.1%) , 8.902/73(11.1%) , 8.972/72(8.4%) , 8.972/58(8.4%) , 8.972/74(8.4%) , 8.972/56(8.4%) , 9.284/65(5.4%) , 9.284/69(5.3%) , 9.284/61(5.3%) , 4.485/64.5(2.2%) , 8.188/46.5(0.9%) , 8.188/83.5(0.9%) , 8.188/63.5(0.7%) , 8.188/66.5(0.7%)

Niacin (Nicotinic acid) (library entry number =19)
Hit ratio(% of total spectral intensity for metabolite): 0% (0 of 13 peaks were found)
Peaks found: chem shift/row (% of total intensity)

Peaks not found: chem shift/row (% of total intensity)
7.535/48(9.2%) , 7.535/82(9.2%) , 7.535/69(8.9%) , 7.535/61(8.9%) , 8.263/52(7.8%) , 8.263/78(7.8%) , 8.263/75.5(7.7%) , 8.263/54.5(7.7%) , 8.263/58(7.6%) , 8.263/72(7.6%) , 8.945/65(6.1%) , 8.616/59(5.7%) , 8.616/71(5.7%)

Quinolinic acid (library entry number =20)
Hit ratio(% of total spectral intensity for metabolite): 0% (0 of 8 peaks were found)
Peaks found: chem shift/row (% of total intensity)

Peaks not found: chem shift/row (% of total intensity)
8.018/75(25.4%) , 8.018/55(25.4%) , 7.454/81(8.4%) , 7.454/49(8.4%) , 8.456/71(8.3%) , 8.456/59(8.3%) , 7.454/61(7.9%) , 7.454/69(7.9%)

Nicotinamide (Niacinamide) (library entry number =21)
Hit ratio(% of total spectral intensity for metabolite): 0% (0 of 13 peaks were found)
Peaks found: chem shift/row (% of total intensity)

Peaks not found: chem shift/row (% of total intensity)
8.256/75(9.8%) , 8.256/55(9.8%) , 7.603/48(9%) , 7.603/82(9%) , 7.603/61(8.7%) , 7.603/69(8.7%) , 8.256/52(8.2%) , 8.256/78(8.2%) , 8.256/58(7.9%) , 8.256/72(7.9%) , 8.717/59(4.4%) , 8.717/71(4.4%) , 8.943/65(4%)

Acetylcholine (library entry number =22)
Hit ratio(% of total spectral intensity for metabolite): 100% (2 of 2 peaks were found)
Peaks found: chem shift/row (% of total intensity)
3.225/65(57.1%) , 2.152/65(42.9%)
Peaks not found: chem shift/row (% of total intensity)


Adenine (library entry number =23)
Hit ratio(% of total spectral intensity for metabolite): 0% (0 of 2 peaks were found)
Peaks found: chem shift/row (% of total intensity)

Peaks not found: chem shift/row (% of total intensity)
8.191/65(55.8%) , 8.231/65(44.2%)

Betaine (library entry number =24)
Hit ratio(% of total spectral intensity for metabolite): 5.67% (1 of 2 peaks were found)
Peaks found: chem shift/row (% of total intensity)
3.914/65(5.7%)
Peaks not found: chem shift/row (% of total intensity)
3.266/65(94.3%)


Hit ratio(% of total spectral intensity for metabolite): 
Peaks found: chem shift/row (% of total intensity)

Peaks not found: chem shift/row (% of total intensity)


Cytosine (library entry number =26)
Hit ratio(% of total spectral intensity for metabolite): 48.75% (2 of 4 peaks were found)
Peaks found: chem shift/row (% of total intensity)
5.987/74(24.4%) , 5.987/56(24.4%)
Peaks not found: chem shift/row (% of total intensity)
7.51/56(25.6%) , 7.51/74(25.6%)

Citrulline (library entry number =27)
Hit ratio(% of total spectral intensity for metabolite): 1.35% (1 of 10 peaks were found)
Peaks found: chem shift/row (% of total intensity)
1.88/65(1.3%)
Peaks not found: chem shift/row (% of total intensity)
3.76/49(23.5%) , 3.76/81(23.5%) , 3.76/65(22.8%) , 3.15/58(8.1%) , 3.15/72(8.1%) , 3.15/40(5.2%) , 3.15/90(5.2%) , 1.898/61(1%) , 1.898/69.5(1%)

2-Aminobutyric acid (library entry number =28)
Hit ratio(% of total spectral intensity for metabolite): 47.65% (3 of 14 peaks were found)
Peaks found: chem shift/row (% of total intensity)
0.976/65(40.6%) , 3.726/65(6.5%) , 1.88/65(0.6%)
Peaks not found: chem shift/row (% of total intensity)
0.976/46(16.8%) , 0.976/84(16.8%) , 3.726/50(4.5%) , 3.726/80(4.5%) , 1.902/60.5(1.8%) , 1.902/69.5(1.8%) , 1.902/52(1.4%) , 1.902/78(1.4%) , 1.902/87(1.4%) , 1.902/43(1.4%) , 1.917/65(0.5%)

Creatinine (library entry number =29)
Hit ratio(% of total spectral intensity for metabolite): 69.86% (1 of 3 peaks were found)
Peaks found: chem shift/row (% of total intensity)
3.048/65(69.9%)
Peaks not found: chem shift/row (% of total intensity)
4.065/66(15.1%) , 4.065/64(15.1%)

trans-Aconitic acid (library entry number =30)
Hit ratio(% of total spectral intensity for metabolite): 62.35% (1 of 2 peaks were found)
Peaks found: chem shift/row (% of total intensity)
3.455/65(62.4%)
Peaks not found: chem shift/row (% of total intensity)
6.593/65(37.6%)

Choline (library entry number =31)
Hit ratio(% of total spectral intensity for metabolite): 90% (1 of 1 peaks were found)
Peaks found: chem shift/row (% of total intensity)
3.206/65(100%)
Peaks not found: chem shift/row (% of total intensity)


2,3-Butanediol (library entry number =32)
Hit ratio(% of total spectral intensity for metabolite): 74.15% (2 of 14 peaks were found)
Peaks found: chem shift/row (% of total intensity)
1.148/73(37.1%) , 1.148/57(37.1%)
Peaks not found: chem shift/row (% of total intensity)
3.731/58(4.8%) , 3.731/72(4.8%) , 1.148/79(2.5%) , 1.148/51(2.5%) , 1.148/82(2.4%) , 1.148/48(2.4%) , 3.731/51(1.3%) , 3.731/79(1.3%) , 3.731/86(1.3%) , 3.731/44(1.3%) , 3.731/33(0.6%) , 3.731/97(0.6%)

2-Aminoisobutyric acid (library entry number =33)
Hit ratio(% of total spectral intensity for metabolite): 90% (1 of 1 peaks were found)
Peaks found: chem shift/row (% of total intensity)
1.493/65(100%)
Peaks not found: chem shift/row (% of total intensity)


4-Aminohippuric acid (library entry number =34)
Hit ratio(% of total spectral intensity for metabolite): 24.32% (2 of 11 peaks were found)
Peaks found: chem shift/row (% of total intensity)
3.93/58(12.2%) , 3.93/72(12.2%)
Peaks not found: chem shift/row (% of total intensity)
6.871/76(17.9%) , 6.871/54(17.9%) , 7.682/54(15.9%) , 7.682/76(15.9%) , 6.871/82.5(1.8%) , 6.871/47.5(1.8%) , 7.682/82(1.6%) , 7.682/48(1.6%) , 3.93/65(1.4%)

Phenylalanine (library entry number =35)
Hit ratio(% of total spectral intensity for metabolite): 29.33% (7 of 65 peaks were found)
Peaks found: chem shift/row (% of total intensity)
7.436/65(9.8%) , 4.007/62(7.5%) , 4.007/68(7.5%) , 3.294/53.5(1.1%) , 3.294/76.5(1.1%) , 3.294/40(1.1%) , 3.294/90(1.1%)
Peaks not found: chem shift/row (% of total intensity)
4.007/48(6.7%) , 4.007/82(6.7%) , 7.382/66(4.6%) , 7.382/64(4.6%) , 7.333/75(4.6%) , 7.333/55(4.6%) , 7.436/46(3.1%) , 7.436/84(3.1%) , 7.382/45(2.3%) , 7.382/85(2.3%) , 3.13/73(1.7%) , 3.13/57(1.7%) , 3.13/36(1.6%) , 3.13/94(1.6%) , 7.408/81.5(1.3%) , 7.408/48.5(1.3%) , 7.415/38(1.2%) , 7.415/92(1.2%) , 7.448/65(1%) , 7.415/44(1%) , 7.415/86(1%) , 7.399/85.5(0.9%) , 7.399/44.5(0.9%) , 7.362/38(0.7%) , 7.362/92(0.7%) , 7.393/101(0.7%) , 7.393/29(0.7%) , 7.408/98(0.6%) , 7.408/32(0.6%) , 7.399/63(0.6%) , 7.399/67(0.6%) , 7.366/30(0.5%) , 7.366/100(0.5%) , 7.393/65(0.3%) , 7.393/63(0.3%) , 7.393/67(0.3%) , 7.415/110(0.3%) , 7.415/20(0.3%) , 7.362/85.5(0.3%) , 7.362/44.5(0.3%) , 7.399/99(0.3%) , 7.399/31(0.3%) , 7.408/101(0.3%) , 7.408/29(0.3%) , 7.415/108(0.3%) , 7.415/22(0.3%) , 7.382/17.5(0.2%) , 7.382/112.5(0.2%) , 7.366/88.5(0.2%) , 7.408/119.5(0.2%) , 7.408/10.5(0.2%) , 7.393/44.5(0.2%) , 7.393/85(0.2%) , 7.362/60(0.1%) , 7.399/105.5(0.1%) , 7.399/24(0.1%) , 7.362/27(0.1%) , 7.362/103(0.1%)

Valine (library entry number =36)
Hit ratio(% of total spectral intensity for metabolite): 74.04% (4 of 14 peaks were found)
Peaks found: chem shift/row (% of total intensity)
0.994/56(19%) , 0.994/74(19%) , 1.046/56(18%) , 1.046/74(18%)
Peaks not found: chem shift/row (% of total intensity)
3.617/59(10.4%) , 3.617/71(10.4%) , 2.276/59(1%) , 2.276/71(1%) , 2.276/41(0.7%) , 2.276/89(0.7%) , 2.276/53(0.7%) , 2.276/77(0.7%) , 2.276/35(0.2%) , 2.276/95(0.2%)

Adipic acid (library entry number =37)
Hit ratio(% of total spectral intensity for metabolite): 0% (0 of 12 peaks were found)
Peaks found: chem shift/row (% of total intensity)

Peaks not found: chem shift/row (% of total intensity)
1.553/65(28.6%) , 2.199/65(26.7%) , 2.199/48(9%) , 2.199/82(9%) , 1.553/82(8.2%) , 1.553/48(8.2%) , 1.553/73(2.9%) , 1.553/57(2.9%) , 2.199/38.5(1.2%) , 2.199/91.5(1.2%) , 1.553/90.5(1.1%) , 1.553/39.5(1.1%)

N,N-Dimethylglycine (library entry number =38)
Hit ratio(% of total spectral intensity for metabolite): 18.08% (1 of 2 peaks were found)
Peaks found: chem shift/row (% of total intensity)
3.726/65(18.1%)
Peaks not found: chem shift/row (% of total intensity)
2.929/65(81.9%)

Tryptophan (library entry number =39)
Hit ratio(% of total spectral intensity for metabolite): 3.7% (2 of 23 peaks were found)
Peaks found: chem shift/row (% of total intensity)
3.487/51.5(1.9%) , 3.487/78.5(1.9%)
Peaks not found: chem shift/row (% of total intensity)
7.206/65(12.2%) , 7.55/54(10.5%) , 7.55/76(10.5%) , 7.206/84(7.4%) , 7.206/46(7.4%) , 7.29/65(6.8%) , 7.74/76(5%) , 7.74/54(5%) , 7.29/46(4.2%) , 7.29/84(4.2%) , 4.065/61(3.5%) , 4.065/69(3.5%) , 4.065/82(2.8%) , 4.065/48(2.8%) , 3.487/39(1.8%) , 3.487/91(1.8%) , 3.31/56(1.4%) , 3.31/74(1.4%) , 3.31/95(1.4%) , 3.31/35(1.4%) , 7.334/66(1.4%)

Folic acid (library entry number =40)
Hit ratio(% of total spectral intensity for metabolite): 0% (0 of 16 peaks were found)
Peaks found: chem shift/row (% of total intensity)

Peaks not found: chem shift/row (% of total intensity)
8.709/65(39.8%) , 7.658/76(13.7%) , 7.658/54(13.7%) , 6.748/76(12%) , 6.748/54(12%) , 2.307/60.5(1.3%) , 2.307/69.5(1.3%) , 2.305/60(1.3%) , 2.305/70(1.3%) , 2.29/65(0.6%) , 2.307/40.5(0.5%) , 2.307/88.5(0.5%) , 2.305/81(0.5%) , 2.305/49(0.5%) , 2.305/88.5(0.5%) , 2.305/40.5(0.5%)

Threonine (library entry number =41)
Hit ratio(% of total spectral intensity for metabolite): 22.07% (4 of 17 peaks were found)
Peaks found: chem shift/row (% of total intensity)
1.335/57.5(10.3%) , 1.335/72.5(10.3%) , 4.262/65(0.8%) , 4.262/80(0.6%)
Peaks not found: chem shift/row (% of total intensity)
1.338/63(9.4%) , 1.338/67(9.4%) , 1.325/63(9.2%) , 1.325/67(9.2%) , 3.596/64(5.7%) , 3.596/66(5.7%) , 3.59/64(5.6%) , 3.59/66(5.6%) , 3.595/63.5(4.9%) , 3.595/66.5(4.9%) , 1.335/63(3.8%) , 1.335/67(3.8%) , 4.262/49.5(0.6%)

Dimethylamine (library entry number =42)
Hit ratio(% of total spectral intensity for metabolite): 90% (1 of 1 peaks were found)
Peaks found: chem shift/row (% of total intensity)
2.738/65(100%)
Peaks not found: chem shift/row (% of total intensity)


3,4-Dihydroxymandelic acid (library entry number =43)
Hit ratio(% of total spectral intensity for metabolite): 25.84% (2 of 18 peaks were found)
Peaks found: chem shift/row (% of total intensity)
6.908/54.5(12.9%) , 6.908/75.5(12.9%)
Peaks not found: chem shift/row (% of total intensity)
6.934/63(15.2%) , 6.934/67(15.2%) , 6.857/57(8.3%) , 6.857/73(8.3%) , 6.857/52.5(7.7%) , 6.857/77.5(7.7%) , 6.881/86.5(2%) , 6.881/43.5(2%) , 6.889/37.5(1.4%) , 6.889/92.5(1.4%) , 6.881/23(1%) , 6.881/107(1%) , 6.889/76(0.9%) , 6.889/54(0.9%) , 6.881/54(0.7%) , 6.881/76(0.7%)

Glutaric acid (library entry number =44)
Hit ratio(% of total spectral intensity for metabolite): 0% (0 of 10 peaks were found)
Peaks found: chem shift/row (% of total intensity)

Peaks not found: chem shift/row (% of total intensity)
2.188/45(22.5%) , 2.188/85(22.5%) , 2.188/66(14%) , 2.188/64(14%) , 1.791/64(8.2%) , 1.791/66(8.2%) , 1.791/46(3.5%) , 1.791/84(3.5%) , 1.791/104.5(1.9%) , 1.791/25.5(1.9%)

Maltose (library entry number =45)
Hit ratio(% of total spectral intensity for metabolite): 36.42% (10 of 40 peaks were found)
Peaks found: chem shift/row (% of total intensity)
3.429/65(5.4%) , 3.277/53(4.6%) , 3.277/77(4.6%) , 3.294/53(4.6%) , 3.294/77(4.6%) , 3.781/65(4.4%) , 3.646/65(3.7%) , 3.98/65(2.4%) , 3.925/51.5(1.1%) , 3.925/78.5(1.1%)
Peaks not found: chem shift/row (% of total intensity)
3.429/41(4.2%) , 3.429/89(4.2%) , 3.693/65(4.1%) , 3.781/42(3.5%) , 3.781/88(3.5%) , 3.693/89(2.9%) , 3.693/41(2.9%) , 3.592/82(2.7%) , 3.592/48(2.7%) , 3.707/65(2.6%) , 5.414/60(2.6%) , 5.414/70(2.6%) , 3.592/56.5(2.5%) , 3.592/73.5(2.5%) , 3.867/52(2.1%) , 3.867/78(2.1%) , 3.707/40.5(1.7%) , 3.707/89.5(1.7%) , 3.646/41.5(1.7%) , 3.646/88.5(1.7%) , 3.98/88.5(1.5%) , 3.98/40.5(1.5%) , 3.867/47(1.3%) , 3.867/82.5(1.3%) , 3.781/73.5(0.6%) , 3.781/56.5(0.6%) , 3.592/52(0.6%) , 3.592/78(0.6%) , 3.816/44(0.5%) , 3.816/86(0.5%)

Ethanolamine (library entry number =46)
Hit ratio(% of total spectral intensity for metabolite): 0% (0 of 19 peaks were found)
Peaks found: chem shift/row (% of total intensity)

Peaks not found: chem shift/row (% of total intensity)
3.149/52(16.7%) , 3.149/78(16.7%) , 3.149/63(13.3%) , 3.149/67(13.3%) , 3.831/51(7.8%) , 3.831/79(7.8%) , 3.831/65(7.4%) , 3.16/63(2.3%) , 3.16/67(2.3%) , 3.138/63.5(1.9%) , 3.138/66.5(1.9%) , 3.16/53(1.3%) , 3.16/77(1.3%) , 3.138/53(1.1%) , 3.138/77(1.1%) , 3.16/73(1.1%) , 3.16/57(1.1%) , 3.138/57(0.8%) , 3.138/73(0.8%)

Serine (library entry number =47)
Hit ratio(% of total spectral intensity for metabolite): 20.42% (13 of 85 peaks were found)
Peaks found: chem shift/row (% of total intensity)
3.844/65(3.4%) , 4/76(2.8%) , 4/54(2.8%) , 3.962/72(1.6%) , 3.962/58(1.6%) , 3.939/65(1.6%) , 3.858/65(1.4%) , 3.951/65.5(1.3%) , 4.007/61(0.8%) , 4.007/69(0.8%) , 3.939/64.5(0.8%) , 3.951/57(0.7%) , 3.951/73(0.7%)
Peaks not found: chem shift/row (% of total intensity)
3.848/76(6.4%) , 3.848/54(6.4%) , 3.848/65(5.7%) , 3.844/54.5(2.8%) , 3.844/75.5(2.8%) , 3.951/88(2.3%) , 3.951/42(2.3%) , 4/44(2.1%) , 4/86(2.1%) , 3.951/56.5(1.9%) , 3.951/73.5(1.9%) , 3.988/88(1.7%) , 3.988/42(1.7%) , 3.976/25.5(1.5%) , 3.976/104(1.5%) , 3.974/15(1.3%) , 3.974/115(1.3%) , 3.987/41.5(1.3%) , 3.987/88.5(1.3%) , 3.939/50(1.2%) , 3.939/80(1.2%) , 3.974/104(1.2%) , 3.974/25.5(1.2%) , 3.987/60.5(1.2%) , 3.987/69.5(1.2%) , 3.97/50.5(1.1%) , 3.97/79.5(1.1%) , 3.976/15(1.1%) , 3.976/115(1.1%) , 3.97/115(1%) , 3.97/15(1%) , 3.97/65(0.9%) , 3.988/60(0.9%) , 3.988/70(0.9%) , 3.974/79.5(0.8%) , 3.974/50.5(0.8%) , 3.976/57(0.7%) , 3.976/73(0.7%) , 3.974/73(0.7%) , 3.974/57(0.7%) , 3.976/47.5(0.6%) , 3.976/82.5(0.6%) , 3.951/30(0.6%) , 3.951/100.5(0.6%) , 3.898/6(0.5%) , 3.962/28.5(0.5%) , 3.97/103.5(0.5%) , 3.97/25.5(0.5%) , 3.951/42(0.4%) , 3.951/88.5(0.4%) , 3.97/56.5(0.3%) , 3.858/54(0.3%) , 3.858/76(0.3%) , 3.962/40(0.3%) , 3.962/88.5(0.3%) , 3.988/28(0.3%) , 3.988/102(0.3%) , 3.939/41.5(0.3%) , 3.939/87.5(0.3%) , 3.951/81.5(0.3%) , 3.951/48.5(0.3%) , 3.939/56(0.3%) , 3.939/73(0.3%) , 3.962/64.5(0.2%) , 3.962/65.5(0.2%) , 3.898/16.5(0.2%) , 3.898/113.5(0.2%) , 3.987/33.5(0.1%) , 3.951/48.5(0.1%) , 3.987/95(0.1%) , 3.951/65(0.1%) , 3.951/100.5(0.1%)

Glucuronic acid (library entry number =48)
Hit ratio(% of total spectral intensity for metabolite): 22.4% (9 of 52 peaks were found)
Peaks found: chem shift/row (% of total intensity)
3.504/65(5.2%) , 3.3/53(2.8%) , 3.3/77(2.8%) , 3.277/53(2.7%) , 3.277/77(2.7%) , 3.504/89.5(2.5%) , 3.504/40.5(2.5%) , 5.247/60(0.6%) , 5.247/69.5(0.6%)
Peaks not found: chem shift/row (% of total intensity)
3.733/53(6.4%) , 3.733/77(6.4%) , 3.733/65(4.6%) , 3.514/57.5(4%) , 3.514/72.5(4%) , 4.085/52(4%) , 4.085/78(4%) , 3.518/57(4%) , 3.518/73(4%) , 3.518/53.5(3.9%) , 3.518/76.5(3.9%) , 3.733/89(3.4%) , 3.733/41(3.4%) , 3.514/53.5(2.6%) , 3.514/76.5(2.6%) , 3.585/52.5(1.9%) , 3.585/77.5(1.9%) , 3.577/52.5(1.8%) , 3.577/77.5(1.8%) , 3.529/65(1.3%) , 3.514/65(0.9%) , 3.518/65(0.7%) , 3.504/46.5(0.7%) , 3.504/82.5(0.7%) , 3.717/53(0.4%) , 3.717/76.5(0.4%) , 3.718/53(0.4%) , 3.718/76.5(0.4%) , 3.518/34.5(0.4%) , 3.518/95(0.4%) , 3.518/102.5(0.3%) , 3.518/27(0.3%) , 3.529/82.5(0.3%) , 3.529/47(0.3%) , 3.514/34.5(0.2%) , 3.514/95.5(0.2%) , 3.514/26(0.1%) , 3.514/102.5(0.1%) , 3.518/40(0.1%) , 3.529/41.5(0.1%) , 3.529/88(0.1%) , 3.514/40(0.1%) , 3.529/34(0.1%)

Proline (library entry number =49)
Hit ratio(% of total spectral intensity for metabolite): 6.02% (4 of 44 peaks were found)
Peaks found: chem shift/row (% of total intensity)
2.026/65(3.2%) , 2.054/64(1%) , 2.085/65(1%) , 2.062/64(0.7%)
Peaks not found: chem shift/row (% of total intensity)
3.341/80(8.8%) , 3.341/50(8.8%) , 2.007/74(6.3%) , 2.007/56(6.3%) , 2.007/38(3.5%) , 2.007/92(3.5%) , 3.341/62(3.5%) , 3.341/68(3.5%) , 3.424/80(3.2%) , 3.424/50(3.2%) , 3.341/32(2.9%) , 3.341/98(2.9%) , 4.135/61.5(2.8%) , 4.135/68(2.8%) , 3.341/65(2.5%) , 4.135/46(2.4%) , 4.135/84(2.4%) , 1.987/64.5(1.9%) , 3.424/62(1.6%) , 3.424/68(1.6%) , 2.353/77(1.4%) , 2.353/53(1.4%) , 2.026/30(1.3%) , 2.026/100(1.3%) , 2.026/47(1.2%) , 2.026/82.5(1.2%) , 2.026/99(1.1%) , 2.007/21.5(1.1%) , 2.007/108.5(1.1%) , 3.424/32(1.1%) , 3.424/98(1.1%) , 2.353/37.5(1%) , 2.353/92.5(1%) , 1.987/46.5(0.8%) , 1.987/83.5(0.8%) , 2.353/58.5(0.6%) , 2.353/71.5(0.6%) , 3.383/25(0.6%) , 3.383/104(0.6%) , 2.026/77(0.1%)

Trimethylamine-N-oxide (library entry number =50)
Hit ratio(% of total spectral intensity for metabolite): 90% (1 of 1 peaks were found)
Peaks found: chem shift/row (% of total intensity)
3.272/65(100%)
Peaks not found: chem shift/row (% of total intensity)


Fucose (library entry number =51)
Hit ratio(% of total spectral intensity for metabolite): 4.23% (6 of 39 peaks were found)
Peaks found: chem shift/row (% of total intensity)
1.226/57(1%) , 1.226/73(1%) , 3.86/73.5(0.8%) , 3.86/56(0.8%) , 3.77/78(0.3%) , 3.77/51(0.3%)
Peaks not found: chem shift/row (% of total intensity)
1.25/73(18.6%) , 1.25/57(18.6%) , 3.646/82(3.7%) , 3.646/48(3.7%) , 1.21/57(3.5%) , 1.21/73(3.5%) , 3.646/57(3.3%) , 3.646/73(3.3%) , 3.809/57(2.5%) , 3.809/73(2.5%) , 3.46/78(2.2%) , 3.46/52(2.2%) , 3.445/52(2.1%) , 3.445/78(2.1%) , 1.217/67(1.9%) , 1.217/63(1.9%) , 1.204/63(1.9%) , 1.204/67(1.9%) , 3.754/60(1.9%) , 3.754/70(1.9%) , 1.217/59(1.4%) , 1.217/71(1.4%) , 1.204/59(1.4%) , 1.204/71(1.4%) , 1.25/63(1.4%) , 1.25/67(1.4%) , 3.754/65(1.1%) , 3.86/47(0.6%) , 3.86/82.5(0.6%) , 3.809/40(0.4%) , 3.809/90(0.4%) , 3.766/53(0.3%) , 3.766/77(0.3%)

Hippuric acid (library entry number =52)
Hit ratio(% of total spectral intensity for metabolite): 0% (0 of 14 peaks were found)
Peaks found: chem shift/row (% of total intensity)

Peaks not found: chem shift/row (% of total intensity)
7.838/54(15.7%) , 7.838/76(15.7%) , 7.555/65(9.8%) , 7.643/64(8.2%) , 7.643/66(8.2%) , 3.972/72.5(7.3%) , 3.972/57.5(7.3%) , 7.555/84(5.8%) , 7.555/46(5.8%) , 7.643/47(3.8%) , 7.643/83(3.8%) , 7.643/45(3.7%) , 7.643/85(3.7%) , 3.972/65(1.2%)

Glycolic acid (library entry number =53)
Hit ratio(% of total spectral intensity for metabolite): 90% (1 of 1 peaks were found)
Peaks found: chem shift/row (% of total intensity)
3.951/65(100%)
Peaks not found: chem shift/row (% of total intensity)


scyllo-Inositol (library entry number =54)
Hit ratio(% of total spectral intensity for metabolite): 90% (1 of 1 peaks were found)
Peaks found: chem shift/row (% of total intensity)
3.361/65(100%)
Peaks not found: chem shift/row (% of total intensity)


myo-Inositol (library entry number =55)
Hit ratio(% of total spectral intensity for metabolite): 31.85% (3 of 23 peaks were found)
Peaks found: chem shift/row (% of total intensity)
3.632/65(11%) , 3.632/40(10.4%) , 3.632/90(10.4%)
Peaks not found: chem shift/row (% of total intensity)
3.286/65(16.1%) , 3.286/41(7%) , 3.286/89(7%) , 3.54/74(6.8%) , 3.54/56(6.8%) , 3.54/81.5(6.3%) , 3.54/48.5(6.3%) , 4.071/65(4.1%) , 4.071/57(1.9%) , 4.071/73(1.9%) , 3.571/15(0.9%) , 3.571/115(0.9%) , 3.58/26.5(0.3%) , 3.58/103.5(0.3%) , 3.591/15(0.3%) , 3.591/115(0.3%) , 3.583/2(0.2%) , 3.583/127(0.2%) , 3.583/27(0.2%) , 3.583/103(0.2%)

Hypoxanthine (library entry number =56)
Hit ratio(% of total spectral intensity for metabolite): 100% (2 of 2 peaks were found)
Peaks found: chem shift/row (% of total intensity)
8.197/65(53.4%) , 8.217/65(46.6%)
Peaks not found: chem shift/row (% of total intensity)


Hit ratio(% of total spectral intensity for metabolite): 
Peaks found: chem shift/row (% of total intensity)

Peaks not found: chem shift/row (% of total intensity)


Kynurenine (library entry number =58)
Hit ratio(% of total spectral intensity for metabolite): 5.12% (1 of 17 peaks were found)
Peaks found: chem shift/row (% of total intensity)
4.169/65(5.1%)
Peaks not found: chem shift/row (% of total intensity)
6.813/64(10.2%) , 6.813/66(10.2%) , 7.431/63(7.8%) , 7.431/67(7.8%) , 6.891/53(6.8%) , 6.891/77(6.8%) , 6.813/84.5(6.6%) , 6.813/45.5(6.6%) , 7.431/85(5.9%) , 7.431/45(5.9%) , 3.72/58(4.6%) , 3.72/72(4.6%) , 7.854/55(4.2%) , 7.854/75(4.2%) , 4.169/51(1.3%) , 4.169/79(1.3%)

Homovanillic acid (library entry number =59)
Hit ratio(% of total spectral intensity for metabolite): 64.55% (2 of 10 peaks were found)
Peaks found: chem shift/row (% of total intensity)
3.87/65(52.6%) , 3.457/65(11.9%)
Peaks not found: chem shift/row (% of total intensity)
6.882/75(9.1%) , 6.882/55(9.1%) , 6.953/64(3.6%) , 6.953/66(3.6%) , 6.782/56(2.5%) , 6.782/74(2.5%) , 6.782/77(2.5%) , 6.782/53(2.5%)

Homocystine (library entry number =60)
Hit ratio(% of total spectral intensity for metabolite): 17.36% (2 of 16 peaks were found)
Peaks found: chem shift/row (% of total intensity)
2.849/65(9.5%) , 2.834/65(7.9%)
Peaks not found: chem shift/row (% of total intensity)
1.254/65(18.9%) , 3.867/81(10%) , 3.867/49(10%) , 3.867/65(8.3%) , 2.849/84.5(7.4%) , 2.849/45.5(7.4%) , 2.834/84(6.8%) , 2.834/46(6.8%) , 2.315/54.5(1.4%) , 2.315/75(1.4%) , 2.26/55.5(1.1%) , 2.26/74.5(1.1%) , 2.26/74.5(1.1%) , 2.26/55.5(1.1%)

Inosine (library entry number =61)
Hit ratio(% of total spectral intensity for metabolite): 1.69% (2 of 20 peaks were found)
Peaks found: chem shift/row (% of total intensity)
3.851/53(0.8%) , 3.851/77(0.8%)
Peaks not found: chem shift/row (% of total intensity)
8.239/65(33.1%) , 8.348/65(28.7%) , 6.094/65(14.9%) , 6.106/65(12.8%) , 3.919/84.5(0.8%) , 3.919/45.5(0.8%) , 3.925/51(0.8%) , 3.925/79(0.8%) , 3.843/80(0.7%) , 3.843/50(0.7%) , 3.851/44(0.6%) , 3.851/86(0.6%) , 3.852/48(0.6%) , 3.852/82(0.6%) , 3.919/51.5(0.6%) , 3.919/78(0.6%) , 3.925/83(0.4%) , 3.925/47(0.4%)

trans-4-Hydroxyproline (library entry number =62)
Hit ratio(% of total spectral intensity for metabolite): 34.36% (12 of 56 peaks were found)
Peaks found: chem shift/row (% of total intensity)
3.487/81(6.2%) , 3.487/49(6.2%) , 3.487/49(6%) , 3.487/81(6%) , 2.177/47(1.4%) , 2.177/83(1.4%) , 2.437/45(1.2%) , 2.437/85(1.2%) , 2.151/47(1.2%) , 2.151/83(1.2%) , 2.151/47(1.1%) , 2.151/83(1.1%)
Peaks not found: chem shift/row (% of total intensity)
3.375/47(10.4%) , 3.375/83(10.4%) , 3.375/79.5(10.3%) , 3.375/50.5(10.3%) , 4.351/62(1.5%) , 4.351/68(1.5%) , 4.351/41.5(1.5%) , 4.351/88(1.5%) , 2.437/48(1.2%) , 2.437/82(1.2%) , 2.426/85(1.2%) , 2.426/45(1.2%) , 2.427/85(1.2%) , 2.427/45(1.2%) , 2.166/47(1.2%) , 2.166/82.5(1.2%) , 2.166/81(0.8%) , 2.151/34(0.5%) , 2.151/96(0.5%) , 2.166/96(0.4%) , 2.166/34(0.4%) , 2.166/60(0.4%) , 2.166/70(0.4%) , 2.166/59.5(0.4%) , 2.151/59(0.4%) , 2.151/70.5(0.4%) , 3.43/12(0.3%) , 3.43/117.5(0.3%) , 3.43/12(0.3%) , 3.43/117.5(0.3%) , 2.437/91.5(0.3%) , 2.151/37(0.3%) , 2.151/93(0.3%) , 2.166/73(0.2%) , 2.166/57(0.2%) , 2.166/93(0.2%) , 2.151/57(0.2%) , 2.151/73(0.2%) , 2.166/53.5(0.2%) , 2.166/76.5(0.2%) , 2.151/53.5(0.1%) , 2.151/76(0.1%) , 2.151/40.5(0.1%) , 2.151/89(0.1%)

Cysteine (library entry number =63)
Hit ratio(% of total spectral intensity for metabolite): 42.54% (6 of 15 peaks were found)
Peaks found: chem shift/row (% of total intensity)
3.98/65(12.5%) , 3.98/77.5(11.8%) , 3.98/52.5(11.8%) , 3.014/64(2.6%) , 3.067/64(2.1%) , 3.137/64(1.7%)
Peaks not found: chem shift/row (% of total intensity)
3.039/50.5(8.1%) , 3.039/79.5(8.1%) , 3.039/41.5(7.5%) , 3.039/88.5(7.5%) , 3.11/91(6%) , 3.11/39(6%) , 3.11/53.5(5.9%) , 3.11/76.5(5.9%) , 3.09/64(2.5%)

Thymine (library entry number =64)
Hit ratio(% of total spectral intensity for metabolite): 0% (0 of 2 peaks were found)
Peaks found: chem shift/row (% of total intensity)

Peaks not found: chem shift/row (% of total intensity)
1.873/65(82.2%) , 7.376/65(17.8%)

Suberic acid (library entry number =65)
Hit ratio(% of total spectral intensity for metabolite): 71.52% (3 of 15 peaks were found)
Peaks found: chem shift/row (% of total intensity)
2.177/84(26.9%) , 2.177/46(26.9%) , 2.177/65(17.7%)
Peaks not found: chem shift/row (% of total intensity)
1.31/65(10.7%) , 1.31/46(3.9%) , 1.31/84(3.9%) , 1.552/65(1.8%) , 1.552/84(1.4%) , 1.552/46(1.4%) , 1.31/52(1.4%) , 1.31/78(1.4%) , 1.552/103(0.7%) , 1.552/27(0.7%) , 1.552/58(0.6%) , 1.552/72(0.6%)

Alanine (library entry number =66)
Hit ratio(% of total spectral intensity for metabolite): 94.17% (4 of 6 peaks were found)
Peaks found: chem shift/row (% of total intensity)
1.486/56(36.1%) , 1.486/74(36.1%) , 3.794/56(10.9%) , 3.794/74(10.9%)
Peaks not found: chem shift/row (% of total intensity)
3.794/93(2.9%) , 3.794/37(2.9%)

Uracil (library entry number =67)
Hit ratio(% of total spectral intensity for metabolite): 0% (0 of 4 peaks were found)
Peaks found: chem shift/row (% of total intensity)

Peaks not found: chem shift/row (% of total intensity)
7.544/55(30.7%) , 7.544/75(30.7%) , 5.809/75(19.3%) , 5.809/55(19.3%)

Isoleucine (library entry number =68)
Hit ratio(% of total spectral intensity for metabolite): 75.57% (5 of 22 peaks were found)
Peaks found: chem shift/row (% of total intensity)
0.942/65(20.1%) , 1.014/56(19.2%) , 1.014/74(19.2%) , 0.942/46(8.5%) , 0.942/84(8.5%)
Peaks not found: chem shift/row (% of total intensity)
3.677/60(6.8%) , 3.677/70(6.8%) , 1.263/45(0.9%) , 1.263/85(0.9%) , 1.263/81(0.8%) , 1.263/49(0.8%) , 1.263/27(0.8%) , 1.263/103(0.8%) , 1.263/61(0.8%) , 1.263/69(0.8%) , 1.472/65(0.8%) , 1.472/79(0.6%) , 1.472/51(0.6%) , 1.472/98(0.6%) , 1.472/32(0.6%) , 1.472/44(0.5%) , 1.472/86(0.5%)

Trimethylamine (library entry number =69)
Hit ratio(% of total spectral intensity for metabolite): 90% (1 of 1 peaks were found)
Peaks found: chem shift/row (% of total intensity)
2.889/65(100%)
Peaks not found: chem shift/row (% of total intensity)


Phosphoserine (library entry number =70)
Hit ratio(% of total spectral intensity for metabolite): 10.85% (4 of 39 peaks were found)
Peaks found: chem shift/row (% of total intensity)
3.967/64.5(4%) , 3.951/65(3%) , 3.951/65(3%) , 4.042/65(0.8%)
Peaks not found: chem shift/row (% of total intensity)
3.952/60(9.5%) , 3.952/70(9.5%) , 3.952/76.5(7.8%) , 3.952/53.5(7.8%) , 4.185/75(3.7%) , 4.185/54.5(3.7%) , 4.193/75.5(3.2%) , 4.193/54.5(3.2%) , 4.08/88.5(2.7%) , 4.08/41.5(2.7%) , 4.185/84.5(2.5%) , 4.185/45(2.5%) , 4.193/84.5(2.3%) , 4.193/45.5(2.3%) , 4.08/57.5(2%) , 4.08/72.5(2%) , 4.075/89(1.9%) , 4.075/40.5(1.9%) , 4.071/40.5(1.7%) , 4.071/89.5(1.7%) , 4.075/58(1.5%) , 4.075/71.5(1.5%) , 4.091/58(1.5%) , 4.091/72(1.5%) , 4.071/64.5(1.5%) , 4.071/71.5(1.3%) , 4.071/57.5(1.3%) , 4.098/64.5(1%) , 4.071/81.5(0.9%) , 4.071/49(0.9%) , 4.079/7(0.3%) , 4.079/122(0.3%) , 4.08/50.5(0.2%) , 4.146/5.5(0.2%) , 4.146/124(0.2%)

Glutamic acid (library entry number =71)
Hit ratio(% of total spectral intensity for metabolite): 36.56% (24 of 55 peaks were found)
Peaks found: chem shift/row (% of total intensity)
3.77/80(7.1%) , 3.77/50(7.1%) , 2.059/56(2.9%) , 2.059/74(2.9%) , 2.133/40(2.1%) , 2.133/90(2.1%) , 2.371/64.5(1.7%) , 2.341/65(1.6%) , 2.059/94(1.3%) , 2.059/36(1.3%) , 2.133/20(1%) , 2.133/109.5(1%) , 2.059/112(0.7%) , 2.059/17.5(0.7%) , 2.152/65(0.6%) , 2.332/54.5(0.6%) , 2.332/74.5(0.6%) , 2.152/84(0.3%) , 2.074/57(0.2%) , 2.074/72.5(0.2%) , 2.114/63.5(0.2%) , 2.114/66.5(0.2%) , 2.332/35.5(0.1%) , 2.332/94.5(0.1%)
Peaks not found: chem shift/row (% of total intensity)
2.357/68(9%) , 2.357/62(9%) , 3.77/68(5.4%) , 3.77/62(5.4%) , 2.357/87(5.2%) , 2.357/43(5.2%) , 2.357/48.5(4.9%) , 2.357/81.5(4.9%) , 2.133/77.5(2.1%) , 2.133/52.5(2.1%) , 2.133/59(1.4%) , 2.133/71(1.4%) , 2.133/33(1%) , 2.133/97.5(1%) , 2.357/108(0.8%) , 2.357/21(0.8%) , 2.357/2(0.5%) , 2.078/65(0.4%) , 2.077/65(0.4%) , 2.152/45(0.3%) , 2.077/13(0.3%) , 2.077/116.5(0.3%) , 2.078/45(0.2%) , 2.078/84.5(0.2%) , 2.077/46(0.2%) , 2.077/84(0.2%) , 2.078/13(0.2%) , 2.078/116(0.2%) , 2.357/127(0.2%) , 2.341/54(0.1%) , 2.341/75.5(0.1%)

Asparagine (library entry number =72)
Hit ratio(% of total spectral intensity for metabolite): 90.99% (19 of 29 peaks were found)
Peaks found: chem shift/row (% of total intensity)
4.007/50(10.3%) , 4.007/80(10.3%) , 4.007/61(8.8%) , 4.007/69(8.8%) , 2.87/53(5.7%) , 2.87/77(5.7%) , 2.87/34(5.6%) , 2.87/96(5.6%) , 2.955/49(5.5%) , 2.955/81(5.5%) , 2.955/37(5.2%) , 2.955/93(5.2%) , 2.937/65(2.1%) , 2.849/64.5(1.9%) , 2.937/65(1.4%) , 2.889/64.5(1.2%) , 2.889/65.5(1.2%) , 2.87/52(0.6%) , 2.87/78(0.6%)
Peaks not found: chem shift/row (% of total intensity)
2.91/96.5(1.4%) , 2.91/33.5(1.4%) , 2.909/34(1.2%) , 2.909/96(1.2%) , 2.909/112(0.8%) , 2.909/18(0.8%) , 2.91/112(0.6%) , 2.91/18(0.6%) , 2.937/127(0.5%) , 2.937/4(0.4%)

Lipoic acid (library entry number =73)
Hit ratio(% of total spectral intensity for metabolite): 6.66% (3 of 66 peaks were found)
Peaks found: chem shift/row (% of total intensity)
2.505/57(2.9%) , 2.505/73(2.9%) , 3.73/65(0.9%)
Peaks not found: chem shift/row (% of total intensity)
2.194/65(14.7%) , 2.194/84(8.3%) , 2.194/46(8.3%) , 3.203/51(4.8%) , 3.203/79(4.8%) , 3.203/33.5(2.7%) , 3.203/96.5(2.7%) , 2.505/41(2.6%) , 2.505/89(2.6%) , 2.013/39.5(2.5%) , 2.013/90.5(2.5%) , 3.203/62(2.4%) , 3.203/68(2.4%) , 2.013/73(2.3%) , 2.013/57(2.3%) , 1.429/65(1.8%) , 2.505/104(1.5%) , 2.505/25.5(1.5%) , 1.593/65(1.5%) , 2.013/21.5(1.3%) , 2.013/108(1.3%) , 1.772/55(1.2%) , 1.772/75(1.2%) , 1.649/54(0.9%) , 1.649/76(0.9%) , 3.243/35(0.8%) , 1.593/46.5(0.7%) , 1.593/83.5(0.7%) , 1.429/86.5(0.6%) , 1.429/43.5(0.6%) , 1.649/112.5(0.6%) , 1.649/17.5(0.6%) , 1.772/36.5(0.5%) , 1.772/93.5(0.5%) , 1.649/39(0.4%) , 1.649/91(0.4%) , 3.22/54.5(0.4%) , 3.22/75.5(0.4%) , 3.73/44.5(0.4%) , 3.73/85.5(0.4%) , 3.203/54.5(0.4%) , 3.203/75.5(0.4%) , 3.235/54.5(0.4%) , 3.235/75.5(0.4%) , 3.236/97.5(0.3%) , 3.236/32.5(0.3%) , 1.772/19.5(0.3%) , 1.772/110.5(0.3%) , 3.235/32.5(0.3%) , 3.235/97.5(0.3%) , 3.235/98(0.3%) , 3.235/32(0.3%) , 3.235/54(0.3%) , 3.235/75.5(0.3%) , 3.236/54.5(0.3%) , 3.236/75.5(0.3%) , 1.593/24.5(0.2%) , 1.593/105(0.2%) , 3.218/33.5(0.2%) , 3.22/33.5(0.2%) , 3.22/96.5(0.2%) , 3.73/99.5(0.2%) , 3.73/30.5(0.2%)

3-Methylhistidine (library entry number =74)
Hit ratio(% of total spectral intensity for metabolite): 86.95% (7 of 15 peaks were found)
Peaks found: chem shift/row (% of total intensity)
3.741/65(71%) , 3.962/82(5.3%) , 3.962/48(5.3%) , 3.314/52(1.5%) , 3.314/78(1.5%) , 3.264/76(1.2%) , 3.264/54(1.2%)
Peaks not found: chem shift/row (% of total intensity)
3.962/64(5.1%) , 3.314/93(1.4%) , 3.314/37(1.4%) , 8.069/68(1.2%) , 8.069/61.5(1.2%) , 3.264/35(0.9%) , 3.264/95(0.9%) , 7.131/65(0.9%)

Sarcosine (library entry number =75)
Hit ratio(% of total spectral intensity for metabolite): 100% (2 of 2 peaks were found)
Peaks found: chem shift/row (% of total intensity)
2.738/65(61.5%) , 3.609/65(38.5%)
Peaks not found: chem shift/row (% of total intensity)


Methylamine (library entry number =76)
Hit ratio(% of total spectral intensity for metabolite): 90% (1 of 1 peaks were found)
Peaks found: chem shift/row (% of total intensity)
2.605/65(100%)
Peaks not found: chem shift/row (% of total intensity)


Leucine (library entry number =77)
Hit ratio(% of total spectral intensity for metabolite): 67.56% (6 of 37 peaks were found)
Peaks found: chem shift/row (% of total intensity)
0.97/57(18.4%) , 0.97/73(18.4%) , 0.96/57(14.8%) , 0.96/73(14.8%) , 1.014/73.5(0.6%) , 1.014/56(0.6%)
Peaks not found: chem shift/row (% of total intensity)
3.741/47(7.2%) , 3.741/83(7.2%) , 1.682/65(1.6%) , 0.96/64.5(1.4%) , 1.749/65(1%) , 0.97/65(0.9%) , 1.714/51.5(0.8%) , 1.711/41(0.8%) , 1.702/64.5(0.7%) , 1.714/39.5(0.7%) , 1.714/90.5(0.7%) , 3.741/60.5(0.7%) , 3.741/69(0.7%) , 1.714/4(0.7%) , 1.714/125(0.7%) , 1.722/73.5(0.6%) , 1.722/56.5(0.6%) , 1.711/4(0.5%) , 1.711/125(0.5%) , 1.714/43(0.5%) , 1.714/87.5(0.5%) , 1.714/55.5(0.5%) , 1.714/74.5(0.5%) , 1.711/51(0.5%) , 1.711/79(0.5%) , 1.714/23(0.3%) , 1.714/107.5(0.3%) , 1.714/61.5(0.3%) , 1.714/68(0.3%) , 1.711/74(0.3%) , 1.711/55.5(0.3%)

Histidine (library entry number =78)
Hit ratio(% of total spectral intensity for metabolite): 76.29% (5 of 8 peaks were found)
Peaks found: chem shift/row (% of total intensity)
7.861/65(32.6%) , 4.007/81(11.5%) , 4.007/49(11.5%) , 4.007/68.5(10.4%) , 4.007/61.5(10.4%)
Peaks not found: chem shift/row (% of total intensity)
7.127/65(14.8%) , 3.261/38.5(4.4%) , 3.261/91.5(4.4%)

Ornithine (library entry number =79)
Hit ratio(% of total spectral intensity for metabolite): 58.34% (4 of 23 peaks were found)
Peaks found: chem shift/row (% of total intensity)
3.067/65(25.1%) , 3.791/65(17.4%) , 3.791/49(7.9%) , 3.791/81(7.9%)
Peaks not found: chem shift/row (% of total intensity)
3.067/84(16.7%) , 3.067/46(16.7%) , 1.949/65(0.9%) , 1.836/103(0.8%) , 1.836/27(0.8%) , 1.946/53(0.6%) , 1.946/78(0.5%) , 1.841/62(0.5%) , 1.841/68(0.5%) , 1.949/31(0.5%) , 1.949/40(0.4%) , 1.946/41(0.4%) , 1.946/40(0.4%) , 1.946/100(0.4%) , 1.946/31(0.4%) , 1.949/53(0.3%) , 1.949/77(0.3%) , 1.949/72(0.3%) , 1.949/57(0.3%)

Glycine (library entry number =80)
Hit ratio(% of total spectral intensity for metabolite): 90% (1 of 1 peaks were found)
Peaks found: chem shift/row (% of total intensity)
3.571/65(100%)
Peaks not found: chem shift/row (% of total intensity)


Lysine (library entry number =81)
Hit ratio(% of total spectral intensity for metabolite): 76.49% (5 of 13 peaks were found)
Peaks found: chem shift/row (% of total intensity)
3.037/46(21.6%) , 3.037/84(21.6%) , 3.769/65(15.5%) , 3.769/49(8.9%) , 3.769/81(8.9%)
Peaks not found: chem shift/row (% of total intensity)
3.037/64(9.1%) , 3.037/66(9.1%) , 1.909/43.5(1.3%) , 1.909/86.5(1.3%) , 1.733/47(1.1%) , 1.733/83(1.1%) , 1.733/43(0.4%) , 1.733/87(0.4%)

Methionine (library entry number =82)
Hit ratio(% of total spectral intensity for metabolite): 95.05% (4 of 7 peaks were found)
Peaks found: chem shift/row (% of total intensity)
2.144/65(80.1%) , 2.649/65(6%) , 2.649/84(4.4%) , 2.649/46(4.4%)
Peaks not found: chem shift/row (% of total intensity)
3.863/81(1.7%) , 3.863/49(1.7%) , 3.863/65(1.5%)

Trehalose (library entry number =83)
Hit ratio(% of total spectral intensity for metabolite): 27.79% (4 of 32 peaks were found)
Peaks found: chem shift/row (% of total intensity)
3.87/65(11.4%) , 3.457/65(8.5%) , 3.778/57(3.9%) , 3.778/73(3.9%)
Peaks not found: chem shift/row (% of total intensity)
3.87/89(7.9%) , 3.87/41(7.9%) , 3.457/89(6.8%) , 3.457/41(6.8%) , 3.659/51(3.7%) , 3.659/79(3.7%) , 3.65/51(3.5%) , 3.65/79(3.5%) , 3.65/53(3.5%) , 3.65/77(3.5%) , 3.778/87(2.4%) , 3.778/43(2.4%) , 3.87/51.5(2%) , 3.87/78.5(2%) , 3.825/43(1.7%) , 3.825/87(1.7%) , 5.197/70(1.6%) , 5.197/60(1.6%) , 3.825/68.5(1.3%) , 3.825/61.5(1.3%) , 3.815/55.5(0.7%) , 3.815/74.5(0.7%) , 3.815/106(0.4%) , 3.815/24(0.4%) , 3.825/23.5(0.3%) , 3.825/106.5(0.3%) , 3.815/42(0.3%) , 3.815/87(0.3%)

Acetaldehyde (library entry number =84)
Hit ratio(% of total spectral intensity for metabolite): 0% (0 of 10 peaks were found)
Peaks found: chem shift/row (% of total intensity)

Peaks not found: chem shift/row (% of total intensity)
2.248/61(43%) , 2.248/69(43%) , 9.682/68.5(2.9%) , 9.682/61(2.9%) , 9.683/68.5(2.9%) , 9.683/61(2.9%) , 9.682/53(0.6%) , 9.682/76(0.6%) , 9.683/53(0.6%) , 9.683/76(0.6%)

N-Acetylalanine (library entry number =85)
Hit ratio(% of total spectral intensity for metabolite): 100% (3 of 3 peaks were found)
Peaks found: chem shift/row (% of total intensity)
2.012/65(65.9%) , 1.335/56(17%) , 1.335/74(17%)
Peaks not found: chem shift/row (% of total intensity)


N-Acetylaspartate (NAA) (library entry number =86)
Hit ratio(% of total spectral intensity for metabolite): 82.95% (5 of 13 peaks were found)
Peaks found: chem shift/row (% of total intensity)
2.026/65(79.5%) , 2.505/57(0.9%) , 2.505/72(0.9%) , 2.505/32.5(0.9%) , 2.505/97(0.9%)
Peaks not found: chem shift/row (% of total intensity)
2.491/45(2.5%) , 2.491/85(2.5%) , 2.51/45(2.4%) , 2.51/85(2.4%) , 2.691/44(1.8%) , 2.691/86(1.8%) , 2.701/84(1.8%) , 2.701/46(1.8%)

N-Acetylglutamic acid (library entry number =87)
Hit ratio(% of total spectral intensity for metabolite): 0% (0 of 4 peaks were found)
Peaks found: chem shift/row (% of total intensity)

Peaks not found: chem shift/row (% of total intensity)
2.036/65(83.2%) , 2.231/44.5(6.1%) , 2.231/85.5(6.1%) , 2.231/65(4.6%)

N-Acetylglutamine (library entry number =88)
Hit ratio(% of total spectral intensity for metabolite): 2.08% (1 of 10 peaks were found)
Peaks found: chem shift/row (% of total intensity)
1.925/65(2.1%)
Peaks not found: chem shift/row (% of total intensity)
2.038/65(80.8%) , 2.334/64(2.8%) , 2.334/66(2.8%) , 2.328/64(2.3%) , 2.328/66(2.3%) , 2.328/85(1.9%) , 2.328/45(1.9%) , 2.334/85(1.6%) , 2.334/45(1.6%)

2-Aminoadipic acid (library entry number =89)
Hit ratio(% of total spectral intensity for metabolite): 14.76% (2 of 33 peaks were found)
Peaks found: chem shift/row (% of total intensity)
3.742/81(7.4%) , 3.742/49(7.4%)
Peaks not found: chem shift/row (% of total intensity)
2.25/65(16.3%) , 2.253/65(16.1%) , 2.25/84(7.2%) , 2.25/46(7.2%) , 2.253/46(7.1%) , 2.253/84(7.1%) , 3.742/63(4.3%) , 3.742/67(4.3%) , 1.667/42.5(1.1%) , 1.667/87.5(1.1%) , 1.667/42.5(1.1%) , 1.667/87.5(1.1%) , 1.618/69.5(1%) , 1.618/60.5(1%) , 1.618/69.5(1%) , 1.618/60.5(1%) , 1.669/43(0.7%) , 1.669/87(0.7%) , 1.9/54(0.7%) , 1.9/55(0.7%) , 1.9/74(0.7%) , 1.832/113(0.5%) , 1.832/17(0.5%) , 1.832/35(0.5%) , 1.832/94(0.5%) , 1.618/88.5(0.4%) , 1.618/41(0.4%) , 1.618/88.5(0.3%) , 1.618/40.5(0.3%) , 1.832/55.5(0.2%) , 1.832/73.5(0.2%)

Capric acid (library entry number =90)
Hit ratio(% of total spectral intensity for metabolite): 48.71% (5 of 10 peaks were found)
Peaks found: chem shift/row (% of total intensity)
2.177/46(17.5%) , 2.177/84(17.5%) , 2.177/65(12.1%) , 1.275/65(0.9%) , 1.275/65(0.7%)
Peaks not found: chem shift/row (% of total intensity)
0.865/65(37.5%) , 1.296/65(4.4%) , 0.865/46(3.6%) , 0.865/84(3.6%) , 1.287/65(2.2%)

Glutathione (oxidised) (library entry number =91)
Hit ratio(% of total spectral intensity for metabolite): 57.11% (24 of 50 peaks were found)
Peaks found: chem shift/row (% of total intensity)
3.781/65(15.8%) , 3.781/81(5.7%) , 3.781/49(5.7%) , 2.171/57(3.7%) , 2.171/73(3.7%) , 2.515/65(2.3%) , 2.515/65(2.1%) , 2.54/65(2%) , 2.54/65(2%) , 2.171/37(1.8%) , 2.171/93(1.8%) , 2.54/45(1.3%) , 2.54/85(1.3%) , 2.54/45(1.2%) , 2.54/85(1.2%) , 3.811/64.5(1.2%) , 3.8/64.5(1.2%) , 3.769/64.5(1.1%) , 3.781/64.5(1%) , 2.502/62(0.3%) , 2.502/68(0.3%) , 2.502/61.5(0.2%) , 2.502/68.5(0.2%) , 2.54/103.5(0.2%)
Peaks not found: chem shift/row (% of total intensity)
2.971/47(4.1%) , 2.971/83(4.1%) , 3.306/47(3.7%) , 3.306/83(3.7%) , 3.317/47(3.4%) , 3.317/83(3.4%) , 2.991/47(3.3%) , 2.991/83(3.3%) , 5.716/65(1.9%) , 2.54/76(1.6%) , 2.54/54(1.6%) , 2.515/45(1.2%) , 2.515/85(1.2%) , 2.515/45(1.1%) , 2.515/85(1.1%) , 2.54/33(0.9%) , 2.54/97(0.9%) , 2.54/13.5(0.4%) , 2.54/116(0.4%) , 2.515/103(0.2%) , 2.515/26(0.2%) , 2.54/61(0.2%) , 2.54/69(0.2%) , 2.54/27(0.2%) , 2.524/61(0.2%) , 2.524/69(0.2%)

Glutathione (reduced) (library entry number =92)
Hit ratio(% of total spectral intensity for metabolite): 63.29% (19 of 43 peaks were found)
Peaks found: chem shift/row (% of total intensity)
3.791/65(14.2%) , 3.781/65(13.5%) , 2.166/73.5(4.9%) , 2.166/56(4.9%) , 3.791/49(4.2%) , 3.791/81(4.2%) , 3.781/49(4.1%) , 3.781/81(4.1%) , 2.955/81(1.6%) , 2.955/49(1.6%) , 2.955/48(1%) , 2.955/47.5(0.9%) , 2.955/82(0.9%) , 2.54/65.5(0.7%) , 2.568/65.5(0.6%) , 2.568/65.5(0.6%) , 2.955/82.5(0.6%) , 2.54/64.5(0.4%) , 2.54/64(0.3%)
Peaks not found: chem shift/row (% of total intensity)
2.558/71.5(3.5%) , 2.558/58(3.5%) , 2.966/46.5(2%) , 2.966/82.5(2%) , 2.983/82(1.9%) , 2.983/46.5(1.9%) , 2.166/37(1.6%) , 2.166/92(1.6%) , 2.977/82(1.6%) , 2.977/47.5(1.6%) , 2.976/82(1.6%) , 2.976/47.5(1.6%) , 2.963/47(1.5%) , 2.963/83(1.5%) , 3.305/46.5(1.4%) , 3.305/83.5(1.4%) , 3.317/84(1.3%) , 3.317/46(1.3%) , 2.966/52.5(0.8%) , 2.966/75.5(0.7%) , 2.558/91(0.7%) , 2.558/39(0.7%) , 2.964/46(0.4%) , 2.964/83.5(0.4%)

Glycerol-3-phosphate (library entry number =93)
Hit ratio(% of total spectral intensity for metabolite): 40.41% (11 of 37 peaks were found)
Peaks found: chem shift/row (% of total intensity)
3.614/57.5(6.7%) , 3.614/72.5(6.7%) , 3.693/43.5(6.5%) , 3.693/86.5(6.5%) , 3.83/72(4%) , 3.83/57.5(4%) , 3.87/65(2.6%) , 3.671/65(1.3%) , 3.714/65(1%) , 3.816/40(0.6%) , 3.816/89.5(0.6%)
Peaks not found: chem shift/row (% of total intensity)
3.614/42.5(5.8%) , 3.614/87.5(5.8%) , 3.693/74.5(5.8%) , 3.693/55.5(5.8%) , 3.789/58(4.3%) , 3.789/72(4.3%) , 3.793/58(4.2%) , 3.793/72(4.2%) , 3.8/57.5(3.6%) , 3.8/72.5(3.6%) , 3.789/86.5(1.1%) , 3.789/42.5(1.1%) , 3.87/76.5(1.1%) , 3.87/52.5(1.1%) , 3.601/65(0.9%) , 3.64/19.5(0.8%) , 3.64/110.5(0.8%) , 3.8/41(0.7%) , 3.672/18.5(0.7%) , 3.672/110.5(0.7%) , 3.656/87.5(0.7%) , 3.656/42(0.7%) , 3.656/122(0.6%) , 3.656/8(0.6%) , 3.637/19(0.5%) , 3.637/110.5(0.5%)

Histamine (library entry number =94)
Hit ratio(% of total spectral intensity for metabolite): 50.81% (4 of 12 peaks were found)
Peaks found: chem shift/row (% of total intensity)
3.313/65(28.7%) , 3.042/65(9.4%) , 8.146/65(6.5%) , 8.146/65(6.3%)
Peaks not found: chem shift/row (% of total intensity)
3.313/83(12%) , 3.313/47(12%) , 7.977/65(6.2%) , 7.158/65(4.3%) , 3.042/47(3.7%) , 3.042/83(3.7%) , 7.158/62(3.6%) , 7.158/68(3.6%)

Homocarnosine (library entry number =95)
Hit ratio(% of total spectral intensity for metabolite): 38.96% (15 of 66 peaks were found)
Peaks found: chem shift/row (% of total intensity)
8.217/65(9.3%) , 8.217/65(9.1%) , 2.385/59.5(4.2%) , 2.385/70.5(4.2%) , 3.037/45.5(1.6%) , 3.037/84.5(1.6%) , 3.037/45.5(1.6%) , 3.037/84.5(1.6%) , 2.385/65(1.4%) , 2.955/49.5(0.9%) , 2.955/80.5(0.9%) , 2.889/65(0.7%) , 2.937/66(0.7%) , 2.937/63(0.6%) , 2.937/66.5(0.6%)
Peaks not found: chem shift/row (% of total intensity)
2.385/40.5(2.3%) , 2.385/89.5(2.3%) , 1.89/45(2.2%) , 1.89/85(2.2%) , 7.135/65(2.1%) , 1.891/45(2.1%) , 1.891/85(2.1%) , 7.136/65(2.1%) , 3.222/84.5(2.1%) , 3.222/45.5(2.1%) , 2.385/78.5(2.1%) , 2.385/51.5(2.1%) , 3.222/84.5(2%) , 3.222/45.5(2%) , 7.136/62(2%) , 7.136/68(2%) , 7.135/62(2%) , 7.135/68(2%) , 1.891/64.5(1.8%) , 1.89/64.5(1.8%) , 2.92/81(1.3%) , 2.92/49(1.3%) , 2.357/65(1.2%) , 2.926/80.5(1.1%) , 2.926/49.5(1.1%) , 2.955/60(0.8%) , 2.946/81.5(0.8%) , 2.946/47.5(0.8%) , 1.89/103.5(0.8%) , 1.89/26.5(0.8%) , 2.92/62.5(0.7%) , 2.92/67(0.7%) , 1.891/103.5(0.7%) , 1.891/26.5(0.7%) , 2.946/62(0.6%) , 2.946/67.5(0.6%) , 2.926/30(0.5%) , 2.937/82(0.5%) , 2.937/48(0.5%) , 2.92/100.5(0.5%) , 2.92/29.5(0.5%) , 2.92/64(0.5%) , 2.937/47.5(0.5%) , 2.937/82(0.5%) , 2.385/108.5(0.5%) , 2.385/22(0.5%) , 2.357/45.5(0.2%) , 2.357/83(0.2%) , 2.937/56.5(0.1%) , 2.937/73(0.1%) , 2.357/45.5(0.1%)

3-Hydroxybutyric acid (library entry number =96)
Hit ratio(% of total spectral intensity for metabolite): 0% (0 of 28 peaks were found)
Peaks found: chem shift/row (% of total intensity)

Peaks not found: chem shift/row (% of total intensity)
1.202/57.5(26.6%) , 1.202/72.5(26.6%) , 2.309/53(4.5%) , 2.309/77(4.5%) , 2.309/90(4.4%) , 2.309/40(4.4%) , 2.411/56(2.5%) , 2.411/74(2.5%) , 2.411/37.5(2.5%) , 2.411/92.5(2.5%) , 4.157/57(2.3%) , 4.157/73(2.3%) , 1.22/59(2%) , 1.22/71(2%) , 2.309/49(1.6%) , 2.309/81(1.6%) , 4.157/90(0.9%) , 4.157/40(0.9%) , 2.324/52(0.8%) , 2.324/78(0.8%) , 2.418/49(0.8%) , 2.418/81(0.8%) , 2.418/44.5(0.6%) , 2.418/85.5(0.6%) , 2.394/51.5(0.3%) , 2.394/78(0.3%) , 2.396/77.5(0.3%) , 2.396/52(0.3%)

3-Methyl-2-oxovaleric acid (library entry number =97)
Hit ratio(% of total spectral intensity for metabolite): 19.38% (3 of 21 peaks were found)
Peaks found: chem shift/row (% of total intensity)
0.898/65(17.4%) , 2.931/56(1%) , 2.931/74(1%)
Peaks not found: chem shift/row (% of total intensity)
1.1/56(24.3%) , 1.1/74(24.3%) , 0.898/46(8.1%) , 0.898/84(8.1%) , 1.703/65(2.2%) , 1.703/47(2%) , 1.703/83(2%) , 1.46/48(1.3%) , 1.46/82(1.3%) , 1.703/29(1.1%) , 1.703/101(1.1%) , 1.46/65(1%) , 1.46/29(0.9%) , 1.46/101(0.9%) , 2.931/91(0.7%) , 2.931/39(0.7%) , 1.46/10(0.2%) , 1.46/120(0.2%)

4-Methyl-2-oxovaleric acid (library entry number =98)
Hit ratio(% of total spectral intensity for metabolite): 72.42% (3 of 9 peaks were found)
Peaks found: chem shift/row (% of total intensity)
0.94/73.5(35.7%) , 0.94/56.5(35.7%) , 2.098/65(0.9%)
Peaks not found: chem shift/row (% of total intensity)
2.614/56(12.6%) , 2.614/74(12.6%) , 2.098/48(0.8%) , 2.098/82(0.8%) , 2.098/100(0.4%) , 2.098/30(0.4%)

Pantothenic acid (library entry number =99)
Hit ratio(% of total spectral intensity for metabolite): 53.38% (3 of 15 peaks were found)
Peaks found: chem shift/row (% of total intensity)
0.898/65(24.2%) , 0.934/65(20.8%) , 3.992/65(8.4%)
Peaks not found: chem shift/row (% of total intensity)
2.423/65(8.5%) , 3.404/79(6.9%) , 3.404/51(6.9%) , 3.522/79(4.5%) , 3.522/51(4.5%) , 2.423/47.5(3.5%) , 2.423/82.5(3.5%) , 3.447/72.5(2.6%) , 3.447/57.5(2.6%) , 3.447/40(1.3%) , 3.447/90(1.3%) , 3.447/65(0.3%)

Guanosine-5-monophosphate (GMP) (library entry number =100)
Hit ratio(% of total spectral intensity for metabolite): 52.67% (1 of 3 peaks were found)
Peaks found: chem shift/row (% of total intensity)
8.197/65(52.7%)
Peaks not found: chem shift/row (% of total intensity)
5.932/65(24.7%) , 5.944/65(22.7%)

Pyruvic acid (library entry number =101)
Hit ratio(% of total spectral intensity for metabolite): 90% (1 of 1 peaks were found)
Peaks found: chem shift/row (% of total intensity)
2.371/65(100%)
Peaks not found: chem shift/row (% of total intensity)


Ribose (library entry number =102)
Hit ratio(% of total spectral intensity for metabolite): 20.78% (8 of 30 peaks were found)
Peaks found: chem shift/row (% of total intensity)
3.93/56.5(3.4%) , 3.93/73.5(3.4%) , 4.118/65(3.2%) , 4.118/65(3.2%) , 3.525/61(3.1%) , 3.525/69(3.1%) , 3.85/70(0.8%) , 3.85/70(0.6%)
Peaks not found: chem shift/row (% of total intensity)
3.69/61(11.2%) , 3.69/69(11.2%) , 3.69/39(9.8%) , 3.69/91(9.8%) , 3.84/85(3.4%) , 3.84/45(3.4%) , 3.537/61(3.2%) , 3.537/69(3.2%) , 3.93/87.5(2.9%) , 3.93/42(2.9%) , 3.617/77(2.7%) , 3.617/53(2.7%) , 3.84/56(2.4%) , 3.84/74(2.4%) , 3.617/45(2%) , 3.617/84.5(2%) , 3.84/71(1.1%) , 3.93/64.5(0.8%) , 4.118/73(0.6%) , 4.118/57(0.6%) , 4.118/73(0.4%) , 4.118/57(0.4%)

Adenosine 5-triphosphate (library entry number =103)
Hit ratio(% of total spectral intensity for metabolite): 4.39% (1 of 4 peaks were found)
Peaks found: chem shift/row (% of total intensity)
8.535/65(4.4%)
Peaks not found: chem shift/row (% of total intensity)
8.269/65(63.2%) , 6.153/65(16.9%) , 6.138/65(15.4%)

Uridine (library entry number =104)
Hit ratio(% of total spectral intensity for metabolite): 3.79% (2 of 18 peaks were found)
Peaks found: chem shift/row (% of total intensity)
3.822/54(1.9%) , 3.822/75.5(1.9%)
Peaks not found: chem shift/row (% of total intensity)
7.875/55(23.1%) , 7.875/75(23.1%) , 5.908/55(16.3%) , 5.908/75(16.3%) , 5.908/64.5(2.5%) , 5.925/64.5(2.4%) , 3.822/86.5(1.5%) , 3.822/42.5(1.5%) , 3.919/44.5(1.4%) , 3.919/85.5(1.4%) , 3.919/52(1.4%) , 3.919/78(1.4%) , 4.236/65(1.1%) , 4.237/65(1.1%) , 5.925/55.5(0.9%) , 5.925/74.5(0.9%)

Glucose-6-phosphate (library entry number =105)
Hit ratio(% of total spectral intensity for metabolite): 67.18% (15 of 31 peaks were found)
Peaks found: chem shift/row (% of total intensity)
3.504/65(6.9%) , 3.294/53.5(6.1%) , 3.294/76.5(6.1%) , 3.277/53(5.9%) , 3.277/77(5.9%) , 3.73/65(5.2%) , 3.504/40.5(4.9%) , 3.504/89(4.9%) , 3.368/65(4.4%) , 4.007/69(3.6%) , 4.007/61(3.6%) , 4.007/61(3.6%) , 4.007/69(3.6%) , 3.571/65(2%) , 3.488/65.5(0.4%)
Peaks not found: chem shift/row (% of total intensity)
3.73/40.5(3.8%) , 3.73/89(3.8%) , 3.574/40.5(3.7%) , 3.574/89.5(3.7%) , 3.577/40(3.4%) , 3.577/89.5(3.4%) , 3.577/65(2.7%) , 3.574/65(2%) , 3.534/41(1.4%) , 3.534/88.5(1.4%) , 3.574/52.5(0.9%) , 3.574/76.5(0.9%) , 3.577/52.5(0.7%) , 3.577/76.5(0.7%) , 4.05/55(0.1%) , 4.05/74.5(0.1%)

5-Hydroxyindole-3-acetic acid (library entry number =106)
Hit ratio(% of total spectral intensity for metabolite): 0% (0 of 14 peaks were found)
Peaks found: chem shift/row (% of total intensity)

Peaks not found: chem shift/row (% of total intensity)
3.587/65(38.6%) , 7.381/54(12.9%) , 7.381/76(12.9%) , 6.827/51(4.4%) , 6.827/79(4.4%) , 6.827/57(4.3%) , 6.827/73(4.3%) , 7.043/64.5(4%) , 7.043/65.5(4%) , 6.827/54(3.7%) , 6.827/76(3.7%) , 7.214/62(1%) , 7.214/68(1%) , 7.214/65(0.8%)

Adenosine 5-monophosphate (library entry number =107)
Hit ratio(% of total spectral intensity for metabolite): 30.03% (1 of 4 peaks were found)
Peaks found: chem shift/row (% of total intensity)
8.608/65(30%)
Peaks not found: chem shift/row (% of total intensity)
8.265/65(43.4%) , 6.134/65(13.6%) , 6.146/65(13%)

cis-Aconitic acid (library entry number =108)
Hit ratio(% of total spectral intensity for metabolite): 57.89% (1 of 3 peaks were found)
Peaks found: chem shift/row (% of total intensity)
3.137/65(57.9%)
Peaks not found: chem shift/row (% of total intensity)
5.766/63.5(21.1%) , 5.766/66.5(21.1%)

Argininosuccinic acid (library entry number =109)
Hit ratio(% of total spectral intensity for metabolite): 60.52% (14 of 35 peaks were found)
Peaks found: chem shift/row (% of total intensity)
6.526/65(19.9%) , 3.781/65(5.8%) , 2.671/44(3.3%) , 2.671/86(3.3%) , 2.671/45(3.2%) , 2.671/85(3.2%) , 2.671/44(3.1%) , 2.671/86(3.1%) , 2.671/47.5(3.1%) , 2.671/82.5(3.1%) , 3.781/81(2.9%) , 3.781/49(2.9%) , 2.366/58.5(1.8%) , 2.366/71(1.8%)
Peaks not found: chem shift/row (% of total intensity)
3.286/65(5.9%) , 2.68/45(3.1%) , 2.68/85(3.1%) , 2.379/45.5(2.5%) , 2.379/84.5(2.5%) , 2.359/45(2.4%) , 2.359/85(2.4%) , 2.827/48(2%) , 2.827/82(2%) , 2.366/97.5(1.7%) , 2.366/32(1.7%) , 2.827/40(1.4%) , 2.827/89.5(1.4%) , 4.307/74(1.3%) , 4.307/56(1.3%) , 3.286/83(1.1%) , 3.286/47(1.1%) , 4.307/48(1.1%) , 4.307/82(1.1%) , 2.366/38.5(0.2%) , 2.366/92(0.2%)

Agmatine (library entry number =110)
Hit ratio(% of total spectral intensity for metabolite): 44.19% (3 of 28 peaks were found)
Peaks found: chem shift/row (% of total intensity)
3.235/65(20.3%) , 3.037/46(12%) , 3.037/84(12%)
Peaks not found: chem shift/row (% of total intensity)
3.235/48(9.6%) , 3.235/82(9.6%) , 3.037/65(8.2%) , 1.682/59(2.2%) , 1.682/71(2.2%) , 1.682/57(2.1%) , 1.682/73(2.1%) , 1.74/77(1.9%) , 1.74/53(1.9%) , 1.74/39.5(1.9%) , 1.74/90.5(1.9%) , 1.677/45(1.6%) , 1.677/84.5(1.6%) , 1.677/57.5(1%) , 1.677/72.5(1%) , 1.677/70(1%) , 1.677/60(1%) , 1.682/42(0.8%) , 1.682/88(0.8%) , 1.677/64(0.7%) , 1.74/65(0.6%) , 1.711/44(0.5%) , 1.711/85.5(0.5%) , 1.677/101.5(0.4%) , 1.677/28(0.4%)

5-Aminolevulinic acid (library entry number =111)
Hit ratio(% of total spectral intensity for metabolite): 9.3% (1 of 7 peaks were found)
Peaks found: chem shift/row (% of total intensity)
2.806/65(9.3%)
Peaks not found: chem shift/row (% of total intensity)
2.506/82(20.3%) , 2.506/48(20.3%) , 4.099/65(16.2%) , 2.506/65(15.9%) , 2.806/82(9%) , 2.806/48(9%)

Cytidine (library entry number =112)
Hit ratio(% of total spectral intensity for metabolite): 3.73% (2 of 26 peaks were found)
Peaks found: chem shift/row (% of total intensity)
3.822/54(1.9%) , 3.822/76(1.9%)
Peaks not found: chem shift/row (% of total intensity)
7.844/55(20.8%) , 7.844/75(20.8%) , 6.067/55(16.4%) , 6.067/75(16.4%) , 3.822/44(1.5%) , 3.822/86(1.5%) , 3.932/85(1.4%) , 3.932/45(1.4%) , 5.903/64(1.4%) , 5.903/66(1.4%) , 5.908/70(1.4%) , 5.908/60(1.4%) , 5.913/64(1.3%) , 5.913/66(1.3%) , 3.932/52(1.3%) , 3.932/78(1.3%) , 4.317/65(0.9%) , 5.908/66(0.8%) , 5.908/64(0.8%) , 5.903/60(0.8%) , 5.903/70(0.8%) , 4.304/65(0.4%) , 4.317/53.5(0.3%) , 4.317/76.5(0.3%)

Adenosine (library entry number =113)
Hit ratio(% of total spectral intensity for metabolite): 0% (0 of 4 peaks were found)
Peaks found: chem shift/row (% of total intensity)

Peaks not found: chem shift/row (% of total intensity)
8.248/65(39.4%) , 8.342/65(32.2%) , 6.079/65(14.3%) , 6.066/65(14%)

Phosphocreatine (library entry number =114)
Hit ratio(% of total spectral intensity for metabolite): 100% (2 of 2 peaks were found)
Peaks found: chem shift/row (% of total intensity)
3.048/65(80.9%) , 3.951/65(19.1%)
Peaks not found: chem shift/row (% of total intensity)


Adenosine 5-diphosphate (library entry number =115)
Hit ratio(% of total spectral intensity for metabolite): 7.87% (2 of 5 peaks were found)
Peaks found: chem shift/row (% of total intensity)
8.535/65(5.7%) , 8.608/65(2.2%)
Peaks not found: chem shift/row (% of total intensity)
8.27/65(51.9%) , 6.143/65(21.7%) , 6.154/65(18.5%)

Indoxyl sulfate (library entry number =116)
Hit ratio(% of total spectral intensity for metabolite): 0% (0 of 11 peaks were found)
Peaks found: chem shift/row (% of total intensity)

Peaks not found: chem shift/row (% of total intensity)
7.209/65(16%) , 7.51/54(14.7%) , 7.51/76(14.7%) , 7.209/84(9%) , 7.209/46(9%) , 7.283/65(7.7%) , 7.711/54(7.1%) , 7.711/76(7.1%) , 7.365/65(6%) , 7.283/45.5(4.3%) , 7.283/84.5(4.3%)

Acetic acid (library entry number =117)
Hit ratio(% of total spectral intensity for metabolite): 90% (1 of 1 peaks were found)
Peaks found: chem shift/row (% of total intensity)
1.925/65(100%)
Peaks not found: chem shift/row (% of total intensity)


4-Aminobutyric acid (library entry number =118)
Hit ratio(% of total spectral intensity for metabolite): 0% (0 of 12 peaks were found)
Peaks found: chem shift/row (% of total intensity)

Peaks not found: chem shift/row (% of total intensity)
2.301/65(20.4%) , 2.301/46(12%) , 2.301/84(12%) , 3.02/46(10%) , 3.02/84(10%) , 3.02/65(9.2%) , 1.905/64(5.6%) , 1.905/66(5.6%) , 1.905/46(5.5%) , 1.905/84(5.5%) , 1.905/103(2.2%) , 1.905/27(2.2%)

Butyric acid (library entry number =119)
Hit ratio(% of total spectral intensity for metabolite): 40.12% (2 of 12 peaks were found)
Peaks found: chem shift/row (% of total intensity)
0.898/65(28.6%) , 2.162/65(11.5%)
Peaks not found: chem shift/row (% of total intensity)
0.898/84(12%) , 0.898/46(12%) , 2.162/84(7.9%) , 2.162/46(7.9%) , 1.561/56(6%) , 1.561/74(6%) , 1.561/93(3.3%) , 1.561/37(3.3%) , 1.561/112(0.7%) , 1.561/18(0.7%)

Carnitine (library entry number =120)
Hit ratio(% of total spectral intensity for metabolite): 94% (4 of 8 peaks were found)
Peaks found: chem shift/row (% of total intensity)
3.225/65(85.7%) , 3.429/65(4.1%) , 2.436/58(2.1%) , 2.436/72(2.1%)
Peaks not found: chem shift/row (% of total intensity)
2.45/73(2%) , 2.45/57(2%) , 3.435/70(1%) , 3.435/60(1%)

Deoxycholic acid (library entry number =121)
Hit ratio(% of total spectral intensity for metabolite): 63.24% (3 of 5 peaks were found)
Peaks found: chem shift/row (% of total intensity)
0.934/65(35.1%) , 0.97/56.5(14.1%) , 0.97/73.5(14.1%)
Peaks not found: chem shift/row (% of total intensity)
0.718/65(35.6%) , 2.236/65(1.2%)

Creatine (library entry number =122)
Hit ratio(% of total spectral intensity for metabolite): 100% (2 of 2 peaks were found)
Peaks found: chem shift/row (% of total intensity)
3.042/65(77.9%) , 3.939/65(22.1%)
Peaks not found: chem shift/row (% of total intensity)


Adenosine 3,5-cyclic monophosphate (library entry number =123)
Hit ratio(% of total spectral intensity for metabolite): 1% (2 of 6 peaks were found)
Peaks found: chem shift/row (% of total intensity)
4.355/65(0.5%) , 4.331/65(0.5%)
Peaks not found: chem shift/row (% of total intensity)
8.271/65(37.5%) , 6.206/65(31.5%) , 8.258/65(28.6%) , 4.342/65(1.4%)

trans-Cinnamic acid (library entry number =124)
Hit ratio(% of total spectral intensity for metabolite): 0% (0 of 50 peaks were found)
Peaks found: chem shift/row (% of total intensity)

Peaks not found: chem shift/row (% of total intensity)
6.537/44.5(19.7%) , 6.537/85.5(19.7%) , 7.638/77(5.6%) , 7.638/53(5.6%) , 7.408/44(3.6%) , 7.408/86(3.6%) , 7.471/65(3.4%) , 7.459/51(2.1%) , 7.459/79(2.1%) , 7.455/65(2.1%) , 7.439/63(1.9%) , 7.439/67(1.9%) , 7.471/46(1.3%) , 7.471/84(1.3%) , 7.444/55.5(1.3%) , 7.444/74.5(1.3%) , 7.439/48.5(1.2%) , 7.439/81.5(1.2%) , 7.478/56(1.1%) , 7.478/74(1.1%) , 7.424/64.5(1.1%) , 7.424/65.5(1.1%) , 7.439/45(1%) , 7.439/85(1%) , 7.459/57(0.9%) , 7.459/73(0.9%) , 7.444/60(0.9%) , 7.444/70(0.9%) , 7.455/51(0.7%) , 7.455/79(0.7%) , 7.459/65(0.7%) , 7.455/81(0.6%) , 7.455/49(0.6%) , 7.455/57(0.6%) , 7.455/73(0.6%) , 7.444/48(0.6%) , 7.444/82(0.6%) , 7.444/36(0.5%) , 7.444/94(0.5%) , 7.455/41(0.4%) , 7.455/89(0.4%) , 7.424/74(0.4%) , 7.424/56(0.4%) , 7.478/64.5(0.4%) , 7.455/44(0.4%) , 7.455/86(0.4%) , 7.439/56(0.4%) , 7.439/74(0.4%) , 7.455/23(0.2%) , 7.455/107(0.2%)

Cholic Acid (library entry number =125)
Hit ratio(% of total spectral intensity for metabolite): 21.9% (4 of 11 peaks were found)
Peaks found: chem shift/row (% of total intensity)
0.981/57(10.5%) , 0.981/73(10.5%) , 2.128/26.5(0.4%) , 2.128/103(0.4%)
Peaks not found: chem shift/row (% of total intensity)
0.924/65(38.8%) , 0.729/65(36%) , 2.246/65(0.8%) , 2.246/41(0.7%) , 2.246/88.5(0.7%) , 2.246/53(0.6%) , 2.246/77(0.6%)

5-Hydroxylysine (library entry number =126)
Hit ratio(% of total spectral intensity for metabolite): 26.81% (9 of 41 peaks were found)
Peaks found: chem shift/row (% of total intensity)
3.781/65(5.7%) , 3.791/65(4.6%) , 3.781/49(4.4%) , 3.781/81(4.4%) , 3.791/49(3.5%) , 3.791/81(3.5%) , 1.925/65(0.3%) , 2.059/55(0.2%) , 2.059/75(0.2%)
Peaks not found: chem shift/row (% of total intensity)
3.166/52(8.3%) , 3.166/78(8.3%) , 3.166/86(8.1%) , 3.166/44(8.1%) , 2.941/60.5(4.5%) , 2.941/69.5(4.5%) , 2.941/36(4.3%) , 2.941/94(4.3%) , 2.933/36(3.5%) , 2.933/94(3.5%) , 2.933/69(3.2%) , 2.933/61(3.2%) , 2.053/46(1%) , 2.053/83(1%) , 1.539/50.5(0.7%) , 1.539/79.5(0.7%) , 1.947/32(0.7%) , 1.947/98(0.7%) , 3.202/55.5(0.7%) , 3.202/75(0.7%) , 1.947/46.5(0.5%) , 1.947/83(0.5%) , 3.9/65(0.4%) , 1.947/67.5(0.3%) , 1.947/60.5(0.3%) , 3.9/57(0.2%) , 3.9/72.5(0.2%) , 2.053/98.5(0.2%) , 2.053/30.5(0.2%) , 2.053/54(0.1%) , 2.053/75.5(0.1%) , 2.053/65(0.1%)

Pyroglutamic acid (library entry number =127)
Hit ratio(% of total spectral intensity for metabolite): 61.28% (13 of 80 peaks were found)
Peaks found: chem shift/row (% of total intensity)
2.408/65(11.4%) , 2.408/65(9.9%) , 2.408/86(8.8%) , 2.408/44(8.8%) , 2.408/86(7.5%) , 2.408/44(7.5%) , 2.505/71(1.9%) , 2.505/59(1.9%) , 2.385/65(0.9%) , 4.188/61(0.8%) , 4.188/69(0.8%) , 4.188/46(0.8%) , 2.054/65(0.2%)
Peaks not found: chem shift/row (% of total intensity)
2.038/75(2%) , 2.038/55(2%) , 2.505/38(1.7%) , 2.505/92(1.7%) , 2.038/63.5(1.5%) , 2.038/66.5(1.5%) , 2.038/42(1.5%) , 2.038/88(1.5%) , 2.505/17(1.1%) , 2.505/112(1.1%) , 2.038/22(0.9%) , 2.038/108(0.9%) , 2.505/80(0.9%) , 2.505/49.5(0.9%) , 2.038/96(0.8%) , 2.038/34(0.8%) , 4.188/84(0.8%) , 2.03/64(0.7%) , 2.03/66(0.7%) , 2.525/54(0.6%) , 2.525/75(0.6%) , 2.501/48(0.6%) , 2.501/81.5(0.6%) , 2.499/65(0.5%) , 2.501/65(0.5%) , 2.501/62(0.4%) , 2.501/68(0.4%) , 2.499/48(0.4%) , 2.499/81.5(0.4%) , 2.496/75(0.4%) , 2.496/55(0.4%) , 2.519/48.5(0.4%) , 2.519/81.5(0.4%) , 2.494/75.5(0.4%) , 2.494/54.5(0.4%) , 2.03/48(0.4%) , 2.03/82(0.4%) , 2.499/75.5(0.4%) , 2.499/54.5(0.4%) , 2.519/65(0.4%) , 2.519/63(0.4%) , 2.519/67(0.4%) , 2.03/71(0.3%) , 2.03/59(0.3%) , 2.03/46(0.3%) , 2.03/84(0.3%) , 2.501/59(0.3%) , 2.501/71(0.3%) , 2.501/75(0.3%) , 2.501/55(0.3%) , 2.519/54.5(0.3%) , 2.519/75(0.3%) , 2.03/29.5(0.2%) , 2.03/100.5(0.2%) , 2.501/101.5(0.2%) , 2.501/28(0.2%) , 2.496/48(0.2%) , 2.496/82(0.2%) , 2.03/55(0.2%) , 2.03/75(0.2%) , 2.519/28(0.2%) , 2.519/101(0.2%) , 2.525/68.5(0.2%) , 2.525/62(0.2%) , 2.525/65(0.1%) , 2.501/35.5(0.1%) , 2.501/94.5(0.1%)

Phosphoenolpyruvic acid (library entry number =128)
Hit ratio(% of total spectral intensity for metabolite): 0% (0 of 3 peaks were found)
Peaks found: chem shift/row (% of total intensity)

Peaks not found: chem shift/row (% of total intensity)
5.386/65(38.9%) , 5.383/65(37.3%) , 5.2/65(23.8%)

Hypotaurine (library entry number =129)
Hit ratio(% of total spectral intensity for metabolite): 43.91% (2 of 6 peaks were found)
Peaks found: chem shift/row (% of total intensity)
3.368/65(24.8%) , 2.649/65(19.1%)
Peaks not found: chem shift/row (% of total intensity)
3.368/48(16.5%) , 3.368/82(16.5%) , 2.649/47.5(11.5%) , 2.649/82.5(11.5%)

Isocitric acid (library entry number =130)
Hit ratio(% of total spectral intensity for metabolite): 19.39% (7 of 28 peaks were found)
Peaks found: chem shift/row (% of total intensity)
2.983/59(3.2%) , 2.983/71(3.2%) , 2.474/36(2.8%) , 2.474/94(2.8%) , 2.54/65(2.6%) , 2.408/65(2.4%) , 2.449/65(2.3%)
Peaks not found: chem shift/row (% of total intensity)
2.519/35(6.6%) , 2.519/95(6.6%) , 3.997/59(6.5%) , 3.997/71(6.5%) , 2.519/75(6.3%) , 2.519/55(6.3%) , 2.427/55(6.3%) , 2.427/75(6.3%) , 2.427/94(5.8%) , 2.427/36(5.8%) , 2.495/65(2.4%) , 2.983/91(2.3%) , 2.983/39(2.3%) , 2.983/78.5(2.2%) , 2.983/51.5(2.2%) , 2.474/113.5(1.3%) , 2.474/15.5(1.3%) , 2.495/6.5(0.9%) , 2.495/123.5(0.9%) , 2.449/6(0.9%) , 2.449/123.5(0.9%)

Lactic acid (library entry number =131)
Hit ratio(% of total spectral intensity for metabolite): 52.38% (6 of 16 peaks were found)
Peaks found: chem shift/row (% of total intensity)
1.335/74(22.5%) , 1.335/56(22.5%) , 4.124/74(3%) , 4.124/56(3%) , 4.124/91(0.6%) , 4.124/38(0.6%)
Peaks not found: chem shift/row (% of total intensity)
1.338/63(6.8%) , 1.338/67(6.8%) , 1.324/67(6.5%) , 1.324/63(6.5%) , 1.338/58.5(5.1%) , 1.338/71.5(5.1%) , 1.324/71.5(5%) , 1.324/58.5(5%) , 4.131/56(0.4%) , 4.131/73.5(0.4%)

Malic acid (library entry number =132)
Hit ratio(% of total spectral intensity for metabolite): 22.42% (7 of 71 peaks were found)
Peaks found: chem shift/row (% of total intensity)
2.676/87(4.9%) , 2.676/43(4.9%) , 2.676/87(4.8%) , 2.676/43(4.8%) , 2.354/51.5(1.4%) , 2.354/78.5(1.4%) , 2.354/90.5(0.2%)
Peaks not found: chem shift/row (% of total intensity)
2.676/48(4.6%) , 2.676/82(4.6%) , 2.676/48(4.6%) , 2.676/82(4.6%) , 2.378/85(3.8%) , 2.378/45(3.8%) , 2.368/98(3.7%) , 2.368/32(3.7%) , 2.358/45(3.6%) , 2.358/85(3.6%) , 2.368/58(3.6%) , 2.368/72(3.6%) , 4.307/74(1.8%) , 4.307/56(1.8%) , 2.384/78(1.6%) , 2.384/52(1.6%) , 4.307/48(1.6%) , 4.307/82(1.6%) , 2.384/84(1.1%) , 2.384/46(1.1%) , 2.354/46.5(0.9%) , 2.354/83.5(0.9%) , 2.368/38(0.8%) , 2.368/92(0.8%) , 2.368/77(0.8%) , 2.368/53(0.8%) , 2.358/90(0.7%) , 2.358/40(0.7%) , 2.378/40(0.7%) , 2.378/90(0.7%) , 2.358/51(0.7%) , 2.358/79(0.7%) , 2.691/65(0.7%) , 4.315/65(0.5%) , 2.368/45(0.5%) , 2.368/84.5(0.5%) , 4.317/64.5(0.4%) , 4.317/65.5(0.4%) , 2.394/64.5(0.4%) , 2.691/45.5(0.4%) , 2.691/84.5(0.4%) , 2.378/59(0.3%) , 2.378/71(0.3%) , 2.358/71(0.3%) , 2.358/58.5(0.3%) , 2.384/39.5(0.2%) , 2.384/91(0.2%) , 2.358/32(0.2%) , 2.358/97.5(0.2%) , 2.378/98(0.2%) , 2.378/32(0.2%) , 4.315/56(0.2%) , 4.315/74(0.2%) , 2.354/39(0.2%) , 4.315/48(0.2%) , 4.315/82(0.2%) , 2.394/45.5(0.1%) , 2.394/83.5(0.1%) , 4.317/81.5(0.1%) , 4.317/48(0.1%) , 2.394/50.5(0.1%) , 2.394/79(0.1%) , 2.394/53.5(0.1%) , 2.394/76.5(0.1%)

Maleic acid (library entry number =133)
Hit ratio(% of total spectral intensity for metabolite): 0% (0 of 1 peaks were found)
Peaks found: chem shift/row (% of total intensity)

Peaks not found: chem shift/row (% of total intensity)
6.03/65(100%)

Malonic acid (library entry number =134)
Hit ratio(% of total spectral intensity for metabolite): 90% (1 of 1 peaks were found)
Peaks found: chem shift/row (% of total intensity)
3.137/65(100%)
Peaks not found: chem shift/row (% of total intensity)


Sorbitol (library entry number =135)
Hit ratio(% of total spectral intensity for metabolite): 25.35% (9 of 39 peaks were found)
Peaks found: chem shift/row (% of total intensity)
3.67/72(7.3%) , 3.67/58(7.3%) , 3.791/65(2.7%) , 3.753/46(2.2%) , 3.753/84(2.2%) , 3.791/80(1.3%) , 3.791/50(1.3%) , 3.685/65(0.6%) , 3.646/65(0.5%)
Peaks not found: chem shift/row (% of total intensity)
3.84/54(6.2%) , 3.84/76(6.2%) , 3.67/42(5.8%) , 3.67/88(5.8%) , 3.854/67(5.5%) , 3.854/63(5.5%) , 3.84/46(5%) , 3.84/84(5%) , 3.791/70(2.3%) , 3.791/60(2.3%) , 3.633/58(2.2%) , 3.633/72(2.2%) , 3.791/87(2.1%) , 3.791/43(2.1%) , 3.854/75(2.1%) , 3.854/55(2.1%) , 3.753/55(2%) , 3.753/75(2%) , 3.633/88(1.8%) , 3.633/41.5(1.8%) , 3.633/83(1.2%) , 3.633/47(1.2%) , 3.766/75(0.5%) , 3.766/54.5(0.5%) , 3.727/14(0.3%) , 3.727/116(0.3%) , 3.854/40.5(0.3%) , 3.854/89(0.3%) , 3.646/57(0.1%) , 3.646/73(0.1%)

Urocanic acid (library entry number =136)
Hit ratio(% of total spectral intensity for metabolite): 0% (0 of 9 peaks were found)
Peaks found: chem shift/row (% of total intensity)

Peaks not found: chem shift/row (% of total intensity)
6.4/85(25.8%) , 6.4/45(25.8%) , 7.31/85(14.8%) , 7.31/45(14.8%) , 7.414/65(4.5%) , 7.414/62.5(4.3%) , 7.414/67.5(4.3%) , 7.895/62.5(2.9%) , 7.895/67.5(2.9%)

N-Acetylmethionine (library entry number =137)
Hit ratio(% of total spectral intensity for metabolite): 0% (0 of 2 peaks were found)
Peaks found: chem shift/row (% of total intensity)

Peaks not found: chem shift/row (% of total intensity)
2.117/65(65%) , 2.039/65(35%)

Arginine (library entry number =138)
Hit ratio(% of total spectral intensity for metabolite): 34.22% (7 of 40 peaks were found)
Peaks found: chem shift/row (% of total intensity)
3.781/65(17.3%) , 3.781/49(7.1%) , 3.781/81(7.1%) , 1.657/61.5(0.8%) , 1.657/68.5(0.8%) , 1.657/44.5(0.6%) , 1.657/85.5(0.6%)
Peaks not found: chem shift/row (% of total intensity)
3.248/65(25.6%) , 3.248/47(10.3%) , 3.248/83(10.3%) , 1.734/45(1%) , 1.734/85(1%) , 1.734/26.5(1%) , 1.734/103(1%) , 1.922/40.5(0.9%) , 1.922/89(0.9%) , 1.923/40.5(0.8%) , 1.923/89.5(0.8%) , 1.922/64(0.7%) , 1.922/98.5(0.7%) , 1.922/31.5(0.7%) , 1.923/65(0.7%) , 1.923/47(0.7%) , 1.923/83(0.7%) , 1.923/98.5(0.6%) , 1.923/31.5(0.6%) , 1.922/46.5(0.6%) , 1.922/83(0.6%) , 1.922/73(0.6%) , 1.922/57(0.6%) , 1.657/103.5(0.6%) , 1.657/26.5(0.6%) , 1.734/63(0.5%) , 1.734/67(0.5%) , 1.923/72.5(0.5%) , 1.923/57(0.5%) , 1.919/76(0.4%) , 1.919/54(0.4%) , 1.919/40(0.4%) , 1.919/89.5(0.4%)


Hit ratio(% of total spectral intensity for metabolite): 
Peaks found: chem shift/row (% of total intensity)

Peaks not found: chem shift/row (% of total intensity)


Ethylenediaminetetraacetic acid (EDTA) (library entry number =140)
Hit ratio(% of total spectral intensity for metabolite): 100% (2 of 2 peaks were found)
Peaks found: chem shift/row (% of total intensity)
3.646/65(73.8%) , 3.272/65(26.2%)
Peaks not found: chem shift/row (% of total intensity)


Glyceric acid (library entry number =141)
Hit ratio(% of total spectral intensity for metabolite): 7.88% (6 of 35 peaks were found)
Peaks found: chem shift/row (% of total intensity)
3.737/56(2.2%) , 3.737/74(2.2%) , 3.741/64.5(1.4%) , 3.741/65.5(1.4%) , 3.737/41(0.4%) , 3.737/88.5(0.4%)
Peaks not found: chem shift/row (% of total intensity)
3.721/56(8.3%) , 3.721/74(8.3%) , 3.828/47(7.9%) , 3.828/83(7.9%) , 3.828/53(7.7%) , 3.828/77(7.7%) , 3.721/86(7.6%) , 3.721/44(7.6%) , 4.092/61.5(5.4%) , 4.092/68.5(5.4%) , 4.092/53.5(5.1%) , 4.092/76(5.1%) , 3.703/65(1.2%) , 3.777/16.5(0.7%) , 3.777/113.5(0.7%) , 3.77/11(0.6%) , 3.77/119(0.6%) , 3.737/44(0.6%) , 3.737/86(0.6%) , 3.737/48(0.5%) , 3.737/82(0.5%) , 3.737/63(0.4%) , 3.737/67(0.4%) , 3.721/63.5(0.4%) , 3.721/66(0.4%) , 3.741/53.5(0.3%) , 3.741/75.5(0.3%) , 3.703/53.5(0.1%) , 3.703/76(0.1%)

2-Hydroxyisobutyric acid (library entry number =142)
Hit ratio(% of total spectral intensity for metabolite): 0% (0 of 1 peaks were found)
Peaks found: chem shift/row (% of total intensity)

Peaks not found: chem shift/row (% of total intensity)
1.359/65(100%)

2-Hydroxy-3-methyl butyric acid (library entry number =143)
Hit ratio(% of total spectral intensity for metabolite): 51.86% (4 of 12 peaks were found)
Peaks found: chem shift/row (% of total intensity)
0.97/74(20.2%) , 0.97/56(20.2%) , 3.85/60(5.8%) , 3.85/70(5.8%)
Peaks not found: chem shift/row (% of total intensity)
0.836/74(21.4%) , 0.836/56(21.4%) , 2.02/70.5(1.1%) , 2.02/59.5(1.1%) , 2.02/77.5(0.8%) , 2.02/52(0.8%) , 2.02/87.5(0.8%) , 2.02/42(0.8%)

2-Oxobutyric acid (library entry number =144)
Hit ratio(% of total spectral intensity for metabolite): 0% (0 of 7 peaks were found)
Peaks found: chem shift/row (% of total intensity)

Peaks not found: chem shift/row (% of total intensity)
1.067/65(34%) , 1.067/46(14.5%) , 1.067/84(14.5%) , 2.759/56(14.2%) , 2.759/74(14.2%) , 2.759/93(4.3%) , 2.759/37(4.3%)

Malonyl coenzyme A (library entry number =145)
Hit ratio(% of total spectral intensity for metabolite): 54.28% (5 of 25 peaks were found)
Peaks found: chem shift/row (% of total intensity)
3.544/65(22.9%) , 8.279/65(16.7%) , 3.137/65(12.7%) , 2.439/65(1.4%) , 2.661/65(0.6%)
Peaks not found: chem shift/row (% of total intensity)
8.551/65(10%) , 0.724/65(7.2%) , 0.862/65(5.3%) , 6.178/65(4.6%) , 6.164/65(4.2%) , 4.004/65(3.1%) , 3.031/65(1.9%) , 3.677/65(1.8%) , 3.031/82(1%) , 3.031/48(1%) , 0.737/65(0.9%) , 2.353/65(0.8%) , 3.353/57(0.7%) , 3.353/73(0.7%) , 2.622/65(0.7%) , 2.439/48(0.5%) , 2.439/82(0.5%) , 0.846/65(0.4%) , 3.353/89(0.3%) , 3.353/41(0.3%)

Acetoacetate (library entry number =146)
Hit ratio(% of total spectral intensity for metabolite): 0% (0 of 2 peaks were found)
Peaks found: chem shift/row (% of total intensity)

Peaks not found: chem shift/row (% of total intensity)
2.283/65(59.5%) , 3.449/65(40.5%)

N-Acetyllysine (library entry number =147)
Hit ratio(% of total spectral intensity for metabolite): 11.82% (3 of 8 peaks were found)
Peaks found: chem shift/row (% of total intensity)
3.742/49(4.4%) , 3.742/81(4.4%) , 3.742/65(3%)
Peaks not found: chem shift/row (% of total intensity)
1.986/65(80.5%) , 3.19/72(2.4%) , 3.19/58(2.4%) , 3.19/40(1.4%) , 3.19/90(1.4%)

Formic acid (library entry number =148)
Hit ratio(% of total spectral intensity for metabolite): 90% (1 of 1 peaks were found)
Peaks found: chem shift/row (% of total intensity)
8.461/65(100%)
Peaks not found: chem shift/row (% of total intensity)


Fumaric acid (library entry number =149)
Hit ratio(% of total spectral intensity for metabolite): 90% (1 of 1 peaks were found)
Peaks found: chem shift/row (% of total intensity)
6.526/65(100%)
Peaks not found: chem shift/row (% of total intensity)


Cysteamine (library entry number =150)
Hit ratio(% of total spectral intensity for metabolite): 56.88% (2 of 6 peaks were found)
Peaks found: chem shift/row (% of total intensity)
3.398/65(32.3%) , 3.042/65(24.6%)
Peaks not found: chem shift/row (% of total intensity)
3.398/48(12.2%) , 3.398/82(12.2%) , 3.042/48(9.3%) , 3.042/82(9.3%)

Isobutyric acid (library entry number =151)
Hit ratio(% of total spectral intensity for metabolite): 94.3% (3 of 7 peaks were found)
Peaks found: chem shift/row (% of total intensity)
1.065/56(45.6%) , 1.065/74(45.6%) , 2.385/65(3.1%)
Peaks not found: chem shift/row (% of total intensity)
2.385/47(2.1%) , 2.385/83(2.1%) , 2.385/29(0.7%) , 2.385/101(0.7%)

Succinic acid (library entry number =152)
Hit ratio(% of total spectral intensity for metabolite): 90% (1 of 1 peaks were found)
Peaks found: chem shift/row (% of total intensity)
2.408/65(100%)
Peaks not found: chem shift/row (% of total intensity)


Tartaric acid (library entry number =153)
Hit ratio(% of total spectral intensity for metabolite): 90% (1 of 1 peaks were found)
Peaks found: chem shift/row (% of total intensity)
4.331/65(100%)
Peaks not found: chem shift/row (% of total intensity)


Propionic acid (library entry number =154)
Hit ratio(% of total spectral intensity for metabolite): 91.37% (5 of 7 peaks were found)
Peaks found: chem shift/row (% of total intensity)
1.059/65(33.9%) , 1.059/45(14.4%) , 1.059/85(14.4%) , 2.187/55(14.3%) , 2.187/75(14.3%)
Peaks not found: chem shift/row (% of total intensity)
2.187/94(4.3%) , 2.187/36(4.3%)

Quinic acid (library entry number =155)
Hit ratio(% of total spectral intensity for metabolite): 13.53% (6 of 38 peaks were found)
Peaks found: chem shift/row (% of total intensity)
1.88/67.5(4.1%) , 1.88/62.5(4.1%) , 2.066/81(2.5%) , 2.066/49(2.5%) , 1.925/64(0.2%) , 1.925/66(0.2%)
Peaks not found: chem shift/row (% of total intensity)
4.028/71(5.7%) , 4.028/59(5.7%) , 1.88/34(4%) , 1.88/96(4%) , 4.028/84.5(3.8%) , 4.028/45(3.8%) , 4.028/33(3.4%) , 4.028/96.5(3.4%) , 4.153/70(3.2%) , 4.153/60(3.2%) , 3.559/73(3.1%) , 3.559/57(3.1%) , 2.057/50(2.8%) , 2.057/80(2.8%) , 3.559/48.5(2.6%) , 3.559/81.5(2.6%) , 2.066/85(2.4%) , 2.066/45(2.4%) , 2.066/72(2.1%) , 2.066/57.5(2.1%) , 2.066/92.5(2%) , 2.066/37.5(2%) , 1.966/54(1.8%) , 1.966/76(1.8%) , 1.966/46(1.7%) , 1.966/84(1.7%) , 2.057/41.5(1.7%) , 2.057/88.5(1.7%) , 4.153/51(1.5%) , 4.153/78(1.5%) , 1.966/37.5(1.4%) , 1.966/92(1.4%)

Shikimic acid (library entry number =156)
Hit ratio(% of total spectral intensity for metabolite): 0.69% (2 of 27 peaks were found)
Peaks found: chem shift/row (% of total intensity)
3.368/64(0.4%) , 1.925/64(0.3%)
Peaks not found: chem shift/row (% of total intensity)
6.449/65(9.5%) , 6.437/65(9.1%) , 3.992/72(7.1%) , 3.992/58(7.1%) , 3.992/51(4.8%) , 3.992/79(4.8%) , 3.718/54(4.4%) , 3.718/76(4.4%) , 3.708/76(4.4%) , 3.708/54(4.4%) , 3.992/36.5(3.9%) , 3.992/93.5(3.9%) , 2.768/49(3.1%) , 2.768/81(3.1%) , 2.768/35(2.7%) , 2.768/95(2.7%) , 2.197/100.5(2.7%) , 2.197/29.5(2.7%) , 2.197/75(2.7%) , 2.197/55(2.7%) , 2.197/80.5(2.3%) , 2.197/49.5(2.3%) , 2.197/95.5(2.3%) , 2.197/34.5(2.3%) , 3.708/65(0.1%)

3-Phosphoglyceric acid (library entry number =157)
Hit ratio(% of total spectral intensity for metabolite): 0% (0 of 4 peaks were found)
Peaks found: chem shift/row (% of total intensity)

Peaks not found: chem shift/row (% of total intensity)
4.2/60(26.1%) , 4.2/69.5(26.1%) , 4.2/77(23.9%) , 4.2/53(23.9%)

Xylitol (library entry number =158)
Hit ratio(% of total spectral intensity for metabolite): 3.47% (3 of 23 peaks were found)
Peaks found: chem shift/row (% of total intensity)
3.714/65(1.2%) , 3.71/17(1.1%) , 3.71/112(1.1%)
Peaks not found: chem shift/row (% of total intensity)
3.655/65(9.6%) , 3.655/59(8.7%) , 3.655/71(8.7%) , 3.73/44(8.3%) , 3.73/85.5(8.3%) , 3.73/74(7.2%) , 3.73/56(7.2%) , 3.655/41(7.1%) , 3.655/89(7.1%) , 3.816/56(6.2%) , 3.816/74(6.2%) , 3.816/65(3.7%) , 3.816/44.5(3%) , 3.816/85(3%) , 3.694/121.5(0.6%) , 3.694/8(0.6%) , 3.694/38(0.3%) , 3.694/91(0.3%) , 3.694/23(0.2%) , 3.694/106.5(0.2%)

Oxaloacetic acid (library entry number =159)
Hit ratio(% of total spectral intensity for metabolite): 90% (1 of 1 peaks were found)
Peaks found: chem shift/row (% of total intensity)
2.371/65(100%)
Peaks not found: chem shift/row (% of total intensity)


Cytidine 5-diphosphate (library entry number =160)
Hit ratio(% of total spectral intensity for metabolite): 24.1% (1 of 12 peaks were found)
Peaks found: chem shift/row (% of total intensity)
7.989/55(24.1%)
Peaks not found: chem shift/row (% of total intensity)
7.989/75(24.1%) , 6.136/55(19%) , 6.136/75(19%) , 5.985/64(2.4%) , 5.985/66(2.4%) , 5.983/65.5(2.1%) , 5.983/64.5(2.1%) , 5.98/64(1.9%) , 5.98/66(1.9%) , 4.332/60.5(0.5%) , 4.332/69.5(0.5%)

Glycerol (library entry number =161)
Hit ratio(% of total spectral intensity for metabolite): 8.4% (5 of 33 peaks were found)
Peaks found: chem shift/row (% of total intensity)
3.791/65(3.5%) , 3.791/49(1.5%) , 3.791/81(1.5%) , 3.549/57(1%) , 3.549/73(1%)
Peaks not found: chem shift/row (% of total intensity)
3.567/58(10.1%) , 3.567/72(10.1%) , 3.66/86(9.9%) , 3.66/44(9.9%) , 3.567/88(9.1%) , 3.567/42(9.1%) , 3.66/56(8.6%) , 3.66/74(8.6%) , 3.791/53(1.5%) , 3.791/77(1.5%) , 3.578/57(1.5%) , 3.578/73(1.5%) , 3.613/14(0.9%) , 3.613/116(0.9%) , 3.791/58(0.8%) , 3.791/72(0.8%) , 3.791/92(0.7%) , 3.791/37(0.7%) , 3.628/12(0.6%) , 3.628/118(0.6%) , 3.578/87(0.6%) , 3.578/43(0.6%) , 3.66/50(0.6%) , 3.66/80(0.6%) , 3.613/103(0.6%) , 3.613/26.5(0.6%) , 3.549/87.5(0.3%) , 3.549/42(0.3%)

Nicotinamide adenine dinucleotide hydrate (NAD) (library entry number =162)
Hit ratio(% of total spectral intensity for metabolite): 49.92% (2 of 23 peaks were found)
Peaks found: chem shift/row (% of total intensity)
8.182/65(29.3%) , 8.427/65(20.6%)
Peaks not found: chem shift/row (% of total intensity)
6.035/65(9.1%) , 6.047/65(7.4%) , 6.074/65(3.5%) , 6.066/65(3.4%) , 8.844/78(2.4%) , 8.844/52(2.4%) , 8.844/58(2.2%) , 8.844/72(2.2%) , 9.151/57(1.8%) , 9.151/73(1.8%) , 8.204/64.5(1.8%) , 8.204/83(1.4%) , 8.204/47(1.4%) , 9.342/62(1.4%) , 9.342/68(1.4%) , 9.151/76(1.4%) , 9.151/54(1.4%) , 9.342/60(1.2%) , 9.342/70(1.2%) , 8.505/65(0.6%) , 8.268/65(0.5%)

Guanosine 5-triphosphate (library entry number =163)
Hit ratio(% of total spectral intensity for metabolite): 11.29% (1 of 4 peaks were found)
Peaks found: chem shift/row (% of total intensity)
8.146/65(11.3%)
Peaks not found: chem shift/row (% of total intensity)
5.944/65(41.3%) , 5.93/65(40.3%) , 8.135/65(7.1%)

Inosine-5'-monophosphate (library entry number =164)
Hit ratio(% of total spectral intensity for metabolite): 0% (0 of 4 peaks were found)
Peaks found: chem shift/row (% of total intensity)

Peaks not found: chem shift/row (% of total intensity)
8.234/65(43.5%) , 8.558/65(29.7%) , 6.142/65(13.8%) , 6.154/65(13.1%)

Uridine 5-diphosphoglucose (library entry number =165)
Hit ratio(% of total spectral intensity for metabolite): 76.45% (17 of 35 peaks were found)
Peaks found: chem shift/row (% of total intensity)
7.95/75(17.7%) , 7.95/55(17.7%) , 5.987/75(13.3%) , 5.987/55(13.3%) , 3.781/65(3.8%) , 3.475/65(2.6%) , 3.794/55(1%) , 3.794/75(1%) , 3.549/56.5(0.7%) , 3.549/73.5(0.7%) , 3.549/48(0.7%) , 3.549/81.5(0.7%) , 3.549/48(0.7%) , 3.549/82(0.7%) , 3.549/48(0.7%) , 3.549/56(0.6%) , 3.549/73(0.6%)
Peaks not found: chem shift/row (% of total intensity)
3.781/41(3%) , 3.781/89(3%) , 3.475/89(2.1%) , 3.475/40.5(2.1%) , 5.995/65(1.9%) , 3.87/46(1.2%) , 3.87/83(1.2%) , 5.6/60.5(1.2%) , 5.6/69.5(1.2%) , 5.614/60.5(1.2%) , 5.614/69.5(1.2%) , 5.995/55(1%) , 5.995/75(1%) , 5.987/64.5(0.7%) , 3.794/42.5(0.3%) , 3.794/87.5(0.3%) , 3.87/51.5(0.3%) , 3.87/78.5(0.3%)

Homocysteine (library entry number =166)
Hit ratio(% of total spectral intensity for metabolite): 31.88% (27 of 102 peaks were found)
Peaks found: chem shift/row (% of total intensity)
2.701/65(4.3%) , 2.649/65(3.6%) , 2.649/65(3.6%) , 2.133/56(2.8%) , 2.133/74(2.8%) , 2.649/65(1.8%) , 2.661/65(1.1%) , 2.701/65(0.9%) , 2.158/57(0.8%) , 2.158/73(0.8%) , 2.649/47.5(0.8%) , 2.649/82.5(0.8%) , 2.144/55(0.8%) , 2.144/75(0.8%) , 2.133/19(0.7%) , 2.133/110.5(0.7%) , 2.177/65(0.7%) , 2.171/36(0.6%) , 2.171/94(0.6%) , 2.152/64(0.5%) , 2.649/48(0.4%) , 2.649/82(0.4%) , 2.144/55.5(0.3%) , 2.144/74.5(0.3%) , 2.171/56(0.3%) , 2.171/73.5(0.3%) , 2.098/65(0.2%)
Peaks not found: chem shift/row (% of total intensity)
3.885/49(6.4%) , 3.885/81(6.4%) , 3.885/65(4.5%) , 2.671/57(3.2%) , 2.671/73(3.2%) , 2.671/34.5(3.1%) , 2.671/95.5(3.1%) , 2.682/65(1.9%) , 2.189/73(1.3%) , 2.189/57(1.3%) , 2.701/101(1.3%) , 2.701/28.5(1.3%) , 2.649/28.5(1.3%) , 2.649/101.5(1.3%) , 2.649/28.5(1.1%) , 2.649/101.5(1.1%) , 2.701/84.5(1%) , 2.701/45.5(1%) , 2.189/95(1%) , 2.189/35(1%) , 2.189/20(0.8%) , 2.189/110(0.8%) , 2.649/101(0.8%) , 2.649/28.5(0.8%) , 2.133/37.5(0.7%) , 2.133/92(0.7%) , 2.205/55(0.7%) , 2.205/75(0.7%) , 2.144/37(0.6%) , 2.144/93(0.6%) , 2.113/55.5(0.6%) , 2.113/74.5(0.6%) , 2.205/39(0.5%) , 2.205/38(0.5%) , 2.205/90.5(0.5%) , 2.158/34.5(0.5%) , 2.158/95.5(0.5%) , 2.671/111.5(0.5%) , 2.671/17.5(0.5%) , 2.635/64(0.5%) , 2.635/66(0.5%) , 2.158/113.5(0.5%) , 2.158/17(0.5%) , 2.649/85(0.4%) , 2.649/45(0.4%) , 2.198/65(0.4%) , 2.151/86(0.4%) , 2.151/43.5(0.4%) , 2.661/49.5(0.4%) , 2.661/80.5(0.4%) , 2.151/64(0.3%) , 2.151/26.5(0.3%) , 2.151/103.5(0.3%) , 2.144/93.5(0.3%) , 2.144/36(0.3%) , 2.152/26.5(0.3%) , 2.152/102(0.3%) , 2.152/103.5(0.3%) , 0.883/57(0.3%) , 0.883/72.5(0.3%) , 2.152/85.5(0.2%) , 2.152/44.5(0.2%) , 2.167/26.5(0.2%) , 2.167/103.5(0.2%) , 2.661/33.5(0.2%) , 2.661/96.5(0.2%) , 2.167/25(0.2%) , 2.113/37(0.2%) , 2.113/91(0.2%) , 2.198/48(0.1%) , 2.198/81.5(0.1%) , 2.167/60(0.1%) , 2.167/42.5(0.1%) , 2.167/87(0.1%) , 2.635/45.5(0.1%)

Phosphoethanolamine (library entry number =167)
Hit ratio(% of total spectral intensity for metabolite): 50.49% (6 of 10 peaks were found)
Peaks found: chem shift/row (% of total intensity)
3.98/78(8.9%) , 3.98/52(8.9%) , 3.992/52(8.5%) , 3.992/78(8.5%) , 3.98/64.5(7.9%) , 3.992/64.5(7.7%)
Peaks not found: chem shift/row (% of total intensity)
3.227/76.5(14.8%) , 3.227/53.5(14.8%) , 3.227/60(10%) , 3.227/70(10%)

Spermidine (library entry number =168)
Hit ratio(% of total spectral intensity for metabolite): 7.36% (3 of 14 peaks were found)
Peaks found: chem shift/row (% of total intensity)
2.129/65(6.3%) , 2.129/25(0.5%) , 2.129/104.5(0.5%)
Peaks not found: chem shift/row (% of total intensity)
3.116/85(13.5%) , 3.116/45(13.5%) , 3.141/85(11.8%) , 3.141/45(11.8%) , 3.058/65(10.5%) , 3.058/83.5(7.9%) , 3.058/46.5(7.9%) , 3.116/65(6.9%) , 3.141/65(3%) , 3.091/45(2.9%) , 3.091/84.5(2.9%)

Guanosine 5-diphosphate (library entry number =169)
Hit ratio(% of total spectral intensity for metabolite): 0% (0 of 3 peaks were found)
Peaks found: chem shift/row (% of total intensity)

Peaks not found: chem shift/row (% of total intensity)
5.933/65(43%) , 5.945/65(36.7%) , 8.136/65(20.3%)

Porphobilinogen (library entry number =170)
Hit ratio(% of total spectral intensity for metabolite): 80.8% (4 of 8 peaks were found)
Peaks found: chem shift/row (% of total intensity)
3.415/65(40.6%) , 4.169/65(19.7%) , 2.397/45.5(10.2%) , 2.397/84.5(10.2%)
Peaks not found: chem shift/row (% of total intensity)
2.397/64.5(6.4%) , 2.66/85(5.2%) , 2.66/45(5.2%) , 2.66/65(2.5%)

Uridine-5-diphospho-N-acetylglucosamine (library entry number =171)
Hit ratio(% of total spectral intensity for metabolite): 91.2% (6 of 13 peaks were found)
Peaks found: chem shift/row (% of total intensity)
2.085/65(51.5%) , 7.95/55(11%) , 7.95/75(11%) , 5.976/55(8%) , 5.976/75(8%) , 3.811/65(1.5%)
Peaks not found: chem shift/row (% of total intensity)
3.561/65(1.7%) , 5.976/65(1.3%) , 5.989/65(1.2%) , 3.811/41(1.2%) , 3.811/89(1.2%) , 3.561/89.5(1.1%) , 3.561/40.5(1.1%)

Galactose-1-phosphate (library entry number =172)
Hit ratio(% of total spectral intensity for metabolite): 12.87% (2 of 13 peaks were found)
Peaks found: chem shift/row (% of total intensity)
4.007/69(6.4%) , 4.007/61(6.4%)
Peaks not found: chem shift/row (% of total intensity)
3.917/82(13.8%) , 3.917/48(13.8%) , 3.917/56(11.7%) , 3.917/74(11.7%) , 5.493/60(8.7%) , 5.493/70(8.7%) , 5.508/60(8.5%) , 5.508/70(8.5%) , 4.178/51(0.7%) , 4.178/78.5(0.7%) , 4.178/65(0.2%)

Glucosamine-6-phosphate (library entry number =173)
Hit ratio(% of total spectral intensity for metabolite): 56.74% (15 of 29 peaks were found)
Peaks found: chem shift/row (% of total intensity)
3.883/65(8.1%) , 3.632/65(6.4%) , 3.587/77(4.5%) , 3.587/53(4.5%) , 2.974/51.5(3.8%) , 2.974/78(3.8%) , 2.974/51.5(3.8%) , 2.974/78(3.8%) , 4.007/61(3.3%) , 4.007/69(3.3%) , 3.264/74(2.9%) , 3.264/56(2.9%) , 3.632/41(2.8%) , 3.632/88.5(2.8%) , 3.368/65(0.2%)
Peaks not found: chem shift/row (% of total intensity)
3.655/65(7%) , 3.883/40(5.4%) , 3.883/90(5.4%) , 5.435/60(4.3%) , 5.435/70(4.3%) , 3.655/89.5(3.2%) , 3.655/40.5(3.2%) , 3.264/46.5(2.8%) , 3.264/83(2.8%) , 2.934/51.5(1.7%) , 2.934/78(1.7%) , 4.026/70(1.1%) , 4.069/55(0.3%) , 4.069/75(0.3%)

N-Acetylglucosamine (library entry number =174)
Hit ratio(% of total spectral intensity for metabolite): 89.91% (4 of 9 peaks were found)
Peaks found: chem shift/row (% of total intensity)
2.062/65(85.5%) , 3.781/65(2.4%) , 3.794/56(1%) , 3.794/74(1%)
Peaks not found: chem shift/row (% of total intensity)
3.497/65(2.8%) , 3.781/40(1.9%) , 3.781/90(1.9%) , 3.497/89(1.8%) , 3.497/41(1.8%)

N-acetylglucosamine-1-phosphate (library entry number =175)
Hit ratio(% of total spectral intensity for metabolite): 94.07% (7 of 11 peaks were found)
Peaks found: chem shift/row (% of total intensity)
2.07/65(81.8%) , 3.811/65(3.3%) , 3.504/65(2.9%) , 3.504/89(1.9%) , 3.504/41(1.9%) , 3.778/56(1.1%) , 3.778/74(1.1%)
Peaks not found: chem shift/row (% of total intensity)
3.811/40(2%) , 3.811/90(2%) , 3.778/42.5(1%) , 3.778/87.5(1%)

Acetoin (library entry number =176)
Hit ratio(% of total spectral intensity for metabolite): 0% (0 of 3 peaks were found)
Peaks found: chem shift/row (% of total intensity)

Peaks not found: chem shift/row (% of total intensity)
2.229/65(65.3%) , 1.374/65(17.4%) , 1.389/65(17.3%)

2-hydroxybutyric acid (library entry number =177)
Hit ratio(% of total spectral intensity for metabolite): 43.97% (3 of 21 peaks were found)
Peaks found: chem shift/row (% of total intensity)
0.898/65(39.5%) , 4.007/51(2.2%) , 4.007/79(2.2%)
Peaks not found: chem shift/row (% of total intensity)
0.898/46(17.4%) , 0.898/84(17.4%) , 1.655/64.5(2.1%) , 1.655/65.5(2.1%) , 4.007/63(2%) , 4.007/67(2%) , 1.655/83(1.6%) , 1.655/47(1.6%) , 1.745/69(1.3%) , 1.745/61(1.3%) , 1.745/50(1.1%) , 1.745/80(1.1%) , 1.655/101.5(0.9%) , 1.655/28.5(0.9%) , 1.745/31.5(0.8%) , 1.745/98(0.8%) , 1.745/42.5(0.8%) , 1.745/87.5(0.8%)

3-aminoisobutyric acid (library entry number =178)
Hit ratio(% of total spectral intensity for metabolite): 1.61% (2 of 29 peaks were found)
Peaks found: chem shift/row (% of total intensity)
3.014/65(1.1%) , 3.137/64(0.5%)
Peaks not found: chem shift/row (% of total intensity)
1.196/56(31.1%) , 1.196/74(31.1%) , 3.039/74(3%) , 3.039/56(3%) , 3.113/70.5(2.9%) , 3.113/59.5(2.9%) , 3.039/88(2.9%) , 3.039/42(2.9%) , 3.113/92(2.7%) , 3.113/38(2.7%) , 2.61/58(1.6%) , 2.61/72(1.6%) , 2.61/91(1.2%) , 2.61/39(1.2%) , 3.091/65(1.1%) , 2.61/78(1%) , 2.61/52(1%) , 3.074/42.5(0.7%) , 3.074/87.5(0.7%) , 3.076/25(0.5%) , 3.076/104.5(0.5%) , 3.059/64.5(0.5%) , 3.076/43(0.5%) , 3.074/119.5(0.4%) , 3.074/10(0.4%) , 3.074/25.5(0.3%) , 3.074/104.5(0.3%)

Homoserine (library entry number =179)
Hit ratio(% of total spectral intensity for metabolite): 11.08% (8 of 73 peaks were found)
Peaks found: chem shift/row (% of total intensity)
3.811/65(2.9%) , 3.769/65(1.9%) , 2.171/37(1.3%) , 2.171/93(1.3%) , 2.171/59(1.3%) , 2.171/71(1.3%) , 3.769/50(0.5%) , 3.769/80(0.5%)
Peaks not found: chem shift/row (% of total intensity)
3.862/61.5(8.5%) , 3.862/68.5(8.5%) , 3.862/49(8%) , 3.862/81(8%) , 3.79/59.5(4%) , 3.79/70.5(4%) , 3.79/56(3.4%) , 3.79/74(3.4%) , 3.79/85.5(3%) , 3.79/44.5(3%) , 2.029/57(2.1%) , 2.029/73(2.1%) , 2.029/37.5(1.8%) , 2.029/92.5(1.8%) , 2.171/55(1.3%) , 2.171/75(1.3%) , 3.811/79.5(1.2%) , 3.811/50.5(1.2%) , 3.79/30(1%) , 3.79/99.5(1%) , 3.801/56(0.9%) , 3.801/74(0.9%) , 2.171/22.5(0.9%) , 2.171/107(0.9%) , 2.029/20.5(0.8%) , 2.029/108.5(0.8%) , 3.779/59.5(0.8%) , 3.779/70.5(0.8%) , 3.801/87.5(0.6%) , 3.801/42.5(0.6%) , 3.801/78(0.6%) , 3.801/52(0.6%) , 2.15/58.5(0.6%) , 2.15/71(0.6%) , 3.79/14.5(0.6%) , 3.79/115(0.6%) , 3.779/74.5(0.6%) , 3.779/55.5(0.6%) , 3.801/63(0.4%) , 3.801/67(0.4%) , 3.818/68(0.4%) , 3.818/61.5(0.4%) , 3.779/89.5(0.4%) , 3.779/40.5(0.4%) , 2.044/55(0.4%) , 2.044/74(0.4%) , 3.817/67.5(0.3%) , 3.817/62.5(0.3%) , 3.769/76(0.3%) , 3.769/54(0.3%) , 3.811/95(0.3%) , 3.811/34.5(0.3%) , 3.811/73(0.2%) , 3.811/56.5(0.2%) , 3.769/34(0.2%) , 3.769/96(0.2%) , 3.817/45.5(0.2%) , 3.817/84.5(0.2%) , 3.769/41.5(0.2%) , 3.769/90.5(0.2%) , 3.818/84.5(0.1%) , 3.818/45.5(0.1%) , 3.779/96.5(0.1%) , 3.779/33.5(0.1%) , 3.811/86.5(0.1%)

3-aminobutyric acid (library entry number =180)
Hit ratio(% of total spectral intensity for metabolite): 10.31% (5 of 24 peaks were found)
Peaks found: chem shift/row (% of total intensity)
3.625/56(4.1%) , 3.625/74(4.1%) , 2.515/65(0.7%) , 2.48/65(0.7%) , 2.471/65(0.7%)
Peaks not found: chem shift/row (% of total intensity)
1.325/74(24.9%) , 1.325/56(24.9%) , 2.498/55(8%) , 2.498/75(8%) , 2.499/55(7.8%) , 2.499/75(7.8%) , 3.625/39(2.1%) , 3.625/91(2.1%) , 2.527/65(0.7%) , 2.499/29.5(0.4%) , 2.499/100.5(0.4%) , 2.498/29.5(0.4%) , 2.498/100.5(0.4%) , 3.625/107.5(0.3%) , 3.625/22(0.3%) , 2.498/117.5(0.3%) , 2.498/12(0.3%) , 2.499/117.5(0.3%) , 2.499/12(0.3%)

Taurine (library entry number =181)
Hit ratio(% of total spectral intensity for metabolite): 67.93% (4 of 6 peaks were found)
Peaks found: chem shift/row (% of total intensity)
3.429/65(25.2%) , 3.272/65(19.1%) , 3.272/48(11.8%) , 3.272/82(11.8%)
Peaks not found: chem shift/row (% of total intensity)
3.429/48(16%) , 3.429/82(16%)

Uridine 5-diphosphate (library entry number =182)
Hit ratio(% of total spectral intensity for metabolite): 53.57% (4 of 10 peaks were found)
Peaks found: chem shift/row (% of total intensity)
5.976/55(18.7%) , 5.976/75(18.7%) , 5.976/55.5(8.1%) , 5.976/74.5(8.1%)
Peaks not found: chem shift/row (% of total intensity)
7.997/75(20%) , 7.997/55(20%) , 5.976/65(2.9%) , 5.976/64.5(2.1%) , 8.114/54.5(0.6%) , 8.114/75(0.6%)

Uridine 5-triphosphate (library entry number =183)
Hit ratio(% of total spectral intensity for metabolite): 70.54% (3 of 8 peaks were found)
Peaks found: chem shift/row (% of total intensity)
7.989/55(23.9%) , 5.987/55(23.3%) , 5.987/75(23.3%)
Peaks not found: chem shift/row (% of total intensity)
7.989/75(23.9%) , 6/64.5(3.2%) , 5.987/64.5(0.8%) , 4.419/58.5(0.8%) , 4.419/71(0.8%)

Uridine-5-diphosphoglucuronic acid (library entry number =184)
Hit ratio(% of total spectral intensity for metabolite): 60.53% (8 of 36 peaks were found)
Peaks found: chem shift/row (% of total intensity)
7.95/55(14.1%) , 7.95/75(14.1%) , 5.987/75(11.4%) , 5.987/55(11.4%) , 3.517/65(5.1%) , 3.791/65(3.5%) , 3.512/75.5(0.4%) , 3.512/54(0.4%)
Peaks not found: chem shift/row (% of total intensity)
4.146/78(4.4%) , 4.146/52(4.4%) , 3.791/89(2.9%) , 3.791/41(2.9%) , 3.517/40(2.8%) , 3.517/90(2.8%) , 5.619/69(1.8%) , 5.619/61(1.8%) , 5.634/69(1.8%) , 5.634/61(1.8%) , 3.59/48(0.9%) , 3.59/82(0.9%) , 3.598/82(0.9%) , 3.598/48(0.9%) , 6.001/65(0.9%) , 3.59/57(0.8%) , 3.59/73(0.8%) , 3.598/57(0.8%) , 3.598/73(0.8%) , 4.379/59.5(0.7%) , 4.379/70.5(0.7%) , 6.001/55(0.6%) , 6.001/75(0.6%) , 3.531/53(0.5%) , 3.531/77(0.5%) , 5.987/63.5(0.2%) , 5.987/66.5(0.2%) , 3.531/65(0.2%)

Nicotinamide mononucleotide (NMN) (library entry number =185)
Hit ratio(% of total spectral intensity for metabolite): 0.86% (2 of 40 peaks were found)
Peaks found: chem shift/row (% of total intensity)
4.031/49.5(0.4%) , 4.031/80.5(0.4%)
Peaks not found: chem shift/row (% of total intensity)
9.006/78(7.9%) , 9.006/52(7.9%) , 9.006/57(7.7%) , 9.006/73(7.7%) , 8.323/66(5.1%) , 8.323/64(5.1%) , 6.196/65(4.7%) , 9.347/57(4.6%) , 9.347/73(4.6%) , 6.208/65(4.2%) , 8.323/47(3.9%) , 8.323/83(3.9%) , 9.347/76(3.4%) , 9.347/54(3.4%) , 9.347/60(3.3%) , 9.347/70(3.3%) , 9.588/64(3%) , 9.588/66(3%) , 9.588/60(2.2%) , 9.588/70(2.2%) , 8.259/54(0.6%) , 8.259/75(0.6%) , 7.605/48(0.5%) , 7.605/81.5(0.5%) , 4.211/49.5(0.5%) , 4.211/80(0.5%) , 4.215/49(0.5%) , 4.215/80.5(0.5%) , 7.605/61(0.5%) , 7.605/68(0.5%) , 8.259/58(0.4%) , 8.259/72(0.4%) , 4.223/50(0.4%) , 4.223/80(0.4%) , 4.047/49(0.4%) , 4.047/80.5(0.4%) , 4.042/49.5(0.4%) , 4.042/80.5(0.4%)

Glycerophosphorylcholine (library entry number =186)
Hit ratio(% of total spectral intensity for metabolite): 90% (1 of 1 peaks were found)
Peaks found: chem shift/row (% of total intensity)
3.235/65(100%)
Peaks not found: chem shift/row (% of total intensity)


Carnosine (beta-alanyl_L-histidine) (library entry number =187)
Hit ratio(% of total spectral intensity for metabolite): 39.92% (11 of 55 peaks were found)
Peaks found: chem shift/row (% of total intensity)
3.235/65(15.2%) , 8.279/65(11.7%) , 3.225/65(7.8%) , 3.257/65(1.3%) , 3.368/65(0.8%) , 2.671/86(0.7%) , 2.671/85(0.5%) , 2.671/44.5(0.5%) , 2.693/54(0.5%) , 2.693/76(0.5%) , 2.671/86(0.4%)
Peaks not found: chem shift/row (% of total intensity)
3.235/48(7.1%) , 3.235/82(7.1%) , 3.225/47(4.1%) , 3.225/83(4.1%) , 2.689/56(3.1%) , 2.689/74(3.1%) , 7.112/65(2.7%) , 7.112/62(2.2%) , 7.112/68(2.2%) , 3.114/45.5(1.9%) , 3.114/84.5(1.9%) , 3.119/45.5(1.9%) , 3.119/84.5(1.9%) , 2.689/38.5(1.8%) , 2.689/91.5(1.8%) , 2.708/44(0.8%) , 2.708/85.5(0.8%) , 2.671/43(0.7%) , 2.689/115.5(0.7%) , 2.689/14(0.7%) , 3.235/29.5(0.6%) , 3.235/100.5(0.6%) , 2.708/62(0.5%) , 2.708/68(0.5%) , 2.718/44.5(0.5%) , 2.718/85.5(0.5%) , 2.718/62(0.5%) , 2.718/68(0.5%) , 2.655/43(0.5%) , 2.693/45.5(0.4%) , 2.693/84.5(0.4%) , 2.671/61.5(0.4%) , 2.671/68.5(0.4%) , 2.671/43(0.4%) , 2.689/31.5(0.3%) , 2.689/97.5(0.3%) , 2.671/61(0.3%) , 2.671/69(0.3%) , 2.671/60.5(0.3%) , 2.671/69.5(0.3%) , 3.235/12.5(0.2%) , 3.235/117(0.2%) , 2.655/61.5(0.2%) , 2.655/68.5(0.2%)

Sucrose-6-phosphate (library entry number =188)
Hit ratio(% of total spectral intensity for metabolite): 46.74% (5 of 24 peaks were found)
Peaks found: chem shift/row (% of total intensity)
3.753/65(29.5%) , 3.811/65(7.9%) , 3.398/65(5.8%) , 3.794/55(1.8%) , 3.794/75(1.8%)
Peaks not found: chem shift/row (% of total intensity)
3.811/89(6.4%) , 3.811/41(6.4%) , 3.398/40(4%) , 3.398/90(4%) , 5.42/60(4%) , 5.42/70(4%) , 3.558/82(3.3%) , 3.558/48(3.3%) , 3.558/73.5(3.1%) , 3.558/56.5(3.1%) , 3.881/52(1.8%) , 3.881/78(1.8%) , 3.794/42(1.7%) , 3.794/88(1.7%) , 3.881/46(1.5%) , 3.881/84(1.5%) , 3.558/52(0.8%) , 3.558/78(0.8%) , 3.794/65(0.3%)

Uridine-5-diphosphogalactose (library entry number =189)
Hit ratio(% of total spectral intensity for metabolite): 74.63% (15 of 53 peaks were found)
Peaks found: chem shift/row (% of total intensity)
7.95/55(18.6%) , 7.95/75(18.6%) , 5.987/55(15.3%) , 5.987/75(15.3%) , 3.753/65(1.7%) , 4.042/65(1.2%) , 3.737/57(0.7%) , 3.737/72.5(0.7%) , 3.756/56.5(0.5%) , 3.756/73.5(0.5%) , 3.737/72(0.5%) , 3.756/55(0.3%) , 3.756/75(0.3%) , 3.73/65(0.2%) , 3.756/43.5(0.2%)
Peaks not found: chem shift/row (% of total intensity)
3.924/82(1.7%) , 3.924/48(1.7%) , 5.652/70(1.6%) , 5.652/60(1.6%) , 3.924/56(1.5%) , 3.924/74(1.5%) , 5.637/60.5(1.5%) , 5.637/69.5(1.5%) , 4.381/60.5(0.8%) , 4.381/69.5(0.8%) , 5.987/64.5(0.6%) , 3.753/81(0.6%) , 3.753/48.5(0.6%) , 3.815/83(0.6%) , 3.815/47(0.6%) , 4.381/65(0.5%) , 3.822/82.5(0.5%) , 3.822/47(0.5%) , 3.815/73(0.5%) , 3.815/56.5(0.5%) , 3.822/56.5(0.5%) , 3.822/73(0.5%) , 3.768/59(0.4%) , 3.768/71(0.4%) , 3.737/85.5(0.3%) , 3.737/44.5(0.3%) , 3.753/35(0.3%) , 3.753/94.5(0.3%) , 3.768/40(0.2%) , 3.768/89.5(0.2%) , 3.756/83(0.2%) , 3.778/51.5(0.2%) , 3.778/78.5(0.2%) , 3.756/65(0.2%) , 3.756/44.5(0.2%) , 3.756/85(0.2%) , 3.773/46(0.2%) , 3.773/83.5(0.2%)

N-Acetylaspartylglutamate (NAAG) (library entry number =190)
Hit ratio(% of total spectral intensity for metabolite): 77.48% (4 of 13 peaks were found)
Peaks found: chem shift/row (% of total intensity)
2.062/65(68.2%) , 1.925/65(3.8%) , 2.542/85(2.8%) , 2.542/45(2.8%)
Peaks not found: chem shift/row (% of total intensity)
2.207/65(3.7%) , 2.524/45(2.9%) , 2.524/85(2.9%) , 2.742/85(2.3%) , 2.742/44.5(2.3%) , 2.752/85.5(2.2%) , 2.752/44(2.2%) , 2.207/86(2%) , 2.207/44(2%)

Uridine 5-monophosphate (library entry number =191)
Hit ratio(% of total spectral intensity for metabolite): 40.24% (2 of 8 peaks were found)
Peaks found: chem shift/row (% of total intensity)
5.987/75(20.1%) , 5.987/55(20.1%)
Peaks not found: chem shift/row (% of total intensity)
8.107/55(26.4%) , 8.107/75(26.4%) , 6.006/65(3.2%) , 5.987/64.5(2.6%) , 6.006/55(0.6%) , 6.006/75(0.6%)

Cytidine 5-triphosphate (library entry number =192)
Hit ratio(% of total spectral intensity for metabolite): 20.63% (1 of 26 peaks were found)
Peaks found: chem shift/row (% of total intensity)
7.989/55(20.6%)
Peaks not found: chem shift/row (% of total intensity)
7.989/75(20.6%) , 6.15/75(15.5%) , 6.15/55(15.5%) , 6.007/59(2.3%) , 6.007/71(2.3%) , 4.275/65(2%) , 6.011/64(1.8%) , 6.011/66(1.8%) , 6.002/66(1.8%) , 6.002/64(1.8%) , 4.28/64.5(1.5%) , 7.998/55.5(1.3%) , 7.998/74.5(1.3%) , 6.011/70(1.1%) , 6.011/60(1.1%) , 6.002/60(1.1%) , 6.002/70(1.1%) , 6.135/55.5(1%) , 6.135/74.5(1%) , 6.135/55(1%) , 6.135/74.5(1%) , 4.351/58.5(0.6%) , 4.351/71.5(0.6%) , 4.341/59(0.2%) , 4.341/70.5(0.2%)

N-Acetylneuraminic acid (library entry number =193)
Hit ratio(% of total spectral intensity for metabolite): 73.89% (10 of 27 peaks were found)
Peaks found: chem shift/row (% of total intensity)
2.062/65(59.8%) , 3.625/58(2%) , 3.625/72(2%) , 3.851/53(1.9%) , 3.851/77(1.9%) , 3.992/51.5(1.8%) , 3.992/78.5(1.8%) , 3.769/65(1.4%) , 3.769/49(0.7%) , 3.769/81(0.7%)
Peaks not found: chem shift/row (% of total intensity)
2.046/65(5.9%) , 3.625/42(1.8%) , 3.625/88(1.8%) , 1.83/65(1.7%) , 2.238/65(1.7%) , 3.851/46(1.5%) , 3.851/84(1.5%) , 2.222/55(1.3%) , 2.222/75(1.3%) , 1.83/96(1.1%) , 1.83/34(1.1%) , 2.222/88(1%) , 2.222/42(1%) , 3.769/58.5(0.9%) , 3.769/71.5(0.9%) , 3.769/88(0.7%) , 3.769/42(0.7%)

Riboflavin 5-adenosine diphosphate (Flavin adenine dinucleotide) (library entry number =194)
Hit ratio(% of total spectral intensity for metabolite): 34.55% (8 of 13 peaks were found)
Peaks found: chem shift/row (% of total intensity)
8.308/65(12.4%) , 2.408/65(4.9%) , 2.408/65(3.8%) , 2.371/65(3.2%) , 2.371/65(3%) , 2.371/65(2.7%) , 2.341/65(2.5%) , 2.385/65(2.1%)
Peaks not found: chem shift/row (% of total intensity)
7.869/65(42.2%) , 5.838/65(7.1%) , 5.849/65(6.3%) , 2.398/65(5.5%) , 2.33/65(4.4%)

Hydroxyglutaric acid (library entry number =195)
Hit ratio(% of total spectral intensity for metabolite): 0% (0 of 84 peaks were found)
Peaks found: chem shift/row (% of total intensity)

Peaks not found: chem shift/row (% of total intensity)
2.236/65(5.7%) , 4.029/69(3.5%) , 4.029/61(3.5%) , 2.294/65(3.3%) , 4.029/80(3.2%) , 4.029/50(3.2%) , 2.236/90(2.6%) , 2.236/40(2.6%) , 2.236/26(2.1%) , 2.236/104(2.1%) , 2.294/40.5(1.9%) , 2.294/89(1.9%) , 2.301/65(1.8%) , 2.261/46(1.8%) , 2.261/83(1.8%) , 2.271/82.5(1.7%) , 2.271/47.5(1.7%) , 2.266/27(1.7%) , 2.266/103(1.7%) , 1.999/65(1.5%) , 1.84/77.5(1.5%) , 1.84/52(1.5%) , 2.294/105(1.5%) , 2.294/24(1.5%) , 2.294/78.5(1.4%) , 2.294/50.5(1.4%) , 1.999/46.5(1.3%) , 1.999/83.5(1.3%) , 2.266/62(1.2%) , 2.266/67.5(1.2%) , 2.236/51.5(1.2%) , 2.236/77.5(1.2%) , 2.222/44.5(1.2%) , 2.222/85(1.2%) , 1.999/30.5(1.1%) , 1.999/98.5(1.1%) , 1.999/109(1%) , 1.999/21(1%) , 1.84/112.5(1%) , 1.84/17(1%) , 2.31/44.5(1%) , 2.31/85.5(1%) , 1.999/56.5(1%) , 1.999/73.5(1%) , 2.28/85(1%) , 2.28/45(1%) , 2.279/85(1%) , 2.279/45(1%) , 1.84/36.5(1%) , 1.84/94(1%) , 1.84/58(1%) , 1.84/71.5(1%) , 2.253/85(0.9%) , 2.253/44.5(0.9%) , 2.253/85(0.8%) , 2.253/44.5(0.8%) , 2.31/67(0.7%) , 2.31/63.5(0.7%) , 2.31/64.5(0.7%) , 1.84/65(0.6%) , 2.222/60.5(0.6%) , 2.222/69(0.6%) , 2.266/46.5(0.6%) , 2.266/83(0.6%) , 1.84/86.5(0.5%) , 1.84/43(0.5%) , 2.253/65(0.5%) , 2.261/62(0.4%) , 2.261/67.5(0.4%) , 2.261/7.5(0.4%) , 2.261/122(0.4%) , 2.253/65(0.4%) , 2.271/103(0.3%) , 2.271/26.5(0.3%) , 2.261/27(0.3%) , 2.261/102(0.3%) , 2.271/120.5(0.2%) , 2.271/9(0.2%) , 2.301/41.5(0.2%) , 2.301/89.5(0.2%) , 2.271/61.5(0.1%) , 2.271/67.5(0.1%) , 2.301/51.5(0.1%) , 2.301/78(0.1%)

Valeric acid (library entry number =196)
Hit ratio(% of total spectral intensity for metabolite): 32.37% (3 of 18 peaks were found)
Peaks found: chem shift/row (% of total intensity)
0.898/65(27.5%) , 1.305/74(2.4%) , 1.305/56(2.4%)
Peaks not found: chem shift/row (% of total intensity)
0.898/46(12.5%) , 0.898/84(12.5%) , 2.187/65(9.1%) , 2.187/46(6.4%) , 2.187/84(6.4%) , 1.53/64(4.1%) , 1.53/66(4.1%) , 1.53/84(2.3%) , 1.53/46(2.3%) , 1.305/94(1.9%) , 1.305/36(1.9%) , 1.53/27(1.4%) , 1.53/103(1.4%) , 1.305/113(0.6%) , 1.305/17(0.6%)

Isovaleric acid (library entry number =197)
Hit ratio(% of total spectral intensity for metabolite): 18.94% (2 of 7 peaks were found)
Peaks found: chem shift/row (% of total intensity)
2.059/55.5(9.5%) , 2.059/74.5(9.5%)
Peaks not found: chem shift/row (% of total intensity)
0.914/73(39.5%) , 0.914/57(39.5%) , 1.956/65(0.9%) , 1.956/47(0.6%) , 1.956/83(0.6%)

Methyl isobutyric acid (library entry number =198)
Hit ratio(% of total spectral intensity for metabolite): 67.86% (2 of 8 peaks were found)
Peaks found: chem shift/row (% of total intensity)
1.148/56(33.9%) , 1.148/74(33.9%)
Peaks not found: chem shift/row (% of total intensity)
3.702/65(27.6%) , 2.641/65(1.5%) , 2.641/47(1.1%) , 2.641/83(1.1%) , 2.641/101(0.4%) , 2.641/29(0.4%)

2-methylbutyric acid (library entry number =199)
Hit ratio(% of total spectral intensity for metabolite): 0% (0 of 22 peaks were found)
Peaks found: chem shift/row (% of total intensity)

Peaks not found: chem shift/row (% of total intensity)
1.052/56(23.5%) , 1.052/74(23.5%) , 0.86/65(18.7%) , 0.86/46(8.3%) , 0.86/84(8.3%) , 1.388/65(1.8%) , 1.496/82(1.5%) , 1.496/48(1.5%) , 1.388/82.5(1.3%) , 1.388/47.5(1.3%) , 1.496/67(1.2%) , 1.496/63(1.2%) , 1.496/102(0.9%) , 1.496/28(0.9%) , 2.21/76(0.8%) , 2.21/54(0.8%) , 2.21/72(0.8%) , 2.21/58(0.8%) , 1.388/100(0.8%) , 1.388/30(0.8%) , 2.21/92(0.6%) , 2.21/38(0.6%)

Taurocholic acid (library entry number =200)
Hit ratio(% of total spectral intensity for metabolite): 0% (0 of 9 peaks were found)
Peaks found: chem shift/row (% of total intensity)

Peaks not found: chem shift/row (% of total intensity)
0.924/65(37%) , 0.724/65(32.7%) , 3.085/64.5(14.9%) , 3.085/47(5.3%) , 3.085/83(5.3%) , 3.574/57(1.9%) , 3.574/73(1.9%) , 3.574/40(0.5%) , 3.574/90(0.5%)

Trehalose-6-phosphate (library entry number =201)
Hit ratio(% of total spectral intensity for metabolite): 49.84% (15 of 49 peaks were found)
Peaks found: chem shift/row (% of total intensity)
3.858/65(6.8%) , 3.87/65(5.9%) , 3.457/65(5.4%) , 3.858/40.5(5.1%) , 3.858/89.5(5.1%) , 3.609/65(3.9%) , 3.609/40(3.3%) , 3.609/90(3.3%) , 3.778/56.5(2.2%) , 3.778/73.5(2.2%) , 3.667/79(2.1%) , 3.667/51(2.1%) , 3.455/65(1.2%) , 3.504/65(1%) , 3.687/76.5(0.4%)
Peaks not found: chem shift/row (% of total intensity)
3.457/89(4.2%) , 3.457/41(4.2%) , 3.87/41(4.1%) , 3.87/89(4.1%) , 3.87/78.5(2.4%) , 3.87/51.5(2.4%) , 3.69/51(2.1%) , 3.69/79(2.1%) , 3.658/51(1.9%) , 3.658/79(1.9%) , 3.658/78(1.8%) , 3.698/79(1.8%) , 3.698/51(1.8%) , 3.698/78(1.8%) , 3.778/43(1.5%) , 3.778/87(1.5%) , 5.216/60(1.2%) , 5.216/70(1.2%) , 3.823/42.5(1%) , 3.823/87.5(1%) , 3.823/62(1%) , 3.823/68(1%) , 5.188/59.5(0.7%) , 5.188/69.5(0.7%) , 3.687/51.5(0.4%) , 3.675/52(0.4%) , 3.675/76.5(0.4%) , 3.677/51.5(0.4%) , 3.677/78(0.4%) , 4.031/55(0.3%) , 4.031/75(0.3%) , 4.044/76(0.3%) , 0.885/55(0.2%) , 0.885/75(0.2%)

Methanol (library entry number =202)
Hit ratio(% of total spectral intensity for metabolite): 90% (1 of 1 peaks were found)
Peaks found: chem shift/row (% of total intensity)
3.368/65(100%)
Peaks not found: chem shift/row (% of total intensity)


Ethanol (library entry number =203)
Hit ratio(% of total spectral intensity for metabolite): 91.16% (5 of 7 peaks were found)
Peaks found: chem shift/row (% of total intensity)
1.19/65(31.3%) , 1.19/83(15.6%) , 1.19/47(15.6%) , 3.663/56(14.4%) , 3.663/74(14.4%)
Peaks not found: chem shift/row (% of total intensity)
3.663/38(4.4%) , 3.663/92(4.4%)

Chloroform (library entry number =204)
Hit ratio(% of total spectral intensity for metabolite): 0% (0 of 1 peaks were found)
Peaks found: chem shift/row (% of total intensity)

Peaks not found: chem shift/row (% of total intensity)
7.686/65(100%)

3-Hydroxy-3-methyl butyric acid (library entry number =205)
Hit ratio(% of total spectral intensity for metabolite): 100% (2 of 2 peaks were found)
Peaks found: chem shift/row (% of total intensity)
1.275/65(82.7%) , 2.371/65(17.3%)
Peaks not found: chem shift/row (% of total intensity)


Thiamine (library entry number =206)
Hit ratio(% of total spectral intensity for metabolite): 25% (2 of 11 peaks were found)
Peaks found: chem shift/row (% of total intensity)
2.568/65(23.1%) , 3.186/65(1.9%)
Peaks not found: chem shift/row (% of total intensity)
2.497/65(43.1%) , 8.047/65(8%) , 3.89/65(6.7%) , 3.89/50(4.3%) , 3.89/80(4.3%) , 9.432/65(4.2%) , 5.455/65(2.7%) , 3.186/50(0.9%) , 3.186/80(0.9%)

Phosphocholine (library entry number =207)
Hit ratio(% of total spectral intensity for metabolite): 90% (1 of 1 peaks were found)
Peaks found: chem shift/row (% of total intensity)
3.225/65(100%)
Peaks not found: chem shift/row (% of total intensity)


Tyrosine (library entry number =208)
Hit ratio(% of total spectral intensity for metabolite): 64.59% (6 of 18 peaks were found)
Peaks found: chem shift/row (% of total intensity)
6.908/76(20.3%) , 6.908/54(20.3%) , 7.198/54(10.5%) , 7.198/76(10.5%) , 3.06/56(1.5%) , 3.06/74(1.5%)
Peaks not found: chem shift/row (% of total intensity)
3.947/62(7.1%) , 3.947/68(7.1%) , 3.947/48.5(5.5%) , 3.947/81.5(5.5%) , 6.908/47(1.6%) , 6.908/83(1.6%) , 3.06/36(1.4%) , 3.06/94(1.4%) , 3.202/90(1%) , 3.202/40(1%) , 3.202/53(1%) , 3.202/77(1%)
