# Supplementary material for: Pathomx: an interactive workflow-based tool for the analysis of metabolomic data
Source: BMC Bioinformatics. 2014 Dec 10;15(1):396. doi: 10.1186/s12859-014-0396-9 (PMC4271363; doi:10.1186/s12859-014-0396-9)
Supplement: Additional file 4: — 2D Processed NMR dataset – THP-1 N&H. Experimental data from THP-1 normoxia (N) and hypoxia (H) experiment acquired by 2D 1H JRES NMR on Bruker spectrometer and processed via the BML-NMR web service. [file 12859_2014_396_MOESM4_ESM.zip › BMLJOB_338/indiv_expno_outputs/110/expno_110_result.txt]

*********************************   FIMA OUTPUT **********************************
FIMA:  Field Independent Metabolite Analysis by JRES NMR spectroscopy.
http://bml-nmr.org.  Birmingham Metabolite Library NMR Data Mining Algorithm.  University of Birmingham, UK.
Program developed by Jonathan J. Byrne, Mark R. Viant, Shan He.  2010/2011.
***************************************************************************************

Job completed: 24-Jul-2013 14:44:16 on computer GLNXA64.  Job number 6 of 16.

Contents of title file: 
                                                                          
s  y  0  2  0  7  j  r  e  s     H  2  O  +  D  2  O     /  o  p  t  /  t  o  p  s  p  i  n  3  .  0  /  d  a  t  a  /  y  o  u  n  g  s  p  /  n  m  r     y  o  u  n  g  s  p     {  3        G  7     -     3  5  5  }  

Sample name is taken as                                                                          

________________________________________________________________________________________________________________

Table 1.  Sample quantification result:

                         Metabolite name	Conc(mM) Hit ratio Int expl(%) Lib number 
                             Citrulline 	2.729       0.713       0.047       27       
                           myo-Inositol 	2.192       0.924       0.098       55       
                    Phosphoethanolamine 	1.731       0.505       0.053       167       
                            Lactic acid 	1.474       0.524       0.096       131       
                              Glutamine 	1.047       0.705       0.051       17       
               Glycerophosphorylcholine 	0.953       0.900       0.137       186       
                  Glutathione (reduced) 	0.873       0.617       0.046       92       
                             Asparagine 	0.529       0.906       0.042       72       
                Glucosamine-6-phosphate 	0.509       0.654       0.040       173       
                                Leucine 	0.369       0.820       0.040       77       
                             Malic acid 	0.351       0.427       0.043       132       
                               Fructose 	0.349       0.506       0.044       5       
                                Alanine 	0.262       1.000       0.045       66       
                                Glycine 	0.248       0.900       0.046       80       
                             Isoleucine 	0.206       0.756       0.047       68       
                              Carnitine 	0.183       0.897       0.059       120       
                N-Acetylaspartate (NAA) 	0.160       0.830       0.043       86       
                               Creatine 	0.155       1.000       0.045       122       
                                Taurine 	0.153       1.000       0.042       181       
                            Acetic acid 	0.138       0.900       0.044       117       
                    Glucose-6-phosphate 	0.133       0.581       0.037       105       
                    Sucrose-6-phosphate 	0.104       0.467       0.037       188       
                        Phosphocreatine 	0.102       1.000       0.040       114       
                                 Valine 	0.096       0.740       0.042       36       
                      3-Methylhistidine 	0.095       0.893       0.038       74       
               Adenosine 5-triphosphate 	0.087       0.846       0.037       103       
                     Malonyl coenzyme A 	0.081       0.592       0.041       145       
                            Formic acid 	0.077       0.900       0.037       148       
Uridine-5-diphospho-N-acetylglucosamine 	0.070       0.897       0.039       171       
                 Methyl isobutyric acid 	0.070       0.679       0.040       198       
                               Tyrosine 	0.049       0.616       0.037       208       
                            Citric acid 	0.044       1.000       0.037       14       
             Uridine 5-diphosphoglucose 	0.042       0.469       0.036       165       
                             Creatinine 	0.042       0.699       0.037       29       
                             Methionine 	0.033       0.951       0.038       82       
                  Uridine 5-diphosphate 	0.030       0.536       0.036       182       
                               Methanol 	0.027       0.900       0.037       202       
                          Succinic acid 	0.026       0.900       0.037       152       
                        N-Acetylalanine 	0.023       1.000       0.036       85       
                           Pyruvic acid 	0.021       0.900       0.037       101       
                N-Acetylneuraminic acid 	0.021       0.739       0.036       193       
           Uridine-5-diphosphogalactose 	0.021       0.428       0.036       189       
                      Pyroglutamic acid 	0.016       0.573       0.036       127       
                         Propionic acid 	0.014       0.914       0.036       154       
                              Ornithine 	0.011       0.583       0.035       79       
              Adenosine 5-monophosphate 	0.010       0.564       0.035       107       
                       Pantothenic acid 	0.009       0.500       0.036       99       
                                Betaine 	0.008       1.000       0.036       24       
                            Hypotaurine 	0.008       0.669       0.036       129       
                 Glutathione (oxidised) 	0.007       0.513       0.035       91       
                        scyllo-Inositol 	0.006       0.900       0.036       54       
                          Acetylcholine 	0.006       1.000       0.036       22       
                Adenosine 5-diphosphate 	0.006       0.793       0.035       115       
                          Glycolic acid 	0.005       0.900       0.035       53       
                           Suberic acid 	0.005       0.715       0.035       65       
       N-Acetylaspartylglutamate (NAAG) 	0.003       0.775       0.035       190       
                              b-Alanine 	0.003       0.701       0.035       2       
                       Oxaloacetic acid 	0.003       0.900       0.035       159       
 Ethylenediaminetetraacetic acid (EDTA) 	0.001       1.000       0.035       140       
                     N-Acetylmethionine 	0.001       0.650       0.035       137       
                        Porphobilinogen 	0.001       0.603       0.035       170       
________________________________________________________________________________________________________________

Table 2.  Result of the screening step of the analysis (finding of library peaks in the the mixture JRES spectrum):

Citrulline (library entry number =27)
Hit ratio(% of total spectral intensity for metabolite): 71.26% (4 of 10 peaks were found)
Peaks found: chem shift/row (% of total intensity)
3.767/49(23.5%) , 3.767/81(23.5%) , 3.767/65(22.8%) , 1.88/65(1.3%)
Peaks not found: chem shift/row (% of total intensity)
3.15/58(8.1%) , 3.15/72(8.1%) , 3.15/40(5.2%) , 3.15/90(5.2%) , 1.898/61(1%) , 1.898/69.5(1%)

myo-Inositol (library entry number =55)
Hit ratio(% of total spectral intensity for metabolite): 92.41% (11 of 23 peaks were found)
Peaks found: chem shift/row (% of total intensity)
3.291/65(16.1%) , 3.632/65(11%) , 3.632/40(10.4%) , 3.632/90(10.4%) , 3.291/41(7%) , 3.291/89(7%) , 3.546/74(6.8%) , 3.546/56(6.8%) , 3.546/81.5(6.3%) , 3.546/48.5(6.3%) , 4.075/65(4.1%)
Peaks not found: chem shift/row (% of total intensity)
4.075/57(1.9%) , 4.075/73(1.9%) , 3.571/15(0.9%) , 3.571/115(0.9%) , 3.58/26.5(0.3%) , 3.58/103.5(0.3%) , 3.591/15(0.3%) , 3.591/115(0.3%) , 3.583/2(0.2%) , 3.583/127(0.2%) , 3.583/27(0.2%) , 3.583/103(0.2%)

Phosphoethanolamine (library entry number =167)
Hit ratio(% of total spectral intensity for metabolite): 50.49% (6 of 10 peaks were found)
Peaks found: chem shift/row (% of total intensity)
3.98/78(8.9%) , 3.98/52(8.9%) , 3.991/52(8.5%) , 3.991/78(8.5%) , 3.98/64.5(7.9%) , 3.991/64.5(7.7%)
Peaks not found: chem shift/row (% of total intensity)
3.227/76.5(14.8%) , 3.227/53.5(14.8%) , 3.227/60(10%) , 3.227/70(10%)

Lactic acid (library entry number =131)
Hit ratio(% of total spectral intensity for metabolite): 52.38% (6 of 16 peaks were found)
Peaks found: chem shift/row (% of total intensity)
1.334/74(22.5%) , 1.334/56(22.5%) , 4.123/74(3%) , 4.123/56(3%) , 4.123/91(0.6%) , 4.123/38(0.6%)
Peaks not found: chem shift/row (% of total intensity)
1.338/63(6.8%) , 1.338/67(6.8%) , 1.324/67(6.5%) , 1.324/63(6.5%) , 1.338/58.5(5.1%) , 1.338/71.5(5.1%) , 1.324/71.5(5%) , 1.324/58.5(5%) , 4.131/56(0.4%) , 4.131/73.5(0.4%)

Glutamine (library entry number =17)
Hit ratio(% of total spectral intensity for metabolite): 70.54% (35 of 57 peaks were found)
Peaks found: chem shift/row (% of total intensity)
3.778/65(17.5%) , 3.778/81(8.3%) , 3.778/49(8.3%) , 2.439/65(3.9%) , 2.134/56.5(2.5%) , 2.134/73.5(2.5%) , 2.134/33.5(2.1%) , 2.134/96.5(2.1%) , 2.134/40.5(2%) , 2.134/89.5(2%) , 2.478/65(2%) , 2.478/65(1.9%) , 2.478/65(1.8%) , 2.478/65(1.5%) , 2.409/65(1%) , 2.164/73(0.9%) , 2.164/57(0.9%) , 2.124/56(0.9%) , 2.124/74(0.9%) , 2.409/65(0.8%) , 2.435/38.5(0.7%) , 2.435/91.5(0.7%) , 2.409/85.5(0.5%) , 2.409/44.5(0.5%) , 2.439/104(0.5%) , 2.439/25.5(0.5%) , 2.439/45(0.5%) , 2.439/85(0.5%) , 2.115/65(0.4%) , 2.409/85.5(0.4%) , 2.409/44.5(0.4%) , 2.478/25(0.3%) , 2.478/105(0.3%) , 2.478/25(0.2%) , 2.478/105(0.2%)
Peaks not found: chem shift/row (% of total intensity)
2.458/52.5(3.8%) , 2.458/77.5(3.8%) , 2.458/38(3.7%) , 2.458/92(3.7%) , 2.134/80.5(2.4%) , 2.134/49.5(2.4%) , 2.134/65(1.3%) , 2.166/46.5(0.6%) , 2.166/83.5(0.6%) , 2.13/62(0.6%) , 2.13/68(0.6%) , 2.13/61.5(0.6%) , 2.13/68.5(0.6%) , 2.13/65(0.6%) , 2.458/18.5(0.5%) , 2.458/111.5(0.5%) , 2.13/65(0.5%) , 2.13/46(0.5%) , 2.13/84(0.5%) , 2.13/84(0.5%) , 2.13/46(0.5%) , 2.435/65(0.4%)

Glycerophosphorylcholine (library entry number =186)
Hit ratio(% of total spectral intensity for metabolite): 90% (1 of 1 peaks were found)
Peaks found: chem shift/row (% of total intensity)
3.233/65(100%)
Peaks not found: chem shift/row (% of total intensity)


Glutathione (reduced) (library entry number =92)
Hit ratio(% of total spectral intensity for metabolite): 61.66% (20 of 43 peaks were found)
Peaks found: chem shift/row (% of total intensity)
3.787/65(14.2%) , 3.787/65(13.5%) , 2.169/73.5(4.9%) , 3.787/49(4.2%) , 3.787/81(4.2%) , 3.787/49(4.1%) , 3.787/81(4.1%) , 2.169/37(1.6%) , 2.169/92(1.6%) , 2.954/81(1.6%) , 2.954/49(1.6%) , 2.954/48(1%) , 2.954/47.5(0.9%) , 2.954/82(0.9%) , 2.562/65.5(0.7%) , 2.562/65.5(0.6%) , 2.562/65.5(0.6%) , 2.954/82.5(0.6%) , 2.54/64.5(0.4%) , 2.54/64(0.3%)
Peaks not found: chem shift/row (% of total intensity)
2.169/56(4.9%) , 2.558/71.5(3.5%) , 2.558/58(3.5%) , 2.966/46.5(2%) , 2.966/82.5(2%) , 2.983/82(1.9%) , 2.983/46.5(1.9%) , 2.977/82(1.6%) , 2.977/47.5(1.6%) , 2.976/82(1.6%) , 2.976/47.5(1.6%) , 2.963/47(1.5%) , 2.963/83(1.5%) , 3.305/46.5(1.4%) , 3.305/83.5(1.4%) , 3.317/84(1.3%) , 3.317/46(1.3%) , 2.966/52.5(0.8%) , 2.966/75.5(0.7%) , 2.558/91(0.7%) , 2.558/39(0.7%) , 2.964/46(0.4%) , 2.964/83.5(0.4%)

Asparagine (library entry number =72)
Hit ratio(% of total spectral intensity for metabolite): 90.59% (18 of 29 peaks were found)
Peaks found: chem shift/row (% of total intensity)
4.004/50(10.3%) , 4.004/80(10.3%) , 4.004/61(8.8%) , 4.004/69(8.8%) , 2.862/53(5.7%) , 2.862/77(5.7%) , 2.862/34(5.6%) , 2.862/96(5.6%) , 2.954/49(5.5%) , 2.954/81(5.5%) , 2.954/37(5.2%) , 2.954/93(5.2%) , 2.936/65(2.1%) , 2.949/65(1.4%) , 2.905/96.5(1.4%) , 2.905/33.5(1.4%) , 2.905/34(1.2%) , 2.905/96(1.2%)
Peaks not found: chem shift/row (% of total intensity)
2.86/64.5(1.9%) , 2.884/64.5(1.2%) , 2.884/65.5(1.2%) , 2.905/112(0.8%) , 2.905/18(0.8%) , 2.905/112(0.6%) , 2.905/18(0.6%) , 2.876/52(0.6%) , 2.876/78(0.6%) , 2.936/127(0.5%) , 2.936/4(0.4%)

Glucosamine-6-phosphate (library entry number =173)
Hit ratio(% of total spectral intensity for metabolite): 65.39% (17 of 29 peaks were found)
Peaks found: chem shift/row (% of total intensity)
3.883/65(8.1%) , 3.655/65(7%) , 3.632/65(6.4%) , 3.598/77(4.5%) , 3.598/53(4.5%) , 2.972/51.5(3.8%) , 2.972/78(3.8%) , 2.972/51.5(3.8%) , 2.972/78(3.8%) , 4.004/61(3.3%) , 4.004/69(3.3%) , 3.284/74(2.9%) , 3.284/56(2.9%) , 3.632/41(2.8%) , 3.632/88.5(2.8%) , 2.954/51.5(1.7%) , 3.367/65(0.2%)
Peaks not found: chem shift/row (% of total intensity)
3.883/40(5.4%) , 3.883/90(5.4%) , 5.435/60(4.3%) , 5.435/70(4.3%) , 3.655/89.5(3.2%) , 3.655/40.5(3.2%) , 3.284/46.5(2.8%) , 3.284/83(2.8%) , 2.954/78(1.7%) , 4.026/70(1.1%) , 4.069/55(0.3%) , 4.069/75(0.3%)

Leucine (library entry number =77)
Hit ratio(% of total spectral intensity for metabolite): 81.99% (8 of 37 peaks were found)
Peaks found: chem shift/row (% of total intensity)
0.971/57(18.4%) , 0.971/73(18.4%) , 0.96/57(14.8%) , 0.96/73(14.8%) , 3.745/47(7.2%) , 3.745/83(7.2%) , 1.014/73.5(0.6%) , 1.014/56(0.6%)
Peaks not found: chem shift/row (% of total intensity)
1.682/65(1.6%) , 0.96/64.5(1.4%) , 1.749/65(1%) , 0.971/65(0.9%) , 1.714/51.5(0.8%) , 1.711/41(0.8%) , 1.702/64.5(0.7%) , 1.714/39.5(0.7%) , 1.714/90.5(0.7%) , 3.745/60.5(0.7%) , 3.745/69(0.7%) , 1.714/4(0.7%) , 1.714/125(0.7%) , 1.722/73.5(0.6%) , 1.722/56.5(0.6%) , 1.711/4(0.5%) , 1.711/125(0.5%) , 1.714/43(0.5%) , 1.714/87.5(0.5%) , 1.714/55.5(0.5%) , 1.714/74.5(0.5%) , 1.711/51(0.5%) , 1.711/79(0.5%) , 1.714/23(0.3%) , 1.714/107.5(0.3%) , 1.714/61.5(0.3%) , 1.714/68(0.3%) , 1.711/74(0.3%) , 1.711/55.5(0.3%)

Malic acid (library entry number =132)
Hit ratio(% of total spectral intensity for metabolite): 42.7% (16 of 71 peaks were found)
Peaks found: chem shift/row (% of total intensity)
2.676/87(4.9%) , 2.676/43(4.9%) , 2.676/87(4.8%) , 2.676/43(4.8%) , 2.676/48(4.6%) , 2.676/82(4.6%) , 2.676/48(4.6%) , 2.676/82(4.6%) , 2.356/51.5(1.4%) , 2.356/78.5(1.4%) , 4.32/65(0.5%) , 4.32/64.5(0.4%) , 4.32/65.5(0.4%) , 4.32/56(0.2%) , 4.32/74(0.2%) , 2.356/90.5(0.2%)
Peaks not found: chem shift/row (% of total intensity)
2.378/85(3.8%) , 2.378/45(3.8%) , 2.368/98(3.7%) , 2.368/32(3.7%) , 2.358/45(3.6%) , 2.358/85(3.6%) , 2.368/58(3.6%) , 2.368/72(3.6%) , 4.307/74(1.8%) , 4.307/56(1.8%) , 2.384/78(1.6%) , 2.384/52(1.6%) , 4.307/48(1.6%) , 4.307/82(1.6%) , 2.384/84(1.1%) , 2.384/46(1.1%) , 2.356/46.5(0.9%) , 2.356/83.5(0.9%) , 2.368/38(0.8%) , 2.368/92(0.8%) , 2.368/77(0.8%) , 2.368/53(0.8%) , 2.358/90(0.7%) , 2.358/40(0.7%) , 2.378/40(0.7%) , 2.378/90(0.7%) , 2.358/51(0.7%) , 2.358/79(0.7%) , 2.691/65(0.7%) , 2.368/45(0.5%) , 2.368/84.5(0.5%) , 2.394/64.5(0.4%) , 2.691/45.5(0.4%) , 2.691/84.5(0.4%) , 2.378/59(0.3%) , 2.378/71(0.3%) , 2.358/71(0.3%) , 2.358/58.5(0.3%) , 2.384/39.5(0.2%) , 2.384/91(0.2%) , 2.358/32(0.2%) , 2.358/97.5(0.2%) , 2.378/98(0.2%) , 2.378/32(0.2%) , 2.356/39(0.2%) , 4.32/48(0.2%) , 4.32/82(0.2%) , 2.394/45.5(0.1%) , 2.394/83.5(0.1%) , 4.32/81.5(0.1%) , 4.32/48(0.1%) , 2.394/50.5(0.1%) , 2.394/79(0.1%) , 2.394/53.5(0.1%) , 2.394/76.5(0.1%)

Fructose (library entry number =5)
Hit ratio(% of total spectral intensity for metabolite): 50.62% (9 of 27 peaks were found)
Peaks found: chem shift/row (% of total intensity)
3.569/50(14.6%) , 3.569/80(14.6%) , 3.807/52(7.7%) , 3.807/78(7.7%) , 3.667/65(1.7%) , 3.577/49.5(1.4%) , 3.577/80(1.4%) , 4/65(0.8%) , 3.569/65(0.8%)
Peaks not found: chem shift/row (% of total intensity)
3.72/50(13.4%) , 3.72/80(13.4%) , 3.903/48(2.7%) , 3.903/82(2.7%) , 4.03/49(2.6%) , 4.03/81(2.6%) , 3.903/56(2.4%) , 3.903/74(2.4%) , 3.683/57.5(1.3%) , 3.683/72.5(1.3%) , 3.605/49(1.2%) , 3.605/80.5(1.2%) , 4.119/70(0.6%) , 4.119/60(0.6%) , 3.577/18(0.3%) , 3.577/111.5(0.3%) , 3.569/33.5(0.2%) , 4.04/64.5(0.2%)

Alanine (library entry number =66)
Hit ratio(% of total spectral intensity for metabolite): 100% (6 of 6 peaks were found)
Peaks found: chem shift/row (% of total intensity)
1.485/56(36.1%) , 1.485/74(36.1%) , 3.792/56(10.9%) , 3.792/74(10.9%) , 3.792/93(2.9%) , 3.792/37(2.9%)
Peaks not found: chem shift/row (% of total intensity)


Glycine (library entry number =80)
Hit ratio(% of total spectral intensity for metabolite): 90% (1 of 1 peaks were found)
Peaks found: chem shift/row (% of total intensity)
3.569/65(100%)
Peaks not found: chem shift/row (% of total intensity)


Isoleucine (library entry number =68)
Hit ratio(% of total spectral intensity for metabolite): 75.57% (5 of 22 peaks were found)
Peaks found: chem shift/row (% of total intensity)
0.943/65(20.1%) , 1.014/56(19.2%) , 1.014/74(19.2%) , 0.943/46(8.5%) , 0.943/84(8.5%)
Peaks not found: chem shift/row (% of total intensity)
3.677/60(6.8%) , 3.677/70(6.8%) , 1.263/45(0.9%) , 1.263/85(0.9%) , 1.263/81(0.8%) , 1.263/49(0.8%) , 1.263/27(0.8%) , 1.263/103(0.8%) , 1.263/61(0.8%) , 1.263/69(0.8%) , 1.472/65(0.8%) , 1.472/79(0.6%) , 1.472/51(0.6%) , 1.472/98(0.6%) , 1.472/32(0.6%) , 1.472/44(0.5%) , 1.472/86(0.5%)

Carnitine (library entry number =120)
Hit ratio(% of total spectral intensity for metabolite): 89.72% (2 of 8 peaks were found)
Peaks found: chem shift/row (% of total intensity)
3.225/65(85.7%) , 3.426/65(4.1%)
Peaks not found: chem shift/row (% of total intensity)
2.437/58(2.1%) , 2.437/72(2.1%) , 2.45/73(2%) , 2.45/57(2%) , 3.435/70(1%) , 3.435/60(1%)

N-Acetylaspartate (NAA) (library entry number =86)
Hit ratio(% of total spectral intensity for metabolite): 82.95% (5 of 13 peaks were found)
Peaks found: chem shift/row (% of total intensity)
2.026/65(79.5%) , 2.503/57(0.9%) , 2.503/72(0.9%) , 2.503/32.5(0.9%) , 2.503/97(0.9%)
Peaks not found: chem shift/row (% of total intensity)
2.491/45(2.5%) , 2.491/85(2.5%) , 2.51/45(2.4%) , 2.51/85(2.4%) , 2.691/44(1.8%) , 2.691/86(1.8%) , 2.701/84(1.8%) , 2.701/46(1.8%)

Creatine (library entry number =122)
Hit ratio(% of total spectral intensity for metabolite): 100% (2 of 2 peaks were found)
Peaks found: chem shift/row (% of total intensity)
3.041/65(77.9%) , 3.937/65(22.1%)
Peaks not found: chem shift/row (% of total intensity)


Taurine (library entry number =181)
Hit ratio(% of total spectral intensity for metabolite): 100% (6 of 6 peaks were found)
Peaks found: chem shift/row (% of total intensity)
3.426/65(25.2%) , 3.269/65(19.1%) , 3.426/48(16%) , 3.426/82(16%) , 3.269/48(11.8%) , 3.269/82(11.8%)
Peaks not found: chem shift/row (% of total intensity)


Acetic acid (library entry number =117)
Hit ratio(% of total spectral intensity for metabolite): 90% (1 of 1 peaks were found)
Peaks found: chem shift/row (% of total intensity)
1.925/65(100%)
Peaks not found: chem shift/row (% of total intensity)


Glucose-6-phosphate (library entry number =105)
Hit ratio(% of total spectral intensity for metabolite): 58.11% (15 of 31 peaks were found)
Peaks found: chem shift/row (% of total intensity)
3.501/65(6.9%) , 3.291/53.5(6.1%) , 3.291/76.5(6.1%) , 3.728/65(5.2%) , 3.501/40.5(4.9%) , 3.501/89(4.9%) , 3.367/65(4.4%) , 4.004/69(3.6%) , 4.004/61(3.6%) , 4.004/61(3.6%) , 4.004/69(3.6%) , 3.569/65(2%) , 3.535/41(1.4%) , 3.535/88.5(1.4%) , 3.485/65.5(0.4%)
Peaks not found: chem shift/row (% of total intensity)
3.277/53(5.9%) , 3.277/77(5.9%) , 3.728/40.5(3.8%) , 3.728/89(3.8%) , 3.574/40.5(3.7%) , 3.574/89.5(3.7%) , 3.577/40(3.4%) , 3.577/89.5(3.4%) , 3.577/65(2.7%) , 3.574/65(2%) , 3.574/52.5(0.9%) , 3.574/76.5(0.9%) , 3.577/52.5(0.7%) , 3.577/76.5(0.7%) , 4.05/55(0.1%) , 4.05/74.5(0.1%)

Sucrose-6-phosphate (library entry number =188)
Hit ratio(% of total spectral intensity for metabolite): 46.74% (5 of 24 peaks were found)
Peaks found: chem shift/row (% of total intensity)
3.767/65(29.5%) , 3.809/65(7.9%) , 3.396/65(5.8%) , 3.792/55(1.8%) , 3.792/75(1.8%)
Peaks not found: chem shift/row (% of total intensity)
3.809/89(6.4%) , 3.809/41(6.4%) , 3.396/40(4%) , 3.396/90(4%) , 5.42/60(4%) , 5.42/70(4%) , 3.558/82(3.3%) , 3.558/48(3.3%) , 3.558/73.5(3.1%) , 3.558/56.5(3.1%) , 3.881/52(1.8%) , 3.881/78(1.8%) , 3.792/42(1.7%) , 3.792/88(1.7%) , 3.881/46(1.5%) , 3.881/84(1.5%) , 3.558/52(0.8%) , 3.558/78(0.8%) , 3.792/65(0.3%)

Phosphocreatine (library entry number =114)
Hit ratio(% of total spectral intensity for metabolite): 100% (2 of 2 peaks were found)
Peaks found: chem shift/row (% of total intensity)
3.048/65(80.9%) , 3.951/65(19.1%)
Peaks not found: chem shift/row (% of total intensity)


Valine (library entry number =36)
Hit ratio(% of total spectral intensity for metabolite): 74.04% (4 of 14 peaks were found)
Peaks found: chem shift/row (% of total intensity)
0.994/56(19%) , 0.994/74(19%) , 1.046/56(18%) , 1.046/74(18%)
Peaks not found: chem shift/row (% of total intensity)
3.617/59(10.4%) , 3.617/71(10.4%) , 2.276/59(1%) , 2.276/71(1%) , 2.276/41(0.7%) , 2.276/89(0.7%) , 2.276/53(0.7%) , 2.276/77(0.7%) , 2.276/35(0.2%) , 2.276/95(0.2%)

3-Methylhistidine (library entry number =74)
Hit ratio(% of total spectral intensity for metabolite): 89.26% (9 of 15 peaks were found)
Peaks found: chem shift/row (% of total intensity)
3.74/65(71%) , 3.962/82(5.3%) , 3.962/48(5.3%) , 3.314/52(1.5%) , 3.314/78(1.5%) , 3.263/76(1.2%) , 3.263/54(1.2%) , 8.249/68(1.2%) , 8.249/61.5(1.2%)
Peaks not found: chem shift/row (% of total intensity)
3.962/64(5.1%) , 3.314/93(1.4%) , 3.314/37(1.4%) , 3.263/35(0.9%) , 3.263/95(0.9%) , 7.131/65(0.9%)

Adenosine 5-triphosphate (library entry number =103)
Hit ratio(% of total spectral intensity for metabolite): 84.57% (3 of 4 peaks were found)
Peaks found: chem shift/row (% of total intensity)
8.267/65(63.2%) , 6.147/65(16.9%) , 8.539/65(4.4%)
Peaks not found: chem shift/row (% of total intensity)
6.138/65(15.4%)

Malonyl coenzyme A (library entry number =145)
Hit ratio(% of total spectral intensity for metabolite): 59.17% (7 of 25 peaks were found)
Peaks found: chem shift/row (% of total intensity)
3.551/65(22.9%) , 8.278/65(16.7%) , 3.126/65(12.7%) , 3.999/65(3.1%) , 3.677/65(1.8%) , 2.439/65(1.4%) , 2.659/65(0.6%)
Peaks not found: chem shift/row (% of total intensity)
8.551/65(10%) , 0.724/65(7.2%) , 0.862/65(5.3%) , 6.178/65(4.6%) , 6.164/65(4.2%) , 3.031/65(1.9%) , 3.031/82(1%) , 3.031/48(1%) , 0.737/65(0.9%) , 2.353/65(0.8%) , 3.353/57(0.7%) , 3.353/73(0.7%) , 2.622/65(0.7%) , 2.439/48(0.5%) , 2.439/82(0.5%) , 0.846/65(0.4%) , 3.353/89(0.3%) , 3.353/41(0.3%)

Formic acid (library entry number =148)
Hit ratio(% of total spectral intensity for metabolite): 90% (1 of 1 peaks were found)
Peaks found: chem shift/row (% of total intensity)
8.46/65(100%)
Peaks not found: chem shift/row (% of total intensity)


Uridine-5-diphospho-N-acetylglucosamine (library entry number =171)
Hit ratio(% of total spectral intensity for metabolite): 89.67% (5 of 13 peaks were found)
Peaks found: chem shift/row (% of total intensity)
2.085/65(51.5%) , 7.953/55(11%) , 7.953/75(11%) , 5.976/55(8%) , 5.976/75(8%)
Peaks not found: chem shift/row (% of total intensity)
3.561/65(1.7%) , 3.816/65(1.5%) , 5.976/65(1.3%) , 5.989/65(1.2%) , 3.816/41(1.2%) , 3.816/89(1.2%) , 3.561/89.5(1.1%) , 3.561/40.5(1.1%)

Methyl isobutyric acid (library entry number =198)
Hit ratio(% of total spectral intensity for metabolite): 67.86% (2 of 8 peaks were found)
Peaks found: chem shift/row (% of total intensity)
1.148/56(33.9%) , 1.148/74(33.9%)
Peaks not found: chem shift/row (% of total intensity)
3.702/65(27.6%) , 2.641/65(1.5%) , 2.641/47(1.1%) , 2.641/83(1.1%) , 2.641/101(0.4%) , 2.641/29(0.4%)

Tyrosine (library entry number =208)
Hit ratio(% of total spectral intensity for metabolite): 61.6% (4 of 18 peaks were found)
Peaks found: chem shift/row (% of total intensity)
6.906/76(20.3%) , 6.906/54(20.3%) , 7.198/54(10.5%) , 7.198/76(10.5%)
Peaks not found: chem shift/row (% of total intensity)
3.947/62(7.1%) , 3.947/68(7.1%) , 3.947/48.5(5.5%) , 3.947/81.5(5.5%) , 6.906/47(1.6%) , 6.906/83(1.6%) , 3.057/56(1.5%) , 3.057/74(1.5%) , 3.057/36(1.4%) , 3.057/94(1.4%) , 3.202/90(1%) , 3.202/40(1%) , 3.202/53(1%) , 3.202/77(1%)

Citric acid (library entry number =14)
Hit ratio(% of total spectral intensity for metabolite): 100% (4 of 4 peaks were found)
Peaks found: chem shift/row (% of total intensity)
2.538/46(26.2%) , 2.538/84(26.2%) , 2.669/46(23.8%) , 2.669/84(23.8%)
Peaks not found: chem shift/row (% of total intensity)


Uridine 5-diphosphoglucose (library entry number =165)
Hit ratio(% of total spectral intensity for metabolite): 46.95% (11 of 35 peaks were found)
Peaks found: chem shift/row (% of total intensity)
7.953/75(17.7%) , 7.953/55(17.7%) , 3.787/65(3.8%) , 3.473/65(2.6%) , 3.792/55(1%) , 3.792/75(1%) , 3.546/48(0.7%) , 3.546/82(0.7%) , 3.546/48(0.7%) , 3.546/56(0.6%) , 3.546/73(0.6%)
Peaks not found: chem shift/row (% of total intensity)
5.985/75(13.3%) , 5.985/55(13.3%) , 3.787/41(3%) , 3.787/89(3%) , 3.473/89(2.1%) , 3.473/40.5(2.1%) , 5.995/65(1.9%) , 3.87/46(1.2%) , 3.87/83(1.2%) , 5.6/60.5(1.2%) , 5.6/69.5(1.2%) , 5.614/60.5(1.2%) , 5.614/69.5(1.2%) , 5.995/55(1%) , 5.995/75(1%) , 5.985/64.5(0.7%) , 3.552/56.5(0.7%) , 3.552/73.5(0.7%) , 3.552/48(0.7%) , 3.552/81.5(0.7%) , 3.792/42.5(0.3%) , 3.792/87.5(0.3%) , 3.87/51.5(0.3%) , 3.87/78.5(0.3%)

Creatinine (library entry number =29)
Hit ratio(% of total spectral intensity for metabolite): 69.86% (1 of 3 peaks were found)
Peaks found: chem shift/row (% of total intensity)
3.048/65(69.9%)
Peaks not found: chem shift/row (% of total intensity)
4.065/66(15.1%) , 4.065/64(15.1%)

Methionine (library entry number =82)
Hit ratio(% of total spectral intensity for metabolite): 95.05% (4 of 7 peaks were found)
Peaks found: chem shift/row (% of total intensity)
2.143/65(80.1%) , 2.648/65(6%) , 2.648/84(4.4%) , 2.648/46(4.4%)
Peaks not found: chem shift/row (% of total intensity)
3.863/81(1.7%) , 3.863/49(1.7%) , 3.863/65(1.5%)

Uridine 5-diphosphate (library entry number =182)
Hit ratio(% of total spectral intensity for metabolite): 53.57% (4 of 10 peaks were found)
Peaks found: chem shift/row (% of total intensity)
5.976/55(18.7%) , 5.976/75(18.7%) , 5.976/55.5(8.1%) , 5.976/74.5(8.1%)
Peaks not found: chem shift/row (% of total intensity)
7.997/75(20%) , 7.997/55(20%) , 5.976/65(2.9%) , 5.976/64.5(2.1%) , 8.114/54.5(0.6%) , 8.114/75(0.6%)

Methanol (library entry number =202)
Hit ratio(% of total spectral intensity for metabolite): 90% (1 of 1 peaks were found)
Peaks found: chem shift/row (% of total intensity)
3.367/65(100%)
Peaks not found: chem shift/row (% of total intensity)


Succinic acid (library entry number =152)
Hit ratio(% of total spectral intensity for metabolite): 90% (1 of 1 peaks were found)
Peaks found: chem shift/row (% of total intensity)
2.409/65(100%)
Peaks not found: chem shift/row (% of total intensity)


N-Acetylalanine (library entry number =85)
Hit ratio(% of total spectral intensity for metabolite): 100% (3 of 3 peaks were found)
Peaks found: chem shift/row (% of total intensity)
2.011/65(65.9%) , 1.334/56(17%) , 1.334/74(17%)
Peaks not found: chem shift/row (% of total intensity)


Pyruvic acid (library entry number =101)
Hit ratio(% of total spectral intensity for metabolite): 90% (1 of 1 peaks were found)
Peaks found: chem shift/row (% of total intensity)
2.372/65(100%)
Peaks not found: chem shift/row (% of total intensity)


N-Acetylneuraminic acid (library entry number =193)
Hit ratio(% of total spectral intensity for metabolite): 73.89% (10 of 27 peaks were found)
Peaks found: chem shift/row (% of total intensity)
2.061/65(59.8%) , 3.624/58(2%) , 3.624/72(2%) , 3.85/53(1.9%) , 3.85/77(1.9%) , 3.991/51.5(1.8%) , 3.991/78.5(1.8%) , 3.767/65(1.4%) , 3.767/49(0.7%) , 3.767/81(0.7%)
Peaks not found: chem shift/row (% of total intensity)
2.046/65(5.9%) , 3.624/42(1.8%) , 3.624/88(1.8%) , 1.83/65(1.7%) , 2.238/65(1.7%) , 3.85/46(1.5%) , 3.85/84(1.5%) , 2.222/55(1.3%) , 2.222/75(1.3%) , 1.83/96(1.1%) , 1.83/34(1.1%) , 2.222/88(1%) , 2.222/42(1%) , 3.767/58.5(0.9%) , 3.767/71.5(0.9%) , 3.767/88(0.7%) , 3.767/42(0.7%)

Uridine-5-diphosphogalactose (library entry number =189)
Hit ratio(% of total spectral intensity for metabolite): 42.78% (12 of 53 peaks were found)
Peaks found: chem shift/row (% of total intensity)
7.953/55(18.6%) , 7.953/75(18.6%) , 3.75/65(1.7%) , 3.736/57(0.7%) , 3.736/72.5(0.7%) , 3.736/56.5(0.5%) , 3.736/73.5(0.5%) , 3.736/72(0.5%) , 3.786/46(0.2%) , 3.786/83.5(0.2%) , 3.728/65(0.2%) , 3.736/43.5(0.2%)
Peaks not found: chem shift/row (% of total intensity)
5.985/55(15.3%) , 5.985/75(15.3%) , 3.924/82(1.7%) , 3.924/48(1.7%) , 5.652/70(1.6%) , 5.652/60(1.6%) , 3.924/56(1.5%) , 3.924/74(1.5%) , 5.637/60.5(1.5%) , 5.637/69.5(1.5%) , 4.041/65(1.2%) , 4.381/60.5(0.8%) , 4.381/69.5(0.8%) , 5.985/64.5(0.6%) , 3.75/81(0.6%) , 3.75/48.5(0.6%) , 3.815/83(0.6%) , 3.815/47(0.6%) , 4.381/65(0.5%) , 3.822/82.5(0.5%) , 3.822/47(0.5%) , 3.815/73(0.5%) , 3.815/56.5(0.5%) , 3.822/56.5(0.5%) , 3.822/73(0.5%) , 3.768/59(0.4%) , 3.768/71(0.4%) , 3.736/85.5(0.3%) , 3.736/44.5(0.3%) , 3.76/55(0.3%) , 3.76/75(0.3%) , 3.75/35(0.3%) , 3.75/94.5(0.3%) , 3.768/40(0.2%) , 3.768/89.5(0.2%) , 3.76/83(0.2%) , 3.778/51.5(0.2%) , 3.778/78.5(0.2%) , 3.76/65(0.2%) , 3.76/44.5(0.2%) , 3.736/85(0.2%)

Pyroglutamic acid (library entry number =127)
Hit ratio(% of total spectral intensity for metabolite): 57.26% (11 of 80 peaks were found)
Peaks found: chem shift/row (% of total intensity)
2.409/65(11.4%) , 2.409/65(9.9%) , 2.409/86(8.8%) , 2.409/44(8.8%) , 2.409/86(7.5%) , 2.409/44(7.5%) , 4.187/61(0.8%) , 4.187/69(0.8%) , 4.187/84(0.8%) , 4.187/46(0.8%) , 2.061/65(0.2%)
Peaks not found: chem shift/row (% of total intensity)
2.038/75(2%) , 2.038/55(2%) , 2.51/71(1.9%) , 2.51/59(1.9%) , 2.51/38(1.7%) , 2.51/92(1.7%) , 2.038/63.5(1.5%) , 2.038/66.5(1.5%) , 2.038/42(1.5%) , 2.038/88(1.5%) , 2.51/17(1.1%) , 2.51/112(1.1%) , 2.038/22(0.9%) , 2.038/108(0.9%) , 2.39/65(0.9%) , 2.51/80(0.9%) , 2.51/49.5(0.9%) , 2.038/96(0.8%) , 2.038/34(0.8%) , 2.03/64(0.7%) , 2.03/66(0.7%) , 2.525/54(0.6%) , 2.525/75(0.6%) , 2.501/48(0.6%) , 2.501/81.5(0.6%) , 2.499/65(0.5%) , 2.501/65(0.5%) , 2.501/62(0.4%) , 2.501/68(0.4%) , 2.499/48(0.4%) , 2.499/81.5(0.4%) , 2.496/75(0.4%) , 2.496/55(0.4%) , 2.519/48.5(0.4%) , 2.519/81.5(0.4%) , 2.494/75.5(0.4%) , 2.494/54.5(0.4%) , 2.03/48(0.4%) , 2.03/82(0.4%) , 2.499/75.5(0.4%) , 2.499/54.5(0.4%) , 2.519/65(0.4%) , 2.519/63(0.4%) , 2.519/67(0.4%) , 2.03/71(0.3%) , 2.03/59(0.3%) , 2.03/46(0.3%) , 2.03/84(0.3%) , 2.501/59(0.3%) , 2.501/71(0.3%) , 2.501/75(0.3%) , 2.501/55(0.3%) , 2.519/54.5(0.3%) , 2.519/75(0.3%) , 2.03/29.5(0.2%) , 2.03/100.5(0.2%) , 2.501/101.5(0.2%) , 2.501/28(0.2%) , 2.496/48(0.2%) , 2.496/82(0.2%) , 2.03/55(0.2%) , 2.03/75(0.2%) , 2.519/28(0.2%) , 2.519/101(0.2%) , 2.525/68.5(0.2%) , 2.525/62(0.2%) , 2.525/65(0.1%) , 2.501/35.5(0.1%) , 2.501/94.5(0.1%)

Propionic acid (library entry number =154)
Hit ratio(% of total spectral intensity for metabolite): 91.37% (5 of 7 peaks were found)
Peaks found: chem shift/row (% of total intensity)
1.06/65(33.9%) , 1.06/45(14.4%) , 1.06/85(14.4%) , 2.187/55(14.3%) , 2.187/75(14.3%)
Peaks not found: chem shift/row (% of total intensity)
2.187/94(4.3%) , 2.187/36(4.3%)

Ornithine (library entry number =79)
Hit ratio(% of total spectral intensity for metabolite): 58.34% (4 of 23 peaks were found)
Peaks found: chem shift/row (% of total intensity)
3.063/65(25.1%) , 3.787/65(17.4%) , 3.787/49(7.9%) , 3.787/81(7.9%)
Peaks not found: chem shift/row (% of total intensity)
3.063/84(16.7%) , 3.063/46(16.7%) , 1.949/65(0.9%) , 1.836/103(0.8%) , 1.836/27(0.8%) , 1.946/53(0.6%) , 1.946/78(0.5%) , 1.841/62(0.5%) , 1.841/68(0.5%) , 1.949/31(0.5%) , 1.949/40(0.4%) , 1.946/41(0.4%) , 1.946/40(0.4%) , 1.946/100(0.4%) , 1.946/31(0.4%) , 1.949/53(0.3%) , 1.949/77(0.3%) , 1.949/72(0.3%) , 1.949/57(0.3%)

Adenosine 5-monophosphate (library entry number =107)
Hit ratio(% of total spectral intensity for metabolite): 56.4% (2 of 4 peaks were found)
Peaks found: chem shift/row (% of total intensity)
8.265/65(43.4%) , 6.147/65(13%)
Peaks not found: chem shift/row (% of total intensity)
8.586/65(30%) , 6.134/65(13.6%)

Pantothenic acid (library entry number =99)
Hit ratio(% of total spectral intensity for metabolite): 50.03% (5 of 15 peaks were found)
Peaks found: chem shift/row (% of total intensity)
0.898/65(24.2%) , 2.427/65(8.5%) , 3.992/65(8.4%) , 3.525/79(4.5%) , 3.525/51(4.5%)
Peaks not found: chem shift/row (% of total intensity)
0.934/65(20.8%) , 3.404/79(6.9%) , 3.404/51(6.9%) , 2.427/47.5(3.5%) , 2.427/82.5(3.5%) , 3.447/72.5(2.6%) , 3.447/57.5(2.6%) , 3.447/40(1.3%) , 3.447/90(1.3%) , 3.447/65(0.3%)

Betaine (library entry number =24)
Hit ratio(% of total spectral intensity for metabolite): 100% (2 of 2 peaks were found)
Peaks found: chem shift/row (% of total intensity)
3.269/65(94.3%) , 3.9/65(5.7%)
Peaks not found: chem shift/row (% of total intensity)


Hypotaurine (library entry number =129)
Hit ratio(% of total spectral intensity for metabolite): 66.94% (4 of 6 peaks were found)
Peaks found: chem shift/row (% of total intensity)
3.367/65(24.8%) , 2.659/65(19.1%) , 2.659/47.5(11.5%) , 2.659/82.5(11.5%)
Peaks not found: chem shift/row (% of total intensity)
3.367/48(16.5%) , 3.367/82(16.5%)

Glutathione (oxidised) (library entry number =91)
Hit ratio(% of total spectral intensity for metabolite): 51.32% (17 of 50 peaks were found)
Peaks found: chem shift/row (% of total intensity)
3.787/65(15.8%) , 3.787/81(5.7%) , 3.787/49(5.7%) , 2.164/57(3.7%) , 2.164/73(3.7%) , 2.516/65(2.3%) , 2.516/65(2.1%) , 2.565/65(2%) , 2.54/65(2%) , 2.164/37(1.8%) , 2.164/93(1.8%) , 3.809/64.5(1.2%) , 3.797/64.5(1.2%) , 3.778/64.5(1.1%) , 3.787/64.5(1%) , 2.565/103.5(0.2%) , 2.565/27(0.2%)
Peaks not found: chem shift/row (% of total intensity)
2.971/47(4.1%) , 2.971/83(4.1%) , 3.306/47(3.7%) , 3.306/83(3.7%) , 3.317/47(3.4%) , 3.317/83(3.4%) , 2.991/47(3.3%) , 2.991/83(3.3%) , 5.716/65(1.9%) , 2.54/76(1.6%) , 2.54/54(1.6%) , 2.54/45(1.3%) , 2.54/85(1.3%) , 2.565/45(1.2%) , 2.565/85(1.2%) , 2.516/45(1.2%) , 2.516/85(1.2%) , 2.516/45(1.1%) , 2.516/85(1.1%) , 2.54/33(0.9%) , 2.54/97(0.9%) , 2.54/13.5(0.4%) , 2.54/116(0.4%) , 2.498/62(0.3%) , 2.498/68(0.3%) , 2.515/61.5(0.2%) , 2.515/68.5(0.2%) , 2.516/103(0.2%) , 2.516/26(0.2%) , 2.54/61(0.2%) , 2.54/69(0.2%) , 2.524/61(0.2%) , 2.524/69(0.2%)

scyllo-Inositol (library entry number =54)
Hit ratio(% of total spectral intensity for metabolite): 90% (1 of 1 peaks were found)
Peaks found: chem shift/row (% of total intensity)
3.36/65(100%)
Peaks not found: chem shift/row (% of total intensity)


Acetylcholine (library entry number =22)
Hit ratio(% of total spectral intensity for metabolite): 100% (2 of 2 peaks were found)
Peaks found: chem shift/row (% of total intensity)
3.225/65(57.1%) , 2.152/65(42.9%)
Peaks not found: chem shift/row (% of total intensity)


Adenosine 5-diphosphate (library entry number =115)
Hit ratio(% of total spectral intensity for metabolite): 79.34% (3 of 5 peaks were found)
Peaks found: chem shift/row (% of total intensity)
8.267/65(51.9%) , 6.147/65(21.7%) , 8.539/65(5.7%)
Peaks not found: chem shift/row (% of total intensity)
6.154/65(18.5%) , 8.587/65(2.2%)

Glycolic acid (library entry number =53)
Hit ratio(% of total spectral intensity for metabolite): 90% (1 of 1 peaks were found)
Peaks found: chem shift/row (% of total intensity)
3.951/65(100%)
Peaks not found: chem shift/row (% of total intensity)


Suberic acid (library entry number =65)
Hit ratio(% of total spectral intensity for metabolite): 71.52% (3 of 15 peaks were found)
Peaks found: chem shift/row (% of total intensity)
2.177/84(26.9%) , 2.177/46(26.9%) , 2.177/65(17.7%)
Peaks not found: chem shift/row (% of total intensity)
1.31/65(10.7%) , 1.31/46(3.9%) , 1.31/84(3.9%) , 1.552/65(1.8%) , 1.552/84(1.4%) , 1.552/46(1.4%) , 1.31/52(1.4%) , 1.31/78(1.4%) , 1.552/103(0.7%) , 1.552/27(0.7%) , 1.552/58(0.6%) , 1.552/72(0.6%)

N-Acetylaspartylglutamate (NAAG) (library entry number =190)
Hit ratio(% of total spectral intensity for metabolite): 77.48% (4 of 13 peaks were found)
Peaks found: chem shift/row (% of total intensity)
2.061/65(68.2%) , 1.925/65(3.8%) , 2.538/85(2.8%) , 2.538/45(2.8%)
Peaks not found: chem shift/row (% of total intensity)
2.207/65(3.7%) , 2.524/45(2.9%) , 2.524/85(2.9%) , 2.742/85(2.3%) , 2.742/44.5(2.3%) , 2.752/85.5(2.2%) , 2.752/44(2.2%) , 2.207/86(2%) , 2.207/44(2%)

b-Alanine (library entry number =2)
Hit ratio(% of total spectral intensity for metabolite): 70.14% (4 of 6 peaks were found)
Peaks found: chem shift/row (% of total intensity)
3.184/65(33%) , 2.562/65(19.3%) , 2.562/48(8.9%) , 2.562/82(8.9%)
Peaks not found: chem shift/row (% of total intensity)
3.184/48(14.9%) , 3.184/82(14.9%)

Oxaloacetic acid (library entry number =159)
Hit ratio(% of total spectral intensity for metabolite): 90% (1 of 1 peaks were found)
Peaks found: chem shift/row (% of total intensity)
2.372/65(100%)
Peaks not found: chem shift/row (% of total intensity)


Ethylenediaminetetraacetic acid (EDTA) (library entry number =140)
Hit ratio(% of total spectral intensity for metabolite): 100% (2 of 2 peaks were found)
Peaks found: chem shift/row (% of total intensity)
3.655/65(73.8%) , 3.269/65(26.2%)
Peaks not found: chem shift/row (% of total intensity)


N-Acetylmethionine (library entry number =137)
Hit ratio(% of total spectral intensity for metabolite): 65.03% (1 of 2 peaks were found)
Peaks found: chem shift/row (% of total intensity)
2.115/65(65%)
Peaks not found: chem shift/row (% of total intensity)
2.039/65(35%)

Porphobilinogen (library entry number =170)
Hit ratio(% of total spectral intensity for metabolite): 60.32% (2 of 8 peaks were found)
Peaks found: chem shift/row (% of total intensity)
3.413/65(40.6%) , 4.159/65(19.7%)
Peaks not found: chem shift/row (% of total intensity)
2.401/45.5(10.2%) , 2.401/84.5(10.2%) , 2.401/64.5(6.4%) , 2.66/85(5.2%) , 2.66/45(5.2%) , 2.66/65(2.5%)

________________________________________________________________________________________________________________

Table 3.  Information to help in the interpretation of the pJRES graphical output of the analysis.
For each peak in the estimate pJRES spectrum (visible in yellow in the associated graphical output file) is given
the chemical shift, intensity and contributing metabolites with percentage contributions.
This table is ordered by intensity, with the most intense estimated pJRES peak detailed first.

Chemical shift	Intensity of estimated pJRES	Contributing metabolites/percentages
3.232	0.202	Glycerophosphorylcholine(88.1%); Phosphoethanolamine(8.5%); Carnitine(3.3%); Acetylcholine(0.1%); Betaine(0%); 
1.332	0.09639	Lactic acid(98.9%); N-Acetylalanine(1.1%); 
3.632	0.04942	myo-Inositol(99%); Glucosamine-6-phosphate(0.7%); Valine(0.2%); N-Acetylneuraminic acid(0%); Glycine(0%); Ethylenediaminetetraacetic acid (EDTA)(0%); Methyl isobutyric acid(0%); 
3.292	0.04121	myo-Inositol(96.5%); Glucose-6-phosphate(1.5%); Glycerophosphorylcholine(1.4%); Glucosamine-6-phosphate(0.3%); Taurine(0.2%); Carnitine(0.1%); Betaine(0.1%); Glutathione (oxidised)(0%); Methanol(0%); Acetylcholine(0%); Ethylenediaminetetraacetic acid (EDTA)(0%); scyllo-Inositol(0%); 
3.547	0.03974	myo-Inositol(89.9%); Malonyl coenzyme A(8.3%); Fructose(0.9%); Glycine(0.7%); Uridine 5-diphosphoglucose(0.1%); Sucrose-6-phosphate(0%); 
3.567	0.02993	Glycine(74.4%); Fructose(18.8%); myo-Inositol(4.9%); Glucose-6-phosphate(0.9%); Uridine-5-diphospho-N-acetylglucosamine(0.4%); Malonyl coenzyme A(0.4%); Sucrose-6-phosphate(0.2%); 
3.767	0.02786	Citrulline(92.1%); Glutamine(4.1%); Sucrose-6-phosphate(2.8%); N-Acetylneuraminic acid(0.6%); Alanine(0.2%); Uridine-5-diphosphogalactose(0.1%); Glutathione (oxidised)(0.1%); Glutathione (reduced)(0%); 3-Methylhistidine(0%); Methyl isobutyric acid(0%); 
3.782	0.02001	Glutathione (reduced)(51.2%); Glutamine(41.8%); Alanine(3.7%); Uridine 5-diphosphoglucose(1.4%); Glutathione (oxidised)(0.7%); Citrulline(0.5%); Ornithine(0.3%); Sucrose-6-phosphate(0.3%); Uridine-5-diphosphogalactose(0%); 
1.927	0.01963	Acetic acid(99.9%); N-Acetylaspartylglutamate (NAAG)(0.1%); N-Acetylmethionine(0%); 
3.042	0.01861	Creatine(86.9%); Creatinine(6.6%); Phosphocreatine(6.2%); Malonyl coenzyme A(0.2%); Ornithine(0%); 
1.147	0.01669	Methyl isobutyric acid(100%); 
2.027	0.01461	N-Acetylaspartate (NAA)(99.3%); N-Acetylalanine(0.4%); N-Acetylneuraminic acid(0.1%); Pyroglutamic acid(0.1%); N-Acetylmethionine(0.1%); N-Acetylaspartylglutamate (NAAG)(0%); Acetylcholine(0%); 
4.122	0.01451	Lactic acid(99%); Fructose(1%); 
1.487	0.01415	Alanine(100%); 
3.992	0.01398	Phosphoethanolamine(91.5%); Asparagine(2.9%); Malonyl coenzyme A(2%); Glucose-6-phosphate(1.9%); Pantothenic acid(0.9%); N-Acetylneuraminic acid(0.9%); Fructose(0%); Glucosamine-6-phosphate(0%); Glycolic acid(0%); 
0.9423	0.01198	Isoleucine(97.2%); Leucine(2%); Pantothenic acid(0.7%); Valine(0%); 
3.982	0.01162	Phosphoethanolamine(99.3%); Glucose-6-phosphate(0.2%); Pantothenic acid(0.2%); Malonyl coenzyme A(0.1%); N-Acetylneuraminic acid(0.1%); Asparagine(0%); Glycolic acid(0%); 
1.012	0.01149	Isoleucine(96.8%); Valine(2.4%); Leucine(0.8%); Propionic acid(0%); 
4.072	0.01146	myo-Inositol(98.6%); Creatinine(1.1%); Glucosamine-6-phosphate(0.3%); 
2.457	0.01051	Glutamine(88.8%); Carnitine(11.1%); Succinic acid(0.1%); Pyroglutamic acid(0%); 
3.427	0.01022	Taurine(80%); Carnitine(19.9%); Methanol(0%); Porphobilinogen(0%); scyllo-Inositol(0%); Pantothenic acid(0%); 
4.002	0.01013	Asparagine(64.8%); Phosphoethanolamine(15.3%); Glucosamine-6-phosphate(7.5%); Malonyl coenzyme A(6.3%); Fructose(3.5%); Glucose-6-phosphate(2.4%); Pantothenic acid(0.1%); N-Acetylneuraminic acid(0%); Glycolic acid(0%); 
2.367	0.01	Malic acid(79.7%); Pyruvic acid(18.4%); Oxaloacetic acid(1.7%); Succinic acid(0.1%); 
3.152	0.009917	Citrulline(97.1%); Glycerophosphorylcholine(2.7%); Carnitine(0.2%); Malonyl coenzyme A(0.1%); Acetylcholine(0%); b-Alanine(0%); 
2.677	0.00978	Malic acid(96.1%); Citric acid(3.6%); N-Acetylaspartate (NAA)(0.2%); Hypotaurine(0%); 
3.267	0.009136	Taurine(55.2%); Glycerophosphorylcholine(22.9%); Betaine(15.5%); myo-Inositol(2.6%); Carnitine(1.3%); Glucose-6-phosphate(1.1%); Ethylenediaminetetraacetic acid (EDTA)(0.8%); 3-Methylhistidine(0.5%); Acetylcholine(0.1%); scyllo-Inositol(0%); 
2.137	0.008006	Glutamine(77.7%); Methionine(21.8%); Acetylcholine(0.4%); N-Acetylneuraminic acid(0.1%); N-Acetylmethionine(0%); Uridine-5-diphospho-N-acetylglucosamine(0%); 
3.702	0.007905	Methyl isobutyric acid(96%); Fructose(3.7%); Isoleucine(0.3%); Ethylenediaminetetraacetic acid (EDTA)(0%); 
0.9923	0.006203	Valine(93.3%); Isoleucine(4.8%); Leucine(1.9%); 
3.742	0.0061	3-Methylhistidine(76.6%); Leucine(21.9%); Methyl isobutyric acid(0.5%); Sucrose-6-phosphate(0.4%); Fructose(0.3%); Uridine-5-diphosphogalactose(0.2%); Glutathione (oxidised)(0%); Ethylenediaminetetraacetic acid (EDTA)(0%); 
3.722	0.00594	Fructose(93%); Glucose-6-phosphate(3.3%); Methyl isobutyric acid(2%); 3-Methylhistidine(1.5%); Uridine-5-diphosphogalactose(0.1%); Ethylenediaminetetraacetic acid (EDTA)(0%); 
2.167	0.005686	Glutathione (reduced)(96%); Methionine(1.5%); Glutathione (oxidised)(1.1%); Suberic acid(0.5%); Acetylcholine(0.4%); Propionic acid(0.4%); Glutamine(0.2%); N-Acetylmethionine(0%); N-Acetylneuraminic acid(0%); 
2.407	0.005621	Succinic acid(79.1%); Glutamine(10.5%); Carnitine(5.2%); Pyroglutamic acid(4.7%); Pyruvic acid(0.2%); Porphobilinogen(0.1%); Malic acid(0.1%); Pantothenic acid(0%); Oxaloacetic acid(0%); 
1.047	0.005429	Valine(96.7%); Propionic acid(1.9%); Isoleucine(1.5%); 
2.952	0.005016	Asparagine(85.1%); Glucosamine-6-phosphate(10%); Glutathione (reduced)(4.9%); 
2.437	0.004994	Carnitine(45.6%); Glutamine(43.4%); Malonyl coenzyme A(10.1%); Succinic acid(0.5%); Pantothenic acid(0.2%); Pyroglutamic acid(0.1%); Pyruvic acid(0%); 
3.937	0.004958	Creatine(97.5%); Tyrosine(1.5%); Phosphocreatine(0.7%); Glycolic acid(0.2%); 
0.9723	0.004834	Leucine(94.2%); Isoleucine(3%); Valine(2.9%); 
3.677	0.004829	Isoleucine(86.6%); Malonyl coenzyme A(8.1%); Fructose(2.9%); Methyl isobutyric acid(2.3%); Ethylenediaminetetraacetic acid (EDTA)(0.1%); Glucosamine-6-phosphate(0%); 
2.357	0.004792	Malic acid(96.2%); Pyruvic acid(2.2%); Malonyl coenzyme A(1.4%); Succinic acid(0.2%); Oxaloacetic acid(0%); 
2.862	0.004752	Asparagine(100%); 
2.087	0.004382	Uridine-5-diphospho-N-acetylglucosamine(98.9%); N-Acetylneuraminic acid(0.6%); N-Acetylaspartate (NAA)(0.2%); Methionine(0.1%); N-Acetylaspartylglutamate (NAAG)(0.1%); N-Acetylmethionine(0%); Acetylcholine(0%); 
3.367	0.004127	Methanol(74.8%); Hypotaurine(8.5%); scyllo-Inositol(7.6%); Glucose-6-phosphate(4.9%); Glycerophosphorylcholine(3.5%); Glucosamine-6-phosphate(0.7%); Malonyl coenzyme A(0%); Acetylcholine(0%); Betaine(0%); 
8.277	0.004042	Malonyl coenzyme A(94.9%); Adenosine 5-triphosphate(4.7%); Adenosine 5-monophosphate(0.2%); Adenosine 5-diphosphate(0.1%); 
3.882	0.003988	Glucosamine-6-phosphate(93%); Sucrose-6-phosphate(6.9%); Betaine(0.1%); 
0.9623	0.003933	Leucine(91.4%); Isoleucine(7.2%); Valine(1.4%); Pantothenic acid(0%); 
3.807	0.003778	Fructose(83.9%); Sucrose-6-phosphate(11.4%); Alanine(3.8%); Uridine-5-diphospho-N-acetylglucosamine(0.7%); Glutathione (oxidised)(0.2%); Uridine-5-diphosphogalactose(0.1%); 
7.952	0.003405	Uridine-5-diphospho-N-acetylglucosamine(55%); Uridine 5-diphosphoglucose(29%); Uridine-5-diphosphogalactose(16%); 
8.462	0.003263	Formic acid(100%); 
3.947	0.003115	Phosphocreatine(48.9%); Tyrosine(29%); Creatine(15.8%); Glycolic acid(6.3%); 
2.557	0.003078	Glutathione (reduced)(94.9%); Citric acid(2.8%); b-Alanine(1.8%); Glutathione (oxidised)(0.5%); N-Acetylaspartylglutamate (NAAG)(0%); 
8.267	0.003009	Adenosine 5-triphosphate(77.7%); Malonyl coenzyme A(10.1%); Adenosine 5-monophosphate(8.3%); Adenosine 5-diphosphate(3.8%); 
3.127	0.002866	Malonyl coenzyme A(97.6%); Glycerophosphorylcholine(2.4%); Acetylcholine(0%); 
4.307	0.0028	Malic acid(100%); 
5.977	0.002506	Uridine-5-diphospho-N-acetylglucosamine(63.2%); Uridine 5-diphosphate(28.1%); Uridine 5-diphosphoglucose(5.7%); Uridine-5-diphosphogalactose(3.1%); 
3.902	0.002433	Fructose(95.6%); Betaine(4.2%); Creatine(0.1%); Glycolic acid(0%); 
8.552	0.0024	Malonyl coenzyme A(100%); Adenosine 5-triphosphate(0%); Adenosine 5-diphosphate(0%); 
2.972	0.002338	Glutathione (reduced)(53.9%); Glucosamine-6-phosphate(30.9%); Asparagine(12.8%); Glutathione (oxidised)(2.4%); Creatine(0%); 
2.537	0.002254	Citric acid(95.3%); Glutathione (reduced)(4.2%); N-Acetylaspartylglutamate (NAAG)(0.3%); Glutathione (oxidised)(0.1%); b-Alanine(0%); 
3.597	0.002228	Glucosamine-6-phosphate(57.4%); Fructose(18.8%); myo-Inositol(15.1%); Glycine(5.4%); Valine(3.1%); Glucose-6-phosphate(0.1%); Ethylenediaminetetraacetic acid (EDTA)(0%); 
1.057	0.002143	Propionic acid(73.3%); Valine(25.3%); Isoleucine(1.4%); 
2.062	0.002043	N-Acetylneuraminic acid(81.4%); N-Acetylaspartylglutamate (NAAG)(12.8%); Uridine-5-diphospho-N-acetylglucosamine(2.8%); N-Acetylaspartate (NAA)(2.8%); N-Acetylalanine(0.1%); Methionine(0.1%); N-Acetylmethionine(0.1%); Acetylcholine(0%); Pyroglutamic acid(0%); 
2.487	0.001979	Glutamine(53.8%); N-Acetylaspartate (NAA)(39.9%); Carnitine(6%); Succinic acid(0.1%); Pyroglutamic acid(0.1%); 
0.7223	0.001868	Malonyl coenzyme A(100%); 
6.907	0.001767	Tyrosine(100%); 
1.262	0.001673	Isoleucine(100%); 
2.642	0.001551	Methyl isobutyric acid(71.3%); Methionine(26.1%); Citric acid(2.2%); Hypotaurine(0.4%); 
0.8623	0.001534	Malonyl coenzyme A(100%); 
5.437	0.001528	Glucosamine-6-phosphate(100%); 
3.317	0.001512	Glutathione (reduced)(61.1%); 3-Methylhistidine(15.7%); Glycerophosphorylcholine(15.4%); myo-Inositol(3.7%); Glutathione (oxidised)(2.9%); Methanol(0.5%); Betaine(0.3%); scyllo-Inositol(0.3%); Acetylcholine(0%); Ethylenediaminetetraacetic acid (EDTA)(0%); 
3.962	0.001404	3-Methylhistidine(87.4%); Phosphocreatine(8.8%); Creatine(2.7%); Glycolic acid(0.9%); Tyrosine(0.2%); 
4.032	0.001264	Fructose(99.8%); Uridine-5-diphosphogalactose(0.2%); 
2.932	0.001243	Asparagine(51.7%); Glutathione (reduced)(48.3%); 
7.197	0.001133	Tyrosine(100%); 
6.177	0.001132	Malonyl coenzyme A(100%); 
2.507	0.00109	N-Acetylaspartate (NAA)(87.9%); Pyroglutamic acid(9.8%); Citric acid(1.5%); Glutathione (oxidised)(0.6%); Succinic acid(0.1%); N-Acetylaspartylglutamate (NAAG)(0%); 
2.187	0.001074	Propionic acid(94%); Methionine(3.8%); Suberic acid(1.9%); Acetylcholine(0.2%); N-Acetylaspartylglutamate (NAAG)(0.1%); N-Acetylmethionine(0%); 
6.162	0.0009317	Malonyl coenzyme A(95%); Adenosine 5-triphosphate(3.4%); Adenosine 5-diphosphate(1.3%); Adenosine 5-monophosphate(0.3%); 
3.502	0.0008577	Glucose-6-phosphate(99.4%); Glycine(0.6%); 
2.902	0.0008263	Asparagine(100%); 
7.997	0.0007923	Uridine 5-diphosphate(100%); 
6.147	0.0007619	Adenosine 5-triphosphate(80%); Adenosine 5-monophosphate(12.3%); Adenosine 5-diphosphate(5.2%); Malonyl coenzyme A(2.6%); 
2.277	0.0007358	Valine(99.6%); Acetylcholine(0.4%); 
3.392	0.0006839	Sucrose-6-phosphate(90.1%); Methanol(4.7%); Taurine(1.9%); Pantothenic acid(1.8%); scyllo-Inositol(1.1%); Hypotaurine(0.3%); Porphobilinogen(0.1%); 
6.137	0.0006561	Adenosine 5-triphosphate(84.8%); Adenosine 5-monophosphate(13.2%); Adenosine 5-diphosphate(1.9%); 
1.712	0.0006546	Leucine(100%); 
1.897	0.0006484	Citrulline(79.8%); Acetic acid(18.7%); N-Acetylaspartylglutamate (NAAG)(1.4%); 
2.997	0.0005949	Glutathione (reduced)(90.5%); Creatine(5.6%); Glutathione (oxidised)(3.6%); Creatinine(0.3%); 
2.837	0.0004859	Asparagine(100%); 
2.887	0.0004763	Asparagine(100%); 
0.8973	0.0003542	Pantothenic acid(100%); 
3.862	0.0003258	Methionine(96.4%); N-Acetylneuraminic acid(2%); Uridine 5-diphosphoglucose(1.5%); 
1.882	0.0003218	Citrulline(89.8%); Acetic acid(10.2%); 
2.207	0.000297	Methionine(78.2%); N-Acetylaspartylglutamate (NAAG)(14.3%); Propionic acid(7%); Acetylcholine(0.4%); Suberic acid(0%); N-Acetylneuraminic acid(0%); N-Acetylmethionine(0%); 
5.417	0.0002868	Sucrose-6-phosphate(100%); 
2.622	0.0002301	Malonyl coenzyme A(97.4%); Citric acid(1.5%); Methionine(0.6%); Methyl isobutyric acid(0.5%); 
8.247	0.0002252	3-Methylhistidine(66.6%); Adenosine 5-triphosphate(24.9%); Malonyl coenzyme A(5.1%); Adenosine 5-monophosphate(2.8%); Adenosine 5-diphosphate(0.7%); 
8.587	0.0002225	Adenosine 5-monophosphate(98%); Adenosine 5-diphosphate(2%); 
3.472	0.0002026	Uridine 5-diphosphoglucose(99.7%); Taurine(0.3%); 
0.7373	0.0002018	Malonyl coenzyme A(100%); 
2.577	0.0001923	Glutathione (reduced)(75.2%); Glutathione (oxidised)(12.9%); Citric acid(10.1%); b-Alanine(1.9%); 
1.682	0.0001613	Leucine(100%); 
2.222	0.0001437	N-Acetylneuraminic acid(96.2%); Methionine(1.8%); Propionic acid(1.2%); N-Acetylaspartylglutamate (NAAG)(0.4%); Acetylcholine(0.3%); 
1.832	0.0001077	N-Acetylneuraminic acid(96.4%); Ornithine(3.6%); 
1.742	0.0001059	Leucine(100%); 
5.612	7.089e-05	Uridine 5-diphosphoglucose(100%); 
7.132	7.015e-05	3-Methylhistidine(100%); 
5.602	7e-05	Uridine 5-diphosphoglucose(100%); 
5.652	5.709e-05	Uridine-5-diphosphogalactose(100%); 
5.637	5.393e-05	Uridine-5-diphosphogalactose(100%); 
2.237	4.342e-05	N-Acetylneuraminic acid(99.3%); Acetylcholine(0.7%); 
4.187	3.127e-05	Pyroglutamic acid(100%); 
4.382	2.638e-05	Uridine-5-diphosphogalactose(100%); 
2.742	2.303e-05	N-Acetylaspartylglutamate (NAAG)(100%); 
8.112	2.292e-05	Uridine 5-diphosphate(100%); 
1.097	2.15e-05	Methyl isobutyric acid(75%); Propionic acid(25%); 
2.752	2.031e-05	N-Acetylaspartylglutamate (NAAG)(100%); 
4.157	1.747e-05	Porphobilinogen(100%); 
1.552	1.603e-05	Suberic acid(100%); 
5.717	1.279e-05	Glutathione (oxidised)(100%); 
1.852	8.306e-06	Acetic acid(100%); 
________________________________________________________________________________________________________________

Table 4.  Information to help in the interpretation of the pJRES graphical output of the analysis.
For each peak in the estimate pJRES spectrum (visible in yellow in the associated graphical output file) is given
the chemical shift, intensity and contributing metabolites with percentage contributions.
This table is ordered by chemical shift, with the estimated pJRES peak having the highest chemical shift detailed first.

Chemical shift	Intensity of estimated pJRES	Contributing metabolites/percentages
8.587	0.0002225	Adenosine 5-monophosphate(98%); Adenosine 5-diphosphate(2%); 
8.552	0.0024	Malonyl coenzyme A(100%); Adenosine 5-triphosphate(0%); Adenosine 5-diphosphate(0%); 
8.462	0.003263	Formic acid(100%); 
8.277	0.004042	Malonyl coenzyme A(94.9%); Adenosine 5-triphosphate(4.7%); Adenosine 5-monophosphate(0.2%); Adenosine 5-diphosphate(0.1%); 
8.267	0.003009	Adenosine 5-triphosphate(77.7%); Malonyl coenzyme A(10.1%); Adenosine 5-monophosphate(8.3%); Adenosine 5-diphosphate(3.8%); 
8.247	0.0002252	3-Methylhistidine(66.6%); Adenosine 5-triphosphate(24.9%); Malonyl coenzyme A(5.1%); Adenosine 5-monophosphate(2.8%); Adenosine 5-diphosphate(0.7%); 
8.112	2.292e-05	Uridine 5-diphosphate(100%); 
7.997	0.0007923	Uridine 5-diphosphate(100%); 
7.952	0.003405	Uridine-5-diphospho-N-acetylglucosamine(55%); Uridine 5-diphosphoglucose(29%); Uridine-5-diphosphogalactose(16%); 
7.197	0.001133	Tyrosine(100%); 
7.132	7.015e-05	3-Methylhistidine(100%); 
6.907	0.001767	Tyrosine(100%); 
6.177	0.001132	Malonyl coenzyme A(100%); 
6.162	0.0009317	Malonyl coenzyme A(95%); Adenosine 5-triphosphate(3.4%); Adenosine 5-diphosphate(1.3%); Adenosine 5-monophosphate(0.3%); 
6.147	0.0007619	Adenosine 5-triphosphate(80%); Adenosine 5-monophosphate(12.3%); Adenosine 5-diphosphate(5.2%); Malonyl coenzyme A(2.6%); 
6.137	0.0006561	Adenosine 5-triphosphate(84.8%); Adenosine 5-monophosphate(13.2%); Adenosine 5-diphosphate(1.9%); 
5.977	0.002506	Uridine-5-diphospho-N-acetylglucosamine(63.2%); Uridine 5-diphosphate(28.1%); Uridine 5-diphosphoglucose(5.7%); Uridine-5-diphosphogalactose(3.1%); 
5.717	1.279e-05	Glutathione (oxidised)(100%); 
5.652	5.709e-05	Uridine-5-diphosphogalactose(100%); 
5.637	5.393e-05	Uridine-5-diphosphogalactose(100%); 
5.612	7.089e-05	Uridine 5-diphosphoglucose(100%); 
5.602	7e-05	Uridine 5-diphosphoglucose(100%); 
5.437	0.001528	Glucosamine-6-phosphate(100%); 
5.417	0.0002868	Sucrose-6-phosphate(100%); 
4.382	2.638e-05	Uridine-5-diphosphogalactose(100%); 
4.307	0.0028	Malic acid(100%); 
4.187	3.127e-05	Pyroglutamic acid(100%); 
4.157	1.747e-05	Porphobilinogen(100%); 
4.122	0.01451	Lactic acid(99%); Fructose(1%); 
4.072	0.01146	myo-Inositol(98.6%); Creatinine(1.1%); Glucosamine-6-phosphate(0.3%); 
4.032	0.001264	Fructose(99.8%); Uridine-5-diphosphogalactose(0.2%); 
4.002	0.01013	Asparagine(64.8%); Phosphoethanolamine(15.3%); Glucosamine-6-phosphate(7.5%); Malonyl coenzyme A(6.3%); Fructose(3.5%); Glucose-6-phosphate(2.4%); Pantothenic acid(0.1%); N-Acetylneuraminic acid(0%); Glycolic acid(0%); 
3.992	0.01398	Phosphoethanolamine(91.5%); Asparagine(2.9%); Malonyl coenzyme A(2%); Glucose-6-phosphate(1.9%); Pantothenic acid(0.9%); N-Acetylneuraminic acid(0.9%); Fructose(0%); Glucosamine-6-phosphate(0%); Glycolic acid(0%); 
3.982	0.01162	Phosphoethanolamine(99.3%); Glucose-6-phosphate(0.2%); Pantothenic acid(0.2%); Malonyl coenzyme A(0.1%); N-Acetylneuraminic acid(0.1%); Asparagine(0%); Glycolic acid(0%); 
3.962	0.001404	3-Methylhistidine(87.4%); Phosphocreatine(8.8%); Creatine(2.7%); Glycolic acid(0.9%); Tyrosine(0.2%); 
3.947	0.003115	Phosphocreatine(48.9%); Tyrosine(29%); Creatine(15.8%); Glycolic acid(6.3%); 
3.937	0.004958	Creatine(97.5%); Tyrosine(1.5%); Phosphocreatine(0.7%); Glycolic acid(0.2%); 
3.902	0.002433	Fructose(95.6%); Betaine(4.2%); Creatine(0.1%); Glycolic acid(0%); 
3.882	0.003988	Glucosamine-6-phosphate(93%); Sucrose-6-phosphate(6.9%); Betaine(0.1%); 
3.862	0.0003258	Methionine(96.4%); N-Acetylneuraminic acid(2%); Uridine 5-diphosphoglucose(1.5%); 
3.807	0.003778	Fructose(83.9%); Sucrose-6-phosphate(11.4%); Alanine(3.8%); Uridine-5-diphospho-N-acetylglucosamine(0.7%); Glutathione (oxidised)(0.2%); Uridine-5-diphosphogalactose(0.1%); 
3.782	0.02001	Glutathione (reduced)(51.2%); Glutamine(41.8%); Alanine(3.7%); Uridine 5-diphosphoglucose(1.4%); Glutathione (oxidised)(0.7%); Citrulline(0.5%); Ornithine(0.3%); Sucrose-6-phosphate(0.3%); Uridine-5-diphosphogalactose(0%); 
3.767	0.02786	Citrulline(92.1%); Glutamine(4.1%); Sucrose-6-phosphate(2.8%); N-Acetylneuraminic acid(0.6%); Alanine(0.2%); Uridine-5-diphosphogalactose(0.1%); Glutathione (oxidised)(0.1%); Glutathione (reduced)(0%); 3-Methylhistidine(0%); Methyl isobutyric acid(0%); 
3.742	0.0061	3-Methylhistidine(76.6%); Leucine(21.9%); Methyl isobutyric acid(0.5%); Sucrose-6-phosphate(0.4%); Fructose(0.3%); Uridine-5-diphosphogalactose(0.2%); Glutathione (oxidised)(0%); Ethylenediaminetetraacetic acid (EDTA)(0%); 
3.722	0.00594	Fructose(93%); Glucose-6-phosphate(3.3%); Methyl isobutyric acid(2%); 3-Methylhistidine(1.5%); Uridine-5-diphosphogalactose(0.1%); Ethylenediaminetetraacetic acid (EDTA)(0%); 
3.702	0.007905	Methyl isobutyric acid(96%); Fructose(3.7%); Isoleucine(0.3%); Ethylenediaminetetraacetic acid (EDTA)(0%); 
3.677	0.004829	Isoleucine(86.6%); Malonyl coenzyme A(8.1%); Fructose(2.9%); Methyl isobutyric acid(2.3%); Ethylenediaminetetraacetic acid (EDTA)(0.1%); Glucosamine-6-phosphate(0%); 
3.632	0.04942	myo-Inositol(99%); Glucosamine-6-phosphate(0.7%); Valine(0.2%); N-Acetylneuraminic acid(0%); Glycine(0%); Ethylenediaminetetraacetic acid (EDTA)(0%); Methyl isobutyric acid(0%); 
3.597	0.002228	Glucosamine-6-phosphate(57.4%); Fructose(18.8%); myo-Inositol(15.1%); Glycine(5.4%); Valine(3.1%); Glucose-6-phosphate(0.1%); Ethylenediaminetetraacetic acid (EDTA)(0%); 
3.567	0.02993	Glycine(74.4%); Fructose(18.8%); myo-Inositol(4.9%); Glucose-6-phosphate(0.9%); Uridine-5-diphospho-N-acetylglucosamine(0.4%); Malonyl coenzyme A(0.4%); Sucrose-6-phosphate(0.2%); 
3.547	0.03974	myo-Inositol(89.9%); Malonyl coenzyme A(8.3%); Fructose(0.9%); Glycine(0.7%); Uridine 5-diphosphoglucose(0.1%); Sucrose-6-phosphate(0%); 
3.502	0.0008577	Glucose-6-phosphate(99.4%); Glycine(0.6%); 
3.472	0.0002026	Uridine 5-diphosphoglucose(99.7%); Taurine(0.3%); 
3.427	0.01022	Taurine(80%); Carnitine(19.9%); Methanol(0%); Porphobilinogen(0%); scyllo-Inositol(0%); Pantothenic acid(0%); 
3.392	0.0006839	Sucrose-6-phosphate(90.1%); Methanol(4.7%); Taurine(1.9%); Pantothenic acid(1.8%); scyllo-Inositol(1.1%); Hypotaurine(0.3%); Porphobilinogen(0.1%); 
3.367	0.004127	Methanol(74.8%); Hypotaurine(8.5%); scyllo-Inositol(7.6%); Glucose-6-phosphate(4.9%); Glycerophosphorylcholine(3.5%); Glucosamine-6-phosphate(0.7%); Malonyl coenzyme A(0%); Acetylcholine(0%); Betaine(0%); 
3.317	0.001512	Glutathione (reduced)(61.1%); 3-Methylhistidine(15.7%); Glycerophosphorylcholine(15.4%); myo-Inositol(3.7%); Glutathione (oxidised)(2.9%); Methanol(0.5%); Betaine(0.3%); scyllo-Inositol(0.3%); Acetylcholine(0%); Ethylenediaminetetraacetic acid (EDTA)(0%); 
3.292	0.04121	myo-Inositol(96.5%); Glucose-6-phosphate(1.5%); Glycerophosphorylcholine(1.4%); Glucosamine-6-phosphate(0.3%); Taurine(0.2%); Carnitine(0.1%); Betaine(0.1%); Glutathione (oxidised)(0%); Methanol(0%); Acetylcholine(0%); Ethylenediaminetetraacetic acid (EDTA)(0%); scyllo-Inositol(0%); 
3.267	0.009136	Taurine(55.2%); Glycerophosphorylcholine(22.9%); Betaine(15.5%); myo-Inositol(2.6%); Carnitine(1.3%); Glucose-6-phosphate(1.1%); Ethylenediaminetetraacetic acid (EDTA)(0.8%); 3-Methylhistidine(0.5%); Acetylcholine(0.1%); scyllo-Inositol(0%); 
3.232	0.202	Glycerophosphorylcholine(88.1%); Phosphoethanolamine(8.5%); Carnitine(3.3%); Acetylcholine(0.1%); Betaine(0%); 
3.152	0.009917	Citrulline(97.1%); Glycerophosphorylcholine(2.7%); Carnitine(0.2%); Malonyl coenzyme A(0.1%); Acetylcholine(0%); b-Alanine(0%); 
3.127	0.002866	Malonyl coenzyme A(97.6%); Glycerophosphorylcholine(2.4%); Acetylcholine(0%); 
3.042	0.01861	Creatine(86.9%); Creatinine(6.6%); Phosphocreatine(6.2%); Malonyl coenzyme A(0.2%); Ornithine(0%); 
2.997	0.0005949	Glutathione (reduced)(90.5%); Creatine(5.6%); Glutathione (oxidised)(3.6%); Creatinine(0.3%); 
2.972	0.002338	Glutathione (reduced)(53.9%); Glucosamine-6-phosphate(30.9%); Asparagine(12.8%); Glutathione (oxidised)(2.4%); Creatine(0%); 
2.952	0.005016	Asparagine(85.1%); Glucosamine-6-phosphate(10%); Glutathione (reduced)(4.9%); 
2.932	0.001243	Asparagine(51.7%); Glutathione (reduced)(48.3%); 
2.902	0.0008263	Asparagine(100%); 
2.887	0.0004763	Asparagine(100%); 
2.862	0.004752	Asparagine(100%); 
2.837	0.0004859	Asparagine(100%); 
2.752	2.031e-05	N-Acetylaspartylglutamate (NAAG)(100%); 
2.742	2.303e-05	N-Acetylaspartylglutamate (NAAG)(100%); 
2.677	0.00978	Malic acid(96.1%); Citric acid(3.6%); N-Acetylaspartate (NAA)(0.2%); Hypotaurine(0%); 
2.642	0.001551	Methyl isobutyric acid(71.3%); Methionine(26.1%); Citric acid(2.2%); Hypotaurine(0.4%); 
2.622	0.0002301	Malonyl coenzyme A(97.4%); Citric acid(1.5%); Methionine(0.6%); Methyl isobutyric acid(0.5%); 
2.577	0.0001923	Glutathione (reduced)(75.2%); Glutathione (oxidised)(12.9%); Citric acid(10.1%); b-Alanine(1.9%); 
2.557	0.003078	Glutathione (reduced)(94.9%); Citric acid(2.8%); b-Alanine(1.8%); Glutathione (oxidised)(0.5%); N-Acetylaspartylglutamate (NAAG)(0%); 
2.537	0.002254	Citric acid(95.3%); Glutathione (reduced)(4.2%); N-Acetylaspartylglutamate (NAAG)(0.3%); Glutathione (oxidised)(0.1%); b-Alanine(0%); 
2.507	0.00109	N-Acetylaspartate (NAA)(87.9%); Pyroglutamic acid(9.8%); Citric acid(1.5%); Glutathione (oxidised)(0.6%); Succinic acid(0.1%); N-Acetylaspartylglutamate (NAAG)(0%); 
2.487	0.001979	Glutamine(53.8%); N-Acetylaspartate (NAA)(39.9%); Carnitine(6%); Succinic acid(0.1%); Pyroglutamic acid(0.1%); 
2.457	0.01051	Glutamine(88.8%); Carnitine(11.1%); Succinic acid(0.1%); Pyroglutamic acid(0%); 
2.437	0.004994	Carnitine(45.6%); Glutamine(43.4%); Malonyl coenzyme A(10.1%); Succinic acid(0.5%); Pantothenic acid(0.2%); Pyroglutamic acid(0.1%); Pyruvic acid(0%); 
2.407	0.005621	Succinic acid(79.1%); Glutamine(10.5%); Carnitine(5.2%); Pyroglutamic acid(4.7%); Pyruvic acid(0.2%); Porphobilinogen(0.1%); Malic acid(0.1%); Pantothenic acid(0%); Oxaloacetic acid(0%); 
2.367	0.01	Malic acid(79.7%); Pyruvic acid(18.4%); Oxaloacetic acid(1.7%); Succinic acid(0.1%); 
2.357	0.004792	Malic acid(96.2%); Pyruvic acid(2.2%); Malonyl coenzyme A(1.4%); Succinic acid(0.2%); Oxaloacetic acid(0%); 
2.277	0.0007358	Valine(99.6%); Acetylcholine(0.4%); 
2.237	4.342e-05	N-Acetylneuraminic acid(99.3%); Acetylcholine(0.7%); 
2.222	0.0001437	N-Acetylneuraminic acid(96.2%); Methionine(1.8%); Propionic acid(1.2%); N-Acetylaspartylglutamate (NAAG)(0.4%); Acetylcholine(0.3%); 
2.207	0.000297	Methionine(78.2%); N-Acetylaspartylglutamate (NAAG)(14.3%); Propionic acid(7%); Acetylcholine(0.4%); Suberic acid(0%); N-Acetylneuraminic acid(0%); N-Acetylmethionine(0%); 
2.187	0.001074	Propionic acid(94%); Methionine(3.8%); Suberic acid(1.9%); Acetylcholine(0.2%); N-Acetylaspartylglutamate (NAAG)(0.1%); N-Acetylmethionine(0%); 
2.167	0.005686	Glutathione (reduced)(96%); Methionine(1.5%); Glutathione (oxidised)(1.1%); Suberic acid(0.5%); Acetylcholine(0.4%); Propionic acid(0.4%); Glutamine(0.2%); N-Acetylmethionine(0%); N-Acetylneuraminic acid(0%); 
2.137	0.008006	Glutamine(77.7%); Methionine(21.8%); Acetylcholine(0.4%); N-Acetylneuraminic acid(0.1%); N-Acetylmethionine(0%); Uridine-5-diphospho-N-acetylglucosamine(0%); 
2.087	0.004382	Uridine-5-diphospho-N-acetylglucosamine(98.9%); N-Acetylneuraminic acid(0.6%); N-Acetylaspartate (NAA)(0.2%); Methionine(0.1%); N-Acetylaspartylglutamate (NAAG)(0.1%); N-Acetylmethionine(0%); Acetylcholine(0%); 
2.062	0.002043	N-Acetylneuraminic acid(81.4%); N-Acetylaspartylglutamate (NAAG)(12.8%); Uridine-5-diphospho-N-acetylglucosamine(2.8%); N-Acetylaspartate (NAA)(2.8%); N-Acetylalanine(0.1%); Methionine(0.1%); N-Acetylmethionine(0.1%); Acetylcholine(0%); Pyroglutamic acid(0%); 
2.027	0.01461	N-Acetylaspartate (NAA)(99.3%); N-Acetylalanine(0.4%); N-Acetylneuraminic acid(0.1%); Pyroglutamic acid(0.1%); N-Acetylmethionine(0.1%); N-Acetylaspartylglutamate (NAAG)(0%); Acetylcholine(0%); 
1.927	0.01963	Acetic acid(99.9%); N-Acetylaspartylglutamate (NAAG)(0.1%); N-Acetylmethionine(0%); 
1.897	0.0006484	Citrulline(79.8%); Acetic acid(18.7%); N-Acetylaspartylglutamate (NAAG)(1.4%); 
1.882	0.0003218	Citrulline(89.8%); Acetic acid(10.2%); 
1.852	8.306e-06	Acetic acid(100%); 
1.832	0.0001077	N-Acetylneuraminic acid(96.4%); Ornithine(3.6%); 
1.742	0.0001059	Leucine(100%); 
1.712	0.0006546	Leucine(100%); 
1.682	0.0001613	Leucine(100%); 
1.552	1.603e-05	Suberic acid(100%); 
1.487	0.01415	Alanine(100%); 
1.332	0.09639	Lactic acid(98.9%); N-Acetylalanine(1.1%); 
1.262	0.001673	Isoleucine(100%); 
1.147	0.01669	Methyl isobutyric acid(100%); 
1.097	2.15e-05	Methyl isobutyric acid(75%); Propionic acid(25%); 
1.057	0.002143	Propionic acid(73.3%); Valine(25.3%); Isoleucine(1.4%); 
1.047	0.005429	Valine(96.7%); Propionic acid(1.9%); Isoleucine(1.5%); 
1.012	0.01149	Isoleucine(96.8%); Valine(2.4%); Leucine(0.8%); Propionic acid(0%); 
0.9923	0.006203	Valine(93.3%); Isoleucine(4.8%); Leucine(1.9%); 
0.9723	0.004834	Leucine(94.2%); Isoleucine(3%); Valine(2.9%); 
0.9623	0.003933	Leucine(91.4%); Isoleucine(7.2%); Valine(1.4%); Pantothenic acid(0%); 
0.9423	0.01198	Isoleucine(97.2%); Leucine(2%); Pantothenic acid(0.7%); Valine(0%); 
0.8973	0.0003542	Pantothenic acid(100%); 
0.8623	0.001534	Malonyl coenzyme A(100%); 
0.7373	0.0002018	Malonyl coenzyme A(100%); 
0.7223	0.001868	Malonyl coenzyme A(100%); 
________________________________________________________________________________________________________________

Table 5.  Full result of the screening step of the analysis (finding of library peaks in the the mixture JRES spectrum) In descending order of hit-ratio:

Alanine (library entry number =66)
Hit ratio(% of total spectral intensity for metabolite): 100% (6 of 6 peaks were found)
Peaks found: chem shift/row (% of total intensity)
1.485/56(36.1%) , 1.485/74(36.1%) , 3.792/56(10.9%) , 3.792/74(10.9%) , 3.792/93(2.9%) , 3.792/37(2.9%)
Peaks not found: chem shift/row (% of total intensity)


Citric acid (library entry number =14)
Hit ratio(% of total spectral intensity for metabolite): 100% (4 of 4 peaks were found)
Peaks found: chem shift/row (% of total intensity)
2.538/46(26.2%) , 2.538/84(26.2%) , 2.669/46(23.8%) , 2.669/84(23.8%)
Peaks not found: chem shift/row (% of total intensity)


N-Acetylalanine (library entry number =85)
Hit ratio(% of total spectral intensity for metabolite): 100% (3 of 3 peaks were found)
Peaks found: chem shift/row (% of total intensity)
2.011/65(65.9%) , 1.334/56(17%) , 1.334/74(17%)
Peaks not found: chem shift/row (% of total intensity)


Acetylcholine (library entry number =22)
Hit ratio(% of total spectral intensity for metabolite): 100% (2 of 2 peaks were found)
Peaks found: chem shift/row (% of total intensity)
3.225/65(57.1%) , 2.152/65(42.9%)
Peaks not found: chem shift/row (% of total intensity)


Betaine (library entry number =24)
Hit ratio(% of total spectral intensity for metabolite): 100% (2 of 2 peaks were found)
Peaks found: chem shift/row (% of total intensity)
3.269/65(94.3%) , 3.9/65(5.7%)
Peaks not found: chem shift/row (% of total intensity)


Phosphocreatine (library entry number =114)
Hit ratio(% of total spectral intensity for metabolite): 100% (2 of 2 peaks were found)
Peaks found: chem shift/row (% of total intensity)
3.048/65(80.9%) , 3.951/65(19.1%)
Peaks not found: chem shift/row (% of total intensity)


Creatine (library entry number =122)
Hit ratio(% of total spectral intensity for metabolite): 100% (2 of 2 peaks were found)
Peaks found: chem shift/row (% of total intensity)
3.041/65(77.9%) , 3.937/65(22.1%)
Peaks not found: chem shift/row (% of total intensity)


Ethylenediaminetetraacetic acid (EDTA) (library entry number =140)
Hit ratio(% of total spectral intensity for metabolite): 100% (2 of 2 peaks were found)
Peaks found: chem shift/row (% of total intensity)
3.655/65(73.8%) , 3.269/65(26.2%)
Peaks not found: chem shift/row (% of total intensity)


Methionine (library entry number =82)
Hit ratio(% of total spectral intensity for metabolite): 95.05% (4 of 7 peaks were found)
Peaks found: chem shift/row (% of total intensity)
2.143/65(80.1%) , 2.648/65(6%) , 2.648/84(4.4%) , 2.648/46(4.4%)
Peaks not found: chem shift/row (% of total intensity)
3.863/81(1.7%) , 3.863/49(1.7%) , 3.863/65(1.5%)

Carnitine (library entry number =120)
Hit ratio(% of total spectral intensity for metabolite): 89.72% (2 of 8 peaks were found)
Peaks found: chem shift/row (% of total intensity)
3.225/65(85.7%) , 3.426/65(4.1%)
Peaks not found: chem shift/row (% of total intensity)
2.437/58(2.1%) , 2.437/72(2.1%) , 2.45/73(2%) , 2.45/57(2%) , 3.435/70(1%) , 3.435/60(1%)

Propionic acid (library entry number =154)
Hit ratio(% of total spectral intensity for metabolite): 91.37% (5 of 7 peaks were found)
Peaks found: chem shift/row (% of total intensity)
1.06/65(33.9%) , 1.06/45(14.4%) , 1.06/85(14.4%) , 2.187/55(14.3%) , 2.187/75(14.3%)
Peaks not found: chem shift/row (% of total intensity)
2.187/94(4.3%) , 2.187/36(4.3%)

Uridine-5-diphospho-N-acetylglucosamine (library entry number =171)
Hit ratio(% of total spectral intensity for metabolite): 89.67% (5 of 13 peaks were found)
Peaks found: chem shift/row (% of total intensity)
2.085/65(51.5%) , 7.953/55(11%) , 7.953/75(11%) , 5.976/55(8%) , 5.976/75(8%)
Peaks not found: chem shift/row (% of total intensity)
3.561/65(1.7%) , 3.816/65(1.5%) , 5.976/65(1.3%) , 5.989/65(1.2%) , 3.816/41(1.2%) , 3.816/89(1.2%) , 3.561/89.5(1.1%) , 3.561/40.5(1.1%)

Ethanol (library entry number =203)
Hit ratio(% of total spectral intensity for metabolite): 31.28% (1 of 7 peaks were found)
Peaks found: chem shift/row (% of total intensity)
1.19/65(31.3%)
Peaks not found: chem shift/row (% of total intensity)
1.19/83(15.6%) , 1.19/47(15.6%) , 3.665/56(14.4%) , 3.665/74(14.4%) , 3.665/38(4.4%) , 3.665/92(4.4%)

N-acetylglucosamine-1-phosphate (library entry number =175)
Hit ratio(% of total spectral intensity for metabolite): 12.24% (6 of 11 peaks were found)
Peaks found: chem shift/row (% of total intensity)
3.809/65(3.3%) , 3.501/65(2.9%) , 3.501/89(1.9%) , 3.501/41(1.9%) , 3.792/56(1.1%) , 3.792/74(1.1%)
Peaks not found: chem shift/row (% of total intensity)
2.069/65(81.8%) , 3.809/40(2%) , 3.809/90(2%) , 3.792/42.5(1%) , 3.792/87.5(1%)

Choline (library entry number =31)
Hit ratio(% of total spectral intensity for metabolite): 90% (1 of 1 peaks were found)
Peaks found: chem shift/row (% of total intensity)
3.203/65(100%)
Peaks not found: chem shift/row (% of total intensity)


Dimethylamine (library entry number =42)
Hit ratio(% of total spectral intensity for metabolite): 90% (1 of 1 peaks were found)
Peaks found: chem shift/row (% of total intensity)
2.737/65(100%)
Peaks not found: chem shift/row (% of total intensity)


Trimethylamine-N-oxide (library entry number =50)
Hit ratio(% of total spectral intensity for metabolite): 90% (1 of 1 peaks were found)
Peaks found: chem shift/row (% of total intensity)
3.269/65(100%)
Peaks not found: chem shift/row (% of total intensity)


scyllo-Inositol (library entry number =54)
Hit ratio(% of total spectral intensity for metabolite): 90% (1 of 1 peaks were found)
Peaks found: chem shift/row (% of total intensity)
3.36/65(100%)
Peaks not found: chem shift/row (% of total intensity)


Trimethylamine (library entry number =69)
Hit ratio(% of total spectral intensity for metabolite): 0% (0 of 1 peaks were found)
Peaks found: chem shift/row (% of total intensity)

Peaks not found: chem shift/row (% of total intensity)
2.885/65(100%)

Glycine (library entry number =80)
Hit ratio(% of total spectral intensity for metabolite): 90% (1 of 1 peaks were found)
Peaks found: chem shift/row (% of total intensity)
3.569/65(100%)
Peaks not found: chem shift/row (% of total intensity)


Pyruvic acid (library entry number =101)
Hit ratio(% of total spectral intensity for metabolite): 90% (1 of 1 peaks were found)
Peaks found: chem shift/row (% of total intensity)
2.372/65(100%)
Peaks not found: chem shift/row (% of total intensity)


Acetic acid (library entry number =117)
Hit ratio(% of total spectral intensity for metabolite): 90% (1 of 1 peaks were found)
Peaks found: chem shift/row (% of total intensity)
1.925/65(100%)
Peaks not found: chem shift/row (% of total intensity)


Malonic acid (library entry number =134)
Hit ratio(% of total spectral intensity for metabolite): 90% (1 of 1 peaks were found)
Peaks found: chem shift/row (% of total intensity)
3.126/65(100%)
Peaks not found: chem shift/row (% of total intensity)


Formic acid (library entry number =148)
Hit ratio(% of total spectral intensity for metabolite): 90% (1 of 1 peaks were found)
Peaks found: chem shift/row (% of total intensity)
8.46/65(100%)
Peaks not found: chem shift/row (% of total intensity)


Fumaric acid (library entry number =149)
Hit ratio(% of total spectral intensity for metabolite): 90% (1 of 1 peaks were found)
Peaks found: chem shift/row (% of total intensity)
6.526/65(100%)
Peaks not found: chem shift/row (% of total intensity)


Succinic acid (library entry number =152)
Hit ratio(% of total spectral intensity for metabolite): 90% (1 of 1 peaks were found)
Peaks found: chem shift/row (% of total intensity)
2.409/65(100%)
Peaks not found: chem shift/row (% of total intensity)


Tartaric acid (library entry number =153)
Hit ratio(% of total spectral intensity for metabolite): 90% (1 of 1 peaks were found)
Peaks found: chem shift/row (% of total intensity)
4.331/65(100%)
Peaks not found: chem shift/row (% of total intensity)


Oxaloacetic acid (library entry number =159)
Hit ratio(% of total spectral intensity for metabolite): 90% (1 of 1 peaks were found)
Peaks found: chem shift/row (% of total intensity)
2.372/65(100%)
Peaks not found: chem shift/row (% of total intensity)


Glycerophosphorylcholine (library entry number =186)
Hit ratio(% of total spectral intensity for metabolite): 90% (1 of 1 peaks were found)
Peaks found: chem shift/row (% of total intensity)
3.233/65(100%)
Peaks not found: chem shift/row (% of total intensity)


Methanol (library entry number =202)
Hit ratio(% of total spectral intensity for metabolite): 90% (1 of 1 peaks were found)
Peaks found: chem shift/row (% of total intensity)
3.367/65(100%)
Peaks not found: chem shift/row (% of total intensity)


Phosphocholine (library entry number =207)
Hit ratio(% of total spectral intensity for metabolite): 90% (1 of 1 peaks were found)
Peaks found: chem shift/row (% of total intensity)
3.225/65(100%)
Peaks not found: chem shift/row (% of total intensity)


N-Acetylglucosamine (library entry number =174)
Hit ratio(% of total spectral intensity for metabolite): 94.16% (5 of 9 peaks were found)
Peaks found: chem shift/row (% of total intensity)
2.061/65(85.5%) , 3.501/65(2.8%) , 3.778/65(2.4%) , 3.501/89(1.8%) , 3.501/41(1.8%)
Peaks not found: chem shift/row (% of total intensity)
3.778/40(1.9%) , 3.778/90(1.9%) , 3.799/56(1%) , 3.799/74(1%)

Ergothioneine (library entry number =1)
Hit ratio(% of total spectral intensity for metabolite): 85.64% (1 of 7 peaks were found)
Peaks found: chem shift/row (% of total intensity)
3.269/65(85.6%)
Peaks not found: chem shift/row (% of total intensity)
6.805/64(3.5%) , 6.805/66(3.5%) , 3.889/75(1.9%) , 3.889/55(1.9%) , 3.889/85(1.8%) , 3.889/45(1.8%)

Isoleucine (library entry number =68)
Hit ratio(% of total spectral intensity for metabolite): 75.57% (5 of 22 peaks were found)
Peaks found: chem shift/row (% of total intensity)
0.943/65(20.1%) , 1.014/56(19.2%) , 1.014/74(19.2%) , 0.943/46(8.5%) , 0.943/84(8.5%)
Peaks not found: chem shift/row (% of total intensity)
3.677/60(6.8%) , 3.677/70(6.8%) , 1.263/45(0.9%) , 1.263/85(0.9%) , 1.263/81(0.8%) , 1.263/49(0.8%) , 1.263/27(0.8%) , 1.263/103(0.8%) , 1.263/61(0.8%) , 1.263/69(0.8%) , 1.472/65(0.8%) , 1.472/79(0.6%) , 1.472/51(0.6%) , 1.472/98(0.6%) , 1.472/32(0.6%) , 1.472/44(0.5%) , 1.472/86(0.5%)

Asparagine (library entry number =72)
Hit ratio(% of total spectral intensity for metabolite): 90.59% (18 of 29 peaks were found)
Peaks found: chem shift/row (% of total intensity)
4.004/50(10.3%) , 4.004/80(10.3%) , 4.004/61(8.8%) , 4.004/69(8.8%) , 2.862/53(5.7%) , 2.862/77(5.7%) , 2.862/34(5.6%) , 2.862/96(5.6%) , 2.954/49(5.5%) , 2.954/81(5.5%) , 2.954/37(5.2%) , 2.954/93(5.2%) , 2.936/65(2.1%) , 2.949/65(1.4%) , 2.905/96.5(1.4%) , 2.905/33.5(1.4%) , 2.905/34(1.2%) , 2.905/96(1.2%)
Peaks not found: chem shift/row (% of total intensity)
2.86/64.5(1.9%) , 2.884/64.5(1.2%) , 2.884/65.5(1.2%) , 2.905/112(0.8%) , 2.905/18(0.8%) , 2.905/112(0.6%) , 2.905/18(0.6%) , 2.876/52(0.6%) , 2.876/78(0.6%) , 2.936/127(0.5%) , 2.936/4(0.4%)

3-Methylhistidine (library entry number =74)
Hit ratio(% of total spectral intensity for metabolite): 89.26% (9 of 15 peaks were found)
Peaks found: chem shift/row (% of total intensity)
3.74/65(71%) , 3.962/82(5.3%) , 3.962/48(5.3%) , 3.314/52(1.5%) , 3.314/78(1.5%) , 3.263/76(1.2%) , 3.263/54(1.2%) , 8.249/68(1.2%) , 8.249/61.5(1.2%)
Peaks not found: chem shift/row (% of total intensity)
3.962/64(5.1%) , 3.314/93(1.4%) , 3.314/37(1.4%) , 3.263/35(0.9%) , 3.263/95(0.9%) , 7.131/65(0.9%)

N-Acetylaspartate (NAA) (library entry number =86)
Hit ratio(% of total spectral intensity for metabolite): 82.95% (5 of 13 peaks were found)
Peaks found: chem shift/row (% of total intensity)
2.026/65(79.5%) , 2.503/57(0.9%) , 2.503/72(0.9%) , 2.503/32.5(0.9%) , 2.503/97(0.9%)
Peaks not found: chem shift/row (% of total intensity)
2.491/45(2.5%) , 2.491/85(2.5%) , 2.51/45(2.4%) , 2.51/85(2.4%) , 2.691/44(1.8%) , 2.691/86(1.8%) , 2.701/84(1.8%) , 2.701/46(1.8%)

Leucine (library entry number =77)
Hit ratio(% of total spectral intensity for metabolite): 81.99% (8 of 37 peaks were found)
Peaks found: chem shift/row (% of total intensity)
0.971/57(18.4%) , 0.971/73(18.4%) , 0.96/57(14.8%) , 0.96/73(14.8%) , 3.745/47(7.2%) , 3.745/83(7.2%) , 1.014/73.5(0.6%) , 1.014/56(0.6%)
Peaks not found: chem shift/row (% of total intensity)
1.682/65(1.6%) , 0.96/64.5(1.4%) , 1.749/65(1%) , 0.971/65(0.9%) , 1.714/51.5(0.8%) , 1.711/41(0.8%) , 1.702/64.5(0.7%) , 1.714/39.5(0.7%) , 1.714/90.5(0.7%) , 3.745/60.5(0.7%) , 3.745/69(0.7%) , 1.714/4(0.7%) , 1.714/125(0.7%) , 1.722/73.5(0.6%) , 1.722/56.5(0.6%) , 1.711/4(0.5%) , 1.711/125(0.5%) , 1.714/43(0.5%) , 1.714/87.5(0.5%) , 1.714/55.5(0.5%) , 1.714/74.5(0.5%) , 1.711/51(0.5%) , 1.711/79(0.5%) , 1.714/23(0.3%) , 1.714/107.5(0.3%) , 1.714/61.5(0.3%) , 1.714/68(0.3%) , 1.711/74(0.3%) , 1.711/55.5(0.3%)

N,N-Dimethylglycine (library entry number =38)
Hit ratio(% of total spectral intensity for metabolite): 18.08% (1 of 2 peaks were found)
Peaks found: chem shift/row (% of total intensity)
3.728/65(18.1%)
Peaks not found: chem shift/row (% of total intensity)
2.929/65(81.9%)

Lysine (library entry number =81)
Hit ratio(% of total spectral intensity for metabolite): 33.34% (3 of 13 peaks were found)
Peaks found: chem shift/row (% of total intensity)
3.767/65(15.5%) , 3.767/49(8.9%) , 3.767/81(8.9%)
Peaks not found: chem shift/row (% of total intensity)
3.032/46(21.6%) , 3.032/84(21.6%) , 3.032/64(9.1%) , 3.032/66(9.1%) , 1.909/43.5(1.3%) , 1.909/86.5(1.3%) , 1.733/47(1.1%) , 1.733/83(1.1%) , 1.733/43(0.4%) , 1.733/87(0.4%)

2,3-Butanediol (library entry number =32)
Hit ratio(% of total spectral intensity for metabolite): 83.78% (4 of 14 peaks were found)
Peaks found: chem shift/row (% of total intensity)
1.148/73(37.1%) , 1.148/57(37.1%) , 3.736/58(4.8%) , 3.736/72(4.8%)
Peaks not found: chem shift/row (% of total intensity)
1.148/79(2.5%) , 1.148/51(2.5%) , 1.148/82(2.4%) , 1.148/48(2.4%) , 3.736/51(1.3%) , 3.736/79(1.3%) , 3.736/86(1.3%) , 3.736/44(1.3%) , 3.736/33(0.6%) , 3.736/97(0.6%)

Valine (library entry number =36)
Hit ratio(% of total spectral intensity for metabolite): 74.04% (4 of 14 peaks were found)
Peaks found: chem shift/row (% of total intensity)
0.994/56(19%) , 0.994/74(19%) , 1.046/56(18%) , 1.046/74(18%)
Peaks not found: chem shift/row (% of total intensity)
3.617/59(10.4%) , 3.617/71(10.4%) , 2.276/59(1%) , 2.276/71(1%) , 2.276/41(0.7%) , 2.276/89(0.7%) , 2.276/53(0.7%) , 2.276/77(0.7%) , 2.276/35(0.2%) , 2.276/95(0.2%)

N-Acetylneuraminic acid (library entry number =193)
Hit ratio(% of total spectral intensity for metabolite): 73.89% (10 of 27 peaks were found)
Peaks found: chem shift/row (% of total intensity)
2.061/65(59.8%) , 3.624/58(2%) , 3.624/72(2%) , 3.85/53(1.9%) , 3.85/77(1.9%) , 3.991/51.5(1.8%) , 3.991/78.5(1.8%) , 3.767/65(1.4%) , 3.767/49(0.7%) , 3.767/81(0.7%)
Peaks not found: chem shift/row (% of total intensity)
2.046/65(5.9%) , 3.624/42(1.8%) , 3.624/88(1.8%) , 1.83/65(1.7%) , 2.238/65(1.7%) , 3.85/46(1.5%) , 3.85/84(1.5%) , 2.222/55(1.3%) , 2.222/75(1.3%) , 1.83/96(1.1%) , 1.83/34(1.1%) , 2.222/88(1%) , 2.222/42(1%) , 3.767/58.5(0.9%) , 3.767/71.5(0.9%) , 3.767/88(0.7%) , 3.767/42(0.7%)

4-Methyl-2-oxovaleric acid (library entry number =98)
Hit ratio(% of total spectral intensity for metabolite): 72.42% (3 of 9 peaks were found)
Peaks found: chem shift/row (% of total intensity)
0.942/73.5(35.7%) , 0.942/56.5(35.7%) , 2.097/65(0.9%)
Peaks not found: chem shift/row (% of total intensity)
2.614/56(12.6%) , 2.614/74(12.6%) , 2.097/48(0.8%) , 2.097/82(0.8%) , 2.097/100(0.4%) , 2.097/30(0.4%)

N-Acetylaspartylglutamate (NAAG) (library entry number =190)
Hit ratio(% of total spectral intensity for metabolite): 77.48% (4 of 13 peaks were found)
Peaks found: chem shift/row (% of total intensity)
2.061/65(68.2%) , 1.925/65(3.8%) , 2.538/85(2.8%) , 2.538/45(2.8%)
Peaks not found: chem shift/row (% of total intensity)
2.207/65(3.7%) , 2.524/45(2.9%) , 2.524/85(2.9%) , 2.742/85(2.3%) , 2.742/44.5(2.3%) , 2.752/85.5(2.2%) , 2.752/44(2.2%) , 2.207/86(2%) , 2.207/44(2%)

Suberic acid (library entry number =65)
Hit ratio(% of total spectral intensity for metabolite): 71.52% (3 of 15 peaks were found)
Peaks found: chem shift/row (% of total intensity)
2.177/84(26.9%) , 2.177/46(26.9%) , 2.177/65(17.7%)
Peaks not found: chem shift/row (% of total intensity)
1.31/65(10.7%) , 1.31/46(3.9%) , 1.31/84(3.9%) , 1.552/65(1.8%) , 1.552/84(1.4%) , 1.552/46(1.4%) , 1.31/52(1.4%) , 1.31/78(1.4%) , 1.552/103(0.7%) , 1.552/27(0.7%) , 1.552/58(0.6%) , 1.552/72(0.6%)

Glucose-6-phosphate (library entry number =105)
Hit ratio(% of total spectral intensity for metabolite): 58.11% (15 of 31 peaks were found)
Peaks found: chem shift/row (% of total intensity)
3.501/65(6.9%) , 3.291/53.5(6.1%) , 3.291/76.5(6.1%) , 3.728/65(5.2%) , 3.501/40.5(4.9%) , 3.501/89(4.9%) , 3.367/65(4.4%) , 4.004/69(3.6%) , 4.004/61(3.6%) , 4.004/61(3.6%) , 4.004/69(3.6%) , 3.569/65(2%) , 3.535/41(1.4%) , 3.535/88.5(1.4%) , 3.485/65.5(0.4%)
Peaks not found: chem shift/row (% of total intensity)
3.277/53(5.9%) , 3.277/77(5.9%) , 3.728/40.5(3.8%) , 3.728/89(3.8%) , 3.574/40.5(3.7%) , 3.574/89.5(3.7%) , 3.577/40(3.4%) , 3.577/89.5(3.4%) , 3.577/65(2.7%) , 3.574/65(2%) , 3.574/52.5(0.9%) , 3.574/76.5(0.9%) , 3.577/52.5(0.7%) , 3.577/76.5(0.7%) , 4.05/55(0.1%) , 4.05/74.5(0.1%)

Creatinine (library entry number =29)
Hit ratio(% of total spectral intensity for metabolite): 69.86% (1 of 3 peaks were found)
Peaks found: chem shift/row (% of total intensity)
3.048/65(69.9%)
Peaks not found: chem shift/row (% of total intensity)
4.065/66(15.1%) , 4.065/64(15.1%)

Thiamine (library entry number =206)
Hit ratio(% of total spectral intensity for metabolite): 25% (2 of 11 peaks were found)
Peaks found: chem shift/row (% of total intensity)
2.565/65(23.1%) , 3.184/65(1.9%)
Peaks not found: chem shift/row (% of total intensity)
2.497/65(43.1%) , 8.047/65(8%) , 3.89/65(6.7%) , 3.89/50(4.3%) , 3.89/80(4.3%) , 9.432/65(4.2%) , 5.455/65(2.7%) , 3.184/50(0.9%) , 3.184/80(0.9%)

Taurine (library entry number =181)
Hit ratio(% of total spectral intensity for metabolite): 100% (6 of 6 peaks were found)
Peaks found: chem shift/row (% of total intensity)
3.426/65(25.2%) , 3.269/65(19.1%) , 3.426/48(16%) , 3.426/82(16%) , 3.269/48(11.8%) , 3.269/82(11.8%)
Peaks not found: chem shift/row (% of total intensity)


Methyl isobutyric acid (library entry number =198)
Hit ratio(% of total spectral intensity for metabolite): 67.86% (2 of 8 peaks were found)
Peaks found: chem shift/row (% of total intensity)
1.148/56(33.9%) , 1.148/74(33.9%)
Peaks not found: chem shift/row (% of total intensity)
3.702/65(27.6%) , 2.641/65(1.5%) , 2.641/47(1.1%) , 2.641/83(1.1%) , 2.641/101(0.4%) , 2.641/29(0.4%)

Anserine nitrate (library entry number =15)
Hit ratio(% of total spectral intensity for metabolite): 62.45% (8 of 42 peaks were found)
Peaks found: chem shift/row (% of total intensity)
3.778/65(49.3%) , 3.225/63.5(3.9%) , 3.225/66.5(3.9%) , 2.669/45(1.2%) , 2.669/85(1.2%) , 2.648/65(1%) , 2.659/65(1%) , 3.203/65(0.9%)
Peaks not found: chem shift/row (% of total intensity)
3.227/44.5(2%) , 3.227/85.5(2%) , 3.225/49.5(2%) , 3.225/80.5(2%) , 2.659/44(1.7%) , 2.659/86(1.7%) , 3.235/84.5(1.5%) , 3.235/45.5(1.5%) , 3.24/84.5(1.5%) , 3.24/45.5(1.5%) , 3.041/85(1.3%) , 3.041/45(1.3%) , 3.05/85(1.3%) , 3.05/45(1.3%) , 2.694/65(1.2%) , 2.694/46.5(1.1%) , 2.694/83.5(1.1%) , 2.681/65(1%) , 2.723/45(0.9%) , 2.723/85(0.9%) , 2.723/43(0.8%) , 2.723/86.5(0.8%) , 2.681/85.5(0.8%) , 2.706/25(0.6%) , 2.706/104(0.6%) , 2.709/64(0.6%) , 2.659/61(0.6%) , 2.659/69(0.6%) , 2.669/103(0.6%) , 2.669/26.5(0.6%) , 2.709/44.5(0.6%) , 2.709/85.5(0.6%) , 2.659/102(0.5%) , 2.659/27(0.5%)

Glutathione (reduced) (library entry number =92)
Hit ratio(% of total spectral intensity for metabolite): 61.66% (20 of 43 peaks were found)
Peaks found: chem shift/row (% of total intensity)
3.787/65(14.2%) , 3.787/65(13.5%) , 2.169/73.5(4.9%) , 3.787/49(4.2%) , 3.787/81(4.2%) , 3.787/49(4.1%) , 3.787/81(4.1%) , 2.169/37(1.6%) , 2.169/92(1.6%) , 2.954/81(1.6%) , 2.954/49(1.6%) , 2.954/48(1%) , 2.954/47.5(0.9%) , 2.954/82(0.9%) , 2.562/65.5(0.7%) , 2.562/65.5(0.6%) , 2.562/65.5(0.6%) , 2.954/82.5(0.6%) , 2.54/64.5(0.4%) , 2.54/64(0.3%)
Peaks not found: chem shift/row (% of total intensity)
2.169/56(4.9%) , 2.558/71.5(3.5%) , 2.558/58(3.5%) , 2.966/46.5(2%) , 2.966/82.5(2%) , 2.983/82(1.9%) , 2.983/46.5(1.9%) , 2.977/82(1.6%) , 2.977/47.5(1.6%) , 2.976/82(1.6%) , 2.976/47.5(1.6%) , 2.963/47(1.5%) , 2.963/83(1.5%) , 3.305/46.5(1.4%) , 3.305/83.5(1.4%) , 3.317/84(1.3%) , 3.317/46(1.3%) , 2.966/52.5(0.8%) , 2.966/75.5(0.7%) , 2.558/91(0.7%) , 2.558/39(0.7%) , 2.964/46(0.4%) , 2.964/83.5(0.4%)

Malonyl coenzyme A (library entry number =145)
Hit ratio(% of total spectral intensity for metabolite): 59.17% (7 of 25 peaks were found)
Peaks found: chem shift/row (% of total intensity)
3.551/65(22.9%) , 8.278/65(16.7%) , 3.126/65(12.7%) , 3.999/65(3.1%) , 3.677/65(1.8%) , 2.439/65(1.4%) , 2.659/65(0.6%)
Peaks not found: chem shift/row (% of total intensity)
8.551/65(10%) , 0.724/65(7.2%) , 0.862/65(5.3%) , 6.178/65(4.6%) , 6.164/65(4.2%) , 3.031/65(1.9%) , 3.031/82(1%) , 3.031/48(1%) , 0.737/65(0.9%) , 2.353/65(0.8%) , 3.353/57(0.7%) , 3.353/73(0.7%) , 2.622/65(0.7%) , 2.439/48(0.5%) , 2.439/82(0.5%) , 0.846/65(0.4%) , 3.353/89(0.3%) , 3.353/41(0.3%)

N-Acetylmethionine (library entry number =137)
Hit ratio(% of total spectral intensity for metabolite): 65.03% (1 of 2 peaks were found)
Peaks found: chem shift/row (% of total intensity)
2.115/65(65%)
Peaks not found: chem shift/row (% of total intensity)
2.039/65(35%)

Glucosamine-6-phosphate (library entry number =173)
Hit ratio(% of total spectral intensity for metabolite): 65.39% (17 of 29 peaks were found)
Peaks found: chem shift/row (% of total intensity)
3.883/65(8.1%) , 3.655/65(7%) , 3.632/65(6.4%) , 3.598/77(4.5%) , 3.598/53(4.5%) , 2.972/51.5(3.8%) , 2.972/78(3.8%) , 2.972/51.5(3.8%) , 2.972/78(3.8%) , 4.004/61(3.3%) , 4.004/69(3.3%) , 3.284/74(2.9%) , 3.284/56(2.9%) , 3.632/41(2.8%) , 3.632/88.5(2.8%) , 2.954/51.5(1.7%) , 3.367/65(0.2%)
Peaks not found: chem shift/row (% of total intensity)
3.883/40(5.4%) , 3.883/90(5.4%) , 5.435/60(4.3%) , 5.435/70(4.3%) , 3.655/89.5(3.2%) , 3.655/40.5(3.2%) , 3.284/46.5(2.8%) , 3.284/83(2.8%) , 2.954/78(1.7%) , 4.026/70(1.1%) , 4.069/55(0.3%) , 4.069/75(0.3%)

trans-Aconitic acid (library entry number =30)
Hit ratio(% of total spectral intensity for metabolite): 62.35% (1 of 2 peaks were found)
Peaks found: chem shift/row (% of total intensity)
3.459/65(62.4%)
Peaks not found: chem shift/row (% of total intensity)
6.593/65(37.6%)

Tyrosine (library entry number =208)
Hit ratio(% of total spectral intensity for metabolite): 61.6% (4 of 18 peaks were found)
Peaks found: chem shift/row (% of total intensity)
6.906/76(20.3%) , 6.906/54(20.3%) , 7.198/54(10.5%) , 7.198/76(10.5%)
Peaks not found: chem shift/row (% of total intensity)
3.947/62(7.1%) , 3.947/68(7.1%) , 3.947/48.5(5.5%) , 3.947/81.5(5.5%) , 6.906/47(1.6%) , 6.906/83(1.6%) , 3.057/56(1.5%) , 3.057/74(1.5%) , 3.057/36(1.4%) , 3.057/94(1.4%) , 3.202/90(1%) , 3.202/40(1%) , 3.202/53(1%) , 3.202/77(1%)

Sarcosine (library entry number =75)
Hit ratio(% of total spectral intensity for metabolite): 61.49% (1 of 2 peaks were found)
Peaks found: chem shift/row (% of total intensity)
2.737/65(61.5%)
Peaks not found: chem shift/row (% of total intensity)
3.614/65(38.5%)

Glutathione (oxidised) (library entry number =91)
Hit ratio(% of total spectral intensity for metabolite): 51.32% (17 of 50 peaks were found)
Peaks found: chem shift/row (% of total intensity)
3.787/65(15.8%) , 3.787/81(5.7%) , 3.787/49(5.7%) , 2.164/57(3.7%) , 2.164/73(3.7%) , 2.516/65(2.3%) , 2.516/65(2.1%) , 2.565/65(2%) , 2.54/65(2%) , 2.164/37(1.8%) , 2.164/93(1.8%) , 3.809/64.5(1.2%) , 3.797/64.5(1.2%) , 3.778/64.5(1.1%) , 3.787/64.5(1%) , 2.565/103.5(0.2%) , 2.565/27(0.2%)
Peaks not found: chem shift/row (% of total intensity)
2.971/47(4.1%) , 2.971/83(4.1%) , 3.306/47(3.7%) , 3.306/83(3.7%) , 3.317/47(3.4%) , 3.317/83(3.4%) , 2.991/47(3.3%) , 2.991/83(3.3%) , 5.716/65(1.9%) , 2.54/76(1.6%) , 2.54/54(1.6%) , 2.54/45(1.3%) , 2.54/85(1.3%) , 2.565/45(1.2%) , 2.565/85(1.2%) , 2.516/45(1.2%) , 2.516/85(1.2%) , 2.516/45(1.1%) , 2.516/85(1.1%) , 2.54/33(0.9%) , 2.54/97(0.9%) , 2.54/13.5(0.4%) , 2.54/116(0.4%) , 2.498/62(0.3%) , 2.498/68(0.3%) , 2.515/61.5(0.2%) , 2.515/68.5(0.2%) , 2.516/103(0.2%) , 2.516/26(0.2%) , 2.54/61(0.2%) , 2.54/69(0.2%) , 2.524/61(0.2%) , 2.524/69(0.2%)

Argininosuccinic acid (library entry number =109)
Hit ratio(% of total spectral intensity for metabolite): 62.83% (13 of 35 peaks were found)
Peaks found: chem shift/row (% of total intensity)
6.526/65(19.9%) , 3.291/65(5.9%) , 3.778/65(5.8%) , 2.676/44(3.3%) , 2.676/86(3.3%) , 2.669/45(3.2%) , 2.669/85(3.2%) , 2.676/44(3.1%) , 2.676/86(3.1%) , 2.676/47.5(3.1%) , 2.676/82.5(3.1%) , 3.778/81(2.9%) , 3.778/49(2.9%)
Peaks not found: chem shift/row (% of total intensity)
2.68/45(3.1%) , 2.68/85(3.1%) , 2.379/45.5(2.5%) , 2.379/84.5(2.5%) , 2.359/45(2.4%) , 2.359/85(2.4%) , 2.827/48(2%) , 2.827/82(2%) , 2.369/58.5(1.8%) , 2.369/71(1.8%) , 2.369/97.5(1.7%) , 2.369/32(1.7%) , 2.827/40(1.4%) , 2.827/89.5(1.4%) , 4.307/74(1.3%) , 4.307/56(1.3%) , 3.291/83(1.1%) , 3.291/47(1.1%) , 4.307/48(1.1%) , 4.307/82(1.1%) , 2.369/38.5(0.2%) , 2.369/92(0.2%)

Glutamine (library entry number =17)
Hit ratio(% of total spectral intensity for metabolite): 70.54% (35 of 57 peaks were found)
Peaks found: chem shift/row (% of total intensity)
3.778/65(17.5%) , 3.778/81(8.3%) , 3.778/49(8.3%) , 2.439/65(3.9%) , 2.134/56.5(2.5%) , 2.134/73.5(2.5%) , 2.134/33.5(2.1%) , 2.134/96.5(2.1%) , 2.134/40.5(2%) , 2.134/89.5(2%) , 2.478/65(2%) , 2.478/65(1.9%) , 2.478/65(1.8%) , 2.478/65(1.5%) , 2.409/65(1%) , 2.164/73(0.9%) , 2.164/57(0.9%) , 2.124/56(0.9%) , 2.124/74(0.9%) , 2.409/65(0.8%) , 2.435/38.5(0.7%) , 2.435/91.5(0.7%) , 2.409/85.5(0.5%) , 2.409/44.5(0.5%) , 2.439/104(0.5%) , 2.439/25.5(0.5%) , 2.439/45(0.5%) , 2.439/85(0.5%) , 2.115/65(0.4%) , 2.409/85.5(0.4%) , 2.409/44.5(0.4%) , 2.478/25(0.3%) , 2.478/105(0.3%) , 2.478/25(0.2%) , 2.478/105(0.2%)
Peaks not found: chem shift/row (% of total intensity)
2.458/52.5(3.8%) , 2.458/77.5(3.8%) , 2.458/38(3.7%) , 2.458/92(3.7%) , 2.134/80.5(2.4%) , 2.134/49.5(2.4%) , 2.134/65(1.3%) , 2.166/46.5(0.6%) , 2.166/83.5(0.6%) , 2.13/62(0.6%) , 2.13/68(0.6%) , 2.13/61.5(0.6%) , 2.13/68.5(0.6%) , 2.13/65(0.6%) , 2.458/18.5(0.5%) , 2.458/111.5(0.5%) , 2.13/65(0.5%) , 2.13/46(0.5%) , 2.13/84(0.5%) , 2.13/84(0.5%) , 2.13/46(0.5%) , 2.435/65(0.4%)

Porphobilinogen (library entry number =170)
Hit ratio(% of total spectral intensity for metabolite): 60.32% (2 of 8 peaks were found)
Peaks found: chem shift/row (% of total intensity)
3.413/65(40.6%) , 4.159/65(19.7%)
Peaks not found: chem shift/row (% of total intensity)
2.401/45.5(10.2%) , 2.401/84.5(10.2%) , 2.401/64.5(6.4%) , 2.66/85(5.2%) , 2.66/45(5.2%) , 2.66/65(2.5%)

Pyroglutamic acid (library entry number =127)
Hit ratio(% of total spectral intensity for metabolite): 57.26% (11 of 80 peaks were found)
Peaks found: chem shift/row (% of total intensity)
2.409/65(11.4%) , 2.409/65(9.9%) , 2.409/86(8.8%) , 2.409/44(8.8%) , 2.409/86(7.5%) , 2.409/44(7.5%) , 4.187/61(0.8%) , 4.187/69(0.8%) , 4.187/84(0.8%) , 4.187/46(0.8%) , 2.061/65(0.2%)
Peaks not found: chem shift/row (% of total intensity)
2.038/75(2%) , 2.038/55(2%) , 2.51/71(1.9%) , 2.51/59(1.9%) , 2.51/38(1.7%) , 2.51/92(1.7%) , 2.038/63.5(1.5%) , 2.038/66.5(1.5%) , 2.038/42(1.5%) , 2.038/88(1.5%) , 2.51/17(1.1%) , 2.51/112(1.1%) , 2.038/22(0.9%) , 2.038/108(0.9%) , 2.39/65(0.9%) , 2.51/80(0.9%) , 2.51/49.5(0.9%) , 2.038/96(0.8%) , 2.038/34(0.8%) , 2.03/64(0.7%) , 2.03/66(0.7%) , 2.525/54(0.6%) , 2.525/75(0.6%) , 2.501/48(0.6%) , 2.501/81.5(0.6%) , 2.499/65(0.5%) , 2.501/65(0.5%) , 2.501/62(0.4%) , 2.501/68(0.4%) , 2.499/48(0.4%) , 2.499/81.5(0.4%) , 2.496/75(0.4%) , 2.496/55(0.4%) , 2.519/48.5(0.4%) , 2.519/81.5(0.4%) , 2.494/75.5(0.4%) , 2.494/54.5(0.4%) , 2.03/48(0.4%) , 2.03/82(0.4%) , 2.499/75.5(0.4%) , 2.499/54.5(0.4%) , 2.519/65(0.4%) , 2.519/63(0.4%) , 2.519/67(0.4%) , 2.03/71(0.3%) , 2.03/59(0.3%) , 2.03/46(0.3%) , 2.03/84(0.3%) , 2.501/59(0.3%) , 2.501/71(0.3%) , 2.501/75(0.3%) , 2.501/55(0.3%) , 2.519/54.5(0.3%) , 2.519/75(0.3%) , 2.03/29.5(0.2%) , 2.03/100.5(0.2%) , 2.501/101.5(0.2%) , 2.501/28(0.2%) , 2.496/48(0.2%) , 2.496/82(0.2%) , 2.03/55(0.2%) , 2.03/75(0.2%) , 2.519/28(0.2%) , 2.519/101(0.2%) , 2.525/68.5(0.2%) , 2.525/62(0.2%) , 2.525/65(0.1%) , 2.501/35.5(0.1%) , 2.501/94.5(0.1%)

cis-Aconitic acid (library entry number =108)
Hit ratio(% of total spectral intensity for metabolite): 57.89% (1 of 3 peaks were found)
Peaks found: chem shift/row (% of total intensity)
3.139/65(57.9%)
Peaks not found: chem shift/row (% of total intensity)
5.766/63.5(21.1%) , 5.766/66.5(21.1%)

Cysteamine (library entry number =150)
Hit ratio(% of total spectral intensity for metabolite): 56.88% (2 of 6 peaks were found)
Peaks found: chem shift/row (% of total intensity)
3.396/65(32.3%) , 3.041/65(24.6%)
Peaks not found: chem shift/row (% of total intensity)
3.396/48(12.2%) , 3.396/82(12.2%) , 3.041/48(9.3%) , 3.041/82(9.3%)

Fructose (library entry number =5)
Hit ratio(% of total spectral intensity for metabolite): 50.62% (9 of 27 peaks were found)
Peaks found: chem shift/row (% of total intensity)
3.569/50(14.6%) , 3.569/80(14.6%) , 3.807/52(7.7%) , 3.807/78(7.7%) , 3.667/65(1.7%) , 3.577/49.5(1.4%) , 3.577/80(1.4%) , 4/65(0.8%) , 3.569/65(0.8%)
Peaks not found: chem shift/row (% of total intensity)
3.72/50(13.4%) , 3.72/80(13.4%) , 3.903/48(2.7%) , 3.903/82(2.7%) , 4.03/49(2.6%) , 4.03/81(2.6%) , 3.903/56(2.4%) , 3.903/74(2.4%) , 3.683/57.5(1.3%) , 3.683/72.5(1.3%) , 3.605/49(1.2%) , 3.605/80.5(1.2%) , 4.119/70(0.6%) , 4.119/60(0.6%) , 3.577/18(0.3%) , 3.577/111.5(0.3%) , 3.569/33.5(0.2%) , 4.04/64.5(0.2%)

Uridine 5-diphosphate (library entry number =182)
Hit ratio(% of total spectral intensity for metabolite): 53.57% (4 of 10 peaks were found)
Peaks found: chem shift/row (% of total intensity)
5.976/55(18.7%) , 5.976/75(18.7%) , 5.976/55.5(8.1%) , 5.976/74.5(8.1%)
Peaks not found: chem shift/row (% of total intensity)
7.997/75(20%) , 7.997/55(20%) , 5.976/65(2.9%) , 5.976/64.5(2.1%) , 8.114/54.5(0.6%) , 8.114/75(0.6%)

Uridine 5-monophosphate (library entry number =191)
Hit ratio(% of total spectral intensity for metabolite): 0% (0 of 8 peaks were found)
Peaks found: chem shift/row (% of total intensity)

Peaks not found: chem shift/row (% of total intensity)
8.107/55(26.4%) , 8.107/75(26.4%) , 5.991/75(20.1%) , 5.991/55(20.1%) , 6.006/65(3.2%) , 5.991/64.5(2.6%) , 6.006/55(0.6%) , 6.006/75(0.6%)

Guanosine-5-monophosphate (GMP) (library entry number =100)
Hit ratio(% of total spectral intensity for metabolite): 52.67% (1 of 3 peaks were found)
Peaks found: chem shift/row (% of total intensity)
8.182/65(52.7%)
Peaks not found: chem shift/row (% of total intensity)
5.932/65(24.7%) , 5.944/65(22.7%)

Lactic acid (library entry number =131)
Hit ratio(% of total spectral intensity for metabolite): 52.38% (6 of 16 peaks were found)
Peaks found: chem shift/row (% of total intensity)
1.334/74(22.5%) , 1.334/56(22.5%) , 4.123/74(3%) , 4.123/56(3%) , 4.123/91(0.6%) , 4.123/38(0.6%)
Peaks not found: chem shift/row (% of total intensity)
1.338/63(6.8%) , 1.338/67(6.8%) , 1.324/67(6.5%) , 1.324/63(6.5%) , 1.338/58.5(5.1%) , 1.338/71.5(5.1%) , 1.324/71.5(5%) , 1.324/58.5(5%) , 4.131/56(0.4%) , 4.131/73.5(0.4%)

Nicotinamide adenine dinucleotide hydrate (NAD) (library entry number =162)
Hit ratio(% of total spectral intensity for metabolite): 21.13% (2 of 23 peaks were found)
Peaks found: chem shift/row (% of total intensity)
8.43/65(20.6%) , 8.267/65(0.5%)
Peaks not found: chem shift/row (% of total intensity)
8.175/65(29.3%) , 6.035/65(9.1%) , 6.047/65(7.4%) , 6.074/65(3.5%) , 6.066/65(3.4%) , 8.844/78(2.4%) , 8.844/52(2.4%) , 8.844/58(2.2%) , 8.844/72(2.2%) , 9.151/57(1.8%) , 9.151/73(1.8%) , 8.204/64.5(1.8%) , 8.204/83(1.4%) , 8.204/47(1.4%) , 9.342/62(1.4%) , 9.342/68(1.4%) , 9.151/76(1.4%) , 9.151/54(1.4%) , 9.342/60(1.2%) , 9.342/70(1.2%) , 8.505/65(0.6%)

Uridine 5-diphosphoglucose (library entry number =165)
Hit ratio(% of total spectral intensity for metabolite): 46.95% (11 of 35 peaks were found)
Peaks found: chem shift/row (% of total intensity)
7.953/75(17.7%) , 7.953/55(17.7%) , 3.787/65(3.8%) , 3.473/65(2.6%) , 3.792/55(1%) , 3.792/75(1%) , 3.546/48(0.7%) , 3.546/82(0.7%) , 3.546/48(0.7%) , 3.546/56(0.6%) , 3.546/73(0.6%)
Peaks not found: chem shift/row (% of total intensity)
5.985/75(13.3%) , 5.985/55(13.3%) , 3.787/41(3%) , 3.787/89(3%) , 3.473/89(2.1%) , 3.473/40.5(2.1%) , 5.995/65(1.9%) , 3.87/46(1.2%) , 3.87/83(1.2%) , 5.6/60.5(1.2%) , 5.6/69.5(1.2%) , 5.614/60.5(1.2%) , 5.614/69.5(1.2%) , 5.995/55(1%) , 5.995/75(1%) , 5.985/64.5(0.7%) , 3.552/56.5(0.7%) , 3.552/73.5(0.7%) , 3.552/48(0.7%) , 3.552/81.5(0.7%) , 3.792/42.5(0.3%) , 3.792/87.5(0.3%) , 3.87/51.5(0.3%) , 3.87/78.5(0.3%)

2-hydroxybutyric acid (library entry number =177)
Hit ratio(% of total spectral intensity for metabolite): 43.97% (3 of 21 peaks were found)
Peaks found: chem shift/row (% of total intensity)
0.898/65(39.5%) , 4.004/51(2.2%) , 4.004/79(2.2%)
Peaks not found: chem shift/row (% of total intensity)
0.898/46(17.4%) , 0.898/84(17.4%) , 1.655/64.5(2.1%) , 1.655/65.5(2.1%) , 4.004/63(2%) , 4.004/67(2%) , 1.655/83(1.6%) , 1.655/47(1.6%) , 1.745/69(1.3%) , 1.745/61(1.3%) , 1.745/50(1.1%) , 1.745/80(1.1%) , 1.655/101.5(0.9%) , 1.655/28.5(0.9%) , 1.745/31.5(0.8%) , 1.745/98(0.8%) , 1.745/42.5(0.8%) , 1.745/87.5(0.8%)

2-Aminobutyric acid (library entry number =28)
Hit ratio(% of total spectral intensity for metabolite): 7.05% (2 of 14 peaks were found)
Peaks found: chem shift/row (% of total intensity)
3.714/65(6.5%) , 1.88/65(0.6%)
Peaks not found: chem shift/row (% of total intensity)
0.981/65(40.6%) , 0.981/46(16.8%) , 0.981/84(16.8%) , 3.714/50(4.5%) , 3.714/80(4.5%) , 1.902/60.5(1.8%) , 1.902/69.5(1.8%) , 1.902/52(1.4%) , 1.902/78(1.4%) , 1.902/87(1.4%) , 1.902/43(1.4%) , 1.917/65(0.5%)

Carnosine (beta-alanyl_L-histidine) (library entry number =187)
Hit ratio(% of total spectral intensity for metabolite): 39.92% (11 of 55 peaks were found)
Peaks found: chem shift/row (% of total intensity)
3.233/65(15.2%) , 8.249/65(11.7%) , 3.225/65(7.8%) , 3.255/65(1.3%) , 3.367/65(0.8%) , 2.669/86(0.7%) , 2.669/85(0.5%) , 2.669/44.5(0.5%) , 2.686/54(0.5%) , 2.686/76(0.5%) , 2.647/86(0.4%)
Peaks not found: chem shift/row (% of total intensity)
3.233/48(7.1%) , 3.233/82(7.1%) , 3.225/47(4.1%) , 3.225/83(4.1%) , 2.689/56(3.1%) , 2.689/74(3.1%) , 7.112/65(2.7%) , 7.112/62(2.2%) , 7.112/68(2.2%) , 3.114/45.5(1.9%) , 3.114/84.5(1.9%) , 3.119/45.5(1.9%) , 3.119/84.5(1.9%) , 2.689/38.5(1.8%) , 2.689/91.5(1.8%) , 2.708/44(0.8%) , 2.708/85.5(0.8%) , 2.669/43(0.7%) , 2.689/115.5(0.7%) , 2.689/14(0.7%) , 3.233/29.5(0.6%) , 3.233/100.5(0.6%) , 2.708/62(0.5%) , 2.708/68(0.5%) , 2.718/44.5(0.5%) , 2.718/85.5(0.5%) , 2.718/62(0.5%) , 2.718/68(0.5%) , 2.655/43(0.5%) , 2.686/45.5(0.4%) , 2.686/84.5(0.4%) , 2.669/61.5(0.4%) , 2.669/68.5(0.4%) , 2.647/43(0.4%) , 2.689/31.5(0.3%) , 2.689/97.5(0.3%) , 2.647/61(0.3%) , 2.647/69(0.3%) , 2.669/60.5(0.3%) , 2.669/69.5(0.3%) , 3.233/12.5(0.2%) , 3.233/117(0.2%) , 2.655/61.5(0.2%) , 2.655/68.5(0.2%)

Capric acid (library entry number =90)
Hit ratio(% of total spectral intensity for metabolite): 48.71% (5 of 10 peaks were found)
Peaks found: chem shift/row (% of total intensity)
2.177/46(17.5%) , 2.177/84(17.5%) , 2.177/65(12.1%) , 1.272/65(0.9%) , 1.272/65(0.7%)
Peaks not found: chem shift/row (% of total intensity)
0.865/65(37.5%) , 1.296/65(4.4%) , 0.865/46(3.6%) , 0.865/84(3.6%) , 1.287/65(2.2%)

Hypoxanthine (library entry number =56)
Hit ratio(% of total spectral intensity for metabolite): 46.6% (1 of 2 peaks were found)
Peaks found: chem shift/row (% of total intensity)
8.215/65(46.6%)
Peaks not found: chem shift/row (% of total intensity)
8.194/65(53.4%)

Histamine (library entry number =94)
Hit ratio(% of total spectral intensity for metabolite): 50.81% (4 of 12 peaks were found)
Peaks found: chem shift/row (% of total intensity)
3.307/65(28.7%) , 3.041/65(9.4%) , 8.146/65(6.5%) , 8.146/65(6.3%)
Peaks not found: chem shift/row (% of total intensity)
3.307/83(12%) , 3.307/47(12%) , 7.977/65(6.2%) , 7.158/65(4.3%) , 3.041/47(3.7%) , 3.041/83(3.7%) , 7.158/62(3.6%) , 7.158/68(3.6%)

Hypotaurine (library entry number =129)
Hit ratio(% of total spectral intensity for metabolite): 66.94% (4 of 6 peaks were found)
Peaks found: chem shift/row (% of total intensity)
3.367/65(24.8%) , 2.659/65(19.1%) , 2.659/47.5(11.5%) , 2.659/82.5(11.5%)
Peaks not found: chem shift/row (% of total intensity)
3.367/48(16.5%) , 3.367/82(16.5%)

Histidine (library entry number =78)
Hit ratio(% of total spectral intensity for metabolite): 43.72% (4 of 8 peaks were found)
Peaks found: chem shift/row (% of total intensity)
4.004/81(11.5%) , 4.004/49(11.5%) , 4.004/68.5(10.4%) , 4.004/61.5(10.4%)
Peaks not found: chem shift/row (% of total intensity)
7.971/65(32.6%) , 7.127/65(14.8%) , 3.261/38.5(4.4%) , 3.261/91.5(4.4%)

Uridine-5-diphosphogalactose (library entry number =189)
Hit ratio(% of total spectral intensity for metabolite): 42.78% (12 of 53 peaks were found)
Peaks found: chem shift/row (% of total intensity)
7.953/55(18.6%) , 7.953/75(18.6%) , 3.75/65(1.7%) , 3.736/57(0.7%) , 3.736/72.5(0.7%) , 3.736/56.5(0.5%) , 3.736/73.5(0.5%) , 3.736/72(0.5%) , 3.786/46(0.2%) , 3.786/83.5(0.2%) , 3.728/65(0.2%) , 3.736/43.5(0.2%)
Peaks not found: chem shift/row (% of total intensity)
5.985/55(15.3%) , 5.985/75(15.3%) , 3.924/82(1.7%) , 3.924/48(1.7%) , 5.652/70(1.6%) , 5.652/60(1.6%) , 3.924/56(1.5%) , 3.924/74(1.5%) , 5.637/60.5(1.5%) , 5.637/69.5(1.5%) , 4.041/65(1.2%) , 4.381/60.5(0.8%) , 4.381/69.5(0.8%) , 5.985/64.5(0.6%) , 3.75/81(0.6%) , 3.75/48.5(0.6%) , 3.815/83(0.6%) , 3.815/47(0.6%) , 4.381/65(0.5%) , 3.822/82.5(0.5%) , 3.822/47(0.5%) , 3.815/73(0.5%) , 3.815/56.5(0.5%) , 3.822/56.5(0.5%) , 3.822/73(0.5%) , 3.768/59(0.4%) , 3.768/71(0.4%) , 3.736/85.5(0.3%) , 3.736/44.5(0.3%) , 3.76/55(0.3%) , 3.76/75(0.3%) , 3.75/35(0.3%) , 3.75/94.5(0.3%) , 3.768/40(0.2%) , 3.768/89.5(0.2%) , 3.76/83(0.2%) , 3.778/51.5(0.2%) , 3.778/78.5(0.2%) , 3.76/65(0.2%) , 3.76/44.5(0.2%) , 3.736/85(0.2%)

Glycerol (library entry number =161)
Hit ratio(% of total spectral intensity for metabolite): 3.46% (1 of 33 peaks were found)
Peaks found: chem shift/row (% of total intensity)
3.787/65(3.5%)
Peaks not found: chem shift/row (% of total intensity)
3.567/58(10.1%) , 3.567/72(10.1%) , 3.66/86(9.9%) , 3.66/44(9.9%) , 3.567/88(9.1%) , 3.567/42(9.1%) , 3.66/56(8.6%) , 3.66/74(8.6%) , 3.787/53(1.5%) , 3.787/77(1.5%) , 3.578/57(1.5%) , 3.578/73(1.5%) , 3.787/49(1.5%) , 3.787/81(1.5%) , 3.554/57(1%) , 3.554/73(1%) , 3.613/14(0.9%) , 3.613/116(0.9%) , 3.787/58(0.8%) , 3.787/72(0.8%) , 3.787/92(0.7%) , 3.787/37(0.7%) , 3.628/12(0.6%) , 3.628/118(0.6%) , 3.578/87(0.6%) , 3.578/43(0.6%) , 3.66/50(0.6%) , 3.66/80(0.6%) , 3.613/103(0.6%) , 3.613/26.5(0.6%) , 3.554/87.5(0.3%) , 3.554/42(0.3%)

Glucose-1-phosphate (library entry number =12)
Hit ratio(% of total spectral intensity for metabolite): 40.94% (18 of 44 peaks were found)
Peaks found: chem shift/row (% of total intensity)
3.787/65(7.2%) , 3.413/65(7%) , 3.413/89(4.9%) , 3.413/41(4.9%) , 3.877/46.5(3.1%) , 3.877/83.5(3.1%) , 3.367/65(1.4%) , 3.918/56(1%) , 3.918/74(1%) , 3.918/67(0.9%) , 3.918/63(0.9%) , 3.917/67(0.9%) , 3.917/63(0.9%) , 3.917/56(0.8%) , 3.917/74(0.8%) , 3.923/68.5(0.7%) , 3.923/61.5(0.7%) , 3.86/65(0.7%)
Peaks not found: chem shift/row (% of total intensity)
3.787/41(6.9%) , 3.787/89(6.9%) , 3.758/56(3.2%) , 3.758/74(3.2%) , 3.499/48.5(2.7%) , 3.499/81.5(2.7%) , 3.499/48.5(2.7%) , 3.499/81.5(2.7%) , 3.499/57(2.6%) , 3.499/73(2.6%) , 3.758/42(2.5%) , 3.758/88(2.5%) , 3.877/52.5(2.5%) , 3.877/77.5(2.5%) , 5.47/70(2%) , 5.47/60(2%) , 5.456/70(1.9%) , 5.456/60(1.9%) , 3.918/82(0.7%) , 3.918/48(0.7%) , 3.918/87.5(0.7%) , 3.918/42(0.7%) , 3.917/82(0.7%) , 3.917/48(0.7%) , 3.917/87.5(0.5%) , 3.917/42(0.5%)

Phosphoethanolamine (library entry number =167)
Hit ratio(% of total spectral intensity for metabolite): 50.49% (6 of 10 peaks were found)
Peaks found: chem shift/row (% of total intensity)
3.98/78(8.9%) , 3.98/52(8.9%) , 3.991/52(8.5%) , 3.991/78(8.5%) , 3.98/64.5(7.9%) , 3.991/64.5(7.7%)
Peaks not found: chem shift/row (% of total intensity)
3.227/76.5(14.8%) , 3.227/53.5(14.8%) , 3.227/60(10%) , 3.227/70(10%)

Pantothenic acid (library entry number =99)
Hit ratio(% of total spectral intensity for metabolite): 50.03% (5 of 15 peaks were found)
Peaks found: chem shift/row (% of total intensity)
0.898/65(24.2%) , 2.427/65(8.5%) , 3.992/65(8.4%) , 3.525/79(4.5%) , 3.525/51(4.5%)
Peaks not found: chem shift/row (% of total intensity)
0.934/65(20.8%) , 3.404/79(6.9%) , 3.404/51(6.9%) , 2.427/47.5(3.5%) , 2.427/82.5(3.5%) , 3.447/72.5(2.6%) , 3.447/57.5(2.6%) , 3.447/40(1.3%) , 3.447/90(1.3%) , 3.447/65(0.3%)

Maltose (library entry number =45)
Hit ratio(% of total spectral intensity for metabolite): 28.44% (10 of 40 peaks were found)
Peaks found: chem shift/row (% of total intensity)
3.426/65(5.4%) , 3.291/53(4.6%) , 3.291/77(4.6%) , 3.778/65(4.4%) , 3.648/65(3.7%) , 3.979/65(2.4%) , 3.924/51.5(1.1%) , 3.924/78.5(1.1%) , 3.778/73.5(0.6%) , 3.778/56.5(0.6%)
Peaks not found: chem shift/row (% of total intensity)
3.276/53(4.6%) , 3.276/77(4.6%) , 3.426/41(4.2%) , 3.426/89(4.2%) , 3.693/65(4.1%) , 3.778/42(3.5%) , 3.778/88(3.5%) , 3.693/89(2.9%) , 3.693/41(2.9%) , 3.592/82(2.7%) , 3.592/48(2.7%) , 3.707/65(2.6%) , 5.414/60(2.6%) , 5.414/70(2.6%) , 3.592/56.5(2.5%) , 3.592/73.5(2.5%) , 3.867/52(2.1%) , 3.867/78(2.1%) , 3.707/40.5(1.7%) , 3.707/89.5(1.7%) , 3.648/41.5(1.7%) , 3.648/88.5(1.7%) , 3.979/88.5(1.5%) , 3.979/40.5(1.5%) , 3.867/47(1.3%) , 3.867/82.5(1.3%) , 3.592/52(0.6%) , 3.592/78(0.6%) , 3.816/44(0.5%) , 3.816/86(0.5%)

2-Hydroxy-3-methyl butyric acid (library entry number =143)
Hit ratio(% of total spectral intensity for metabolite): 40.35% (2 of 12 peaks were found)
Peaks found: chem shift/row (% of total intensity)
0.971/74(20.2%) , 0.971/56(20.2%)
Peaks not found: chem shift/row (% of total intensity)
0.836/74(21.4%) , 0.836/56(21.4%) , 3.852/60(5.8%) , 3.852/70(5.8%) , 2.02/70.5(1.1%) , 2.02/59.5(1.1%) , 2.02/77.5(0.8%) , 2.02/52(0.8%) , 2.02/87.5(0.8%) , 2.02/42(0.8%)

Butyric acid (library entry number =119)
Hit ratio(% of total spectral intensity for metabolite): 28.61% (1 of 12 peaks were found)
Peaks found: chem shift/row (% of total intensity)
0.898/65(28.6%)
Peaks not found: chem shift/row (% of total intensity)
0.898/84(12%) , 0.898/46(12%) , 2.162/65(11.5%) , 2.162/84(7.9%) , 2.162/46(7.9%) , 1.561/56(6%) , 1.561/74(6%) , 1.561/93(3.3%) , 1.561/37(3.3%) , 1.561/112(0.7%) , 1.561/18(0.7%)

Homocarnosine (library entry number =95)
Hit ratio(% of total spectral intensity for metabolite): 24.3% (9 of 66 peaks were found)
Peaks found: chem shift/row (% of total intensity)
8.215/65(9.3%) , 8.215/65(9.1%) , 2.384/65(1.4%) , 2.954/49.5(0.9%) , 2.954/80.5(0.9%) , 2.954/81.5(0.8%) , 2.936/66(0.7%) , 2.948/63(0.6%) , 2.948/66.5(0.6%)
Peaks not found: chem shift/row (% of total intensity)
2.376/59.5(4.2%) , 2.376/70.5(4.2%) , 2.376/40.5(2.3%) , 2.376/89.5(2.3%) , 1.89/45(2.2%) , 1.89/85(2.2%) , 7.135/65(2.1%) , 1.891/45(2.1%) , 1.891/85(2.1%) , 7.136/65(2.1%) , 3.222/84.5(2.1%) , 3.222/45.5(2.1%) , 2.376/78.5(2.1%) , 2.376/51.5(2.1%) , 3.222/84.5(2%) , 3.222/45.5(2%) , 7.136/62(2%) , 7.136/68(2%) , 7.135/62(2%) , 7.135/68(2%) , 1.891/64.5(1.8%) , 1.89/64.5(1.8%) , 3.029/45.5(1.6%) , 3.029/84.5(1.6%) , 3.038/45.5(1.6%) , 3.038/84.5(1.6%) , 2.92/81(1.3%) , 2.92/49(1.3%) , 2.357/65(1.2%) , 2.926/80.5(1.1%) , 2.926/49.5(1.1%) , 2.954/60(0.8%) , 2.954/47.5(0.8%) , 1.89/103.5(0.8%) , 1.89/26.5(0.8%) , 2.909/65(0.7%) , 2.92/62.5(0.7%) , 2.92/67(0.7%) , 1.891/103.5(0.7%) , 1.891/26.5(0.7%) , 2.954/62(0.6%) , 2.954/67.5(0.6%) , 2.926/30(0.5%) , 2.936/82(0.5%) , 2.936/48(0.5%) , 2.92/100.5(0.5%) , 2.92/29.5(0.5%) , 2.92/64(0.5%) , 2.948/47.5(0.5%) , 2.948/82(0.5%) , 2.376/108.5(0.5%) , 2.376/22(0.5%) , 2.357/45.5(0.2%) , 2.357/83(0.2%) , 2.948/56.5(0.1%) , 2.948/73(0.1%) , 2.357/45.5(0.1%)

Sucrose-6-phosphate (library entry number =188)
Hit ratio(% of total spectral intensity for metabolite): 46.74% (5 of 24 peaks were found)
Peaks found: chem shift/row (% of total intensity)
3.767/65(29.5%) , 3.809/65(7.9%) , 3.396/65(5.8%) , 3.792/55(1.8%) , 3.792/75(1.8%)
Peaks not found: chem shift/row (% of total intensity)
3.809/89(6.4%) , 3.809/41(6.4%) , 3.396/40(4%) , 3.396/90(4%) , 5.42/60(4%) , 5.42/70(4%) , 3.558/82(3.3%) , 3.558/48(3.3%) , 3.558/73.5(3.1%) , 3.558/56.5(3.1%) , 3.881/52(1.8%) , 3.881/78(1.8%) , 3.792/42(1.7%) , 3.792/88(1.7%) , 3.881/46(1.5%) , 3.881/84(1.5%) , 3.558/52(0.8%) , 3.558/78(0.8%) , 3.792/65(0.3%)

Cysteine (library entry number =63)
Hit ratio(% of total spectral intensity for metabolite): 42.54% (6 of 15 peaks were found)
Peaks found: chem shift/row (% of total intensity)
3.979/65(12.5%) , 3.979/77.5(11.8%) , 3.979/52.5(11.8%) , 3.013/64(2.6%) , 3.071/64(2.1%) , 3.112/64(1.7%)
Peaks not found: chem shift/row (% of total intensity)
3.039/50.5(8.1%) , 3.039/79.5(8.1%) , 3.039/41.5(7.5%) , 3.039/88.5(7.5%) , 3.11/91(6%) , 3.11/39(6%) , 3.11/53.5(5.9%) , 3.11/76.5(5.9%) , 3.09/64(2.5%)

Uridine-5-diphosphoglucuronic acid (library entry number =184)
Hit ratio(% of total spectral intensity for metabolite): 32.61% (5 of 36 peaks were found)
Peaks found: chem shift/row (% of total intensity)
7.953/55(14.1%) , 7.953/75(14.1%) , 3.797/65(3.5%) , 3.51/75.5(0.4%) , 3.51/54(0.4%)
Peaks not found: chem shift/row (% of total intensity)
5.988/75(11.4%) , 5.988/55(11.4%) , 3.521/65(5.1%) , 4.146/78(4.4%) , 4.146/52(4.4%) , 3.797/89(2.9%) , 3.797/41(2.9%) , 3.521/40(2.8%) , 3.521/90(2.8%) , 5.619/69(1.8%) , 5.619/61(1.8%) , 5.634/69(1.8%) , 5.634/61(1.8%) , 3.59/48(0.9%) , 3.59/82(0.9%) , 3.598/82(0.9%) , 3.598/48(0.9%) , 6.001/65(0.9%) , 3.59/57(0.8%) , 3.59/73(0.8%) , 3.598/57(0.8%) , 3.598/73(0.8%) , 4.379/59.5(0.7%) , 4.379/70.5(0.7%) , 6.001/55(0.6%) , 6.001/75(0.6%) , 3.531/53(0.5%) , 3.531/77(0.5%) , 5.988/63.5(0.2%) , 5.988/66.5(0.2%) , 3.531/65(0.2%)

Glutamic acid (library entry number =71)
Hit ratio(% of total spectral intensity for metabolite): 38.02% (23 of 55 peaks were found)
Peaks found: chem shift/row (% of total intensity)
3.767/80(7.1%) , 3.767/50(7.1%) , 2.059/56(2.9%) , 2.059/74(2.9%) , 2.134/40(2.1%) , 2.134/90(2.1%) , 2.372/64.5(1.7%) , 2.342/65(1.6%) , 2.059/94(1.3%) , 2.059/36(1.3%) , 2.134/33(1%) , 2.134/97.5(1%) , 2.134/20(1%) , 2.134/109.5(1%) , 2.059/112(0.7%) , 2.059/17.5(0.7%) , 2.152/65(0.6%) , 2.333/54.5(0.6%) , 2.333/74.5(0.6%) , 2.067/57(0.2%) , 2.067/72.5(0.2%) , 2.333/35.5(0.1%) , 2.333/94.5(0.1%)
Peaks not found: chem shift/row (% of total intensity)
2.357/68(9%) , 2.357/62(9%) , 3.767/68(5.4%) , 3.767/62(5.4%) , 2.357/87(5.2%) , 2.357/43(5.2%) , 2.357/48.5(4.9%) , 2.357/81.5(4.9%) , 2.134/77.5(2.1%) , 2.134/52.5(2.1%) , 2.134/59(1.4%) , 2.134/71(1.4%) , 2.357/108(0.8%) , 2.357/21(0.8%) , 2.357/2(0.5%) , 2.078/65(0.4%) , 2.077/65(0.4%) , 2.152/84(0.3%) , 2.152/45(0.3%) , 2.077/13(0.3%) , 2.077/116.5(0.3%) , 2.078/45(0.2%) , 2.078/84.5(0.2%) , 2.077/46(0.2%) , 2.077/84(0.2%) , 2.114/63.5(0.2%) , 2.114/66.5(0.2%) , 2.078/13(0.2%) , 2.078/116(0.2%) , 2.357/127(0.2%) , 2.342/54(0.1%) , 2.342/75.5(0.1%)

myo-Inositol (library entry number =55)
Hit ratio(% of total spectral intensity for metabolite): 92.41% (11 of 23 peaks were found)
Peaks found: chem shift/row (% of total intensity)
3.291/65(16.1%) , 3.632/65(11%) , 3.632/40(10.4%) , 3.632/90(10.4%) , 3.291/41(7%) , 3.291/89(7%) , 3.546/74(6.8%) , 3.546/56(6.8%) , 3.546/81.5(6.3%) , 3.546/48.5(6.3%) , 4.075/65(4.1%)
Peaks not found: chem shift/row (% of total intensity)
4.075/57(1.9%) , 4.075/73(1.9%) , 3.571/15(0.9%) , 3.571/115(0.9%) , 3.58/26.5(0.3%) , 3.58/103.5(0.3%) , 3.591/15(0.3%) , 3.591/115(0.3%) , 3.583/2(0.2%) , 3.583/127(0.2%) , 3.583/27(0.2%) , 3.583/103(0.2%)

Glucose (library entry number =11)
Hit ratio(% of total spectral intensity for metabolite): 67.93% (38 of 75 peaks were found)
Peaks found: chem shift/row (% of total intensity)
3.501/65(6.2%) , 3.413/65(5.6%) , 3.261/77(5.3%) , 3.261/53(5.3%) , 3.501/42(4.1%) , 3.501/88(4.1%) , 3.714/65(3%) , 3.736/42(2.8%) , 3.736/88(2.8%) , 3.413/41(2.6%) , 3.413/89(2.6%) , 3.736/57(2.6%) , 3.736/73(2.6%) , 3.907/52(2.4%) , 3.907/78(2.4%) , 3.778/56(1.1%) , 3.778/73.5(1.1%) , 3.473/65(1%) , 3.473/65(1%) , 3.473/65(0.9%) , 3.473/73(0.7%) , 3.473/56.5(0.7%) , 3.85/53(0.7%) , 3.85/77(0.7%) , 3.473/72(0.7%) , 3.473/57.5(0.7%) , 3.473/72.5(0.6%) , 3.473/57(0.6%) , 3.778/56(0.5%) , 3.778/73.5(0.5%) , 3.836/47.5(0.4%) , 3.836/82(0.4%) , 3.75/64.5(0.4%) , 5.245/69.5(0.3%) , 5.245/60(0.3%) , 3.367/64.5(0.3%) , 3.836/61(0.2%) , 3.844/64.5(0.1%)
Peaks not found: chem shift/row (% of total intensity)
3.242/53(5.2%) , 3.242/77(5.2%) , 3.714/41(2.4%) , 3.714/89(2.4%) , 3.907/47(2.2%) , 3.907/83(2.2%) , 3.473/82(0.7%) , 3.473/48(0.7%) , 3.473/47.5(0.6%) , 3.473/82.5(0.6%) , 3.473/87.5(0.6%) , 3.473/87.5(0.6%) , 3.473/41.5(0.6%) , 3.473/41.5(0.6%) , 3.473/48.5(0.6%) , 3.473/81.5(0.6%) , 3.421/64(0.6%) , 3.421/66(0.6%) , 3.473/87.5(0.5%) , 3.473/42(0.5%) , 3.778/42.5(0.5%) , 3.778/87.5(0.5%) , 3.421/40(0.4%) , 3.421/90(0.4%) , 3.85/46.5(0.4%) , 3.85/83(0.4%) , 3.836/68.5(0.2%) , 3.778/42.5(0.2%) , 3.778/87(0.2%) , 3.748/56.5(0.2%) , 3.748/73.5(0.2%) , 3.75/49.5(0.2%) , 3.75/80.5(0.2%) , 3.813/5(0.2%) , 3.748/64.5(0.1%) , 3.75/56.5(0.1%) , 3.75/73.5(0.1%)

Riboflavin 5-adenosine diphosphate (Flavin adenine dinucleotide) (library entry number =194)
Hit ratio(% of total spectral intensity for metabolite): 22.16% (7 of 13 peaks were found)
Peaks found: chem shift/row (% of total intensity)
2.409/65(4.9%) , 2.409/65(3.8%) , 2.372/65(3.2%) , 2.372/65(3%) , 2.372/65(2.7%) , 2.342/65(2.5%) , 2.384/65(2.1%)
Peaks not found: chem shift/row (% of total intensity)
7.869/65(42.2%) , 8.309/65(12.4%) , 5.838/65(7.1%) , 5.849/65(6.3%) , 2.398/65(5.5%) , 2.33/65(4.4%)

Ornithine (library entry number =79)
Hit ratio(% of total spectral intensity for metabolite): 58.34% (4 of 23 peaks were found)
Peaks found: chem shift/row (% of total intensity)
3.063/65(25.1%) , 3.787/65(17.4%) , 3.787/49(7.9%) , 3.787/81(7.9%)
Peaks not found: chem shift/row (% of total intensity)
3.063/84(16.7%) , 3.063/46(16.7%) , 1.949/65(0.9%) , 1.836/103(0.8%) , 1.836/27(0.8%) , 1.946/53(0.6%) , 1.946/78(0.5%) , 1.841/62(0.5%) , 1.841/68(0.5%) , 1.949/31(0.5%) , 1.949/40(0.4%) , 1.946/41(0.4%) , 1.946/40(0.4%) , 1.946/100(0.4%) , 1.946/31(0.4%) , 1.949/53(0.3%) , 1.949/77(0.3%) , 1.949/72(0.3%) , 1.949/57(0.3%)

Trehalose-6-phosphate (library entry number =201)
Hit ratio(% of total spectral intensity for metabolite): 37.04% (14 of 49 peaks were found)
Peaks found: chem shift/row (% of total intensity)
3.86/65(6.8%) , 3.459/65(5.4%) , 3.459/89(4.2%) , 3.459/41(4.2%) , 3.607/65(3.9%) , 3.778/56.5(2.2%) , 3.778/73.5(2.2%) , 3.704/79(1.8%) , 3.704/51(1.8%) , 3.704/78(1.8%) , 3.459/65(1.2%) , 3.501/65(1%) , 3.684/76.5(0.4%) , 4.023/55(0.3%)
Peaks not found: chem shift/row (% of total intensity)
3.867/65(5.9%) , 3.86/40.5(5.1%) , 3.86/89.5(5.1%) , 3.867/41(4.1%) , 3.867/89(4.1%) , 3.607/40(3.3%) , 3.607/90(3.3%) , 3.867/78.5(2.4%) , 3.867/51.5(2.4%) , 3.666/79(2.1%) , 3.666/51(2.1%) , 3.69/51(2.1%) , 3.69/79(2.1%) , 3.658/51(1.9%) , 3.658/79(1.9%) , 3.658/78(1.8%) , 3.778/43(1.5%) , 3.778/87(1.5%) , 5.216/60(1.2%) , 5.216/70(1.2%) , 3.823/42.5(1%) , 3.823/87.5(1%) , 3.823/62(1%) , 3.823/68(1%) , 5.188/59.5(0.7%) , 5.188/69.5(0.7%) , 3.684/51.5(0.4%) , 3.675/52(0.4%) , 3.675/76.5(0.4%) , 3.677/51.5(0.4%) , 3.677/78(0.4%) , 4.023/75(0.3%) , 4.044/76(0.3%) , 0.885/55(0.2%) , 0.885/75(0.2%)

Arginine (library entry number =138)
Hit ratio(% of total spectral intensity for metabolite): 31.54% (3 of 40 peaks were found)
Peaks found: chem shift/row (% of total intensity)
3.778/65(17.3%) , 3.778/49(7.1%) , 3.778/81(7.1%)
Peaks not found: chem shift/row (% of total intensity)
3.248/65(25.6%) , 3.248/47(10.3%) , 3.248/83(10.3%) , 1.734/45(1%) , 1.734/85(1%) , 1.734/26.5(1%) , 1.734/103(1%) , 1.922/40.5(0.9%) , 1.922/89(0.9%) , 1.923/40.5(0.8%) , 1.923/89.5(0.8%) , 1.654/61.5(0.8%) , 1.654/68.5(0.8%) , 1.922/64(0.7%) , 1.922/98.5(0.7%) , 1.922/31.5(0.7%) , 1.923/65(0.7%) , 1.923/47(0.7%) , 1.923/83(0.7%) , 1.923/98.5(0.6%) , 1.923/31.5(0.6%) , 1.922/46.5(0.6%) , 1.922/83(0.6%) , 1.654/44.5(0.6%) , 1.654/85.5(0.6%) , 1.922/73(0.6%) , 1.922/57(0.6%) , 1.654/103.5(0.6%) , 1.654/26.5(0.6%) , 1.734/63(0.5%) , 1.734/67(0.5%) , 1.923/72.5(0.5%) , 1.923/57(0.5%) , 1.919/76(0.4%) , 1.919/54(0.4%) , 1.919/40(0.4%) , 1.919/89.5(0.4%)

b-Alanine (library entry number =2)
Hit ratio(% of total spectral intensity for metabolite): 70.14% (4 of 6 peaks were found)
Peaks found: chem shift/row (% of total intensity)
3.184/65(33%) , 2.562/65(19.3%) , 2.562/48(8.9%) , 2.562/82(8.9%)
Peaks not found: chem shift/row (% of total intensity)
3.184/48(14.9%) , 3.184/82(14.9%)

Sucrose (library entry number =4)
Hit ratio(% of total spectral intensity for metabolite): 34.44% (10 of 53 peaks were found)
Peaks found: chem shift/row (% of total intensity)
3.685/65(15.9%) , 3.767/65(6.9%) , 3.485/65(2.8%) , 3.569/48(2.7%) , 3.569/82(2.7%) , 3.85/79(1.3%) , 3.85/51(1.3%) , 3.86/65(0.5%) , 3.85/64.5(0.3%) , 4.075/65(0.2%)
Peaks not found: chem shift/row (% of total intensity)
3.767/89(5.3%) , 3.767/41(5.3%) , 4.222/54(5.2%) , 4.222/76(5.2%) , 5.414/60(3.5%) , 5.414/70(3.5%) , 3.569/57(2.6%) , 3.569/73(2.6%) , 3.831/61(2.5%) , 3.831/69(2.5%) , 4.057/65(2.3%) , 3.823/61(2.2%) , 3.823/69(2.2%) , 3.81/40(1.4%) , 3.81/90(1.4%) , 3.485/41(1.4%) , 3.485/89(1.4%) , 4.057/43.5(1.2%) , 4.057/86.5(1.2%) , 3.855/81(0.9%) , 4.065/54.5(0.9%) , 4.065/75.5(0.9%) , 3.849/80(0.9%) , 3.849/50(0.9%) , 3.685/98(0.8%) , 3.685/32(0.8%) , 3.569/52(0.8%) , 3.569/78(0.8%) , 3.849/64.5(0.6%) , 4.048/54(0.5%) , 4.048/76(0.5%) , 3.733/40(0.4%) , 3.733/89(0.4%) , 3.831/36(0.4%) , 3.831/93.5(0.4%) , 3.823/23.5(0.2%) , 3.823/105.5(0.2%) , 3.823/93(0.2%) , 3.823/36(0.2%) , 4.048/65(0.2%) , 4.039/60(0.2%) , 4.039/70(0.2%) , 4.065/65(0.2%)

Adenosine 3,5-cyclic monophosphate (library entry number =123)
Hit ratio(% of total spectral intensity for metabolite): 68.46% (5 of 6 peaks were found)
Peaks found: chem shift/row (% of total intensity)
8.267/65(37.5%) , 8.259/65(28.6%) , 4.343/65(1.4%) , 4.351/65(0.5%) , 4.331/65(0.5%)
Peaks not found: chem shift/row (% of total intensity)
6.206/65(31.5%)

Inosine-5'-monophosphate (library entry number =164)
Hit ratio(% of total spectral intensity for metabolite): 43.47% (2 of 4 peaks were found)
Peaks found: chem shift/row (% of total intensity)
8.539/65(29.7%) , 6.147/65(13.8%)
Peaks not found: chem shift/row (% of total intensity)
8.234/65(43.5%) , 6.154/65(13.1%)

Phenylalanine (library entry number =35)
Hit ratio(% of total spectral intensity for metabolite): 29.33% (7 of 65 peaks were found)
Peaks found: chem shift/row (% of total intensity)
7.436/65(9.8%) , 4/62(7.5%) , 4/68(7.5%) , 3.291/53.5(1.1%) , 3.291/76.5(1.1%) , 3.291/40(1.1%) , 3.291/90(1.1%)
Peaks not found: chem shift/row (% of total intensity)
4/48(6.7%) , 4/82(6.7%) , 7.382/66(4.6%) , 7.382/64(4.6%) , 7.333/75(4.6%) , 7.333/55(4.6%) , 7.436/46(3.1%) , 7.436/84(3.1%) , 7.382/45(2.3%) , 7.382/85(2.3%) , 3.13/73(1.7%) , 3.13/57(1.7%) , 3.13/36(1.6%) , 3.13/94(1.6%) , 7.408/81.5(1.3%) , 7.408/48.5(1.3%) , 7.415/38(1.2%) , 7.415/92(1.2%) , 7.448/65(1%) , 7.415/44(1%) , 7.415/86(1%) , 7.399/85.5(0.9%) , 7.399/44.5(0.9%) , 7.362/38(0.7%) , 7.362/92(0.7%) , 7.393/101(0.7%) , 7.393/29(0.7%) , 7.408/98(0.6%) , 7.408/32(0.6%) , 7.399/63(0.6%) , 7.399/67(0.6%) , 7.366/30(0.5%) , 7.366/100(0.5%) , 7.393/65(0.3%) , 7.393/63(0.3%) , 7.393/67(0.3%) , 7.415/110(0.3%) , 7.415/20(0.3%) , 7.362/85.5(0.3%) , 7.362/44.5(0.3%) , 7.399/99(0.3%) , 7.399/31(0.3%) , 7.408/101(0.3%) , 7.408/29(0.3%) , 7.415/108(0.3%) , 7.415/22(0.3%) , 7.382/17.5(0.2%) , 7.382/112.5(0.2%) , 7.366/88.5(0.2%) , 7.408/119.5(0.2%) , 7.408/10.5(0.2%) , 7.393/44.5(0.2%) , 7.393/85(0.2%) , 7.362/60(0.1%) , 7.399/105.5(0.1%) , 7.399/24(0.1%) , 7.362/27(0.1%) , 7.362/103(0.1%)

Isocitric acid (library entry number =130)
Hit ratio(% of total spectral intensity for metabolite): 29.12% (8 of 28 peaks were found)
Peaks found: chem shift/row (% of total intensity)
4.004/59(6.5%) , 4.004/71(6.5%) , 2.982/59(3.2%) , 2.982/71(3.2%) , 2.54/65(2.6%) , 2.409/65(2.4%) , 2.489/65(2.4%) , 2.449/65(2.3%)
Peaks not found: chem shift/row (% of total intensity)
2.519/35(6.6%) , 2.519/95(6.6%) , 2.519/75(6.3%) , 2.519/55(6.3%) , 2.427/55(6.3%) , 2.427/75(6.3%) , 2.427/94(5.8%) , 2.427/36(5.8%) , 2.473/36(2.8%) , 2.473/94(2.8%) , 2.982/91(2.3%) , 2.982/39(2.3%) , 2.982/78.5(2.2%) , 2.982/51.5(2.2%) , 2.473/113.5(1.3%) , 2.473/15.5(1.3%) , 2.489/6.5(0.9%) , 2.489/123.5(0.9%) , 2.449/6(0.9%) , 2.449/123.5(0.9%)

Deoxycholic acid (library entry number =121)
Hit ratio(% of total spectral intensity for metabolite): 28.1% (2 of 5 peaks were found)
Peaks found: chem shift/row (% of total intensity)
0.971/56.5(14.1%) , 0.971/73.5(14.1%)
Peaks not found: chem shift/row (% of total intensity)
0.718/65(35.6%) , 0.93/65(35.1%) , 2.236/65(1.2%)

Oxoglutaric acid (a-Ketogluturate) (library entry number =3)
Hit ratio(% of total spectral intensity for metabolite): 55.4% (2 of 6 peaks were found)
Peaks found: chem shift/row (% of total intensity)
2.439/65(28%) , 3.013/65(27.4%)
Peaks not found: chem shift/row (% of total intensity)
2.439/83(11.3%) , 2.439/47(11.3%) , 3.013/47(11%) , 3.013/83(11%)

Galactose (library entry number =7)
Hit ratio(% of total spectral intensity for metabolite): 14.81% (20 of 77 peaks were found)
Peaks found: chem shift/row (% of total intensity)
3.767/65(2.6%) , 3.767/64(1.8%) , 3.767/50.5(0.9%) , 3.767/79.5(0.9%) , 3.86/47(0.8%) , 3.86/57(0.8%) , 3.807/50.5(0.7%) , 3.807/79.5(0.7%) , 3.807/51.5(0.7%) , 3.807/78.5(0.7%) , 3.807/50.5(0.7%) , 3.807/79.5(0.7%) , 3.728/64(0.4%) , 3.736/86(0.4%) , 3.736/86(0.4%) , 3.736/43(0.4%) , 3.767/49.5(0.4%) , 3.767/80.5(0.4%) , 3.367/65(0.3%) , 3.736/41(0.2%)
Peaks not found: chem shift/row (% of total intensity)
3.655/47.5(5.6%) , 3.655/82.5(5.6%) , 3.655/56.5(5.2%) , 3.655/73.5(5.2%) , 3.504/78(4.3%) , 3.504/52(4.3%) , 3.49/78(4%) , 3.49/52(4%) , 3.768/52(3.2%) , 3.768/78(3.2%) , 3.939/60(2.9%) , 3.939/70(2.9%) , 3.939/65(1.7%) , 3.741/76(1.5%) , 3.741/54(1.5%) , 3.741/60.5(1.5%) , 3.741/69.5(1.5%) , 3.768/62.5(1.2%) , 3.768/67.5(1.2%) , 3.752/84.5(1.2%) , 3.752/45(1.2%) , 3.735/53(1.2%) , 3.735/77(1.2%) , 3.752/72.5(1.2%) , 3.752/57.5(1.2%) , 3.781/61.5(1.1%) , 3.781/68.5(1.1%) , 3.735/59.5(1.1%) , 3.735/70(1.1%) , 3.767/38(0.9%) , 3.767/91.5(0.9%) , 3.768/107(0.8%) , 3.768/22.5(0.8%) , 3.789/50.5(0.8%) , 3.789/79.5(0.8%) , 3.86/82(0.8%) , 3.86/74.5(0.8%) , 3.781/65(0.6%) , 3.997/61(0.5%) , 3.997/69(0.5%) , 3.768/38(0.5%) , 3.768/92(0.5%) , 3.997/65(0.5%) , 3.781/90(0.4%) , 3.781/39.5(0.4%) , 3.741/90(0.3%) , 3.741/40(0.3%) , 3.736/33(0.2%) , 3.781/96(0.2%) , 3.781/33(0.2%) , 3.759/98.5(0.2%) , 3.735/90.5(0.2%) , 3.735/39.5(0.2%) , 3.767/107(0.2%) , 3.767/22(0.2%) , 3.752/99.5(0.1%) , 3.752/31.5(0.1%)

Trehalose (library entry number =83)
Hit ratio(% of total spectral intensity for metabolite): 33.56% (4 of 32 peaks were found)
Peaks found: chem shift/row (% of total intensity)
3.86/65(11.4%) , 3.459/65(8.5%) , 3.459/89(6.8%) , 3.459/41(6.8%)
Peaks not found: chem shift/row (% of total intensity)
3.86/89(7.9%) , 3.86/41(7.9%) , 3.774/57(3.9%) , 3.774/73(3.9%) , 3.659/51(3.7%) , 3.659/79(3.7%) , 3.65/51(3.5%) , 3.65/79(3.5%) , 3.65/53(3.5%) , 3.65/77(3.5%) , 3.774/87(2.4%) , 3.774/43(2.4%) , 3.86/51.5(2%) , 3.86/78.5(2%) , 3.825/43(1.7%) , 3.825/87(1.7%) , 5.197/70(1.6%) , 5.197/60(1.6%) , 3.825/68.5(1.3%) , 3.825/61.5(1.3%) , 3.815/55.5(0.7%) , 3.815/74.5(0.7%) , 3.815/106(0.4%) , 3.815/24(0.4%) , 3.825/23.5(0.3%) , 3.825/106.5(0.3%) , 3.815/42(0.3%) , 3.815/87(0.3%)

Valeric acid (library entry number =196)
Hit ratio(% of total spectral intensity for metabolite): 27.52% (1 of 18 peaks were found)
Peaks found: chem shift/row (% of total intensity)
0.898/65(27.5%)
Peaks not found: chem shift/row (% of total intensity)
0.898/46(12.5%) , 0.898/84(12.5%) , 2.187/65(9.1%) , 2.187/46(6.4%) , 2.187/84(6.4%) , 1.53/64(4.1%) , 1.53/66(4.1%) , 1.305/74(2.4%) , 1.305/56(2.4%) , 1.53/84(2.3%) , 1.53/46(2.3%) , 1.305/94(1.9%) , 1.305/36(1.9%) , 1.53/27(1.4%) , 1.53/103(1.4%) , 1.305/113(0.6%) , 1.305/17(0.6%)

Aspartic acid (library entry number =13)
Hit ratio(% of total spectral intensity for metabolite): 27.28% (4 of 14 peaks were found)
Peaks found: chem shift/row (% of total intensity)
2.818/47.5(7%) , 2.818/82.5(7%) , 2.818/93(6.6%) , 2.818/37(6.6%)
Peaks not found: chem shift/row (% of total intensity)
3.907/59(9.8%) , 3.907/71(9.8%) , 3.907/81(9.6%) , 3.907/49(9.6%) , 2.679/76(8.3%) , 2.679/54(8.3%) , 2.679/32(8.1%) , 2.679/98(8.1%) , 2.661/53.5(0.6%) , 2.661/76.5(0.6%)

5-Hydroxylysine (library entry number =126)
Hit ratio(% of total spectral intensity for metabolite): 27.21% (10 of 41 peaks were found)
Peaks found: chem shift/row (% of total intensity)
3.778/65(5.7%) , 3.787/65(4.6%) , 3.778/49(4.4%) , 3.778/81(4.4%) , 3.787/49(3.5%) , 3.787/81(3.5%) , 3.9/65(0.4%) , 1.925/65(0.3%) , 2.046/55(0.2%) , 2.046/75(0.2%)
Peaks not found: chem shift/row (% of total intensity)
3.166/52(8.3%) , 3.166/78(8.3%) , 3.166/86(8.1%) , 3.166/44(8.1%) , 2.941/60.5(4.5%) , 2.941/69.5(4.5%) , 2.941/36(4.3%) , 2.941/94(4.3%) , 2.933/36(3.5%) , 2.933/94(3.5%) , 2.933/69(3.2%) , 2.933/61(3.2%) , 2.053/46(1%) , 2.053/83(1%) , 1.539/50.5(0.7%) , 1.539/79.5(0.7%) , 1.947/32(0.7%) , 1.947/98(0.7%) , 3.202/55.5(0.7%) , 3.202/75(0.7%) , 1.947/46.5(0.5%) , 1.947/83(0.5%) , 1.947/67.5(0.3%) , 1.947/60.5(0.3%) , 3.9/57(0.2%) , 3.9/72.5(0.2%) , 2.053/98.5(0.2%) , 2.053/30.5(0.2%) , 2.053/54(0.1%) , 2.053/75.5(0.1%) , 2.053/65(0.1%)

Glycerol-3-phosphate (library entry number =93)
Hit ratio(% of total spectral intensity for metabolite): 27.84% (10 of 37 peaks were found)
Peaks found: chem shift/row (% of total intensity)
3.691/43.5(6.5%) , 3.691/86.5(6.5%) , 3.825/72(4%) , 3.825/57.5(4%) , 3.883/65(2.6%) , 3.677/65(1.3%) , 3.714/65(1%) , 3.597/65(0.9%) , 3.813/40(0.6%) , 3.813/89.5(0.6%)
Peaks not found: chem shift/row (% of total intensity)
3.618/57.5(6.7%) , 3.618/72.5(6.7%) , 3.618/42.5(5.8%) , 3.618/87.5(5.8%) , 3.691/74.5(5.8%) , 3.691/55.5(5.8%) , 3.789/58(4.3%) , 3.789/72(4.3%) , 3.793/58(4.2%) , 3.793/72(4.2%) , 3.8/57.5(3.6%) , 3.8/72.5(3.6%) , 3.789/86.5(1.1%) , 3.789/42.5(1.1%) , 3.883/76.5(1.1%) , 3.883/52.5(1.1%) , 3.64/19.5(0.8%) , 3.64/110.5(0.8%) , 3.8/41(0.7%) , 3.672/18.5(0.7%) , 3.672/110.5(0.7%) , 3.656/87.5(0.7%) , 3.656/42(0.7%) , 3.656/122(0.6%) , 3.656/8(0.6%) , 3.637/19(0.5%) , 3.637/110.5(0.5%)

Glucuronic acid (library entry number =48)
Hit ratio(% of total spectral intensity for metabolite): 22.24% (13 of 52 peaks were found)
Peaks found: chem shift/row (% of total intensity)
3.501/65(5.2%) , 3.291/53(2.8%) , 3.291/77(2.8%) , 3.501/89.5(2.5%) , 3.501/40.5(2.5%) , 3.575/52.5(1.8%) , 3.575/77.5(1.8%) , 5.245/60(0.6%) , 5.245/69.5(0.6%) , 3.712/53(0.4%) , 3.712/76.5(0.4%) , 3.712/53(0.4%) , 3.712/76.5(0.4%)
Peaks not found: chem shift/row (% of total intensity)
3.733/53(6.4%) , 3.733/77(6.4%) , 3.733/65(4.6%) , 3.514/57.5(4%) , 3.514/72.5(4%) , 4.085/52(4%) , 4.085/78(4%) , 3.518/57(4%) , 3.518/73(4%) , 3.518/53.5(3.9%) , 3.518/76.5(3.9%) , 3.733/89(3.4%) , 3.733/41(3.4%) , 3.281/53(2.7%) , 3.281/77(2.7%) , 3.514/53.5(2.6%) , 3.514/76.5(2.6%) , 3.585/52.5(1.9%) , 3.585/77.5(1.9%) , 3.529/65(1.3%) , 3.514/65(0.9%) , 3.518/65(0.7%) , 3.501/46.5(0.7%) , 3.501/82.5(0.7%) , 3.518/34.5(0.4%) , 3.518/95(0.4%) , 3.518/102.5(0.3%) , 3.518/27(0.3%) , 3.529/82.5(0.3%) , 3.529/47(0.3%) , 3.514/34.5(0.2%) , 3.514/95.5(0.2%) , 3.514/26(0.1%) , 3.514/102.5(0.1%) , 3.518/40(0.1%) , 3.529/41.5(0.1%) , 3.529/88(0.1%) , 3.514/40(0.1%) , 3.529/34(0.1%)

3,4-Dihydroxymandelic acid (library entry number =43)
Hit ratio(% of total spectral intensity for metabolite): 25.84% (2 of 18 peaks were found)
Peaks found: chem shift/row (% of total intensity)
6.906/54.5(12.9%) , 6.906/75.5(12.9%)
Peaks not found: chem shift/row (% of total intensity)
6.934/63(15.2%) , 6.934/67(15.2%) , 6.857/57(8.3%) , 6.857/73(8.3%) , 6.857/52.5(7.7%) , 6.857/77.5(7.7%) , 6.881/86.5(2%) , 6.881/43.5(2%) , 6.889/37.5(1.4%) , 6.889/92.5(1.4%) , 6.881/23(1%) , 6.881/107(1%) , 6.889/76(0.9%) , 6.889/54(0.9%) , 6.881/54(0.7%) , 6.881/76(0.7%)

Glyceric acid (library entry number =141)
Hit ratio(% of total spectral intensity for metabolite): 24.52% (8 of 35 peaks were found)
Peaks found: chem shift/row (% of total intensity)
3.723/56(8.3%) , 3.723/74(8.3%) , 3.736/56(2.2%) , 3.736/74(2.2%) , 3.74/64.5(1.4%) , 3.74/65.5(1.4%) , 3.736/41(0.4%) , 3.736/88.5(0.4%)
Peaks not found: chem shift/row (% of total intensity)
3.828/47(7.9%) , 3.828/83(7.9%) , 3.828/53(7.7%) , 3.828/77(7.7%) , 3.723/86(7.6%) , 3.723/44(7.6%) , 4.092/61.5(5.4%) , 4.092/68.5(5.4%) , 4.092/53.5(5.1%) , 4.092/76(5.1%) , 3.703/65(1.2%) , 3.777/16.5(0.7%) , 3.777/113.5(0.7%) , 3.77/11(0.6%) , 3.77/119(0.6%) , 3.736/44(0.6%) , 3.736/86(0.6%) , 3.736/48(0.5%) , 3.736/82(0.5%) , 3.736/63(0.4%) , 3.736/67(0.4%) , 3.723/63.5(0.4%) , 3.723/66(0.4%) , 3.74/53.5(0.3%) , 3.74/75.5(0.3%) , 3.703/53.5(0.1%) , 3.703/76(0.1%)

Homocysteine (library entry number =166)
Hit ratio(% of total spectral intensity for metabolite): 24.54% (21 of 102 peaks were found)
Peaks found: chem shift/row (% of total intensity)
2.648/65(3.6%) , 2.648/65(3.6%) , 2.134/56(2.8%) , 2.134/74(2.8%) , 2.648/65(1.8%) , 2.659/65(1.1%) , 2.164/57(0.8%) , 2.164/73(0.8%) , 2.648/47.5(0.8%) , 2.648/82.5(0.8%) , 2.134/19(0.7%) , 2.134/110.5(0.7%) , 2.176/65(0.7%) , 2.169/36(0.6%) , 2.169/94(0.6%) , 2.152/64(0.5%) , 2.648/85(0.4%) , 2.648/45(0.4%) , 2.659/80.5(0.4%) , 2.169/56(0.3%) , 2.169/73.5(0.3%)
Peaks not found: chem shift/row (% of total intensity)
3.885/49(6.4%) , 3.885/81(6.4%) , 3.885/65(4.5%) , 2.695/65(4.3%) , 2.671/57(3.2%) , 2.671/73(3.2%) , 2.671/34.5(3.1%) , 2.671/95.5(3.1%) , 2.682/65(1.9%) , 2.189/73(1.3%) , 2.189/57(1.3%) , 2.695/101(1.3%) , 2.695/28.5(1.3%) , 2.648/28.5(1.3%) , 2.648/101.5(1.3%) , 2.648/28.5(1.1%) , 2.648/101.5(1.1%) , 2.695/84.5(1%) , 2.695/45.5(1%) , 2.189/95(1%) , 2.189/35(1%) , 2.707/65(0.9%) , 2.189/20(0.8%) , 2.189/110(0.8%) , 2.141/55(0.8%) , 2.141/75(0.8%) , 2.648/101(0.8%) , 2.648/28.5(0.8%) , 2.134/37.5(0.7%) , 2.134/92(0.7%) , 2.205/55(0.7%) , 2.205/75(0.7%) , 2.141/37(0.6%) , 2.141/93(0.6%) , 2.113/55.5(0.6%) , 2.113/74.5(0.6%) , 2.205/39(0.5%) , 2.205/38(0.5%) , 2.205/90.5(0.5%) , 2.164/34.5(0.5%) , 2.164/95.5(0.5%) , 2.671/111.5(0.5%) , 2.671/17.5(0.5%) , 2.635/64(0.5%) , 2.635/66(0.5%) , 2.164/113.5(0.5%) , 2.164/17(0.5%) , 2.648/48(0.4%) , 2.648/82(0.4%) , 2.198/65(0.4%) , 2.151/86(0.4%) , 2.151/43.5(0.4%) , 2.659/49.5(0.4%) , 2.151/64(0.3%) , 2.145/55.5(0.3%) , 2.145/74.5(0.3%) , 2.151/26.5(0.3%) , 2.151/103.5(0.3%) , 2.145/93.5(0.3%) , 2.145/36(0.3%) , 2.152/26.5(0.3%) , 2.152/102(0.3%) , 2.152/103.5(0.3%) , 0.883/57(0.3%) , 0.883/72.5(0.3%) , 2.152/85.5(0.2%) , 2.152/44.5(0.2%) , 2.167/26.5(0.2%) , 2.167/103.5(0.2%) , 2.659/33.5(0.2%) , 2.659/96.5(0.2%) , 2.167/25(0.2%) , 2.104/65(0.2%) , 2.113/37(0.2%) , 2.113/91(0.2%) , 2.198/48(0.1%) , 2.198/81.5(0.1%) , 2.167/60(0.1%) , 2.167/42.5(0.1%) , 2.167/87(0.1%) , 2.635/45.5(0.1%)

Arabinose (library entry number =9)
Hit ratio(% of total spectral intensity for metabolite): 16.69% (9 of 36 peaks were found)
Peaks found: chem shift/row (% of total intensity)
3.525/52.5(5.2%) , 3.525/77.5(5.2%) , 3.951/65(2.9%) , 4.031/50.5(1%) , 4.031/79.5(0.9%) , 4/64.5(0.5%) , 5.245/60(0.4%) , 5.245/69(0.4%) , 3.367/64(0.2%)
Peaks not found: chem shift/row (% of total intensity)
3.669/82.5(7.5%) , 3.669/47.5(7.5%) , 3.682/48(7.4%) , 3.682/82(7.4%) , 3.669/57.5(6.8%) , 3.669/72.5(6.8%) , 3.508/52(5%) , 3.508/78(5%) , 3.903/46(4.9%) , 3.903/84(4.9%) , 3.903/51(4%) , 3.903/79(4%) , 3.653/51.5(2%) , 3.653/78(2%) , 3.951/57.5(1.5%) , 3.951/72.5(1.5%) , 4.012/64.5(0.7%) , 4.522/55(0.6%) , 4.522/75(0.6%) , 3.827/51.5(0.5%) , 3.827/78(0.5%) , 3.653/46.5(0.4%) , 3.653/83.5(0.4%) , 3.819/53.5(0.4%) , 3.819/76(0.4%) , 4.019/65(0.3%) , 4.028/65(0.2%)

Agmatine (library entry number =110)
Hit ratio(% of total spectral intensity for metabolite): 0% (0 of 28 peaks were found)
Peaks found: chem shift/row (% of total intensity)

Peaks not found: chem shift/row (% of total intensity)
3.241/65(20.3%) , 3.036/46(12%) , 3.036/84(12%) , 3.241/48(9.6%) , 3.241/82(9.6%) , 3.036/65(8.2%) , 1.682/59(2.2%) , 1.682/71(2.2%) , 1.682/57(2.1%) , 1.682/73(2.1%) , 1.74/77(1.9%) , 1.74/53(1.9%) , 1.74/39.5(1.9%) , 1.74/90.5(1.9%) , 1.677/45(1.6%) , 1.677/84.5(1.6%) , 1.677/57.5(1%) , 1.677/72.5(1%) , 1.677/70(1%) , 1.677/60(1%) , 1.682/42(0.8%) , 1.682/88(0.8%) , 1.677/64(0.7%) , 1.74/65(0.6%) , 1.711/44(0.5%) , 1.711/85.5(0.5%) , 1.677/101.5(0.4%) , 1.677/28(0.4%)

Proline (library entry number =49)
Hit ratio(% of total spectral intensity for metabolite): 31.69% (9 of 44 peaks were found)
Peaks found: chem shift/row (% of total intensity)
3.346/80(8.8%) , 3.346/50(8.8%) , 2.026/65(3.2%) , 4.138/61.5(2.8%) , 4.138/68(2.8%) , 3.346/65(2.5%) , 2.053/64(1%) , 2.085/65(1%) , 2.061/64(0.7%)
Peaks not found: chem shift/row (% of total intensity)
2.007/74(6.3%) , 2.007/56(6.3%) , 2.007/38(3.5%) , 2.007/92(3.5%) , 3.346/62(3.5%) , 3.346/68(3.5%) , 3.424/80(3.2%) , 3.424/50(3.2%) , 3.346/32(2.9%) , 3.346/98(2.9%) , 4.138/46(2.4%) , 4.138/84(2.4%) , 1.987/64.5(1.9%) , 3.424/62(1.6%) , 3.424/68(1.6%) , 2.353/77(1.4%) , 2.353/53(1.4%) , 2.026/30(1.3%) , 2.026/100(1.3%) , 2.026/47(1.2%) , 2.026/82.5(1.2%) , 2.026/99(1.1%) , 2.007/21.5(1.1%) , 2.007/108.5(1.1%) , 3.424/32(1.1%) , 3.424/98(1.1%) , 2.353/37.5(1%) , 2.353/92.5(1%) , 1.987/46.5(0.8%) , 1.987/83.5(0.8%) , 2.353/58.5(0.6%) , 2.353/71.5(0.6%) , 3.383/25(0.6%) , 3.383/104(0.6%) , 2.026/77(0.1%)

Threonine (library entry number =41)
Hit ratio(% of total spectral intensity for metabolite): 55.32% (11 of 17 peaks were found)
Peaks found: chem shift/row (% of total intensity)
1.334/57.5(10.3%) , 1.334/72.5(10.3%) , 3.587/64(5.7%) , 3.587/66(5.7%) , 3.587/64(5.6%) , 3.587/66(5.6%) , 3.587/63.5(4.9%) , 3.587/66.5(4.9%) , 4.259/65(0.8%) , 4.259/80(0.6%) , 4.259/49.5(0.6%)
Peaks not found: chem shift/row (% of total intensity)
1.338/63(9.4%) , 1.338/67(9.4%) , 1.325/63(9.2%) , 1.325/67(9.2%) , 1.334/63(3.8%) , 1.334/67(3.8%)

3-Methyl-2-oxovaleric acid (library entry number =97)
Hit ratio(% of total spectral intensity for metabolite): 19.38% (3 of 21 peaks were found)
Peaks found: chem shift/row (% of total intensity)
0.898/65(17.4%) , 2.931/56(1%) , 2.931/74(1%)
Peaks not found: chem shift/row (% of total intensity)
1.1/56(24.3%) , 1.1/74(24.3%) , 0.898/46(8.1%) , 0.898/84(8.1%) , 1.703/65(2.2%) , 1.703/47(2%) , 1.703/83(2%) , 1.46/48(1.3%) , 1.46/82(1.3%) , 1.703/29(1.1%) , 1.703/101(1.1%) , 1.46/65(1%) , 1.46/29(0.9%) , 1.46/101(0.9%) , 2.931/91(0.7%) , 2.931/39(0.7%) , 1.46/10(0.2%) , 1.46/120(0.2%)

Isovaleric acid (library entry number =197)
Hit ratio(% of total spectral intensity for metabolite): 18.94% (2 of 7 peaks were found)
Peaks found: chem shift/row (% of total intensity)
2.059/55.5(9.5%) , 2.059/74.5(9.5%)
Peaks not found: chem shift/row (% of total intensity)
0.914/73(39.5%) , 0.914/57(39.5%) , 1.956/65(0.9%) , 1.956/47(0.6%) , 1.956/83(0.6%)

a-Lactose (library entry number =10)
Hit ratio(% of total spectral intensity for metabolite): 20.76% (22 of 111 peaks were found)
Peaks found: chem shift/row (% of total intensity)
3.847/65(3%) , 3.291/53(1.9%) , 3.291/77(1.9%) , 3.847/41(1.8%) , 3.847/89(1.8%) , 3.667/65(1.6%) , 3.648/65(1%) , 3.648/65(1%) , 3.575/52(0.6%) , 3.575/77.5(0.6%) , 3.575/52(0.6%) , 3.575/77.5(0.6%) , 3.662/52(0.6%) , 3.662/78(0.6%) , 3.662/52.5(0.5%) , 3.662/77.5(0.5%) , 3.778/55.5(0.5%) , 3.778/73.5(0.5%) , 3.575/52(0.4%) , 3.575/77.5(0.4%) , 3.367/64(0.2%) , 3.714/27.5(0.1%)
Peaks not found: chem shift/row (% of total intensity)
3.68/73(2.5%) , 3.68/57(2.5%) , 3.945/69(2.3%) , 3.945/61(2.3%) , 3.68/82.5(2.1%) , 3.68/47.5(2.1%) , 3.307/53(1.9%) , 3.307/77(1.9%) , 3.657/72(1.9%) , 3.657/58(1.9%) , 3.945/64(1.9%) , 3.945/66(1.9%) , 3.562/52(1.7%) , 3.562/78(1.7%) , 3.547/52(1.7%) , 3.547/78(1.7%) , 3.67/56(1.6%) , 3.67/74(1.6%) , 3.817/56(1.6%) , 3.817/74(1.6%) , 3.968/52(1.5%) , 3.968/78(1.5%) , 3.667/72(1.4%) , 3.667/58(1.4%) , 3.817/87(1.2%) , 3.817/43(1.2%) , 3.968/47(1.1%) , 3.968/83(1.1%) , 3.77/84(1.1%) , 3.77/46(1.1%) , 3.806/41(1%) , 3.806/89(1%) , 3.792/45(1%) , 3.792/85(1%) , 3.667/40.5(1%) , 3.667/89(1%) , 3.77/74(0.9%) , 3.77/55.5(0.9%) , 3.572/52(0.9%) , 3.572/78(0.9%) , 4.459/55(0.9%) , 4.459/75(0.9%) , 3.57/52(0.9%) , 3.57/78(0.9%) , 3.657/64.5(0.8%) , 3.667/47(0.7%) , 3.667/83(0.7%) , 3.806/60(0.7%) , 3.806/70(0.7%) , 3.556/52(0.6%) , 3.556/77.5(0.6%) , 3.788/98(0.6%) , 3.788/31.5(0.6%) , 3.68/65(0.6%) , 3.301/65(0.5%) , 3.788/62(0.5%) , 3.788/68(0.5%) , 3.657/88.5(0.4%) , 3.657/40.5(0.4%) , 3.648/71(0.3%) , 3.648/59(0.3%) , 3.648/48(0.3%) , 3.648/82(0.3%) , 3.792/16(0.3%) , 3.792/113.5(0.3%) , 3.67/80.5(0.3%) , 3.67/49.5(0.3%) , 3.648/71(0.3%) , 3.648/59(0.3%) , 3.648/48(0.3%) , 3.648/82(0.3%) , 3.648/86(0.3%) , 3.648/44(0.3%) , 3.648/44.5(0.2%) , 3.648/85.5(0.2%) , 3.301/77.5(0.2%) , 3.301/52.5(0.2%) , 3.788/46(0.2%) , 3.788/84(0.2%) , 5.238/69(0.2%) , 5.238/60.5(0.2%) , 3.788/113.5(0.2%) , 3.788/17(0.2%) , 3.714/102(0.1%) , 3.792/98(0.1%) , 3.792/31(0.1%) , 3.806/101(0.1%) , 3.778/28(0.1%) , 3.778/101.5(0.1%)

3-Hydroxy-3-methyl butyric acid (library entry number =205)
Hit ratio(% of total spectral intensity for metabolite): 100% (2 of 2 peaks were found)
Peaks found: chem shift/row (% of total intensity)
1.272/65(82.7%) , 2.372/65(17.3%)
Peaks not found: chem shift/row (% of total intensity)


Mannose (library entry number =8)
Hit ratio(% of total spectral intensity for metabolite): 22.9% (7 of 42 peaks were found)
Peaks found: chem shift/row (% of total intensity)
3.667/65(8.2%) , 3.587/65(6%) , 3.736/41(2.2%) , 3.736/88.5(2.2%) , 3.736/72.5(1.9%) , 3.736/57.5(1.9%) , 3.367/65(0.6%)
Peaks not found: chem shift/row (% of total intensity)
3.855/81.5(4.3%) , 3.855/48(4.3%) , 3.855/57(3.7%) , 3.855/72.5(3.7%) , 3.953/60(3.6%) , 3.953/69(3.6%) , 3.771/57(3.5%) , 3.771/72.5(3.5%) , 3.881/77.5(3.2%) , 3.881/52(3.2%) , 3.667/89(3.1%) , 3.667/40.5(3.1%) , 3.771/42.5(2.6%) , 3.771/87(2.6%) , 3.587/89(2.5%) , 3.587/40(2.5%) , 3.914/77.5(2%) , 3.914/52(2%) , 3.667/48(2%) , 3.667/81.5(2%) , 3.667/57.5(1.8%) , 3.667/72.5(1.8%) , 3.914/83.5(1.6%) , 3.914/46(1.6%) , 3.938/60.5(1.3%) , 3.938/69(1.3%) , 3.941/60.5(1%) , 3.941/69(1%) , 3.386/71.5(0.9%) , 3.386/57.5(0.9%) , 3.386/46.5(0.8%) , 3.386/81.5(0.8%) , 3.386/65(0.5%) , 3.821/41(0.3%) , 3.821/88(0.3%)

Sorbitol (library entry number =135)
Hit ratio(% of total spectral intensity for metabolite): 8.16% (5 of 39 peaks were found)
Peaks found: chem shift/row (% of total intensity)
3.787/65(2.7%) , 3.745/46(2.2%) , 3.745/84(2.2%) , 3.685/65(0.6%) , 3.648/65(0.5%)
Peaks not found: chem shift/row (% of total intensity)
3.666/72(7.3%) , 3.666/58(7.3%) , 3.84/54(6.2%) , 3.84/76(6.2%) , 3.666/42(5.8%) , 3.666/88(5.8%) , 3.854/67(5.5%) , 3.854/63(5.5%) , 3.84/46(5%) , 3.84/84(5%) , 3.787/70(2.3%) , 3.787/60(2.3%) , 3.633/58(2.2%) , 3.633/72(2.2%) , 3.787/87(2.1%) , 3.787/43(2.1%) , 3.854/75(2.1%) , 3.854/55(2.1%) , 3.745/55(2%) , 3.745/75(2%) , 3.633/88(1.8%) , 3.633/41.5(1.8%) , 3.787/80(1.3%) , 3.787/50(1.3%) , 3.633/83(1.2%) , 3.633/47(1.2%) , 3.766/75(0.5%) , 3.766/54.5(0.5%) , 3.727/14(0.3%) , 3.727/116(0.3%) , 3.854/40.5(0.3%) , 3.854/89(0.3%) , 3.648/57(0.1%) , 3.648/73(0.1%)

Shikimic acid (library entry number =156)
Hit ratio(% of total spectral intensity for metabolite): 9.56% (4 of 27 peaks were found)
Peaks found: chem shift/row (% of total intensity)
3.723/54(4.4%) , 3.723/76(4.4%) , 3.367/64(0.4%) , 1.925/64(0.3%)
Peaks not found: chem shift/row (% of total intensity)
6.449/65(9.5%) , 6.437/65(9.1%) , 3.992/72(7.1%) , 3.992/58(7.1%) , 3.992/51(4.8%) , 3.992/79(4.8%) , 3.708/76(4.4%) , 3.708/54(4.4%) , 3.992/36.5(3.9%) , 3.992/93.5(3.9%) , 2.768/49(3.1%) , 2.768/81(3.1%) , 2.768/35(2.7%) , 2.768/95(2.7%) , 2.197/100.5(2.7%) , 2.197/29.5(2.7%) , 2.197/75(2.7%) , 2.197/55(2.7%) , 2.197/80.5(2.3%) , 2.197/49.5(2.3%) , 2.197/95.5(2.3%) , 2.197/34.5(2.3%) , 3.708/65(0.1%)

trans-4-Hydroxyproline (library entry number =62)
Hit ratio(% of total spectral intensity for metabolite): 5.25% (4 of 56 peaks were found)
Peaks found: chem shift/row (% of total intensity)
2.177/47(1.4%) , 2.177/83(1.4%) , 2.438/45(1.2%) , 2.438/85(1.2%)
Peaks not found: chem shift/row (% of total intensity)
3.375/47(10.4%) , 3.375/83(10.4%) , 3.375/79.5(10.3%) , 3.375/50.5(10.3%) , 3.493/81(6.2%) , 3.493/49(6.2%) , 3.483/49(6%) , 3.483/81(6%) , 4.351/62(1.5%) , 4.351/68(1.5%) , 4.351/41.5(1.5%) , 4.351/88(1.5%) , 2.145/47(1.2%) , 2.145/83(1.2%) , 2.438/48(1.2%) , 2.438/82(1.2%) , 2.426/85(1.2%) , 2.426/45(1.2%) , 2.427/85(1.2%) , 2.427/45(1.2%) , 2.166/47(1.2%) , 2.166/82.5(1.2%) , 2.155/47(1.1%) , 2.155/83(1.1%) , 2.166/81(0.8%) , 2.155/34(0.5%) , 2.155/96(0.5%) , 2.166/96(0.4%) , 2.166/34(0.4%) , 2.166/60(0.4%) , 2.166/70(0.4%) , 2.166/59.5(0.4%) , 2.155/59(0.4%) , 2.155/70.5(0.4%) , 3.43/12(0.3%) , 3.43/117.5(0.3%) , 3.43/12(0.3%) , 3.43/117.5(0.3%) , 2.438/91.5(0.3%) , 2.155/37(0.3%) , 2.155/93(0.3%) , 2.166/73(0.2%) , 2.166/57(0.2%) , 2.166/93(0.2%) , 2.155/57(0.2%) , 2.155/73(0.2%) , 2.166/53.5(0.2%) , 2.166/76.5(0.2%) , 2.155/53.5(0.1%) , 2.155/76(0.1%) , 2.155/40.5(0.1%) , 2.155/89(0.1%)

Galactose-1-phosphate (library entry number =172)
Hit ratio(% of total spectral intensity for metabolite): 14.57% (5 of 13 peaks were found)
Peaks found: chem shift/row (% of total intensity)
4.004/69(6.4%) , 4.004/61(6.4%) , 4.171/51(0.7%) , 4.171/78.5(0.7%) , 4.171/65(0.2%)
Peaks not found: chem shift/row (% of total intensity)
3.917/82(13.8%) , 3.917/48(13.8%) , 3.917/56(11.7%) , 3.917/74(11.7%) , 5.493/60(8.7%) , 5.493/70(8.7%) , 5.508/60(8.5%) , 5.508/70(8.5%)

Serine (library entry number =47)
Hit ratio(% of total spectral intensity for metabolite): 13.35% (9 of 85 peaks were found)
Peaks found: chem shift/row (% of total intensity)
3.844/65(3.4%) , 3.962/72(1.6%) , 3.962/58(1.6%) , 3.951/65(1.6%) , 3.86/65(1.4%) , 3.958/65.5(1.3%) , 4.004/61(0.8%) , 4.004/69(0.8%) , 3.937/64.5(0.8%)
Peaks not found: chem shift/row (% of total intensity)
3.848/76(6.4%) , 3.848/54(6.4%) , 3.848/65(5.7%) , 3.998/76(2.8%) , 3.998/54(2.8%) , 3.844/54.5(2.8%) , 3.844/75.5(2.8%) , 3.951/88(2.3%) , 3.951/42(2.3%) , 3.998/44(2.1%) , 3.998/86(2.1%) , 3.951/56.5(1.9%) , 3.951/73.5(1.9%) , 3.988/88(1.7%) , 3.988/42(1.7%) , 3.976/25.5(1.5%) , 3.976/104(1.5%) , 3.974/15(1.3%) , 3.974/115(1.3%) , 3.987/41.5(1.3%) , 3.987/88.5(1.3%) , 3.951/50(1.2%) , 3.951/80(1.2%) , 3.974/104(1.2%) , 3.974/25.5(1.2%) , 3.987/60.5(1.2%) , 3.987/69.5(1.2%) , 3.97/50.5(1.1%) , 3.97/79.5(1.1%) , 3.976/15(1.1%) , 3.976/115(1.1%) , 3.97/115(1%) , 3.97/15(1%) , 3.97/65(0.9%) , 3.988/60(0.9%) , 3.988/70(0.9%) , 3.974/79.5(0.8%) , 3.974/50.5(0.8%) , 3.976/57(0.7%) , 3.976/73(0.7%) , 3.958/57(0.7%) , 3.958/73(0.7%) , 3.974/73(0.7%) , 3.974/57(0.7%) , 3.976/47.5(0.6%) , 3.976/82.5(0.6%) , 3.958/30(0.6%) , 3.958/100.5(0.6%) , 3.898/6(0.5%) , 3.962/28.5(0.5%) , 3.97/103.5(0.5%) , 3.97/25.5(0.5%) , 3.958/42(0.4%) , 3.958/88.5(0.4%) , 3.97/56.5(0.3%) , 3.86/54(0.3%) , 3.86/76(0.3%) , 3.962/40(0.3%) , 3.962/88.5(0.3%) , 3.988/28(0.3%) , 3.988/102(0.3%) , 3.951/41.5(0.3%) , 3.951/87.5(0.3%) , 3.958/81.5(0.3%) , 3.958/48.5(0.3%) , 3.951/56(0.3%) , 3.951/73(0.3%) , 3.962/64.5(0.2%) , 3.962/65.5(0.2%) , 3.898/16.5(0.2%) , 3.898/113.5(0.2%) , 3.987/33.5(0.1%) , 3.951/48.5(0.1%) , 3.987/95(0.1%) , 3.951/65(0.1%) , 3.951/100.5(0.1%)

Xylitol (library entry number =158)
Hit ratio(% of total spectral intensity for metabolite): 10.84% (2 of 23 peaks were found)
Peaks found: chem shift/row (% of total intensity)
3.655/65(9.6%) , 3.714/65(1.2%)
Peaks not found: chem shift/row (% of total intensity)
3.655/59(8.7%) , 3.655/71(8.7%) , 3.73/44(8.3%) , 3.73/85.5(8.3%) , 3.73/74(7.2%) , 3.73/56(7.2%) , 3.655/41(7.1%) , 3.655/89(7.1%) , 3.816/56(6.2%) , 3.816/74(6.2%) , 3.816/65(3.7%) , 3.816/44.5(3%) , 3.816/85(3%) , 3.709/17(1.1%) , 3.709/112(1.1%) , 3.694/121.5(0.6%) , 3.694/8(0.6%) , 3.694/38(0.3%) , 3.694/91(0.3%) , 3.694/23(0.2%) , 3.694/106.5(0.2%)

Homovanillic acid (library entry number =59)
Hit ratio(% of total spectral intensity for metabolite): 11.91% (1 of 10 peaks were found)
Peaks found: chem shift/row (% of total intensity)
3.459/65(11.9%)
Peaks not found: chem shift/row (% of total intensity)
3.871/65(52.6%) , 6.882/75(9.1%) , 6.882/55(9.1%) , 6.953/64(3.6%) , 6.953/66(3.6%) , 6.782/56(2.5%) , 6.782/74(2.5%) , 6.782/77(2.5%) , 6.782/53(2.5%)

Guanosine 5-triphosphate (library entry number =163)
Hit ratio(% of total spectral intensity for metabolite): 11.29% (1 of 4 peaks were found)
Peaks found: chem shift/row (% of total intensity)
8.146/65(11.3%)
Peaks not found: chem shift/row (% of total intensity)
5.944/65(41.3%) , 5.93/65(40.3%) , 8.135/65(7.1%)

Xylose (library entry number =6)
Hit ratio(% of total spectral intensity for metabolite): 17.3% (9 of 40 peaks were found)
Peaks found: chem shift/row (% of total intensity)
3.328/65(6.6%) , 3.927/73(2.7%) , 3.927/57(2.7%) , 3.667/65(2.1%) , 3.613/76(0.9%) , 3.613/54(0.9%) , 3.677/64(0.9%) , 3.657/34(0.2%) , 3.657/95.5(0.2%)
Peaks not found: chem shift/row (% of total intensity)
3.438/65(9.1%) , 3.239/53(5.9%) , 3.239/77(5.9%) , 3.224/77(5.7%) , 3.224/53(5.7%) , 3.438/41(4.8%) , 3.438/89(4.8%) , 3.328/37(4.1%) , 3.328/93(4.1%) , 3.631/58(3.2%) , 3.631/72(3.2%) , 3.692/75(3.2%) , 3.692/55(3.2%) , 3.927/43(2.6%) , 3.927/87(2.6%) , 3.631/97(1.8%) , 3.631/33(1.8%) , 3.631/47(1.7%) , 3.631/83(1.7%) , 3.667/42.5(1.2%) , 3.667/87.5(1.2%) , 3.525/54(0.8%) , 3.525/76(0.8%) , 3.533/53(0.8%) , 3.533/77(0.8%) , 3.677/43(0.4%) , 5.202/60(0.4%) , 5.202/70(0.4%) , 3.613/34(0.2%) , 3.613/96(0.2%) , 3.677/48(0.1%)

3-aminobutyric acid (library entry number =180)
Hit ratio(% of total spectral intensity for metabolite): 10.31% (5 of 24 peaks were found)
Peaks found: chem shift/row (% of total intensity)
3.624/56(4.1%) , 3.624/74(4.1%) , 2.516/65(0.7%) , 2.478/65(0.7%) , 2.468/65(0.7%)
Peaks not found: chem shift/row (% of total intensity)
1.325/74(24.9%) , 1.325/56(24.9%) , 2.498/55(8%) , 2.498/75(8%) , 2.499/55(7.8%) , 2.499/75(7.8%) , 3.624/39(2.1%) , 3.624/91(2.1%) , 2.527/65(0.7%) , 2.499/29.5(0.4%) , 2.499/100.5(0.4%) , 2.498/29.5(0.4%) , 2.498/100.5(0.4%) , 3.624/107.5(0.3%) , 3.624/22(0.3%) , 2.498/117.5(0.3%) , 2.498/12(0.3%) , 2.499/117.5(0.3%) , 2.499/12(0.3%)

Homoserine (library entry number =179)
Hit ratio(% of total spectral intensity for metabolite): 13.16% (15 of 73 peaks were found)
Peaks found: chem shift/row (% of total intensity)
3.809/65(2.9%) , 3.778/65(1.9%) , 2.165/37(1.3%) , 2.165/93(1.3%) , 2.165/59(1.3%) , 2.165/71(1.3%) , 3.778/50(0.5%) , 3.778/80(0.5%) , 2.046/55(0.4%) , 2.046/74(0.4%) , 3.822/67.5(0.3%) , 3.822/62.5(0.3%) , 3.778/76(0.3%) , 3.778/54(0.3%) , 3.809/86.5(0.1%)
Peaks not found: chem shift/row (% of total intensity)
3.862/61.5(8.5%) , 3.862/68.5(8.5%) , 3.862/49(8%) , 3.862/81(8%) , 3.79/59.5(4%) , 3.79/70.5(4%) , 3.79/56(3.4%) , 3.79/74(3.4%) , 3.79/85.5(3%) , 3.79/44.5(3%) , 2.029/57(2.1%) , 2.029/73(2.1%) , 2.029/37.5(1.8%) , 2.029/92.5(1.8%) , 2.165/55(1.3%) , 2.165/75(1.3%) , 3.809/79.5(1.2%) , 3.809/50.5(1.2%) , 3.79/30(1%) , 3.79/99.5(1%) , 3.801/56(0.9%) , 3.801/74(0.9%) , 2.165/22.5(0.9%) , 2.165/107(0.9%) , 2.029/20.5(0.8%) , 2.029/108.5(0.8%) , 3.779/59.5(0.8%) , 3.779/70.5(0.8%) , 3.801/87.5(0.6%) , 3.801/42.5(0.6%) , 3.801/78(0.6%) , 3.801/52(0.6%) , 2.15/58.5(0.6%) , 2.15/71(0.6%) , 3.79/14.5(0.6%) , 3.79/115(0.6%) , 3.779/74.5(0.6%) , 3.779/55.5(0.6%) , 3.801/63(0.4%) , 3.801/67(0.4%) , 3.818/68(0.4%) , 3.818/61.5(0.4%) , 3.779/89.5(0.4%) , 3.779/40.5(0.4%) , 3.809/95(0.3%) , 3.809/34.5(0.3%) , 3.809/73(0.2%) , 3.809/56.5(0.2%) , 3.778/34(0.2%) , 3.778/96(0.2%) , 3.822/45.5(0.2%) , 3.822/84.5(0.2%) , 3.778/41.5(0.2%) , 3.778/90.5(0.2%) , 3.818/84.5(0.1%) , 3.818/45.5(0.1%) , 3.779/96.5(0.1%) , 3.779/33.5(0.1%)

Phosphoserine (library entry number =70)
Hit ratio(% of total spectral intensity for metabolite): 10.71% (5 of 39 peaks were found)
Peaks found: chem shift/row (% of total intensity)
3.966/64.5(4%) , 3.951/65(3%) , 3.951/65(3%) , 4.038/7(0.3%) , 4.038/122(0.3%)
Peaks not found: chem shift/row (% of total intensity)
3.952/60(9.5%) , 3.952/70(9.5%) , 3.952/76.5(7.8%) , 3.952/53.5(7.8%) , 4.185/75(3.7%) , 4.185/54.5(3.7%) , 4.193/75.5(3.2%) , 4.193/54.5(3.2%) , 4.08/88.5(2.7%) , 4.08/41.5(2.7%) , 4.185/84.5(2.5%) , 4.185/45(2.5%) , 4.193/84.5(2.3%) , 4.193/45.5(2.3%) , 4.08/57.5(2%) , 4.08/72.5(2%) , 4.075/89(1.9%) , 4.075/40.5(1.9%) , 4.071/40.5(1.7%) , 4.071/89.5(1.7%) , 4.075/58(1.5%) , 4.075/71.5(1.5%) , 4.091/58(1.5%) , 4.091/72(1.5%) , 4.071/64.5(1.5%) , 4.071/71.5(1.3%) , 4.071/57.5(1.3%) , 4.098/64.5(1%) , 4.071/81.5(0.9%) , 4.071/49(0.9%) , 4.053/65(0.8%) , 4.08/50.5(0.2%) , 4.146/5.5(0.2%) , 4.146/124(0.2%)

N-Acetyllysine (library entry number =147)
Hit ratio(% of total spectral intensity for metabolite): 0% (0 of 8 peaks were found)
Peaks found: chem shift/row (% of total intensity)

Peaks not found: chem shift/row (% of total intensity)
1.986/65(80.5%) , 3.738/49(4.4%) , 3.738/81(4.4%) , 3.738/65(3%) , 3.19/72(2.4%) , 3.19/58(2.4%) , 3.19/40(1.4%) , 3.19/90(1.4%)

Quinic acid (library entry number =155)
Hit ratio(% of total spectral intensity for metabolite): 8.62% (4 of 38 peaks were found)
Peaks found: chem shift/row (% of total intensity)
1.881/67.5(4.1%) , 1.881/62.5(4.1%) , 1.925/64(0.2%) , 1.925/66(0.2%)
Peaks not found: chem shift/row (% of total intensity)
4.028/71(5.7%) , 4.028/59(5.7%) , 1.881/34(4%) , 1.881/96(4%) , 4.028/84.5(3.8%) , 4.028/45(3.8%) , 4.028/33(3.4%) , 4.028/96.5(3.4%) , 4.153/70(3.2%) , 4.153/60(3.2%) , 3.559/73(3.1%) , 3.559/57(3.1%) , 2.057/50(2.8%) , 2.057/80(2.8%) , 3.559/48.5(2.6%) , 3.559/81.5(2.6%) , 2.067/81(2.5%) , 2.067/49(2.5%) , 2.067/85(2.4%) , 2.067/45(2.4%) , 2.067/72(2.1%) , 2.067/57.5(2.1%) , 2.067/92.5(2%) , 2.067/37.5(2%) , 1.966/54(1.8%) , 1.966/76(1.8%) , 1.966/46(1.7%) , 1.966/84(1.7%) , 2.057/41.5(1.7%) , 2.057/88.5(1.7%) , 4.153/51(1.5%) , 4.153/78(1.5%) , 1.966/37.5(1.4%) , 1.966/92(1.4%)

Adenosine 5-diphosphate (library entry number =115)
Hit ratio(% of total spectral intensity for metabolite): 79.34% (3 of 5 peaks were found)
Peaks found: chem shift/row (% of total intensity)
8.267/65(51.9%) , 6.147/65(21.7%) , 8.539/65(5.7%)
Peaks not found: chem shift/row (% of total intensity)
6.154/65(18.5%) , 8.587/65(2.2%)

Kynurenine (library entry number =58)
Hit ratio(% of total spectral intensity for metabolite): 5.12% (1 of 17 peaks were found)
Peaks found: chem shift/row (% of total intensity)
4.159/65(5.1%)
Peaks not found: chem shift/row (% of total intensity)
6.813/64(10.2%) , 6.813/66(10.2%) , 7.431/63(7.8%) , 7.431/67(7.8%) , 6.891/53(6.8%) , 6.891/77(6.8%) , 6.813/84.5(6.6%) , 6.813/45.5(6.6%) , 7.431/85(5.9%) , 7.431/45(5.9%) , 3.72/58(4.6%) , 3.72/72(4.6%) , 7.854/55(4.2%) , 7.854/75(4.2%) , 4.159/51(1.3%) , 4.159/79(1.3%)

Ribose (library entry number =102)
Hit ratio(% of total spectral intensity for metabolite): 20.07% (8 of 30 peaks were found)
Peaks found: chem shift/row (% of total intensity)
3.927/56.5(3.4%) , 3.927/73.5(3.4%) , 4.116/65(3.2%) , 4.116/65(3.2%) , 3.613/77(2.7%) , 3.613/53(2.7%) , 3.86/70(0.8%) , 3.86/70(0.6%)
Peaks not found: chem shift/row (% of total intensity)
3.69/61(11.2%) , 3.69/69(11.2%) , 3.69/39(9.8%) , 3.69/91(9.8%) , 3.84/85(3.4%) , 3.84/45(3.4%) , 3.537/61(3.2%) , 3.537/69(3.2%) , 3.523/61(3.1%) , 3.523/69(3.1%) , 3.927/87.5(2.9%) , 3.927/42(2.9%) , 3.84/56(2.4%) , 3.84/74(2.4%) , 3.613/45(2%) , 3.613/84.5(2%) , 3.84/71(1.1%) , 3.927/64.5(0.8%) , 4.116/73(0.6%) , 4.116/57(0.6%) , 4.116/73(0.4%) , 4.116/57(0.4%)

Lipoic acid (library entry number =73)
Hit ratio(% of total spectral intensity for metabolite): 1.61% (3 of 66 peaks were found)
Peaks found: chem shift/row (% of total intensity)
3.728/65(0.9%) , 3.247/97.5(0.3%) , 3.247/32.5(0.3%)
Peaks not found: chem shift/row (% of total intensity)
2.194/65(14.7%) , 2.194/84(8.3%) , 2.194/46(8.3%) , 3.203/51(4.8%) , 3.203/79(4.8%) , 2.511/57(2.9%) , 2.511/73(2.9%) , 3.203/33.5(2.7%) , 3.203/96.5(2.7%) , 2.511/41(2.6%) , 2.511/89(2.6%) , 2.013/39.5(2.5%) , 2.013/90.5(2.5%) , 3.203/62(2.4%) , 3.203/68(2.4%) , 2.013/73(2.3%) , 2.013/57(2.3%) , 1.429/65(1.8%) , 2.511/104(1.5%) , 2.511/25.5(1.5%) , 1.593/65(1.5%) , 2.013/21.5(1.3%) , 2.013/108(1.3%) , 1.772/55(1.2%) , 1.772/75(1.2%) , 1.649/54(0.9%) , 1.649/76(0.9%) , 3.243/35(0.8%) , 1.593/46.5(0.7%) , 1.593/83.5(0.7%) , 1.429/86.5(0.6%) , 1.429/43.5(0.6%) , 1.649/112.5(0.6%) , 1.649/17.5(0.6%) , 1.772/36.5(0.5%) , 1.772/93.5(0.5%) , 1.649/39(0.4%) , 1.649/91(0.4%) , 3.22/54.5(0.4%) , 3.22/75.5(0.4%) , 3.728/44.5(0.4%) , 3.728/85.5(0.4%) , 3.203/54.5(0.4%) , 3.203/75.5(0.4%) , 3.235/54.5(0.4%) , 3.235/75.5(0.4%) , 1.772/19.5(0.3%) , 1.772/110.5(0.3%) , 3.235/32.5(0.3%) , 3.235/97.5(0.3%) , 3.235/98(0.3%) , 3.235/32(0.3%) , 3.235/54(0.3%) , 3.235/75.5(0.3%) , 3.247/54.5(0.3%) , 3.247/75.5(0.3%) , 1.593/24.5(0.2%) , 1.593/105(0.2%) , 3.218/33.5(0.2%) , 3.22/33.5(0.2%) , 3.22/96.5(0.2%) , 3.728/99.5(0.2%) , 3.728/30.5(0.2%)

Spermidine (library entry number =168)
Hit ratio(% of total spectral intensity for metabolite): 16.8% (2 of 14 peaks were found)
Peaks found: chem shift/row (% of total intensity)
3.063/65(10.5%) , 2.125/65(6.3%)
Peaks not found: chem shift/row (% of total intensity)
3.116/85(13.5%) , 3.116/45(13.5%) , 3.141/85(11.8%) , 3.141/45(11.8%) , 3.063/83.5(7.9%) , 3.063/46.5(7.9%) , 3.116/65(6.9%) , 3.141/65(3%) , 3.091/45(2.9%) , 3.091/84.5(2.9%) , 2.125/25(0.5%) , 2.125/104.5(0.5%)

Adenosine 5-triphosphate (library entry number =103)
Hit ratio(% of total spectral intensity for metabolite): 84.57% (3 of 4 peaks were found)
Peaks found: chem shift/row (% of total intensity)
8.267/65(63.2%) , 6.147/65(16.9%) , 8.539/65(4.4%)
Peaks not found: chem shift/row (% of total intensity)
6.138/65(15.4%)

Tryptophan (library entry number =39)
Hit ratio(% of total spectral intensity for metabolite): 0% (0 of 23 peaks were found)
Peaks found: chem shift/row (% of total intensity)

Peaks not found: chem shift/row (% of total intensity)
7.206/65(12.2%) , 7.55/54(10.5%) , 7.55/76(10.5%) , 7.206/84(7.4%) , 7.206/46(7.4%) , 7.29/65(6.8%) , 7.74/76(5%) , 7.74/54(5%) , 7.29/46(4.2%) , 7.29/84(4.2%) , 4.065/61(3.5%) , 4.065/69(3.5%) , 4.065/82(2.8%) , 4.065/48(2.8%) , 3.489/51.5(1.9%) , 3.489/78.5(1.9%) , 3.489/39(1.8%) , 3.489/91(1.8%) , 3.31/56(1.4%) , 3.31/74(1.4%) , 3.31/95(1.4%) , 3.31/35(1.4%) , 7.334/66(1.4%)

Malic acid (library entry number =132)
Hit ratio(% of total spectral intensity for metabolite): 42.7% (16 of 71 peaks were found)
Peaks found: chem shift/row (% of total intensity)
2.676/87(4.9%) , 2.676/43(4.9%) , 2.676/87(4.8%) , 2.676/43(4.8%) , 2.676/48(4.6%) , 2.676/82(4.6%) , 2.676/48(4.6%) , 2.676/82(4.6%) , 2.356/51.5(1.4%) , 2.356/78.5(1.4%) , 4.32/65(0.5%) , 4.32/64.5(0.4%) , 4.32/65.5(0.4%) , 4.32/56(0.2%) , 4.32/74(0.2%) , 2.356/90.5(0.2%)
Peaks not found: chem shift/row (% of total intensity)
2.378/85(3.8%) , 2.378/45(3.8%) , 2.368/98(3.7%) , 2.368/32(3.7%) , 2.358/45(3.6%) , 2.358/85(3.6%) , 2.368/58(3.6%) , 2.368/72(3.6%) , 4.307/74(1.8%) , 4.307/56(1.8%) , 2.384/78(1.6%) , 2.384/52(1.6%) , 4.307/48(1.6%) , 4.307/82(1.6%) , 2.384/84(1.1%) , 2.384/46(1.1%) , 2.356/46.5(0.9%) , 2.356/83.5(0.9%) , 2.368/38(0.8%) , 2.368/92(0.8%) , 2.368/77(0.8%) , 2.368/53(0.8%) , 2.358/90(0.7%) , 2.358/40(0.7%) , 2.378/40(0.7%) , 2.378/90(0.7%) , 2.358/51(0.7%) , 2.358/79(0.7%) , 2.691/65(0.7%) , 2.368/45(0.5%) , 2.368/84.5(0.5%) , 2.394/64.5(0.4%) , 2.691/45.5(0.4%) , 2.691/84.5(0.4%) , 2.378/59(0.3%) , 2.378/71(0.3%) , 2.358/71(0.3%) , 2.358/58.5(0.3%) , 2.384/39.5(0.2%) , 2.384/91(0.2%) , 2.358/32(0.2%) , 2.358/97.5(0.2%) , 2.378/98(0.2%) , 2.378/32(0.2%) , 2.356/39(0.2%) , 4.32/48(0.2%) , 4.32/82(0.2%) , 2.394/45.5(0.1%) , 2.394/83.5(0.1%) , 4.32/81.5(0.1%) , 4.32/48(0.1%) , 2.394/50.5(0.1%) , 2.394/79(0.1%) , 2.394/53.5(0.1%) , 2.394/76.5(0.1%)

Cytidine (library entry number =112)
Hit ratio(% of total spectral intensity for metabolite): 1.57% (3 of 26 peaks were found)
Peaks found: chem shift/row (% of total intensity)
4.32/65(0.9%) , 4.32/53.5(0.3%) , 4.32/76.5(0.3%)
Peaks not found: chem shift/row (% of total intensity)
7.844/55(20.8%) , 7.844/75(20.8%) , 6.067/55(16.4%) , 6.067/75(16.4%) , 3.819/54(1.9%) , 3.819/76(1.9%) , 3.819/44(1.5%) , 3.819/86(1.5%) , 3.932/85(1.4%) , 3.932/45(1.4%) , 5.903/64(1.4%) , 5.903/66(1.4%) , 5.908/70(1.4%) , 5.908/60(1.4%) , 5.913/64(1.3%) , 5.913/66(1.3%) , 3.932/52(1.3%) , 3.932/78(1.3%) , 5.908/66(0.8%) , 5.908/64(0.8%) , 5.903/60(0.8%) , 5.903/70(0.8%) , 4.304/65(0.4%)

N-Acetylglutamine (library entry number =88)
Hit ratio(% of total spectral intensity for metabolite): 2.08% (1 of 10 peaks were found)
Peaks found: chem shift/row (% of total intensity)
1.925/65(2.1%)
Peaks not found: chem shift/row (% of total intensity)
2.038/65(80.8%) , 2.334/64(2.8%) , 2.334/66(2.8%) , 2.328/64(2.3%) , 2.328/66(2.3%) , 2.328/85(1.9%) , 2.328/45(1.9%) , 2.334/85(1.6%) , 2.334/45(1.6%)

Inosine (library entry number =61)
Hit ratio(% of total spectral intensity for metabolite): 1.69% (2 of 20 peaks were found)
Peaks found: chem shift/row (% of total intensity)
3.85/53(0.8%) , 3.85/77(0.8%)
Peaks not found: chem shift/row (% of total intensity)
8.239/65(33.1%) , 8.348/65(28.7%) , 6.094/65(14.9%) , 6.106/65(12.8%) , 3.919/84.5(0.8%) , 3.919/45.5(0.8%) , 3.925/51(0.8%) , 3.925/79(0.8%) , 3.843/80(0.7%) , 3.843/50(0.7%) , 3.85/44(0.6%) , 3.85/86(0.6%) , 3.852/48(0.6%) , 3.852/82(0.6%) , 3.919/51.5(0.6%) , 3.919/78(0.6%) , 3.925/83(0.4%) , 3.925/47(0.4%)

Fucose (library entry number =51)
Hit ratio(% of total spectral intensity for metabolite): 1.68% (2 of 39 peaks were found)
Peaks found: chem shift/row (% of total intensity)
3.869/73.5(0.8%) , 3.869/56(0.8%)
Peaks not found: chem shift/row (% of total intensity)
1.25/73(18.6%) , 1.25/57(18.6%) , 3.646/82(3.7%) , 3.646/48(3.7%) , 1.21/57(3.5%) , 1.21/73(3.5%) , 3.646/57(3.3%) , 3.646/73(3.3%) , 3.809/57(2.5%) , 3.809/73(2.5%) , 3.46/78(2.2%) , 3.46/52(2.2%) , 3.445/52(2.1%) , 3.445/78(2.1%) , 1.217/67(1.9%) , 1.217/63(1.9%) , 1.204/63(1.9%) , 1.204/67(1.9%) , 3.754/60(1.9%) , 3.754/70(1.9%) , 1.217/59(1.4%) , 1.217/71(1.4%) , 1.204/59(1.4%) , 1.204/71(1.4%) , 1.25/63(1.4%) , 1.25/67(1.4%) , 3.754/65(1.1%) , 1.227/57(1%) , 1.227/73(1%) , 3.869/47(0.6%) , 3.869/82.5(0.6%) , 3.809/40(0.4%) , 3.809/90(0.4%) , 3.766/53(0.3%) , 3.766/77(0.3%) , 3.775/78(0.3%) , 3.775/51(0.3%)

Citrulline (library entry number =27)
Hit ratio(% of total spectral intensity for metabolite): 71.26% (4 of 10 peaks were found)
Peaks found: chem shift/row (% of total intensity)
3.767/49(23.5%) , 3.767/81(23.5%) , 3.767/65(22.8%) , 1.88/65(1.3%)
Peaks not found: chem shift/row (% of total intensity)
3.15/58(8.1%) , 3.15/72(8.1%) , 3.15/40(5.2%) , 3.15/90(5.2%) , 1.898/61(1%) , 1.898/69.5(1%)

Cholic Acid (library entry number =125)
Hit ratio(% of total spectral intensity for metabolite): 21.9% (4 of 11 peaks were found)
Peaks found: chem shift/row (% of total intensity)
0.981/57(10.5%) , 0.981/73(10.5%) , 2.13/26.5(0.4%) , 2.13/103(0.4%)
Peaks not found: chem shift/row (% of total intensity)
0.924/65(38.8%) , 0.729/65(36%) , 2.246/65(0.8%) , 2.246/41(0.7%) , 2.246/88.5(0.7%) , 2.246/53(0.6%) , 2.246/77(0.6%)

Nicotinamide mononucleotide (NMN) (library entry number =185)
Hit ratio(% of total spectral intensity for metabolite): 0.86% (2 of 40 peaks were found)
Peaks found: chem shift/row (% of total intensity)
4.031/49.5(0.4%) , 4.031/80.5(0.4%)
Peaks not found: chem shift/row (% of total intensity)
9.006/78(7.9%) , 9.006/52(7.9%) , 9.006/57(7.7%) , 9.006/73(7.7%) , 8.323/66(5.1%) , 8.323/64(5.1%) , 6.196/65(4.7%) , 9.347/57(4.6%) , 9.347/73(4.6%) , 6.208/65(4.2%) , 8.323/47(3.9%) , 8.323/83(3.9%) , 9.347/76(3.4%) , 9.347/54(3.4%) , 9.347/60(3.3%) , 9.347/70(3.3%) , 9.588/64(3%) , 9.588/66(3%) , 9.588/60(2.2%) , 9.588/70(2.2%) , 8.259/54(0.6%) , 8.259/75(0.6%) , 7.605/48(0.5%) , 7.605/81.5(0.5%) , 4.211/49.5(0.5%) , 4.211/80(0.5%) , 4.215/49(0.5%) , 4.215/80.5(0.5%) , 7.605/61(0.5%) , 7.605/68(0.5%) , 8.259/58(0.4%) , 8.259/72(0.4%) , 4.223/50(0.4%) , 4.223/80(0.4%) , 4.047/49(0.4%) , 4.047/80.5(0.4%) , 4.042/49.5(0.4%) , 4.042/80.5(0.4%)

Hydroxyglutaric acid (library entry number =195)
Hit ratio(% of total spectral intensity for metabolite): 5.11% (2 of 84 peaks were found)
Peaks found: chem shift/row (% of total intensity)
2.301/65(3.3%) , 2.301/65(1.8%)
Peaks not found: chem shift/row (% of total intensity)
2.236/65(5.7%) , 4.029/69(3.5%) , 4.029/61(3.5%) , 4.029/80(3.2%) , 4.029/50(3.2%) , 2.236/90(2.6%) , 2.236/40(2.6%) , 2.236/26(2.1%) , 2.236/104(2.1%) , 2.301/40.5(1.9%) , 2.301/89(1.9%) , 2.261/46(1.8%) , 2.261/83(1.8%) , 2.271/82.5(1.7%) , 2.271/47.5(1.7%) , 2.266/27(1.7%) , 2.266/103(1.7%) , 1.999/65(1.5%) , 1.84/77.5(1.5%) , 1.84/52(1.5%) , 2.301/105(1.5%) , 2.301/24(1.5%) , 2.301/78.5(1.4%) , 2.301/50.5(1.4%) , 1.999/46.5(1.3%) , 1.999/83.5(1.3%) , 2.266/62(1.2%) , 2.266/67.5(1.2%) , 2.236/51.5(1.2%) , 2.236/77.5(1.2%) , 2.222/44.5(1.2%) , 2.222/85(1.2%) , 1.999/30.5(1.1%) , 1.999/98.5(1.1%) , 1.999/109(1%) , 1.999/21(1%) , 1.84/112.5(1%) , 1.84/17(1%) , 2.31/44.5(1%) , 2.31/85.5(1%) , 1.999/56.5(1%) , 1.999/73.5(1%) , 2.28/85(1%) , 2.28/45(1%) , 2.279/85(1%) , 2.279/45(1%) , 1.84/36.5(1%) , 1.84/94(1%) , 1.84/58(1%) , 1.84/71.5(1%) , 2.253/85(0.9%) , 2.253/44.5(0.9%) , 2.253/85(0.8%) , 2.253/44.5(0.8%) , 2.31/67(0.7%) , 2.31/63.5(0.7%) , 2.31/64.5(0.7%) , 1.84/65(0.6%) , 2.222/60.5(0.6%) , 2.222/69(0.6%) , 2.266/46.5(0.6%) , 2.266/83(0.6%) , 1.84/86.5(0.5%) , 1.84/43(0.5%) , 2.253/65(0.5%) , 2.261/62(0.4%) , 2.261/67.5(0.4%) , 2.261/7.5(0.4%) , 2.261/122(0.4%) , 2.253/65(0.4%) , 2.271/103(0.3%) , 2.271/26.5(0.3%) , 2.261/27(0.3%) , 2.261/102(0.3%) , 2.271/120.5(0.2%) , 2.271/9(0.2%) , 2.301/41.5(0.2%) , 2.301/89.5(0.2%) , 2.271/61.5(0.1%) , 2.271/67.5(0.1%) , 2.301/51.5(0.1%) , 2.301/78(0.1%)

trans-Cinnamic acid (library entry number =124)
Hit ratio(% of total spectral intensity for metabolite): 0% (0 of 50 peaks were found)
Peaks found: chem shift/row (% of total intensity)

Peaks not found: chem shift/row (% of total intensity)
6.537/44.5(19.7%) , 6.537/85.5(19.7%) , 7.638/77(5.6%) , 7.638/53(5.6%) , 7.408/44(3.6%) , 7.408/86(3.6%) , 7.471/65(3.4%) , 7.459/51(2.1%) , 7.459/79(2.1%) , 7.455/65(2.1%) , 7.439/63(1.9%) , 7.439/67(1.9%) , 7.471/46(1.3%) , 7.471/84(1.3%) , 7.444/55.5(1.3%) , 7.444/74.5(1.3%) , 7.439/48.5(1.2%) , 7.439/81.5(1.2%) , 7.478/56(1.1%) , 7.478/74(1.1%) , 7.424/64.5(1.1%) , 7.424/65.5(1.1%) , 7.439/45(1%) , 7.439/85(1%) , 7.459/57(0.9%) , 7.459/73(0.9%) , 7.444/60(0.9%) , 7.444/70(0.9%) , 7.455/51(0.7%) , 7.455/79(0.7%) , 7.459/65(0.7%) , 7.455/81(0.6%) , 7.455/49(0.6%) , 7.455/57(0.6%) , 7.455/73(0.6%) , 7.444/48(0.6%) , 7.444/82(0.6%) , 7.444/36(0.5%) , 7.444/94(0.5%) , 7.455/41(0.4%) , 7.455/89(0.4%) , 7.424/74(0.4%) , 7.424/56(0.4%) , 7.478/64.5(0.4%) , 7.455/44(0.4%) , 7.455/86(0.4%) , 7.439/56(0.4%) , 7.439/74(0.4%) , 7.455/23(0.2%) , 7.455/107(0.2%)

2-Aminoadipic acid (library entry number =89)
Hit ratio(% of total spectral intensity for metabolite): 0% (0 of 33 peaks were found)
Peaks found: chem shift/row (% of total intensity)

Peaks not found: chem shift/row (% of total intensity)
2.25/65(16.3%) , 2.253/65(16.1%) , 3.746/81(7.4%) , 3.746/49(7.4%) , 2.25/84(7.2%) , 2.25/46(7.2%) , 2.253/46(7.1%) , 2.253/84(7.1%) , 3.746/63(4.3%) , 3.746/67(4.3%) , 1.667/42.5(1.1%) , 1.667/87.5(1.1%) , 1.667/42.5(1.1%) , 1.667/87.5(1.1%) , 1.618/69.5(1%) , 1.618/60.5(1%) , 1.618/69.5(1%) , 1.618/60.5(1%) , 1.669/43(0.7%) , 1.669/87(0.7%) , 1.9/54(0.7%) , 1.9/55(0.7%) , 1.9/74(0.7%) , 1.832/113(0.5%) , 1.832/17(0.5%) , 1.832/35(0.5%) , 1.832/94(0.5%) , 1.618/88.5(0.4%) , 1.618/41(0.4%) , 1.618/88.5(0.3%) , 1.618/40.5(0.3%) , 1.832/55.5(0.2%) , 1.832/73.5(0.2%)

3-aminoisobutyric acid (library entry number =178)
Hit ratio(% of total spectral intensity for metabolite): 0.97% (2 of 29 peaks were found)
Peaks found: chem shift/row (% of total intensity)
3.063/64.5(0.5%) , 3.139/64(0.5%)
Peaks not found: chem shift/row (% of total intensity)
1.196/56(31.1%) , 1.196/74(31.1%) , 3.039/74(3%) , 3.039/56(3%) , 3.113/70.5(2.9%) , 3.113/59.5(2.9%) , 3.039/88(2.9%) , 3.039/42(2.9%) , 3.113/92(2.7%) , 3.113/38(2.7%) , 2.61/58(1.6%) , 2.61/72(1.6%) , 2.61/91(1.2%) , 2.61/39(1.2%) , 3.02/65(1.1%) , 3.091/65(1.1%) , 2.61/78(1%) , 2.61/52(1%) , 3.074/42.5(0.7%) , 3.074/87.5(0.7%) , 3.076/25(0.5%) , 3.076/104.5(0.5%) , 3.076/43(0.5%) , 3.074/119.5(0.4%) , 3.074/10(0.4%) , 3.074/25.5(0.3%) , 3.074/104.5(0.3%)

3-Hydroxybutyric acid (library entry number =96)
Hit ratio(% of total spectral intensity for metabolite): 0% (0 of 28 peaks were found)
Peaks found: chem shift/row (% of total intensity)

Peaks not found: chem shift/row (% of total intensity)
1.202/57.5(26.6%) , 1.202/72.5(26.6%) , 2.309/53(4.5%) , 2.309/77(4.5%) , 2.309/90(4.4%) , 2.309/40(4.4%) , 2.411/56(2.5%) , 2.411/74(2.5%) , 2.411/37.5(2.5%) , 2.411/92.5(2.5%) , 4.157/57(2.3%) , 4.157/73(2.3%) , 1.22/59(2%) , 1.22/71(2%) , 2.309/49(1.6%) , 2.309/81(1.6%) , 4.157/90(0.9%) , 4.157/40(0.9%) , 2.324/52(0.8%) , 2.324/78(0.8%) , 2.418/49(0.8%) , 2.418/81(0.8%) , 2.418/44.5(0.6%) , 2.418/85.5(0.6%) , 2.394/51.5(0.3%) , 2.394/78(0.3%) , 2.396/77.5(0.3%) , 2.396/52(0.3%)

Cytidine 5-triphosphate (library entry number =192)
Hit ratio(% of total spectral intensity for metabolite): 0% (0 of 26 peaks were found)
Peaks found: chem shift/row (% of total intensity)

Peaks not found: chem shift/row (% of total intensity)
7.984/55(20.6%) , 7.984/75(20.6%) , 6.15/75(15.5%) , 6.15/55(15.5%) , 6.007/59(2.3%) , 6.007/71(2.3%) , 4.275/65(2%) , 6.011/64(1.8%) , 6.011/66(1.8%) , 6.002/66(1.8%) , 6.002/64(1.8%) , 4.28/64.5(1.5%) , 7.998/55.5(1.3%) , 7.998/74.5(1.3%) , 6.011/70(1.1%) , 6.011/60(1.1%) , 6.002/60(1.1%) , 6.002/70(1.1%) , 6.135/55.5(1%) , 6.135/74.5(1%) , 6.135/55(1%) , 6.135/74.5(1%) , 4.351/58.5(0.6%) , 4.351/71.5(0.6%) , 4.341/59(0.2%) , 4.341/70.5(0.2%)

2-methylbutyric acid (library entry number =199)
Hit ratio(% of total spectral intensity for metabolite): 0% (0 of 22 peaks were found)
Peaks found: chem shift/row (% of total intensity)

Peaks not found: chem shift/row (% of total intensity)
1.052/56(23.5%) , 1.052/74(23.5%) , 0.86/65(18.7%) , 0.86/46(8.3%) , 0.86/84(8.3%) , 1.388/65(1.8%) , 1.496/82(1.5%) , 1.496/48(1.5%) , 1.388/82.5(1.3%) , 1.388/47.5(1.3%) , 1.496/67(1.2%) , 1.496/63(1.2%) , 1.496/102(0.9%) , 1.496/28(0.9%) , 2.21/76(0.8%) , 2.21/54(0.8%) , 2.21/72(0.8%) , 2.21/58(0.8%) , 1.388/100(0.8%) , 1.388/30(0.8%) , 2.21/92(0.6%) , 2.21/38(0.6%)

Ethanolamine (library entry number =46)
Hit ratio(% of total spectral intensity for metabolite): 0% (0 of 19 peaks were found)
Peaks found: chem shift/row (% of total intensity)

Peaks not found: chem shift/row (% of total intensity)
3.149/52(16.7%) , 3.149/78(16.7%) , 3.149/63(13.3%) , 3.149/67(13.3%) , 3.831/51(7.8%) , 3.831/79(7.8%) , 3.831/65(7.4%) , 3.16/63(2.3%) , 3.16/67(2.3%) , 3.138/63.5(1.9%) , 3.138/66.5(1.9%) , 3.16/53(1.3%) , 3.16/77(1.3%) , 3.138/53(1.1%) , 3.138/77(1.1%) , 3.16/73(1.1%) , 3.16/57(1.1%) , 3.138/57(0.8%) , 3.138/73(0.8%)

Uridine (library entry number =104)
Hit ratio(% of total spectral intensity for metabolite): 0% (0 of 18 peaks were found)
Peaks found: chem shift/row (% of total intensity)

Peaks not found: chem shift/row (% of total intensity)
7.875/55(23.1%) , 7.875/75(23.1%) , 5.908/55(16.3%) , 5.908/75(16.3%) , 5.908/64.5(2.5%) , 5.925/64.5(2.4%) , 3.813/54(1.9%) , 3.813/75.5(1.9%) , 3.813/86.5(1.5%) , 3.813/42.5(1.5%) , 3.919/44.5(1.4%) , 3.919/85.5(1.4%) , 3.919/52(1.4%) , 3.919/78(1.4%) , 4.236/65(1.1%) , 4.237/65(1.1%) , 5.925/55.5(0.9%) , 5.925/74.5(0.9%)

1-Methylnicotinamide (library entry number =18)
Hit ratio(% of total spectral intensity for metabolite): 0% (0 of 16 peaks were found)
Peaks found: chem shift/row (% of total intensity)

Peaks not found: chem shift/row (% of total intensity)
8.902/52(11.4%) , 8.902/78(11.4%) , 8.902/57(11.1%) , 8.902/73(11.1%) , 8.972/72(8.4%) , 8.972/58(8.4%) , 8.972/74(8.4%) , 8.972/56(8.4%) , 9.284/65(5.4%) , 9.284/69(5.3%) , 9.284/61(5.3%) , 4.485/64.5(2.2%) , 8.188/46.5(0.9%) , 8.188/83.5(0.9%) , 8.188/63.5(0.7%) , 8.188/66.5(0.7%)

Folic acid (library entry number =40)
Hit ratio(% of total spectral intensity for metabolite): 0% (0 of 16 peaks were found)
Peaks found: chem shift/row (% of total intensity)

Peaks not found: chem shift/row (% of total intensity)
8.709/65(39.8%) , 7.658/76(13.7%) , 7.658/54(13.7%) , 6.748/76(12%) , 6.748/54(12%) , 2.307/60.5(1.3%) , 2.307/69.5(1.3%) , 2.305/60(1.3%) , 2.305/70(1.3%) , 2.29/65(0.6%) , 2.307/40.5(0.5%) , 2.307/88.5(0.5%) , 2.305/81(0.5%) , 2.305/49(0.5%) , 2.305/88.5(0.5%) , 2.305/40.5(0.5%)

Homocystine (library entry number =60)
Hit ratio(% of total spectral intensity for metabolite): 0% (0 of 16 peaks were found)
Peaks found: chem shift/row (% of total intensity)

Peaks not found: chem shift/row (% of total intensity)
1.254/65(18.9%) , 3.867/81(10%) , 3.867/49(10%) , 2.845/65(9.5%) , 3.867/65(8.3%) , 2.84/65(7.9%) , 2.845/84.5(7.4%) , 2.845/45.5(7.4%) , 2.84/84(6.8%) , 2.84/46(6.8%) , 2.315/54.5(1.4%) , 2.315/75(1.4%) , 2.26/55.5(1.1%) , 2.26/74.5(1.1%) , 2.26/74.5(1.1%) , 2.26/55.5(1.1%)

Trigonelline (library entry number =16)
Hit ratio(% of total spectral intensity for metabolite): 0% (0 of 15 peaks were found)
Peaks found: chem shift/row (% of total intensity)

Peaks not found: chem shift/row (% of total intensity)
8.847/74(12.5%) , 8.847/56(12.5%) , 8.847/77(12.2%) , 8.847/53(12.2%) , 8.836/56(10.3%) , 8.836/74(10.3%) , 9.129/65(8.3%) , 9.129/62(6.8%) , 9.129/68(6.8%) , 4.443/64.5(4%) , 8.087/47(1.4%) , 8.087/83(1.4%) , 8.847/65(0.5%) , 8.087/63(0.4%) , 8.087/67(0.4%)

Hippuric acid (library entry number =52)
Hit ratio(% of total spectral intensity for metabolite): 0% (0 of 14 peaks were found)
Peaks found: chem shift/row (% of total intensity)

Peaks not found: chem shift/row (% of total intensity)
7.838/54(15.7%) , 7.838/76(15.7%) , 7.555/65(9.8%) , 7.643/64(8.2%) , 7.643/66(8.2%) , 3.972/72.5(7.3%) , 3.972/57.5(7.3%) , 7.555/84(5.8%) , 7.555/46(5.8%) , 7.643/47(3.8%) , 7.643/83(3.8%) , 7.643/45(3.7%) , 7.643/85(3.7%) , 3.972/65(1.2%)

5-Hydroxyindole-3-acetic acid (library entry number =106)
Hit ratio(% of total spectral intensity for metabolite): 38.57% (1 of 14 peaks were found)
Peaks found: chem shift/row (% of total intensity)
3.587/65(38.6%)
Peaks not found: chem shift/row (% of total intensity)
7.381/54(12.9%) , 7.381/76(12.9%) , 6.827/51(4.4%) , 6.827/79(4.4%) , 6.827/57(4.3%) , 6.827/73(4.3%) , 7.043/64.5(4%) , 7.043/65.5(4%) , 6.827/54(3.7%) , 6.827/76(3.7%) , 7.214/62(1%) , 7.214/68(1%) , 7.214/65(0.8%)

Niacin (Nicotinic acid) (library entry number =19)
Hit ratio(% of total spectral intensity for metabolite): 0% (0 of 13 peaks were found)
Peaks found: chem shift/row (% of total intensity)

Peaks not found: chem shift/row (% of total intensity)
7.535/48(9.2%) , 7.535/82(9.2%) , 7.535/69(8.9%) , 7.535/61(8.9%) , 8.263/52(7.8%) , 8.263/78(7.8%) , 8.263/75.5(7.7%) , 8.263/54.5(7.7%) , 8.263/58(7.6%) , 8.263/72(7.6%) , 8.945/65(6.1%) , 8.616/59(5.7%) , 8.616/71(5.7%)

Nicotinamide (Niacinamide) (library entry number =21)
Hit ratio(% of total spectral intensity for metabolite): 0% (0 of 13 peaks were found)
Peaks found: chem shift/row (% of total intensity)

Peaks not found: chem shift/row (% of total intensity)
8.256/75(9.8%) , 8.256/55(9.8%) , 7.603/48(9%) , 7.603/82(9%) , 7.603/61(8.7%) , 7.603/69(8.7%) , 8.256/52(8.2%) , 8.256/78(8.2%) , 8.256/58(7.9%) , 8.256/72(7.9%) , 8.717/59(4.4%) , 8.717/71(4.4%) , 8.943/65(4%)

Adipic acid (library entry number =37)
Hit ratio(% of total spectral intensity for metabolite): 0% (0 of 12 peaks were found)
Peaks found: chem shift/row (% of total intensity)

Peaks not found: chem shift/row (% of total intensity)
1.553/65(28.6%) , 2.199/65(26.7%) , 2.199/48(9%) , 2.199/82(9%) , 1.553/82(8.2%) , 1.553/48(8.2%) , 1.553/73(2.9%) , 1.553/57(2.9%) , 2.199/38.5(1.2%) , 2.199/91.5(1.2%) , 1.553/90.5(1.1%) , 1.553/39.5(1.1%)

4-Aminobutyric acid (library entry number =118)
Hit ratio(% of total spectral intensity for metabolite): 20.36% (1 of 12 peaks were found)
Peaks found: chem shift/row (% of total intensity)
2.301/65(20.4%)
Peaks not found: chem shift/row (% of total intensity)
2.301/46(12%) , 2.301/84(12%) , 3.02/46(10%) , 3.02/84(10%) , 3.02/65(9.2%) , 1.905/64(5.6%) , 1.905/66(5.6%) , 1.905/46(5.5%) , 1.905/84(5.5%) , 1.905/103(2.2%) , 1.905/27(2.2%)

Cytidine 5-diphosphate (library entry number =160)
Hit ratio(% of total spectral intensity for metabolite): 0% (0 of 12 peaks were found)
Peaks found: chem shift/row (% of total intensity)

Peaks not found: chem shift/row (% of total intensity)
7.992/55(24.1%) , 7.992/75(24.1%) , 6.136/55(19%) , 6.136/75(19%) , 5.985/64(2.4%) , 5.985/66(2.4%) , 5.983/65.5(2.1%) , 5.983/64.5(2.1%) , 5.98/64(1.9%) , 5.98/66(1.9%) , 4.332/60.5(0.5%) , 4.332/69.5(0.5%)

4-Aminohippuric acid (library entry number =34)
Hit ratio(% of total spectral intensity for metabolite): 24.32% (2 of 11 peaks were found)
Peaks found: chem shift/row (% of total intensity)
3.927/58(12.2%) , 3.927/72(12.2%)
Peaks not found: chem shift/row (% of total intensity)
6.871/76(17.9%) , 6.871/54(17.9%) , 7.682/54(15.9%) , 7.682/76(15.9%) , 6.871/82.5(1.8%) , 6.871/47.5(1.8%) , 7.682/82(1.6%) , 7.682/48(1.6%) , 3.927/65(1.4%)

Indoxyl sulfate (library entry number =116)
Hit ratio(% of total spectral intensity for metabolite): 0% (0 of 11 peaks were found)
Peaks found: chem shift/row (% of total intensity)

Peaks not found: chem shift/row (% of total intensity)
7.209/65(16%) , 7.51/54(14.7%) , 7.51/76(14.7%) , 7.209/84(9%) , 7.209/46(9%) , 7.283/65(7.7%) , 7.711/54(7.1%) , 7.711/76(7.1%) , 7.365/65(6%) , 7.283/45.5(4.3%) , 7.283/84.5(4.3%)

Glutaric acid (library entry number =44)
Hit ratio(% of total spectral intensity for metabolite): 0% (0 of 10 peaks were found)
Peaks found: chem shift/row (% of total intensity)

Peaks not found: chem shift/row (% of total intensity)
2.188/45(22.5%) , 2.188/85(22.5%) , 2.188/66(14%) , 2.188/64(14%) , 1.791/64(8.2%) , 1.791/66(8.2%) , 1.791/46(3.5%) , 1.791/84(3.5%) , 1.791/104.5(1.9%) , 1.791/25.5(1.9%)

Acetaldehyde (library entry number =84)
Hit ratio(% of total spectral intensity for metabolite): 0% (0 of 10 peaks were found)
Peaks found: chem shift/row (% of total intensity)

Peaks not found: chem shift/row (% of total intensity)
2.248/61(43%) , 2.248/69(43%) , 9.682/68.5(2.9%) , 9.682/61(2.9%) , 9.683/68.5(2.9%) , 9.683/61(2.9%) , 9.682/53(0.6%) , 9.682/76(0.6%) , 9.683/53(0.6%) , 9.683/76(0.6%)

Urocanic acid (library entry number =136)
Hit ratio(% of total spectral intensity for metabolite): 0% (0 of 9 peaks were found)
Peaks found: chem shift/row (% of total intensity)

Peaks not found: chem shift/row (% of total intensity)
6.4/85(25.8%) , 6.4/45(25.8%) , 7.31/85(14.8%) , 7.31/45(14.8%) , 7.414/65(4.5%) , 7.414/62.5(4.3%) , 7.414/67.5(4.3%) , 7.895/62.5(2.9%) , 7.895/67.5(2.9%)

Taurocholic acid (library entry number =200)
Hit ratio(% of total spectral intensity for metabolite): 0% (0 of 9 peaks were found)
Peaks found: chem shift/row (% of total intensity)

Peaks not found: chem shift/row (% of total intensity)
0.924/65(37%) , 0.724/65(32.7%) , 3.085/64.5(14.9%) , 3.085/47(5.3%) , 3.085/83(5.3%) , 3.574/57(1.9%) , 3.574/73(1.9%) , 3.574/40(0.5%) , 3.574/90(0.5%)

Quinolinic acid (library entry number =20)
Hit ratio(% of total spectral intensity for metabolite): 0% (0 of 8 peaks were found)
Peaks found: chem shift/row (% of total intensity)

Peaks not found: chem shift/row (% of total intensity)
8.018/75(25.4%) , 8.018/55(25.4%) , 7.454/81(8.4%) , 7.454/49(8.4%) , 8.456/71(8.3%) , 8.456/59(8.3%) , 7.454/61(7.9%) , 7.454/69(7.9%)

Uridine 5-triphosphate (library entry number =183)
Hit ratio(% of total spectral intensity for metabolite): 0% (0 of 8 peaks were found)
Peaks found: chem shift/row (% of total intensity)

Peaks not found: chem shift/row (% of total intensity)
7.982/55(23.9%) , 7.982/75(23.9%) , 5.985/55(23.3%) , 5.985/75(23.3%) , 6/64.5(3.2%) , 5.985/64.5(0.8%) , 4.419/58.5(0.8%) , 4.419/71(0.8%)

5-Aminolevulinic acid (library entry number =111)
Hit ratio(% of total spectral intensity for metabolite): 0% (0 of 7 peaks were found)
Peaks found: chem shift/row (% of total intensity)

Peaks not found: chem shift/row (% of total intensity)
2.506/82(20.3%) , 2.506/48(20.3%) , 4.099/65(16.2%) , 2.506/65(15.9%) , 2.8/65(9.3%) , 2.8/82(9%) , 2.8/48(9%)

2-Oxobutyric acid (library entry number =144)
Hit ratio(% of total spectral intensity for metabolite): 0% (0 of 7 peaks were found)
Peaks found: chem shift/row (% of total intensity)

Peaks not found: chem shift/row (% of total intensity)
1.067/65(34%) , 1.067/46(14.5%) , 1.067/84(14.5%) , 2.759/56(14.2%) , 2.759/74(14.2%) , 2.759/93(4.3%) , 2.759/37(4.3%)

Isobutyric acid (library entry number =151)
Hit ratio(% of total spectral intensity for metabolite): 3.11% (1 of 7 peaks were found)
Peaks found: chem shift/row (% of total intensity)
2.384/65(3.1%)
Peaks not found: chem shift/row (% of total intensity)
1.064/56(45.6%) , 1.064/74(45.6%) , 2.384/47(2.1%) , 2.384/83(2.1%) , 2.384/29(0.7%) , 2.384/101(0.7%)

Cytosine (library entry number =26)
Hit ratio(% of total spectral intensity for metabolite): 0% (0 of 4 peaks were found)
Peaks found: chem shift/row (% of total intensity)

Peaks not found: chem shift/row (% of total intensity)
7.51/56(25.6%) , 7.51/74(25.6%) , 5.984/74(24.4%) , 5.984/56(24.4%)

Uracil (library entry number =67)
Hit ratio(% of total spectral intensity for metabolite): 0% (0 of 4 peaks were found)
Peaks found: chem shift/row (% of total intensity)

Peaks not found: chem shift/row (% of total intensity)
7.544/55(30.7%) , 7.544/75(30.7%) , 5.809/75(19.3%) , 5.809/55(19.3%)

N-Acetylglutamic acid (library entry number =87)
Hit ratio(% of total spectral intensity for metabolite): 0% (0 of 4 peaks were found)
Peaks found: chem shift/row (% of total intensity)

Peaks not found: chem shift/row (% of total intensity)
2.036/65(83.2%) , 2.231/44.5(6.1%) , 2.231/85.5(6.1%) , 2.231/65(4.6%)

Adenosine 5-monophosphate (library entry number =107)
Hit ratio(% of total spectral intensity for metabolite): 56.4% (2 of 4 peaks were found)
Peaks found: chem shift/row (% of total intensity)
8.265/65(43.4%) , 6.147/65(13%)
Peaks not found: chem shift/row (% of total intensity)
8.586/65(30%) , 6.134/65(13.6%)

Adenosine (library entry number =113)
Hit ratio(% of total spectral intensity for metabolite): 39.41% (1 of 4 peaks were found)
Peaks found: chem shift/row (% of total intensity)
8.249/65(39.4%)
Peaks not found: chem shift/row (% of total intensity)
8.342/65(32.2%) , 6.079/65(14.3%) , 6.066/65(14%)

3-Phosphoglyceric acid (library entry number =157)
Hit ratio(% of total spectral intensity for metabolite): 0% (0 of 4 peaks were found)
Peaks found: chem shift/row (% of total intensity)

Peaks not found: chem shift/row (% of total intensity)
4.2/60(26.1%) , 4.2/69.5(26.1%) , 4.2/77(23.9%) , 4.2/53(23.9%)

Phosphoenolpyruvic acid (library entry number =128)
Hit ratio(% of total spectral intensity for metabolite): 0% (0 of 3 peaks were found)
Peaks found: chem shift/row (% of total intensity)

Peaks not found: chem shift/row (% of total intensity)
5.386/65(38.9%) , 5.383/65(37.3%) , 5.2/65(23.8%)

Guanosine 5-diphosphate (library entry number =169)
Hit ratio(% of total spectral intensity for metabolite): 0% (0 of 3 peaks were found)
Peaks found: chem shift/row (% of total intensity)

Peaks not found: chem shift/row (% of total intensity)
5.933/65(43%) , 5.945/65(36.7%) , 8.136/65(20.3%)

Acetoin (library entry number =176)
Hit ratio(% of total spectral intensity for metabolite): 0% (0 of 3 peaks were found)
Peaks found: chem shift/row (% of total intensity)

Peaks not found: chem shift/row (% of total intensity)
2.229/65(65.3%) , 1.374/65(17.4%) , 1.389/65(17.3%)

Adenine (library entry number =23)
Hit ratio(% of total spectral intensity for metabolite): 0% (0 of 2 peaks were found)
Peaks found: chem shift/row (% of total intensity)

Peaks not found: chem shift/row (% of total intensity)
8.191/65(55.8%) , 8.231/65(44.2%)

Thymine (library entry number =64)
Hit ratio(% of total spectral intensity for metabolite): 0% (0 of 2 peaks were found)
Peaks found: chem shift/row (% of total intensity)

Peaks not found: chem shift/row (% of total intensity)
1.873/65(82.2%) , 7.376/65(17.8%)

Acetoacetate (library entry number =146)
Hit ratio(% of total spectral intensity for metabolite): 0% (0 of 2 peaks were found)
Peaks found: chem shift/row (% of total intensity)

Peaks not found: chem shift/row (% of total intensity)
2.283/65(59.5%) , 3.449/65(40.5%)

2-Aminoisobutyric acid (library entry number =33)
Hit ratio(% of total spectral intensity for metabolite): 0% (0 of 1 peaks were found)
Peaks found: chem shift/row (% of total intensity)

Peaks not found: chem shift/row (% of total intensity)
1.498/65(100%)

Glycolic acid (library entry number =53)
Hit ratio(% of total spectral intensity for metabolite): 90% (1 of 1 peaks were found)
Peaks found: chem shift/row (% of total intensity)
3.951/65(100%)
Peaks not found: chem shift/row (% of total intensity)


Methylamine (library entry number =76)
Hit ratio(% of total spectral intensity for metabolite): 0% (0 of 1 peaks were found)
Peaks found: chem shift/row (% of total intensity)

Peaks not found: chem shift/row (% of total intensity)
2.608/65(100%)

Maleic acid (library entry number =133)
Hit ratio(% of total spectral intensity for metabolite): 0% (0 of 1 peaks were found)
Peaks found: chem shift/row (% of total intensity)

Peaks not found: chem shift/row (% of total intensity)
6.03/65(100%)

2-Hydroxyisobutyric acid (library entry number =142)
Hit ratio(% of total spectral intensity for metabolite): 0% (0 of 1 peaks were found)
Peaks found: chem shift/row (% of total intensity)

Peaks not found: chem shift/row (% of total intensity)
1.359/65(100%)

Chloroform (library entry number =204)
Hit ratio(% of total spectral intensity for metabolite): 0% (0 of 1 peaks were found)
Peaks found: chem shift/row (% of total intensity)

Peaks not found: chem shift/row (% of total intensity)
7.686/65(100%)


Hit ratio(% of total spectral intensity for metabolite): 
Peaks found: chem shift/row (% of total intensity)

Peaks not found: chem shift/row (% of total intensity)


Hit ratio(% of total spectral intensity for metabolite): 
Peaks found: chem shift/row (% of total intensity)

Peaks not found: chem shift/row (% of total intensity)


Hit ratio(% of total spectral intensity for metabolite): 
Peaks found: chem shift/row (% of total intensity)

Peaks not found: chem shift/row (% of total intensity)


________________________________________________________________________________________________________________

Table 6.  Full result of the screening step of the analysis (finding of library peaks in the the mixture JRES spectrum).  In ascending metabolite library number order:

Ergothioneine (library entry number =1)
Hit ratio(% of total spectral intensity for metabolite): 85.64% (1 of 7 peaks were found)
Peaks found: chem shift/row (% of total intensity)
3.269/65(85.6%)
Peaks not found: chem shift/row (% of total intensity)
6.805/64(3.5%) , 6.805/66(3.5%) , 3.889/75(1.9%) , 3.889/55(1.9%) , 3.889/85(1.8%) , 3.889/45(1.8%)

b-Alanine (library entry number =2)
Hit ratio(% of total spectral intensity for metabolite): 70.14% (4 of 6 peaks were found)
Peaks found: chem shift/row (% of total intensity)
3.184/65(33%) , 2.562/65(19.3%) , 2.562/48(8.9%) , 2.562/82(8.9%)
Peaks not found: chem shift/row (% of total intensity)
3.184/48(14.9%) , 3.184/82(14.9%)

Oxoglutaric acid (a-Ketogluturate) (library entry number =3)
Hit ratio(% of total spectral intensity for metabolite): 55.4% (2 of 6 peaks were found)
Peaks found: chem shift/row (% of total intensity)
2.439/65(28%) , 3.013/65(27.4%)
Peaks not found: chem shift/row (% of total intensity)
2.439/83(11.3%) , 2.439/47(11.3%) , 3.013/47(11%) , 3.013/83(11%)

Sucrose (library entry number =4)
Hit ratio(% of total spectral intensity for metabolite): 34.44% (10 of 53 peaks were found)
Peaks found: chem shift/row (% of total intensity)
3.685/65(15.9%) , 3.767/65(6.9%) , 3.485/65(2.8%) , 3.569/48(2.7%) , 3.569/82(2.7%) , 3.85/79(1.3%) , 3.85/51(1.3%) , 3.86/65(0.5%) , 3.85/64.5(0.3%) , 4.075/65(0.2%)
Peaks not found: chem shift/row (% of total intensity)
3.767/89(5.3%) , 3.767/41(5.3%) , 4.222/54(5.2%) , 4.222/76(5.2%) , 5.414/60(3.5%) , 5.414/70(3.5%) , 3.569/57(2.6%) , 3.569/73(2.6%) , 3.831/61(2.5%) , 3.831/69(2.5%) , 4.057/65(2.3%) , 3.823/61(2.2%) , 3.823/69(2.2%) , 3.81/40(1.4%) , 3.81/90(1.4%) , 3.485/41(1.4%) , 3.485/89(1.4%) , 4.057/43.5(1.2%) , 4.057/86.5(1.2%) , 3.855/81(0.9%) , 4.065/54.5(0.9%) , 4.065/75.5(0.9%) , 3.849/80(0.9%) , 3.849/50(0.9%) , 3.685/98(0.8%) , 3.685/32(0.8%) , 3.569/52(0.8%) , 3.569/78(0.8%) , 3.849/64.5(0.6%) , 4.048/54(0.5%) , 4.048/76(0.5%) , 3.733/40(0.4%) , 3.733/89(0.4%) , 3.831/36(0.4%) , 3.831/93.5(0.4%) , 3.823/23.5(0.2%) , 3.823/105.5(0.2%) , 3.823/93(0.2%) , 3.823/36(0.2%) , 4.048/65(0.2%) , 4.039/60(0.2%) , 4.039/70(0.2%) , 4.065/65(0.2%)

Fructose (library entry number =5)
Hit ratio(% of total spectral intensity for metabolite): 50.62% (9 of 27 peaks were found)
Peaks found: chem shift/row (% of total intensity)
3.569/50(14.6%) , 3.569/80(14.6%) , 3.807/52(7.7%) , 3.807/78(7.7%) , 3.667/65(1.7%) , 3.577/49.5(1.4%) , 3.577/80(1.4%) , 4/65(0.8%) , 3.569/65(0.8%)
Peaks not found: chem shift/row (% of total intensity)
3.72/50(13.4%) , 3.72/80(13.4%) , 3.903/48(2.7%) , 3.903/82(2.7%) , 4.03/49(2.6%) , 4.03/81(2.6%) , 3.903/56(2.4%) , 3.903/74(2.4%) , 3.683/57.5(1.3%) , 3.683/72.5(1.3%) , 3.605/49(1.2%) , 3.605/80.5(1.2%) , 4.119/70(0.6%) , 4.119/60(0.6%) , 3.577/18(0.3%) , 3.577/111.5(0.3%) , 3.569/33.5(0.2%) , 4.04/64.5(0.2%)

Xylose (library entry number =6)
Hit ratio(% of total spectral intensity for metabolite): 17.3% (9 of 40 peaks were found)
Peaks found: chem shift/row (% of total intensity)
3.328/65(6.6%) , 3.927/73(2.7%) , 3.927/57(2.7%) , 3.667/65(2.1%) , 3.613/76(0.9%) , 3.613/54(0.9%) , 3.677/64(0.9%) , 3.657/34(0.2%) , 3.657/95.5(0.2%)
Peaks not found: chem shift/row (% of total intensity)
3.438/65(9.1%) , 3.239/53(5.9%) , 3.239/77(5.9%) , 3.224/77(5.7%) , 3.224/53(5.7%) , 3.438/41(4.8%) , 3.438/89(4.8%) , 3.328/37(4.1%) , 3.328/93(4.1%) , 3.631/58(3.2%) , 3.631/72(3.2%) , 3.692/75(3.2%) , 3.692/55(3.2%) , 3.927/43(2.6%) , 3.927/87(2.6%) , 3.631/97(1.8%) , 3.631/33(1.8%) , 3.631/47(1.7%) , 3.631/83(1.7%) , 3.667/42.5(1.2%) , 3.667/87.5(1.2%) , 3.525/54(0.8%) , 3.525/76(0.8%) , 3.533/53(0.8%) , 3.533/77(0.8%) , 3.677/43(0.4%) , 5.202/60(0.4%) , 5.202/70(0.4%) , 3.613/34(0.2%) , 3.613/96(0.2%) , 3.677/48(0.1%)

Galactose (library entry number =7)
Hit ratio(% of total spectral intensity for metabolite): 14.81% (20 of 77 peaks were found)
Peaks found: chem shift/row (% of total intensity)
3.767/65(2.6%) , 3.767/64(1.8%) , 3.767/50.5(0.9%) , 3.767/79.5(0.9%) , 3.86/47(0.8%) , 3.86/57(0.8%) , 3.807/50.5(0.7%) , 3.807/79.5(0.7%) , 3.807/51.5(0.7%) , 3.807/78.5(0.7%) , 3.807/50.5(0.7%) , 3.807/79.5(0.7%) , 3.728/64(0.4%) , 3.736/86(0.4%) , 3.736/86(0.4%) , 3.736/43(0.4%) , 3.767/49.5(0.4%) , 3.767/80.5(0.4%) , 3.367/65(0.3%) , 3.736/41(0.2%)
Peaks not found: chem shift/row (% of total intensity)
3.655/47.5(5.6%) , 3.655/82.5(5.6%) , 3.655/56.5(5.2%) , 3.655/73.5(5.2%) , 3.504/78(4.3%) , 3.504/52(4.3%) , 3.49/78(4%) , 3.49/52(4%) , 3.768/52(3.2%) , 3.768/78(3.2%) , 3.939/60(2.9%) , 3.939/70(2.9%) , 3.939/65(1.7%) , 3.741/76(1.5%) , 3.741/54(1.5%) , 3.741/60.5(1.5%) , 3.741/69.5(1.5%) , 3.768/62.5(1.2%) , 3.768/67.5(1.2%) , 3.752/84.5(1.2%) , 3.752/45(1.2%) , 3.735/53(1.2%) , 3.735/77(1.2%) , 3.752/72.5(1.2%) , 3.752/57.5(1.2%) , 3.781/61.5(1.1%) , 3.781/68.5(1.1%) , 3.735/59.5(1.1%) , 3.735/70(1.1%) , 3.767/38(0.9%) , 3.767/91.5(0.9%) , 3.768/107(0.8%) , 3.768/22.5(0.8%) , 3.789/50.5(0.8%) , 3.789/79.5(0.8%) , 3.86/82(0.8%) , 3.86/74.5(0.8%) , 3.781/65(0.6%) , 3.997/61(0.5%) , 3.997/69(0.5%) , 3.768/38(0.5%) , 3.768/92(0.5%) , 3.997/65(0.5%) , 3.781/90(0.4%) , 3.781/39.5(0.4%) , 3.741/90(0.3%) , 3.741/40(0.3%) , 3.736/33(0.2%) , 3.781/96(0.2%) , 3.781/33(0.2%) , 3.759/98.5(0.2%) , 3.735/90.5(0.2%) , 3.735/39.5(0.2%) , 3.767/107(0.2%) , 3.767/22(0.2%) , 3.752/99.5(0.1%) , 3.752/31.5(0.1%)

Mannose (library entry number =8)
Hit ratio(% of total spectral intensity for metabolite): 22.9% (7 of 42 peaks were found)
Peaks found: chem shift/row (% of total intensity)
3.667/65(8.2%) , 3.587/65(6%) , 3.736/41(2.2%) , 3.736/88.5(2.2%) , 3.736/72.5(1.9%) , 3.736/57.5(1.9%) , 3.367/65(0.6%)
Peaks not found: chem shift/row (% of total intensity)
3.855/81.5(4.3%) , 3.855/48(4.3%) , 3.855/57(3.7%) , 3.855/72.5(3.7%) , 3.953/60(3.6%) , 3.953/69(3.6%) , 3.771/57(3.5%) , 3.771/72.5(3.5%) , 3.881/77.5(3.2%) , 3.881/52(3.2%) , 3.667/89(3.1%) , 3.667/40.5(3.1%) , 3.771/42.5(2.6%) , 3.771/87(2.6%) , 3.587/89(2.5%) , 3.587/40(2.5%) , 3.914/77.5(2%) , 3.914/52(2%) , 3.667/48(2%) , 3.667/81.5(2%) , 3.667/57.5(1.8%) , 3.667/72.5(1.8%) , 3.914/83.5(1.6%) , 3.914/46(1.6%) , 3.938/60.5(1.3%) , 3.938/69(1.3%) , 3.941/60.5(1%) , 3.941/69(1%) , 3.386/71.5(0.9%) , 3.386/57.5(0.9%) , 3.386/46.5(0.8%) , 3.386/81.5(0.8%) , 3.386/65(0.5%) , 3.821/41(0.3%) , 3.821/88(0.3%)

Arabinose (library entry number =9)
Hit ratio(% of total spectral intensity for metabolite): 16.69% (9 of 36 peaks were found)
Peaks found: chem shift/row (% of total intensity)
3.525/52.5(5.2%) , 3.525/77.5(5.2%) , 3.951/65(2.9%) , 4.031/50.5(1%) , 4.031/79.5(0.9%) , 4/64.5(0.5%) , 5.245/60(0.4%) , 5.245/69(0.4%) , 3.367/64(0.2%)
Peaks not found: chem shift/row (% of total intensity)
3.669/82.5(7.5%) , 3.669/47.5(7.5%) , 3.682/48(7.4%) , 3.682/82(7.4%) , 3.669/57.5(6.8%) , 3.669/72.5(6.8%) , 3.508/52(5%) , 3.508/78(5%) , 3.903/46(4.9%) , 3.903/84(4.9%) , 3.903/51(4%) , 3.903/79(4%) , 3.653/51.5(2%) , 3.653/78(2%) , 3.951/57.5(1.5%) , 3.951/72.5(1.5%) , 4.012/64.5(0.7%) , 4.522/55(0.6%) , 4.522/75(0.6%) , 3.827/51.5(0.5%) , 3.827/78(0.5%) , 3.653/46.5(0.4%) , 3.653/83.5(0.4%) , 3.819/53.5(0.4%) , 3.819/76(0.4%) , 4.019/65(0.3%) , 4.028/65(0.2%)

a-Lactose (library entry number =10)
Hit ratio(% of total spectral intensity for metabolite): 20.76% (22 of 111 peaks were found)
Peaks found: chem shift/row (% of total intensity)
3.847/65(3%) , 3.291/53(1.9%) , 3.291/77(1.9%) , 3.847/41(1.8%) , 3.847/89(1.8%) , 3.667/65(1.6%) , 3.648/65(1%) , 3.648/65(1%) , 3.575/52(0.6%) , 3.575/77.5(0.6%) , 3.575/52(0.6%) , 3.575/77.5(0.6%) , 3.662/52(0.6%) , 3.662/78(0.6%) , 3.662/52.5(0.5%) , 3.662/77.5(0.5%) , 3.778/55.5(0.5%) , 3.778/73.5(0.5%) , 3.575/52(0.4%) , 3.575/77.5(0.4%) , 3.367/64(0.2%) , 3.714/27.5(0.1%)
Peaks not found: chem shift/row (% of total intensity)
3.68/73(2.5%) , 3.68/57(2.5%) , 3.945/69(2.3%) , 3.945/61(2.3%) , 3.68/82.5(2.1%) , 3.68/47.5(2.1%) , 3.307/53(1.9%) , 3.307/77(1.9%) , 3.657/72(1.9%) , 3.657/58(1.9%) , 3.945/64(1.9%) , 3.945/66(1.9%) , 3.562/52(1.7%) , 3.562/78(1.7%) , 3.547/52(1.7%) , 3.547/78(1.7%) , 3.67/56(1.6%) , 3.67/74(1.6%) , 3.817/56(1.6%) , 3.817/74(1.6%) , 3.968/52(1.5%) , 3.968/78(1.5%) , 3.667/72(1.4%) , 3.667/58(1.4%) , 3.817/87(1.2%) , 3.817/43(1.2%) , 3.968/47(1.1%) , 3.968/83(1.1%) , 3.77/84(1.1%) , 3.77/46(1.1%) , 3.806/41(1%) , 3.806/89(1%) , 3.792/45(1%) , 3.792/85(1%) , 3.667/40.5(1%) , 3.667/89(1%) , 3.77/74(0.9%) , 3.77/55.5(0.9%) , 3.572/52(0.9%) , 3.572/78(0.9%) , 4.459/55(0.9%) , 4.459/75(0.9%) , 3.57/52(0.9%) , 3.57/78(0.9%) , 3.657/64.5(0.8%) , 3.667/47(0.7%) , 3.667/83(0.7%) , 3.806/60(0.7%) , 3.806/70(0.7%) , 3.556/52(0.6%) , 3.556/77.5(0.6%) , 3.788/98(0.6%) , 3.788/31.5(0.6%) , 3.68/65(0.6%) , 3.301/65(0.5%) , 3.788/62(0.5%) , 3.788/68(0.5%) , 3.657/88.5(0.4%) , 3.657/40.5(0.4%) , 3.648/71(0.3%) , 3.648/59(0.3%) , 3.648/48(0.3%) , 3.648/82(0.3%) , 3.792/16(0.3%) , 3.792/113.5(0.3%) , 3.67/80.5(0.3%) , 3.67/49.5(0.3%) , 3.648/71(0.3%) , 3.648/59(0.3%) , 3.648/48(0.3%) , 3.648/82(0.3%) , 3.648/86(0.3%) , 3.648/44(0.3%) , 3.648/44.5(0.2%) , 3.648/85.5(0.2%) , 3.301/77.5(0.2%) , 3.301/52.5(0.2%) , 3.788/46(0.2%) , 3.788/84(0.2%) , 5.238/69(0.2%) , 5.238/60.5(0.2%) , 3.788/113.5(0.2%) , 3.788/17(0.2%) , 3.714/102(0.1%) , 3.792/98(0.1%) , 3.792/31(0.1%) , 3.806/101(0.1%) , 3.778/28(0.1%) , 3.778/101.5(0.1%)

Glucose (library entry number =11)
Hit ratio(% of total spectral intensity for metabolite): 67.93% (38 of 75 peaks were found)
Peaks found: chem shift/row (% of total intensity)
3.501/65(6.2%) , 3.413/65(5.6%) , 3.261/77(5.3%) , 3.261/53(5.3%) , 3.501/42(4.1%) , 3.501/88(4.1%) , 3.714/65(3%) , 3.736/42(2.8%) , 3.736/88(2.8%) , 3.413/41(2.6%) , 3.413/89(2.6%) , 3.736/57(2.6%) , 3.736/73(2.6%) , 3.907/52(2.4%) , 3.907/78(2.4%) , 3.778/56(1.1%) , 3.778/73.5(1.1%) , 3.473/65(1%) , 3.473/65(1%) , 3.473/65(0.9%) , 3.473/73(0.7%) , 3.473/56.5(0.7%) , 3.85/53(0.7%) , 3.85/77(0.7%) , 3.473/72(0.7%) , 3.473/57.5(0.7%) , 3.473/72.5(0.6%) , 3.473/57(0.6%) , 3.778/56(0.5%) , 3.778/73.5(0.5%) , 3.836/47.5(0.4%) , 3.836/82(0.4%) , 3.75/64.5(0.4%) , 5.245/69.5(0.3%) , 5.245/60(0.3%) , 3.367/64.5(0.3%) , 3.836/61(0.2%) , 3.844/64.5(0.1%)
Peaks not found: chem shift/row (% of total intensity)
3.242/53(5.2%) , 3.242/77(5.2%) , 3.714/41(2.4%) , 3.714/89(2.4%) , 3.907/47(2.2%) , 3.907/83(2.2%) , 3.473/82(0.7%) , 3.473/48(0.7%) , 3.473/47.5(0.6%) , 3.473/82.5(0.6%) , 3.473/87.5(0.6%) , 3.473/87.5(0.6%) , 3.473/41.5(0.6%) , 3.473/41.5(0.6%) , 3.473/48.5(0.6%) , 3.473/81.5(0.6%) , 3.421/64(0.6%) , 3.421/66(0.6%) , 3.473/87.5(0.5%) , 3.473/42(0.5%) , 3.778/42.5(0.5%) , 3.778/87.5(0.5%) , 3.421/40(0.4%) , 3.421/90(0.4%) , 3.85/46.5(0.4%) , 3.85/83(0.4%) , 3.836/68.5(0.2%) , 3.778/42.5(0.2%) , 3.778/87(0.2%) , 3.748/56.5(0.2%) , 3.748/73.5(0.2%) , 3.75/49.5(0.2%) , 3.75/80.5(0.2%) , 3.813/5(0.2%) , 3.748/64.5(0.1%) , 3.75/56.5(0.1%) , 3.75/73.5(0.1%)

Glucose-1-phosphate (library entry number =12)
Hit ratio(% of total spectral intensity for metabolite): 40.94% (18 of 44 peaks were found)
Peaks found: chem shift/row (% of total intensity)
3.787/65(7.2%) , 3.413/65(7%) , 3.413/89(4.9%) , 3.413/41(4.9%) , 3.877/46.5(3.1%) , 3.877/83.5(3.1%) , 3.367/65(1.4%) , 3.918/56(1%) , 3.918/74(1%) , 3.918/67(0.9%) , 3.918/63(0.9%) , 3.917/67(0.9%) , 3.917/63(0.9%) , 3.917/56(0.8%) , 3.917/74(0.8%) , 3.923/68.5(0.7%) , 3.923/61.5(0.7%) , 3.86/65(0.7%)
Peaks not found: chem shift/row (% of total intensity)
3.787/41(6.9%) , 3.787/89(6.9%) , 3.758/56(3.2%) , 3.758/74(3.2%) , 3.499/48.5(2.7%) , 3.499/81.5(2.7%) , 3.499/48.5(2.7%) , 3.499/81.5(2.7%) , 3.499/57(2.6%) , 3.499/73(2.6%) , 3.758/42(2.5%) , 3.758/88(2.5%) , 3.877/52.5(2.5%) , 3.877/77.5(2.5%) , 5.47/70(2%) , 5.47/60(2%) , 5.456/70(1.9%) , 5.456/60(1.9%) , 3.918/82(0.7%) , 3.918/48(0.7%) , 3.918/87.5(0.7%) , 3.918/42(0.7%) , 3.917/82(0.7%) , 3.917/48(0.7%) , 3.917/87.5(0.5%) , 3.917/42(0.5%)

Aspartic acid (library entry number =13)
Hit ratio(% of total spectral intensity for metabolite): 27.28% (4 of 14 peaks were found)
Peaks found: chem shift/row (% of total intensity)
2.818/47.5(7%) , 2.818/82.5(7%) , 2.818/93(6.6%) , 2.818/37(6.6%)
Peaks not found: chem shift/row (% of total intensity)
3.907/59(9.8%) , 3.907/71(9.8%) , 3.907/81(9.6%) , 3.907/49(9.6%) , 2.679/76(8.3%) , 2.679/54(8.3%) , 2.679/32(8.1%) , 2.679/98(8.1%) , 2.661/53.5(0.6%) , 2.661/76.5(0.6%)

Citric acid (library entry number =14)
Hit ratio(% of total spectral intensity for metabolite): 100% (4 of 4 peaks were found)
Peaks found: chem shift/row (% of total intensity)
2.538/46(26.2%) , 2.538/84(26.2%) , 2.669/46(23.8%) , 2.669/84(23.8%)
Peaks not found: chem shift/row (% of total intensity)


Anserine nitrate (library entry number =15)
Hit ratio(% of total spectral intensity for metabolite): 62.45% (8 of 42 peaks were found)
Peaks found: chem shift/row (% of total intensity)
3.778/65(49.3%) , 3.225/63.5(3.9%) , 3.225/66.5(3.9%) , 2.669/45(1.2%) , 2.669/85(1.2%) , 2.648/65(1%) , 2.659/65(1%) , 3.203/65(0.9%)
Peaks not found: chem shift/row (% of total intensity)
3.227/44.5(2%) , 3.227/85.5(2%) , 3.225/49.5(2%) , 3.225/80.5(2%) , 2.659/44(1.7%) , 2.659/86(1.7%) , 3.235/84.5(1.5%) , 3.235/45.5(1.5%) , 3.24/84.5(1.5%) , 3.24/45.5(1.5%) , 3.041/85(1.3%) , 3.041/45(1.3%) , 3.05/85(1.3%) , 3.05/45(1.3%) , 2.694/65(1.2%) , 2.694/46.5(1.1%) , 2.694/83.5(1.1%) , 2.681/65(1%) , 2.723/45(0.9%) , 2.723/85(0.9%) , 2.723/43(0.8%) , 2.723/86.5(0.8%) , 2.681/85.5(0.8%) , 2.706/25(0.6%) , 2.706/104(0.6%) , 2.709/64(0.6%) , 2.659/61(0.6%) , 2.659/69(0.6%) , 2.669/103(0.6%) , 2.669/26.5(0.6%) , 2.709/44.5(0.6%) , 2.709/85.5(0.6%) , 2.659/102(0.5%) , 2.659/27(0.5%)

Trigonelline (library entry number =16)
Hit ratio(% of total spectral intensity for metabolite): 0% (0 of 15 peaks were found)
Peaks found: chem shift/row (% of total intensity)

Peaks not found: chem shift/row (% of total intensity)
8.847/74(12.5%) , 8.847/56(12.5%) , 8.847/77(12.2%) , 8.847/53(12.2%) , 8.836/56(10.3%) , 8.836/74(10.3%) , 9.129/65(8.3%) , 9.129/62(6.8%) , 9.129/68(6.8%) , 4.443/64.5(4%) , 8.087/47(1.4%) , 8.087/83(1.4%) , 8.847/65(0.5%) , 8.087/63(0.4%) , 8.087/67(0.4%)

Glutamine (library entry number =17)
Hit ratio(% of total spectral intensity for metabolite): 70.54% (35 of 57 peaks were found)
Peaks found: chem shift/row (% of total intensity)
3.778/65(17.5%) , 3.778/81(8.3%) , 3.778/49(8.3%) , 2.439/65(3.9%) , 2.134/56.5(2.5%) , 2.134/73.5(2.5%) , 2.134/33.5(2.1%) , 2.134/96.5(2.1%) , 2.134/40.5(2%) , 2.134/89.5(2%) , 2.478/65(2%) , 2.478/65(1.9%) , 2.478/65(1.8%) , 2.478/65(1.5%) , 2.409/65(1%) , 2.164/73(0.9%) , 2.164/57(0.9%) , 2.124/56(0.9%) , 2.124/74(0.9%) , 2.409/65(0.8%) , 2.435/38.5(0.7%) , 2.435/91.5(0.7%) , 2.409/85.5(0.5%) , 2.409/44.5(0.5%) , 2.439/104(0.5%) , 2.439/25.5(0.5%) , 2.439/45(0.5%) , 2.439/85(0.5%) , 2.115/65(0.4%) , 2.409/85.5(0.4%) , 2.409/44.5(0.4%) , 2.478/25(0.3%) , 2.478/105(0.3%) , 2.478/25(0.2%) , 2.478/105(0.2%)
Peaks not found: chem shift/row (% of total intensity)
2.458/52.5(3.8%) , 2.458/77.5(3.8%) , 2.458/38(3.7%) , 2.458/92(3.7%) , 2.134/80.5(2.4%) , 2.134/49.5(2.4%) , 2.134/65(1.3%) , 2.166/46.5(0.6%) , 2.166/83.5(0.6%) , 2.13/62(0.6%) , 2.13/68(0.6%) , 2.13/61.5(0.6%) , 2.13/68.5(0.6%) , 2.13/65(0.6%) , 2.458/18.5(0.5%) , 2.458/111.5(0.5%) , 2.13/65(0.5%) , 2.13/46(0.5%) , 2.13/84(0.5%) , 2.13/84(0.5%) , 2.13/46(0.5%) , 2.435/65(0.4%)

1-Methylnicotinamide (library entry number =18)
Hit ratio(% of total spectral intensity for metabolite): 0% (0 of 16 peaks were found)
Peaks found: chem shift/row (% of total intensity)

Peaks not found: chem shift/row (% of total intensity)
8.902/52(11.4%) , 8.902/78(11.4%) , 8.902/57(11.1%) , 8.902/73(11.1%) , 8.972/72(8.4%) , 8.972/58(8.4%) , 8.972/74(8.4%) , 8.972/56(8.4%) , 9.284/65(5.4%) , 9.284/69(5.3%) , 9.284/61(5.3%) , 4.485/64.5(2.2%) , 8.188/46.5(0.9%) , 8.188/83.5(0.9%) , 8.188/63.5(0.7%) , 8.188/66.5(0.7%)

Niacin (Nicotinic acid) (library entry number =19)
Hit ratio(% of total spectral intensity for metabolite): 0% (0 of 13 peaks were found)
Peaks found: chem shift/row (% of total intensity)

Peaks not found: chem shift/row (% of total intensity)
7.535/48(9.2%) , 7.535/82(9.2%) , 7.535/69(8.9%) , 7.535/61(8.9%) , 8.263/52(7.8%) , 8.263/78(7.8%) , 8.263/75.5(7.7%) , 8.263/54.5(7.7%) , 8.263/58(7.6%) , 8.263/72(7.6%) , 8.945/65(6.1%) , 8.616/59(5.7%) , 8.616/71(5.7%)

Quinolinic acid (library entry number =20)
Hit ratio(% of total spectral intensity for metabolite): 0% (0 of 8 peaks were found)
Peaks found: chem shift/row (% of total intensity)

Peaks not found: chem shift/row (% of total intensity)
8.018/75(25.4%) , 8.018/55(25.4%) , 7.454/81(8.4%) , 7.454/49(8.4%) , 8.456/71(8.3%) , 8.456/59(8.3%) , 7.454/61(7.9%) , 7.454/69(7.9%)

Nicotinamide (Niacinamide) (library entry number =21)
Hit ratio(% of total spectral intensity for metabolite): 0% (0 of 13 peaks were found)
Peaks found: chem shift/row (% of total intensity)

Peaks not found: chem shift/row (% of total intensity)
8.256/75(9.8%) , 8.256/55(9.8%) , 7.603/48(9%) , 7.603/82(9%) , 7.603/61(8.7%) , 7.603/69(8.7%) , 8.256/52(8.2%) , 8.256/78(8.2%) , 8.256/58(7.9%) , 8.256/72(7.9%) , 8.717/59(4.4%) , 8.717/71(4.4%) , 8.943/65(4%)

Acetylcholine (library entry number =22)
Hit ratio(% of total spectral intensity for metabolite): 100% (2 of 2 peaks were found)
Peaks found: chem shift/row (% of total intensity)
3.225/65(57.1%) , 2.152/65(42.9%)
Peaks not found: chem shift/row (% of total intensity)


Adenine (library entry number =23)
Hit ratio(% of total spectral intensity for metabolite): 0% (0 of 2 peaks were found)
Peaks found: chem shift/row (% of total intensity)

Peaks not found: chem shift/row (% of total intensity)
8.191/65(55.8%) , 8.231/65(44.2%)

Betaine (library entry number =24)
Hit ratio(% of total spectral intensity for metabolite): 100% (2 of 2 peaks were found)
Peaks found: chem shift/row (% of total intensity)
3.269/65(94.3%) , 3.9/65(5.7%)
Peaks not found: chem shift/row (% of total intensity)


Hit ratio(% of total spectral intensity for metabolite): 
Peaks found: chem shift/row (% of total intensity)

Peaks not found: chem shift/row (% of total intensity)


Cytosine (library entry number =26)
Hit ratio(% of total spectral intensity for metabolite): 0% (0 of 4 peaks were found)
Peaks found: chem shift/row (% of total intensity)

Peaks not found: chem shift/row (% of total intensity)
7.51/56(25.6%) , 7.51/74(25.6%) , 5.984/74(24.4%) , 5.984/56(24.4%)

Citrulline (library entry number =27)
Hit ratio(% of total spectral intensity for metabolite): 71.26% (4 of 10 peaks were found)
Peaks found: chem shift/row (% of total intensity)
3.767/49(23.5%) , 3.767/81(23.5%) , 3.767/65(22.8%) , 1.88/65(1.3%)
Peaks not found: chem shift/row (% of total intensity)
3.15/58(8.1%) , 3.15/72(8.1%) , 3.15/40(5.2%) , 3.15/90(5.2%) , 1.898/61(1%) , 1.898/69.5(1%)

2-Aminobutyric acid (library entry number =28)
Hit ratio(% of total spectral intensity for metabolite): 7.05% (2 of 14 peaks were found)
Peaks found: chem shift/row (% of total intensity)
3.714/65(6.5%) , 1.88/65(0.6%)
Peaks not found: chem shift/row (% of total intensity)
0.981/65(40.6%) , 0.981/46(16.8%) , 0.981/84(16.8%) , 3.714/50(4.5%) , 3.714/80(4.5%) , 1.902/60.5(1.8%) , 1.902/69.5(1.8%) , 1.902/52(1.4%) , 1.902/78(1.4%) , 1.902/87(1.4%) , 1.902/43(1.4%) , 1.917/65(0.5%)

Creatinine (library entry number =29)
Hit ratio(% of total spectral intensity for metabolite): 69.86% (1 of 3 peaks were found)
Peaks found: chem shift/row (% of total intensity)
3.048/65(69.9%)
Peaks not found: chem shift/row (% of total intensity)
4.065/66(15.1%) , 4.065/64(15.1%)

trans-Aconitic acid (library entry number =30)
Hit ratio(% of total spectral intensity for metabolite): 62.35% (1 of 2 peaks were found)
Peaks found: chem shift/row (% of total intensity)
3.459/65(62.4%)
Peaks not found: chem shift/row (% of total intensity)
6.593/65(37.6%)

Choline (library entry number =31)
Hit ratio(% of total spectral intensity for metabolite): 90% (1 of 1 peaks were found)
Peaks found: chem shift/row (% of total intensity)
3.203/65(100%)
Peaks not found: chem shift/row (% of total intensity)


2,3-Butanediol (library entry number =32)
Hit ratio(% of total spectral intensity for metabolite): 83.78% (4 of 14 peaks were found)
Peaks found: chem shift/row (% of total intensity)
1.148/73(37.1%) , 1.148/57(37.1%) , 3.736/58(4.8%) , 3.736/72(4.8%)
Peaks not found: chem shift/row (% of total intensity)
1.148/79(2.5%) , 1.148/51(2.5%) , 1.148/82(2.4%) , 1.148/48(2.4%) , 3.736/51(1.3%) , 3.736/79(1.3%) , 3.736/86(1.3%) , 3.736/44(1.3%) , 3.736/33(0.6%) , 3.736/97(0.6%)

2-Aminoisobutyric acid (library entry number =33)
Hit ratio(% of total spectral intensity for metabolite): 0% (0 of 1 peaks were found)
Peaks found: chem shift/row (% of total intensity)

Peaks not found: chem shift/row (% of total intensity)
1.498/65(100%)

4-Aminohippuric acid (library entry number =34)
Hit ratio(% of total spectral intensity for metabolite): 24.32% (2 of 11 peaks were found)
Peaks found: chem shift/row (% of total intensity)
3.927/58(12.2%) , 3.927/72(12.2%)
Peaks not found: chem shift/row (% of total intensity)
6.871/76(17.9%) , 6.871/54(17.9%) , 7.682/54(15.9%) , 7.682/76(15.9%) , 6.871/82.5(1.8%) , 6.871/47.5(1.8%) , 7.682/82(1.6%) , 7.682/48(1.6%) , 3.927/65(1.4%)

Phenylalanine (library entry number =35)
Hit ratio(% of total spectral intensity for metabolite): 29.33% (7 of 65 peaks were found)
Peaks found: chem shift/row (% of total intensity)
7.436/65(9.8%) , 4/62(7.5%) , 4/68(7.5%) , 3.291/53.5(1.1%) , 3.291/76.5(1.1%) , 3.291/40(1.1%) , 3.291/90(1.1%)
Peaks not found: chem shift/row (% of total intensity)
4/48(6.7%) , 4/82(6.7%) , 7.382/66(4.6%) , 7.382/64(4.6%) , 7.333/75(4.6%) , 7.333/55(4.6%) , 7.436/46(3.1%) , 7.436/84(3.1%) , 7.382/45(2.3%) , 7.382/85(2.3%) , 3.13/73(1.7%) , 3.13/57(1.7%) , 3.13/36(1.6%) , 3.13/94(1.6%) , 7.408/81.5(1.3%) , 7.408/48.5(1.3%) , 7.415/38(1.2%) , 7.415/92(1.2%) , 7.448/65(1%) , 7.415/44(1%) , 7.415/86(1%) , 7.399/85.5(0.9%) , 7.399/44.5(0.9%) , 7.362/38(0.7%) , 7.362/92(0.7%) , 7.393/101(0.7%) , 7.393/29(0.7%) , 7.408/98(0.6%) , 7.408/32(0.6%) , 7.399/63(0.6%) , 7.399/67(0.6%) , 7.366/30(0.5%) , 7.366/100(0.5%) , 7.393/65(0.3%) , 7.393/63(0.3%) , 7.393/67(0.3%) , 7.415/110(0.3%) , 7.415/20(0.3%) , 7.362/85.5(0.3%) , 7.362/44.5(0.3%) , 7.399/99(0.3%) , 7.399/31(0.3%) , 7.408/101(0.3%) , 7.408/29(0.3%) , 7.415/108(0.3%) , 7.415/22(0.3%) , 7.382/17.5(0.2%) , 7.382/112.5(0.2%) , 7.366/88.5(0.2%) , 7.408/119.5(0.2%) , 7.408/10.5(0.2%) , 7.393/44.5(0.2%) , 7.393/85(0.2%) , 7.362/60(0.1%) , 7.399/105.5(0.1%) , 7.399/24(0.1%) , 7.362/27(0.1%) , 7.362/103(0.1%)

Valine (library entry number =36)
Hit ratio(% of total spectral intensity for metabolite): 74.04% (4 of 14 peaks were found)
Peaks found: chem shift/row (% of total intensity)
0.994/56(19%) , 0.994/74(19%) , 1.046/56(18%) , 1.046/74(18%)
Peaks not found: chem shift/row (% of total intensity)
3.617/59(10.4%) , 3.617/71(10.4%) , 2.276/59(1%) , 2.276/71(1%) , 2.276/41(0.7%) , 2.276/89(0.7%) , 2.276/53(0.7%) , 2.276/77(0.7%) , 2.276/35(0.2%) , 2.276/95(0.2%)

Adipic acid (library entry number =37)
Hit ratio(% of total spectral intensity for metabolite): 0% (0 of 12 peaks were found)
Peaks found: chem shift/row (% of total intensity)

Peaks not found: chem shift/row (% of total intensity)
1.553/65(28.6%) , 2.199/65(26.7%) , 2.199/48(9%) , 2.199/82(9%) , 1.553/82(8.2%) , 1.553/48(8.2%) , 1.553/73(2.9%) , 1.553/57(2.9%) , 2.199/38.5(1.2%) , 2.199/91.5(1.2%) , 1.553/90.5(1.1%) , 1.553/39.5(1.1%)

N,N-Dimethylglycine (library entry number =38)
Hit ratio(% of total spectral intensity for metabolite): 18.08% (1 of 2 peaks were found)
Peaks found: chem shift/row (% of total intensity)
3.728/65(18.1%)
Peaks not found: chem shift/row (% of total intensity)
2.929/65(81.9%)

Tryptophan (library entry number =39)
Hit ratio(% of total spectral intensity for metabolite): 0% (0 of 23 peaks were found)
Peaks found: chem shift/row (% of total intensity)

Peaks not found: chem shift/row (% of total intensity)
7.206/65(12.2%) , 7.55/54(10.5%) , 7.55/76(10.5%) , 7.206/84(7.4%) , 7.206/46(7.4%) , 7.29/65(6.8%) , 7.74/76(5%) , 7.74/54(5%) , 7.29/46(4.2%) , 7.29/84(4.2%) , 4.065/61(3.5%) , 4.065/69(3.5%) , 4.065/82(2.8%) , 4.065/48(2.8%) , 3.489/51.5(1.9%) , 3.489/78.5(1.9%) , 3.489/39(1.8%) , 3.489/91(1.8%) , 3.31/56(1.4%) , 3.31/74(1.4%) , 3.31/95(1.4%) , 3.31/35(1.4%) , 7.334/66(1.4%)

Folic acid (library entry number =40)
Hit ratio(% of total spectral intensity for metabolite): 0% (0 of 16 peaks were found)
Peaks found: chem shift/row (% of total intensity)

Peaks not found: chem shift/row (% of total intensity)
8.709/65(39.8%) , 7.658/76(13.7%) , 7.658/54(13.7%) , 6.748/76(12%) , 6.748/54(12%) , 2.307/60.5(1.3%) , 2.307/69.5(1.3%) , 2.305/60(1.3%) , 2.305/70(1.3%) , 2.29/65(0.6%) , 2.307/40.5(0.5%) , 2.307/88.5(0.5%) , 2.305/81(0.5%) , 2.305/49(0.5%) , 2.305/88.5(0.5%) , 2.305/40.5(0.5%)

Threonine (library entry number =41)
Hit ratio(% of total spectral intensity for metabolite): 55.32% (11 of 17 peaks were found)
Peaks found: chem shift/row (% of total intensity)
1.334/57.5(10.3%) , 1.334/72.5(10.3%) , 3.587/64(5.7%) , 3.587/66(5.7%) , 3.587/64(5.6%) , 3.587/66(5.6%) , 3.587/63.5(4.9%) , 3.587/66.5(4.9%) , 4.259/65(0.8%) , 4.259/80(0.6%) , 4.259/49.5(0.6%)
Peaks not found: chem shift/row (% of total intensity)
1.338/63(9.4%) , 1.338/67(9.4%) , 1.325/63(9.2%) , 1.325/67(9.2%) , 1.334/63(3.8%) , 1.334/67(3.8%)

Dimethylamine (library entry number =42)
Hit ratio(% of total spectral intensity for metabolite): 90% (1 of 1 peaks were found)
Peaks found: chem shift/row (% of total intensity)
2.737/65(100%)
Peaks not found: chem shift/row (% of total intensity)


3,4-Dihydroxymandelic acid (library entry number =43)
Hit ratio(% of total spectral intensity for metabolite): 25.84% (2 of 18 peaks were found)
Peaks found: chem shift/row (% of total intensity)
6.906/54.5(12.9%) , 6.906/75.5(12.9%)
Peaks not found: chem shift/row (% of total intensity)
6.934/63(15.2%) , 6.934/67(15.2%) , 6.857/57(8.3%) , 6.857/73(8.3%) , 6.857/52.5(7.7%) , 6.857/77.5(7.7%) , 6.881/86.5(2%) , 6.881/43.5(2%) , 6.889/37.5(1.4%) , 6.889/92.5(1.4%) , 6.881/23(1%) , 6.881/107(1%) , 6.889/76(0.9%) , 6.889/54(0.9%) , 6.881/54(0.7%) , 6.881/76(0.7%)

Glutaric acid (library entry number =44)
Hit ratio(% of total spectral intensity for metabolite): 0% (0 of 10 peaks were found)
Peaks found: chem shift/row (% of total intensity)

Peaks not found: chem shift/row (% of total intensity)
2.188/45(22.5%) , 2.188/85(22.5%) , 2.188/66(14%) , 2.188/64(14%) , 1.791/64(8.2%) , 1.791/66(8.2%) , 1.791/46(3.5%) , 1.791/84(3.5%) , 1.791/104.5(1.9%) , 1.791/25.5(1.9%)

Maltose (library entry number =45)
Hit ratio(% of total spectral intensity for metabolite): 28.44% (10 of 40 peaks were found)
Peaks found: chem shift/row (% of total intensity)
3.426/65(5.4%) , 3.291/53(4.6%) , 3.291/77(4.6%) , 3.778/65(4.4%) , 3.648/65(3.7%) , 3.979/65(2.4%) , 3.924/51.5(1.1%) , 3.924/78.5(1.1%) , 3.778/73.5(0.6%) , 3.778/56.5(0.6%)
Peaks not found: chem shift/row (% of total intensity)
3.276/53(4.6%) , 3.276/77(4.6%) , 3.426/41(4.2%) , 3.426/89(4.2%) , 3.693/65(4.1%) , 3.778/42(3.5%) , 3.778/88(3.5%) , 3.693/89(2.9%) , 3.693/41(2.9%) , 3.592/82(2.7%) , 3.592/48(2.7%) , 3.707/65(2.6%) , 5.414/60(2.6%) , 5.414/70(2.6%) , 3.592/56.5(2.5%) , 3.592/73.5(2.5%) , 3.867/52(2.1%) , 3.867/78(2.1%) , 3.707/40.5(1.7%) , 3.707/89.5(1.7%) , 3.648/41.5(1.7%) , 3.648/88.5(1.7%) , 3.979/88.5(1.5%) , 3.979/40.5(1.5%) , 3.867/47(1.3%) , 3.867/82.5(1.3%) , 3.592/52(0.6%) , 3.592/78(0.6%) , 3.816/44(0.5%) , 3.816/86(0.5%)

Ethanolamine (library entry number =46)
Hit ratio(% of total spectral intensity for metabolite): 0% (0 of 19 peaks were found)
Peaks found: chem shift/row (% of total intensity)

Peaks not found: chem shift/row (% of total intensity)
3.149/52(16.7%) , 3.149/78(16.7%) , 3.149/63(13.3%) , 3.149/67(13.3%) , 3.831/51(7.8%) , 3.831/79(7.8%) , 3.831/65(7.4%) , 3.16/63(2.3%) , 3.16/67(2.3%) , 3.138/63.5(1.9%) , 3.138/66.5(1.9%) , 3.16/53(1.3%) , 3.16/77(1.3%) , 3.138/53(1.1%) , 3.138/77(1.1%) , 3.16/73(1.1%) , 3.16/57(1.1%) , 3.138/57(0.8%) , 3.138/73(0.8%)

Serine (library entry number =47)
Hit ratio(% of total spectral intensity for metabolite): 13.35% (9 of 85 peaks were found)
Peaks found: chem shift/row (% of total intensity)
3.844/65(3.4%) , 3.962/72(1.6%) , 3.962/58(1.6%) , 3.951/65(1.6%) , 3.86/65(1.4%) , 3.958/65.5(1.3%) , 4.004/61(0.8%) , 4.004/69(0.8%) , 3.937/64.5(0.8%)
Peaks not found: chem shift/row (% of total intensity)
3.848/76(6.4%) , 3.848/54(6.4%) , 3.848/65(5.7%) , 3.998/76(2.8%) , 3.998/54(2.8%) , 3.844/54.5(2.8%) , 3.844/75.5(2.8%) , 3.951/88(2.3%) , 3.951/42(2.3%) , 3.998/44(2.1%) , 3.998/86(2.1%) , 3.951/56.5(1.9%) , 3.951/73.5(1.9%) , 3.988/88(1.7%) , 3.988/42(1.7%) , 3.976/25.5(1.5%) , 3.976/104(1.5%) , 3.974/15(1.3%) , 3.974/115(1.3%) , 3.987/41.5(1.3%) , 3.987/88.5(1.3%) , 3.951/50(1.2%) , 3.951/80(1.2%) , 3.974/104(1.2%) , 3.974/25.5(1.2%) , 3.987/60.5(1.2%) , 3.987/69.5(1.2%) , 3.97/50.5(1.1%) , 3.97/79.5(1.1%) , 3.976/15(1.1%) , 3.976/115(1.1%) , 3.97/115(1%) , 3.97/15(1%) , 3.97/65(0.9%) , 3.988/60(0.9%) , 3.988/70(0.9%) , 3.974/79.5(0.8%) , 3.974/50.5(0.8%) , 3.976/57(0.7%) , 3.976/73(0.7%) , 3.958/57(0.7%) , 3.958/73(0.7%) , 3.974/73(0.7%) , 3.974/57(0.7%) , 3.976/47.5(0.6%) , 3.976/82.5(0.6%) , 3.958/30(0.6%) , 3.958/100.5(0.6%) , 3.898/6(0.5%) , 3.962/28.5(0.5%) , 3.97/103.5(0.5%) , 3.97/25.5(0.5%) , 3.958/42(0.4%) , 3.958/88.5(0.4%) , 3.97/56.5(0.3%) , 3.86/54(0.3%) , 3.86/76(0.3%) , 3.962/40(0.3%) , 3.962/88.5(0.3%) , 3.988/28(0.3%) , 3.988/102(0.3%) , 3.951/41.5(0.3%) , 3.951/87.5(0.3%) , 3.958/81.5(0.3%) , 3.958/48.5(0.3%) , 3.951/56(0.3%) , 3.951/73(0.3%) , 3.962/64.5(0.2%) , 3.962/65.5(0.2%) , 3.898/16.5(0.2%) , 3.898/113.5(0.2%) , 3.987/33.5(0.1%) , 3.951/48.5(0.1%) , 3.987/95(0.1%) , 3.951/65(0.1%) , 3.951/100.5(0.1%)

Glucuronic acid (library entry number =48)
Hit ratio(% of total spectral intensity for metabolite): 22.24% (13 of 52 peaks were found)
Peaks found: chem shift/row (% of total intensity)
3.501/65(5.2%) , 3.291/53(2.8%) , 3.291/77(2.8%) , 3.501/89.5(2.5%) , 3.501/40.5(2.5%) , 3.575/52.5(1.8%) , 3.575/77.5(1.8%) , 5.245/60(0.6%) , 5.245/69.5(0.6%) , 3.712/53(0.4%) , 3.712/76.5(0.4%) , 3.712/53(0.4%) , 3.712/76.5(0.4%)
Peaks not found: chem shift/row (% of total intensity)
3.733/53(6.4%) , 3.733/77(6.4%) , 3.733/65(4.6%) , 3.514/57.5(4%) , 3.514/72.5(4%) , 4.085/52(4%) , 4.085/78(4%) , 3.518/57(4%) , 3.518/73(4%) , 3.518/53.5(3.9%) , 3.518/76.5(3.9%) , 3.733/89(3.4%) , 3.733/41(3.4%) , 3.281/53(2.7%) , 3.281/77(2.7%) , 3.514/53.5(2.6%) , 3.514/76.5(2.6%) , 3.585/52.5(1.9%) , 3.585/77.5(1.9%) , 3.529/65(1.3%) , 3.514/65(0.9%) , 3.518/65(0.7%) , 3.501/46.5(0.7%) , 3.501/82.5(0.7%) , 3.518/34.5(0.4%) , 3.518/95(0.4%) , 3.518/102.5(0.3%) , 3.518/27(0.3%) , 3.529/82.5(0.3%) , 3.529/47(0.3%) , 3.514/34.5(0.2%) , 3.514/95.5(0.2%) , 3.514/26(0.1%) , 3.514/102.5(0.1%) , 3.518/40(0.1%) , 3.529/41.5(0.1%) , 3.529/88(0.1%) , 3.514/40(0.1%) , 3.529/34(0.1%)

Proline (library entry number =49)
Hit ratio(% of total spectral intensity for metabolite): 31.69% (9 of 44 peaks were found)
Peaks found: chem shift/row (% of total intensity)
3.346/80(8.8%) , 3.346/50(8.8%) , 2.026/65(3.2%) , 4.138/61.5(2.8%) , 4.138/68(2.8%) , 3.346/65(2.5%) , 2.053/64(1%) , 2.085/65(1%) , 2.061/64(0.7%)
Peaks not found: chem shift/row (% of total intensity)
2.007/74(6.3%) , 2.007/56(6.3%) , 2.007/38(3.5%) , 2.007/92(3.5%) , 3.346/62(3.5%) , 3.346/68(3.5%) , 3.424/80(3.2%) , 3.424/50(3.2%) , 3.346/32(2.9%) , 3.346/98(2.9%) , 4.138/46(2.4%) , 4.138/84(2.4%) , 1.987/64.5(1.9%) , 3.424/62(1.6%) , 3.424/68(1.6%) , 2.353/77(1.4%) , 2.353/53(1.4%) , 2.026/30(1.3%) , 2.026/100(1.3%) , 2.026/47(1.2%) , 2.026/82.5(1.2%) , 2.026/99(1.1%) , 2.007/21.5(1.1%) , 2.007/108.5(1.1%) , 3.424/32(1.1%) , 3.424/98(1.1%) , 2.353/37.5(1%) , 2.353/92.5(1%) , 1.987/46.5(0.8%) , 1.987/83.5(0.8%) , 2.353/58.5(0.6%) , 2.353/71.5(0.6%) , 3.383/25(0.6%) , 3.383/104(0.6%) , 2.026/77(0.1%)

Trimethylamine-N-oxide (library entry number =50)
Hit ratio(% of total spectral intensity for metabolite): 90% (1 of 1 peaks were found)
Peaks found: chem shift/row (% of total intensity)
3.269/65(100%)
Peaks not found: chem shift/row (% of total intensity)


Fucose (library entry number =51)
Hit ratio(% of total spectral intensity for metabolite): 1.68% (2 of 39 peaks were found)
Peaks found: chem shift/row (% of total intensity)
3.869/73.5(0.8%) , 3.869/56(0.8%)
Peaks not found: chem shift/row (% of total intensity)
1.25/73(18.6%) , 1.25/57(18.6%) , 3.646/82(3.7%) , 3.646/48(3.7%) , 1.21/57(3.5%) , 1.21/73(3.5%) , 3.646/57(3.3%) , 3.646/73(3.3%) , 3.809/57(2.5%) , 3.809/73(2.5%) , 3.46/78(2.2%) , 3.46/52(2.2%) , 3.445/52(2.1%) , 3.445/78(2.1%) , 1.217/67(1.9%) , 1.217/63(1.9%) , 1.204/63(1.9%) , 1.204/67(1.9%) , 3.754/60(1.9%) , 3.754/70(1.9%) , 1.217/59(1.4%) , 1.217/71(1.4%) , 1.204/59(1.4%) , 1.204/71(1.4%) , 1.25/63(1.4%) , 1.25/67(1.4%) , 3.754/65(1.1%) , 1.227/57(1%) , 1.227/73(1%) , 3.869/47(0.6%) , 3.869/82.5(0.6%) , 3.809/40(0.4%) , 3.809/90(0.4%) , 3.766/53(0.3%) , 3.766/77(0.3%) , 3.775/78(0.3%) , 3.775/51(0.3%)

Hippuric acid (library entry number =52)
Hit ratio(% of total spectral intensity for metabolite): 0% (0 of 14 peaks were found)
Peaks found: chem shift/row (% of total intensity)

Peaks not found: chem shift/row (% of total intensity)
7.838/54(15.7%) , 7.838/76(15.7%) , 7.555/65(9.8%) , 7.643/64(8.2%) , 7.643/66(8.2%) , 3.972/72.5(7.3%) , 3.972/57.5(7.3%) , 7.555/84(5.8%) , 7.555/46(5.8%) , 7.643/47(3.8%) , 7.643/83(3.8%) , 7.643/45(3.7%) , 7.643/85(3.7%) , 3.972/65(1.2%)

Glycolic acid (library entry number =53)
Hit ratio(% of total spectral intensity for metabolite): 90% (1 of 1 peaks were found)
Peaks found: chem shift/row (% of total intensity)
3.951/65(100%)
Peaks not found: chem shift/row (% of total intensity)


scyllo-Inositol (library entry number =54)
Hit ratio(% of total spectral intensity for metabolite): 90% (1 of 1 peaks were found)
Peaks found: chem shift/row (% of total intensity)
3.36/65(100%)
Peaks not found: chem shift/row (% of total intensity)


myo-Inositol (library entry number =55)
Hit ratio(% of total spectral intensity for metabolite): 92.41% (11 of 23 peaks were found)
Peaks found: chem shift/row (% of total intensity)
3.291/65(16.1%) , 3.632/65(11%) , 3.632/40(10.4%) , 3.632/90(10.4%) , 3.291/41(7%) , 3.291/89(7%) , 3.546/74(6.8%) , 3.546/56(6.8%) , 3.546/81.5(6.3%) , 3.546/48.5(6.3%) , 4.075/65(4.1%)
Peaks not found: chem shift/row (% of total intensity)
4.075/57(1.9%) , 4.075/73(1.9%) , 3.571/15(0.9%) , 3.571/115(0.9%) , 3.58/26.5(0.3%) , 3.58/103.5(0.3%) , 3.591/15(0.3%) , 3.591/115(0.3%) , 3.583/2(0.2%) , 3.583/127(0.2%) , 3.583/27(0.2%) , 3.583/103(0.2%)

Hypoxanthine (library entry number =56)
Hit ratio(% of total spectral intensity for metabolite): 46.6% (1 of 2 peaks were found)
Peaks found: chem shift/row (% of total intensity)
8.215/65(46.6%)
Peaks not found: chem shift/row (% of total intensity)
8.194/65(53.4%)


Hit ratio(% of total spectral intensity for metabolite): 
Peaks found: chem shift/row (% of total intensity)

Peaks not found: chem shift/row (% of total intensity)


Kynurenine (library entry number =58)
Hit ratio(% of total spectral intensity for metabolite): 5.12% (1 of 17 peaks were found)
Peaks found: chem shift/row (% of total intensity)
4.159/65(5.1%)
Peaks not found: chem shift/row (% of total intensity)
6.813/64(10.2%) , 6.813/66(10.2%) , 7.431/63(7.8%) , 7.431/67(7.8%) , 6.891/53(6.8%) , 6.891/77(6.8%) , 6.813/84.5(6.6%) , 6.813/45.5(6.6%) , 7.431/85(5.9%) , 7.431/45(5.9%) , 3.72/58(4.6%) , 3.72/72(4.6%) , 7.854/55(4.2%) , 7.854/75(4.2%) , 4.159/51(1.3%) , 4.159/79(1.3%)

Homovanillic acid (library entry number =59)
Hit ratio(% of total spectral intensity for metabolite): 11.91% (1 of 10 peaks were found)
Peaks found: chem shift/row (% of total intensity)
3.459/65(11.9%)
Peaks not found: chem shift/row (% of total intensity)
3.871/65(52.6%) , 6.882/75(9.1%) , 6.882/55(9.1%) , 6.953/64(3.6%) , 6.953/66(3.6%) , 6.782/56(2.5%) , 6.782/74(2.5%) , 6.782/77(2.5%) , 6.782/53(2.5%)

Homocystine (library entry number =60)
Hit ratio(% of total spectral intensity for metabolite): 0% (0 of 16 peaks were found)
Peaks found: chem shift/row (% of total intensity)

Peaks not found: chem shift/row (% of total intensity)
1.254/65(18.9%) , 3.867/81(10%) , 3.867/49(10%) , 2.845/65(9.5%) , 3.867/65(8.3%) , 2.84/65(7.9%) , 2.845/84.5(7.4%) , 2.845/45.5(7.4%) , 2.84/84(6.8%) , 2.84/46(6.8%) , 2.315/54.5(1.4%) , 2.315/75(1.4%) , 2.26/55.5(1.1%) , 2.26/74.5(1.1%) , 2.26/74.5(1.1%) , 2.26/55.5(1.1%)

Inosine (library entry number =61)
Hit ratio(% of total spectral intensity for metabolite): 1.69% (2 of 20 peaks were found)
Peaks found: chem shift/row (% of total intensity)
3.85/53(0.8%) , 3.85/77(0.8%)
Peaks not found: chem shift/row (% of total intensity)
8.239/65(33.1%) , 8.348/65(28.7%) , 6.094/65(14.9%) , 6.106/65(12.8%) , 3.919/84.5(0.8%) , 3.919/45.5(0.8%) , 3.925/51(0.8%) , 3.925/79(0.8%) , 3.843/80(0.7%) , 3.843/50(0.7%) , 3.85/44(0.6%) , 3.85/86(0.6%) , 3.852/48(0.6%) , 3.852/82(0.6%) , 3.919/51.5(0.6%) , 3.919/78(0.6%) , 3.925/83(0.4%) , 3.925/47(0.4%)

trans-4-Hydroxyproline (library entry number =62)
Hit ratio(% of total spectral intensity for metabolite): 5.25% (4 of 56 peaks were found)
Peaks found: chem shift/row (% of total intensity)
2.177/47(1.4%) , 2.177/83(1.4%) , 2.438/45(1.2%) , 2.438/85(1.2%)
Peaks not found: chem shift/row (% of total intensity)
3.375/47(10.4%) , 3.375/83(10.4%) , 3.375/79.5(10.3%) , 3.375/50.5(10.3%) , 3.493/81(6.2%) , 3.493/49(6.2%) , 3.483/49(6%) , 3.483/81(6%) , 4.351/62(1.5%) , 4.351/68(1.5%) , 4.351/41.5(1.5%) , 4.351/88(1.5%) , 2.145/47(1.2%) , 2.145/83(1.2%) , 2.438/48(1.2%) , 2.438/82(1.2%) , 2.426/85(1.2%) , 2.426/45(1.2%) , 2.427/85(1.2%) , 2.427/45(1.2%) , 2.166/47(1.2%) , 2.166/82.5(1.2%) , 2.155/47(1.1%) , 2.155/83(1.1%) , 2.166/81(0.8%) , 2.155/34(0.5%) , 2.155/96(0.5%) , 2.166/96(0.4%) , 2.166/34(0.4%) , 2.166/60(0.4%) , 2.166/70(0.4%) , 2.166/59.5(0.4%) , 2.155/59(0.4%) , 2.155/70.5(0.4%) , 3.43/12(0.3%) , 3.43/117.5(0.3%) , 3.43/12(0.3%) , 3.43/117.5(0.3%) , 2.438/91.5(0.3%) , 2.155/37(0.3%) , 2.155/93(0.3%) , 2.166/73(0.2%) , 2.166/57(0.2%) , 2.166/93(0.2%) , 2.155/57(0.2%) , 2.155/73(0.2%) , 2.166/53.5(0.2%) , 2.166/76.5(0.2%) , 2.155/53.5(0.1%) , 2.155/76(0.1%) , 2.155/40.5(0.1%) , 2.155/89(0.1%)

Cysteine (library entry number =63)
Hit ratio(% of total spectral intensity for metabolite): 42.54% (6 of 15 peaks were found)
Peaks found: chem shift/row (% of total intensity)
3.979/65(12.5%) , 3.979/77.5(11.8%) , 3.979/52.5(11.8%) , 3.013/64(2.6%) , 3.071/64(2.1%) , 3.112/64(1.7%)
Peaks not found: chem shift/row (% of total intensity)
3.039/50.5(8.1%) , 3.039/79.5(8.1%) , 3.039/41.5(7.5%) , 3.039/88.5(7.5%) , 3.11/91(6%) , 3.11/39(6%) , 3.11/53.5(5.9%) , 3.11/76.5(5.9%) , 3.09/64(2.5%)

Thymine (library entry number =64)
Hit ratio(% of total spectral intensity for metabolite): 0% (0 of 2 peaks were found)
Peaks found: chem shift/row (% of total intensity)

Peaks not found: chem shift/row (% of total intensity)
1.873/65(82.2%) , 7.376/65(17.8%)

Suberic acid (library entry number =65)
Hit ratio(% of total spectral intensity for metabolite): 71.52% (3 of 15 peaks were found)
Peaks found: chem shift/row (% of total intensity)
2.177/84(26.9%) , 2.177/46(26.9%) , 2.177/65(17.7%)
Peaks not found: chem shift/row (% of total intensity)
1.31/65(10.7%) , 1.31/46(3.9%) , 1.31/84(3.9%) , 1.552/65(1.8%) , 1.552/84(1.4%) , 1.552/46(1.4%) , 1.31/52(1.4%) , 1.31/78(1.4%) , 1.552/103(0.7%) , 1.552/27(0.7%) , 1.552/58(0.6%) , 1.552/72(0.6%)

Alanine (library entry number =66)
Hit ratio(% of total spectral intensity for metabolite): 100% (6 of 6 peaks were found)
Peaks found: chem shift/row (% of total intensity)
1.485/56(36.1%) , 1.485/74(36.1%) , 3.792/56(10.9%) , 3.792/74(10.9%) , 3.792/93(2.9%) , 3.792/37(2.9%)
Peaks not found: chem shift/row (% of total intensity)


Uracil (library entry number =67)
Hit ratio(% of total spectral intensity for metabolite): 0% (0 of 4 peaks were found)
Peaks found: chem shift/row (% of total intensity)

Peaks not found: chem shift/row (% of total intensity)
7.544/55(30.7%) , 7.544/75(30.7%) , 5.809/75(19.3%) , 5.809/55(19.3%)

Isoleucine (library entry number =68)
Hit ratio(% of total spectral intensity for metabolite): 75.57% (5 of 22 peaks were found)
Peaks found: chem shift/row (% of total intensity)
0.943/65(20.1%) , 1.014/56(19.2%) , 1.014/74(19.2%) , 0.943/46(8.5%) , 0.943/84(8.5%)
Peaks not found: chem shift/row (% of total intensity)
3.677/60(6.8%) , 3.677/70(6.8%) , 1.263/45(0.9%) , 1.263/85(0.9%) , 1.263/81(0.8%) , 1.263/49(0.8%) , 1.263/27(0.8%) , 1.263/103(0.8%) , 1.263/61(0.8%) , 1.263/69(0.8%) , 1.472/65(0.8%) , 1.472/79(0.6%) , 1.472/51(0.6%) , 1.472/98(0.6%) , 1.472/32(0.6%) , 1.472/44(0.5%) , 1.472/86(0.5%)

Trimethylamine (library entry number =69)
Hit ratio(% of total spectral intensity for metabolite): 0% (0 of 1 peaks were found)
Peaks found: chem shift/row (% of total intensity)

Peaks not found: chem shift/row (% of total intensity)
2.885/65(100%)

Phosphoserine (library entry number =70)
Hit ratio(% of total spectral intensity for metabolite): 10.71% (5 of 39 peaks were found)
Peaks found: chem shift/row (% of total intensity)
3.966/64.5(4%) , 3.951/65(3%) , 3.951/65(3%) , 4.038/7(0.3%) , 4.038/122(0.3%)
Peaks not found: chem shift/row (% of total intensity)
3.952/60(9.5%) , 3.952/70(9.5%) , 3.952/76.5(7.8%) , 3.952/53.5(7.8%) , 4.185/75(3.7%) , 4.185/54.5(3.7%) , 4.193/75.5(3.2%) , 4.193/54.5(3.2%) , 4.08/88.5(2.7%) , 4.08/41.5(2.7%) , 4.185/84.5(2.5%) , 4.185/45(2.5%) , 4.193/84.5(2.3%) , 4.193/45.5(2.3%) , 4.08/57.5(2%) , 4.08/72.5(2%) , 4.075/89(1.9%) , 4.075/40.5(1.9%) , 4.071/40.5(1.7%) , 4.071/89.5(1.7%) , 4.075/58(1.5%) , 4.075/71.5(1.5%) , 4.091/58(1.5%) , 4.091/72(1.5%) , 4.071/64.5(1.5%) , 4.071/71.5(1.3%) , 4.071/57.5(1.3%) , 4.098/64.5(1%) , 4.071/81.5(0.9%) , 4.071/49(0.9%) , 4.053/65(0.8%) , 4.08/50.5(0.2%) , 4.146/5.5(0.2%) , 4.146/124(0.2%)

Glutamic acid (library entry number =71)
Hit ratio(% of total spectral intensity for metabolite): 38.02% (23 of 55 peaks were found)
Peaks found: chem shift/row (% of total intensity)
3.767/80(7.1%) , 3.767/50(7.1%) , 2.059/56(2.9%) , 2.059/74(2.9%) , 2.134/40(2.1%) , 2.134/90(2.1%) , 2.372/64.5(1.7%) , 2.342/65(1.6%) , 2.059/94(1.3%) , 2.059/36(1.3%) , 2.134/33(1%) , 2.134/97.5(1%) , 2.134/20(1%) , 2.134/109.5(1%) , 2.059/112(0.7%) , 2.059/17.5(0.7%) , 2.152/65(0.6%) , 2.333/54.5(0.6%) , 2.333/74.5(0.6%) , 2.067/57(0.2%) , 2.067/72.5(0.2%) , 2.333/35.5(0.1%) , 2.333/94.5(0.1%)
Peaks not found: chem shift/row (% of total intensity)
2.357/68(9%) , 2.357/62(9%) , 3.767/68(5.4%) , 3.767/62(5.4%) , 2.357/87(5.2%) , 2.357/43(5.2%) , 2.357/48.5(4.9%) , 2.357/81.5(4.9%) , 2.134/77.5(2.1%) , 2.134/52.5(2.1%) , 2.134/59(1.4%) , 2.134/71(1.4%) , 2.357/108(0.8%) , 2.357/21(0.8%) , 2.357/2(0.5%) , 2.078/65(0.4%) , 2.077/65(0.4%) , 2.152/84(0.3%) , 2.152/45(0.3%) , 2.077/13(0.3%) , 2.077/116.5(0.3%) , 2.078/45(0.2%) , 2.078/84.5(0.2%) , 2.077/46(0.2%) , 2.077/84(0.2%) , 2.114/63.5(0.2%) , 2.114/66.5(0.2%) , 2.078/13(0.2%) , 2.078/116(0.2%) , 2.357/127(0.2%) , 2.342/54(0.1%) , 2.342/75.5(0.1%)

Asparagine (library entry number =72)
Hit ratio(% of total spectral intensity for metabolite): 90.59% (18 of 29 peaks were found)
Peaks found: chem shift/row (% of total intensity)
4.004/50(10.3%) , 4.004/80(10.3%) , 4.004/61(8.8%) , 4.004/69(8.8%) , 2.862/53(5.7%) , 2.862/77(5.7%) , 2.862/34(5.6%) , 2.862/96(5.6%) , 2.954/49(5.5%) , 2.954/81(5.5%) , 2.954/37(5.2%) , 2.954/93(5.2%) , 2.936/65(2.1%) , 2.949/65(1.4%) , 2.905/96.5(1.4%) , 2.905/33.5(1.4%) , 2.905/34(1.2%) , 2.905/96(1.2%)
Peaks not found: chem shift/row (% of total intensity)
2.86/64.5(1.9%) , 2.884/64.5(1.2%) , 2.884/65.5(1.2%) , 2.905/112(0.8%) , 2.905/18(0.8%) , 2.905/112(0.6%) , 2.905/18(0.6%) , 2.876/52(0.6%) , 2.876/78(0.6%) , 2.936/127(0.5%) , 2.936/4(0.4%)

Lipoic acid (library entry number =73)
Hit ratio(% of total spectral intensity for metabolite): 1.61% (3 of 66 peaks were found)
Peaks found: chem shift/row (% of total intensity)
3.728/65(0.9%) , 3.247/97.5(0.3%) , 3.247/32.5(0.3%)
Peaks not found: chem shift/row (% of total intensity)
2.194/65(14.7%) , 2.194/84(8.3%) , 2.194/46(8.3%) , 3.203/51(4.8%) , 3.203/79(4.8%) , 2.511/57(2.9%) , 2.511/73(2.9%) , 3.203/33.5(2.7%) , 3.203/96.5(2.7%) , 2.511/41(2.6%) , 2.511/89(2.6%) , 2.013/39.5(2.5%) , 2.013/90.5(2.5%) , 3.203/62(2.4%) , 3.203/68(2.4%) , 2.013/73(2.3%) , 2.013/57(2.3%) , 1.429/65(1.8%) , 2.511/104(1.5%) , 2.511/25.5(1.5%) , 1.593/65(1.5%) , 2.013/21.5(1.3%) , 2.013/108(1.3%) , 1.772/55(1.2%) , 1.772/75(1.2%) , 1.649/54(0.9%) , 1.649/76(0.9%) , 3.243/35(0.8%) , 1.593/46.5(0.7%) , 1.593/83.5(0.7%) , 1.429/86.5(0.6%) , 1.429/43.5(0.6%) , 1.649/112.5(0.6%) , 1.649/17.5(0.6%) , 1.772/36.5(0.5%) , 1.772/93.5(0.5%) , 1.649/39(0.4%) , 1.649/91(0.4%) , 3.22/54.5(0.4%) , 3.22/75.5(0.4%) , 3.728/44.5(0.4%) , 3.728/85.5(0.4%) , 3.203/54.5(0.4%) , 3.203/75.5(0.4%) , 3.235/54.5(0.4%) , 3.235/75.5(0.4%) , 1.772/19.5(0.3%) , 1.772/110.5(0.3%) , 3.235/32.5(0.3%) , 3.235/97.5(0.3%) , 3.235/98(0.3%) , 3.235/32(0.3%) , 3.235/54(0.3%) , 3.235/75.5(0.3%) , 3.247/54.5(0.3%) , 3.247/75.5(0.3%) , 1.593/24.5(0.2%) , 1.593/105(0.2%) , 3.218/33.5(0.2%) , 3.22/33.5(0.2%) , 3.22/96.5(0.2%) , 3.728/99.5(0.2%) , 3.728/30.5(0.2%)

3-Methylhistidine (library entry number =74)
Hit ratio(% of total spectral intensity for metabolite): 89.26% (9 of 15 peaks were found)
Peaks found: chem shift/row (% of total intensity)
3.74/65(71%) , 3.962/82(5.3%) , 3.962/48(5.3%) , 3.314/52(1.5%) , 3.314/78(1.5%) , 3.263/76(1.2%) , 3.263/54(1.2%) , 8.249/68(1.2%) , 8.249/61.5(1.2%)
Peaks not found: chem shift/row (% of total intensity)
3.962/64(5.1%) , 3.314/93(1.4%) , 3.314/37(1.4%) , 3.263/35(0.9%) , 3.263/95(0.9%) , 7.131/65(0.9%)

Sarcosine (library entry number =75)
Hit ratio(% of total spectral intensity for metabolite): 61.49% (1 of 2 peaks were found)
Peaks found: chem shift/row (% of total intensity)
2.737/65(61.5%)
Peaks not found: chem shift/row (% of total intensity)
3.614/65(38.5%)

Methylamine (library entry number =76)
Hit ratio(% of total spectral intensity for metabolite): 0% (0 of 1 peaks were found)
Peaks found: chem shift/row (% of total intensity)

Peaks not found: chem shift/row (% of total intensity)
2.608/65(100%)

Leucine (library entry number =77)
Hit ratio(% of total spectral intensity for metabolite): 81.99% (8 of 37 peaks were found)
Peaks found: chem shift/row (% of total intensity)
0.971/57(18.4%) , 0.971/73(18.4%) , 0.96/57(14.8%) , 0.96/73(14.8%) , 3.745/47(7.2%) , 3.745/83(7.2%) , 1.014/73.5(0.6%) , 1.014/56(0.6%)
Peaks not found: chem shift/row (% of total intensity)
1.682/65(1.6%) , 0.96/64.5(1.4%) , 1.749/65(1%) , 0.971/65(0.9%) , 1.714/51.5(0.8%) , 1.711/41(0.8%) , 1.702/64.5(0.7%) , 1.714/39.5(0.7%) , 1.714/90.5(0.7%) , 3.745/60.5(0.7%) , 3.745/69(0.7%) , 1.714/4(0.7%) , 1.714/125(0.7%) , 1.722/73.5(0.6%) , 1.722/56.5(0.6%) , 1.711/4(0.5%) , 1.711/125(0.5%) , 1.714/43(0.5%) , 1.714/87.5(0.5%) , 1.714/55.5(0.5%) , 1.714/74.5(0.5%) , 1.711/51(0.5%) , 1.711/79(0.5%) , 1.714/23(0.3%) , 1.714/107.5(0.3%) , 1.714/61.5(0.3%) , 1.714/68(0.3%) , 1.711/74(0.3%) , 1.711/55.5(0.3%)

Histidine (library entry number =78)
Hit ratio(% of total spectral intensity for metabolite): 43.72% (4 of 8 peaks were found)
Peaks found: chem shift/row (% of total intensity)
4.004/81(11.5%) , 4.004/49(11.5%) , 4.004/68.5(10.4%) , 4.004/61.5(10.4%)
Peaks not found: chem shift/row (% of total intensity)
7.971/65(32.6%) , 7.127/65(14.8%) , 3.261/38.5(4.4%) , 3.261/91.5(4.4%)

Ornithine (library entry number =79)
Hit ratio(% of total spectral intensity for metabolite): 58.34% (4 of 23 peaks were found)
Peaks found: chem shift/row (% of total intensity)
3.063/65(25.1%) , 3.787/65(17.4%) , 3.787/49(7.9%) , 3.787/81(7.9%)
Peaks not found: chem shift/row (% of total intensity)
3.063/84(16.7%) , 3.063/46(16.7%) , 1.949/65(0.9%) , 1.836/103(0.8%) , 1.836/27(0.8%) , 1.946/53(0.6%) , 1.946/78(0.5%) , 1.841/62(0.5%) , 1.841/68(0.5%) , 1.949/31(0.5%) , 1.949/40(0.4%) , 1.946/41(0.4%) , 1.946/40(0.4%) , 1.946/100(0.4%) , 1.946/31(0.4%) , 1.949/53(0.3%) , 1.949/77(0.3%) , 1.949/72(0.3%) , 1.949/57(0.3%)

Glycine (library entry number =80)
Hit ratio(% of total spectral intensity for metabolite): 90% (1 of 1 peaks were found)
Peaks found: chem shift/row (% of total intensity)
3.569/65(100%)
Peaks not found: chem shift/row (% of total intensity)


Lysine (library entry number =81)
Hit ratio(% of total spectral intensity for metabolite): 33.34% (3 of 13 peaks were found)
Peaks found: chem shift/row (% of total intensity)
3.767/65(15.5%) , 3.767/49(8.9%) , 3.767/81(8.9%)
Peaks not found: chem shift/row (% of total intensity)
3.032/46(21.6%) , 3.032/84(21.6%) , 3.032/64(9.1%) , 3.032/66(9.1%) , 1.909/43.5(1.3%) , 1.909/86.5(1.3%) , 1.733/47(1.1%) , 1.733/83(1.1%) , 1.733/43(0.4%) , 1.733/87(0.4%)

Methionine (library entry number =82)
Hit ratio(% of total spectral intensity for metabolite): 95.05% (4 of 7 peaks were found)
Peaks found: chem shift/row (% of total intensity)
2.143/65(80.1%) , 2.648/65(6%) , 2.648/84(4.4%) , 2.648/46(4.4%)
Peaks not found: chem shift/row (% of total intensity)
3.863/81(1.7%) , 3.863/49(1.7%) , 3.863/65(1.5%)

Trehalose (library entry number =83)
Hit ratio(% of total spectral intensity for metabolite): 33.56% (4 of 32 peaks were found)
Peaks found: chem shift/row (% of total intensity)
3.86/65(11.4%) , 3.459/65(8.5%) , 3.459/89(6.8%) , 3.459/41(6.8%)
Peaks not found: chem shift/row (% of total intensity)
3.86/89(7.9%) , 3.86/41(7.9%) , 3.774/57(3.9%) , 3.774/73(3.9%) , 3.659/51(3.7%) , 3.659/79(3.7%) , 3.65/51(3.5%) , 3.65/79(3.5%) , 3.65/53(3.5%) , 3.65/77(3.5%) , 3.774/87(2.4%) , 3.774/43(2.4%) , 3.86/51.5(2%) , 3.86/78.5(2%) , 3.825/43(1.7%) , 3.825/87(1.7%) , 5.197/70(1.6%) , 5.197/60(1.6%) , 3.825/68.5(1.3%) , 3.825/61.5(1.3%) , 3.815/55.5(0.7%) , 3.815/74.5(0.7%) , 3.815/106(0.4%) , 3.815/24(0.4%) , 3.825/23.5(0.3%) , 3.825/106.5(0.3%) , 3.815/42(0.3%) , 3.815/87(0.3%)

Acetaldehyde (library entry number =84)
Hit ratio(% of total spectral intensity for metabolite): 0% (0 of 10 peaks were found)
Peaks found: chem shift/row (% of total intensity)

Peaks not found: chem shift/row (% of total intensity)
2.248/61(43%) , 2.248/69(43%) , 9.682/68.5(2.9%) , 9.682/61(2.9%) , 9.683/68.5(2.9%) , 9.683/61(2.9%) , 9.682/53(0.6%) , 9.682/76(0.6%) , 9.683/53(0.6%) , 9.683/76(0.6%)

N-Acetylalanine (library entry number =85)
Hit ratio(% of total spectral intensity for metabolite): 100% (3 of 3 peaks were found)
Peaks found: chem shift/row (% of total intensity)
2.011/65(65.9%) , 1.334/56(17%) , 1.334/74(17%)
Peaks not found: chem shift/row (% of total intensity)


N-Acetylaspartate (NAA) (library entry number =86)
Hit ratio(% of total spectral intensity for metabolite): 82.95% (5 of 13 peaks were found)
Peaks found: chem shift/row (% of total intensity)
2.026/65(79.5%) , 2.503/57(0.9%) , 2.503/72(0.9%) , 2.503/32.5(0.9%) , 2.503/97(0.9%)
Peaks not found: chem shift/row (% of total intensity)
2.491/45(2.5%) , 2.491/85(2.5%) , 2.51/45(2.4%) , 2.51/85(2.4%) , 2.691/44(1.8%) , 2.691/86(1.8%) , 2.701/84(1.8%) , 2.701/46(1.8%)

N-Acetylglutamic acid (library entry number =87)
Hit ratio(% of total spectral intensity for metabolite): 0% (0 of 4 peaks were found)
Peaks found: chem shift/row (% of total intensity)

Peaks not found: chem shift/row (% of total intensity)
2.036/65(83.2%) , 2.231/44.5(6.1%) , 2.231/85.5(6.1%) , 2.231/65(4.6%)

N-Acetylglutamine (library entry number =88)
Hit ratio(% of total spectral intensity for metabolite): 2.08% (1 of 10 peaks were found)
Peaks found: chem shift/row (% of total intensity)
1.925/65(2.1%)
Peaks not found: chem shift/row (% of total intensity)
2.038/65(80.8%) , 2.334/64(2.8%) , 2.334/66(2.8%) , 2.328/64(2.3%) , 2.328/66(2.3%) , 2.328/85(1.9%) , 2.328/45(1.9%) , 2.334/85(1.6%) , 2.334/45(1.6%)

2-Aminoadipic acid (library entry number =89)
Hit ratio(% of total spectral intensity for metabolite): 0% (0 of 33 peaks were found)
Peaks found: chem shift/row (% of total intensity)

Peaks not found: chem shift/row (% of total intensity)
2.25/65(16.3%) , 2.253/65(16.1%) , 3.746/81(7.4%) , 3.746/49(7.4%) , 2.25/84(7.2%) , 2.25/46(7.2%) , 2.253/46(7.1%) , 2.253/84(7.1%) , 3.746/63(4.3%) , 3.746/67(4.3%) , 1.667/42.5(1.1%) , 1.667/87.5(1.1%) , 1.667/42.5(1.1%) , 1.667/87.5(1.1%) , 1.618/69.5(1%) , 1.618/60.5(1%) , 1.618/69.5(1%) , 1.618/60.5(1%) , 1.669/43(0.7%) , 1.669/87(0.7%) , 1.9/54(0.7%) , 1.9/55(0.7%) , 1.9/74(0.7%) , 1.832/113(0.5%) , 1.832/17(0.5%) , 1.832/35(0.5%) , 1.832/94(0.5%) , 1.618/88.5(0.4%) , 1.618/41(0.4%) , 1.618/88.5(0.3%) , 1.618/40.5(0.3%) , 1.832/55.5(0.2%) , 1.832/73.5(0.2%)

Capric acid (library entry number =90)
Hit ratio(% of total spectral intensity for metabolite): 48.71% (5 of 10 peaks were found)
Peaks found: chem shift/row (% of total intensity)
2.177/46(17.5%) , 2.177/84(17.5%) , 2.177/65(12.1%) , 1.272/65(0.9%) , 1.272/65(0.7%)
Peaks not found: chem shift/row (% of total intensity)
0.865/65(37.5%) , 1.296/65(4.4%) , 0.865/46(3.6%) , 0.865/84(3.6%) , 1.287/65(2.2%)

Glutathione (oxidised) (library entry number =91)
Hit ratio(% of total spectral intensity for metabolite): 51.32% (17 of 50 peaks were found)
Peaks found: chem shift/row (% of total intensity)
3.787/65(15.8%) , 3.787/81(5.7%) , 3.787/49(5.7%) , 2.164/57(3.7%) , 2.164/73(3.7%) , 2.516/65(2.3%) , 2.516/65(2.1%) , 2.565/65(2%) , 2.54/65(2%) , 2.164/37(1.8%) , 2.164/93(1.8%) , 3.809/64.5(1.2%) , 3.797/64.5(1.2%) , 3.778/64.5(1.1%) , 3.787/64.5(1%) , 2.565/103.5(0.2%) , 2.565/27(0.2%)
Peaks not found: chem shift/row (% of total intensity)
2.971/47(4.1%) , 2.971/83(4.1%) , 3.306/47(3.7%) , 3.306/83(3.7%) , 3.317/47(3.4%) , 3.317/83(3.4%) , 2.991/47(3.3%) , 2.991/83(3.3%) , 5.716/65(1.9%) , 2.54/76(1.6%) , 2.54/54(1.6%) , 2.54/45(1.3%) , 2.54/85(1.3%) , 2.565/45(1.2%) , 2.565/85(1.2%) , 2.516/45(1.2%) , 2.516/85(1.2%) , 2.516/45(1.1%) , 2.516/85(1.1%) , 2.54/33(0.9%) , 2.54/97(0.9%) , 2.54/13.5(0.4%) , 2.54/116(0.4%) , 2.498/62(0.3%) , 2.498/68(0.3%) , 2.515/61.5(0.2%) , 2.515/68.5(0.2%) , 2.516/103(0.2%) , 2.516/26(0.2%) , 2.54/61(0.2%) , 2.54/69(0.2%) , 2.524/61(0.2%) , 2.524/69(0.2%)

Glutathione (reduced) (library entry number =92)
Hit ratio(% of total spectral intensity for metabolite): 61.66% (20 of 43 peaks were found)
Peaks found: chem shift/row (% of total intensity)
3.787/65(14.2%) , 3.787/65(13.5%) , 2.169/73.5(4.9%) , 3.787/49(4.2%) , 3.787/81(4.2%) , 3.787/49(4.1%) , 3.787/81(4.1%) , 2.169/37(1.6%) , 2.169/92(1.6%) , 2.954/81(1.6%) , 2.954/49(1.6%) , 2.954/48(1%) , 2.954/47.5(0.9%) , 2.954/82(0.9%) , 2.562/65.5(0.7%) , 2.562/65.5(0.6%) , 2.562/65.5(0.6%) , 2.954/82.5(0.6%) , 2.54/64.5(0.4%) , 2.54/64(0.3%)
Peaks not found: chem shift/row (% of total intensity)
2.169/56(4.9%) , 2.558/71.5(3.5%) , 2.558/58(3.5%) , 2.966/46.5(2%) , 2.966/82.5(2%) , 2.983/82(1.9%) , 2.983/46.5(1.9%) , 2.977/82(1.6%) , 2.977/47.5(1.6%) , 2.976/82(1.6%) , 2.976/47.5(1.6%) , 2.963/47(1.5%) , 2.963/83(1.5%) , 3.305/46.5(1.4%) , 3.305/83.5(1.4%) , 3.317/84(1.3%) , 3.317/46(1.3%) , 2.966/52.5(0.8%) , 2.966/75.5(0.7%) , 2.558/91(0.7%) , 2.558/39(0.7%) , 2.964/46(0.4%) , 2.964/83.5(0.4%)

Glycerol-3-phosphate (library entry number =93)
Hit ratio(% of total spectral intensity for metabolite): 27.84% (10 of 37 peaks were found)
Peaks found: chem shift/row (% of total intensity)
3.691/43.5(6.5%) , 3.691/86.5(6.5%) , 3.825/72(4%) , 3.825/57.5(4%) , 3.883/65(2.6%) , 3.677/65(1.3%) , 3.714/65(1%) , 3.597/65(0.9%) , 3.813/40(0.6%) , 3.813/89.5(0.6%)
Peaks not found: chem shift/row (% of total intensity)
3.618/57.5(6.7%) , 3.618/72.5(6.7%) , 3.618/42.5(5.8%) , 3.618/87.5(5.8%) , 3.691/74.5(5.8%) , 3.691/55.5(5.8%) , 3.789/58(4.3%) , 3.789/72(4.3%) , 3.793/58(4.2%) , 3.793/72(4.2%) , 3.8/57.5(3.6%) , 3.8/72.5(3.6%) , 3.789/86.5(1.1%) , 3.789/42.5(1.1%) , 3.883/76.5(1.1%) , 3.883/52.5(1.1%) , 3.64/19.5(0.8%) , 3.64/110.5(0.8%) , 3.8/41(0.7%) , 3.672/18.5(0.7%) , 3.672/110.5(0.7%) , 3.656/87.5(0.7%) , 3.656/42(0.7%) , 3.656/122(0.6%) , 3.656/8(0.6%) , 3.637/19(0.5%) , 3.637/110.5(0.5%)

Histamine (library entry number =94)
Hit ratio(% of total spectral intensity for metabolite): 50.81% (4 of 12 peaks were found)
Peaks found: chem shift/row (% of total intensity)
3.307/65(28.7%) , 3.041/65(9.4%) , 8.146/65(6.5%) , 8.146/65(6.3%)
Peaks not found: chem shift/row (% of total intensity)
3.307/83(12%) , 3.307/47(12%) , 7.977/65(6.2%) , 7.158/65(4.3%) , 3.041/47(3.7%) , 3.041/83(3.7%) , 7.158/62(3.6%) , 7.158/68(3.6%)

Homocarnosine (library entry number =95)
Hit ratio(% of total spectral intensity for metabolite): 24.3% (9 of 66 peaks were found)
Peaks found: chem shift/row (% of total intensity)
8.215/65(9.3%) , 8.215/65(9.1%) , 2.384/65(1.4%) , 2.954/49.5(0.9%) , 2.954/80.5(0.9%) , 2.954/81.5(0.8%) , 2.936/66(0.7%) , 2.948/63(0.6%) , 2.948/66.5(0.6%)
Peaks not found: chem shift/row (% of total intensity)
2.376/59.5(4.2%) , 2.376/70.5(4.2%) , 2.376/40.5(2.3%) , 2.376/89.5(2.3%) , 1.89/45(2.2%) , 1.89/85(2.2%) , 7.135/65(2.1%) , 1.891/45(2.1%) , 1.891/85(2.1%) , 7.136/65(2.1%) , 3.222/84.5(2.1%) , 3.222/45.5(2.1%) , 2.376/78.5(2.1%) , 2.376/51.5(2.1%) , 3.222/84.5(2%) , 3.222/45.5(2%) , 7.136/62(2%) , 7.136/68(2%) , 7.135/62(2%) , 7.135/68(2%) , 1.891/64.5(1.8%) , 1.89/64.5(1.8%) , 3.029/45.5(1.6%) , 3.029/84.5(1.6%) , 3.038/45.5(1.6%) , 3.038/84.5(1.6%) , 2.92/81(1.3%) , 2.92/49(1.3%) , 2.357/65(1.2%) , 2.926/80.5(1.1%) , 2.926/49.5(1.1%) , 2.954/60(0.8%) , 2.954/47.5(0.8%) , 1.89/103.5(0.8%) , 1.89/26.5(0.8%) , 2.909/65(0.7%) , 2.92/62.5(0.7%) , 2.92/67(0.7%) , 1.891/103.5(0.7%) , 1.891/26.5(0.7%) , 2.954/62(0.6%) , 2.954/67.5(0.6%) , 2.926/30(0.5%) , 2.936/82(0.5%) , 2.936/48(0.5%) , 2.92/100.5(0.5%) , 2.92/29.5(0.5%) , 2.92/64(0.5%) , 2.948/47.5(0.5%) , 2.948/82(0.5%) , 2.376/108.5(0.5%) , 2.376/22(0.5%) , 2.357/45.5(0.2%) , 2.357/83(0.2%) , 2.948/56.5(0.1%) , 2.948/73(0.1%) , 2.357/45.5(0.1%)

3-Hydroxybutyric acid (library entry number =96)
Hit ratio(% of total spectral intensity for metabolite): 0% (0 of 28 peaks were found)
Peaks found: chem shift/row (% of total intensity)

Peaks not found: chem shift/row (% of total intensity)
1.202/57.5(26.6%) , 1.202/72.5(26.6%) , 2.309/53(4.5%) , 2.309/77(4.5%) , 2.309/90(4.4%) , 2.309/40(4.4%) , 2.411/56(2.5%) , 2.411/74(2.5%) , 2.411/37.5(2.5%) , 2.411/92.5(2.5%) , 4.157/57(2.3%) , 4.157/73(2.3%) , 1.22/59(2%) , 1.22/71(2%) , 2.309/49(1.6%) , 2.309/81(1.6%) , 4.157/90(0.9%) , 4.157/40(0.9%) , 2.324/52(0.8%) , 2.324/78(0.8%) , 2.418/49(0.8%) , 2.418/81(0.8%) , 2.418/44.5(0.6%) , 2.418/85.5(0.6%) , 2.394/51.5(0.3%) , 2.394/78(0.3%) , 2.396/77.5(0.3%) , 2.396/52(0.3%)

3-Methyl-2-oxovaleric acid (library entry number =97)
Hit ratio(% of total spectral intensity for metabolite): 19.38% (3 of 21 peaks were found)
Peaks found: chem shift/row (% of total intensity)
0.898/65(17.4%) , 2.931/56(1%) , 2.931/74(1%)
Peaks not found: chem shift/row (% of total intensity)
1.1/56(24.3%) , 1.1/74(24.3%) , 0.898/46(8.1%) , 0.898/84(8.1%) , 1.703/65(2.2%) , 1.703/47(2%) , 1.703/83(2%) , 1.46/48(1.3%) , 1.46/82(1.3%) , 1.703/29(1.1%) , 1.703/101(1.1%) , 1.46/65(1%) , 1.46/29(0.9%) , 1.46/101(0.9%) , 2.931/91(0.7%) , 2.931/39(0.7%) , 1.46/10(0.2%) , 1.46/120(0.2%)

4-Methyl-2-oxovaleric acid (library entry number =98)
Hit ratio(% of total spectral intensity for metabolite): 72.42% (3 of 9 peaks were found)
Peaks found: chem shift/row (% of total intensity)
0.942/73.5(35.7%) , 0.942/56.5(35.7%) , 2.097/65(0.9%)
Peaks not found: chem shift/row (% of total intensity)
2.614/56(12.6%) , 2.614/74(12.6%) , 2.097/48(0.8%) , 2.097/82(0.8%) , 2.097/100(0.4%) , 2.097/30(0.4%)

Pantothenic acid (library entry number =99)
Hit ratio(% of total spectral intensity for metabolite): 50.03% (5 of 15 peaks were found)
Peaks found: chem shift/row (% of total intensity)
0.898/65(24.2%) , 2.427/65(8.5%) , 3.992/65(8.4%) , 3.525/79(4.5%) , 3.525/51(4.5%)
Peaks not found: chem shift/row (% of total intensity)
0.934/65(20.8%) , 3.404/79(6.9%) , 3.404/51(6.9%) , 2.427/47.5(3.5%) , 2.427/82.5(3.5%) , 3.447/72.5(2.6%) , 3.447/57.5(2.6%) , 3.447/40(1.3%) , 3.447/90(1.3%) , 3.447/65(0.3%)

Guanosine-5-monophosphate (GMP) (library entry number =100)
Hit ratio(% of total spectral intensity for metabolite): 52.67% (1 of 3 peaks were found)
Peaks found: chem shift/row (% of total intensity)
8.182/65(52.7%)
Peaks not found: chem shift/row (% of total intensity)
5.932/65(24.7%) , 5.944/65(22.7%)

Pyruvic acid (library entry number =101)
Hit ratio(% of total spectral intensity for metabolite): 90% (1 of 1 peaks were found)
Peaks found: chem shift/row (% of total intensity)
2.372/65(100%)
Peaks not found: chem shift/row (% of total intensity)


Ribose (library entry number =102)
Hit ratio(% of total spectral intensity for metabolite): 20.07% (8 of 30 peaks were found)
Peaks found: chem shift/row (% of total intensity)
3.927/56.5(3.4%) , 3.927/73.5(3.4%) , 4.116/65(3.2%) , 4.116/65(3.2%) , 3.613/77(2.7%) , 3.613/53(2.7%) , 3.86/70(0.8%) , 3.86/70(0.6%)
Peaks not found: chem shift/row (% of total intensity)
3.69/61(11.2%) , 3.69/69(11.2%) , 3.69/39(9.8%) , 3.69/91(9.8%) , 3.84/85(3.4%) , 3.84/45(3.4%) , 3.537/61(3.2%) , 3.537/69(3.2%) , 3.523/61(3.1%) , 3.523/69(3.1%) , 3.927/87.5(2.9%) , 3.927/42(2.9%) , 3.84/56(2.4%) , 3.84/74(2.4%) , 3.613/45(2%) , 3.613/84.5(2%) , 3.84/71(1.1%) , 3.927/64.5(0.8%) , 4.116/73(0.6%) , 4.116/57(0.6%) , 4.116/73(0.4%) , 4.116/57(0.4%)

Adenosine 5-triphosphate (library entry number =103)
Hit ratio(% of total spectral intensity for metabolite): 84.57% (3 of 4 peaks were found)
Peaks found: chem shift/row (% of total intensity)
8.267/65(63.2%) , 6.147/65(16.9%) , 8.539/65(4.4%)
Peaks not found: chem shift/row (% of total intensity)
6.138/65(15.4%)

Uridine (library entry number =104)
Hit ratio(% of total spectral intensity for metabolite): 0% (0 of 18 peaks were found)
Peaks found: chem shift/row (% of total intensity)

Peaks not found: chem shift/row (% of total intensity)
7.875/55(23.1%) , 7.875/75(23.1%) , 5.908/55(16.3%) , 5.908/75(16.3%) , 5.908/64.5(2.5%) , 5.925/64.5(2.4%) , 3.813/54(1.9%) , 3.813/75.5(1.9%) , 3.813/86.5(1.5%) , 3.813/42.5(1.5%) , 3.919/44.5(1.4%) , 3.919/85.5(1.4%) , 3.919/52(1.4%) , 3.919/78(1.4%) , 4.236/65(1.1%) , 4.237/65(1.1%) , 5.925/55.5(0.9%) , 5.925/74.5(0.9%)

Glucose-6-phosphate (library entry number =105)
Hit ratio(% of total spectral intensity for metabolite): 58.11% (15 of 31 peaks were found)
Peaks found: chem shift/row (% of total intensity)
3.501/65(6.9%) , 3.291/53.5(6.1%) , 3.291/76.5(6.1%) , 3.728/65(5.2%) , 3.501/40.5(4.9%) , 3.501/89(4.9%) , 3.367/65(4.4%) , 4.004/69(3.6%) , 4.004/61(3.6%) , 4.004/61(3.6%) , 4.004/69(3.6%) , 3.569/65(2%) , 3.535/41(1.4%) , 3.535/88.5(1.4%) , 3.485/65.5(0.4%)
Peaks not found: chem shift/row (% of total intensity)
3.277/53(5.9%) , 3.277/77(5.9%) , 3.728/40.5(3.8%) , 3.728/89(3.8%) , 3.574/40.5(3.7%) , 3.574/89.5(3.7%) , 3.577/40(3.4%) , 3.577/89.5(3.4%) , 3.577/65(2.7%) , 3.574/65(2%) , 3.574/52.5(0.9%) , 3.574/76.5(0.9%) , 3.577/52.5(0.7%) , 3.577/76.5(0.7%) , 4.05/55(0.1%) , 4.05/74.5(0.1%)

5-Hydroxyindole-3-acetic acid (library entry number =106)
Hit ratio(% of total spectral intensity for metabolite): 38.57% (1 of 14 peaks were found)
Peaks found: chem shift/row (% of total intensity)
3.587/65(38.6%)
Peaks not found: chem shift/row (% of total intensity)
7.381/54(12.9%) , 7.381/76(12.9%) , 6.827/51(4.4%) , 6.827/79(4.4%) , 6.827/57(4.3%) , 6.827/73(4.3%) , 7.043/64.5(4%) , 7.043/65.5(4%) , 6.827/54(3.7%) , 6.827/76(3.7%) , 7.214/62(1%) , 7.214/68(1%) , 7.214/65(0.8%)

Adenosine 5-monophosphate (library entry number =107)
Hit ratio(% of total spectral intensity for metabolite): 56.4% (2 of 4 peaks were found)
Peaks found: chem shift/row (% of total intensity)
8.265/65(43.4%) , 6.147/65(13%)
Peaks not found: chem shift/row (% of total intensity)
8.586/65(30%) , 6.134/65(13.6%)

cis-Aconitic acid (library entry number =108)
Hit ratio(% of total spectral intensity for metabolite): 57.89% (1 of 3 peaks were found)
Peaks found: chem shift/row (% of total intensity)
3.139/65(57.9%)
Peaks not found: chem shift/row (% of total intensity)
5.766/63.5(21.1%) , 5.766/66.5(21.1%)

Argininosuccinic acid (library entry number =109)
Hit ratio(% of total spectral intensity for metabolite): 62.83% (13 of 35 peaks were found)
Peaks found: chem shift/row (% of total intensity)
6.526/65(19.9%) , 3.291/65(5.9%) , 3.778/65(5.8%) , 2.676/44(3.3%) , 2.676/86(3.3%) , 2.669/45(3.2%) , 2.669/85(3.2%) , 2.676/44(3.1%) , 2.676/86(3.1%) , 2.676/47.5(3.1%) , 2.676/82.5(3.1%) , 3.778/81(2.9%) , 3.778/49(2.9%)
Peaks not found: chem shift/row (% of total intensity)
2.68/45(3.1%) , 2.68/85(3.1%) , 2.379/45.5(2.5%) , 2.379/84.5(2.5%) , 2.359/45(2.4%) , 2.359/85(2.4%) , 2.827/48(2%) , 2.827/82(2%) , 2.369/58.5(1.8%) , 2.369/71(1.8%) , 2.369/97.5(1.7%) , 2.369/32(1.7%) , 2.827/40(1.4%) , 2.827/89.5(1.4%) , 4.307/74(1.3%) , 4.307/56(1.3%) , 3.291/83(1.1%) , 3.291/47(1.1%) , 4.307/48(1.1%) , 4.307/82(1.1%) , 2.369/38.5(0.2%) , 2.369/92(0.2%)

Agmatine (library entry number =110)
Hit ratio(% of total spectral intensity for metabolite): 0% (0 of 28 peaks were found)
Peaks found: chem shift/row (% of total intensity)

Peaks not found: chem shift/row (% of total intensity)
3.241/65(20.3%) , 3.036/46(12%) , 3.036/84(12%) , 3.241/48(9.6%) , 3.241/82(9.6%) , 3.036/65(8.2%) , 1.682/59(2.2%) , 1.682/71(2.2%) , 1.682/57(2.1%) , 1.682/73(2.1%) , 1.74/77(1.9%) , 1.74/53(1.9%) , 1.74/39.5(1.9%) , 1.74/90.5(1.9%) , 1.677/45(1.6%) , 1.677/84.5(1.6%) , 1.677/57.5(1%) , 1.677/72.5(1%) , 1.677/70(1%) , 1.677/60(1%) , 1.682/42(0.8%) , 1.682/88(0.8%) , 1.677/64(0.7%) , 1.74/65(0.6%) , 1.711/44(0.5%) , 1.711/85.5(0.5%) , 1.677/101.5(0.4%) , 1.677/28(0.4%)

5-Aminolevulinic acid (library entry number =111)
Hit ratio(% of total spectral intensity for metabolite): 0% (0 of 7 peaks were found)
Peaks found: chem shift/row (% of total intensity)

Peaks not found: chem shift/row (% of total intensity)
2.506/82(20.3%) , 2.506/48(20.3%) , 4.099/65(16.2%) , 2.506/65(15.9%) , 2.8/65(9.3%) , 2.8/82(9%) , 2.8/48(9%)

Cytidine (library entry number =112)
Hit ratio(% of total spectral intensity for metabolite): 1.57% (3 of 26 peaks were found)
Peaks found: chem shift/row (% of total intensity)
4.32/65(0.9%) , 4.32/53.5(0.3%) , 4.32/76.5(0.3%)
Peaks not found: chem shift/row (% of total intensity)
7.844/55(20.8%) , 7.844/75(20.8%) , 6.067/55(16.4%) , 6.067/75(16.4%) , 3.819/54(1.9%) , 3.819/76(1.9%) , 3.819/44(1.5%) , 3.819/86(1.5%) , 3.932/85(1.4%) , 3.932/45(1.4%) , 5.903/64(1.4%) , 5.903/66(1.4%) , 5.908/70(1.4%) , 5.908/60(1.4%) , 5.913/64(1.3%) , 5.913/66(1.3%) , 3.932/52(1.3%) , 3.932/78(1.3%) , 5.908/66(0.8%) , 5.908/64(0.8%) , 5.903/60(0.8%) , 5.903/70(0.8%) , 4.304/65(0.4%)

Adenosine (library entry number =113)
Hit ratio(% of total spectral intensity for metabolite): 39.41% (1 of 4 peaks were found)
Peaks found: chem shift/row (% of total intensity)
8.249/65(39.4%)
Peaks not found: chem shift/row (% of total intensity)
8.342/65(32.2%) , 6.079/65(14.3%) , 6.066/65(14%)

Phosphocreatine (library entry number =114)
Hit ratio(% of total spectral intensity for metabolite): 100% (2 of 2 peaks were found)
Peaks found: chem shift/row (% of total intensity)
3.048/65(80.9%) , 3.951/65(19.1%)
Peaks not found: chem shift/row (% of total intensity)


Adenosine 5-diphosphate (library entry number =115)
Hit ratio(% of total spectral intensity for metabolite): 79.34% (3 of 5 peaks were found)
Peaks found: chem shift/row (% of total intensity)
8.267/65(51.9%) , 6.147/65(21.7%) , 8.539/65(5.7%)
Peaks not found: chem shift/row (% of total intensity)
6.154/65(18.5%) , 8.587/65(2.2%)

Indoxyl sulfate (library entry number =116)
Hit ratio(% of total spectral intensity for metabolite): 0% (0 of 11 peaks were found)
Peaks found: chem shift/row (% of total intensity)

Peaks not found: chem shift/row (% of total intensity)
7.209/65(16%) , 7.51/54(14.7%) , 7.51/76(14.7%) , 7.209/84(9%) , 7.209/46(9%) , 7.283/65(7.7%) , 7.711/54(7.1%) , 7.711/76(7.1%) , 7.365/65(6%) , 7.283/45.5(4.3%) , 7.283/84.5(4.3%)

Acetic acid (library entry number =117)
Hit ratio(% of total spectral intensity for metabolite): 90% (1 of 1 peaks were found)
Peaks found: chem shift/row (% of total intensity)
1.925/65(100%)
Peaks not found: chem shift/row (% of total intensity)


4-Aminobutyric acid (library entry number =118)
Hit ratio(% of total spectral intensity for metabolite): 20.36% (1 of 12 peaks were found)
Peaks found: chem shift/row (% of total intensity)
2.301/65(20.4%)
Peaks not found: chem shift/row (% of total intensity)
2.301/46(12%) , 2.301/84(12%) , 3.02/46(10%) , 3.02/84(10%) , 3.02/65(9.2%) , 1.905/64(5.6%) , 1.905/66(5.6%) , 1.905/46(5.5%) , 1.905/84(5.5%) , 1.905/103(2.2%) , 1.905/27(2.2%)

Butyric acid (library entry number =119)
Hit ratio(% of total spectral intensity for metabolite): 28.61% (1 of 12 peaks were found)
Peaks found: chem shift/row (% of total intensity)
0.898/65(28.6%)
Peaks not found: chem shift/row (% of total intensity)
0.898/84(12%) , 0.898/46(12%) , 2.162/65(11.5%) , 2.162/84(7.9%) , 2.162/46(7.9%) , 1.561/56(6%) , 1.561/74(6%) , 1.561/93(3.3%) , 1.561/37(3.3%) , 1.561/112(0.7%) , 1.561/18(0.7%)

Carnitine (library entry number =120)
Hit ratio(% of total spectral intensity for metabolite): 89.72% (2 of 8 peaks were found)
Peaks found: chem shift/row (% of total intensity)
3.225/65(85.7%) , 3.426/65(4.1%)
Peaks not found: chem shift/row (% of total intensity)
2.437/58(2.1%) , 2.437/72(2.1%) , 2.45/73(2%) , 2.45/57(2%) , 3.435/70(1%) , 3.435/60(1%)

Deoxycholic acid (library entry number =121)
Hit ratio(% of total spectral intensity for metabolite): 28.1% (2 of 5 peaks were found)
Peaks found: chem shift/row (% of total intensity)
0.971/56.5(14.1%) , 0.971/73.5(14.1%)
Peaks not found: chem shift/row (% of total intensity)
0.718/65(35.6%) , 0.93/65(35.1%) , 2.236/65(1.2%)

Creatine (library entry number =122)
Hit ratio(% of total spectral intensity for metabolite): 100% (2 of 2 peaks were found)
Peaks found: chem shift/row (% of total intensity)
3.041/65(77.9%) , 3.937/65(22.1%)
Peaks not found: chem shift/row (% of total intensity)


Adenosine 3,5-cyclic monophosphate (library entry number =123)
Hit ratio(% of total spectral intensity for metabolite): 68.46% (5 of 6 peaks were found)
Peaks found: chem shift/row (% of total intensity)
8.267/65(37.5%) , 8.259/65(28.6%) , 4.343/65(1.4%) , 4.351/65(0.5%) , 4.331/65(0.5%)
Peaks not found: chem shift/row (% of total intensity)
6.206/65(31.5%)

trans-Cinnamic acid (library entry number =124)
Hit ratio(% of total spectral intensity for metabolite): 0% (0 of 50 peaks were found)
Peaks found: chem shift/row (% of total intensity)

Peaks not found: chem shift/row (% of total intensity)
6.537/44.5(19.7%) , 6.537/85.5(19.7%) , 7.638/77(5.6%) , 7.638/53(5.6%) , 7.408/44(3.6%) , 7.408/86(3.6%) , 7.471/65(3.4%) , 7.459/51(2.1%) , 7.459/79(2.1%) , 7.455/65(2.1%) , 7.439/63(1.9%) , 7.439/67(1.9%) , 7.471/46(1.3%) , 7.471/84(1.3%) , 7.444/55.5(1.3%) , 7.444/74.5(1.3%) , 7.439/48.5(1.2%) , 7.439/81.5(1.2%) , 7.478/56(1.1%) , 7.478/74(1.1%) , 7.424/64.5(1.1%) , 7.424/65.5(1.1%) , 7.439/45(1%) , 7.439/85(1%) , 7.459/57(0.9%) , 7.459/73(0.9%) , 7.444/60(0.9%) , 7.444/70(0.9%) , 7.455/51(0.7%) , 7.455/79(0.7%) , 7.459/65(0.7%) , 7.455/81(0.6%) , 7.455/49(0.6%) , 7.455/57(0.6%) , 7.455/73(0.6%) , 7.444/48(0.6%) , 7.444/82(0.6%) , 7.444/36(0.5%) , 7.444/94(0.5%) , 7.455/41(0.4%) , 7.455/89(0.4%) , 7.424/74(0.4%) , 7.424/56(0.4%) , 7.478/64.5(0.4%) , 7.455/44(0.4%) , 7.455/86(0.4%) , 7.439/56(0.4%) , 7.439/74(0.4%) , 7.455/23(0.2%) , 7.455/107(0.2%)

Cholic Acid (library entry number =125)
Hit ratio(% of total spectral intensity for metabolite): 21.9% (4 of 11 peaks were found)
Peaks found: chem shift/row (% of total intensity)
0.981/57(10.5%) , 0.981/73(10.5%) , 2.13/26.5(0.4%) , 2.13/103(0.4%)
Peaks not found: chem shift/row (% of total intensity)
0.924/65(38.8%) , 0.729/65(36%) , 2.246/65(0.8%) , 2.246/41(0.7%) , 2.246/88.5(0.7%) , 2.246/53(0.6%) , 2.246/77(0.6%)

5-Hydroxylysine (library entry number =126)
Hit ratio(% of total spectral intensity for metabolite): 27.21% (10 of 41 peaks were found)
Peaks found: chem shift/row (% of total intensity)
3.778/65(5.7%) , 3.787/65(4.6%) , 3.778/49(4.4%) , 3.778/81(4.4%) , 3.787/49(3.5%) , 3.787/81(3.5%) , 3.9/65(0.4%) , 1.925/65(0.3%) , 2.046/55(0.2%) , 2.046/75(0.2%)
Peaks not found: chem shift/row (% of total intensity)
3.166/52(8.3%) , 3.166/78(8.3%) , 3.166/86(8.1%) , 3.166/44(8.1%) , 2.941/60.5(4.5%) , 2.941/69.5(4.5%) , 2.941/36(4.3%) , 2.941/94(4.3%) , 2.933/36(3.5%) , 2.933/94(3.5%) , 2.933/69(3.2%) , 2.933/61(3.2%) , 2.053/46(1%) , 2.053/83(1%) , 1.539/50.5(0.7%) , 1.539/79.5(0.7%) , 1.947/32(0.7%) , 1.947/98(0.7%) , 3.202/55.5(0.7%) , 3.202/75(0.7%) , 1.947/46.5(0.5%) , 1.947/83(0.5%) , 1.947/67.5(0.3%) , 1.947/60.5(0.3%) , 3.9/57(0.2%) , 3.9/72.5(0.2%) , 2.053/98.5(0.2%) , 2.053/30.5(0.2%) , 2.053/54(0.1%) , 2.053/75.5(0.1%) , 2.053/65(0.1%)

Pyroglutamic acid (library entry number =127)
Hit ratio(% of total spectral intensity for metabolite): 57.26% (11 of 80 peaks were found)
Peaks found: chem shift/row (% of total intensity)
2.409/65(11.4%) , 2.409/65(9.9%) , 2.409/86(8.8%) , 2.409/44(8.8%) , 2.409/86(7.5%) , 2.409/44(7.5%) , 4.187/61(0.8%) , 4.187/69(0.8%) , 4.187/84(0.8%) , 4.187/46(0.8%) , 2.061/65(0.2%)
Peaks not found: chem shift/row (% of total intensity)
2.038/75(2%) , 2.038/55(2%) , 2.51/71(1.9%) , 2.51/59(1.9%) , 2.51/38(1.7%) , 2.51/92(1.7%) , 2.038/63.5(1.5%) , 2.038/66.5(1.5%) , 2.038/42(1.5%) , 2.038/88(1.5%) , 2.51/17(1.1%) , 2.51/112(1.1%) , 2.038/22(0.9%) , 2.038/108(0.9%) , 2.39/65(0.9%) , 2.51/80(0.9%) , 2.51/49.5(0.9%) , 2.038/96(0.8%) , 2.038/34(0.8%) , 2.03/64(0.7%) , 2.03/66(0.7%) , 2.525/54(0.6%) , 2.525/75(0.6%) , 2.501/48(0.6%) , 2.501/81.5(0.6%) , 2.499/65(0.5%) , 2.501/65(0.5%) , 2.501/62(0.4%) , 2.501/68(0.4%) , 2.499/48(0.4%) , 2.499/81.5(0.4%) , 2.496/75(0.4%) , 2.496/55(0.4%) , 2.519/48.5(0.4%) , 2.519/81.5(0.4%) , 2.494/75.5(0.4%) , 2.494/54.5(0.4%) , 2.03/48(0.4%) , 2.03/82(0.4%) , 2.499/75.5(0.4%) , 2.499/54.5(0.4%) , 2.519/65(0.4%) , 2.519/63(0.4%) , 2.519/67(0.4%) , 2.03/71(0.3%) , 2.03/59(0.3%) , 2.03/46(0.3%) , 2.03/84(0.3%) , 2.501/59(0.3%) , 2.501/71(0.3%) , 2.501/75(0.3%) , 2.501/55(0.3%) , 2.519/54.5(0.3%) , 2.519/75(0.3%) , 2.03/29.5(0.2%) , 2.03/100.5(0.2%) , 2.501/101.5(0.2%) , 2.501/28(0.2%) , 2.496/48(0.2%) , 2.496/82(0.2%) , 2.03/55(0.2%) , 2.03/75(0.2%) , 2.519/28(0.2%) , 2.519/101(0.2%) , 2.525/68.5(0.2%) , 2.525/62(0.2%) , 2.525/65(0.1%) , 2.501/35.5(0.1%) , 2.501/94.5(0.1%)

Phosphoenolpyruvic acid (library entry number =128)
Hit ratio(% of total spectral intensity for metabolite): 0% (0 of 3 peaks were found)
Peaks found: chem shift/row (% of total intensity)

Peaks not found: chem shift/row (% of total intensity)
5.386/65(38.9%) , 5.383/65(37.3%) , 5.2/65(23.8%)

Hypotaurine (library entry number =129)
Hit ratio(% of total spectral intensity for metabolite): 66.94% (4 of 6 peaks were found)
Peaks found: chem shift/row (% of total intensity)
3.367/65(24.8%) , 2.659/65(19.1%) , 2.659/47.5(11.5%) , 2.659/82.5(11.5%)
Peaks not found: chem shift/row (% of total intensity)
3.367/48(16.5%) , 3.367/82(16.5%)

Isocitric acid (library entry number =130)
Hit ratio(% of total spectral intensity for metabolite): 29.12% (8 of 28 peaks were found)
Peaks found: chem shift/row (% of total intensity)
4.004/59(6.5%) , 4.004/71(6.5%) , 2.982/59(3.2%) , 2.982/71(3.2%) , 2.54/65(2.6%) , 2.409/65(2.4%) , 2.489/65(2.4%) , 2.449/65(2.3%)
Peaks not found: chem shift/row (% of total intensity)
2.519/35(6.6%) , 2.519/95(6.6%) , 2.519/75(6.3%) , 2.519/55(6.3%) , 2.427/55(6.3%) , 2.427/75(6.3%) , 2.427/94(5.8%) , 2.427/36(5.8%) , 2.473/36(2.8%) , 2.473/94(2.8%) , 2.982/91(2.3%) , 2.982/39(2.3%) , 2.982/78.5(2.2%) , 2.982/51.5(2.2%) , 2.473/113.5(1.3%) , 2.473/15.5(1.3%) , 2.489/6.5(0.9%) , 2.489/123.5(0.9%) , 2.449/6(0.9%) , 2.449/123.5(0.9%)

Lactic acid (library entry number =131)
Hit ratio(% of total spectral intensity for metabolite): 52.38% (6 of 16 peaks were found)
Peaks found: chem shift/row (% of total intensity)
1.334/74(22.5%) , 1.334/56(22.5%) , 4.123/74(3%) , 4.123/56(3%) , 4.123/91(0.6%) , 4.123/38(0.6%)
Peaks not found: chem shift/row (% of total intensity)
1.338/63(6.8%) , 1.338/67(6.8%) , 1.324/67(6.5%) , 1.324/63(6.5%) , 1.338/58.5(5.1%) , 1.338/71.5(5.1%) , 1.324/71.5(5%) , 1.324/58.5(5%) , 4.131/56(0.4%) , 4.131/73.5(0.4%)

Malic acid (library entry number =132)
Hit ratio(% of total spectral intensity for metabolite): 42.7% (16 of 71 peaks were found)
Peaks found: chem shift/row (% of total intensity)
2.676/87(4.9%) , 2.676/43(4.9%) , 2.676/87(4.8%) , 2.676/43(4.8%) , 2.676/48(4.6%) , 2.676/82(4.6%) , 2.676/48(4.6%) , 2.676/82(4.6%) , 2.356/51.5(1.4%) , 2.356/78.5(1.4%) , 4.32/65(0.5%) , 4.32/64.5(0.4%) , 4.32/65.5(0.4%) , 4.32/56(0.2%) , 4.32/74(0.2%) , 2.356/90.5(0.2%)
Peaks not found: chem shift/row (% of total intensity)
2.378/85(3.8%) , 2.378/45(3.8%) , 2.368/98(3.7%) , 2.368/32(3.7%) , 2.358/45(3.6%) , 2.358/85(3.6%) , 2.368/58(3.6%) , 2.368/72(3.6%) , 4.307/74(1.8%) , 4.307/56(1.8%) , 2.384/78(1.6%) , 2.384/52(1.6%) , 4.307/48(1.6%) , 4.307/82(1.6%) , 2.384/84(1.1%) , 2.384/46(1.1%) , 2.356/46.5(0.9%) , 2.356/83.5(0.9%) , 2.368/38(0.8%) , 2.368/92(0.8%) , 2.368/77(0.8%) , 2.368/53(0.8%) , 2.358/90(0.7%) , 2.358/40(0.7%) , 2.378/40(0.7%) , 2.378/90(0.7%) , 2.358/51(0.7%) , 2.358/79(0.7%) , 2.691/65(0.7%) , 2.368/45(0.5%) , 2.368/84.5(0.5%) , 2.394/64.5(0.4%) , 2.691/45.5(0.4%) , 2.691/84.5(0.4%) , 2.378/59(0.3%) , 2.378/71(0.3%) , 2.358/71(0.3%) , 2.358/58.5(0.3%) , 2.384/39.5(0.2%) , 2.384/91(0.2%) , 2.358/32(0.2%) , 2.358/97.5(0.2%) , 2.378/98(0.2%) , 2.378/32(0.2%) , 2.356/39(0.2%) , 4.32/48(0.2%) , 4.32/82(0.2%) , 2.394/45.5(0.1%) , 2.394/83.5(0.1%) , 4.32/81.5(0.1%) , 4.32/48(0.1%) , 2.394/50.5(0.1%) , 2.394/79(0.1%) , 2.394/53.5(0.1%) , 2.394/76.5(0.1%)

Maleic acid (library entry number =133)
Hit ratio(% of total spectral intensity for metabolite): 0% (0 of 1 peaks were found)
Peaks found: chem shift/row (% of total intensity)

Peaks not found: chem shift/row (% of total intensity)
6.03/65(100%)

Malonic acid (library entry number =134)
Hit ratio(% of total spectral intensity for metabolite): 90% (1 of 1 peaks were found)
Peaks found: chem shift/row (% of total intensity)
3.126/65(100%)
Peaks not found: chem shift/row (% of total intensity)


Sorbitol (library entry number =135)
Hit ratio(% of total spectral intensity for metabolite): 8.16% (5 of 39 peaks were found)
Peaks found: chem shift/row (% of total intensity)
3.787/65(2.7%) , 3.745/46(2.2%) , 3.745/84(2.2%) , 3.685/65(0.6%) , 3.648/65(0.5%)
Peaks not found: chem shift/row (% of total intensity)
3.666/72(7.3%) , 3.666/58(7.3%) , 3.84/54(6.2%) , 3.84/76(6.2%) , 3.666/42(5.8%) , 3.666/88(5.8%) , 3.854/67(5.5%) , 3.854/63(5.5%) , 3.84/46(5%) , 3.84/84(5%) , 3.787/70(2.3%) , 3.787/60(2.3%) , 3.633/58(2.2%) , 3.633/72(2.2%) , 3.787/87(2.1%) , 3.787/43(2.1%) , 3.854/75(2.1%) , 3.854/55(2.1%) , 3.745/55(2%) , 3.745/75(2%) , 3.633/88(1.8%) , 3.633/41.5(1.8%) , 3.787/80(1.3%) , 3.787/50(1.3%) , 3.633/83(1.2%) , 3.633/47(1.2%) , 3.766/75(0.5%) , 3.766/54.5(0.5%) , 3.727/14(0.3%) , 3.727/116(0.3%) , 3.854/40.5(0.3%) , 3.854/89(0.3%) , 3.648/57(0.1%) , 3.648/73(0.1%)

Urocanic acid (library entry number =136)
Hit ratio(% of total spectral intensity for metabolite): 0% (0 of 9 peaks were found)
Peaks found: chem shift/row (% of total intensity)

Peaks not found: chem shift/row (% of total intensity)
6.4/85(25.8%) , 6.4/45(25.8%) , 7.31/85(14.8%) , 7.31/45(14.8%) , 7.414/65(4.5%) , 7.414/62.5(4.3%) , 7.414/67.5(4.3%) , 7.895/62.5(2.9%) , 7.895/67.5(2.9%)

N-Acetylmethionine (library entry number =137)
Hit ratio(% of total spectral intensity for metabolite): 65.03% (1 of 2 peaks were found)
Peaks found: chem shift/row (% of total intensity)
2.115/65(65%)
Peaks not found: chem shift/row (% of total intensity)
2.039/65(35%)

Arginine (library entry number =138)
Hit ratio(% of total spectral intensity for metabolite): 31.54% (3 of 40 peaks were found)
Peaks found: chem shift/row (% of total intensity)
3.778/65(17.3%) , 3.778/49(7.1%) , 3.778/81(7.1%)
Peaks not found: chem shift/row (% of total intensity)
3.248/65(25.6%) , 3.248/47(10.3%) , 3.248/83(10.3%) , 1.734/45(1%) , 1.734/85(1%) , 1.734/26.5(1%) , 1.734/103(1%) , 1.922/40.5(0.9%) , 1.922/89(0.9%) , 1.923/40.5(0.8%) , 1.923/89.5(0.8%) , 1.654/61.5(0.8%) , 1.654/68.5(0.8%) , 1.922/64(0.7%) , 1.922/98.5(0.7%) , 1.922/31.5(0.7%) , 1.923/65(0.7%) , 1.923/47(0.7%) , 1.923/83(0.7%) , 1.923/98.5(0.6%) , 1.923/31.5(0.6%) , 1.922/46.5(0.6%) , 1.922/83(0.6%) , 1.654/44.5(0.6%) , 1.654/85.5(0.6%) , 1.922/73(0.6%) , 1.922/57(0.6%) , 1.654/103.5(0.6%) , 1.654/26.5(0.6%) , 1.734/63(0.5%) , 1.734/67(0.5%) , 1.923/72.5(0.5%) , 1.923/57(0.5%) , 1.919/76(0.4%) , 1.919/54(0.4%) , 1.919/40(0.4%) , 1.919/89.5(0.4%)


Hit ratio(% of total spectral intensity for metabolite): 
Peaks found: chem shift/row (% of total intensity)

Peaks not found: chem shift/row (% of total intensity)


Ethylenediaminetetraacetic acid (EDTA) (library entry number =140)
Hit ratio(% of total spectral intensity for metabolite): 100% (2 of 2 peaks were found)
Peaks found: chem shift/row (% of total intensity)
3.655/65(73.8%) , 3.269/65(26.2%)
Peaks not found: chem shift/row (% of total intensity)


Glyceric acid (library entry number =141)
Hit ratio(% of total spectral intensity for metabolite): 24.52% (8 of 35 peaks were found)
Peaks found: chem shift/row (% of total intensity)
3.723/56(8.3%) , 3.723/74(8.3%) , 3.736/56(2.2%) , 3.736/74(2.2%) , 3.74/64.5(1.4%) , 3.74/65.5(1.4%) , 3.736/41(0.4%) , 3.736/88.5(0.4%)
Peaks not found: chem shift/row (% of total intensity)
3.828/47(7.9%) , 3.828/83(7.9%) , 3.828/53(7.7%) , 3.828/77(7.7%) , 3.723/86(7.6%) , 3.723/44(7.6%) , 4.092/61.5(5.4%) , 4.092/68.5(5.4%) , 4.092/53.5(5.1%) , 4.092/76(5.1%) , 3.703/65(1.2%) , 3.777/16.5(0.7%) , 3.777/113.5(0.7%) , 3.77/11(0.6%) , 3.77/119(0.6%) , 3.736/44(0.6%) , 3.736/86(0.6%) , 3.736/48(0.5%) , 3.736/82(0.5%) , 3.736/63(0.4%) , 3.736/67(0.4%) , 3.723/63.5(0.4%) , 3.723/66(0.4%) , 3.74/53.5(0.3%) , 3.74/75.5(0.3%) , 3.703/53.5(0.1%) , 3.703/76(0.1%)

2-Hydroxyisobutyric acid (library entry number =142)
Hit ratio(% of total spectral intensity for metabolite): 0% (0 of 1 peaks were found)
Peaks found: chem shift/row (% of total intensity)

Peaks not found: chem shift/row (% of total intensity)
1.359/65(100%)

2-Hydroxy-3-methyl butyric acid (library entry number =143)
Hit ratio(% of total spectral intensity for metabolite): 40.35% (2 of 12 peaks were found)
Peaks found: chem shift/row (% of total intensity)
0.971/74(20.2%) , 0.971/56(20.2%)
Peaks not found: chem shift/row (% of total intensity)
0.836/74(21.4%) , 0.836/56(21.4%) , 3.852/60(5.8%) , 3.852/70(5.8%) , 2.02/70.5(1.1%) , 2.02/59.5(1.1%) , 2.02/77.5(0.8%) , 2.02/52(0.8%) , 2.02/87.5(0.8%) , 2.02/42(0.8%)

2-Oxobutyric acid (library entry number =144)
Hit ratio(% of total spectral intensity for metabolite): 0% (0 of 7 peaks were found)
Peaks found: chem shift/row (% of total intensity)

Peaks not found: chem shift/row (% of total intensity)
1.067/65(34%) , 1.067/46(14.5%) , 1.067/84(14.5%) , 2.759/56(14.2%) , 2.759/74(14.2%) , 2.759/93(4.3%) , 2.759/37(4.3%)

Malonyl coenzyme A (library entry number =145)
Hit ratio(% of total spectral intensity for metabolite): 59.17% (7 of 25 peaks were found)
Peaks found: chem shift/row (% of total intensity)
3.551/65(22.9%) , 8.278/65(16.7%) , 3.126/65(12.7%) , 3.999/65(3.1%) , 3.677/65(1.8%) , 2.439/65(1.4%) , 2.659/65(0.6%)
Peaks not found: chem shift/row (% of total intensity)
8.551/65(10%) , 0.724/65(7.2%) , 0.862/65(5.3%) , 6.178/65(4.6%) , 6.164/65(4.2%) , 3.031/65(1.9%) , 3.031/82(1%) , 3.031/48(1%) , 0.737/65(0.9%) , 2.353/65(0.8%) , 3.353/57(0.7%) , 3.353/73(0.7%) , 2.622/65(0.7%) , 2.439/48(0.5%) , 2.439/82(0.5%) , 0.846/65(0.4%) , 3.353/89(0.3%) , 3.353/41(0.3%)

Acetoacetate (library entry number =146)
Hit ratio(% of total spectral intensity for metabolite): 0% (0 of 2 peaks were found)
Peaks found: chem shift/row (% of total intensity)

Peaks not found: chem shift/row (% of total intensity)
2.283/65(59.5%) , 3.449/65(40.5%)

N-Acetyllysine (library entry number =147)
Hit ratio(% of total spectral intensity for metabolite): 0% (0 of 8 peaks were found)
Peaks found: chem shift/row (% of total intensity)

Peaks not found: chem shift/row (% of total intensity)
1.986/65(80.5%) , 3.738/49(4.4%) , 3.738/81(4.4%) , 3.738/65(3%) , 3.19/72(2.4%) , 3.19/58(2.4%) , 3.19/40(1.4%) , 3.19/90(1.4%)

Formic acid (library entry number =148)
Hit ratio(% of total spectral intensity for metabolite): 90% (1 of 1 peaks were found)
Peaks found: chem shift/row (% of total intensity)
8.46/65(100%)
Peaks not found: chem shift/row (% of total intensity)


Fumaric acid (library entry number =149)
Hit ratio(% of total spectral intensity for metabolite): 90% (1 of 1 peaks were found)
Peaks found: chem shift/row (% of total intensity)
6.526/65(100%)
Peaks not found: chem shift/row (% of total intensity)


Cysteamine (library entry number =150)
Hit ratio(% of total spectral intensity for metabolite): 56.88% (2 of 6 peaks were found)
Peaks found: chem shift/row (% of total intensity)
3.396/65(32.3%) , 3.041/65(24.6%)
Peaks not found: chem shift/row (% of total intensity)
3.396/48(12.2%) , 3.396/82(12.2%) , 3.041/48(9.3%) , 3.041/82(9.3%)

Isobutyric acid (library entry number =151)
Hit ratio(% of total spectral intensity for metabolite): 3.11% (1 of 7 peaks were found)
Peaks found: chem shift/row (% of total intensity)
2.384/65(3.1%)
Peaks not found: chem shift/row (% of total intensity)
1.064/56(45.6%) , 1.064/74(45.6%) , 2.384/47(2.1%) , 2.384/83(2.1%) , 2.384/29(0.7%) , 2.384/101(0.7%)

Succinic acid (library entry number =152)
Hit ratio(% of total spectral intensity for metabolite): 90% (1 of 1 peaks were found)
Peaks found: chem shift/row (% of total intensity)
2.409/65(100%)
Peaks not found: chem shift/row (% of total intensity)


Tartaric acid (library entry number =153)
Hit ratio(% of total spectral intensity for metabolite): 90% (1 of 1 peaks were found)
Peaks found: chem shift/row (% of total intensity)
4.331/65(100%)
Peaks not found: chem shift/row (% of total intensity)


Propionic acid (library entry number =154)
Hit ratio(% of total spectral intensity for metabolite): 91.37% (5 of 7 peaks were found)
Peaks found: chem shift/row (% of total intensity)
1.06/65(33.9%) , 1.06/45(14.4%) , 1.06/85(14.4%) , 2.187/55(14.3%) , 2.187/75(14.3%)
Peaks not found: chem shift/row (% of total intensity)
2.187/94(4.3%) , 2.187/36(4.3%)

Quinic acid (library entry number =155)
Hit ratio(% of total spectral intensity for metabolite): 8.62% (4 of 38 peaks were found)
Peaks found: chem shift/row (% of total intensity)
1.881/67.5(4.1%) , 1.881/62.5(4.1%) , 1.925/64(0.2%) , 1.925/66(0.2%)
Peaks not found: chem shift/row (% of total intensity)
4.028/71(5.7%) , 4.028/59(5.7%) , 1.881/34(4%) , 1.881/96(4%) , 4.028/84.5(3.8%) , 4.028/45(3.8%) , 4.028/33(3.4%) , 4.028/96.5(3.4%) , 4.153/70(3.2%) , 4.153/60(3.2%) , 3.559/73(3.1%) , 3.559/57(3.1%) , 2.057/50(2.8%) , 2.057/80(2.8%) , 3.559/48.5(2.6%) , 3.559/81.5(2.6%) , 2.067/81(2.5%) , 2.067/49(2.5%) , 2.067/85(2.4%) , 2.067/45(2.4%) , 2.067/72(2.1%) , 2.067/57.5(2.1%) , 2.067/92.5(2%) , 2.067/37.5(2%) , 1.966/54(1.8%) , 1.966/76(1.8%) , 1.966/46(1.7%) , 1.966/84(1.7%) , 2.057/41.5(1.7%) , 2.057/88.5(1.7%) , 4.153/51(1.5%) , 4.153/78(1.5%) , 1.966/37.5(1.4%) , 1.966/92(1.4%)

Shikimic acid (library entry number =156)
Hit ratio(% of total spectral intensity for metabolite): 9.56% (4 of 27 peaks were found)
Peaks found: chem shift/row (% of total intensity)
3.723/54(4.4%) , 3.723/76(4.4%) , 3.367/64(0.4%) , 1.925/64(0.3%)
Peaks not found: chem shift/row (% of total intensity)
6.449/65(9.5%) , 6.437/65(9.1%) , 3.992/72(7.1%) , 3.992/58(7.1%) , 3.992/51(4.8%) , 3.992/79(4.8%) , 3.708/76(4.4%) , 3.708/54(4.4%) , 3.992/36.5(3.9%) , 3.992/93.5(3.9%) , 2.768/49(3.1%) , 2.768/81(3.1%) , 2.768/35(2.7%) , 2.768/95(2.7%) , 2.197/100.5(2.7%) , 2.197/29.5(2.7%) , 2.197/75(2.7%) , 2.197/55(2.7%) , 2.197/80.5(2.3%) , 2.197/49.5(2.3%) , 2.197/95.5(2.3%) , 2.197/34.5(2.3%) , 3.708/65(0.1%)

3-Phosphoglyceric acid (library entry number =157)
Hit ratio(% of total spectral intensity for metabolite): 0% (0 of 4 peaks were found)
Peaks found: chem shift/row (% of total intensity)

Peaks not found: chem shift/row (% of total intensity)
4.2/60(26.1%) , 4.2/69.5(26.1%) , 4.2/77(23.9%) , 4.2/53(23.9%)

Xylitol (library entry number =158)
Hit ratio(% of total spectral intensity for metabolite): 10.84% (2 of 23 peaks were found)
Peaks found: chem shift/row (% of total intensity)
3.655/65(9.6%) , 3.714/65(1.2%)
Peaks not found: chem shift/row (% of total intensity)
3.655/59(8.7%) , 3.655/71(8.7%) , 3.73/44(8.3%) , 3.73/85.5(8.3%) , 3.73/74(7.2%) , 3.73/56(7.2%) , 3.655/41(7.1%) , 3.655/89(7.1%) , 3.816/56(6.2%) , 3.816/74(6.2%) , 3.816/65(3.7%) , 3.816/44.5(3%) , 3.816/85(3%) , 3.709/17(1.1%) , 3.709/112(1.1%) , 3.694/121.5(0.6%) , 3.694/8(0.6%) , 3.694/38(0.3%) , 3.694/91(0.3%) , 3.694/23(0.2%) , 3.694/106.5(0.2%)

Oxaloacetic acid (library entry number =159)
Hit ratio(% of total spectral intensity for metabolite): 90% (1 of 1 peaks were found)
Peaks found: chem shift/row (% of total intensity)
2.372/65(100%)
Peaks not found: chem shift/row (% of total intensity)


Cytidine 5-diphosphate (library entry number =160)
Hit ratio(% of total spectral intensity for metabolite): 0% (0 of 12 peaks were found)
Peaks found: chem shift/row (% of total intensity)

Peaks not found: chem shift/row (% of total intensity)
7.992/55(24.1%) , 7.992/75(24.1%) , 6.136/55(19%) , 6.136/75(19%) , 5.985/64(2.4%) , 5.985/66(2.4%) , 5.983/65.5(2.1%) , 5.983/64.5(2.1%) , 5.98/64(1.9%) , 5.98/66(1.9%) , 4.332/60.5(0.5%) , 4.332/69.5(0.5%)

Glycerol (library entry number =161)
Hit ratio(% of total spectral intensity for metabolite): 3.46% (1 of 33 peaks were found)
Peaks found: chem shift/row (% of total intensity)
3.787/65(3.5%)
Peaks not found: chem shift/row (% of total intensity)
3.567/58(10.1%) , 3.567/72(10.1%) , 3.66/86(9.9%) , 3.66/44(9.9%) , 3.567/88(9.1%) , 3.567/42(9.1%) , 3.66/56(8.6%) , 3.66/74(8.6%) , 3.787/53(1.5%) , 3.787/77(1.5%) , 3.578/57(1.5%) , 3.578/73(1.5%) , 3.787/49(1.5%) , 3.787/81(1.5%) , 3.554/57(1%) , 3.554/73(1%) , 3.613/14(0.9%) , 3.613/116(0.9%) , 3.787/58(0.8%) , 3.787/72(0.8%) , 3.787/92(0.7%) , 3.787/37(0.7%) , 3.628/12(0.6%) , 3.628/118(0.6%) , 3.578/87(0.6%) , 3.578/43(0.6%) , 3.66/50(0.6%) , 3.66/80(0.6%) , 3.613/103(0.6%) , 3.613/26.5(0.6%) , 3.554/87.5(0.3%) , 3.554/42(0.3%)

Nicotinamide adenine dinucleotide hydrate (NAD) (library entry number =162)
Hit ratio(% of total spectral intensity for metabolite): 21.13% (2 of 23 peaks were found)
Peaks found: chem shift/row (% of total intensity)
8.43/65(20.6%) , 8.267/65(0.5%)
Peaks not found: chem shift/row (% of total intensity)
8.175/65(29.3%) , 6.035/65(9.1%) , 6.047/65(7.4%) , 6.074/65(3.5%) , 6.066/65(3.4%) , 8.844/78(2.4%) , 8.844/52(2.4%) , 8.844/58(2.2%) , 8.844/72(2.2%) , 9.151/57(1.8%) , 9.151/73(1.8%) , 8.204/64.5(1.8%) , 8.204/83(1.4%) , 8.204/47(1.4%) , 9.342/62(1.4%) , 9.342/68(1.4%) , 9.151/76(1.4%) , 9.151/54(1.4%) , 9.342/60(1.2%) , 9.342/70(1.2%) , 8.505/65(0.6%)

Guanosine 5-triphosphate (library entry number =163)
Hit ratio(% of total spectral intensity for metabolite): 11.29% (1 of 4 peaks were found)
Peaks found: chem shift/row (% of total intensity)
8.146/65(11.3%)
Peaks not found: chem shift/row (% of total intensity)
5.944/65(41.3%) , 5.93/65(40.3%) , 8.135/65(7.1%)

Inosine-5'-monophosphate (library entry number =164)
Hit ratio(% of total spectral intensity for metabolite): 43.47% (2 of 4 peaks were found)
Peaks found: chem shift/row (% of total intensity)
8.539/65(29.7%) , 6.147/65(13.8%)
Peaks not found: chem shift/row (% of total intensity)
8.234/65(43.5%) , 6.154/65(13.1%)

Uridine 5-diphosphoglucose (library entry number =165)
Hit ratio(% of total spectral intensity for metabolite): 46.95% (11 of 35 peaks were found)
Peaks found: chem shift/row (% of total intensity)
7.953/75(17.7%) , 7.953/55(17.7%) , 3.787/65(3.8%) , 3.473/65(2.6%) , 3.792/55(1%) , 3.792/75(1%) , 3.546/48(0.7%) , 3.546/82(0.7%) , 3.546/48(0.7%) , 3.546/56(0.6%) , 3.546/73(0.6%)
Peaks not found: chem shift/row (% of total intensity)
5.985/75(13.3%) , 5.985/55(13.3%) , 3.787/41(3%) , 3.787/89(3%) , 3.473/89(2.1%) , 3.473/40.5(2.1%) , 5.995/65(1.9%) , 3.87/46(1.2%) , 3.87/83(1.2%) , 5.6/60.5(1.2%) , 5.6/69.5(1.2%) , 5.614/60.5(1.2%) , 5.614/69.5(1.2%) , 5.995/55(1%) , 5.995/75(1%) , 5.985/64.5(0.7%) , 3.552/56.5(0.7%) , 3.552/73.5(0.7%) , 3.552/48(0.7%) , 3.552/81.5(0.7%) , 3.792/42.5(0.3%) , 3.792/87.5(0.3%) , 3.87/51.5(0.3%) , 3.87/78.5(0.3%)

Homocysteine (library entry number =166)
Hit ratio(% of total spectral intensity for metabolite): 24.54% (21 of 102 peaks were found)
Peaks found: chem shift/row (% of total intensity)
2.648/65(3.6%) , 2.648/65(3.6%) , 2.134/56(2.8%) , 2.134/74(2.8%) , 2.648/65(1.8%) , 2.659/65(1.1%) , 2.164/57(0.8%) , 2.164/73(0.8%) , 2.648/47.5(0.8%) , 2.648/82.5(0.8%) , 2.134/19(0.7%) , 2.134/110.5(0.7%) , 2.176/65(0.7%) , 2.169/36(0.6%) , 2.169/94(0.6%) , 2.152/64(0.5%) , 2.648/85(0.4%) , 2.648/45(0.4%) , 2.659/80.5(0.4%) , 2.169/56(0.3%) , 2.169/73.5(0.3%)
Peaks not found: chem shift/row (% of total intensity)
3.885/49(6.4%) , 3.885/81(6.4%) , 3.885/65(4.5%) , 2.695/65(4.3%) , 2.671/57(3.2%) , 2.671/73(3.2%) , 2.671/34.5(3.1%) , 2.671/95.5(3.1%) , 2.682/65(1.9%) , 2.189/73(1.3%) , 2.189/57(1.3%) , 2.695/101(1.3%) , 2.695/28.5(1.3%) , 2.648/28.5(1.3%) , 2.648/101.5(1.3%) , 2.648/28.5(1.1%) , 2.648/101.5(1.1%) , 2.695/84.5(1%) , 2.695/45.5(1%) , 2.189/95(1%) , 2.189/35(1%) , 2.707/65(0.9%) , 2.189/20(0.8%) , 2.189/110(0.8%) , 2.141/55(0.8%) , 2.141/75(0.8%) , 2.648/101(0.8%) , 2.648/28.5(0.8%) , 2.134/37.5(0.7%) , 2.134/92(0.7%) , 2.205/55(0.7%) , 2.205/75(0.7%) , 2.141/37(0.6%) , 2.141/93(0.6%) , 2.113/55.5(0.6%) , 2.113/74.5(0.6%) , 2.205/39(0.5%) , 2.205/38(0.5%) , 2.205/90.5(0.5%) , 2.164/34.5(0.5%) , 2.164/95.5(0.5%) , 2.671/111.5(0.5%) , 2.671/17.5(0.5%) , 2.635/64(0.5%) , 2.635/66(0.5%) , 2.164/113.5(0.5%) , 2.164/17(0.5%) , 2.648/48(0.4%) , 2.648/82(0.4%) , 2.198/65(0.4%) , 2.151/86(0.4%) , 2.151/43.5(0.4%) , 2.659/49.5(0.4%) , 2.151/64(0.3%) , 2.145/55.5(0.3%) , 2.145/74.5(0.3%) , 2.151/26.5(0.3%) , 2.151/103.5(0.3%) , 2.145/93.5(0.3%) , 2.145/36(0.3%) , 2.152/26.5(0.3%) , 2.152/102(0.3%) , 2.152/103.5(0.3%) , 0.883/57(0.3%) , 0.883/72.5(0.3%) , 2.152/85.5(0.2%) , 2.152/44.5(0.2%) , 2.167/26.5(0.2%) , 2.167/103.5(0.2%) , 2.659/33.5(0.2%) , 2.659/96.5(0.2%) , 2.167/25(0.2%) , 2.104/65(0.2%) , 2.113/37(0.2%) , 2.113/91(0.2%) , 2.198/48(0.1%) , 2.198/81.5(0.1%) , 2.167/60(0.1%) , 2.167/42.5(0.1%) , 2.167/87(0.1%) , 2.635/45.5(0.1%)

Phosphoethanolamine (library entry number =167)
Hit ratio(% of total spectral intensity for metabolite): 50.49% (6 of 10 peaks were found)
Peaks found: chem shift/row (% of total intensity)
3.98/78(8.9%) , 3.98/52(8.9%) , 3.991/52(8.5%) , 3.991/78(8.5%) , 3.98/64.5(7.9%) , 3.991/64.5(7.7%)
Peaks not found: chem shift/row (% of total intensity)
3.227/76.5(14.8%) , 3.227/53.5(14.8%) , 3.227/60(10%) , 3.227/70(10%)

Spermidine (library entry number =168)
Hit ratio(% of total spectral intensity for metabolite): 16.8% (2 of 14 peaks were found)
Peaks found: chem shift/row (% of total intensity)
3.063/65(10.5%) , 2.125/65(6.3%)
Peaks not found: chem shift/row (% of total intensity)
3.116/85(13.5%) , 3.116/45(13.5%) , 3.141/85(11.8%) , 3.141/45(11.8%) , 3.063/83.5(7.9%) , 3.063/46.5(7.9%) , 3.116/65(6.9%) , 3.141/65(3%) , 3.091/45(2.9%) , 3.091/84.5(2.9%) , 2.125/25(0.5%) , 2.125/104.5(0.5%)

Guanosine 5-diphosphate (library entry number =169)
Hit ratio(% of total spectral intensity for metabolite): 0% (0 of 3 peaks were found)
Peaks found: chem shift/row (% of total intensity)

Peaks not found: chem shift/row (% of total intensity)
5.933/65(43%) , 5.945/65(36.7%) , 8.136/65(20.3%)

Porphobilinogen (library entry number =170)
Hit ratio(% of total spectral intensity for metabolite): 60.32% (2 of 8 peaks were found)
Peaks found: chem shift/row (% of total intensity)
3.413/65(40.6%) , 4.159/65(19.7%)
Peaks not found: chem shift/row (% of total intensity)
2.401/45.5(10.2%) , 2.401/84.5(10.2%) , 2.401/64.5(6.4%) , 2.66/85(5.2%) , 2.66/45(5.2%) , 2.66/65(2.5%)

Uridine-5-diphospho-N-acetylglucosamine (library entry number =171)
Hit ratio(% of total spectral intensity for metabolite): 89.67% (5 of 13 peaks were found)
Peaks found: chem shift/row (% of total intensity)
2.085/65(51.5%) , 7.953/55(11%) , 7.953/75(11%) , 5.976/55(8%) , 5.976/75(8%)
Peaks not found: chem shift/row (% of total intensity)
3.561/65(1.7%) , 3.816/65(1.5%) , 5.976/65(1.3%) , 5.989/65(1.2%) , 3.816/41(1.2%) , 3.816/89(1.2%) , 3.561/89.5(1.1%) , 3.561/40.5(1.1%)

Galactose-1-phosphate (library entry number =172)
Hit ratio(% of total spectral intensity for metabolite): 14.57% (5 of 13 peaks were found)
Peaks found: chem shift/row (% of total intensity)
4.004/69(6.4%) , 4.004/61(6.4%) , 4.171/51(0.7%) , 4.171/78.5(0.7%) , 4.171/65(0.2%)
Peaks not found: chem shift/row (% of total intensity)
3.917/82(13.8%) , 3.917/48(13.8%) , 3.917/56(11.7%) , 3.917/74(11.7%) , 5.493/60(8.7%) , 5.493/70(8.7%) , 5.508/60(8.5%) , 5.508/70(8.5%)

Glucosamine-6-phosphate (library entry number =173)
Hit ratio(% of total spectral intensity for metabolite): 65.39% (17 of 29 peaks were found)
Peaks found: chem shift/row (% of total intensity)
3.883/65(8.1%) , 3.655/65(7%) , 3.632/65(6.4%) , 3.598/77(4.5%) , 3.598/53(4.5%) , 2.972/51.5(3.8%) , 2.972/78(3.8%) , 2.972/51.5(3.8%) , 2.972/78(3.8%) , 4.004/61(3.3%) , 4.004/69(3.3%) , 3.284/74(2.9%) , 3.284/56(2.9%) , 3.632/41(2.8%) , 3.632/88.5(2.8%) , 2.954/51.5(1.7%) , 3.367/65(0.2%)
Peaks not found: chem shift/row (% of total intensity)
3.883/40(5.4%) , 3.883/90(5.4%) , 5.435/60(4.3%) , 5.435/70(4.3%) , 3.655/89.5(3.2%) , 3.655/40.5(3.2%) , 3.284/46.5(2.8%) , 3.284/83(2.8%) , 2.954/78(1.7%) , 4.026/70(1.1%) , 4.069/55(0.3%) , 4.069/75(0.3%)

N-Acetylglucosamine (library entry number =174)
Hit ratio(% of total spectral intensity for metabolite): 94.16% (5 of 9 peaks were found)
Peaks found: chem shift/row (% of total intensity)
2.061/65(85.5%) , 3.501/65(2.8%) , 3.778/65(2.4%) , 3.501/89(1.8%) , 3.501/41(1.8%)
Peaks not found: chem shift/row (% of total intensity)
3.778/40(1.9%) , 3.778/90(1.9%) , 3.799/56(1%) , 3.799/74(1%)

N-acetylglucosamine-1-phosphate (library entry number =175)
Hit ratio(% of total spectral intensity for metabolite): 12.24% (6 of 11 peaks were found)
Peaks found: chem shift/row (% of total intensity)
3.809/65(3.3%) , 3.501/65(2.9%) , 3.501/89(1.9%) , 3.501/41(1.9%) , 3.792/56(1.1%) , 3.792/74(1.1%)
Peaks not found: chem shift/row (% of total intensity)
2.069/65(81.8%) , 3.809/40(2%) , 3.809/90(2%) , 3.792/42.5(1%) , 3.792/87.5(1%)

Acetoin (library entry number =176)
Hit ratio(% of total spectral intensity for metabolite): 0% (0 of 3 peaks were found)
Peaks found: chem shift/row (% of total intensity)

Peaks not found: chem shift/row (% of total intensity)
2.229/65(65.3%) , 1.374/65(17.4%) , 1.389/65(17.3%)

2-hydroxybutyric acid (library entry number =177)
Hit ratio(% of total spectral intensity for metabolite): 43.97% (3 of 21 peaks were found)
Peaks found: chem shift/row (% of total intensity)
0.898/65(39.5%) , 4.004/51(2.2%) , 4.004/79(2.2%)
Peaks not found: chem shift/row (% of total intensity)
0.898/46(17.4%) , 0.898/84(17.4%) , 1.655/64.5(2.1%) , 1.655/65.5(2.1%) , 4.004/63(2%) , 4.004/67(2%) , 1.655/83(1.6%) , 1.655/47(1.6%) , 1.745/69(1.3%) , 1.745/61(1.3%) , 1.745/50(1.1%) , 1.745/80(1.1%) , 1.655/101.5(0.9%) , 1.655/28.5(0.9%) , 1.745/31.5(0.8%) , 1.745/98(0.8%) , 1.745/42.5(0.8%) , 1.745/87.5(0.8%)

3-aminoisobutyric acid (library entry number =178)
Hit ratio(% of total spectral intensity for metabolite): 0.97% (2 of 29 peaks were found)
Peaks found: chem shift/row (% of total intensity)
3.063/64.5(0.5%) , 3.139/64(0.5%)
Peaks not found: chem shift/row (% of total intensity)
1.196/56(31.1%) , 1.196/74(31.1%) , 3.039/74(3%) , 3.039/56(3%) , 3.113/70.5(2.9%) , 3.113/59.5(2.9%) , 3.039/88(2.9%) , 3.039/42(2.9%) , 3.113/92(2.7%) , 3.113/38(2.7%) , 2.61/58(1.6%) , 2.61/72(1.6%) , 2.61/91(1.2%) , 2.61/39(1.2%) , 3.02/65(1.1%) , 3.091/65(1.1%) , 2.61/78(1%) , 2.61/52(1%) , 3.074/42.5(0.7%) , 3.074/87.5(0.7%) , 3.076/25(0.5%) , 3.076/104.5(0.5%) , 3.076/43(0.5%) , 3.074/119.5(0.4%) , 3.074/10(0.4%) , 3.074/25.5(0.3%) , 3.074/104.5(0.3%)

Homoserine (library entry number =179)
Hit ratio(% of total spectral intensity for metabolite): 13.16% (15 of 73 peaks were found)
Peaks found: chem shift/row (% of total intensity)
3.809/65(2.9%) , 3.778/65(1.9%) , 2.165/37(1.3%) , 2.165/93(1.3%) , 2.165/59(1.3%) , 2.165/71(1.3%) , 3.778/50(0.5%) , 3.778/80(0.5%) , 2.046/55(0.4%) , 2.046/74(0.4%) , 3.822/67.5(0.3%) , 3.822/62.5(0.3%) , 3.778/76(0.3%) , 3.778/54(0.3%) , 3.809/86.5(0.1%)
Peaks not found: chem shift/row (% of total intensity)
3.862/61.5(8.5%) , 3.862/68.5(8.5%) , 3.862/49(8%) , 3.862/81(8%) , 3.79/59.5(4%) , 3.79/70.5(4%) , 3.79/56(3.4%) , 3.79/74(3.4%) , 3.79/85.5(3%) , 3.79/44.5(3%) , 2.029/57(2.1%) , 2.029/73(2.1%) , 2.029/37.5(1.8%) , 2.029/92.5(1.8%) , 2.165/55(1.3%) , 2.165/75(1.3%) , 3.809/79.5(1.2%) , 3.809/50.5(1.2%) , 3.79/30(1%) , 3.79/99.5(1%) , 3.801/56(0.9%) , 3.801/74(0.9%) , 2.165/22.5(0.9%) , 2.165/107(0.9%) , 2.029/20.5(0.8%) , 2.029/108.5(0.8%) , 3.779/59.5(0.8%) , 3.779/70.5(0.8%) , 3.801/87.5(0.6%) , 3.801/42.5(0.6%) , 3.801/78(0.6%) , 3.801/52(0.6%) , 2.15/58.5(0.6%) , 2.15/71(0.6%) , 3.79/14.5(0.6%) , 3.79/115(0.6%) , 3.779/74.5(0.6%) , 3.779/55.5(0.6%) , 3.801/63(0.4%) , 3.801/67(0.4%) , 3.818/68(0.4%) , 3.818/61.5(0.4%) , 3.779/89.5(0.4%) , 3.779/40.5(0.4%) , 3.809/95(0.3%) , 3.809/34.5(0.3%) , 3.809/73(0.2%) , 3.809/56.5(0.2%) , 3.778/34(0.2%) , 3.778/96(0.2%) , 3.822/45.5(0.2%) , 3.822/84.5(0.2%) , 3.778/41.5(0.2%) , 3.778/90.5(0.2%) , 3.818/84.5(0.1%) , 3.818/45.5(0.1%) , 3.779/96.5(0.1%) , 3.779/33.5(0.1%)

3-aminobutyric acid (library entry number =180)
Hit ratio(% of total spectral intensity for metabolite): 10.31% (5 of 24 peaks were found)
Peaks found: chem shift/row (% of total intensity)
3.624/56(4.1%) , 3.624/74(4.1%) , 2.516/65(0.7%) , 2.478/65(0.7%) , 2.468/65(0.7%)
Peaks not found: chem shift/row (% of total intensity)
1.325/74(24.9%) , 1.325/56(24.9%) , 2.498/55(8%) , 2.498/75(8%) , 2.499/55(7.8%) , 2.499/75(7.8%) , 3.624/39(2.1%) , 3.624/91(2.1%) , 2.527/65(0.7%) , 2.499/29.5(0.4%) , 2.499/100.5(0.4%) , 2.498/29.5(0.4%) , 2.498/100.5(0.4%) , 3.624/107.5(0.3%) , 3.624/22(0.3%) , 2.498/117.5(0.3%) , 2.498/12(0.3%) , 2.499/117.5(0.3%) , 2.499/12(0.3%)

Taurine (library entry number =181)
Hit ratio(% of total spectral intensity for metabolite): 100% (6 of 6 peaks were found)
Peaks found: chem shift/row (% of total intensity)
3.426/65(25.2%) , 3.269/65(19.1%) , 3.426/48(16%) , 3.426/82(16%) , 3.269/48(11.8%) , 3.269/82(11.8%)
Peaks not found: chem shift/row (% of total intensity)


Uridine 5-diphosphate (library entry number =182)
Hit ratio(% of total spectral intensity for metabolite): 53.57% (4 of 10 peaks were found)
Peaks found: chem shift/row (% of total intensity)
5.976/55(18.7%) , 5.976/75(18.7%) , 5.976/55.5(8.1%) , 5.976/74.5(8.1%)
Peaks not found: chem shift/row (% of total intensity)
7.997/75(20%) , 7.997/55(20%) , 5.976/65(2.9%) , 5.976/64.5(2.1%) , 8.114/54.5(0.6%) , 8.114/75(0.6%)

Uridine 5-triphosphate (library entry number =183)
Hit ratio(% of total spectral intensity for metabolite): 0% (0 of 8 peaks were found)
Peaks found: chem shift/row (% of total intensity)

Peaks not found: chem shift/row (% of total intensity)
7.982/55(23.9%) , 7.982/75(23.9%) , 5.985/55(23.3%) , 5.985/75(23.3%) , 6/64.5(3.2%) , 5.985/64.5(0.8%) , 4.419/58.5(0.8%) , 4.419/71(0.8%)

Uridine-5-diphosphoglucuronic acid (library entry number =184)
Hit ratio(% of total spectral intensity for metabolite): 32.61% (5 of 36 peaks were found)
Peaks found: chem shift/row (% of total intensity)
7.953/55(14.1%) , 7.953/75(14.1%) , 3.797/65(3.5%) , 3.51/75.5(0.4%) , 3.51/54(0.4%)
Peaks not found: chem shift/row (% of total intensity)
5.988/75(11.4%) , 5.988/55(11.4%) , 3.521/65(5.1%) , 4.146/78(4.4%) , 4.146/52(4.4%) , 3.797/89(2.9%) , 3.797/41(2.9%) , 3.521/40(2.8%) , 3.521/90(2.8%) , 5.619/69(1.8%) , 5.619/61(1.8%) , 5.634/69(1.8%) , 5.634/61(1.8%) , 3.59/48(0.9%) , 3.59/82(0.9%) , 3.598/82(0.9%) , 3.598/48(0.9%) , 6.001/65(0.9%) , 3.59/57(0.8%) , 3.59/73(0.8%) , 3.598/57(0.8%) , 3.598/73(0.8%) , 4.379/59.5(0.7%) , 4.379/70.5(0.7%) , 6.001/55(0.6%) , 6.001/75(0.6%) , 3.531/53(0.5%) , 3.531/77(0.5%) , 5.988/63.5(0.2%) , 5.988/66.5(0.2%) , 3.531/65(0.2%)

Nicotinamide mononucleotide (NMN) (library entry number =185)
Hit ratio(% of total spectral intensity for metabolite): 0.86% (2 of 40 peaks were found)
Peaks found: chem shift/row (% of total intensity)
4.031/49.5(0.4%) , 4.031/80.5(0.4%)
Peaks not found: chem shift/row (% of total intensity)
9.006/78(7.9%) , 9.006/52(7.9%) , 9.006/57(7.7%) , 9.006/73(7.7%) , 8.323/66(5.1%) , 8.323/64(5.1%) , 6.196/65(4.7%) , 9.347/57(4.6%) , 9.347/73(4.6%) , 6.208/65(4.2%) , 8.323/47(3.9%) , 8.323/83(3.9%) , 9.347/76(3.4%) , 9.347/54(3.4%) , 9.347/60(3.3%) , 9.347/70(3.3%) , 9.588/64(3%) , 9.588/66(3%) , 9.588/60(2.2%) , 9.588/70(2.2%) , 8.259/54(0.6%) , 8.259/75(0.6%) , 7.605/48(0.5%) , 7.605/81.5(0.5%) , 4.211/49.5(0.5%) , 4.211/80(0.5%) , 4.215/49(0.5%) , 4.215/80.5(0.5%) , 7.605/61(0.5%) , 7.605/68(0.5%) , 8.259/58(0.4%) , 8.259/72(0.4%) , 4.223/50(0.4%) , 4.223/80(0.4%) , 4.047/49(0.4%) , 4.047/80.5(0.4%) , 4.042/49.5(0.4%) , 4.042/80.5(0.4%)

Glycerophosphorylcholine (library entry number =186)
Hit ratio(% of total spectral intensity for metabolite): 90% (1 of 1 peaks were found)
Peaks found: chem shift/row (% of total intensity)
3.233/65(100%)
Peaks not found: chem shift/row (% of total intensity)


Carnosine (beta-alanyl_L-histidine) (library entry number =187)
Hit ratio(% of total spectral intensity for metabolite): 39.92% (11 of 55 peaks were found)
Peaks found: chem shift/row (% of total intensity)
3.233/65(15.2%) , 8.249/65(11.7%) , 3.225/65(7.8%) , 3.255/65(1.3%) , 3.367/65(0.8%) , 2.669/86(0.7%) , 2.669/85(0.5%) , 2.669/44.5(0.5%) , 2.686/54(0.5%) , 2.686/76(0.5%) , 2.647/86(0.4%)
Peaks not found: chem shift/row (% of total intensity)
3.233/48(7.1%) , 3.233/82(7.1%) , 3.225/47(4.1%) , 3.225/83(4.1%) , 2.689/56(3.1%) , 2.689/74(3.1%) , 7.112/65(2.7%) , 7.112/62(2.2%) , 7.112/68(2.2%) , 3.114/45.5(1.9%) , 3.114/84.5(1.9%) , 3.119/45.5(1.9%) , 3.119/84.5(1.9%) , 2.689/38.5(1.8%) , 2.689/91.5(1.8%) , 2.708/44(0.8%) , 2.708/85.5(0.8%) , 2.669/43(0.7%) , 2.689/115.5(0.7%) , 2.689/14(0.7%) , 3.233/29.5(0.6%) , 3.233/100.5(0.6%) , 2.708/62(0.5%) , 2.708/68(0.5%) , 2.718/44.5(0.5%) , 2.718/85.5(0.5%) , 2.718/62(0.5%) , 2.718/68(0.5%) , 2.655/43(0.5%) , 2.686/45.5(0.4%) , 2.686/84.5(0.4%) , 2.669/61.5(0.4%) , 2.669/68.5(0.4%) , 2.647/43(0.4%) , 2.689/31.5(0.3%) , 2.689/97.5(0.3%) , 2.647/61(0.3%) , 2.647/69(0.3%) , 2.669/60.5(0.3%) , 2.669/69.5(0.3%) , 3.233/12.5(0.2%) , 3.233/117(0.2%) , 2.655/61.5(0.2%) , 2.655/68.5(0.2%)

Sucrose-6-phosphate (library entry number =188)
Hit ratio(% of total spectral intensity for metabolite): 46.74% (5 of 24 peaks were found)
Peaks found: chem shift/row (% of total intensity)
3.767/65(29.5%) , 3.809/65(7.9%) , 3.396/65(5.8%) , 3.792/55(1.8%) , 3.792/75(1.8%)
Peaks not found: chem shift/row (% of total intensity)
3.809/89(6.4%) , 3.809/41(6.4%) , 3.396/40(4%) , 3.396/90(4%) , 5.42/60(4%) , 5.42/70(4%) , 3.558/82(3.3%) , 3.558/48(3.3%) , 3.558/73.5(3.1%) , 3.558/56.5(3.1%) , 3.881/52(1.8%) , 3.881/78(1.8%) , 3.792/42(1.7%) , 3.792/88(1.7%) , 3.881/46(1.5%) , 3.881/84(1.5%) , 3.558/52(0.8%) , 3.558/78(0.8%) , 3.792/65(0.3%)

Uridine-5-diphosphogalactose (library entry number =189)
Hit ratio(% of total spectral intensity for metabolite): 42.78% (12 of 53 peaks were found)
Peaks found: chem shift/row (% of total intensity)
7.953/55(18.6%) , 7.953/75(18.6%) , 3.75/65(1.7%) , 3.736/57(0.7%) , 3.736/72.5(0.7%) , 3.736/56.5(0.5%) , 3.736/73.5(0.5%) , 3.736/72(0.5%) , 3.786/46(0.2%) , 3.786/83.5(0.2%) , 3.728/65(0.2%) , 3.736/43.5(0.2%)
Peaks not found: chem shift/row (% of total intensity)
5.985/55(15.3%) , 5.985/75(15.3%) , 3.924/82(1.7%) , 3.924/48(1.7%) , 5.652/70(1.6%) , 5.652/60(1.6%) , 3.924/56(1.5%) , 3.924/74(1.5%) , 5.637/60.5(1.5%) , 5.637/69.5(1.5%) , 4.041/65(1.2%) , 4.381/60.5(0.8%) , 4.381/69.5(0.8%) , 5.985/64.5(0.6%) , 3.75/81(0.6%) , 3.75/48.5(0.6%) , 3.815/83(0.6%) , 3.815/47(0.6%) , 4.381/65(0.5%) , 3.822/82.5(0.5%) , 3.822/47(0.5%) , 3.815/73(0.5%) , 3.815/56.5(0.5%) , 3.822/56.5(0.5%) , 3.822/73(0.5%) , 3.768/59(0.4%) , 3.768/71(0.4%) , 3.736/85.5(0.3%) , 3.736/44.5(0.3%) , 3.76/55(0.3%) , 3.76/75(0.3%) , 3.75/35(0.3%) , 3.75/94.5(0.3%) , 3.768/40(0.2%) , 3.768/89.5(0.2%) , 3.76/83(0.2%) , 3.778/51.5(0.2%) , 3.778/78.5(0.2%) , 3.76/65(0.2%) , 3.76/44.5(0.2%) , 3.736/85(0.2%)

N-Acetylaspartylglutamate (NAAG) (library entry number =190)
Hit ratio(% of total spectral intensity for metabolite): 77.48% (4 of 13 peaks were found)
Peaks found: chem shift/row (% of total intensity)
2.061/65(68.2%) , 1.925/65(3.8%) , 2.538/85(2.8%) , 2.538/45(2.8%)
Peaks not found: chem shift/row (% of total intensity)
2.207/65(3.7%) , 2.524/45(2.9%) , 2.524/85(2.9%) , 2.742/85(2.3%) , 2.742/44.5(2.3%) , 2.752/85.5(2.2%) , 2.752/44(2.2%) , 2.207/86(2%) , 2.207/44(2%)

Uridine 5-monophosphate (library entry number =191)
Hit ratio(% of total spectral intensity for metabolite): 0% (0 of 8 peaks were found)
Peaks found: chem shift/row (% of total intensity)

Peaks not found: chem shift/row (% of total intensity)
8.107/55(26.4%) , 8.107/75(26.4%) , 5.991/75(20.1%) , 5.991/55(20.1%) , 6.006/65(3.2%) , 5.991/64.5(2.6%) , 6.006/55(0.6%) , 6.006/75(0.6%)

Cytidine 5-triphosphate (library entry number =192)
Hit ratio(% of total spectral intensity for metabolite): 0% (0 of 26 peaks were found)
Peaks found: chem shift/row (% of total intensity)

Peaks not found: chem shift/row (% of total intensity)
7.984/55(20.6%) , 7.984/75(20.6%) , 6.15/75(15.5%) , 6.15/55(15.5%) , 6.007/59(2.3%) , 6.007/71(2.3%) , 4.275/65(2%) , 6.011/64(1.8%) , 6.011/66(1.8%) , 6.002/66(1.8%) , 6.002/64(1.8%) , 4.28/64.5(1.5%) , 7.998/55.5(1.3%) , 7.998/74.5(1.3%) , 6.011/70(1.1%) , 6.011/60(1.1%) , 6.002/60(1.1%) , 6.002/70(1.1%) , 6.135/55.5(1%) , 6.135/74.5(1%) , 6.135/55(1%) , 6.135/74.5(1%) , 4.351/58.5(0.6%) , 4.351/71.5(0.6%) , 4.341/59(0.2%) , 4.341/70.5(0.2%)

N-Acetylneuraminic acid (library entry number =193)
Hit ratio(% of total spectral intensity for metabolite): 73.89% (10 of 27 peaks were found)
Peaks found: chem shift/row (% of total intensity)
2.061/65(59.8%) , 3.624/58(2%) , 3.624/72(2%) , 3.85/53(1.9%) , 3.85/77(1.9%) , 3.991/51.5(1.8%) , 3.991/78.5(1.8%) , 3.767/65(1.4%) , 3.767/49(0.7%) , 3.767/81(0.7%)
Peaks not found: chem shift/row (% of total intensity)
2.046/65(5.9%) , 3.624/42(1.8%) , 3.624/88(1.8%) , 1.83/65(1.7%) , 2.238/65(1.7%) , 3.85/46(1.5%) , 3.85/84(1.5%) , 2.222/55(1.3%) , 2.222/75(1.3%) , 1.83/96(1.1%) , 1.83/34(1.1%) , 2.222/88(1%) , 2.222/42(1%) , 3.767/58.5(0.9%) , 3.767/71.5(0.9%) , 3.767/88(0.7%) , 3.767/42(0.7%)

Riboflavin 5-adenosine diphosphate (Flavin adenine dinucleotide) (library entry number =194)
Hit ratio(% of total spectral intensity for metabolite): 22.16% (7 of 13 peaks were found)
Peaks found: chem shift/row (% of total intensity)
2.409/65(4.9%) , 2.409/65(3.8%) , 2.372/65(3.2%) , 2.372/65(3%) , 2.372/65(2.7%) , 2.342/65(2.5%) , 2.384/65(2.1%)
Peaks not found: chem shift/row (% of total intensity)
7.869/65(42.2%) , 8.309/65(12.4%) , 5.838/65(7.1%) , 5.849/65(6.3%) , 2.398/65(5.5%) , 2.33/65(4.4%)

Hydroxyglutaric acid (library entry number =195)
Hit ratio(% of total spectral intensity for metabolite): 5.11% (2 of 84 peaks were found)
Peaks found: chem shift/row (% of total intensity)
2.301/65(3.3%) , 2.301/65(1.8%)
Peaks not found: chem shift/row (% of total intensity)
2.236/65(5.7%) , 4.029/69(3.5%) , 4.029/61(3.5%) , 4.029/80(3.2%) , 4.029/50(3.2%) , 2.236/90(2.6%) , 2.236/40(2.6%) , 2.236/26(2.1%) , 2.236/104(2.1%) , 2.301/40.5(1.9%) , 2.301/89(1.9%) , 2.261/46(1.8%) , 2.261/83(1.8%) , 2.271/82.5(1.7%) , 2.271/47.5(1.7%) , 2.266/27(1.7%) , 2.266/103(1.7%) , 1.999/65(1.5%) , 1.84/77.5(1.5%) , 1.84/52(1.5%) , 2.301/105(1.5%) , 2.301/24(1.5%) , 2.301/78.5(1.4%) , 2.301/50.5(1.4%) , 1.999/46.5(1.3%) , 1.999/83.5(1.3%) , 2.266/62(1.2%) , 2.266/67.5(1.2%) , 2.236/51.5(1.2%) , 2.236/77.5(1.2%) , 2.222/44.5(1.2%) , 2.222/85(1.2%) , 1.999/30.5(1.1%) , 1.999/98.5(1.1%) , 1.999/109(1%) , 1.999/21(1%) , 1.84/112.5(1%) , 1.84/17(1%) , 2.31/44.5(1%) , 2.31/85.5(1%) , 1.999/56.5(1%) , 1.999/73.5(1%) , 2.28/85(1%) , 2.28/45(1%) , 2.279/85(1%) , 2.279/45(1%) , 1.84/36.5(1%) , 1.84/94(1%) , 1.84/58(1%) , 1.84/71.5(1%) , 2.253/85(0.9%) , 2.253/44.5(0.9%) , 2.253/85(0.8%) , 2.253/44.5(0.8%) , 2.31/67(0.7%) , 2.31/63.5(0.7%) , 2.31/64.5(0.7%) , 1.84/65(0.6%) , 2.222/60.5(0.6%) , 2.222/69(0.6%) , 2.266/46.5(0.6%) , 2.266/83(0.6%) , 1.84/86.5(0.5%) , 1.84/43(0.5%) , 2.253/65(0.5%) , 2.261/62(0.4%) , 2.261/67.5(0.4%) , 2.261/7.5(0.4%) , 2.261/122(0.4%) , 2.253/65(0.4%) , 2.271/103(0.3%) , 2.271/26.5(0.3%) , 2.261/27(0.3%) , 2.261/102(0.3%) , 2.271/120.5(0.2%) , 2.271/9(0.2%) , 2.301/41.5(0.2%) , 2.301/89.5(0.2%) , 2.271/61.5(0.1%) , 2.271/67.5(0.1%) , 2.301/51.5(0.1%) , 2.301/78(0.1%)

Valeric acid (library entry number =196)
Hit ratio(% of total spectral intensity for metabolite): 27.52% (1 of 18 peaks were found)
Peaks found: chem shift/row (% of total intensity)
0.898/65(27.5%)
Peaks not found: chem shift/row (% of total intensity)
0.898/46(12.5%) , 0.898/84(12.5%) , 2.187/65(9.1%) , 2.187/46(6.4%) , 2.187/84(6.4%) , 1.53/64(4.1%) , 1.53/66(4.1%) , 1.305/74(2.4%) , 1.305/56(2.4%) , 1.53/84(2.3%) , 1.53/46(2.3%) , 1.305/94(1.9%) , 1.305/36(1.9%) , 1.53/27(1.4%) , 1.53/103(1.4%) , 1.305/113(0.6%) , 1.305/17(0.6%)

Isovaleric acid (library entry number =197)
Hit ratio(% of total spectral intensity for metabolite): 18.94% (2 of 7 peaks were found)
Peaks found: chem shift/row (% of total intensity)
2.059/55.5(9.5%) , 2.059/74.5(9.5%)
Peaks not found: chem shift/row (% of total intensity)
0.914/73(39.5%) , 0.914/57(39.5%) , 1.956/65(0.9%) , 1.956/47(0.6%) , 1.956/83(0.6%)

Methyl isobutyric acid (library entry number =198)
Hit ratio(% of total spectral intensity for metabolite): 67.86% (2 of 8 peaks were found)
Peaks found: chem shift/row (% of total intensity)
1.148/56(33.9%) , 1.148/74(33.9%)
Peaks not found: chem shift/row (% of total intensity)
3.702/65(27.6%) , 2.641/65(1.5%) , 2.641/47(1.1%) , 2.641/83(1.1%) , 2.641/101(0.4%) , 2.641/29(0.4%)

2-methylbutyric acid (library entry number =199)
Hit ratio(% of total spectral intensity for metabolite): 0% (0 of 22 peaks were found)
Peaks found: chem shift/row (% of total intensity)

Peaks not found: chem shift/row (% of total intensity)
1.052/56(23.5%) , 1.052/74(23.5%) , 0.86/65(18.7%) , 0.86/46(8.3%) , 0.86/84(8.3%) , 1.388/65(1.8%) , 1.496/82(1.5%) , 1.496/48(1.5%) , 1.388/82.5(1.3%) , 1.388/47.5(1.3%) , 1.496/67(1.2%) , 1.496/63(1.2%) , 1.496/102(0.9%) , 1.496/28(0.9%) , 2.21/76(0.8%) , 2.21/54(0.8%) , 2.21/72(0.8%) , 2.21/58(0.8%) , 1.388/100(0.8%) , 1.388/30(0.8%) , 2.21/92(0.6%) , 2.21/38(0.6%)

Taurocholic acid (library entry number =200)
Hit ratio(% of total spectral intensity for metabolite): 0% (0 of 9 peaks were found)
Peaks found: chem shift/row (% of total intensity)

Peaks not found: chem shift/row (% of total intensity)
0.924/65(37%) , 0.724/65(32.7%) , 3.085/64.5(14.9%) , 3.085/47(5.3%) , 3.085/83(5.3%) , 3.574/57(1.9%) , 3.574/73(1.9%) , 3.574/40(0.5%) , 3.574/90(0.5%)

Trehalose-6-phosphate (library entry number =201)
Hit ratio(% of total spectral intensity for metabolite): 37.04% (14 of 49 peaks were found)
Peaks found: chem shift/row (% of total intensity)
3.86/65(6.8%) , 3.459/65(5.4%) , 3.459/89(4.2%) , 3.459/41(4.2%) , 3.607/65(3.9%) , 3.778/56.5(2.2%) , 3.778/73.5(2.2%) , 3.704/79(1.8%) , 3.704/51(1.8%) , 3.704/78(1.8%) , 3.459/65(1.2%) , 3.501/65(1%) , 3.684/76.5(0.4%) , 4.023/55(0.3%)
Peaks not found: chem shift/row (% of total intensity)
3.867/65(5.9%) , 3.86/40.5(5.1%) , 3.86/89.5(5.1%) , 3.867/41(4.1%) , 3.867/89(4.1%) , 3.607/40(3.3%) , 3.607/90(3.3%) , 3.867/78.5(2.4%) , 3.867/51.5(2.4%) , 3.666/79(2.1%) , 3.666/51(2.1%) , 3.69/51(2.1%) , 3.69/79(2.1%) , 3.658/51(1.9%) , 3.658/79(1.9%) , 3.658/78(1.8%) , 3.778/43(1.5%) , 3.778/87(1.5%) , 5.216/60(1.2%) , 5.216/70(1.2%) , 3.823/42.5(1%) , 3.823/87.5(1%) , 3.823/62(1%) , 3.823/68(1%) , 5.188/59.5(0.7%) , 5.188/69.5(0.7%) , 3.684/51.5(0.4%) , 3.675/52(0.4%) , 3.675/76.5(0.4%) , 3.677/51.5(0.4%) , 3.677/78(0.4%) , 4.023/75(0.3%) , 4.044/76(0.3%) , 0.885/55(0.2%) , 0.885/75(0.2%)

Methanol (library entry number =202)
Hit ratio(% of total spectral intensity for metabolite): 90% (1 of 1 peaks were found)
Peaks found: chem shift/row (% of total intensity)
3.367/65(100%)
Peaks not found: chem shift/row (% of total intensity)


Ethanol (library entry number =203)
Hit ratio(% of total spectral intensity for metabolite): 31.28% (1 of 7 peaks were found)
Peaks found: chem shift/row (% of total intensity)
1.19/65(31.3%)
Peaks not found: chem shift/row (% of total intensity)
1.19/83(15.6%) , 1.19/47(15.6%) , 3.665/56(14.4%) , 3.665/74(14.4%) , 3.665/38(4.4%) , 3.665/92(4.4%)

Chloroform (library entry number =204)
Hit ratio(% of total spectral intensity for metabolite): 0% (0 of 1 peaks were found)
Peaks found: chem shift/row (% of total intensity)

Peaks not found: chem shift/row (% of total intensity)
7.686/65(100%)

3-Hydroxy-3-methyl butyric acid (library entry number =205)
Hit ratio(% of total spectral intensity for metabolite): 100% (2 of 2 peaks were found)
Peaks found: chem shift/row (% of total intensity)
1.272/65(82.7%) , 2.372/65(17.3%)
Peaks not found: chem shift/row (% of total intensity)


Thiamine (library entry number =206)
Hit ratio(% of total spectral intensity for metabolite): 25% (2 of 11 peaks were found)
Peaks found: chem shift/row (% of total intensity)
2.565/65(23.1%) , 3.184/65(1.9%)
Peaks not found: chem shift/row (% of total intensity)
2.497/65(43.1%) , 8.047/65(8%) , 3.89/65(6.7%) , 3.89/50(4.3%) , 3.89/80(4.3%) , 9.432/65(4.2%) , 5.455/65(2.7%) , 3.184/50(0.9%) , 3.184/80(0.9%)

Phosphocholine (library entry number =207)
Hit ratio(% of total spectral intensity for metabolite): 90% (1 of 1 peaks were found)
Peaks found: chem shift/row (% of total intensity)
3.225/65(100%)
Peaks not found: chem shift/row (% of total intensity)


Tyrosine (library entry number =208)
Hit ratio(% of total spectral intensity for metabolite): 61.6% (4 of 18 peaks were found)
Peaks found: chem shift/row (% of total intensity)
6.906/76(20.3%) , 6.906/54(20.3%) , 7.198/54(10.5%) , 7.198/76(10.5%)
Peaks not found: chem shift/row (% of total intensity)
3.947/62(7.1%) , 3.947/68(7.1%) , 3.947/48.5(5.5%) , 3.947/81.5(5.5%) , 6.906/47(1.6%) , 6.906/83(1.6%) , 3.057/56(1.5%) , 3.057/74(1.5%) , 3.057/36(1.4%) , 3.057/94(1.4%) , 3.202/90(1%) , 3.202/40(1%) , 3.202/53(1%) , 3.202/77(1%)
