# Supplementary material for: Pathomx: an interactive workflow-based tool for the analysis of metabolomic data
Source: BMC Bioinformatics. 2014 Dec 10;15(1):396. doi: 10.1186/s12859-014-0396-9 (PMC4271363; doi:10.1186/s12859-014-0396-9)
Supplement: Additional file 4: — 2D Processed NMR dataset – THP-1 N&H. Experimental data from THP-1 normoxia (N) and hypoxia (H) experiment acquired by 2D 1H JRES NMR on Bruker spectrometer and processed via the BML-NMR web service. [file 12859_2014_396_MOESM4_ESM.zip › BMLJOB_338/indiv_expno_outputs/112/expno_112_result.txt]

*********************************   FIMA OUTPUT **********************************
FIMA:  Field Independent Metabolite Analysis by JRES NMR spectroscopy.
http://bml-nmr.org.  Birmingham Metabolite Library NMR Data Mining Algorithm.  University of Birmingham, UK.
Program developed by Jonathan J. Byrne, Mark R. Viant, Shan He.  2010/2011.
***************************************************************************************

Job completed: 24-Jul-2013 14:47:58 on computer GLNXA64.  Job number 7 of 16.

Contents of title file: 
                                                                          
s  y  0  2  0  7  j  r  e  s     H  2  O  +  D  2  O     /  o  p  t  /  t  o  p  s  p  i  n  3  .  0  /  d  a  t  a  /  y  o  u  n  g  s  p  /  n  m  r     y  o  u  n  g  s  p     {  3        H  7     -     3  5  6  }  

Sample name is taken as                                                                          

________________________________________________________________________________________________________________

Table 1.  Sample quantification result:

                         Metabolite name	Conc(mM) Hit ratio Int expl(%) Lib number 
                             Citrulline 	2.720       0.713       0.058       27       
                           myo-Inositol 	2.346       0.924       0.107       55       
                            Lactic acid 	1.648       0.531       0.108       131       
                                Maltose 	1.615       0.430       0.071       45       
                    Phosphoethanolamine 	1.577       0.428       0.063       167       
    Carnosine (beta-alanyl_L-histidine) 	1.497       0.476       0.068       187       
               Glycerophosphorylcholine 	0.938       0.900       0.138       186       
                              Glutamine 	0.779       0.563       0.059       17       
                  Glutathione (reduced) 	0.683       0.617       0.055       92       
                             Asparagine 	0.619       0.877       0.054       72       
                                Sucrose 	0.353       0.462       0.055       4       
                                Leucine 	0.327       0.676       0.051       77       
                                Alanine 	0.277       1.000       0.057       66       
                               Fructose 	0.273       0.558       0.055       5       
                                Glycine 	0.273       0.900       0.057       80       
                             Isoleucine 	0.223       0.756       0.059       68       
                  Argininosuccinic acid 	0.209       0.664       0.050       109       
                              Carnitine 	0.200       0.937       0.071       120       
                N-Acetylaspartate (NAA) 	0.164       0.830       0.054       86       
                            Acetic acid 	0.161       0.900       0.057       117       
                               Creatine 	0.161       1.000       0.056       122       
                      3-Methylhistidine 	0.155       0.870       0.051       74       
                        Phosphocreatine 	0.113       1.000       0.051       114       
                                 Lysine 	0.107       0.765       0.048       81       
                                 Valine 	0.105       0.740       0.054       36       
                    Glucose-6-phosphate 	0.092       0.794       0.048       105       
                            Formic acid 	0.081       0.900       0.049       148       
Uridine-5-diphospho-N-acetylglucosamine 	0.077       0.929       0.051       171       
                               Tyrosine 	0.072       0.616       0.049       208       
                 Methyl isobutyric acid 	0.068       0.679       0.052       198       
                            Citric acid 	0.062       1.000       0.050       14       
                                Taurine 	0.055       1.000       0.049       181       
           Uridine-5-diphosphogalactose 	0.046       0.716       0.048       189       
                      Pyroglutamic acid 	0.045       0.541       0.048       127       
                 Glutathione (oxidised) 	0.042       0.611       0.048       91       
                          Succinic acid 	0.037       0.900       0.050       152       
                     Malonyl coenzyme A 	0.037       0.465       0.050       145       
                             Methionine 	0.037       0.951       0.050       82       
                             Creatinine 	0.036       0.699       0.048       29       
                          Tartaric acid 	0.034       0.900       0.047       153       
                  Uridine 5-diphosphate 	0.029       0.937       0.048       182       
                 Cytidine 5-diphosphate 	0.027       0.482       0.048       160       
                        N-Acetylalanine 	0.026       1.000       0.049       85       
                N-Acetylneuraminic acid 	0.026       0.775       0.048       193       
                           Pyruvic acid 	0.026       0.900       0.049       101       
                         Propionic acid 	0.021       0.914       0.049       154       
                            Hypotaurine 	0.020       0.439       0.048       129       
                                Betaine 	0.018       0.943       0.049       24       
                               Methanol 	0.017       0.900       0.048       202       
                              Ornithine 	0.014       0.583       0.047       79       
                        scyllo-Inositol 	0.008       0.900       0.048       54       
                           Butyric acid 	0.008       0.559       0.048       119       
                          Glutaric acid 	0.007       0.449       0.047       44       
                                Ethanol 	0.006       0.624       0.047       203       
                            Methylamine 	0.005       0.900       0.047       76       
                          Acetylcholine 	0.005       1.000       0.048       22       
     Oxoglutaric acid (a-Ketogluturate) 	0.005       0.554       0.047       3       
                       Pantothenic acid 	0.003       0.553       0.047       99       
                           Suberic acid 	0.002       0.715       0.047       65       
                     N-Acetylmethionine 	0.002       0.650       0.047       137       
                        Porphobilinogen 	0.001       0.603       0.047       170       
                          Glycolic acid 	0.001       0.900       0.047       53       
________________________________________________________________________________________________________________

Table 2.  Result of the screening step of the analysis (finding of library peaks in the the mixture JRES spectrum):

Citrulline (library entry number =27)
Hit ratio(% of total spectral intensity for metabolite): 71.26% (4 of 10 peaks were found)
Peaks found: chem shift/row (% of total intensity)
3.767/49(23.5%) , 3.767/81(23.5%) , 3.767/65(22.8%) , 1.88/65(1.3%)
Peaks not found: chem shift/row (% of total intensity)
3.15/58(8.1%) , 3.15/72(8.1%) , 3.15/40(5.2%) , 3.15/90(5.2%) , 1.898/61(1%) , 1.898/69.5(1%)

myo-Inositol (library entry number =55)
Hit ratio(% of total spectral intensity for metabolite): 92.41% (11 of 23 peaks were found)
Peaks found: chem shift/row (% of total intensity)
3.291/65(16.1%) , 3.632/65(11%) , 3.632/40(10.4%) , 3.632/90(10.4%) , 3.291/41(7%) , 3.291/89(7%) , 3.546/74(6.8%) , 3.546/56(6.8%) , 3.546/81.5(6.3%) , 3.546/48.5(6.3%) , 4.075/65(4.1%)
Peaks not found: chem shift/row (% of total intensity)
4.075/57(1.9%) , 4.075/73(1.9%) , 3.571/15(0.9%) , 3.571/115(0.9%) , 3.58/26.5(0.3%) , 3.58/103.5(0.3%) , 3.591/15(0.3%) , 3.591/115(0.3%) , 3.583/2(0.2%) , 3.583/127(0.2%) , 3.583/27(0.2%) , 3.583/103(0.2%)

Lactic acid (library entry number =131)
Hit ratio(% of total spectral intensity for metabolite): 53.11% (8 of 16 peaks were found)
Peaks found: chem shift/row (% of total intensity)
1.334/74(22.5%) , 1.334/56(22.5%) , 4.123/74(3%) , 4.123/56(3%) , 4.123/91(0.6%) , 4.123/38(0.6%) , 4.133/56(0.4%) , 4.133/73.5(0.4%)
Peaks not found: chem shift/row (% of total intensity)
1.338/63(6.8%) , 1.338/67(6.8%) , 1.324/67(6.5%) , 1.324/63(6.5%) , 1.338/58.5(5.1%) , 1.338/71.5(5.1%) , 1.324/71.5(5%) , 1.324/58.5(5%)

Maltose (library entry number =45)
Hit ratio(% of total spectral intensity for metabolite): 42.99% (14 of 40 peaks were found)
Peaks found: chem shift/row (% of total intensity)
3.426/65(5.4%) , 3.276/53(4.6%) , 3.276/77(4.6%) , 3.291/53(4.6%) , 3.291/77(4.6%) , 3.777/65(4.4%) , 3.648/65(3.7%) , 3.593/82(2.7%) , 3.593/48(2.7%) , 3.98/65(2.4%) , 3.924/51.5(1.1%) , 3.924/78.5(1.1%) , 3.777/73.5(0.6%) , 3.777/56.5(0.6%)
Peaks not found: chem shift/row (% of total intensity)
3.426/41(4.2%) , 3.426/89(4.2%) , 3.693/65(4.1%) , 3.777/42(3.5%) , 3.777/88(3.5%) , 3.693/89(2.9%) , 3.693/41(2.9%) , 3.707/65(2.6%) , 5.414/60(2.6%) , 5.414/70(2.6%) , 3.593/56.5(2.5%) , 3.593/73.5(2.5%) , 3.867/52(2.1%) , 3.867/78(2.1%) , 3.707/40.5(1.7%) , 3.707/89.5(1.7%) , 3.648/41.5(1.7%) , 3.648/88.5(1.7%) , 3.98/88.5(1.5%) , 3.98/40.5(1.5%) , 3.867/47(1.3%) , 3.867/82.5(1.3%) , 3.593/52(0.6%) , 3.593/78(0.6%) , 3.816/44(0.5%) , 3.816/86(0.5%)

Phosphoethanolamine (library entry number =167)
Hit ratio(% of total spectral intensity for metabolite): 42.82% (5 of 10 peaks were found)
Peaks found: chem shift/row (% of total intensity)
3.98/78(8.9%) , 3.98/52(8.9%) , 3.991/52(8.5%) , 3.991/78(8.5%) , 3.98/64.5(7.9%)
Peaks not found: chem shift/row (% of total intensity)
3.227/76.5(14.8%) , 3.227/53.5(14.8%) , 3.227/60(10%) , 3.227/70(10%) , 3.991/64.5(7.7%)

Carnosine (beta-alanyl_L-histidine) (library entry number =187)
Hit ratio(% of total spectral intensity for metabolite): 47.57% (15 of 55 peaks were found)
Peaks found: chem shift/row (% of total intensity)
3.233/65(15.2%) , 8.278/65(11.7%) , 3.225/65(7.8%) , 3.062/45.5(1.9%) , 3.062/84.5(1.9%) , 3.062/45.5(1.9%) , 3.062/84.5(1.9%) , 3.255/65(1.3%) , 3.368/65(0.8%) , 2.669/86(0.7%) , 2.669/85(0.5%) , 2.669/44.5(0.5%) , 2.686/54(0.5%) , 2.686/76(0.5%) , 2.647/86(0.4%)
Peaks not found: chem shift/row (% of total intensity)
3.233/48(7.1%) , 3.233/82(7.1%) , 3.225/47(4.1%) , 3.225/83(4.1%) , 2.689/56(3.1%) , 2.689/74(3.1%) , 7.112/65(2.7%) , 7.112/62(2.2%) , 7.112/68(2.2%) , 2.689/38.5(1.8%) , 2.689/91.5(1.8%) , 2.708/44(0.8%) , 2.708/85.5(0.8%) , 2.669/43(0.7%) , 2.689/115.5(0.7%) , 2.689/14(0.7%) , 3.233/29.5(0.6%) , 3.233/100.5(0.6%) , 2.708/62(0.5%) , 2.708/68(0.5%) , 2.718/44.5(0.5%) , 2.718/85.5(0.5%) , 2.718/62(0.5%) , 2.718/68(0.5%) , 2.655/43(0.5%) , 2.686/45.5(0.4%) , 2.686/84.5(0.4%) , 2.669/61.5(0.4%) , 2.669/68.5(0.4%) , 2.647/43(0.4%) , 2.689/31.5(0.3%) , 2.689/97.5(0.3%) , 2.647/61(0.3%) , 2.647/69(0.3%) , 2.669/60.5(0.3%) , 2.669/69.5(0.3%) , 3.233/12.5(0.2%) , 3.233/117(0.2%) , 2.655/61.5(0.2%) , 2.655/68.5(0.2%)

Glycerophosphorylcholine (library entry number =186)
Hit ratio(% of total spectral intensity for metabolite): 90% (1 of 1 peaks were found)
Peaks found: chem shift/row (% of total intensity)
3.233/65(100%)
Peaks not found: chem shift/row (% of total intensity)


Glutamine (library entry number =17)
Hit ratio(% of total spectral intensity for metabolite): 56.27% (28 of 57 peaks were found)
Peaks found: chem shift/row (% of total intensity)
3.777/65(17.5%) , 3.777/81(8.3%) , 3.777/49(8.3%) , 2.438/65(3.9%) , 2.479/65(2%) , 2.479/65(1.9%) , 2.479/65(1.8%) , 2.479/65(1.5%) , 2.409/65(1%) , 2.164/73(0.9%) , 2.164/57(0.9%) , 2.409/65(0.8%) , 2.434/38.5(0.7%) , 2.434/91.5(0.7%) , 2.164/46.5(0.6%) , 2.164/83.5(0.6%) , 2.409/85.5(0.5%) , 2.409/44.5(0.5%) , 2.438/25.5(0.5%) , 2.438/45(0.5%) , 2.438/85(0.5%) , 2.113/65(0.4%) , 2.409/85.5(0.4%) , 2.409/44.5(0.4%) , 2.479/25(0.3%) , 2.479/105(0.3%) , 2.479/25(0.2%) , 2.479/105(0.2%)
Peaks not found: chem shift/row (% of total intensity)
2.458/52.5(3.8%) , 2.458/77.5(3.8%) , 2.458/38(3.7%) , 2.458/92(3.7%) , 2.14/56.5(2.5%) , 2.14/73.5(2.5%) , 2.14/80.5(2.4%) , 2.14/49.5(2.4%) , 2.14/33.5(2.1%) , 2.14/96.5(2.1%) , 2.14/40.5(2%) , 2.14/89.5(2%) , 2.14/65(1.3%) , 2.121/56(0.9%) , 2.121/74(0.9%) , 2.13/62(0.6%) , 2.13/68(0.6%) , 2.13/61.5(0.6%) , 2.13/68.5(0.6%) , 2.13/65(0.6%) , 2.438/104(0.5%) , 2.458/18.5(0.5%) , 2.458/111.5(0.5%) , 2.13/65(0.5%) , 2.13/46(0.5%) , 2.13/84(0.5%) , 2.13/84(0.5%) , 2.13/46(0.5%) , 2.434/65(0.4%)

Glutathione (reduced) (library entry number =92)
Hit ratio(% of total spectral intensity for metabolite): 61.66% (20 of 43 peaks were found)
Peaks found: chem shift/row (% of total intensity)
3.787/65(14.2%) , 3.787/65(13.5%) , 2.169/73.5(4.9%) , 3.787/49(4.2%) , 3.787/81(4.2%) , 3.787/49(4.1%) , 3.787/81(4.1%) , 2.169/37(1.6%) , 2.169/92(1.6%) , 2.953/81(1.6%) , 2.953/49(1.6%) , 2.953/48(1%) , 2.953/47.5(0.9%) , 2.953/82(0.9%) , 2.564/65.5(0.7%) , 2.564/65.5(0.6%) , 2.564/65.5(0.6%) , 2.953/82.5(0.6%) , 2.54/64.5(0.4%) , 2.54/64(0.3%)
Peaks not found: chem shift/row (% of total intensity)
2.169/56(4.9%) , 2.558/71.5(3.5%) , 2.558/58(3.5%) , 2.966/46.5(2%) , 2.966/82.5(2%) , 2.983/82(1.9%) , 2.983/46.5(1.9%) , 2.977/82(1.6%) , 2.977/47.5(1.6%) , 2.976/82(1.6%) , 2.976/47.5(1.6%) , 2.963/47(1.5%) , 2.963/83(1.5%) , 3.305/46.5(1.4%) , 3.305/83.5(1.4%) , 3.317/84(1.3%) , 3.317/46(1.3%) , 2.966/52.5(0.8%) , 2.966/75.5(0.7%) , 2.558/91(0.7%) , 2.558/39(0.7%) , 2.964/46(0.4%) , 2.964/83.5(0.4%)

Asparagine (library entry number =72)
Hit ratio(% of total spectral intensity for metabolite): 87.73% (16 of 29 peaks were found)
Peaks found: chem shift/row (% of total intensity)
4.003/50(10.3%) , 4.003/80(10.3%) , 4.003/61(8.8%) , 4.003/69(8.8%) , 2.862/53(5.7%) , 2.862/77(5.7%) , 2.862/34(5.6%) , 2.862/96(5.6%) , 2.953/49(5.5%) , 2.953/81(5.5%) , 2.953/37(5.2%) , 2.953/93(5.2%) , 2.884/64.5(1.9%) , 2.948/65(1.4%) , 2.884/64.5(1.2%) , 2.884/65.5(1.2%)
Peaks not found: chem shift/row (% of total intensity)
2.936/65(2.1%) , 2.91/96.5(1.4%) , 2.91/33.5(1.4%) , 2.909/34(1.2%) , 2.909/96(1.2%) , 2.909/112(0.8%) , 2.909/18(0.8%) , 2.91/112(0.6%) , 2.91/18(0.6%) , 2.876/52(0.6%) , 2.876/78(0.6%) , 2.936/127(0.5%) , 2.936/4(0.4%)

Sucrose (library entry number =4)
Hit ratio(% of total spectral intensity for metabolite): 46.25% (15 of 53 peaks were found)
Peaks found: chem shift/row (% of total intensity)
3.684/65(15.9%) , 3.767/65(6.9%) , 3.481/65(2.8%) , 3.569/48(2.7%) , 3.569/82(2.7%) , 3.826/61(2.5%) , 3.826/69(2.5%) , 4.061/65(2.3%) , 3.826/61(2.2%) , 3.826/69(2.2%) , 3.85/79(1.3%) , 3.85/51(1.3%) , 3.86/65(0.5%) , 3.85/64.5(0.3%) , 4.061/65(0.2%)
Peaks not found: chem shift/row (% of total intensity)
3.767/89(5.3%) , 3.767/41(5.3%) , 4.222/54(5.2%) , 4.222/76(5.2%) , 5.414/60(3.5%) , 5.414/70(3.5%) , 3.569/57(2.6%) , 3.569/73(2.6%) , 3.81/40(1.4%) , 3.81/90(1.4%) , 3.481/41(1.4%) , 3.481/89(1.4%) , 4.061/43.5(1.2%) , 4.061/86.5(1.2%) , 3.855/81(0.9%) , 4.065/54.5(0.9%) , 4.065/75.5(0.9%) , 3.849/80(0.9%) , 3.849/50(0.9%) , 3.684/98(0.8%) , 3.684/32(0.8%) , 3.569/52(0.8%) , 3.569/78(0.8%) , 3.849/64.5(0.6%) , 4.048/54(0.5%) , 4.048/76(0.5%) , 3.733/40(0.4%) , 3.733/89(0.4%) , 3.826/36(0.4%) , 3.826/93.5(0.4%) , 3.826/23.5(0.2%) , 3.826/105.5(0.2%) , 3.826/93(0.2%) , 3.826/36(0.2%) , 4.048/65(0.2%) , 4.039/60(0.2%) , 4.039/70(0.2%) , 4.065/65(0.2%)

Leucine (library entry number =77)
Hit ratio(% of total spectral intensity for metabolite): 67.56% (6 of 37 peaks were found)
Peaks found: chem shift/row (% of total intensity)
0.971/57(18.4%) , 0.971/73(18.4%) , 0.96/57(14.8%) , 0.96/73(14.8%) , 1.014/73.5(0.6%) , 1.014/56(0.6%)
Peaks not found: chem shift/row (% of total intensity)
3.741/47(7.2%) , 3.741/83(7.2%) , 1.682/65(1.6%) , 0.96/64.5(1.4%) , 1.749/65(1%) , 0.971/65(0.9%) , 1.714/51.5(0.8%) , 1.711/41(0.8%) , 1.702/64.5(0.7%) , 1.714/39.5(0.7%) , 1.714/90.5(0.7%) , 3.741/60.5(0.7%) , 3.741/69(0.7%) , 1.714/4(0.7%) , 1.714/125(0.7%) , 1.722/73.5(0.6%) , 1.722/56.5(0.6%) , 1.711/4(0.5%) , 1.711/125(0.5%) , 1.714/43(0.5%) , 1.714/87.5(0.5%) , 1.714/55.5(0.5%) , 1.714/74.5(0.5%) , 1.711/51(0.5%) , 1.711/79(0.5%) , 1.714/23(0.3%) , 1.714/107.5(0.3%) , 1.714/61.5(0.3%) , 1.714/68(0.3%) , 1.711/74(0.3%) , 1.711/55.5(0.3%)

Alanine (library entry number =66)
Hit ratio(% of total spectral intensity for metabolite): 100% (6 of 6 peaks were found)
Peaks found: chem shift/row (% of total intensity)
1.485/56(36.1%) , 1.485/74(36.1%) , 3.791/56(10.9%) , 3.791/74(10.9%) , 3.791/93(2.9%) , 3.791/37(2.9%)
Peaks not found: chem shift/row (% of total intensity)


Fructose (library entry number =5)
Hit ratio(% of total spectral intensity for metabolite): 55.82% (11 of 27 peaks were found)
Peaks found: chem shift/row (% of total intensity)
3.569/50(14.6%) , 3.569/80(14.6%) , 3.808/52(7.7%) , 3.808/78(7.7%) , 4.031/49(2.6%) , 4.031/81(2.6%) , 3.662/65(1.7%) , 3.579/49.5(1.4%) , 3.579/80(1.4%) , 3.998/65(0.8%) , 3.569/65(0.8%)
Peaks not found: chem shift/row (% of total intensity)
3.72/50(13.4%) , 3.72/80(13.4%) , 3.903/48(2.7%) , 3.903/82(2.7%) , 3.903/56(2.4%) , 3.903/74(2.4%) , 3.683/57.5(1.3%) , 3.683/72.5(1.3%) , 3.605/49(1.2%) , 3.605/80.5(1.2%) , 4.119/70(0.6%) , 4.119/60(0.6%) , 3.579/18(0.3%) , 3.579/111.5(0.3%) , 3.569/33.5(0.2%) , 4.04/64.5(0.2%)

Glycine (library entry number =80)
Hit ratio(% of total spectral intensity for metabolite): 90% (1 of 1 peaks were found)
Peaks found: chem shift/row (% of total intensity)
3.569/65(100%)
Peaks not found: chem shift/row (% of total intensity)


Isoleucine (library entry number =68)
Hit ratio(% of total spectral intensity for metabolite): 75.57% (5 of 22 peaks were found)
Peaks found: chem shift/row (% of total intensity)
0.942/65(20.1%) , 1.014/56(19.2%) , 1.014/74(19.2%) , 0.942/46(8.5%) , 0.942/84(8.5%)
Peaks not found: chem shift/row (% of total intensity)
3.677/60(6.8%) , 3.677/70(6.8%) , 1.263/45(0.9%) , 1.263/85(0.9%) , 1.263/81(0.8%) , 1.263/49(0.8%) , 1.263/27(0.8%) , 1.263/103(0.8%) , 1.263/61(0.8%) , 1.263/69(0.8%) , 1.472/65(0.8%) , 1.472/79(0.6%) , 1.472/51(0.6%) , 1.472/98(0.6%) , 1.472/32(0.6%) , 1.472/44(0.5%) , 1.472/86(0.5%)

Argininosuccinic acid (library entry number =109)
Hit ratio(% of total spectral intensity for metabolite): 66.37% (15 of 35 peaks were found)
Peaks found: chem shift/row (% of total intensity)
6.526/65(19.9%) , 3.291/65(5.9%) , 3.777/65(5.8%) , 2.676/44(3.3%) , 2.676/86(3.3%) , 2.669/45(3.2%) , 2.669/85(3.2%) , 2.669/44(3.1%) , 2.669/86(3.1%) , 2.669/47.5(3.1%) , 2.669/82.5(3.1%) , 3.777/81(2.9%) , 3.777/49(2.9%) , 2.375/58.5(1.8%) , 2.375/71(1.8%)
Peaks not found: chem shift/row (% of total intensity)
2.68/45(3.1%) , 2.68/85(3.1%) , 2.379/45.5(2.5%) , 2.379/84.5(2.5%) , 2.359/45(2.4%) , 2.359/85(2.4%) , 2.827/48(2%) , 2.827/82(2%) , 2.375/97.5(1.7%) , 2.375/32(1.7%) , 2.827/40(1.4%) , 2.827/89.5(1.4%) , 4.307/74(1.3%) , 4.307/56(1.3%) , 3.291/83(1.1%) , 3.291/47(1.1%) , 4.307/48(1.1%) , 4.307/82(1.1%) , 2.375/38.5(0.2%) , 2.375/92(0.2%)

Carnitine (library entry number =120)
Hit ratio(% of total spectral intensity for metabolite): 93.72% (4 of 8 peaks were found)
Peaks found: chem shift/row (% of total intensity)
3.225/65(85.7%) , 3.426/65(4.1%) , 2.445/73(2%) , 2.445/57(2%)
Peaks not found: chem shift/row (% of total intensity)
2.437/58(2.1%) , 2.437/72(2.1%) , 3.435/70(1%) , 3.435/60(1%)

N-Acetylaspartate (NAA) (library entry number =86)
Hit ratio(% of total spectral intensity for metabolite): 82.95% (5 of 13 peaks were found)
Peaks found: chem shift/row (% of total intensity)
2.026/65(79.5%) , 2.503/57(0.9%) , 2.503/72(0.9%) , 2.503/32.5(0.9%) , 2.503/97(0.9%)
Peaks not found: chem shift/row (% of total intensity)
2.491/45(2.5%) , 2.491/85(2.5%) , 2.51/45(2.4%) , 2.51/85(2.4%) , 2.691/44(1.8%) , 2.691/86(1.8%) , 2.701/84(1.8%) , 2.701/46(1.8%)

Acetic acid (library entry number =117)
Hit ratio(% of total spectral intensity for metabolite): 90% (1 of 1 peaks were found)
Peaks found: chem shift/row (% of total intensity)
1.924/65(100%)
Peaks not found: chem shift/row (% of total intensity)


Creatine (library entry number =122)
Hit ratio(% of total spectral intensity for metabolite): 100% (2 of 2 peaks were found)
Peaks found: chem shift/row (% of total intensity)
3.041/65(77.9%) , 3.937/65(22.1%)
Peaks not found: chem shift/row (% of total intensity)


3-Methylhistidine (library entry number =74)
Hit ratio(% of total spectral intensity for metabolite): 86.95% (7 of 15 peaks were found)
Peaks found: chem shift/row (% of total intensity)
3.739/65(71%) , 3.962/82(5.3%) , 3.962/48(5.3%) , 3.314/52(1.5%) , 3.314/78(1.5%) , 3.247/76(1.2%) , 3.247/54(1.2%)
Peaks not found: chem shift/row (% of total intensity)
3.962/64(5.1%) , 3.314/93(1.4%) , 3.314/37(1.4%) , 8.069/68(1.2%) , 8.069/61.5(1.2%) , 3.247/35(0.9%) , 3.247/95(0.9%) , 7.131/65(0.9%)

Phosphocreatine (library entry number =114)
Hit ratio(% of total spectral intensity for metabolite): 100% (2 of 2 peaks were found)
Peaks found: chem shift/row (% of total intensity)
3.047/65(80.9%) , 3.951/65(19.1%)
Peaks not found: chem shift/row (% of total intensity)


Lysine (library entry number =81)
Hit ratio(% of total spectral intensity for metabolite): 76.49% (5 of 13 peaks were found)
Peaks found: chem shift/row (% of total intensity)
3.035/46(21.6%) , 3.035/84(21.6%) , 3.767/65(15.5%) , 3.767/49(8.9%) , 3.767/81(8.9%)
Peaks not found: chem shift/row (% of total intensity)
3.035/64(9.1%) , 3.035/66(9.1%) , 1.909/43.5(1.3%) , 1.909/86.5(1.3%) , 1.733/47(1.1%) , 1.733/83(1.1%) , 1.733/43(0.4%) , 1.733/87(0.4%)

Valine (library entry number =36)
Hit ratio(% of total spectral intensity for metabolite): 74.04% (4 of 14 peaks were found)
Peaks found: chem shift/row (% of total intensity)
0.993/56(19%) , 0.993/74(19%) , 1.046/56(18%) , 1.046/74(18%)
Peaks not found: chem shift/row (% of total intensity)
3.617/59(10.4%) , 3.617/71(10.4%) , 2.276/59(1%) , 2.276/71(1%) , 2.276/41(0.7%) , 2.276/89(0.7%) , 2.276/53(0.7%) , 2.276/77(0.7%) , 2.276/35(0.2%) , 2.276/95(0.2%)

Glucose-6-phosphate (library entry number =105)
Hit ratio(% of total spectral intensity for metabolite): 79.41% (20 of 31 peaks were found)
Peaks found: chem shift/row (% of total intensity)
3.501/65(6.9%) , 3.291/53.5(6.1%) , 3.291/76.5(6.1%) , 3.278/53(5.9%) , 3.278/77(5.9%) , 3.728/65(5.2%) , 3.501/40.5(4.9%) , 3.501/89(4.9%) , 3.368/65(4.4%) , 3.57/40.5(3.7%) , 3.57/89.5(3.7%) , 4.004/69(3.6%) , 4.004/61(3.6%) , 4.004/61(3.6%) , 4.004/69(3.6%) , 3.569/65(2%) , 3.57/65(2%) , 3.535/41(1.4%) , 3.535/88.5(1.4%) , 3.484/65.5(0.4%)
Peaks not found: chem shift/row (% of total intensity)
3.728/40.5(3.8%) , 3.728/89(3.8%) , 3.577/40(3.4%) , 3.577/89.5(3.4%) , 3.577/65(2.7%) , 3.57/52.5(0.9%) , 3.57/76.5(0.9%) , 3.577/52.5(0.7%) , 3.577/76.5(0.7%) , 4.05/55(0.1%) , 4.05/74.5(0.1%)

Formic acid (library entry number =148)
Hit ratio(% of total spectral intensity for metabolite): 90% (1 of 1 peaks were found)
Peaks found: chem shift/row (% of total intensity)
8.46/65(100%)
Peaks not found: chem shift/row (% of total intensity)


Uridine-5-diphospho-N-acetylglucosamine (library entry number =171)
Hit ratio(% of total spectral intensity for metabolite): 92.87% (7 of 13 peaks were found)
Peaks found: chem shift/row (% of total intensity)
2.085/65(51.5%) , 7.953/55(11%) , 7.953/75(11%) , 5.976/55(8%) , 5.976/75(8%) , 3.558/65(1.7%) , 3.821/65(1.5%)
Peaks not found: chem shift/row (% of total intensity)
5.976/65(1.3%) , 5.989/65(1.2%) , 3.821/41(1.2%) , 3.821/89(1.2%) , 3.558/89.5(1.1%) , 3.558/40.5(1.1%)

Tyrosine (library entry number =208)
Hit ratio(% of total spectral intensity for metabolite): 61.6% (4 of 18 peaks were found)
Peaks found: chem shift/row (% of total intensity)
6.905/76(20.3%) , 6.905/54(20.3%) , 7.197/54(10.5%) , 7.197/76(10.5%)
Peaks not found: chem shift/row (% of total intensity)
3.947/62(7.1%) , 3.947/68(7.1%) , 3.947/48.5(5.5%) , 3.947/81.5(5.5%) , 6.905/47(1.6%) , 6.905/83(1.6%) , 3.057/56(1.5%) , 3.057/74(1.5%) , 3.057/36(1.4%) , 3.057/94(1.4%) , 3.202/90(1%) , 3.202/40(1%) , 3.202/53(1%) , 3.202/77(1%)

Methyl isobutyric acid (library entry number =198)
Hit ratio(% of total spectral intensity for metabolite): 67.86% (2 of 8 peaks were found)
Peaks found: chem shift/row (% of total intensity)
1.147/56(33.9%) , 1.147/74(33.9%)
Peaks not found: chem shift/row (% of total intensity)
3.702/65(27.6%) , 2.641/65(1.5%) , 2.641/47(1.1%) , 2.641/83(1.1%) , 2.641/101(0.4%) , 2.641/29(0.4%)

Citric acid (library entry number =14)
Hit ratio(% of total spectral intensity for metabolite): 100% (4 of 4 peaks were found)
Peaks found: chem shift/row (% of total intensity)
2.537/46(26.2%) , 2.537/84(26.2%) , 2.669/46(23.8%) , 2.669/84(23.8%)
Peaks not found: chem shift/row (% of total intensity)


Taurine (library entry number =181)
Hit ratio(% of total spectral intensity for metabolite): 100% (6 of 6 peaks were found)
Peaks found: chem shift/row (% of total intensity)
3.426/65(25.2%) , 3.269/65(19.1%) , 3.426/48(16%) , 3.426/82(16%) , 3.269/48(11.8%) , 3.269/82(11.8%)
Peaks not found: chem shift/row (% of total intensity)


Uridine-5-diphosphogalactose (library entry number =189)
Hit ratio(% of total spectral intensity for metabolite): 71.55% (13 of 53 peaks were found)
Peaks found: chem shift/row (% of total intensity)
7.953/55(18.6%) , 7.953/75(18.6%) , 5.991/55(15.3%) , 5.991/75(15.3%) , 3.736/57(0.7%) , 3.736/72.5(0.7%) , 3.736/56.5(0.5%) , 3.736/73.5(0.5%) , 3.736/72(0.5%) , 3.786/46(0.2%) , 3.786/83.5(0.2%) , 3.728/65(0.2%) , 3.736/43.5(0.2%)
Peaks not found: chem shift/row (% of total intensity)
3.752/65(1.7%) , 3.924/82(1.7%) , 3.924/48(1.7%) , 5.652/70(1.6%) , 5.652/60(1.6%) , 3.924/56(1.5%) , 3.924/74(1.5%) , 5.637/60.5(1.5%) , 5.637/69.5(1.5%) , 4.041/65(1.2%) , 4.381/60.5(0.8%) , 4.381/69.5(0.8%) , 5.991/64.5(0.6%) , 3.752/81(0.6%) , 3.752/48.5(0.6%) , 3.815/83(0.6%) , 3.815/47(0.6%) , 4.381/65(0.5%) , 3.822/82.5(0.5%) , 3.822/47(0.5%) , 3.815/73(0.5%) , 3.815/56.5(0.5%) , 3.822/56.5(0.5%) , 3.822/73(0.5%) , 3.768/59(0.4%) , 3.768/71(0.4%) , 3.736/85.5(0.3%) , 3.736/44.5(0.3%) , 3.76/55(0.3%) , 3.76/75(0.3%) , 3.752/35(0.3%) , 3.752/94.5(0.3%) , 3.768/40(0.2%) , 3.768/89.5(0.2%) , 3.76/83(0.2%) , 3.778/51.5(0.2%) , 3.778/78.5(0.2%) , 3.76/65(0.2%) , 3.76/44.5(0.2%) , 3.736/85(0.2%)

Pyroglutamic acid (library entry number =127)
Hit ratio(% of total spectral intensity for metabolite): 54.08% (7 of 80 peaks were found)
Peaks found: chem shift/row (% of total intensity)
2.409/65(11.4%) , 2.409/65(9.9%) , 2.409/86(8.8%) , 2.409/44(8.8%) , 2.409/86(7.5%) , 2.409/44(7.5%) , 2.053/65(0.2%)
Peaks not found: chem shift/row (% of total intensity)
2.038/75(2%) , 2.038/55(2%) , 2.51/71(1.9%) , 2.51/59(1.9%) , 2.51/38(1.7%) , 2.51/92(1.7%) , 2.038/63.5(1.5%) , 2.038/66.5(1.5%) , 2.038/42(1.5%) , 2.038/88(1.5%) , 2.51/17(1.1%) , 2.51/112(1.1%) , 2.038/22(0.9%) , 2.038/108(0.9%) , 2.39/65(0.9%) , 2.51/80(0.9%) , 2.51/49.5(0.9%) , 4.184/61(0.8%) , 4.184/69(0.8%) , 2.038/96(0.8%) , 2.038/34(0.8%) , 4.184/84(0.8%) , 4.184/46(0.8%) , 2.03/64(0.7%) , 2.03/66(0.7%) , 2.525/54(0.6%) , 2.525/75(0.6%) , 2.501/48(0.6%) , 2.501/81.5(0.6%) , 2.499/65(0.5%) , 2.501/65(0.5%) , 2.501/62(0.4%) , 2.501/68(0.4%) , 2.499/48(0.4%) , 2.499/81.5(0.4%) , 2.496/75(0.4%) , 2.496/55(0.4%) , 2.519/48.5(0.4%) , 2.519/81.5(0.4%) , 2.494/75.5(0.4%) , 2.494/54.5(0.4%) , 2.03/48(0.4%) , 2.03/82(0.4%) , 2.499/75.5(0.4%) , 2.499/54.5(0.4%) , 2.519/65(0.4%) , 2.519/63(0.4%) , 2.519/67(0.4%) , 2.03/71(0.3%) , 2.03/59(0.3%) , 2.03/46(0.3%) , 2.03/84(0.3%) , 2.501/59(0.3%) , 2.501/71(0.3%) , 2.501/75(0.3%) , 2.501/55(0.3%) , 2.519/54.5(0.3%) , 2.519/75(0.3%) , 2.03/29.5(0.2%) , 2.03/100.5(0.2%) , 2.501/101.5(0.2%) , 2.501/28(0.2%) , 2.496/48(0.2%) , 2.496/82(0.2%) , 2.03/55(0.2%) , 2.03/75(0.2%) , 2.519/28(0.2%) , 2.519/101(0.2%) , 2.525/68.5(0.2%) , 2.525/62(0.2%) , 2.525/65(0.1%) , 2.501/35.5(0.1%) , 2.501/94.5(0.1%)

Glutathione (oxidised) (library entry number =91)
Hit ratio(% of total spectral intensity for metabolite): 61.09% (25 of 50 peaks were found)
Peaks found: chem shift/row (% of total intensity)
3.787/65(15.8%) , 3.787/81(5.7%) , 3.787/49(5.7%) , 2.169/57(3.7%) , 2.169/73(3.7%) , 2.516/65(2.3%) , 2.516/65(2.1%) , 2.516/65(2%) , 2.516/65(2%) , 2.169/37(1.8%) , 2.169/93(1.8%) , 2.516/45(1.3%) , 2.516/85(1.3%) , 2.516/45(1.2%) , 2.516/85(1.2%) , 2.516/45(1.2%) , 2.516/85(1.2%) , 3.797/64.5(1.2%) , 3.797/64.5(1.2%) , 2.516/45(1.1%) , 2.516/85(1.1%) , 3.777/64.5(1.1%) , 3.787/64.5(1%) , 2.505/61.5(0.2%) , 2.505/68.5(0.2%)
Peaks not found: chem shift/row (% of total intensity)
2.971/47(4.1%) , 2.971/83(4.1%) , 3.306/47(3.7%) , 3.306/83(3.7%) , 3.317/47(3.4%) , 3.317/83(3.4%) , 2.991/47(3.3%) , 2.991/83(3.3%) , 5.716/65(1.9%) , 2.54/76(1.6%) , 2.54/54(1.6%) , 2.54/33(0.9%) , 2.54/97(0.9%) , 2.54/13.5(0.4%) , 2.54/116(0.4%) , 2.498/62(0.3%) , 2.498/68(0.3%) , 2.516/103(0.2%) , 2.516/26(0.2%) , 2.54/61(0.2%) , 2.54/69(0.2%) , 2.516/103.5(0.2%) , 2.516/27(0.2%) , 2.524/61(0.2%) , 2.524/69(0.2%)

Succinic acid (library entry number =152)
Hit ratio(% of total spectral intensity for metabolite): 90% (1 of 1 peaks were found)
Peaks found: chem shift/row (% of total intensity)
2.409/65(100%)
Peaks not found: chem shift/row (% of total intensity)


Malonyl coenzyme A (library entry number =145)
Hit ratio(% of total spectral intensity for metabolite): 46.46% (6 of 25 peaks were found)
Peaks found: chem shift/row (% of total intensity)
3.552/65(22.9%) , 8.278/65(16.7%) , 3.998/65(3.1%) , 3.676/65(1.8%) , 2.438/65(1.4%) , 2.68/65(0.6%)
Peaks not found: chem shift/row (% of total intensity)
3.129/65(12.7%) , 8.551/65(10%) , 0.724/65(7.2%) , 0.862/65(5.3%) , 6.178/65(4.6%) , 6.164/65(4.2%) , 3.031/65(1.9%) , 3.031/82(1%) , 3.031/48(1%) , 0.737/65(0.9%) , 2.353/65(0.8%) , 3.353/57(0.7%) , 3.353/73(0.7%) , 2.622/65(0.7%) , 2.438/48(0.5%) , 2.438/82(0.5%) , 0.846/65(0.4%) , 3.353/89(0.3%) , 3.353/41(0.3%)

Methionine (library entry number =82)
Hit ratio(% of total spectral intensity for metabolite): 95.05% (4 of 7 peaks were found)
Peaks found: chem shift/row (% of total intensity)
2.143/65(80.1%) , 2.647/65(6%) , 2.647/84(4.4%) , 2.647/46(4.4%)
Peaks not found: chem shift/row (% of total intensity)
3.863/81(1.7%) , 3.863/49(1.7%) , 3.863/65(1.5%)

Creatinine (library entry number =29)
Hit ratio(% of total spectral intensity for metabolite): 69.86% (1 of 3 peaks were found)
Peaks found: chem shift/row (% of total intensity)
3.047/65(69.9%)
Peaks not found: chem shift/row (% of total intensity)
4.065/66(15.1%) , 4.065/64(15.1%)

Tartaric acid (library entry number =153)
Hit ratio(% of total spectral intensity for metabolite): 90% (1 of 1 peaks were found)
Peaks found: chem shift/row (% of total intensity)
4.331/65(100%)
Peaks not found: chem shift/row (% of total intensity)


Uridine 5-diphosphate (library entry number =182)
Hit ratio(% of total spectral intensity for metabolite): 93.66% (6 of 10 peaks were found)
Peaks found: chem shift/row (% of total intensity)
7.993/75(20%) , 7.993/55(20%) , 5.976/55(18.7%) , 5.976/75(18.7%) , 5.976/55.5(8.1%) , 5.976/74.5(8.1%)
Peaks not found: chem shift/row (% of total intensity)
5.976/65(2.9%) , 5.976/64.5(2.1%) , 8.114/54.5(0.6%) , 8.114/75(0.6%)

Cytidine 5-diphosphate (library entry number =160)
Hit ratio(% of total spectral intensity for metabolite): 48.2% (2 of 12 peaks were found)
Peaks found: chem shift/row (% of total intensity)
7.993/55(24.1%) , 7.993/75(24.1%)
Peaks not found: chem shift/row (% of total intensity)
6.136/55(19%) , 6.136/75(19%) , 5.985/64(2.4%) , 5.985/66(2.4%) , 5.983/65.5(2.1%) , 5.983/64.5(2.1%) , 5.98/64(1.9%) , 5.98/66(1.9%) , 4.332/60.5(0.5%) , 4.332/69.5(0.5%)

N-Acetylalanine (library entry number =85)
Hit ratio(% of total spectral intensity for metabolite): 100% (3 of 3 peaks were found)
Peaks found: chem shift/row (% of total intensity)
2.013/65(65.9%) , 1.334/56(17%) , 1.334/74(17%)
Peaks not found: chem shift/row (% of total intensity)


N-Acetylneuraminic acid (library entry number =193)
Hit ratio(% of total spectral intensity for metabolite): 77.5% (12 of 27 peaks were found)
Peaks found: chem shift/row (% of total intensity)
2.061/65(59.8%) , 3.624/58(2%) , 3.624/72(2%) , 3.85/53(1.9%) , 3.85/77(1.9%) , 3.624/42(1.8%) , 3.624/88(1.8%) , 3.991/51.5(1.8%) , 3.991/78.5(1.8%) , 3.767/65(1.4%) , 3.767/49(0.7%) , 3.767/81(0.7%)
Peaks not found: chem shift/row (% of total intensity)
2.046/65(5.9%) , 1.83/65(1.7%) , 2.238/65(1.7%) , 3.85/46(1.5%) , 3.85/84(1.5%) , 2.222/55(1.3%) , 2.222/75(1.3%) , 1.83/96(1.1%) , 1.83/34(1.1%) , 2.222/88(1%) , 2.222/42(1%) , 3.767/58.5(0.9%) , 3.767/71.5(0.9%) , 3.767/88(0.7%) , 3.767/42(0.7%)

Pyruvic acid (library entry number =101)
Hit ratio(% of total spectral intensity for metabolite): 90% (1 of 1 peaks were found)
Peaks found: chem shift/row (% of total intensity)
2.372/65(100%)
Peaks not found: chem shift/row (% of total intensity)


Propionic acid (library entry number =154)
Hit ratio(% of total spectral intensity for metabolite): 91.37% (5 of 7 peaks were found)
Peaks found: chem shift/row (% of total intensity)
1.06/65(33.9%) , 1.06/45(14.4%) , 1.06/85(14.4%) , 2.186/55(14.3%) , 2.186/75(14.3%)
Peaks not found: chem shift/row (% of total intensity)
2.186/94(4.3%) , 2.186/36(4.3%)

Hypotaurine (library entry number =129)
Hit ratio(% of total spectral intensity for metabolite): 43.91% (2 of 6 peaks were found)
Peaks found: chem shift/row (% of total intensity)
3.368/65(24.8%) , 2.659/65(19.1%)
Peaks not found: chem shift/row (% of total intensity)
3.368/48(16.5%) , 3.368/82(16.5%) , 2.659/47.5(11.5%) , 2.659/82.5(11.5%)

Betaine (library entry number =24)
Hit ratio(% of total spectral intensity for metabolite): 94.33% (1 of 2 peaks were found)
Peaks found: chem shift/row (% of total intensity)
3.269/65(94.3%)
Peaks not found: chem shift/row (% of total intensity)
3.903/65(5.7%)

Methanol (library entry number =202)
Hit ratio(% of total spectral intensity for metabolite): 90% (1 of 1 peaks were found)
Peaks found: chem shift/row (% of total intensity)
3.368/65(100%)
Peaks not found: chem shift/row (% of total intensity)


Ornithine (library entry number =79)
Hit ratio(% of total spectral intensity for metabolite): 58.34% (4 of 23 peaks were found)
Peaks found: chem shift/row (% of total intensity)
3.064/65(25.1%) , 3.787/65(17.4%) , 3.787/49(7.9%) , 3.787/81(7.9%)
Peaks not found: chem shift/row (% of total intensity)
3.064/84(16.7%) , 3.064/46(16.7%) , 1.949/65(0.9%) , 1.836/103(0.8%) , 1.836/27(0.8%) , 1.946/53(0.6%) , 1.946/78(0.5%) , 1.841/62(0.5%) , 1.841/68(0.5%) , 1.949/31(0.5%) , 1.949/40(0.4%) , 1.946/41(0.4%) , 1.946/40(0.4%) , 1.946/100(0.4%) , 1.946/31(0.4%) , 1.949/53(0.3%) , 1.949/77(0.3%) , 1.949/72(0.3%) , 1.949/57(0.3%)

scyllo-Inositol (library entry number =54)
Hit ratio(% of total spectral intensity for metabolite): 90% (1 of 1 peaks were found)
Peaks found: chem shift/row (% of total intensity)
3.36/65(100%)
Peaks not found: chem shift/row (% of total intensity)


Butyric acid (library entry number =119)
Hit ratio(% of total spectral intensity for metabolite): 55.92% (4 of 12 peaks were found)
Peaks found: chem shift/row (% of total intensity)
0.898/65(28.6%) , 2.161/65(11.5%) , 2.161/84(7.9%) , 2.161/46(7.9%)
Peaks not found: chem shift/row (% of total intensity)
0.898/84(12%) , 0.898/46(12%) , 1.561/56(6%) , 1.561/74(6%) , 1.561/93(3.3%) , 1.561/37(3.3%) , 1.561/112(0.7%) , 1.561/18(0.7%)

Glutaric acid (library entry number =44)
Hit ratio(% of total spectral intensity for metabolite): 44.94% (2 of 10 peaks were found)
Peaks found: chem shift/row (% of total intensity)
2.189/45(22.5%) , 2.189/85(22.5%)
Peaks not found: chem shift/row (% of total intensity)
2.189/66(14%) , 2.189/64(14%) , 1.791/64(8.2%) , 1.791/66(8.2%) , 1.791/46(3.5%) , 1.791/84(3.5%) , 1.791/104.5(1.9%) , 1.791/25.5(1.9%)

Ethanol (library entry number =203)
Hit ratio(% of total spectral intensity for metabolite): 62.38% (3 of 7 peaks were found)
Peaks found: chem shift/row (% of total intensity)
1.189/65(31.3%) , 1.189/83(15.6%) , 1.189/47(15.6%)
Peaks not found: chem shift/row (% of total intensity)
3.665/56(14.4%) , 3.665/74(14.4%) , 3.665/38(4.4%) , 3.665/92(4.4%)

Methylamine (library entry number =76)
Hit ratio(% of total spectral intensity for metabolite): 90% (1 of 1 peaks were found)
Peaks found: chem shift/row (% of total intensity)
2.603/65(100%)
Peaks not found: chem shift/row (% of total intensity)


Acetylcholine (library entry number =22)
Hit ratio(% of total spectral intensity for metabolite): 100% (2 of 2 peaks were found)
Peaks found: chem shift/row (% of total intensity)
3.225/65(57.1%) , 2.152/65(42.9%)
Peaks not found: chem shift/row (% of total intensity)


Oxoglutaric acid (a-Ketogluturate) (library entry number =3)
Hit ratio(% of total spectral intensity for metabolite): 55.4% (2 of 6 peaks were found)
Peaks found: chem shift/row (% of total intensity)
2.438/65(28%) , 3.012/65(27.4%)
Peaks not found: chem shift/row (% of total intensity)
2.438/83(11.3%) , 2.438/47(11.3%) , 3.012/47(11%) , 3.012/83(11%)

Pantothenic acid (library entry number =99)
Hit ratio(% of total spectral intensity for metabolite): 55.27% (7 of 15 peaks were found)
Peaks found: chem shift/row (% of total intensity)
0.898/65(24.2%) , 2.425/65(8.5%) , 3.993/65(8.4%) , 3.525/79(4.5%) , 3.525/51(4.5%) , 3.443/72.5(2.6%) , 3.443/57.5(2.6%)
Peaks not found: chem shift/row (% of total intensity)
0.934/65(20.8%) , 3.404/79(6.9%) , 3.404/51(6.9%) , 2.425/47.5(3.5%) , 2.425/82.5(3.5%) , 3.443/40(1.3%) , 3.443/90(1.3%) , 3.443/65(0.3%)

Suberic acid (library entry number =65)
Hit ratio(% of total spectral intensity for metabolite): 71.52% (3 of 15 peaks were found)
Peaks found: chem shift/row (% of total intensity)
2.177/84(26.9%) , 2.177/46(26.9%) , 2.177/65(17.7%)
Peaks not found: chem shift/row (% of total intensity)
1.31/65(10.7%) , 1.31/46(3.9%) , 1.31/84(3.9%) , 1.552/65(1.8%) , 1.552/84(1.4%) , 1.552/46(1.4%) , 1.31/52(1.4%) , 1.31/78(1.4%) , 1.552/103(0.7%) , 1.552/27(0.7%) , 1.552/58(0.6%) , 1.552/72(0.6%)

N-Acetylmethionine (library entry number =137)
Hit ratio(% of total spectral intensity for metabolite): 65.03% (1 of 2 peaks were found)
Peaks found: chem shift/row (% of total intensity)
2.113/65(65%)
Peaks not found: chem shift/row (% of total intensity)
2.039/65(35%)

Porphobilinogen (library entry number =170)
Hit ratio(% of total spectral intensity for metabolite): 60.32% (2 of 8 peaks were found)
Peaks found: chem shift/row (% of total intensity)
3.413/65(40.6%) , 4.169/65(19.7%)
Peaks not found: chem shift/row (% of total intensity)
2.401/45.5(10.2%) , 2.401/84.5(10.2%) , 2.401/64.5(6.4%) , 2.66/85(5.2%) , 2.66/45(5.2%) , 2.66/65(2.5%)

Glycolic acid (library entry number =53)
Hit ratio(% of total spectral intensity for metabolite): 90% (1 of 1 peaks were found)
Peaks found: chem shift/row (% of total intensity)
3.951/65(100%)
Peaks not found: chem shift/row (% of total intensity)


________________________________________________________________________________________________________________

Table 3.  Information to help in the interpretation of the pJRES graphical output of the analysis.
For each peak in the estimate pJRES spectrum (visible in yellow in the associated graphical output file) is given
the chemical shift, intensity and contributing metabolites with percentage contributions.
This table is ordered by intensity, with the most intense estimated pJRES peak detailed first.

Chemical shift	Intensity of estimated pJRES	Contributing metabolites/percentages
3.232	0.2304	Glycerophosphorylcholine(76.1%); Carnosine (beta-alanyl_L-histidine)(13.9%); Phosphoethanolamine(6.8%); Carnitine(3.2%); Acetylcholine(0.1%); Betaine(0%); 
1.332	0.1078	Lactic acid(98.9%); N-Acetylalanine(1.1%); 
3.292	0.05275	myo-Inositol(80.7%); Maltose(15.9%); Argininosuccinic acid(1.2%); Glycerophosphorylcholine(1.1%); Glucose-6-phosphate(0.8%); Betaine(0.1%); Carnitine(0%); Taurine(0%); Glutathione (oxidised)(0%); Acetylcholine(0%); scyllo-Inositol(0%); Methanol(0%); 
3.632	0.05251	myo-Inositol(99.8%); Valine(0.2%); N-Acetylneuraminic acid(0%); Glycine(0%); Methyl isobutyric acid(0%); 
3.547	0.04011	myo-Inositol(95.4%); Malonyl coenzyme A(3.2%); Glycine(0.7%); Fructose(0.7%); Glucose-6-phosphate(0%); 
3.767	0.03401	Citrulline(75.2%); Sucrose(12.3%); Maltose(4.4%); Lysine(3.5%); Glutamine(3.2%); N-Acetylneuraminic acid(0.7%); Glutathione (oxidised)(0.3%); Argininosuccinic acid(0.2%); Alanine(0.2%); Uridine-5-diphosphogalactose(0.1%); Glutathione (reduced)(0%); 3-Methylhistidine(0%); Methyl isobutyric acid(0%); 
3.567	0.03335	Glycine(73.3%); Fructose(13.2%); Sucrose(7.2%); myo-Inositol(4.7%); Glucose-6-phosphate(1.2%); Uridine-5-diphospho-N-acetylglucosamine(0.2%); Malonyl coenzyme A(0.2%); 
3.777	0.0279	Maltose(39.1%); Glutamine(34.7%); Glutathione (reduced)(13.3%); Argininosuccinic acid(5.3%); Citrulline(3.9%); Sucrose(1.4%); Glutathione (oxidised)(1.1%); Alanine(1%); Lysine(0.2%); Uridine-5-diphosphogalactose(0.1%); Ornithine(0.1%); N-Acetylneuraminic acid(0%); 
1.922	0.02213	Acetic acid(100%); N-Acetylmethionine(0%); 
3.042	0.02075	Creatine(81.1%); Phosphocreatine(10%); Creatinine(6.2%); Lysine(2.7%); Malonyl coenzyme A(0.1%); Ornithine(0%); Oxoglutaric acid (a-Ketogluturate)(0%); 
3.427	0.01883	Maltose(72.6%); Taurine(15.6%); Carnitine(11.8%); Methanol(0%); Porphobilinogen(0%); scyllo-Inositol(0%); Pantothenic acid(0%); 
8.277	0.01784	Carnosine (beta-alanyl_L-histidine)(90.2%); Malonyl coenzyme A(9.8%); 
1.147	0.01682	Methyl isobutyric acid(100%); Ethanol(0%); 
4.122	0.01617	Lactic acid(99.3%); Fructose(0.7%); 
2.027	0.01507	N-Acetylaspartate (NAA)(98.8%); N-Acetylalanine(0.6%); Pyroglutamic acid(0.3%); N-Acetylneuraminic acid(0.2%); N-Acetylmethionine(0.1%); Acetylcholine(0%); 
1.487	0.015	Alanine(100%); 
3.977	0.01377	Phosphoethanolamine(69.7%); Maltose(30.2%); Pantothenic acid(0%); Glycolic acid(0%); Phosphocreatine(0%); N-Acetylneuraminic acid(0%); 
3.692	0.01358	Maltose(74.2%); Sucrose(15.9%); Methyl isobutyric acid(7.9%); Isoleucine(1.3%); Fructose(0.7%); Ethanol(0%); 
1.012	0.01321	Isoleucine(97.1%); Valine(2.3%); Leucine(0.6%); Propionic acid(0%); 
0.9423	0.01296	Isoleucine(98%); Leucine(1.7%); Pantothenic acid(0.2%); Valine(0%); Butyric acid(0%); 
3.992	0.01282	Phosphoethanolamine(90.9%); Asparagine(4.9%); Glucose-6-phosphate(1.4%); N-Acetylneuraminic acid(1.2%); Malonyl coenzyme A(1.2%); Pantothenic acid(0.4%); Fructose(0%); 
3.272	0.01279	Maltose(45.8%); Betaine(23.5%); Taurine(12.4%); Glycerophosphorylcholine(11.7%); myo-Inositol(3.4%); Glucose-6-phosphate(2.5%); Carnitine(0.7%); Acetylcholine(0%); scyllo-Inositol(0%); Argininosuccinic acid(0%); 
4.072	0.0124	myo-Inositol(97.5%); Sucrose(1.6%); Creatinine(0.9%); 
2.687	0.01233	Carnosine (beta-alanyl_L-histidine)(94.4%); N-Acetylaspartate (NAA)(3%); Argininosuccinic acid(1.9%); Citric acid(0.7%); Malonyl coenzyme A(0%); Hypotaurine(0%); 
3.592	0.01106	Maltose(88.2%); myo-Inositol(5.9%); Fructose(3.6%); Glycine(1.8%); Valine(0.4%); Glucose-6-phosphate(0%); Malonyl coenzyme A(0%); 
2.142	0.01054	Glutamine(50.4%); Methionine(48.5%); Acetylcholine(0.7%); N-Acetylneuraminic acid(0.3%); Butyric acid(0.1%); N-Acetylmethionine(0%); Propionic acid(0%); 
4.002	0.01053	Asparagine(80.2%); Phosphoethanolamine(13.4%); Malonyl coenzyme A(2.4%); Fructose(2.3%); Glucose-6-phosphate(1.6%); Pantothenic acid(0.1%); N-Acetylneuraminic acid(0%); 
3.702	0.01016	Methyl isobutyric acid(72.9%); Maltose(22.4%); Sucrose(2.3%); Fructose(2.2%); Isoleucine(0.2%); 
3.152	0.009879	Citrulline(97.1%); Glycerophosphorylcholine(2.6%); Carnitine(0.2%); Malonyl coenzyme A(0.1%); Acetylcholine(0%); 
3.647	0.009406	Maltose(82.5%); myo-Inositol(17.1%); Valine(0.1%); Isoleucine(0.1%); Methyl isobutyric acid(0.1%); Ethanol(0.1%); N-Acetylneuraminic acid(0%); 
2.457	0.008558	Glutamine(84.8%); Carnitine(14.8%); Succinic acid(0.2%); Pyroglutamic acid(0.1%); Oxoglutaric acid (a-Ketogluturate)(0.1%); 
3.737	0.00829	3-Methylhistidine(84.5%); Leucine(12.2%); Fructose(1.3%); Sucrose(0.8%); Uridine-5-diphosphogalactose(0.7%); Methyl isobutyric acid(0.5%); Glucose-6-phosphate(0.2%); Glutathione (oxidised)(0%); 
2.407	0.007953	Succinic acid(80.7%); Pyroglutamic acid(9.5%); Glutamine(5.5%); Carnitine(4%); Pyruvic acid(0.2%); Porphobilinogen(0.1%); Pantothenic acid(0%); Oxoglutaric acid (a-Ketogluturate)(0%); 
0.9923	0.007053	Valine(93.6%); Isoleucine(4.9%); Leucine(1.5%); 
2.667	0.006676	Carnosine (beta-alanyl_L-histidine)(63.9%); Citric acid(34.3%); Hypotaurine(0.9%); Argininosuccinic acid(0.7%); Methionine(0.2%); Porphobilinogen(0%); Methylamine(0%); 
3.867	0.006648	Maltose(96.1%); Methionine(2.9%); Sucrose(0.8%); N-Acetylneuraminic acid(0.2%); 
5.412	0.006314	Maltose(76.6%); Sucrose(23.4%); 
2.862	0.005563	Asparagine(100%); 
2.952	0.005456	Asparagine(96.5%); Glutathione (reduced)(3.5%); 
3.062	0.005452	Carnosine (beta-alanyl_L-histidine)(83.4%); Ornithine(5.4%); Phosphocreatine(4.9%); Creatine(4%); Creatinine(1.3%); Tyrosine(1.1%); 
2.167	0.005411	Glutathione (reduced)(78.9%); Glutathione (oxidised)(8.3%); Glutamine(6.9%); Butyric acid(2.7%); Methionine(1.8%); Propionic acid(0.6%); Acetylcholine(0.3%); Suberic acid(0.3%); Glutaric acid(0.1%); N-Acetylmethionine(0%); N-Acetylneuraminic acid(0%); 
1.047	0.005351	Valine(96%); Propionic acid(2.4%); Isoleucine(1.6%); 
2.712	0.005301	Carnosine (beta-alanyl_L-histidine)(99.5%); N-Acetylaspartate (NAA)(0.4%); Citric acid(0.1%); 
3.937	0.005177	Creatine(97.1%); Tyrosine(2.1%); Phosphocreatine(0.8%); Glycolic acid(0%); 
7.112	0.004825	Carnosine (beta-alanyl_L-histidine)(100%); 
3.722	0.004797	Fructose(90%); Glucose-6-phosphate(3.8%); 3-Methylhistidine(3.6%); Methyl isobutyric acid(2.4%); Uridine-5-diphosphogalactose(0.2%); 
2.087	0.004767	Uridine-5-diphospho-N-acetylglucosamine(98.9%); N-Acetylneuraminic acid(0.8%); N-Acetylaspartate (NAA)(0.2%); Methionine(0.1%); N-Acetylmethionine(0.1%); Acetylcholine(0%); 
3.072	0.004624	Carnosine (beta-alanyl_L-histidine)(94.6%); Phosphocreatine(1.9%); Creatine(1.8%); Ornithine(1.3%); Creatinine(0.5%); 
2.437	0.004614	Carnitine(53.9%); Glutamine(35.6%); Malonyl coenzyme A(5.1%); Oxoglutaric acid (a-Ketogluturate)(4.3%); Succinic acid(0.8%); Pyroglutamic acid(0.3%); Pantothenic acid(0.1%); Pyruvic acid(0%); 
2.372	0.004569	Pyruvic acid(80.5%); Argininosuccinic acid(18.9%); Succinic acid(0.6%); 
0.9723	0.004343	Leucine(92.7%); Valine(3.8%); Isoleucine(3.5%); 
3.367	0.004159	Methanol(43.8%); Hypotaurine(22.3%); Carnosine (beta-alanyl_L-histidine)(16.8%); scyllo-Inositol(10.3%); Glycerophosphorylcholine(3.4%); Glucose-6-phosphate(3.3%); Betaine(0%); Acetylcholine(0%); Malonyl coenzyme A(0%); 
3.947	0.003553	Phosphocreatine(47.4%); Tyrosine(37.1%); Creatine(14.4%); Glycolic acid(1.2%); 
0.9623	0.003523	Leucine(90.3%); Isoleucine(8%); Valine(1.7%); Pantothenic acid(0%); 
3.817	0.003488	Sucrose(49.1%); Maltose(19.1%); Uridine-5-diphospho-N-acetylglucosamine(15.1%); Fructose(12.1%); Uridine-5-diphosphogalactose(1.8%); Glutathione (oxidised)(1.6%); Alanine(1.1%); 
8.462	0.003438	Formic acid(100%); 
7.952	0.003388	Uridine-5-diphospho-N-acetylglucosamine(62.8%); Uridine-5-diphosphogalactose(37.2%); 
3.922	0.003385	Maltose(88.5%); Uridine-5-diphosphogalactose(6.5%); Creatine(4.9%); Betaine(0.1%); Glycolic acid(0%); 
2.537	0.003165	Citric acid(97%); Glutathione (reduced)(2.5%); Glutathione (oxidised)(0.5%); Methylamine(0%); 
3.807	0.003123	Fructose(80%); Sucrose(13.6%); Alanine(4.3%); Glutathione (oxidised)(1.6%); Uridine-5-diphospho-N-acetylglucosamine(0.3%); Uridine-5-diphosphogalactose(0.2%); 
6.527	0.002574	Argininosuccinic acid(100%); 
1.057	0.002556	Propionic acid(78.8%); Valine(20%); Isoleucine(1.1%); 
2.557	0.002501	Glutathione (reduced)(91.4%); Citric acid(4.4%); Glutathione (oxidised)(4.2%); Methylamine(0%); 
5.977	0.002486	Uridine-5-diphospho-N-acetylglucosamine(69.3%); Uridine 5-diphosphate(26.9%); Uridine-5-diphosphogalactose(2%); Cytidine 5-diphosphate(1.9%); 
4.222	0.002391	Sucrose(100%); 
6.907	0.002362	Tyrosine(100%); 
2.062	0.002224	N-Acetylneuraminic acid(94.3%); Uridine-5-diphospho-N-acetylglucosamine(2.8%); N-Acetylaspartate (NAA)(2.6%); N-Acetylalanine(0.2%); Methionine(0.1%); N-Acetylmethionine(0.1%); Pyroglutamic acid(0%); Acetylcholine(0%); 
3.962	0.002175	3-Methylhistidine(91.6%); Phosphocreatine(6.3%); Creatine(1.8%); Tyrosine(0.2%); Glycolic acid(0.1%); 
3.902	0.002112	Fructose(86%); Betaine(12.1%); Sucrose(1.7%); Creatine(0.2%); Glycolic acid(0%); 
2.187	0.001849	Propionic acid(76.7%); Glutaric acid(20.1%); Methionine(2.5%); Suberic acid(0.4%); Butyric acid(0.2%); Acetylcholine(0.1%); Glutathione (oxidised)(0%); N-Acetylmethionine(0%); 
2.647	0.001839	Methionine(56.7%); Carnosine (beta-alanyl_L-histidine)(22.1%); Methyl isobutyric acid(11.4%); Hypotaurine(5.3%); Citric acid(4.4%); Methylamine(0%); Porphobilinogen(0%); 
1.262	0.001815	Isoleucine(100%); 
2.972	0.001698	Glutathione (reduced)(58.1%); Asparagine(22.8%); Glutathione (oxidised)(19.1%); Creatine(0%); Oxoglutaric acid (a-Ketogluturate)(0%); 
7.197	0.001684	Tyrosine(100%); 
3.317	0.001675	Glutathione (reduced)(43.2%); 3-Methylhistidine(23%); Glutathione (oxidised)(15.3%); Glycerophosphorylcholine(13.7%); myo-Inositol(3.6%); Betaine(0.6%); scyllo-Inositol(0.3%); Methanol(0.3%); Acetylcholine(0%); 
2.487	0.00164	N-Acetylaspartate (NAA)(49.5%); Glutamine(42.1%); Carnitine(7.9%); Pyroglutamic acid(0.3%); Succinic acid(0.2%); 
7.992	0.001407	Uridine 5-diphosphate(55.5%); Cytidine 5-diphosphate(44.5%); 
2.512	0.001397	N-Acetylaspartate (NAA)(67.5%); Pyroglutamic acid(22%); Glutathione (oxidised)(7.8%); Citric acid(2.7%); Succinic acid(0%); 
5.992	0.001284	Uridine-5-diphosphogalactose(84.2%); Uridine-5-diphospho-N-acetylglucosamine(14%); Uridine 5-diphosphate(1.5%); Cytidine 5-diphosphate(0.3%); 
2.932	0.001229	Asparagine(61.8%); Glutathione (reduced)(38.2%); 
3.482	0.001185	Sucrose(99%); Glucose-6-phosphate(1%); 
4.032	0.001134	Fructose(99.5%); Uridine-5-diphosphogalactose(0.5%); 
8.552	0.001094	Malonyl coenzyme A(100%); 
2.907	0.001088	Asparagine(100%); 
2.827	0.001085	Argininosuccinic acid(99.6%); Asparagine(0.4%); 
3.132	0.001085	Malonyl coenzyme A(91.6%); Glycerophosphorylcholine(7.6%); Carnitine(0.8%); Acetylcholine(0%); 
3.842	0.001072	Sucrose(96.5%); N-Acetylneuraminic acid(3.4%); Uridine-5-diphospho-N-acetylglucosamine(0.1%); 
0.8973	0.0009493	Butyric acid(86%); Pantothenic acid(14%); 
0.7223	0.0008517	Malonyl coenzyme A(100%); 
1.187	0.0008387	Ethanol(95.8%); Methyl isobutyric acid(4.2%); 
2.277	0.0008003	Valine(99.7%); Acetylcholine(0.3%); 
0.8623	0.0007026	Malonyl coenzyme A(99.6%); Butyric acid(0.4%); 
1.897	0.0006688	Citrulline(77.1%); Acetic acid(22.6%); Lysine(0.3%); N-Acetylmethionine(0%); 
4.307	0.0006287	Argininosuccinic acid(99.7%); Tartaric acid(0.3%); 
2.992	0.0006178	Glutathione (reduced)(52.8%); Glutathione (oxidised)(42.6%); Creatine(3.5%); Oxoglutaric acid (a-Ketogluturate)(1%); Creatinine(0.1%); 
3.502	0.0005986	Glucose-6-phosphate(99.1%); Glycine(0.9%); 
1.712	0.0005792	Leucine(100%); 
2.837	0.0005705	Asparagine(99.7%); Argininosuccinic acid(0.3%); 
2.887	0.0005576	Asparagine(100%); 
2.602	0.0005446	Methylamine(100%); 
6.177	0.0005159	Malonyl coenzyme A(100%); 
6.137	0.0004826	Cytidine 5-diphosphate(100%); 
6.162	0.0004037	Malonyl coenzyme A(100%); 
3.012	0.0003676	Oxoglutaric acid (a-Ketogluturate)(74.4%); Creatine(22.9%); Creatinine(2.5%); Lysine(0.1%); 
1.562	0.0003578	Butyric acid(100%); Suberic acid(0%); 
1.882	0.0003293	Citrulline(87.4%); Acetic acid(12.6%); 
2.727	0.000312	Carnosine (beta-alanyl_L-histidine)(100%); 
2.207	0.0003007	Methionine(86.3%); Propionic acid(9.5%); Glutaric acid(3.8%); Acetylcholine(0.3%); N-Acetylneuraminic acid(0%); N-Acetylmethionine(0%); Suberic acid(0%); 
4.332	0.0002832	Tartaric acid(96%); Cytidine 5-diphosphate(4%); 
8.067	0.0002434	3-Methylhistidine(100%); 
1.792	0.0001872	Glutaric acid(100%); 
2.222	0.0001815	N-Acetylneuraminic acid(96%); Methionine(1.6%); Glutaric acid(1.2%); Propionic acid(1%); Acetylcholine(0.2%); 
2.577	0.0001439	Glutathione (reduced)(78.6%); Citric acid(18.7%); Methylamine(2.6%); 
1.682	0.0001427	Leucine(100%); 
1.832	0.0001358	N-Acetylneuraminic acid(96.4%); Ornithine(3.6%); 
5.652	0.0001264	Uridine-5-diphosphogalactose(100%); 
5.637	0.0001194	Uridine-5-diphosphogalactose(100%); 
2.622	0.0001185	Malonyl coenzyme A(86.2%); Methylamine(6.6%); Citric acid(4.1%); Methionine(2.2%); Methyl isobutyric acid(0.9%); Hypotaurine(0%); 
7.132	0.0001139	3-Methylhistidine(100%); 
1.732	0.0001113	Lysine(85.8%); Leucine(14.2%); 
1.742	9.374e-05	Leucine(100%); 
0.7373	9.201e-05	Malonyl coenzyme A(100%); 
4.182	8.948e-05	Pyroglutamic acid(99.3%); Porphobilinogen(0.7%); 
5.717	7.47e-05	Glutathione (oxidised)(100%); 
4.382	5.84e-05	Uridine-5-diphosphogalactose(100%); 
2.237	5.503e-05	N-Acetylneuraminic acid(98.8%); Glutaric acid(0.8%); Acetylcholine(0.4%); 
8.112	2.178e-05	Uridine 5-diphosphate(100%); 
4.167	1.666e-05	Porphobilinogen(100%); 
1.852	9.875e-06	Acetic acid(100%); 
8.237	4.203e-06	Malonyl coenzyme A(100%); 
1.767	1.86e-06	Glutaric acid(100%); 
________________________________________________________________________________________________________________

Table 4.  Information to help in the interpretation of the pJRES graphical output of the analysis.
For each peak in the estimate pJRES spectrum (visible in yellow in the associated graphical output file) is given
the chemical shift, intensity and contributing metabolites with percentage contributions.
This table is ordered by chemical shift, with the estimated pJRES peak having the highest chemical shift detailed first.

Chemical shift	Intensity of estimated pJRES	Contributing metabolites/percentages
8.552	0.001094	Malonyl coenzyme A(100%); 
8.462	0.003438	Formic acid(100%); 
8.277	0.01784	Carnosine (beta-alanyl_L-histidine)(90.2%); Malonyl coenzyme A(9.8%); 
8.237	4.203e-06	Malonyl coenzyme A(100%); 
8.112	2.178e-05	Uridine 5-diphosphate(100%); 
8.067	0.0002434	3-Methylhistidine(100%); 
7.992	0.001407	Uridine 5-diphosphate(55.5%); Cytidine 5-diphosphate(44.5%); 
7.952	0.003388	Uridine-5-diphospho-N-acetylglucosamine(62.8%); Uridine-5-diphosphogalactose(37.2%); 
7.197	0.001684	Tyrosine(100%); 
7.132	0.0001139	3-Methylhistidine(100%); 
7.112	0.004825	Carnosine (beta-alanyl_L-histidine)(100%); 
6.907	0.002362	Tyrosine(100%); 
6.527	0.002574	Argininosuccinic acid(100%); 
6.177	0.0005159	Malonyl coenzyme A(100%); 
6.162	0.0004037	Malonyl coenzyme A(100%); 
6.137	0.0004826	Cytidine 5-diphosphate(100%); 
5.992	0.001284	Uridine-5-diphosphogalactose(84.2%); Uridine-5-diphospho-N-acetylglucosamine(14%); Uridine 5-diphosphate(1.5%); Cytidine 5-diphosphate(0.3%); 
5.977	0.002486	Uridine-5-diphospho-N-acetylglucosamine(69.3%); Uridine 5-diphosphate(26.9%); Uridine-5-diphosphogalactose(2%); Cytidine 5-diphosphate(1.9%); 
5.717	7.47e-05	Glutathione (oxidised)(100%); 
5.652	0.0001264	Uridine-5-diphosphogalactose(100%); 
5.637	0.0001194	Uridine-5-diphosphogalactose(100%); 
5.412	0.006314	Maltose(76.6%); Sucrose(23.4%); 
4.382	5.84e-05	Uridine-5-diphosphogalactose(100%); 
4.332	0.0002832	Tartaric acid(96%); Cytidine 5-diphosphate(4%); 
4.307	0.0006287	Argininosuccinic acid(99.7%); Tartaric acid(0.3%); 
4.222	0.002391	Sucrose(100%); 
4.182	8.948e-05	Pyroglutamic acid(99.3%); Porphobilinogen(0.7%); 
4.167	1.666e-05	Porphobilinogen(100%); 
4.122	0.01617	Lactic acid(99.3%); Fructose(0.7%); 
4.072	0.0124	myo-Inositol(97.5%); Sucrose(1.6%); Creatinine(0.9%); 
4.032	0.001134	Fructose(99.5%); Uridine-5-diphosphogalactose(0.5%); 
4.002	0.01053	Asparagine(80.2%); Phosphoethanolamine(13.4%); Malonyl coenzyme A(2.4%); Fructose(2.3%); Glucose-6-phosphate(1.6%); Pantothenic acid(0.1%); N-Acetylneuraminic acid(0%); 
3.992	0.01282	Phosphoethanolamine(90.9%); Asparagine(4.9%); Glucose-6-phosphate(1.4%); N-Acetylneuraminic acid(1.2%); Malonyl coenzyme A(1.2%); Pantothenic acid(0.4%); Fructose(0%); 
3.977	0.01377	Phosphoethanolamine(69.7%); Maltose(30.2%); Pantothenic acid(0%); Glycolic acid(0%); Phosphocreatine(0%); N-Acetylneuraminic acid(0%); 
3.962	0.002175	3-Methylhistidine(91.6%); Phosphocreatine(6.3%); Creatine(1.8%); Tyrosine(0.2%); Glycolic acid(0.1%); 
3.947	0.003553	Phosphocreatine(47.4%); Tyrosine(37.1%); Creatine(14.4%); Glycolic acid(1.2%); 
3.937	0.005177	Creatine(97.1%); Tyrosine(2.1%); Phosphocreatine(0.8%); Glycolic acid(0%); 
3.922	0.003385	Maltose(88.5%); Uridine-5-diphosphogalactose(6.5%); Creatine(4.9%); Betaine(0.1%); Glycolic acid(0%); 
3.902	0.002112	Fructose(86%); Betaine(12.1%); Sucrose(1.7%); Creatine(0.2%); Glycolic acid(0%); 
3.867	0.006648	Maltose(96.1%); Methionine(2.9%); Sucrose(0.8%); N-Acetylneuraminic acid(0.2%); 
3.842	0.001072	Sucrose(96.5%); N-Acetylneuraminic acid(3.4%); Uridine-5-diphospho-N-acetylglucosamine(0.1%); 
3.817	0.003488	Sucrose(49.1%); Maltose(19.1%); Uridine-5-diphospho-N-acetylglucosamine(15.1%); Fructose(12.1%); Uridine-5-diphosphogalactose(1.8%); Glutathione (oxidised)(1.6%); Alanine(1.1%); 
3.807	0.003123	Fructose(80%); Sucrose(13.6%); Alanine(4.3%); Glutathione (oxidised)(1.6%); Uridine-5-diphospho-N-acetylglucosamine(0.3%); Uridine-5-diphosphogalactose(0.2%); 
3.777	0.0279	Maltose(39.1%); Glutamine(34.7%); Glutathione (reduced)(13.3%); Argininosuccinic acid(5.3%); Citrulline(3.9%); Sucrose(1.4%); Glutathione (oxidised)(1.1%); Alanine(1%); Lysine(0.2%); Uridine-5-diphosphogalactose(0.1%); Ornithine(0.1%); N-Acetylneuraminic acid(0%); 
3.767	0.03401	Citrulline(75.2%); Sucrose(12.3%); Maltose(4.4%); Lysine(3.5%); Glutamine(3.2%); N-Acetylneuraminic acid(0.7%); Glutathione (oxidised)(0.3%); Argininosuccinic acid(0.2%); Alanine(0.2%); Uridine-5-diphosphogalactose(0.1%); Glutathione (reduced)(0%); 3-Methylhistidine(0%); Methyl isobutyric acid(0%); 
3.737	0.00829	3-Methylhistidine(84.5%); Leucine(12.2%); Fructose(1.3%); Sucrose(0.8%); Uridine-5-diphosphogalactose(0.7%); Methyl isobutyric acid(0.5%); Glucose-6-phosphate(0.2%); Glutathione (oxidised)(0%); 
3.722	0.004797	Fructose(90%); Glucose-6-phosphate(3.8%); 3-Methylhistidine(3.6%); Methyl isobutyric acid(2.4%); Uridine-5-diphosphogalactose(0.2%); 
3.702	0.01016	Methyl isobutyric acid(72.9%); Maltose(22.4%); Sucrose(2.3%); Fructose(2.2%); Isoleucine(0.2%); 
3.692	0.01358	Maltose(74.2%); Sucrose(15.9%); Methyl isobutyric acid(7.9%); Isoleucine(1.3%); Fructose(0.7%); Ethanol(0%); 
3.647	0.009406	Maltose(82.5%); myo-Inositol(17.1%); Valine(0.1%); Isoleucine(0.1%); Methyl isobutyric acid(0.1%); Ethanol(0.1%); N-Acetylneuraminic acid(0%); 
3.632	0.05251	myo-Inositol(99.8%); Valine(0.2%); N-Acetylneuraminic acid(0%); Glycine(0%); Methyl isobutyric acid(0%); 
3.592	0.01106	Maltose(88.2%); myo-Inositol(5.9%); Fructose(3.6%); Glycine(1.8%); Valine(0.4%); Glucose-6-phosphate(0%); Malonyl coenzyme A(0%); 
3.567	0.03335	Glycine(73.3%); Fructose(13.2%); Sucrose(7.2%); myo-Inositol(4.7%); Glucose-6-phosphate(1.2%); Uridine-5-diphospho-N-acetylglucosamine(0.2%); Malonyl coenzyme A(0.2%); 
3.547	0.04011	myo-Inositol(95.4%); Malonyl coenzyme A(3.2%); Glycine(0.7%); Fructose(0.7%); Glucose-6-phosphate(0%); 
3.502	0.0005986	Glucose-6-phosphate(99.1%); Glycine(0.9%); 
3.482	0.001185	Sucrose(99%); Glucose-6-phosphate(1%); 
3.427	0.01883	Maltose(72.6%); Taurine(15.6%); Carnitine(11.8%); Methanol(0%); Porphobilinogen(0%); scyllo-Inositol(0%); Pantothenic acid(0%); 
3.367	0.004159	Methanol(43.8%); Hypotaurine(22.3%); Carnosine (beta-alanyl_L-histidine)(16.8%); scyllo-Inositol(10.3%); Glycerophosphorylcholine(3.4%); Glucose-6-phosphate(3.3%); Betaine(0%); Acetylcholine(0%); Malonyl coenzyme A(0%); 
3.317	0.001675	Glutathione (reduced)(43.2%); 3-Methylhistidine(23%); Glutathione (oxidised)(15.3%); Glycerophosphorylcholine(13.7%); myo-Inositol(3.6%); Betaine(0.6%); scyllo-Inositol(0.3%); Methanol(0.3%); Acetylcholine(0%); 
3.292	0.05275	myo-Inositol(80.7%); Maltose(15.9%); Argininosuccinic acid(1.2%); Glycerophosphorylcholine(1.1%); Glucose-6-phosphate(0.8%); Betaine(0.1%); Carnitine(0%); Taurine(0%); Glutathione (oxidised)(0%); Acetylcholine(0%); scyllo-Inositol(0%); Methanol(0%); 
3.272	0.01279	Maltose(45.8%); Betaine(23.5%); Taurine(12.4%); Glycerophosphorylcholine(11.7%); myo-Inositol(3.4%); Glucose-6-phosphate(2.5%); Carnitine(0.7%); Acetylcholine(0%); scyllo-Inositol(0%); Argininosuccinic acid(0%); 
3.232	0.2304	Glycerophosphorylcholine(76.1%); Carnosine (beta-alanyl_L-histidine)(13.9%); Phosphoethanolamine(6.8%); Carnitine(3.2%); Acetylcholine(0.1%); Betaine(0%); 
3.152	0.009879	Citrulline(97.1%); Glycerophosphorylcholine(2.6%); Carnitine(0.2%); Malonyl coenzyme A(0.1%); Acetylcholine(0%); 
3.132	0.001085	Malonyl coenzyme A(91.6%); Glycerophosphorylcholine(7.6%); Carnitine(0.8%); Acetylcholine(0%); 
3.072	0.004624	Carnosine (beta-alanyl_L-histidine)(94.6%); Phosphocreatine(1.9%); Creatine(1.8%); Ornithine(1.3%); Creatinine(0.5%); 
3.062	0.005452	Carnosine (beta-alanyl_L-histidine)(83.4%); Ornithine(5.4%); Phosphocreatine(4.9%); Creatine(4%); Creatinine(1.3%); Tyrosine(1.1%); 
3.042	0.02075	Creatine(81.1%); Phosphocreatine(10%); Creatinine(6.2%); Lysine(2.7%); Malonyl coenzyme A(0.1%); Ornithine(0%); Oxoglutaric acid (a-Ketogluturate)(0%); 
3.012	0.0003676	Oxoglutaric acid (a-Ketogluturate)(74.4%); Creatine(22.9%); Creatinine(2.5%); Lysine(0.1%); 
2.992	0.0006178	Glutathione (reduced)(52.8%); Glutathione (oxidised)(42.6%); Creatine(3.5%); Oxoglutaric acid (a-Ketogluturate)(1%); Creatinine(0.1%); 
2.972	0.001698	Glutathione (reduced)(58.1%); Asparagine(22.8%); Glutathione (oxidised)(19.1%); Creatine(0%); Oxoglutaric acid (a-Ketogluturate)(0%); 
2.952	0.005456	Asparagine(96.5%); Glutathione (reduced)(3.5%); 
2.932	0.001229	Asparagine(61.8%); Glutathione (reduced)(38.2%); 
2.907	0.001088	Asparagine(100%); 
2.887	0.0005576	Asparagine(100%); 
2.862	0.005563	Asparagine(100%); 
2.837	0.0005705	Asparagine(99.7%); Argininosuccinic acid(0.3%); 
2.827	0.001085	Argininosuccinic acid(99.6%); Asparagine(0.4%); 
2.727	0.000312	Carnosine (beta-alanyl_L-histidine)(100%); 
2.712	0.005301	Carnosine (beta-alanyl_L-histidine)(99.5%); N-Acetylaspartate (NAA)(0.4%); Citric acid(0.1%); 
2.687	0.01233	Carnosine (beta-alanyl_L-histidine)(94.4%); N-Acetylaspartate (NAA)(3%); Argininosuccinic acid(1.9%); Citric acid(0.7%); Malonyl coenzyme A(0%); Hypotaurine(0%); 
2.667	0.006676	Carnosine (beta-alanyl_L-histidine)(63.9%); Citric acid(34.3%); Hypotaurine(0.9%); Argininosuccinic acid(0.7%); Methionine(0.2%); Porphobilinogen(0%); Methylamine(0%); 
2.647	0.001839	Methionine(56.7%); Carnosine (beta-alanyl_L-histidine)(22.1%); Methyl isobutyric acid(11.4%); Hypotaurine(5.3%); Citric acid(4.4%); Methylamine(0%); Porphobilinogen(0%); 
2.622	0.0001185	Malonyl coenzyme A(86.2%); Methylamine(6.6%); Citric acid(4.1%); Methionine(2.2%); Methyl isobutyric acid(0.9%); Hypotaurine(0%); 
2.602	0.0005446	Methylamine(100%); 
2.577	0.0001439	Glutathione (reduced)(78.6%); Citric acid(18.7%); Methylamine(2.6%); 
2.557	0.002501	Glutathione (reduced)(91.4%); Citric acid(4.4%); Glutathione (oxidised)(4.2%); Methylamine(0%); 
2.537	0.003165	Citric acid(97%); Glutathione (reduced)(2.5%); Glutathione (oxidised)(0.5%); Methylamine(0%); 
2.512	0.001397	N-Acetylaspartate (NAA)(67.5%); Pyroglutamic acid(22%); Glutathione (oxidised)(7.8%); Citric acid(2.7%); Succinic acid(0%); 
2.487	0.00164	N-Acetylaspartate (NAA)(49.5%); Glutamine(42.1%); Carnitine(7.9%); Pyroglutamic acid(0.3%); Succinic acid(0.2%); 
2.457	0.008558	Glutamine(84.8%); Carnitine(14.8%); Succinic acid(0.2%); Pyroglutamic acid(0.1%); Oxoglutaric acid (a-Ketogluturate)(0.1%); 
2.437	0.004614	Carnitine(53.9%); Glutamine(35.6%); Malonyl coenzyme A(5.1%); Oxoglutaric acid (a-Ketogluturate)(4.3%); Succinic acid(0.8%); Pyroglutamic acid(0.3%); Pantothenic acid(0.1%); Pyruvic acid(0%); 
2.407	0.007953	Succinic acid(80.7%); Pyroglutamic acid(9.5%); Glutamine(5.5%); Carnitine(4%); Pyruvic acid(0.2%); Porphobilinogen(0.1%); Pantothenic acid(0%); Oxoglutaric acid (a-Ketogluturate)(0%); 
2.372	0.004569	Pyruvic acid(80.5%); Argininosuccinic acid(18.9%); Succinic acid(0.6%); 
2.277	0.0008003	Valine(99.7%); Acetylcholine(0.3%); 
2.237	5.503e-05	N-Acetylneuraminic acid(98.8%); Glutaric acid(0.8%); Acetylcholine(0.4%); 
2.222	0.0001815	N-Acetylneuraminic acid(96%); Methionine(1.6%); Glutaric acid(1.2%); Propionic acid(1%); Acetylcholine(0.2%); 
2.207	0.0003007	Methionine(86.3%); Propionic acid(9.5%); Glutaric acid(3.8%); Acetylcholine(0.3%); N-Acetylneuraminic acid(0%); N-Acetylmethionine(0%); Suberic acid(0%); 
2.187	0.001849	Propionic acid(76.7%); Glutaric acid(20.1%); Methionine(2.5%); Suberic acid(0.4%); Butyric acid(0.2%); Acetylcholine(0.1%); Glutathione (oxidised)(0%); N-Acetylmethionine(0%); 
2.167	0.005411	Glutathione (reduced)(78.9%); Glutathione (oxidised)(8.3%); Glutamine(6.9%); Butyric acid(2.7%); Methionine(1.8%); Propionic acid(0.6%); Acetylcholine(0.3%); Suberic acid(0.3%); Glutaric acid(0.1%); N-Acetylmethionine(0%); N-Acetylneuraminic acid(0%); 
2.142	0.01054	Glutamine(50.4%); Methionine(48.5%); Acetylcholine(0.7%); N-Acetylneuraminic acid(0.3%); Butyric acid(0.1%); N-Acetylmethionine(0%); Propionic acid(0%); 
2.087	0.004767	Uridine-5-diphospho-N-acetylglucosamine(98.9%); N-Acetylneuraminic acid(0.8%); N-Acetylaspartate (NAA)(0.2%); Methionine(0.1%); N-Acetylmethionine(0.1%); Acetylcholine(0%); 
2.062	0.002224	N-Acetylneuraminic acid(94.3%); Uridine-5-diphospho-N-acetylglucosamine(2.8%); N-Acetylaspartate (NAA)(2.6%); N-Acetylalanine(0.2%); Methionine(0.1%); N-Acetylmethionine(0.1%); Pyroglutamic acid(0%); Acetylcholine(0%); 
2.027	0.01507	N-Acetylaspartate (NAA)(98.8%); N-Acetylalanine(0.6%); Pyroglutamic acid(0.3%); N-Acetylneuraminic acid(0.2%); N-Acetylmethionine(0.1%); Acetylcholine(0%); 
1.922	0.02213	Acetic acid(100%); N-Acetylmethionine(0%); 
1.897	0.0006688	Citrulline(77.1%); Acetic acid(22.6%); Lysine(0.3%); N-Acetylmethionine(0%); 
1.882	0.0003293	Citrulline(87.4%); Acetic acid(12.6%); 
1.852	9.875e-06	Acetic acid(100%); 
1.832	0.0001358	N-Acetylneuraminic acid(96.4%); Ornithine(3.6%); 
1.792	0.0001872	Glutaric acid(100%); 
1.767	1.86e-06	Glutaric acid(100%); 
1.742	9.374e-05	Leucine(100%); 
1.732	0.0001113	Lysine(85.8%); Leucine(14.2%); 
1.712	0.0005792	Leucine(100%); 
1.682	0.0001427	Leucine(100%); 
1.562	0.0003578	Butyric acid(100%); Suberic acid(0%); 
1.487	0.015	Alanine(100%); 
1.332	0.1078	Lactic acid(98.9%); N-Acetylalanine(1.1%); 
1.262	0.001815	Isoleucine(100%); 
1.187	0.0008387	Ethanol(95.8%); Methyl isobutyric acid(4.2%); 
1.147	0.01682	Methyl isobutyric acid(100%); Ethanol(0%); 
1.057	0.002556	Propionic acid(78.8%); Valine(20%); Isoleucine(1.1%); 
1.047	0.005351	Valine(96%); Propionic acid(2.4%); Isoleucine(1.6%); 
1.012	0.01321	Isoleucine(97.1%); Valine(2.3%); Leucine(0.6%); Propionic acid(0%); 
0.9923	0.007053	Valine(93.6%); Isoleucine(4.9%); Leucine(1.5%); 
0.9723	0.004343	Leucine(92.7%); Valine(3.8%); Isoleucine(3.5%); 
0.9623	0.003523	Leucine(90.3%); Isoleucine(8%); Valine(1.7%); Pantothenic acid(0%); 
0.9423	0.01296	Isoleucine(98%); Leucine(1.7%); Pantothenic acid(0.2%); Valine(0%); Butyric acid(0%); 
0.8973	0.0009493	Butyric acid(86%); Pantothenic acid(14%); 
0.8623	0.0007026	Malonyl coenzyme A(99.6%); Butyric acid(0.4%); 
0.7373	9.201e-05	Malonyl coenzyme A(100%); 
0.7223	0.0008517	Malonyl coenzyme A(100%); 
________________________________________________________________________________________________________________

Table 5.  Full result of the screening step of the analysis (finding of library peaks in the the mixture JRES spectrum) In descending order of hit-ratio:

Alanine (library entry number =66)
Hit ratio(% of total spectral intensity for metabolite): 100% (6 of 6 peaks were found)
Peaks found: chem shift/row (% of total intensity)
1.485/56(36.1%) , 1.485/74(36.1%) , 3.791/56(10.9%) , 3.791/74(10.9%) , 3.791/93(2.9%) , 3.791/37(2.9%)
Peaks not found: chem shift/row (% of total intensity)


Citric acid (library entry number =14)
Hit ratio(% of total spectral intensity for metabolite): 100% (4 of 4 peaks were found)
Peaks found: chem shift/row (% of total intensity)
2.537/46(26.2%) , 2.537/84(26.2%) , 2.669/46(23.8%) , 2.669/84(23.8%)
Peaks not found: chem shift/row (% of total intensity)


N-Acetylalanine (library entry number =85)
Hit ratio(% of total spectral intensity for metabolite): 100% (3 of 3 peaks were found)
Peaks found: chem shift/row (% of total intensity)
2.013/65(65.9%) , 1.334/56(17%) , 1.334/74(17%)
Peaks not found: chem shift/row (% of total intensity)


Acetylcholine (library entry number =22)
Hit ratio(% of total spectral intensity for metabolite): 100% (2 of 2 peaks were found)
Peaks found: chem shift/row (% of total intensity)
3.225/65(57.1%) , 2.152/65(42.9%)
Peaks not found: chem shift/row (% of total intensity)


Betaine (library entry number =24)
Hit ratio(% of total spectral intensity for metabolite): 94.33% (1 of 2 peaks were found)
Peaks found: chem shift/row (% of total intensity)
3.269/65(94.3%)
Peaks not found: chem shift/row (% of total intensity)
3.903/65(5.7%)

Phosphocreatine (library entry number =114)
Hit ratio(% of total spectral intensity for metabolite): 100% (2 of 2 peaks were found)
Peaks found: chem shift/row (% of total intensity)
3.047/65(80.9%) , 3.951/65(19.1%)
Peaks not found: chem shift/row (% of total intensity)


Creatine (library entry number =122)
Hit ratio(% of total spectral intensity for metabolite): 100% (2 of 2 peaks were found)
Peaks found: chem shift/row (% of total intensity)
3.041/65(77.9%) , 3.937/65(22.1%)
Peaks not found: chem shift/row (% of total intensity)


Ethylenediaminetetraacetic acid (EDTA) (library entry number =140)
Hit ratio(% of total spectral intensity for metabolite): 100% (2 of 2 peaks were found)
Peaks found: chem shift/row (% of total intensity)
3.655/65(73.8%) , 3.269/65(26.2%)
Peaks not found: chem shift/row (% of total intensity)


Methionine (library entry number =82)
Hit ratio(% of total spectral intensity for metabolite): 95.05% (4 of 7 peaks were found)
Peaks found: chem shift/row (% of total intensity)
2.143/65(80.1%) , 2.647/65(6%) , 2.647/84(4.4%) , 2.647/46(4.4%)
Peaks not found: chem shift/row (% of total intensity)
3.863/81(1.7%) , 3.863/49(1.7%) , 3.863/65(1.5%)

Carnitine (library entry number =120)
Hit ratio(% of total spectral intensity for metabolite): 93.72% (4 of 8 peaks were found)
Peaks found: chem shift/row (% of total intensity)
3.225/65(85.7%) , 3.426/65(4.1%) , 2.445/73(2%) , 2.445/57(2%)
Peaks not found: chem shift/row (% of total intensity)
2.437/58(2.1%) , 2.437/72(2.1%) , 3.435/70(1%) , 3.435/60(1%)

Propionic acid (library entry number =154)
Hit ratio(% of total spectral intensity for metabolite): 91.37% (5 of 7 peaks were found)
Peaks found: chem shift/row (% of total intensity)
1.06/65(33.9%) , 1.06/45(14.4%) , 1.06/85(14.4%) , 2.186/55(14.3%) , 2.186/75(14.3%)
Peaks not found: chem shift/row (% of total intensity)
2.186/94(4.3%) , 2.186/36(4.3%)

Uridine-5-diphospho-N-acetylglucosamine (library entry number =171)
Hit ratio(% of total spectral intensity for metabolite): 92.87% (7 of 13 peaks were found)
Peaks found: chem shift/row (% of total intensity)
2.085/65(51.5%) , 7.953/55(11%) , 7.953/75(11%) , 5.976/55(8%) , 5.976/75(8%) , 3.558/65(1.7%) , 3.821/65(1.5%)
Peaks not found: chem shift/row (% of total intensity)
5.976/65(1.3%) , 5.989/65(1.2%) , 3.821/41(1.2%) , 3.821/89(1.2%) , 3.558/89.5(1.1%) , 3.558/40.5(1.1%)

Ethanol (library entry number =203)
Hit ratio(% of total spectral intensity for metabolite): 62.38% (3 of 7 peaks were found)
Peaks found: chem shift/row (% of total intensity)
1.189/65(31.3%) , 1.189/83(15.6%) , 1.189/47(15.6%)
Peaks not found: chem shift/row (% of total intensity)
3.665/56(14.4%) , 3.665/74(14.4%) , 3.665/38(4.4%) , 3.665/92(4.4%)

N-acetylglucosamine-1-phosphate (library entry number =175)
Hit ratio(% of total spectral intensity for metabolite): 90.79% (6 of 11 peaks were found)
Peaks found: chem shift/row (% of total intensity)
2.074/65(81.8%) , 3.501/65(2.9%) , 3.501/89(1.9%) , 3.501/41(1.9%) , 3.791/56(1.1%) , 3.791/74(1.1%)
Peaks not found: chem shift/row (% of total intensity)
3.806/65(3.3%) , 3.806/40(2%) , 3.806/90(2%) , 3.791/42.5(1%) , 3.791/87.5(1%)

Choline (library entry number =31)
Hit ratio(% of total spectral intensity for metabolite): 90% (1 of 1 peaks were found)
Peaks found: chem shift/row (% of total intensity)
3.203/65(100%)
Peaks not found: chem shift/row (% of total intensity)


Dimethylamine (library entry number =42)
Hit ratio(% of total spectral intensity for metabolite): 90% (1 of 1 peaks were found)
Peaks found: chem shift/row (% of total intensity)
2.724/65(100%)
Peaks not found: chem shift/row (% of total intensity)


Trimethylamine-N-oxide (library entry number =50)
Hit ratio(% of total spectral intensity for metabolite): 90% (1 of 1 peaks were found)
Peaks found: chem shift/row (% of total intensity)
3.269/65(100%)
Peaks not found: chem shift/row (% of total intensity)


scyllo-Inositol (library entry number =54)
Hit ratio(% of total spectral intensity for metabolite): 90% (1 of 1 peaks were found)
Peaks found: chem shift/row (% of total intensity)
3.36/65(100%)
Peaks not found: chem shift/row (% of total intensity)


Trimethylamine (library entry number =69)
Hit ratio(% of total spectral intensity for metabolite): 0% (0 of 1 peaks were found)
Peaks found: chem shift/row (% of total intensity)

Peaks not found: chem shift/row (% of total intensity)
2.885/65(100%)

Glycine (library entry number =80)
Hit ratio(% of total spectral intensity for metabolite): 90% (1 of 1 peaks were found)
Peaks found: chem shift/row (% of total intensity)
3.569/65(100%)
Peaks not found: chem shift/row (% of total intensity)


Pyruvic acid (library entry number =101)
Hit ratio(% of total spectral intensity for metabolite): 90% (1 of 1 peaks were found)
Peaks found: chem shift/row (% of total intensity)
2.372/65(100%)
Peaks not found: chem shift/row (% of total intensity)


Acetic acid (library entry number =117)
Hit ratio(% of total spectral intensity for metabolite): 90% (1 of 1 peaks were found)
Peaks found: chem shift/row (% of total intensity)
1.924/65(100%)
Peaks not found: chem shift/row (% of total intensity)


Malonic acid (library entry number =134)
Hit ratio(% of total spectral intensity for metabolite): 0% (0 of 1 peaks were found)
Peaks found: chem shift/row (% of total intensity)

Peaks not found: chem shift/row (% of total intensity)
3.13/65(100%)

Formic acid (library entry number =148)
Hit ratio(% of total spectral intensity for metabolite): 90% (1 of 1 peaks were found)
Peaks found: chem shift/row (% of total intensity)
8.46/65(100%)
Peaks not found: chem shift/row (% of total intensity)


Fumaric acid (library entry number =149)
Hit ratio(% of total spectral intensity for metabolite): 90% (1 of 1 peaks were found)
Peaks found: chem shift/row (% of total intensity)
6.526/65(100%)
Peaks not found: chem shift/row (% of total intensity)


Succinic acid (library entry number =152)
Hit ratio(% of total spectral intensity for metabolite): 90% (1 of 1 peaks were found)
Peaks found: chem shift/row (% of total intensity)
2.409/65(100%)
Peaks not found: chem shift/row (% of total intensity)


Tartaric acid (library entry number =153)
Hit ratio(% of total spectral intensity for metabolite): 90% (1 of 1 peaks were found)
Peaks found: chem shift/row (% of total intensity)
4.331/65(100%)
Peaks not found: chem shift/row (% of total intensity)


Oxaloacetic acid (library entry number =159)
Hit ratio(% of total spectral intensity for metabolite): 90% (1 of 1 peaks were found)
Peaks found: chem shift/row (% of total intensity)
2.372/65(100%)
Peaks not found: chem shift/row (% of total intensity)


Glycerophosphorylcholine (library entry number =186)
Hit ratio(% of total spectral intensity for metabolite): 90% (1 of 1 peaks were found)
Peaks found: chem shift/row (% of total intensity)
3.233/65(100%)
Peaks not found: chem shift/row (% of total intensity)


Methanol (library entry number =202)
Hit ratio(% of total spectral intensity for metabolite): 90% (1 of 1 peaks were found)
Peaks found: chem shift/row (% of total intensity)
3.368/65(100%)
Peaks not found: chem shift/row (% of total intensity)


Phosphocholine (library entry number =207)
Hit ratio(% of total spectral intensity for metabolite): 90% (1 of 1 peaks were found)
Peaks found: chem shift/row (% of total intensity)
3.225/65(100%)
Peaks not found: chem shift/row (% of total intensity)


N-Acetylglucosamine (library entry number =174)
Hit ratio(% of total spectral intensity for metabolite): 94.16% (5 of 9 peaks were found)
Peaks found: chem shift/row (% of total intensity)
2.061/65(85.5%) , 3.501/65(2.8%) , 3.777/65(2.4%) , 3.501/89(1.8%) , 3.501/41(1.8%)
Peaks not found: chem shift/row (% of total intensity)
3.777/40(1.9%) , 3.777/90(1.9%) , 3.799/56(1%) , 3.799/74(1%)

Ergothioneine (library entry number =1)
Hit ratio(% of total spectral intensity for metabolite): 85.64% (1 of 7 peaks were found)
Peaks found: chem shift/row (% of total intensity)
3.269/65(85.6%)
Peaks not found: chem shift/row (% of total intensity)
6.805/64(3.5%) , 6.805/66(3.5%) , 3.889/75(1.9%) , 3.889/55(1.9%) , 3.889/85(1.8%) , 3.889/45(1.8%)

Isoleucine (library entry number =68)
Hit ratio(% of total spectral intensity for metabolite): 75.57% (5 of 22 peaks were found)
Peaks found: chem shift/row (% of total intensity)
0.942/65(20.1%) , 1.014/56(19.2%) , 1.014/74(19.2%) , 0.942/46(8.5%) , 0.942/84(8.5%)
Peaks not found: chem shift/row (% of total intensity)
3.677/60(6.8%) , 3.677/70(6.8%) , 1.263/45(0.9%) , 1.263/85(0.9%) , 1.263/81(0.8%) , 1.263/49(0.8%) , 1.263/27(0.8%) , 1.263/103(0.8%) , 1.263/61(0.8%) , 1.263/69(0.8%) , 1.472/65(0.8%) , 1.472/79(0.6%) , 1.472/51(0.6%) , 1.472/98(0.6%) , 1.472/32(0.6%) , 1.472/44(0.5%) , 1.472/86(0.5%)

Asparagine (library entry number =72)
Hit ratio(% of total spectral intensity for metabolite): 87.73% (16 of 29 peaks were found)
Peaks found: chem shift/row (% of total intensity)
4.003/50(10.3%) , 4.003/80(10.3%) , 4.003/61(8.8%) , 4.003/69(8.8%) , 2.862/53(5.7%) , 2.862/77(5.7%) , 2.862/34(5.6%) , 2.862/96(5.6%) , 2.953/49(5.5%) , 2.953/81(5.5%) , 2.953/37(5.2%) , 2.953/93(5.2%) , 2.884/64.5(1.9%) , 2.948/65(1.4%) , 2.884/64.5(1.2%) , 2.884/65.5(1.2%)
Peaks not found: chem shift/row (% of total intensity)
2.936/65(2.1%) , 2.91/96.5(1.4%) , 2.91/33.5(1.4%) , 2.909/34(1.2%) , 2.909/96(1.2%) , 2.909/112(0.8%) , 2.909/18(0.8%) , 2.91/112(0.6%) , 2.91/18(0.6%) , 2.876/52(0.6%) , 2.876/78(0.6%) , 2.936/127(0.5%) , 2.936/4(0.4%)

3-Methylhistidine (library entry number =74)
Hit ratio(% of total spectral intensity for metabolite): 86.95% (7 of 15 peaks were found)
Peaks found: chem shift/row (% of total intensity)
3.739/65(71%) , 3.962/82(5.3%) , 3.962/48(5.3%) , 3.314/52(1.5%) , 3.314/78(1.5%) , 3.247/76(1.2%) , 3.247/54(1.2%)
Peaks not found: chem shift/row (% of total intensity)
3.962/64(5.1%) , 3.314/93(1.4%) , 3.314/37(1.4%) , 8.069/68(1.2%) , 8.069/61.5(1.2%) , 3.247/35(0.9%) , 3.247/95(0.9%) , 7.131/65(0.9%)

N-Acetylaspartate (NAA) (library entry number =86)
Hit ratio(% of total spectral intensity for metabolite): 82.95% (5 of 13 peaks were found)
Peaks found: chem shift/row (% of total intensity)
2.026/65(79.5%) , 2.503/57(0.9%) , 2.503/72(0.9%) , 2.503/32.5(0.9%) , 2.503/97(0.9%)
Peaks not found: chem shift/row (% of total intensity)
2.491/45(2.5%) , 2.491/85(2.5%) , 2.51/45(2.4%) , 2.51/85(2.4%) , 2.691/44(1.8%) , 2.691/86(1.8%) , 2.701/84(1.8%) , 2.701/46(1.8%)

Leucine (library entry number =77)
Hit ratio(% of total spectral intensity for metabolite): 67.56% (6 of 37 peaks were found)
Peaks found: chem shift/row (% of total intensity)
0.971/57(18.4%) , 0.971/73(18.4%) , 0.96/57(14.8%) , 0.96/73(14.8%) , 1.014/73.5(0.6%) , 1.014/56(0.6%)
Peaks not found: chem shift/row (% of total intensity)
3.741/47(7.2%) , 3.741/83(7.2%) , 1.682/65(1.6%) , 0.96/64.5(1.4%) , 1.749/65(1%) , 0.971/65(0.9%) , 1.714/51.5(0.8%) , 1.711/41(0.8%) , 1.702/64.5(0.7%) , 1.714/39.5(0.7%) , 1.714/90.5(0.7%) , 3.741/60.5(0.7%) , 3.741/69(0.7%) , 1.714/4(0.7%) , 1.714/125(0.7%) , 1.722/73.5(0.6%) , 1.722/56.5(0.6%) , 1.711/4(0.5%) , 1.711/125(0.5%) , 1.714/43(0.5%) , 1.714/87.5(0.5%) , 1.714/55.5(0.5%) , 1.714/74.5(0.5%) , 1.711/51(0.5%) , 1.711/79(0.5%) , 1.714/23(0.3%) , 1.714/107.5(0.3%) , 1.714/61.5(0.3%) , 1.714/68(0.3%) , 1.711/74(0.3%) , 1.711/55.5(0.3%)

N,N-Dimethylglycine (library entry number =38)
Hit ratio(% of total spectral intensity for metabolite): 18.08% (1 of 2 peaks were found)
Peaks found: chem shift/row (% of total intensity)
3.728/65(18.1%)
Peaks not found: chem shift/row (% of total intensity)
2.929/65(81.9%)

Lysine (library entry number =81)
Hit ratio(% of total spectral intensity for metabolite): 76.49% (5 of 13 peaks were found)
Peaks found: chem shift/row (% of total intensity)
3.035/46(21.6%) , 3.035/84(21.6%) , 3.767/65(15.5%) , 3.767/49(8.9%) , 3.767/81(8.9%)
Peaks not found: chem shift/row (% of total intensity)
3.035/64(9.1%) , 3.035/66(9.1%) , 1.909/43.5(1.3%) , 1.909/86.5(1.3%) , 1.733/47(1.1%) , 1.733/83(1.1%) , 1.733/43(0.4%) , 1.733/87(0.4%)

2,3-Butanediol (library entry number =32)
Hit ratio(% of total spectral intensity for metabolite): 74.15% (2 of 14 peaks were found)
Peaks found: chem shift/row (% of total intensity)
1.147/73(37.1%) , 1.147/57(37.1%)
Peaks not found: chem shift/row (% of total intensity)
3.731/58(4.8%) , 3.731/72(4.8%) , 1.147/79(2.5%) , 1.147/51(2.5%) , 1.147/82(2.4%) , 1.147/48(2.4%) , 3.731/51(1.3%) , 3.731/79(1.3%) , 3.731/86(1.3%) , 3.731/44(1.3%) , 3.731/33(0.6%) , 3.731/97(0.6%)

Valine (library entry number =36)
Hit ratio(% of total spectral intensity for metabolite): 74.04% (4 of 14 peaks were found)
Peaks found: chem shift/row (% of total intensity)
0.993/56(19%) , 0.993/74(19%) , 1.046/56(18%) , 1.046/74(18%)
Peaks not found: chem shift/row (% of total intensity)
3.617/59(10.4%) , 3.617/71(10.4%) , 2.276/59(1%) , 2.276/71(1%) , 2.276/41(0.7%) , 2.276/89(0.7%) , 2.276/53(0.7%) , 2.276/77(0.7%) , 2.276/35(0.2%) , 2.276/95(0.2%)

N-Acetylneuraminic acid (library entry number =193)
Hit ratio(% of total spectral intensity for metabolite): 77.5% (12 of 27 peaks were found)
Peaks found: chem shift/row (% of total intensity)
2.061/65(59.8%) , 3.624/58(2%) , 3.624/72(2%) , 3.85/53(1.9%) , 3.85/77(1.9%) , 3.624/42(1.8%) , 3.624/88(1.8%) , 3.991/51.5(1.8%) , 3.991/78.5(1.8%) , 3.767/65(1.4%) , 3.767/49(0.7%) , 3.767/81(0.7%)
Peaks not found: chem shift/row (% of total intensity)
2.046/65(5.9%) , 1.83/65(1.7%) , 2.238/65(1.7%) , 3.85/46(1.5%) , 3.85/84(1.5%) , 2.222/55(1.3%) , 2.222/75(1.3%) , 1.83/96(1.1%) , 1.83/34(1.1%) , 2.222/88(1%) , 2.222/42(1%) , 3.767/58.5(0.9%) , 3.767/71.5(0.9%) , 3.767/88(0.7%) , 3.767/42(0.7%)

4-Methyl-2-oxovaleric acid (library entry number =98)
Hit ratio(% of total spectral intensity for metabolite): 0.92% (1 of 9 peaks were found)
Peaks found: chem shift/row (% of total intensity)
2.097/65(0.9%)
Peaks not found: chem shift/row (% of total intensity)
0.939/73.5(35.7%) , 0.939/56.5(35.7%) , 2.614/56(12.6%) , 2.614/74(12.6%) , 2.097/48(0.8%) , 2.097/82(0.8%) , 2.097/100(0.4%) , 2.097/30(0.4%)

N-Acetylaspartylglutamate (NAAG) (library entry number =190)
Hit ratio(% of total spectral intensity for metabolite): 71.96% (2 of 13 peaks were found)
Peaks found: chem shift/row (% of total intensity)
2.061/65(68.2%) , 1.924/65(3.8%)
Peaks not found: chem shift/row (% of total intensity)
2.207/65(3.7%) , 2.524/45(2.9%) , 2.524/85(2.9%) , 2.544/85(2.8%) , 2.544/45(2.8%) , 2.742/85(2.3%) , 2.742/44.5(2.3%) , 2.752/85.5(2.2%) , 2.752/44(2.2%) , 2.207/86(2%) , 2.207/44(2%)

Suberic acid (library entry number =65)
Hit ratio(% of total spectral intensity for metabolite): 71.52% (3 of 15 peaks were found)
Peaks found: chem shift/row (% of total intensity)
2.177/84(26.9%) , 2.177/46(26.9%) , 2.177/65(17.7%)
Peaks not found: chem shift/row (% of total intensity)
1.31/65(10.7%) , 1.31/46(3.9%) , 1.31/84(3.9%) , 1.552/65(1.8%) , 1.552/84(1.4%) , 1.552/46(1.4%) , 1.31/52(1.4%) , 1.31/78(1.4%) , 1.552/103(0.7%) , 1.552/27(0.7%) , 1.552/58(0.6%) , 1.552/72(0.6%)

Glucose-6-phosphate (library entry number =105)
Hit ratio(% of total spectral intensity for metabolite): 79.41% (20 of 31 peaks were found)
Peaks found: chem shift/row (% of total intensity)
3.501/65(6.9%) , 3.291/53.5(6.1%) , 3.291/76.5(6.1%) , 3.278/53(5.9%) , 3.278/77(5.9%) , 3.728/65(5.2%) , 3.501/40.5(4.9%) , 3.501/89(4.9%) , 3.368/65(4.4%) , 3.57/40.5(3.7%) , 3.57/89.5(3.7%) , 4.004/69(3.6%) , 4.004/61(3.6%) , 4.004/61(3.6%) , 4.004/69(3.6%) , 3.569/65(2%) , 3.57/65(2%) , 3.535/41(1.4%) , 3.535/88.5(1.4%) , 3.484/65.5(0.4%)
Peaks not found: chem shift/row (% of total intensity)
3.728/40.5(3.8%) , 3.728/89(3.8%) , 3.577/40(3.4%) , 3.577/89.5(3.4%) , 3.577/65(2.7%) , 3.57/52.5(0.9%) , 3.57/76.5(0.9%) , 3.577/52.5(0.7%) , 3.577/76.5(0.7%) , 4.05/55(0.1%) , 4.05/74.5(0.1%)

Creatinine (library entry number =29)
Hit ratio(% of total spectral intensity for metabolite): 69.86% (1 of 3 peaks were found)
Peaks found: chem shift/row (% of total intensity)
3.047/65(69.9%)
Peaks not found: chem shift/row (% of total intensity)
4.065/66(15.1%) , 4.065/64(15.1%)

Thiamine (library entry number =206)
Hit ratio(% of total spectral intensity for metabolite): 68.09% (3 of 11 peaks were found)
Peaks found: chem shift/row (% of total intensity)
2.492/65(43.1%) , 2.564/65(23.1%) , 3.184/65(1.9%)
Peaks not found: chem shift/row (% of total intensity)
8.047/65(8%) , 3.89/65(6.7%) , 3.89/50(4.3%) , 3.89/80(4.3%) , 9.432/65(4.2%) , 5.455/65(2.7%) , 3.184/50(0.9%) , 3.184/80(0.9%)

Taurine (library entry number =181)
Hit ratio(% of total spectral intensity for metabolite): 100% (6 of 6 peaks were found)
Peaks found: chem shift/row (% of total intensity)
3.426/65(25.2%) , 3.269/65(19.1%) , 3.426/48(16%) , 3.426/82(16%) , 3.269/48(11.8%) , 3.269/82(11.8%)
Peaks not found: chem shift/row (% of total intensity)


Methyl isobutyric acid (library entry number =198)
Hit ratio(% of total spectral intensity for metabolite): 67.86% (2 of 8 peaks were found)
Peaks found: chem shift/row (% of total intensity)
1.147/56(33.9%) , 1.147/74(33.9%)
Peaks not found: chem shift/row (% of total intensity)
3.702/65(27.6%) , 2.641/65(1.5%) , 2.641/47(1.1%) , 2.641/83(1.1%) , 2.641/101(0.4%) , 2.641/29(0.4%)

Anserine nitrate (library entry number =15)
Hit ratio(% of total spectral intensity for metabolite): 70.48% (15 of 42 peaks were found)
Peaks found: chem shift/row (% of total intensity)
3.777/65(49.3%) , 3.225/63.5(3.9%) , 3.225/66.5(3.9%) , 3.035/85(1.3%) , 3.035/45(1.3%) , 3.062/85(1.3%) , 3.062/45(1.3%) , 2.669/45(1.2%) , 2.669/85(1.2%) , 2.693/65(1.2%) , 2.647/65(1%) , 2.68/65(1%) , 2.659/65(1%) , 3.203/65(0.9%) , 2.708/64(0.6%)
Peaks not found: chem shift/row (% of total intensity)
3.227/44.5(2%) , 3.227/85.5(2%) , 3.225/49.5(2%) , 3.225/80.5(2%) , 2.659/44(1.7%) , 2.659/86(1.7%) , 3.235/84.5(1.5%) , 3.235/45.5(1.5%) , 3.24/84.5(1.5%) , 3.24/45.5(1.5%) , 2.693/46.5(1.1%) , 2.693/83.5(1.1%) , 2.723/45(0.9%) , 2.723/85(0.9%) , 2.723/43(0.8%) , 2.723/86.5(0.8%) , 2.68/85.5(0.8%) , 2.706/25(0.6%) , 2.706/104(0.6%) , 2.659/61(0.6%) , 2.659/69(0.6%) , 2.669/103(0.6%) , 2.669/26.5(0.6%) , 2.708/44.5(0.6%) , 2.708/85.5(0.6%) , 2.659/102(0.5%) , 2.659/27(0.5%)

Glutathione (reduced) (library entry number =92)
Hit ratio(% of total spectral intensity for metabolite): 61.66% (20 of 43 peaks were found)
Peaks found: chem shift/row (% of total intensity)
3.787/65(14.2%) , 3.787/65(13.5%) , 2.169/73.5(4.9%) , 3.787/49(4.2%) , 3.787/81(4.2%) , 3.787/49(4.1%) , 3.787/81(4.1%) , 2.169/37(1.6%) , 2.169/92(1.6%) , 2.953/81(1.6%) , 2.953/49(1.6%) , 2.953/48(1%) , 2.953/47.5(0.9%) , 2.953/82(0.9%) , 2.564/65.5(0.7%) , 2.564/65.5(0.6%) , 2.564/65.5(0.6%) , 2.953/82.5(0.6%) , 2.54/64.5(0.4%) , 2.54/64(0.3%)
Peaks not found: chem shift/row (% of total intensity)
2.169/56(4.9%) , 2.558/71.5(3.5%) , 2.558/58(3.5%) , 2.966/46.5(2%) , 2.966/82.5(2%) , 2.983/82(1.9%) , 2.983/46.5(1.9%) , 2.977/82(1.6%) , 2.977/47.5(1.6%) , 2.976/82(1.6%) , 2.976/47.5(1.6%) , 2.963/47(1.5%) , 2.963/83(1.5%) , 3.305/46.5(1.4%) , 3.305/83.5(1.4%) , 3.317/84(1.3%) , 3.317/46(1.3%) , 2.966/52.5(0.8%) , 2.966/75.5(0.7%) , 2.558/91(0.7%) , 2.558/39(0.7%) , 2.964/46(0.4%) , 2.964/83.5(0.4%)

Malonyl coenzyme A (library entry number =145)
Hit ratio(% of total spectral intensity for metabolite): 46.46% (6 of 25 peaks were found)
Peaks found: chem shift/row (% of total intensity)
3.552/65(22.9%) , 8.278/65(16.7%) , 3.998/65(3.1%) , 3.676/65(1.8%) , 2.438/65(1.4%) , 2.68/65(0.6%)
Peaks not found: chem shift/row (% of total intensity)
3.129/65(12.7%) , 8.551/65(10%) , 0.724/65(7.2%) , 0.862/65(5.3%) , 6.178/65(4.6%) , 6.164/65(4.2%) , 3.031/65(1.9%) , 3.031/82(1%) , 3.031/48(1%) , 0.737/65(0.9%) , 2.353/65(0.8%) , 3.353/57(0.7%) , 3.353/73(0.7%) , 2.622/65(0.7%) , 2.438/48(0.5%) , 2.438/82(0.5%) , 0.846/65(0.4%) , 3.353/89(0.3%) , 3.353/41(0.3%)

N-Acetylmethionine (library entry number =137)
Hit ratio(% of total spectral intensity for metabolite): 65.03% (1 of 2 peaks were found)
Peaks found: chem shift/row (% of total intensity)
2.113/65(65%)
Peaks not found: chem shift/row (% of total intensity)
2.039/65(35%)

Glucosamine-6-phosphate (library entry number =173)
Hit ratio(% of total spectral intensity for metabolite): 59.54% (15 of 29 peaks were found)
Peaks found: chem shift/row (% of total intensity)
3.882/65(8.1%) , 3.655/65(7%) , 3.632/65(6.4%) , 3.597/77(4.5%) , 3.597/53(4.5%) , 2.972/51.5(3.8%) , 2.972/78(3.8%) , 2.972/51.5(3.8%) , 2.972/78(3.8%) , 4.004/61(3.3%) , 4.004/69(3.3%) , 3.632/41(2.8%) , 3.632/88.5(2.8%) , 2.953/51.5(1.7%) , 3.368/65(0.2%)
Peaks not found: chem shift/row (% of total intensity)
3.882/40(5.4%) , 3.882/90(5.4%) , 5.435/60(4.3%) , 5.435/70(4.3%) , 3.655/89.5(3.2%) , 3.655/40.5(3.2%) , 3.282/74(2.9%) , 3.282/56(2.9%) , 3.282/46.5(2.8%) , 3.282/83(2.8%) , 2.953/78(1.7%) , 4.026/70(1.1%) , 4.069/55(0.3%) , 4.069/75(0.3%)

trans-Aconitic acid (library entry number =30)
Hit ratio(% of total spectral intensity for metabolite): 62.35% (1 of 2 peaks were found)
Peaks found: chem shift/row (% of total intensity)
3.448/65(62.4%)
Peaks not found: chem shift/row (% of total intensity)
6.593/65(37.6%)

Tyrosine (library entry number =208)
Hit ratio(% of total spectral intensity for metabolite): 61.6% (4 of 18 peaks were found)
Peaks found: chem shift/row (% of total intensity)
6.905/76(20.3%) , 6.905/54(20.3%) , 7.197/54(10.5%) , 7.197/76(10.5%)
Peaks not found: chem shift/row (% of total intensity)
3.947/62(7.1%) , 3.947/68(7.1%) , 3.947/48.5(5.5%) , 3.947/81.5(5.5%) , 6.905/47(1.6%) , 6.905/83(1.6%) , 3.057/56(1.5%) , 3.057/74(1.5%) , 3.057/36(1.4%) , 3.057/94(1.4%) , 3.202/90(1%) , 3.202/40(1%) , 3.202/53(1%) , 3.202/77(1%)

Sarcosine (library entry number =75)
Hit ratio(% of total spectral intensity for metabolite): 0% (0 of 2 peaks were found)
Peaks found: chem shift/row (% of total intensity)

Peaks not found: chem shift/row (% of total intensity)
2.742/65(61.5%) , 3.614/65(38.5%)

Glutathione (oxidised) (library entry number =91)
Hit ratio(% of total spectral intensity for metabolite): 61.09% (25 of 50 peaks were found)
Peaks found: chem shift/row (% of total intensity)
3.787/65(15.8%) , 3.787/81(5.7%) , 3.787/49(5.7%) , 2.169/57(3.7%) , 2.169/73(3.7%) , 2.516/65(2.3%) , 2.516/65(2.1%) , 2.516/65(2%) , 2.516/65(2%) , 2.169/37(1.8%) , 2.169/93(1.8%) , 2.516/45(1.3%) , 2.516/85(1.3%) , 2.516/45(1.2%) , 2.516/85(1.2%) , 2.516/45(1.2%) , 2.516/85(1.2%) , 3.797/64.5(1.2%) , 3.797/64.5(1.2%) , 2.516/45(1.1%) , 2.516/85(1.1%) , 3.777/64.5(1.1%) , 3.787/64.5(1%) , 2.505/61.5(0.2%) , 2.505/68.5(0.2%)
Peaks not found: chem shift/row (% of total intensity)
2.971/47(4.1%) , 2.971/83(4.1%) , 3.306/47(3.7%) , 3.306/83(3.7%) , 3.317/47(3.4%) , 3.317/83(3.4%) , 2.991/47(3.3%) , 2.991/83(3.3%) , 5.716/65(1.9%) , 2.54/76(1.6%) , 2.54/54(1.6%) , 2.54/33(0.9%) , 2.54/97(0.9%) , 2.54/13.5(0.4%) , 2.54/116(0.4%) , 2.498/62(0.3%) , 2.498/68(0.3%) , 2.516/103(0.2%) , 2.516/26(0.2%) , 2.54/61(0.2%) , 2.54/69(0.2%) , 2.516/103.5(0.2%) , 2.516/27(0.2%) , 2.524/61(0.2%) , 2.524/69(0.2%)

Argininosuccinic acid (library entry number =109)
Hit ratio(% of total spectral intensity for metabolite): 66.37% (15 of 35 peaks were found)
Peaks found: chem shift/row (% of total intensity)
6.526/65(19.9%) , 3.291/65(5.9%) , 3.777/65(5.8%) , 2.676/44(3.3%) , 2.676/86(3.3%) , 2.669/45(3.2%) , 2.669/85(3.2%) , 2.669/44(3.1%) , 2.669/86(3.1%) , 2.669/47.5(3.1%) , 2.669/82.5(3.1%) , 3.777/81(2.9%) , 3.777/49(2.9%) , 2.375/58.5(1.8%) , 2.375/71(1.8%)
Peaks not found: chem shift/row (% of total intensity)
2.68/45(3.1%) , 2.68/85(3.1%) , 2.379/45.5(2.5%) , 2.379/84.5(2.5%) , 2.359/45(2.4%) , 2.359/85(2.4%) , 2.827/48(2%) , 2.827/82(2%) , 2.375/97.5(1.7%) , 2.375/32(1.7%) , 2.827/40(1.4%) , 2.827/89.5(1.4%) , 4.307/74(1.3%) , 4.307/56(1.3%) , 3.291/83(1.1%) , 3.291/47(1.1%) , 4.307/48(1.1%) , 4.307/82(1.1%) , 2.375/38.5(0.2%) , 2.375/92(0.2%)

Glutamine (library entry number =17)
Hit ratio(% of total spectral intensity for metabolite): 56.27% (28 of 57 peaks were found)
Peaks found: chem shift/row (% of total intensity)
3.777/65(17.5%) , 3.777/81(8.3%) , 3.777/49(8.3%) , 2.438/65(3.9%) , 2.479/65(2%) , 2.479/65(1.9%) , 2.479/65(1.8%) , 2.479/65(1.5%) , 2.409/65(1%) , 2.164/73(0.9%) , 2.164/57(0.9%) , 2.409/65(0.8%) , 2.434/38.5(0.7%) , 2.434/91.5(0.7%) , 2.164/46.5(0.6%) , 2.164/83.5(0.6%) , 2.409/85.5(0.5%) , 2.409/44.5(0.5%) , 2.438/25.5(0.5%) , 2.438/45(0.5%) , 2.438/85(0.5%) , 2.113/65(0.4%) , 2.409/85.5(0.4%) , 2.409/44.5(0.4%) , 2.479/25(0.3%) , 2.479/105(0.3%) , 2.479/25(0.2%) , 2.479/105(0.2%)
Peaks not found: chem shift/row (% of total intensity)
2.458/52.5(3.8%) , 2.458/77.5(3.8%) , 2.458/38(3.7%) , 2.458/92(3.7%) , 2.14/56.5(2.5%) , 2.14/73.5(2.5%) , 2.14/80.5(2.4%) , 2.14/49.5(2.4%) , 2.14/33.5(2.1%) , 2.14/96.5(2.1%) , 2.14/40.5(2%) , 2.14/89.5(2%) , 2.14/65(1.3%) , 2.121/56(0.9%) , 2.121/74(0.9%) , 2.13/62(0.6%) , 2.13/68(0.6%) , 2.13/61.5(0.6%) , 2.13/68.5(0.6%) , 2.13/65(0.6%) , 2.438/104(0.5%) , 2.458/18.5(0.5%) , 2.458/111.5(0.5%) , 2.13/65(0.5%) , 2.13/46(0.5%) , 2.13/84(0.5%) , 2.13/84(0.5%) , 2.13/46(0.5%) , 2.434/65(0.4%)

Porphobilinogen (library entry number =170)
Hit ratio(% of total spectral intensity for metabolite): 60.32% (2 of 8 peaks were found)
Peaks found: chem shift/row (% of total intensity)
3.413/65(40.6%) , 4.169/65(19.7%)
Peaks not found: chem shift/row (% of total intensity)
2.401/45.5(10.2%) , 2.401/84.5(10.2%) , 2.401/64.5(6.4%) , 2.66/85(5.2%) , 2.66/45(5.2%) , 2.66/65(2.5%)

Pyroglutamic acid (library entry number =127)
Hit ratio(% of total spectral intensity for metabolite): 54.08% (7 of 80 peaks were found)
Peaks found: chem shift/row (% of total intensity)
2.409/65(11.4%) , 2.409/65(9.9%) , 2.409/86(8.8%) , 2.409/44(8.8%) , 2.409/86(7.5%) , 2.409/44(7.5%) , 2.053/65(0.2%)
Peaks not found: chem shift/row (% of total intensity)
2.038/75(2%) , 2.038/55(2%) , 2.51/71(1.9%) , 2.51/59(1.9%) , 2.51/38(1.7%) , 2.51/92(1.7%) , 2.038/63.5(1.5%) , 2.038/66.5(1.5%) , 2.038/42(1.5%) , 2.038/88(1.5%) , 2.51/17(1.1%) , 2.51/112(1.1%) , 2.038/22(0.9%) , 2.038/108(0.9%) , 2.39/65(0.9%) , 2.51/80(0.9%) , 2.51/49.5(0.9%) , 4.184/61(0.8%) , 4.184/69(0.8%) , 2.038/96(0.8%) , 2.038/34(0.8%) , 4.184/84(0.8%) , 4.184/46(0.8%) , 2.03/64(0.7%) , 2.03/66(0.7%) , 2.525/54(0.6%) , 2.525/75(0.6%) , 2.501/48(0.6%) , 2.501/81.5(0.6%) , 2.499/65(0.5%) , 2.501/65(0.5%) , 2.501/62(0.4%) , 2.501/68(0.4%) , 2.499/48(0.4%) , 2.499/81.5(0.4%) , 2.496/75(0.4%) , 2.496/55(0.4%) , 2.519/48.5(0.4%) , 2.519/81.5(0.4%) , 2.494/75.5(0.4%) , 2.494/54.5(0.4%) , 2.03/48(0.4%) , 2.03/82(0.4%) , 2.499/75.5(0.4%) , 2.499/54.5(0.4%) , 2.519/65(0.4%) , 2.519/63(0.4%) , 2.519/67(0.4%) , 2.03/71(0.3%) , 2.03/59(0.3%) , 2.03/46(0.3%) , 2.03/84(0.3%) , 2.501/59(0.3%) , 2.501/71(0.3%) , 2.501/75(0.3%) , 2.501/55(0.3%) , 2.519/54.5(0.3%) , 2.519/75(0.3%) , 2.03/29.5(0.2%) , 2.03/100.5(0.2%) , 2.501/101.5(0.2%) , 2.501/28(0.2%) , 2.496/48(0.2%) , 2.496/82(0.2%) , 2.03/55(0.2%) , 2.03/75(0.2%) , 2.519/28(0.2%) , 2.519/101(0.2%) , 2.525/68.5(0.2%) , 2.525/62(0.2%) , 2.525/65(0.1%) , 2.501/35.5(0.1%) , 2.501/94.5(0.1%)

cis-Aconitic acid (library entry number =108)
Hit ratio(% of total spectral intensity for metabolite): 57.89% (1 of 3 peaks were found)
Peaks found: chem shift/row (% of total intensity)
3.138/65(57.9%)
Peaks not found: chem shift/row (% of total intensity)
5.766/63.5(21.1%) , 5.766/66.5(21.1%)

Cysteamine (library entry number =150)
Hit ratio(% of total spectral intensity for metabolite): 56.88% (2 of 6 peaks were found)
Peaks found: chem shift/row (% of total intensity)
3.396/65(32.3%) , 3.041/65(24.6%)
Peaks not found: chem shift/row (% of total intensity)
3.396/48(12.2%) , 3.396/82(12.2%) , 3.041/48(9.3%) , 3.041/82(9.3%)

Fructose (library entry number =5)
Hit ratio(% of total spectral intensity for metabolite): 55.82% (11 of 27 peaks were found)
Peaks found: chem shift/row (% of total intensity)
3.569/50(14.6%) , 3.569/80(14.6%) , 3.808/52(7.7%) , 3.808/78(7.7%) , 4.031/49(2.6%) , 4.031/81(2.6%) , 3.662/65(1.7%) , 3.579/49.5(1.4%) , 3.579/80(1.4%) , 3.998/65(0.8%) , 3.569/65(0.8%)
Peaks not found: chem shift/row (% of total intensity)
3.72/50(13.4%) , 3.72/80(13.4%) , 3.903/48(2.7%) , 3.903/82(2.7%) , 3.903/56(2.4%) , 3.903/74(2.4%) , 3.683/57.5(1.3%) , 3.683/72.5(1.3%) , 3.605/49(1.2%) , 3.605/80.5(1.2%) , 4.119/70(0.6%) , 4.119/60(0.6%) , 3.579/18(0.3%) , 3.579/111.5(0.3%) , 3.569/33.5(0.2%) , 4.04/64.5(0.2%)

Uridine 5-diphosphate (library entry number =182)
Hit ratio(% of total spectral intensity for metabolite): 93.66% (6 of 10 peaks were found)
Peaks found: chem shift/row (% of total intensity)
7.993/75(20%) , 7.993/55(20%) , 5.976/55(18.7%) , 5.976/75(18.7%) , 5.976/55.5(8.1%) , 5.976/74.5(8.1%)
Peaks not found: chem shift/row (% of total intensity)
5.976/65(2.9%) , 5.976/64.5(2.1%) , 8.114/54.5(0.6%) , 8.114/75(0.6%)

Uridine 5-monophosphate (library entry number =191)
Hit ratio(% of total spectral intensity for metabolite): 40.24% (2 of 8 peaks were found)
Peaks found: chem shift/row (% of total intensity)
5.991/75(20.1%) , 5.991/55(20.1%)
Peaks not found: chem shift/row (% of total intensity)
8.107/55(26.4%) , 8.107/75(26.4%) , 6.006/65(3.2%) , 5.991/64.5(2.6%) , 6.006/55(0.6%) , 6.006/75(0.6%)

Guanosine-5-monophosphate (GMP) (library entry number =100)
Hit ratio(% of total spectral intensity for metabolite): 52.67% (1 of 3 peaks were found)
Peaks found: chem shift/row (% of total intensity)
8.182/65(52.7%)
Peaks not found: chem shift/row (% of total intensity)
5.932/65(24.7%) , 5.944/65(22.7%)

Lactic acid (library entry number =131)
Hit ratio(% of total spectral intensity for metabolite): 53.11% (8 of 16 peaks were found)
Peaks found: chem shift/row (% of total intensity)
1.334/74(22.5%) , 1.334/56(22.5%) , 4.123/74(3%) , 4.123/56(3%) , 4.123/91(0.6%) , 4.123/38(0.6%) , 4.133/56(0.4%) , 4.133/73.5(0.4%)
Peaks not found: chem shift/row (% of total intensity)
1.338/63(6.8%) , 1.338/67(6.8%) , 1.324/67(6.5%) , 1.324/63(6.5%) , 1.338/58.5(5.1%) , 1.338/71.5(5.1%) , 1.324/71.5(5%) , 1.324/58.5(5%)

Nicotinamide adenine dinucleotide hydrate (NAD) (library entry number =162)
Hit ratio(% of total spectral intensity for metabolite): 20.59% (1 of 23 peaks were found)
Peaks found: chem shift/row (% of total intensity)
8.43/65(20.6%)
Peaks not found: chem shift/row (% of total intensity)
8.175/65(29.3%) , 6.035/65(9.1%) , 6.047/65(7.4%) , 6.074/65(3.5%) , 6.066/65(3.4%) , 8.844/78(2.4%) , 8.844/52(2.4%) , 8.844/58(2.2%) , 8.844/72(2.2%) , 9.151/57(1.8%) , 9.151/73(1.8%) , 8.204/64.5(1.8%) , 8.204/83(1.4%) , 8.204/47(1.4%) , 9.342/62(1.4%) , 9.342/68(1.4%) , 9.151/76(1.4%) , 9.151/54(1.4%) , 9.342/60(1.2%) , 9.342/70(1.2%) , 8.505/65(0.6%) , 8.268/65(0.5%)

Uridine 5-diphosphoglucose (library entry number =165)
Hit ratio(% of total spectral intensity for metabolite): 73.6% (13 of 35 peaks were found)
Peaks found: chem shift/row (% of total intensity)
7.953/75(17.7%) , 7.953/55(17.7%) , 5.991/75(13.3%) , 5.991/55(13.3%) , 3.787/65(3.8%) , 3.481/65(2.6%) , 3.791/55(1%) , 3.791/75(1%) , 3.546/48(0.7%) , 3.546/82(0.7%) , 3.546/48(0.7%) , 3.546/56(0.6%) , 3.546/73(0.6%)
Peaks not found: chem shift/row (% of total intensity)
3.787/41(3%) , 3.787/89(3%) , 3.481/89(2.1%) , 3.481/40.5(2.1%) , 5.995/65(1.9%) , 3.87/46(1.2%) , 3.87/83(1.2%) , 5.6/60.5(1.2%) , 5.6/69.5(1.2%) , 5.614/60.5(1.2%) , 5.614/69.5(1.2%) , 5.995/55(1%) , 5.995/75(1%) , 5.991/64.5(0.7%) , 3.552/56.5(0.7%) , 3.552/73.5(0.7%) , 3.552/48(0.7%) , 3.552/81.5(0.7%) , 3.791/42.5(0.3%) , 3.791/87.5(0.3%) , 3.87/51.5(0.3%) , 3.87/78.5(0.3%)

2-hydroxybutyric acid (library entry number =177)
Hit ratio(% of total spectral intensity for metabolite): 43.97% (3 of 21 peaks were found)
Peaks found: chem shift/row (% of total intensity)
0.898/65(39.5%) , 4.003/51(2.2%) , 4.003/79(2.2%)
Peaks not found: chem shift/row (% of total intensity)
0.898/46(17.4%) , 0.898/84(17.4%) , 1.655/64.5(2.1%) , 1.655/65.5(2.1%) , 4.003/63(2%) , 4.003/67(2%) , 1.655/83(1.6%) , 1.655/47(1.6%) , 1.745/69(1.3%) , 1.745/61(1.3%) , 1.745/50(1.1%) , 1.745/80(1.1%) , 1.655/101.5(0.9%) , 1.655/28.5(0.9%) , 1.745/31.5(0.8%) , 1.745/98(0.8%) , 1.745/42.5(0.8%) , 1.745/87.5(0.8%)

2-Aminobutyric acid (library entry number =28)
Hit ratio(% of total spectral intensity for metabolite): 47.65% (3 of 14 peaks were found)
Peaks found: chem shift/row (% of total intensity)
0.975/65(40.6%) , 3.714/65(6.5%) , 1.88/65(0.6%)
Peaks not found: chem shift/row (% of total intensity)
0.975/46(16.8%) , 0.975/84(16.8%) , 3.714/50(4.5%) , 3.714/80(4.5%) , 1.902/60.5(1.8%) , 1.902/69.5(1.8%) , 1.902/52(1.4%) , 1.902/78(1.4%) , 1.902/87(1.4%) , 1.902/43(1.4%) , 1.917/65(0.5%)

Carnosine (beta-alanyl_L-histidine) (library entry number =187)
Hit ratio(% of total spectral intensity for metabolite): 47.57% (15 of 55 peaks were found)
Peaks found: chem shift/row (% of total intensity)
3.233/65(15.2%) , 8.278/65(11.7%) , 3.225/65(7.8%) , 3.062/45.5(1.9%) , 3.062/84.5(1.9%) , 3.062/45.5(1.9%) , 3.062/84.5(1.9%) , 3.255/65(1.3%) , 3.368/65(0.8%) , 2.669/86(0.7%) , 2.669/85(0.5%) , 2.669/44.5(0.5%) , 2.686/54(0.5%) , 2.686/76(0.5%) , 2.647/86(0.4%)
Peaks not found: chem shift/row (% of total intensity)
3.233/48(7.1%) , 3.233/82(7.1%) , 3.225/47(4.1%) , 3.225/83(4.1%) , 2.689/56(3.1%) , 2.689/74(3.1%) , 7.112/65(2.7%) , 7.112/62(2.2%) , 7.112/68(2.2%) , 2.689/38.5(1.8%) , 2.689/91.5(1.8%) , 2.708/44(0.8%) , 2.708/85.5(0.8%) , 2.669/43(0.7%) , 2.689/115.5(0.7%) , 2.689/14(0.7%) , 3.233/29.5(0.6%) , 3.233/100.5(0.6%) , 2.708/62(0.5%) , 2.708/68(0.5%) , 2.718/44.5(0.5%) , 2.718/85.5(0.5%) , 2.718/62(0.5%) , 2.718/68(0.5%) , 2.655/43(0.5%) , 2.686/45.5(0.4%) , 2.686/84.5(0.4%) , 2.669/61.5(0.4%) , 2.669/68.5(0.4%) , 2.647/43(0.4%) , 2.689/31.5(0.3%) , 2.689/97.5(0.3%) , 2.647/61(0.3%) , 2.647/69(0.3%) , 2.669/60.5(0.3%) , 2.669/69.5(0.3%) , 3.233/12.5(0.2%) , 3.233/117(0.2%) , 2.655/61.5(0.2%) , 2.655/68.5(0.2%)

Capric acid (library entry number =90)
Hit ratio(% of total spectral intensity for metabolite): 48.71% (5 of 10 peaks were found)
Peaks found: chem shift/row (% of total intensity)
2.177/46(17.5%) , 2.177/84(17.5%) , 2.177/65(12.1%) , 1.272/65(0.9%) , 1.272/65(0.7%)
Peaks not found: chem shift/row (% of total intensity)
0.865/65(37.5%) , 1.296/65(4.4%) , 0.865/46(3.6%) , 0.865/84(3.6%) , 1.287/65(2.2%)

Hypoxanthine (library entry number =56)
Hit ratio(% of total spectral intensity for metabolite): 46.6% (1 of 2 peaks were found)
Peaks found: chem shift/row (% of total intensity)
8.217/65(46.6%)
Peaks not found: chem shift/row (% of total intensity)
8.194/65(53.4%)

Histamine (library entry number =94)
Hit ratio(% of total spectral intensity for metabolite): 50.81% (4 of 12 peaks were found)
Peaks found: chem shift/row (% of total intensity)
3.307/65(28.7%) , 3.041/65(9.4%) , 8.105/65(6.5%) , 8.105/65(6.3%)
Peaks not found: chem shift/row (% of total intensity)
3.307/83(12%) , 3.307/47(12%) , 7.977/65(6.2%) , 7.158/65(4.3%) , 3.041/47(3.7%) , 3.041/83(3.7%) , 7.158/62(3.6%) , 7.158/68(3.6%)

Hypotaurine (library entry number =129)
Hit ratio(% of total spectral intensity for metabolite): 43.91% (2 of 6 peaks were found)
Peaks found: chem shift/row (% of total intensity)
3.368/65(24.8%) , 2.659/65(19.1%)
Peaks not found: chem shift/row (% of total intensity)
3.368/48(16.5%) , 3.368/82(16.5%) , 2.659/47.5(11.5%) , 2.659/82.5(11.5%)

Histidine (library entry number =78)
Hit ratio(% of total spectral intensity for metabolite): 52.58% (6 of 8 peaks were found)
Peaks found: chem shift/row (% of total intensity)
4.003/81(11.5%) , 4.003/49(11.5%) , 4.003/68.5(10.4%) , 4.003/61.5(10.4%) , 3.275/38.5(4.4%) , 3.275/91.5(4.4%)
Peaks not found: chem shift/row (% of total intensity)
7.971/65(32.6%) , 7.127/65(14.8%)

Uridine-5-diphosphogalactose (library entry number =189)
Hit ratio(% of total spectral intensity for metabolite): 71.55% (13 of 53 peaks were found)
Peaks found: chem shift/row (% of total intensity)
7.953/55(18.6%) , 7.953/75(18.6%) , 5.991/55(15.3%) , 5.991/75(15.3%) , 3.736/57(0.7%) , 3.736/72.5(0.7%) , 3.736/56.5(0.5%) , 3.736/73.5(0.5%) , 3.736/72(0.5%) , 3.786/46(0.2%) , 3.786/83.5(0.2%) , 3.728/65(0.2%) , 3.736/43.5(0.2%)
Peaks not found: chem shift/row (% of total intensity)
3.752/65(1.7%) , 3.924/82(1.7%) , 3.924/48(1.7%) , 5.652/70(1.6%) , 5.652/60(1.6%) , 3.924/56(1.5%) , 3.924/74(1.5%) , 5.637/60.5(1.5%) , 5.637/69.5(1.5%) , 4.041/65(1.2%) , 4.381/60.5(0.8%) , 4.381/69.5(0.8%) , 5.991/64.5(0.6%) , 3.752/81(0.6%) , 3.752/48.5(0.6%) , 3.815/83(0.6%) , 3.815/47(0.6%) , 4.381/65(0.5%) , 3.822/82.5(0.5%) , 3.822/47(0.5%) , 3.815/73(0.5%) , 3.815/56.5(0.5%) , 3.822/56.5(0.5%) , 3.822/73(0.5%) , 3.768/59(0.4%) , 3.768/71(0.4%) , 3.736/85.5(0.3%) , 3.736/44.5(0.3%) , 3.76/55(0.3%) , 3.76/75(0.3%) , 3.752/35(0.3%) , 3.752/94.5(0.3%) , 3.768/40(0.2%) , 3.768/89.5(0.2%) , 3.76/83(0.2%) , 3.778/51.5(0.2%) , 3.778/78.5(0.2%) , 3.76/65(0.2%) , 3.76/44.5(0.2%) , 3.736/85(0.2%)

Glycerol (library entry number =161)
Hit ratio(% of total spectral intensity for metabolite): 6.54% (3 of 33 peaks were found)
Peaks found: chem shift/row (% of total intensity)
3.787/65(3.5%) , 3.573/57(1.5%) , 3.573/73(1.5%)
Peaks not found: chem shift/row (% of total intensity)
3.567/58(10.1%) , 3.567/72(10.1%) , 3.66/86(9.9%) , 3.66/44(9.9%) , 3.567/88(9.1%) , 3.567/42(9.1%) , 3.66/56(8.6%) , 3.66/74(8.6%) , 3.787/53(1.5%) , 3.787/77(1.5%) , 3.787/49(1.5%) , 3.787/81(1.5%) , 3.554/57(1%) , 3.554/73(1%) , 3.613/14(0.9%) , 3.613/116(0.9%) , 3.787/58(0.8%) , 3.787/72(0.8%) , 3.787/92(0.7%) , 3.787/37(0.7%) , 3.628/12(0.6%) , 3.628/118(0.6%) , 3.573/87(0.6%) , 3.573/43(0.6%) , 3.66/50(0.6%) , 3.66/80(0.6%) , 3.613/103(0.6%) , 3.613/26.5(0.6%) , 3.554/87.5(0.3%) , 3.554/42(0.3%)

Glucose-1-phosphate (library entry number =12)
Hit ratio(% of total spectral intensity for metabolite): 36.03% (12 of 44 peaks were found)
Peaks found: chem shift/row (% of total intensity)
3.787/65(7.2%) , 3.413/65(7%) , 3.413/89(4.9%) , 3.413/41(4.9%) , 3.877/46.5(3.1%) , 3.877/83.5(3.1%) , 3.368/65(1.4%) , 3.918/56(1%) , 3.918/74(1%) , 3.921/67(0.9%) , 3.921/63(0.9%) , 3.86/65(0.7%)
Peaks not found: chem shift/row (% of total intensity)
3.787/41(6.9%) , 3.787/89(6.9%) , 3.758/56(3.2%) , 3.758/74(3.2%) , 3.499/48.5(2.7%) , 3.499/81.5(2.7%) , 3.499/48.5(2.7%) , 3.499/81.5(2.7%) , 3.499/57(2.6%) , 3.499/73(2.6%) , 3.758/42(2.5%) , 3.758/88(2.5%) , 3.877/52.5(2.5%) , 3.877/77.5(2.5%) , 5.47/70(2%) , 5.47/60(2%) , 5.456/70(1.9%) , 5.456/60(1.9%) , 3.918/67(0.9%) , 3.918/63(0.9%) , 3.921/56(0.8%) , 3.921/74(0.8%) , 3.918/82(0.7%) , 3.918/48(0.7%) , 3.924/68.5(0.7%) , 3.924/61.5(0.7%) , 3.918/87.5(0.7%) , 3.918/42(0.7%) , 3.921/82(0.7%) , 3.921/48(0.7%) , 3.921/87.5(0.5%) , 3.921/42(0.5%)

Phosphoethanolamine (library entry number =167)
Hit ratio(% of total spectral intensity for metabolite): 42.82% (5 of 10 peaks were found)
Peaks found: chem shift/row (% of total intensity)
3.98/78(8.9%) , 3.98/52(8.9%) , 3.991/52(8.5%) , 3.991/78(8.5%) , 3.98/64.5(7.9%)
Peaks not found: chem shift/row (% of total intensity)
3.227/76.5(14.8%) , 3.227/53.5(14.8%) , 3.227/60(10%) , 3.227/70(10%) , 3.991/64.5(7.7%)

Pantothenic acid (library entry number =99)
Hit ratio(% of total spectral intensity for metabolite): 55.27% (7 of 15 peaks were found)
Peaks found: chem shift/row (% of total intensity)
0.898/65(24.2%) , 2.425/65(8.5%) , 3.993/65(8.4%) , 3.525/79(4.5%) , 3.525/51(4.5%) , 3.443/72.5(2.6%) , 3.443/57.5(2.6%)
Peaks not found: chem shift/row (% of total intensity)
0.934/65(20.8%) , 3.404/79(6.9%) , 3.404/51(6.9%) , 2.425/47.5(3.5%) , 2.425/82.5(3.5%) , 3.443/40(1.3%) , 3.443/90(1.3%) , 3.443/65(0.3%)

Maltose (library entry number =45)
Hit ratio(% of total spectral intensity for metabolite): 42.99% (14 of 40 peaks were found)
Peaks found: chem shift/row (% of total intensity)
3.426/65(5.4%) , 3.276/53(4.6%) , 3.276/77(4.6%) , 3.291/53(4.6%) , 3.291/77(4.6%) , 3.777/65(4.4%) , 3.648/65(3.7%) , 3.593/82(2.7%) , 3.593/48(2.7%) , 3.98/65(2.4%) , 3.924/51.5(1.1%) , 3.924/78.5(1.1%) , 3.777/73.5(0.6%) , 3.777/56.5(0.6%)
Peaks not found: chem shift/row (% of total intensity)
3.426/41(4.2%) , 3.426/89(4.2%) , 3.693/65(4.1%) , 3.777/42(3.5%) , 3.777/88(3.5%) , 3.693/89(2.9%) , 3.693/41(2.9%) , 3.707/65(2.6%) , 5.414/60(2.6%) , 5.414/70(2.6%) , 3.593/56.5(2.5%) , 3.593/73.5(2.5%) , 3.867/52(2.1%) , 3.867/78(2.1%) , 3.707/40.5(1.7%) , 3.707/89.5(1.7%) , 3.648/41.5(1.7%) , 3.648/88.5(1.7%) , 3.98/88.5(1.5%) , 3.98/40.5(1.5%) , 3.867/47(1.3%) , 3.867/82.5(1.3%) , 3.593/52(0.6%) , 3.593/78(0.6%) , 3.816/44(0.5%) , 3.816/86(0.5%)

2-Hydroxy-3-methyl butyric acid (library entry number =143)
Hit ratio(% of total spectral intensity for metabolite): 40.35% (2 of 12 peaks were found)
Peaks found: chem shift/row (% of total intensity)
0.971/74(20.2%) , 0.971/56(20.2%)
Peaks not found: chem shift/row (% of total intensity)
0.836/74(21.4%) , 0.836/56(21.4%) , 3.852/60(5.8%) , 3.852/70(5.8%) , 2.02/70.5(1.1%) , 2.02/59.5(1.1%) , 2.02/77.5(0.8%) , 2.02/52(0.8%) , 2.02/87.5(0.8%) , 2.02/42(0.8%)

Butyric acid (library entry number =119)
Hit ratio(% of total spectral intensity for metabolite): 55.92% (4 of 12 peaks were found)
Peaks found: chem shift/row (% of total intensity)
0.898/65(28.6%) , 2.161/65(11.5%) , 2.161/84(7.9%) , 2.161/46(7.9%)
Peaks not found: chem shift/row (% of total intensity)
0.898/84(12%) , 0.898/46(12%) , 1.561/56(6%) , 1.561/74(6%) , 1.561/93(3.3%) , 1.561/37(3.3%) , 1.561/112(0.7%) , 1.561/18(0.7%)

Homocarnosine (library entry number =95)
Hit ratio(% of total spectral intensity for metabolite): 39.03% (15 of 66 peaks were found)
Peaks found: chem shift/row (% of total intensity)
8.217/65(9.3%) , 8.217/65(9.1%) , 2.375/59.5(4.2%) , 2.375/70.5(4.2%) , 3.035/45.5(1.6%) , 3.035/84.5(1.6%) , 3.035/45.5(1.6%) , 3.035/84.5(1.6%) , 2.384/65(1.4%) , 2.953/49.5(0.9%) , 2.953/80.5(0.9%) , 2.953/81.5(0.8%) , 2.932/66(0.7%) , 2.948/63(0.6%) , 2.948/66.5(0.6%)
Peaks not found: chem shift/row (% of total intensity)
2.375/40.5(2.3%) , 2.375/89.5(2.3%) , 1.89/45(2.2%) , 1.89/85(2.2%) , 7.135/65(2.1%) , 1.891/45(2.1%) , 1.891/85(2.1%) , 7.136/65(2.1%) , 3.222/84.5(2.1%) , 3.222/45.5(2.1%) , 2.375/78.5(2.1%) , 2.375/51.5(2.1%) , 3.222/84.5(2%) , 3.222/45.5(2%) , 7.136/62(2%) , 7.136/68(2%) , 7.135/62(2%) , 7.135/68(2%) , 1.891/64.5(1.8%) , 1.89/64.5(1.8%) , 2.92/81(1.3%) , 2.92/49(1.3%) , 2.357/65(1.2%) , 2.926/80.5(1.1%) , 2.926/49.5(1.1%) , 2.953/60(0.8%) , 2.953/47.5(0.8%) , 1.89/103.5(0.8%) , 1.89/26.5(0.8%) , 2.909/65(0.7%) , 2.92/62.5(0.7%) , 2.92/67(0.7%) , 1.891/103.5(0.7%) , 1.891/26.5(0.7%) , 2.953/62(0.6%) , 2.953/67.5(0.6%) , 2.926/30(0.5%) , 2.932/82(0.5%) , 2.932/48(0.5%) , 2.92/100.5(0.5%) , 2.92/29.5(0.5%) , 2.92/64(0.5%) , 2.948/47.5(0.5%) , 2.948/82(0.5%) , 2.375/108.5(0.5%) , 2.375/22(0.5%) , 2.357/45.5(0.2%) , 2.357/83(0.2%) , 2.948/56.5(0.1%) , 2.948/73(0.1%) , 2.357/45.5(0.1%)

Sucrose-6-phosphate (library entry number =188)
Hit ratio(% of total spectral intensity for metabolite): 38.82% (4 of 24 peaks were found)
Peaks found: chem shift/row (% of total intensity)
3.759/65(29.5%) , 3.396/65(5.8%) , 3.791/55(1.8%) , 3.791/75(1.8%)
Peaks not found: chem shift/row (% of total intensity)
3.808/65(7.9%) , 3.808/89(6.4%) , 3.808/41(6.4%) , 3.396/40(4%) , 3.396/90(4%) , 5.42/60(4%) , 5.42/70(4%) , 3.558/82(3.3%) , 3.558/48(3.3%) , 3.558/73.5(3.1%) , 3.558/56.5(3.1%) , 3.881/52(1.8%) , 3.881/78(1.8%) , 3.791/42(1.7%) , 3.791/88(1.7%) , 3.881/46(1.5%) , 3.881/84(1.5%) , 3.558/52(0.8%) , 3.558/78(0.8%) , 3.791/65(0.3%)

Cysteine (library entry number =63)
Hit ratio(% of total spectral intensity for metabolite): 42.54% (6 of 15 peaks were found)
Peaks found: chem shift/row (% of total intensity)
3.98/65(12.5%) , 3.98/77.5(11.8%) , 3.98/52.5(11.8%) , 3.012/64(2.6%) , 3.064/64(2.1%) , 3.138/64(1.7%)
Peaks not found: chem shift/row (% of total intensity)
3.039/50.5(8.1%) , 3.039/79.5(8.1%) , 3.039/41.5(7.5%) , 3.039/88.5(7.5%) , 3.11/91(6%) , 3.11/39(6%) , 3.11/53.5(5.9%) , 3.11/76.5(5.9%) , 3.09/64(2.5%)

Uridine-5-diphosphoglucuronic acid (library entry number =184)
Hit ratio(% of total spectral intensity for metabolite): 62.25% (15 of 36 peaks were found)
Peaks found: chem shift/row (% of total intensity)
7.953/55(14.1%) , 7.953/75(14.1%) , 5.991/75(11.4%) , 5.991/55(11.4%) , 3.797/65(3.5%) , 3.593/48(0.9%) , 3.593/82(0.9%) , 3.593/82(0.9%) , 3.593/48(0.9%) , 3.593/57(0.8%) , 3.593/73(0.8%) , 3.593/57(0.8%) , 3.593/73(0.8%) , 3.51/75.5(0.4%) , 3.51/54(0.4%)
Peaks not found: chem shift/row (% of total intensity)
3.521/65(5.1%) , 4.146/78(4.4%) , 4.146/52(4.4%) , 3.797/89(2.9%) , 3.797/41(2.9%) , 3.521/40(2.8%) , 3.521/90(2.8%) , 5.619/69(1.8%) , 5.619/61(1.8%) , 5.634/69(1.8%) , 5.634/61(1.8%) , 6.001/65(0.9%) , 4.379/59.5(0.7%) , 4.379/70.5(0.7%) , 6.001/55(0.6%) , 6.001/75(0.6%) , 3.531/53(0.5%) , 3.531/77(0.5%) , 5.991/63.5(0.2%) , 5.991/66.5(0.2%) , 3.531/65(0.2%)

Glutamic acid (library entry number =71)
Hit ratio(% of total spectral intensity for metabolite): 39.68% (29 of 55 peaks were found)
Peaks found: chem shift/row (% of total intensity)
3.767/80(7.1%) , 3.767/50(7.1%) , 2.059/56(2.9%) , 2.059/74(2.9%) , 2.134/40(2.1%) , 2.134/90(2.1%) , 2.372/64.5(1.7%) , 2.342/65(1.6%) , 2.059/94(1.3%) , 2.059/36(1.3%) , 2.134/33(1%) , 2.134/97.5(1%) , 2.134/20(1%) , 2.134/109.5(1%) , 2.059/112(0.7%) , 2.059/17.5(0.7%) , 2.152/65(0.6%) , 2.333/54.5(0.6%) , 2.333/74.5(0.6%) , 2.074/65(0.4%) , 2.074/65(0.4%) , 2.074/13(0.3%) , 2.074/116.5(0.3%) , 2.07/57(0.2%) , 2.07/72.5(0.2%) , 2.074/13(0.2%) , 2.074/116(0.2%) , 2.333/35.5(0.1%) , 2.333/94.5(0.1%)
Peaks not found: chem shift/row (% of total intensity)
2.357/68(9%) , 2.357/62(9%) , 3.767/68(5.4%) , 3.767/62(5.4%) , 2.357/87(5.2%) , 2.357/43(5.2%) , 2.357/48.5(4.9%) , 2.357/81.5(4.9%) , 2.134/77.5(2.1%) , 2.134/52.5(2.1%) , 2.134/59(1.4%) , 2.134/71(1.4%) , 2.357/108(0.8%) , 2.357/21(0.8%) , 2.357/2(0.5%) , 2.152/84(0.3%) , 2.152/45(0.3%) , 2.074/45(0.2%) , 2.074/84.5(0.2%) , 2.074/46(0.2%) , 2.074/84(0.2%) , 2.114/63.5(0.2%) , 2.114/66.5(0.2%) , 2.357/127(0.2%) , 2.342/54(0.1%) , 2.342/75.5(0.1%)

myo-Inositol (library entry number =55)
Hit ratio(% of total spectral intensity for metabolite): 92.41% (11 of 23 peaks were found)
Peaks found: chem shift/row (% of total intensity)
3.291/65(16.1%) , 3.632/65(11%) , 3.632/40(10.4%) , 3.632/90(10.4%) , 3.291/41(7%) , 3.291/89(7%) , 3.546/74(6.8%) , 3.546/56(6.8%) , 3.546/81.5(6.3%) , 3.546/48.5(6.3%) , 4.075/65(4.1%)
Peaks not found: chem shift/row (% of total intensity)
4.075/57(1.9%) , 4.075/73(1.9%) , 3.571/15(0.9%) , 3.571/115(0.9%) , 3.58/26.5(0.3%) , 3.58/103.5(0.3%) , 3.591/15(0.3%) , 3.591/115(0.3%) , 3.583/2(0.2%) , 3.583/127(0.2%) , 3.583/27(0.2%) , 3.583/103(0.2%)

Glucose (library entry number =11)
Hit ratio(% of total spectral intensity for metabolite): 77.88% (39 of 75 peaks were found)
Peaks found: chem shift/row (% of total intensity)
3.501/65(6.2%) , 3.413/65(5.6%) , 3.262/77(5.3%) , 3.262/53(5.3%) , 3.247/53(5.2%) , 3.247/77(5.2%) , 3.501/42(4.1%) , 3.501/88(4.1%) , 3.714/65(3%) , 3.736/42(2.8%) , 3.736/88(2.8%) , 3.413/41(2.6%) , 3.413/89(2.6%) , 3.736/57(2.6%) , 3.736/73(2.6%) , 3.907/52(2.4%) , 3.907/78(2.4%) , 3.778/56(1.1%) , 3.778/73.5(1.1%) , 3.473/65(1%) , 3.473/65(1%) , 3.473/65(0.9%) , 3.473/73(0.7%) , 3.473/56.5(0.7%) , 3.85/53(0.7%) , 3.85/77(0.7%) , 3.473/72(0.7%) , 3.473/57.5(0.7%) , 3.473/72.5(0.6%) , 3.473/57(0.6%) , 3.778/56(0.5%) , 3.778/73.5(0.5%) , 3.836/47.5(0.4%) , 3.836/82(0.4%) , 5.245/69.5(0.3%) , 5.245/60(0.3%) , 3.368/64.5(0.3%) , 3.836/61(0.2%) , 3.844/64.5(0.1%)
Peaks not found: chem shift/row (% of total intensity)
3.714/41(2.4%) , 3.714/89(2.4%) , 3.907/47(2.2%) , 3.907/83(2.2%) , 3.473/82(0.7%) , 3.473/48(0.7%) , 3.473/47.5(0.6%) , 3.473/82.5(0.6%) , 3.473/87.5(0.6%) , 3.473/87.5(0.6%) , 3.473/41.5(0.6%) , 3.473/41.5(0.6%) , 3.473/48.5(0.6%) , 3.473/81.5(0.6%) , 3.421/64(0.6%) , 3.421/66(0.6%) , 3.473/87.5(0.5%) , 3.473/42(0.5%) , 3.778/42.5(0.5%) , 3.778/87.5(0.5%) , 3.421/40(0.4%) , 3.421/90(0.4%) , 3.85/46.5(0.4%) , 3.85/83(0.4%) , 3.75/64.5(0.4%) , 3.836/68.5(0.2%) , 3.778/42.5(0.2%) , 3.778/87(0.2%) , 3.748/56.5(0.2%) , 3.748/73.5(0.2%) , 3.75/49.5(0.2%) , 3.75/80.5(0.2%) , 3.813/5(0.2%) , 3.748/64.5(0.1%) , 3.75/56.5(0.1%) , 3.75/73.5(0.1%)

Riboflavin 5-adenosine diphosphate (Flavin adenine dinucleotide) (library entry number =194)
Hit ratio(% of total spectral intensity for metabolite): 22.16% (7 of 13 peaks were found)
Peaks found: chem shift/row (% of total intensity)
2.409/65(4.9%) , 2.409/65(3.8%) , 2.372/65(3.2%) , 2.372/65(3%) , 2.372/65(2.7%) , 2.342/65(2.5%) , 2.384/65(2.1%)
Peaks not found: chem shift/row (% of total intensity)
7.869/65(42.2%) , 8.309/65(12.4%) , 5.838/65(7.1%) , 5.849/65(6.3%) , 2.398/65(5.5%) , 2.33/65(4.4%)

Ornithine (library entry number =79)
Hit ratio(% of total spectral intensity for metabolite): 58.34% (4 of 23 peaks were found)
Peaks found: chem shift/row (% of total intensity)
3.064/65(25.1%) , 3.787/65(17.4%) , 3.787/49(7.9%) , 3.787/81(7.9%)
Peaks not found: chem shift/row (% of total intensity)
3.064/84(16.7%) , 3.064/46(16.7%) , 1.949/65(0.9%) , 1.836/103(0.8%) , 1.836/27(0.8%) , 1.946/53(0.6%) , 1.946/78(0.5%) , 1.841/62(0.5%) , 1.841/68(0.5%) , 1.949/31(0.5%) , 1.949/40(0.4%) , 1.946/41(0.4%) , 1.946/40(0.4%) , 1.946/100(0.4%) , 1.946/31(0.4%) , 1.949/53(0.3%) , 1.949/77(0.3%) , 1.949/72(0.3%) , 1.949/57(0.3%)

Trehalose-6-phosphate (library entry number =201)
Hit ratio(% of total spectral intensity for metabolite): 28.41% (11 of 49 peaks were found)
Peaks found: chem shift/row (% of total intensity)
3.86/65(6.8%) , 3.464/65(5.4%) , 3.608/65(3.9%) , 3.778/56.5(2.2%) , 3.778/73.5(2.2%) , 3.703/79(1.8%) , 3.703/51(1.8%) , 3.703/78(1.8%) , 3.448/65(1.2%) , 3.501/65(1%) , 3.684/76.5(0.4%)
Peaks not found: chem shift/row (% of total intensity)
3.867/65(5.9%) , 3.86/40.5(5.1%) , 3.86/89.5(5.1%) , 3.464/89(4.2%) , 3.464/41(4.2%) , 3.867/41(4.1%) , 3.867/89(4.1%) , 3.608/40(3.3%) , 3.608/90(3.3%) , 3.867/78.5(2.4%) , 3.867/51.5(2.4%) , 3.666/79(2.1%) , 3.666/51(2.1%) , 3.69/51(2.1%) , 3.69/79(2.1%) , 3.658/51(1.9%) , 3.658/79(1.9%) , 3.658/78(1.8%) , 3.778/43(1.5%) , 3.778/87(1.5%) , 5.216/60(1.2%) , 5.216/70(1.2%) , 3.823/42.5(1%) , 3.823/87.5(1%) , 3.823/62(1%) , 3.823/68(1%) , 5.188/59.5(0.7%) , 5.188/69.5(0.7%) , 3.684/51.5(0.4%) , 3.675/52(0.4%) , 3.675/76.5(0.4%) , 3.677/51.5(0.4%) , 3.677/78(0.4%) , 4.031/55(0.3%) , 4.031/75(0.3%) , 4.044/76(0.3%) , 0.885/55(0.2%) , 0.885/75(0.2%)

Arginine (library entry number =138)
Hit ratio(% of total spectral intensity for metabolite): 31.54% (3 of 40 peaks were found)
Peaks found: chem shift/row (% of total intensity)
3.777/65(17.3%) , 3.777/49(7.1%) , 3.777/81(7.1%)
Peaks not found: chem shift/row (% of total intensity)
3.248/65(25.6%) , 3.248/47(10.3%) , 3.248/83(10.3%) , 1.734/45(1%) , 1.734/85(1%) , 1.734/26.5(1%) , 1.734/103(1%) , 1.922/40.5(0.9%) , 1.922/89(0.9%) , 1.923/40.5(0.8%) , 1.923/89.5(0.8%) , 1.654/61.5(0.8%) , 1.654/68.5(0.8%) , 1.922/64(0.7%) , 1.922/98.5(0.7%) , 1.922/31.5(0.7%) , 1.923/65(0.7%) , 1.923/47(0.7%) , 1.923/83(0.7%) , 1.923/98.5(0.6%) , 1.923/31.5(0.6%) , 1.922/46.5(0.6%) , 1.922/83(0.6%) , 1.654/44.5(0.6%) , 1.654/85.5(0.6%) , 1.922/73(0.6%) , 1.922/57(0.6%) , 1.654/103.5(0.6%) , 1.654/26.5(0.6%) , 1.734/63(0.5%) , 1.734/67(0.5%) , 1.923/72.5(0.5%) , 1.923/57(0.5%) , 1.919/76(0.4%) , 1.919/54(0.4%) , 1.919/40(0.4%) , 1.919/89.5(0.4%)

b-Alanine (library entry number =2)
Hit ratio(% of total spectral intensity for metabolite): 33.04% (1 of 6 peaks were found)
Peaks found: chem shift/row (% of total intensity)
3.184/65(33%)
Peaks not found: chem shift/row (% of total intensity)
2.558/65(19.3%) , 3.184/48(14.9%) , 3.184/82(14.9%) , 2.558/48(8.9%) , 2.558/82(8.9%)

Sucrose (library entry number =4)
Hit ratio(% of total spectral intensity for metabolite): 46.25% (15 of 53 peaks were found)
Peaks found: chem shift/row (% of total intensity)
3.684/65(15.9%) , 3.767/65(6.9%) , 3.481/65(2.8%) , 3.569/48(2.7%) , 3.569/82(2.7%) , 3.826/61(2.5%) , 3.826/69(2.5%) , 4.061/65(2.3%) , 3.826/61(2.2%) , 3.826/69(2.2%) , 3.85/79(1.3%) , 3.85/51(1.3%) , 3.86/65(0.5%) , 3.85/64.5(0.3%) , 4.061/65(0.2%)
Peaks not found: chem shift/row (% of total intensity)
3.767/89(5.3%) , 3.767/41(5.3%) , 4.222/54(5.2%) , 4.222/76(5.2%) , 5.414/60(3.5%) , 5.414/70(3.5%) , 3.569/57(2.6%) , 3.569/73(2.6%) , 3.81/40(1.4%) , 3.81/90(1.4%) , 3.481/41(1.4%) , 3.481/89(1.4%) , 4.061/43.5(1.2%) , 4.061/86.5(1.2%) , 3.855/81(0.9%) , 4.065/54.5(0.9%) , 4.065/75.5(0.9%) , 3.849/80(0.9%) , 3.849/50(0.9%) , 3.684/98(0.8%) , 3.684/32(0.8%) , 3.569/52(0.8%) , 3.569/78(0.8%) , 3.849/64.5(0.6%) , 4.048/54(0.5%) , 4.048/76(0.5%) , 3.733/40(0.4%) , 3.733/89(0.4%) , 3.826/36(0.4%) , 3.826/93.5(0.4%) , 3.826/23.5(0.2%) , 3.826/105.5(0.2%) , 3.826/93(0.2%) , 3.826/36(0.2%) , 4.048/65(0.2%) , 4.039/60(0.2%) , 4.039/70(0.2%) , 4.065/65(0.2%)

Adenosine 3,5-cyclic monophosphate (library entry number =123)
Hit ratio(% of total spectral intensity for metabolite): 1% (2 of 6 peaks were found)
Peaks found: chem shift/row (% of total intensity)
4.351/65(0.5%) , 4.331/65(0.5%)
Peaks not found: chem shift/row (% of total intensity)
8.271/65(37.5%) , 6.206/65(31.5%) , 8.258/65(28.6%) , 4.342/65(1.4%)

Inosine-5'-monophosphate (library entry number =164)
Hit ratio(% of total spectral intensity for metabolite): 43.47% (2 of 4 peaks were found)
Peaks found: chem shift/row (% of total intensity)
8.538/65(29.7%) , 6.146/65(13.8%)
Peaks not found: chem shift/row (% of total intensity)
8.234/65(43.5%) , 6.154/65(13.1%)

Phenylalanine (library entry number =35)
Hit ratio(% of total spectral intensity for metabolite): 29.33% (7 of 65 peaks were found)
Peaks found: chem shift/row (% of total intensity)
7.436/65(9.8%) , 4.004/62(7.5%) , 4.004/68(7.5%) , 3.291/53.5(1.1%) , 3.291/76.5(1.1%) , 3.291/40(1.1%) , 3.291/90(1.1%)
Peaks not found: chem shift/row (% of total intensity)
4.004/48(6.7%) , 4.004/82(6.7%) , 7.382/66(4.6%) , 7.382/64(4.6%) , 7.333/75(4.6%) , 7.333/55(4.6%) , 7.436/46(3.1%) , 7.436/84(3.1%) , 7.382/45(2.3%) , 7.382/85(2.3%) , 3.13/73(1.7%) , 3.13/57(1.7%) , 3.13/36(1.6%) , 3.13/94(1.6%) , 7.408/81.5(1.3%) , 7.408/48.5(1.3%) , 7.415/38(1.2%) , 7.415/92(1.2%) , 7.448/65(1%) , 7.415/44(1%) , 7.415/86(1%) , 7.399/85.5(0.9%) , 7.399/44.5(0.9%) , 7.362/38(0.7%) , 7.362/92(0.7%) , 7.393/101(0.7%) , 7.393/29(0.7%) , 7.408/98(0.6%) , 7.408/32(0.6%) , 7.399/63(0.6%) , 7.399/67(0.6%) , 7.366/30(0.5%) , 7.366/100(0.5%) , 7.393/65(0.3%) , 7.393/63(0.3%) , 7.393/67(0.3%) , 7.415/110(0.3%) , 7.415/20(0.3%) , 7.362/85.5(0.3%) , 7.362/44.5(0.3%) , 7.399/99(0.3%) , 7.399/31(0.3%) , 7.408/101(0.3%) , 7.408/29(0.3%) , 7.415/108(0.3%) , 7.415/22(0.3%) , 7.382/17.5(0.2%) , 7.382/112.5(0.2%) , 7.366/88.5(0.2%) , 7.408/119.5(0.2%) , 7.408/10.5(0.2%) , 7.393/44.5(0.2%) , 7.393/85(0.2%) , 7.362/60(0.1%) , 7.399/105.5(0.1%) , 7.399/24(0.1%) , 7.362/27(0.1%) , 7.362/103(0.1%)

Isocitric acid (library entry number =130)
Hit ratio(% of total spectral intensity for metabolite): 16.09% (6 of 28 peaks were found)
Peaks found: chem shift/row (% of total intensity)
2.982/59(3.2%) , 2.982/71(3.2%) , 2.54/65(2.6%) , 2.409/65(2.4%) , 2.492/65(2.4%) , 2.449/65(2.3%)
Peaks not found: chem shift/row (% of total intensity)
2.519/35(6.6%) , 2.519/95(6.6%) , 3.997/59(6.5%) , 3.997/71(6.5%) , 2.519/75(6.3%) , 2.519/55(6.3%) , 2.427/55(6.3%) , 2.427/75(6.3%) , 2.427/94(5.8%) , 2.427/36(5.8%) , 2.473/36(2.8%) , 2.473/94(2.8%) , 2.982/91(2.3%) , 2.982/39(2.3%) , 2.982/78.5(2.2%) , 2.982/51.5(2.2%) , 2.473/113.5(1.3%) , 2.473/15.5(1.3%) , 2.492/6.5(0.9%) , 2.492/123.5(0.9%) , 2.449/6(0.9%) , 2.449/123.5(0.9%)

Deoxycholic acid (library entry number =121)
Hit ratio(% of total spectral intensity for metabolite): 28.1% (2 of 5 peaks were found)
Peaks found: chem shift/row (% of total intensity)
0.971/56.5(14.1%) , 0.971/73.5(14.1%)
Peaks not found: chem shift/row (% of total intensity)
0.718/65(35.6%) , 0.93/65(35.1%) , 2.236/65(1.2%)

Oxoglutaric acid (a-Ketogluturate) (library entry number =3)
Hit ratio(% of total spectral intensity for metabolite): 55.4% (2 of 6 peaks were found)
Peaks found: chem shift/row (% of total intensity)
2.438/65(28%) , 3.012/65(27.4%)
Peaks not found: chem shift/row (% of total intensity)
2.438/83(11.3%) , 2.438/47(11.3%) , 3.012/47(11%) , 3.012/83(11%)

Galactose (library entry number =7)
Hit ratio(% of total spectral intensity for metabolite): 24.18% (26 of 77 peaks were found)
Peaks found: chem shift/row (% of total intensity)
3.493/78(4%) , 3.493/52(4%) , 3.767/65(2.6%) , 3.714/64(1.8%) , 3.749/84.5(1.2%) , 3.749/45(1.2%) , 3.767/50.5(0.9%) , 3.767/79.5(0.9%) , 3.808/50.5(0.7%) , 3.808/79.5(0.7%) , 3.808/51.5(0.7%) , 3.808/78.5(0.7%) , 3.808/50.5(0.7%) , 3.808/79.5(0.7%) , 3.728/64(0.4%) , 3.736/86(0.4%) , 3.736/86(0.4%) , 3.736/43(0.4%) , 3.714/49.5(0.4%) , 3.714/80.5(0.4%) , 3.368/65(0.3%) , 3.736/41(0.2%) , 3.718/98.5(0.2%) , 3.767/107(0.2%) , 3.767/22(0.2%) , 3.749/99.5(0.1%)
Peaks not found: chem shift/row (% of total intensity)
3.655/47.5(5.6%) , 3.655/82.5(5.6%) , 3.655/56.5(5.2%) , 3.655/73.5(5.2%) , 3.504/78(4.3%) , 3.504/52(4.3%) , 3.768/52(3.2%) , 3.768/78(3.2%) , 3.939/60(2.9%) , 3.939/70(2.9%) , 3.939/65(1.7%) , 3.741/76(1.5%) , 3.741/54(1.5%) , 3.741/60.5(1.5%) , 3.741/69.5(1.5%) , 3.768/62.5(1.2%) , 3.768/67.5(1.2%) , 3.735/53(1.2%) , 3.735/77(1.2%) , 3.749/72.5(1.2%) , 3.749/57.5(1.2%) , 3.781/61.5(1.1%) , 3.781/68.5(1.1%) , 3.735/59.5(1.1%) , 3.735/70(1.1%) , 3.767/38(0.9%) , 3.767/91.5(0.9%) , 3.768/107(0.8%) , 3.768/22.5(0.8%) , 3.789/50.5(0.8%) , 3.789/79.5(0.8%) , 3.862/47(0.8%) , 3.862/82(0.8%) , 3.862/57(0.8%) , 3.862/74.5(0.8%) , 3.781/65(0.6%) , 3.997/61(0.5%) , 3.997/69(0.5%) , 3.768/38(0.5%) , 3.768/92(0.5%) , 3.997/65(0.5%) , 3.781/90(0.4%) , 3.781/39.5(0.4%) , 3.741/90(0.3%) , 3.741/40(0.3%) , 3.736/33(0.2%) , 3.781/96(0.2%) , 3.781/33(0.2%) , 3.735/90.5(0.2%) , 3.735/39.5(0.2%) , 3.749/31.5(0.1%)

Trehalose (library entry number =83)
Hit ratio(% of total spectral intensity for metabolite): 19.95% (2 of 32 peaks were found)
Peaks found: chem shift/row (% of total intensity)
3.86/65(11.4%) , 3.464/65(8.5%)
Peaks not found: chem shift/row (% of total intensity)
3.86/89(7.9%) , 3.86/41(7.9%) , 3.464/89(6.8%) , 3.464/41(6.8%) , 3.774/57(3.9%) , 3.774/73(3.9%) , 3.659/51(3.7%) , 3.659/79(3.7%) , 3.65/51(3.5%) , 3.65/79(3.5%) , 3.65/53(3.5%) , 3.65/77(3.5%) , 3.774/87(2.4%) , 3.774/43(2.4%) , 3.86/51.5(2%) , 3.86/78.5(2%) , 3.825/43(1.7%) , 3.825/87(1.7%) , 5.197/70(1.6%) , 5.197/60(1.6%) , 3.825/68.5(1.3%) , 3.825/61.5(1.3%) , 3.815/55.5(0.7%) , 3.815/74.5(0.7%) , 3.815/106(0.4%) , 3.815/24(0.4%) , 3.825/23.5(0.3%) , 3.825/106.5(0.3%) , 3.815/42(0.3%) , 3.815/87(0.3%)

Valeric acid (library entry number =196)
Hit ratio(% of total spectral intensity for metabolite): 49.54% (4 of 18 peaks were found)
Peaks found: chem shift/row (% of total intensity)
0.898/65(27.5%) , 2.189/65(9.1%) , 2.189/46(6.4%) , 2.189/84(6.4%)
Peaks not found: chem shift/row (% of total intensity)
0.898/46(12.5%) , 0.898/84(12.5%) , 1.53/64(4.1%) , 1.53/66(4.1%) , 1.305/74(2.4%) , 1.305/56(2.4%) , 1.53/84(2.3%) , 1.53/46(2.3%) , 1.305/94(1.9%) , 1.305/36(1.9%) , 1.53/27(1.4%) , 1.53/103(1.4%) , 1.305/113(0.6%) , 1.305/17(0.6%)

Aspartic acid (library entry number =13)
Hit ratio(% of total spectral intensity for metabolite): 27.28% (4 of 14 peaks were found)
Peaks found: chem shift/row (% of total intensity)
2.817/47.5(7%) , 2.817/82.5(7%) , 2.817/93(6.6%) , 2.817/37(6.6%)
Peaks not found: chem shift/row (% of total intensity)
3.907/59(9.8%) , 3.907/71(9.8%) , 3.907/81(9.6%) , 3.907/49(9.6%) , 2.679/76(8.3%) , 2.679/54(8.3%) , 2.679/32(8.1%) , 2.679/98(8.1%) , 2.661/53.5(0.6%) , 2.661/76.5(0.6%)

5-Hydroxylysine (library entry number =126)
Hit ratio(% of total spectral intensity for metabolite): 27.62% (12 of 41 peaks were found)
Peaks found: chem shift/row (% of total intensity)
3.777/65(5.7%) , 3.787/65(4.6%) , 3.777/49(4.4%) , 3.777/81(4.4%) , 3.787/49(3.5%) , 3.787/81(3.5%) , 3.899/65(0.4%) , 1.924/65(0.3%) , 3.899/57(0.2%) , 3.899/72.5(0.2%) , 2.038/55(0.2%) , 2.038/75(0.2%)
Peaks not found: chem shift/row (% of total intensity)
3.166/52(8.3%) , 3.166/78(8.3%) , 3.166/86(8.1%) , 3.166/44(8.1%) , 2.941/60.5(4.5%) , 2.941/69.5(4.5%) , 2.941/36(4.3%) , 2.941/94(4.3%) , 2.933/36(3.5%) , 2.933/94(3.5%) , 2.933/69(3.2%) , 2.933/61(3.2%) , 2.053/46(1%) , 2.053/83(1%) , 1.539/50.5(0.7%) , 1.539/79.5(0.7%) , 1.947/32(0.7%) , 1.947/98(0.7%) , 3.202/55.5(0.7%) , 3.202/75(0.7%) , 1.947/46.5(0.5%) , 1.947/83(0.5%) , 1.947/67.5(0.3%) , 1.947/60.5(0.3%) , 2.053/98.5(0.2%) , 2.053/30.5(0.2%) , 2.053/54(0.1%) , 2.053/75.5(0.1%) , 2.053/65(0.1%)

Glycerol-3-phosphate (library entry number =93)
Hit ratio(% of total spectral intensity for metabolite): 29.22% (12 of 37 peaks were found)
Peaks found: chem shift/row (% of total intensity)
3.691/43.5(6.5%) , 3.691/86.5(6.5%) , 3.829/72(4%) , 3.829/57.5(4%) , 3.882/65(2.6%) , 3.676/65(1.3%) , 3.714/65(1%) , 3.597/65(0.9%) , 3.678/18.5(0.7%) , 3.678/110.5(0.7%) , 3.814/40(0.6%) , 3.814/89.5(0.6%)
Peaks not found: chem shift/row (% of total intensity)
3.618/57.5(6.7%) , 3.618/72.5(6.7%) , 3.618/42.5(5.8%) , 3.618/87.5(5.8%) , 3.691/74.5(5.8%) , 3.691/55.5(5.8%) , 3.789/58(4.3%) , 3.789/72(4.3%) , 3.793/58(4.2%) , 3.793/72(4.2%) , 3.8/57.5(3.6%) , 3.8/72.5(3.6%) , 3.789/86.5(1.1%) , 3.789/42.5(1.1%) , 3.882/76.5(1.1%) , 3.882/52.5(1.1%) , 3.64/19.5(0.8%) , 3.64/110.5(0.8%) , 3.8/41(0.7%) , 3.656/87.5(0.7%) , 3.656/42(0.7%) , 3.656/122(0.6%) , 3.656/8(0.6%) , 3.637/19(0.5%) , 3.637/110.5(0.5%)

Glucuronic acid (library entry number =48)
Hit ratio(% of total spectral intensity for metabolite): 26.03% (11 of 52 peaks were found)
Peaks found: chem shift/row (% of total intensity)
3.501/65(5.2%) , 3.291/53(2.8%) , 3.291/77(2.8%) , 3.285/53(2.7%) , 3.285/77(2.7%) , 3.501/89.5(2.5%) , 3.501/40.5(2.5%) , 3.579/52.5(1.8%) , 3.579/77.5(1.8%) , 5.245/60(0.6%) , 5.245/69.5(0.6%)
Peaks not found: chem shift/row (% of total intensity)
3.733/53(6.4%) , 3.733/77(6.4%) , 3.733/65(4.6%) , 3.514/57.5(4%) , 3.514/72.5(4%) , 4.085/52(4%) , 4.085/78(4%) , 3.518/57(4%) , 3.518/73(4%) , 3.518/53.5(3.9%) , 3.518/76.5(3.9%) , 3.733/89(3.4%) , 3.733/41(3.4%) , 3.514/53.5(2.6%) , 3.514/76.5(2.6%) , 3.585/52.5(1.9%) , 3.585/77.5(1.9%) , 3.529/65(1.3%) , 3.514/65(0.9%) , 3.518/65(0.7%) , 3.501/46.5(0.7%) , 3.501/82.5(0.7%) , 3.717/53(0.4%) , 3.717/76.5(0.4%) , 3.718/53(0.4%) , 3.718/76.5(0.4%) , 3.518/34.5(0.4%) , 3.518/95(0.4%) , 3.518/102.5(0.3%) , 3.518/27(0.3%) , 3.529/82.5(0.3%) , 3.529/47(0.3%) , 3.514/34.5(0.2%) , 3.514/95.5(0.2%) , 3.514/26(0.1%) , 3.514/102.5(0.1%) , 3.518/40(0.1%) , 3.529/41.5(0.1%) , 3.529/88(0.1%) , 3.514/40(0.1%) , 3.529/34(0.1%)

3,4-Dihydroxymandelic acid (library entry number =43)
Hit ratio(% of total spectral intensity for metabolite): 25.84% (2 of 18 peaks were found)
Peaks found: chem shift/row (% of total intensity)
6.905/54.5(12.9%) , 6.905/75.5(12.9%)
Peaks not found: chem shift/row (% of total intensity)
6.934/63(15.2%) , 6.934/67(15.2%) , 6.857/57(8.3%) , 6.857/73(8.3%) , 6.857/52.5(7.7%) , 6.857/77.5(7.7%) , 6.881/86.5(2%) , 6.881/43.5(2%) , 6.889/37.5(1.4%) , 6.889/92.5(1.4%) , 6.881/23(1%) , 6.881/107(1%) , 6.889/76(0.9%) , 6.889/54(0.9%) , 6.881/54(0.7%) , 6.881/76(0.7%)

Glyceric acid (library entry number =141)
Hit ratio(% of total spectral intensity for metabolite): 24.52% (8 of 35 peaks were found)
Peaks found: chem shift/row (% of total intensity)
3.722/56(8.3%) , 3.722/74(8.3%) , 3.736/56(2.2%) , 3.736/74(2.2%) , 3.739/64.5(1.4%) , 3.739/65.5(1.4%) , 3.736/41(0.4%) , 3.736/88.5(0.4%)
Peaks not found: chem shift/row (% of total intensity)
3.828/47(7.9%) , 3.828/83(7.9%) , 3.828/53(7.7%) , 3.828/77(7.7%) , 3.722/86(7.6%) , 3.722/44(7.6%) , 4.092/61.5(5.4%) , 4.092/68.5(5.4%) , 4.092/53.5(5.1%) , 4.092/76(5.1%) , 3.703/65(1.2%) , 3.777/16.5(0.7%) , 3.777/113.5(0.7%) , 3.77/11(0.6%) , 3.77/119(0.6%) , 3.736/44(0.6%) , 3.736/86(0.6%) , 3.736/48(0.5%) , 3.736/82(0.5%) , 3.736/63(0.4%) , 3.736/67(0.4%) , 3.722/63.5(0.4%) , 3.722/66(0.4%) , 3.739/53.5(0.3%) , 3.739/75.5(0.3%) , 3.703/53.5(0.1%) , 3.703/76(0.1%)

Homocysteine (library entry number =166)
Hit ratio(% of total spectral intensity for metabolite): 31.36% (23 of 102 peaks were found)
Peaks found: chem shift/row (% of total intensity)
2.693/65(4.3%) , 2.647/65(3.6%) , 2.647/65(3.6%) , 2.133/56(2.8%) , 2.133/74(2.8%) , 2.68/65(1.9%) , 2.647/65(1.8%) , 2.659/65(1.1%) , 2.708/65(0.9%) , 2.164/57(0.8%) , 2.164/73(0.8%) , 2.647/47.5(0.8%) , 2.647/82.5(0.8%) , 2.133/19(0.7%) , 2.133/110.5(0.7%) , 2.175/65(0.7%) , 2.17/36(0.6%) , 2.17/94(0.6%) , 2.152/64(0.5%) , 2.647/85(0.4%) , 2.647/45(0.4%) , 2.17/56(0.3%) , 2.17/73.5(0.3%)
Peaks not found: chem shift/row (% of total intensity)
3.885/49(6.4%) , 3.885/81(6.4%) , 3.885/65(4.5%) , 2.671/57(3.2%) , 2.671/73(3.2%) , 2.671/34.5(3.1%) , 2.671/95.5(3.1%) , 2.189/73(1.3%) , 2.189/57(1.3%) , 2.693/101(1.3%) , 2.693/28.5(1.3%) , 2.647/28.5(1.3%) , 2.647/101.5(1.3%) , 2.647/28.5(1.1%) , 2.647/101.5(1.1%) , 2.693/84.5(1%) , 2.693/45.5(1%) , 2.189/95(1%) , 2.189/35(1%) , 2.189/20(0.8%) , 2.189/110(0.8%) , 2.141/55(0.8%) , 2.141/75(0.8%) , 2.647/101(0.8%) , 2.647/28.5(0.8%) , 2.133/37.5(0.7%) , 2.133/92(0.7%) , 2.205/55(0.7%) , 2.205/75(0.7%) , 2.141/37(0.6%) , 2.141/93(0.6%) , 2.113/55.5(0.6%) , 2.113/74.5(0.6%) , 2.205/39(0.5%) , 2.205/38(0.5%) , 2.205/90.5(0.5%) , 2.164/34.5(0.5%) , 2.164/95.5(0.5%) , 2.671/111.5(0.5%) , 2.671/17.5(0.5%) , 2.635/64(0.5%) , 2.635/66(0.5%) , 2.164/113.5(0.5%) , 2.164/17(0.5%) , 2.647/48(0.4%) , 2.647/82(0.4%) , 2.198/65(0.4%) , 2.151/86(0.4%) , 2.151/43.5(0.4%) , 2.659/49.5(0.4%) , 2.659/80.5(0.4%) , 2.151/64(0.3%) , 2.145/55.5(0.3%) , 2.145/74.5(0.3%) , 2.151/26.5(0.3%) , 2.151/103.5(0.3%) , 2.145/93.5(0.3%) , 2.145/36(0.3%) , 2.152/26.5(0.3%) , 2.152/102(0.3%) , 2.152/103.5(0.3%) , 0.883/57(0.3%) , 0.883/72.5(0.3%) , 2.152/85.5(0.2%) , 2.152/44.5(0.2%) , 2.167/26.5(0.2%) , 2.167/103.5(0.2%) , 2.659/33.5(0.2%) , 2.659/96.5(0.2%) , 2.167/25(0.2%) , 2.104/65(0.2%) , 2.113/37(0.2%) , 2.113/91(0.2%) , 2.198/48(0.1%) , 2.198/81.5(0.1%) , 2.167/60(0.1%) , 2.167/42.5(0.1%) , 2.167/87(0.1%) , 2.635/45.5(0.1%)

Arabinose (library entry number =9)
Hit ratio(% of total spectral intensity for metabolite): 15.75% (9 of 36 peaks were found)
Peaks found: chem shift/row (% of total intensity)
3.525/52.5(5.2%) , 3.525/77.5(5.2%) , 3.951/65(2.9%) , 3.825/51.5(0.5%) , 3.825/78(0.5%) , 5.245/60(0.4%) , 5.245/69(0.4%) , 3.825/53.5(0.4%) , 3.368/64(0.2%)
Peaks not found: chem shift/row (% of total intensity)
3.669/82.5(7.5%) , 3.669/47.5(7.5%) , 3.682/48(7.4%) , 3.682/82(7.4%) , 3.669/57.5(6.8%) , 3.669/72.5(6.8%) , 3.508/52(5%) , 3.508/78(5%) , 3.903/46(4.9%) , 3.903/84(4.9%) , 3.903/51(4%) , 3.903/79(4%) , 3.653/51.5(2%) , 3.653/78(2%) , 3.951/57.5(1.5%) , 3.951/72.5(1.5%) , 4.028/50.5(1%) , 4.028/79.5(0.9%) , 4.012/64.5(0.7%) , 4.522/55(0.6%) , 4.522/75(0.6%) , 4.008/64.5(0.5%) , 3.653/46.5(0.4%) , 3.653/83.5(0.4%) , 3.825/76(0.4%) , 4.019/65(0.3%) , 4.028/65(0.2%)

Agmatine (library entry number =110)
Hit ratio(% of total spectral intensity for metabolite): 23.91% (2 of 28 peaks were found)
Peaks found: chem shift/row (% of total intensity)
3.035/46(12%) , 3.035/84(12%)
Peaks not found: chem shift/row (% of total intensity)
3.241/65(20.3%) , 3.241/48(9.6%) , 3.241/82(9.6%) , 3.035/65(8.2%) , 1.682/59(2.2%) , 1.682/71(2.2%) , 1.682/57(2.1%) , 1.682/73(2.1%) , 1.74/77(1.9%) , 1.74/53(1.9%) , 1.74/39.5(1.9%) , 1.74/90.5(1.9%) , 1.677/45(1.6%) , 1.677/84.5(1.6%) , 1.677/57.5(1%) , 1.677/72.5(1%) , 1.677/70(1%) , 1.677/60(1%) , 1.682/42(0.8%) , 1.682/88(0.8%) , 1.677/64(0.7%) , 1.74/65(0.6%) , 1.711/44(0.5%) , 1.711/85.5(0.5%) , 1.677/101.5(0.4%) , 1.677/28(0.4%)

Proline (library entry number =49)
Hit ratio(% of total spectral intensity for metabolite): 36.55% (11 of 44 peaks were found)
Peaks found: chem shift/row (% of total intensity)
3.346/80(8.8%) , 3.346/50(8.8%) , 2.026/65(3.2%) , 4.141/61.5(2.8%) , 4.141/68(2.8%) , 3.346/65(2.5%) , 4.141/46(2.4%) , 4.141/84(2.4%) , 2.053/64(1%) , 2.085/65(1%) , 2.061/64(0.7%)
Peaks not found: chem shift/row (% of total intensity)
2.007/74(6.3%) , 2.007/56(6.3%) , 2.007/38(3.5%) , 2.007/92(3.5%) , 3.346/62(3.5%) , 3.346/68(3.5%) , 3.424/80(3.2%) , 3.424/50(3.2%) , 3.346/32(2.9%) , 3.346/98(2.9%) , 1.987/64.5(1.9%) , 3.424/62(1.6%) , 3.424/68(1.6%) , 2.353/77(1.4%) , 2.353/53(1.4%) , 2.026/30(1.3%) , 2.026/100(1.3%) , 2.026/47(1.2%) , 2.026/82.5(1.2%) , 2.026/99(1.1%) , 2.007/21.5(1.1%) , 2.007/108.5(1.1%) , 3.424/32(1.1%) , 3.424/98(1.1%) , 2.353/37.5(1%) , 2.353/92.5(1%) , 1.987/46.5(0.8%) , 1.987/83.5(0.8%) , 2.353/58.5(0.6%) , 2.353/71.5(0.6%) , 3.383/25(0.6%) , 3.383/104(0.6%) , 2.026/77(0.1%)

Threonine (library entry number =41)
Hit ratio(% of total spectral intensity for metabolite): 55.32% (11 of 17 peaks were found)
Peaks found: chem shift/row (% of total intensity)
1.334/57.5(10.3%) , 1.334/72.5(10.3%) , 3.587/64(5.7%) , 3.587/66(5.7%) , 3.587/64(5.6%) , 3.587/66(5.6%) , 3.587/63.5(4.9%) , 3.587/66.5(4.9%) , 4.259/65(0.8%) , 4.259/80(0.6%) , 4.259/49.5(0.6%)
Peaks not found: chem shift/row (% of total intensity)
1.338/63(9.4%) , 1.338/67(9.4%) , 1.325/63(9.2%) , 1.325/67(9.2%) , 1.334/63(3.8%) , 1.334/67(3.8%)

3-Methyl-2-oxovaleric acid (library entry number =97)
Hit ratio(% of total spectral intensity for metabolite): 19.38% (3 of 21 peaks were found)
Peaks found: chem shift/row (% of total intensity)
0.898/65(17.4%) , 2.931/56(1%) , 2.931/74(1%)
Peaks not found: chem shift/row (% of total intensity)
1.1/56(24.3%) , 1.1/74(24.3%) , 0.898/46(8.1%) , 0.898/84(8.1%) , 1.703/65(2.2%) , 1.703/47(2%) , 1.703/83(2%) , 1.46/48(1.3%) , 1.46/82(1.3%) , 1.703/29(1.1%) , 1.703/101(1.1%) , 1.46/65(1%) , 1.46/29(0.9%) , 1.46/101(0.9%) , 2.931/91(0.7%) , 2.931/39(0.7%) , 1.46/10(0.2%) , 1.46/120(0.2%)

Isovaleric acid (library entry number =197)
Hit ratio(% of total spectral intensity for metabolite): 18.94% (2 of 7 peaks were found)
Peaks found: chem shift/row (% of total intensity)
2.059/55.5(9.5%) , 2.059/74.5(9.5%)
Peaks not found: chem shift/row (% of total intensity)
0.914/73(39.5%) , 0.914/57(39.5%) , 1.956/65(0.9%) , 1.956/47(0.6%) , 1.956/83(0.6%)

a-Lactose (library entry number =10)
Hit ratio(% of total spectral intensity for metabolite): 23.18% (24 of 111 peaks were found)
Peaks found: chem shift/row (% of total intensity)
3.847/65(3%) , 3.291/53(1.9%) , 3.291/77(1.9%) , 3.847/41(1.8%) , 3.847/89(1.8%) , 3.662/65(1.6%) , 3.662/40.5(1%) , 3.662/89(1%) , 3.648/65(1%) , 3.648/65(1%) , 3.579/52(0.6%) , 3.579/77.5(0.6%) , 3.579/52(0.6%) , 3.579/77.5(0.6%) , 3.662/52(0.6%) , 3.662/78(0.6%) , 3.662/52.5(0.5%) , 3.662/77.5(0.5%) , 3.304/65(0.5%) , 3.778/55.5(0.5%) , 3.778/73.5(0.5%) , 3.579/52(0.4%) , 3.579/77.5(0.4%) , 3.368/64(0.2%)
Peaks not found: chem shift/row (% of total intensity)
3.68/73(2.5%) , 3.68/57(2.5%) , 3.945/69(2.3%) , 3.945/61(2.3%) , 3.68/82.5(2.1%) , 3.68/47.5(2.1%) , 3.307/53(1.9%) , 3.307/77(1.9%) , 3.657/72(1.9%) , 3.657/58(1.9%) , 3.945/64(1.9%) , 3.945/66(1.9%) , 3.562/52(1.7%) , 3.562/78(1.7%) , 3.547/52(1.7%) , 3.547/78(1.7%) , 3.67/56(1.6%) , 3.67/74(1.6%) , 3.817/56(1.6%) , 3.817/74(1.6%) , 3.968/52(1.5%) , 3.968/78(1.5%) , 3.662/72(1.4%) , 3.662/58(1.4%) , 3.817/87(1.2%) , 3.817/43(1.2%) , 3.968/47(1.1%) , 3.968/83(1.1%) , 3.77/84(1.1%) , 3.77/46(1.1%) , 3.806/41(1%) , 3.806/89(1%) , 3.792/45(1%) , 3.792/85(1%) , 3.77/74(0.9%) , 3.77/55.5(0.9%) , 3.572/52(0.9%) , 3.572/78(0.9%) , 4.459/55(0.9%) , 4.459/75(0.9%) , 3.57/52(0.9%) , 3.57/78(0.9%) , 3.657/64.5(0.8%) , 3.662/47(0.7%) , 3.662/83(0.7%) , 3.806/60(0.7%) , 3.806/70(0.7%) , 3.556/52(0.6%) , 3.556/77.5(0.6%) , 3.788/98(0.6%) , 3.788/31.5(0.6%) , 3.68/65(0.6%) , 3.788/62(0.5%) , 3.788/68(0.5%) , 3.657/88.5(0.4%) , 3.657/40.5(0.4%) , 3.648/71(0.3%) , 3.648/59(0.3%) , 3.648/48(0.3%) , 3.648/82(0.3%) , 3.792/16(0.3%) , 3.792/113.5(0.3%) , 3.67/80.5(0.3%) , 3.67/49.5(0.3%) , 3.648/71(0.3%) , 3.648/59(0.3%) , 3.648/48(0.3%) , 3.648/82(0.3%) , 3.648/86(0.3%) , 3.648/44(0.3%) , 3.648/44.5(0.2%) , 3.648/85.5(0.2%) , 3.304/77.5(0.2%) , 3.304/52.5(0.2%) , 3.788/46(0.2%) , 3.788/84(0.2%) , 5.238/69(0.2%) , 5.238/60.5(0.2%) , 3.788/113.5(0.2%) , 3.788/17(0.2%) , 3.72/27.5(0.1%) , 3.72/102(0.1%) , 3.792/98(0.1%) , 3.792/31(0.1%) , 3.806/101(0.1%) , 3.778/28(0.1%) , 3.778/101.5(0.1%)

3-Hydroxy-3-methyl butyric acid (library entry number =205)
Hit ratio(% of total spectral intensity for metabolite): 100% (2 of 2 peaks were found)
Peaks found: chem shift/row (% of total intensity)
1.272/65(82.7%) , 2.372/65(17.3%)
Peaks not found: chem shift/row (% of total intensity)


Mannose (library entry number =8)
Hit ratio(% of total spectral intensity for metabolite): 29.19% (9 of 42 peaks were found)
Peaks found: chem shift/row (% of total intensity)
3.662/65(8.2%) , 3.587/65(6%) , 3.662/89(3.1%) , 3.662/40.5(3.1%) , 3.736/41(2.2%) , 3.736/88.5(2.2%) , 3.736/72.5(1.9%) , 3.736/57.5(1.9%) , 3.368/65(0.6%)
Peaks not found: chem shift/row (% of total intensity)
3.855/81.5(4.3%) , 3.855/48(4.3%) , 3.855/57(3.7%) , 3.855/72.5(3.7%) , 3.953/60(3.6%) , 3.953/69(3.6%) , 3.771/57(3.5%) , 3.771/72.5(3.5%) , 3.881/77.5(3.2%) , 3.881/52(3.2%) , 3.771/42.5(2.6%) , 3.771/87(2.6%) , 3.587/89(2.5%) , 3.587/40(2.5%) , 3.914/77.5(2%) , 3.914/52(2%) , 3.662/48(2%) , 3.662/81.5(2%) , 3.662/57.5(1.8%) , 3.662/72.5(1.8%) , 3.914/83.5(1.6%) , 3.914/46(1.6%) , 3.938/60.5(1.3%) , 3.938/69(1.3%) , 3.941/60.5(1%) , 3.941/69(1%) , 3.386/71.5(0.9%) , 3.386/57.5(0.9%) , 3.386/46.5(0.8%) , 3.386/81.5(0.8%) , 3.386/65(0.5%) , 3.821/41(0.3%) , 3.821/88(0.3%)

Sorbitol (library entry number =135)
Hit ratio(% of total spectral intensity for metabolite): 8.16% (5 of 39 peaks were found)
Peaks found: chem shift/row (% of total intensity)
3.787/65(2.7%) , 3.749/46(2.2%) , 3.749/84(2.2%) , 3.684/65(0.6%) , 3.648/65(0.5%)
Peaks not found: chem shift/row (% of total intensity)
3.666/72(7.3%) , 3.666/58(7.3%) , 3.84/54(6.2%) , 3.84/76(6.2%) , 3.666/42(5.8%) , 3.666/88(5.8%) , 3.854/67(5.5%) , 3.854/63(5.5%) , 3.84/46(5%) , 3.84/84(5%) , 3.787/70(2.3%) , 3.787/60(2.3%) , 3.633/58(2.2%) , 3.633/72(2.2%) , 3.787/87(2.1%) , 3.787/43(2.1%) , 3.854/75(2.1%) , 3.854/55(2.1%) , 3.749/55(2%) , 3.749/75(2%) , 3.633/88(1.8%) , 3.633/41.5(1.8%) , 3.787/80(1.3%) , 3.787/50(1.3%) , 3.633/83(1.2%) , 3.633/47(1.2%) , 3.766/75(0.5%) , 3.766/54.5(0.5%) , 3.727/14(0.3%) , 3.727/116(0.3%) , 3.854/40.5(0.3%) , 3.854/89(0.3%) , 3.648/57(0.1%) , 3.648/73(0.1%)

Shikimic acid (library entry number =156)
Hit ratio(% of total spectral intensity for metabolite): 9.56% (4 of 27 peaks were found)
Peaks found: chem shift/row (% of total intensity)
3.722/54(4.4%) , 3.722/76(4.4%) , 3.368/64(0.4%) , 1.924/64(0.3%)
Peaks not found: chem shift/row (% of total intensity)
6.449/65(9.5%) , 6.437/65(9.1%) , 3.992/72(7.1%) , 3.992/58(7.1%) , 3.992/51(4.8%) , 3.992/79(4.8%) , 3.708/76(4.4%) , 3.708/54(4.4%) , 3.992/36.5(3.9%) , 3.992/93.5(3.9%) , 2.768/49(3.1%) , 2.768/81(3.1%) , 2.768/35(2.7%) , 2.768/95(2.7%) , 2.197/100.5(2.7%) , 2.197/29.5(2.7%) , 2.197/75(2.7%) , 2.197/55(2.7%) , 2.197/80.5(2.3%) , 2.197/49.5(2.3%) , 2.197/95.5(2.3%) , 2.197/34.5(2.3%) , 3.708/65(0.1%)

trans-4-Hydroxyproline (library entry number =62)
Hit ratio(% of total spectral intensity for metabolite): 31.54% (16 of 56 peaks were found)
Peaks found: chem shift/row (% of total intensity)
3.38/47(10.4%) , 3.38/83(10.4%) , 2.177/47(1.4%) , 2.177/83(1.4%) , 2.437/45(1.2%) , 2.437/85(1.2%) , 2.164/47(1.2%) , 2.164/82.5(1.2%) , 2.164/81(0.8%) , 2.164/60(0.4%) , 2.164/70(0.4%) , 2.164/59.5(0.4%) , 3.432/12(0.3%) , 3.432/12(0.3%) , 2.164/73(0.2%) , 2.164/57(0.2%)
Peaks not found: chem shift/row (% of total intensity)
3.38/79.5(10.3%) , 3.38/50.5(10.3%) , 3.493/81(6.2%) , 3.493/49(6.2%) , 3.483/49(6%) , 3.483/81(6%) , 4.351/62(1.5%) , 4.351/68(1.5%) , 4.351/41.5(1.5%) , 4.351/88(1.5%) , 2.145/47(1.2%) , 2.145/83(1.2%) , 2.437/48(1.2%) , 2.437/82(1.2%) , 2.426/85(1.2%) , 2.426/45(1.2%) , 2.427/85(1.2%) , 2.427/45(1.2%) , 2.155/47(1.1%) , 2.155/83(1.1%) , 2.155/34(0.5%) , 2.155/96(0.5%) , 2.164/96(0.4%) , 2.164/34(0.4%) , 2.155/59(0.4%) , 2.155/70.5(0.4%) , 3.432/117.5(0.3%) , 3.432/117.5(0.3%) , 2.437/91.5(0.3%) , 2.155/37(0.3%) , 2.155/93(0.3%) , 2.164/93(0.2%) , 2.155/57(0.2%) , 2.155/73(0.2%) , 2.164/53.5(0.2%) , 2.164/76.5(0.2%) , 2.155/53.5(0.1%) , 2.155/76(0.1%) , 2.155/40.5(0.1%) , 2.155/89(0.1%)

Galactose-1-phosphate (library entry number =172)
Hit ratio(% of total spectral intensity for metabolite): 12.87% (2 of 13 peaks were found)
Peaks found: chem shift/row (% of total intensity)
4.004/69(6.4%) , 4.004/61(6.4%)
Peaks not found: chem shift/row (% of total intensity)
3.917/82(13.8%) , 3.917/48(13.8%) , 3.917/56(11.7%) , 3.917/74(11.7%) , 5.493/60(8.7%) , 5.493/70(8.7%) , 5.508/60(8.5%) , 5.508/70(8.5%) , 4.178/51(0.7%) , 4.178/78.5(0.7%) , 4.178/65(0.2%)

Serine (library entry number =47)
Hit ratio(% of total spectral intensity for metabolite): 19.05% (11 of 85 peaks were found)
Peaks found: chem shift/row (% of total intensity)
3.844/65(3.4%) , 3.998/76(2.8%) , 3.998/54(2.8%) , 3.962/72(1.6%) , 3.962/58(1.6%) , 3.951/65(1.6%) , 3.86/65(1.4%) , 3.958/65.5(1.3%) , 4.004/61(0.8%) , 4.004/69(0.8%) , 3.937/64.5(0.8%)
Peaks not found: chem shift/row (% of total intensity)
3.848/76(6.4%) , 3.848/54(6.4%) , 3.848/65(5.7%) , 3.844/54.5(2.8%) , 3.844/75.5(2.8%) , 3.951/88(2.3%) , 3.951/42(2.3%) , 3.998/44(2.1%) , 3.998/86(2.1%) , 3.951/56.5(1.9%) , 3.951/73.5(1.9%) , 3.988/88(1.7%) , 3.988/42(1.7%) , 3.976/25.5(1.5%) , 3.976/104(1.5%) , 3.974/15(1.3%) , 3.974/115(1.3%) , 3.987/41.5(1.3%) , 3.987/88.5(1.3%) , 3.951/50(1.2%) , 3.951/80(1.2%) , 3.974/104(1.2%) , 3.974/25.5(1.2%) , 3.987/60.5(1.2%) , 3.987/69.5(1.2%) , 3.97/50.5(1.1%) , 3.97/79.5(1.1%) , 3.976/15(1.1%) , 3.976/115(1.1%) , 3.97/115(1%) , 3.97/15(1%) , 3.97/65(0.9%) , 3.988/60(0.9%) , 3.988/70(0.9%) , 3.974/79.5(0.8%) , 3.974/50.5(0.8%) , 3.976/57(0.7%) , 3.976/73(0.7%) , 3.958/57(0.7%) , 3.958/73(0.7%) , 3.974/73(0.7%) , 3.974/57(0.7%) , 3.976/47.5(0.6%) , 3.976/82.5(0.6%) , 3.958/30(0.6%) , 3.958/100.5(0.6%) , 3.898/6(0.5%) , 3.962/28.5(0.5%) , 3.97/103.5(0.5%) , 3.97/25.5(0.5%) , 3.958/42(0.4%) , 3.958/88.5(0.4%) , 3.97/56.5(0.3%) , 3.86/54(0.3%) , 3.86/76(0.3%) , 3.962/40(0.3%) , 3.962/88.5(0.3%) , 3.988/28(0.3%) , 3.988/102(0.3%) , 3.951/41.5(0.3%) , 3.951/87.5(0.3%) , 3.958/81.5(0.3%) , 3.958/48.5(0.3%) , 3.951/56(0.3%) , 3.951/73(0.3%) , 3.962/64.5(0.2%) , 3.962/65.5(0.2%) , 3.898/16.5(0.2%) , 3.898/113.5(0.2%) , 3.987/33.5(0.1%) , 3.951/48.5(0.1%) , 3.987/95(0.1%) , 3.951/65(0.1%) , 3.951/100.5(0.1%)

Xylitol (library entry number =158)
Hit ratio(% of total spectral intensity for metabolite): 13.1% (4 of 23 peaks were found)
Peaks found: chem shift/row (% of total intensity)
3.655/65(9.6%) , 3.714/65(1.2%) , 3.71/17(1.1%) , 3.71/112(1.1%)
Peaks not found: chem shift/row (% of total intensity)
3.655/59(8.7%) , 3.655/71(8.7%) , 3.73/44(8.3%) , 3.73/85.5(8.3%) , 3.73/74(7.2%) , 3.73/56(7.2%) , 3.655/41(7.1%) , 3.655/89(7.1%) , 3.816/56(6.2%) , 3.816/74(6.2%) , 3.816/65(3.7%) , 3.816/44.5(3%) , 3.816/85(3%) , 3.694/121.5(0.6%) , 3.694/8(0.6%) , 3.694/38(0.3%) , 3.694/91(0.3%) , 3.694/23(0.2%) , 3.694/106.5(0.2%)

Homovanillic acid (library entry number =59)
Hit ratio(% of total spectral intensity for metabolite): 0% (0 of 10 peaks were found)
Peaks found: chem shift/row (% of total intensity)

Peaks not found: chem shift/row (% of total intensity)
3.871/65(52.6%) , 3.458/65(11.9%) , 6.882/75(9.1%) , 6.882/55(9.1%) , 6.953/64(3.6%) , 6.953/66(3.6%) , 6.782/56(2.5%) , 6.782/74(2.5%) , 6.782/77(2.5%) , 6.782/53(2.5%)

Guanosine 5-triphosphate (library entry number =163)
Hit ratio(% of total spectral intensity for metabolite): 11.29% (1 of 4 peaks were found)
Peaks found: chem shift/row (% of total intensity)
8.146/65(11.3%)
Peaks not found: chem shift/row (% of total intensity)
5.944/65(41.3%) , 5.93/65(40.3%) , 8.135/65(7.1%)

Xylose (library entry number =6)
Hit ratio(% of total spectral intensity for metabolite): 10.03% (5 of 40 peaks were found)
Peaks found: chem shift/row (% of total intensity)
3.327/65(6.6%) , 3.67/65(2.1%) , 3.676/64(0.9%) , 3.664/34(0.2%) , 3.664/95.5(0.2%)
Peaks not found: chem shift/row (% of total intensity)
3.438/65(9.1%) , 3.239/53(5.9%) , 3.239/77(5.9%) , 3.224/77(5.7%) , 3.224/53(5.7%) , 3.438/41(4.8%) , 3.438/89(4.8%) , 3.327/37(4.1%) , 3.327/93(4.1%) , 3.631/58(3.2%) , 3.631/72(3.2%) , 3.692/75(3.2%) , 3.692/55(3.2%) , 3.931/73(2.7%) , 3.931/57(2.7%) , 3.931/43(2.6%) , 3.931/87(2.6%) , 3.631/97(1.8%) , 3.631/33(1.8%) , 3.631/47(1.7%) , 3.631/83(1.7%) , 3.67/42.5(1.2%) , 3.67/87.5(1.2%) , 3.612/76(0.9%) , 3.612/54(0.9%) , 3.525/54(0.8%) , 3.525/76(0.8%) , 3.533/53(0.8%) , 3.533/77(0.8%) , 3.676/43(0.4%) , 5.202/60(0.4%) , 5.202/70(0.4%) , 3.612/34(0.2%) , 3.612/96(0.2%) , 3.676/48(0.1%)

3-aminobutyric acid (library entry number =180)
Hit ratio(% of total spectral intensity for metabolite): 10.99% (6 of 24 peaks were found)
Peaks found: chem shift/row (% of total intensity)
3.624/56(4.1%) , 3.624/74(4.1%) , 2.516/65(0.7%) , 2.479/65(0.7%) , 2.469/65(0.7%) , 2.526/65(0.7%)
Peaks not found: chem shift/row (% of total intensity)
1.325/74(24.9%) , 1.325/56(24.9%) , 2.498/55(8%) , 2.498/75(8%) , 2.499/55(7.8%) , 2.499/75(7.8%) , 3.624/39(2.1%) , 3.624/91(2.1%) , 2.499/29.5(0.4%) , 2.499/100.5(0.4%) , 2.498/29.5(0.4%) , 2.498/100.5(0.4%) , 3.624/107.5(0.3%) , 3.624/22(0.3%) , 2.498/117.5(0.3%) , 2.498/12(0.3%) , 2.499/117.5(0.3%) , 2.499/12(0.3%)

Homoserine (library entry number =179)
Hit ratio(% of total spectral intensity for metabolite): 9.42% (11 of 73 peaks were found)
Peaks found: chem shift/row (% of total intensity)
3.777/65(1.9%) , 2.17/37(1.3%) , 2.17/93(1.3%) , 2.17/59(1.3%) , 2.17/71(1.3%) , 3.777/50(0.5%) , 3.777/80(0.5%) , 3.822/67.5(0.3%) , 3.822/62.5(0.3%) , 3.777/76(0.3%) , 3.777/54(0.3%)
Peaks not found: chem shift/row (% of total intensity)
3.862/61.5(8.5%) , 3.862/68.5(8.5%) , 3.862/49(8%) , 3.862/81(8%) , 3.79/59.5(4%) , 3.79/70.5(4%) , 3.79/56(3.4%) , 3.79/74(3.4%) , 3.79/85.5(3%) , 3.79/44.5(3%) , 3.807/65(2.9%) , 2.029/57(2.1%) , 2.029/73(2.1%) , 2.029/37.5(1.8%) , 2.029/92.5(1.8%) , 2.17/55(1.3%) , 2.17/75(1.3%) , 3.807/79.5(1.2%) , 3.807/50.5(1.2%) , 3.79/30(1%) , 3.79/99.5(1%) , 3.801/56(0.9%) , 3.801/74(0.9%) , 2.17/22.5(0.9%) , 2.17/107(0.9%) , 2.029/20.5(0.8%) , 2.029/108.5(0.8%) , 3.779/59.5(0.8%) , 3.779/70.5(0.8%) , 3.801/87.5(0.6%) , 3.801/42.5(0.6%) , 3.801/78(0.6%) , 3.801/52(0.6%) , 2.15/58.5(0.6%) , 2.15/71(0.6%) , 3.79/14.5(0.6%) , 3.79/115(0.6%) , 3.779/74.5(0.6%) , 3.779/55.5(0.6%) , 3.801/63(0.4%) , 3.801/67(0.4%) , 3.818/68(0.4%) , 3.818/61.5(0.4%) , 3.779/89.5(0.4%) , 3.779/40.5(0.4%) , 2.044/55(0.4%) , 2.044/74(0.4%) , 3.807/95(0.3%) , 3.807/34.5(0.3%) , 3.807/73(0.2%) , 3.807/56.5(0.2%) , 3.777/34(0.2%) , 3.777/96(0.2%) , 3.822/45.5(0.2%) , 3.822/84.5(0.2%) , 3.777/41.5(0.2%) , 3.777/90.5(0.2%) , 3.818/84.5(0.1%) , 3.818/45.5(0.1%) , 3.779/96.5(0.1%) , 3.779/33.5(0.1%) , 3.807/86.5(0.1%)

Phosphoserine (library entry number =70)
Hit ratio(% of total spectral intensity for metabolite): 11.5% (6 of 39 peaks were found)
Peaks found: chem shift/row (% of total intensity)
3.967/64.5(4%) , 3.951/65(3%) , 3.951/65(3%) , 4.061/65(0.8%) , 4.038/7(0.3%) , 4.038/122(0.3%)
Peaks not found: chem shift/row (% of total intensity)
3.952/60(9.5%) , 3.952/70(9.5%) , 3.952/76.5(7.8%) , 3.952/53.5(7.8%) , 4.185/75(3.7%) , 4.185/54.5(3.7%) , 4.193/75.5(3.2%) , 4.193/54.5(3.2%) , 4.08/88.5(2.7%) , 4.08/41.5(2.7%) , 4.185/84.5(2.5%) , 4.185/45(2.5%) , 4.193/84.5(2.3%) , 4.193/45.5(2.3%) , 4.08/57.5(2%) , 4.08/72.5(2%) , 4.075/89(1.9%) , 4.075/40.5(1.9%) , 4.071/40.5(1.7%) , 4.071/89.5(1.7%) , 4.075/58(1.5%) , 4.075/71.5(1.5%) , 4.091/58(1.5%) , 4.091/72(1.5%) , 4.071/64.5(1.5%) , 4.071/71.5(1.3%) , 4.071/57.5(1.3%) , 4.098/64.5(1%) , 4.071/81.5(0.9%) , 4.071/49(0.9%) , 4.08/50.5(0.2%) , 4.146/5.5(0.2%) , 4.146/124(0.2%)

N-Acetyllysine (library entry number =147)
Hit ratio(% of total spectral intensity for metabolite): 0% (0 of 8 peaks were found)
Peaks found: chem shift/row (% of total intensity)

Peaks not found: chem shift/row (% of total intensity)
1.986/65(80.5%) , 3.738/49(4.4%) , 3.738/81(4.4%) , 3.738/65(3%) , 3.19/72(2.4%) , 3.19/58(2.4%) , 3.19/40(1.4%) , 3.19/90(1.4%)

Quinic acid (library entry number =155)
Hit ratio(% of total spectral intensity for metabolite): 13.46% (6 of 38 peaks were found)
Peaks found: chem shift/row (% of total intensity)
1.88/67.5(4.1%) , 1.88/62.5(4.1%) , 2.065/81(2.5%) , 2.065/45(2.4%) , 1.924/64(0.2%) , 1.924/66(0.2%)
Peaks not found: chem shift/row (% of total intensity)
4.028/71(5.7%) , 4.028/59(5.7%) , 1.88/34(4%) , 1.88/96(4%) , 4.028/84.5(3.8%) , 4.028/45(3.8%) , 4.028/33(3.4%) , 4.028/96.5(3.4%) , 4.153/70(3.2%) , 4.153/60(3.2%) , 3.559/73(3.1%) , 3.559/57(3.1%) , 2.057/50(2.8%) , 2.057/80(2.8%) , 3.559/48.5(2.6%) , 3.559/81.5(2.6%) , 2.065/49(2.5%) , 2.065/85(2.4%) , 2.065/72(2.1%) , 2.065/57.5(2.1%) , 2.065/92.5(2%) , 2.065/37.5(2%) , 1.966/54(1.8%) , 1.966/76(1.8%) , 1.966/46(1.7%) , 1.966/84(1.7%) , 2.057/41.5(1.7%) , 2.057/88.5(1.7%) , 4.153/51(1.5%) , 4.153/78(1.5%) , 1.966/37.5(1.4%) , 1.966/92(1.4%)

Adenosine 5-diphosphate (library entry number =115)
Hit ratio(% of total spectral intensity for metabolite): 27.41% (2 of 5 peaks were found)
Peaks found: chem shift/row (% of total intensity)
6.146/65(21.7%) , 8.538/65(5.7%)
Peaks not found: chem shift/row (% of total intensity)
8.27/65(51.9%) , 6.154/65(18.5%) , 8.587/65(2.2%)

Kynurenine (library entry number =58)
Hit ratio(% of total spectral intensity for metabolite): 5.12% (1 of 17 peaks were found)
Peaks found: chem shift/row (% of total intensity)
4.158/65(5.1%)
Peaks not found: chem shift/row (% of total intensity)
6.813/64(10.2%) , 6.813/66(10.2%) , 7.431/63(7.8%) , 7.431/67(7.8%) , 6.891/53(6.8%) , 6.891/77(6.8%) , 6.813/84.5(6.6%) , 6.813/45.5(6.6%) , 7.431/85(5.9%) , 7.431/45(5.9%) , 3.72/58(4.6%) , 3.72/72(4.6%) , 7.854/55(4.2%) , 7.854/75(4.2%) , 4.158/51(1.3%) , 4.158/79(1.3%)

Ribose (library entry number =102)
Hit ratio(% of total spectral intensity for metabolite): 7.89% (4 of 30 peaks were found)
Peaks found: chem shift/row (% of total intensity)
4.116/65(3.2%) , 4.116/65(3.2%) , 3.862/70(0.8%) , 3.862/70(0.6%)
Peaks not found: chem shift/row (% of total intensity)
3.69/61(11.2%) , 3.69/69(11.2%) , 3.69/39(9.8%) , 3.69/91(9.8%) , 3.84/85(3.4%) , 3.84/45(3.4%) , 3.931/56.5(3.4%) , 3.931/73.5(3.4%) , 3.537/61(3.2%) , 3.537/69(3.2%) , 3.523/61(3.1%) , 3.523/69(3.1%) , 3.931/87.5(2.9%) , 3.931/42(2.9%) , 3.617/77(2.7%) , 3.617/53(2.7%) , 3.84/56(2.4%) , 3.84/74(2.4%) , 3.617/45(2%) , 3.617/84.5(2%) , 3.84/71(1.1%) , 3.931/64.5(0.8%) , 4.116/73(0.6%) , 4.116/57(0.6%) , 4.116/73(0.4%) , 4.116/57(0.4%)

Lipoic acid (library entry number =73)
Hit ratio(% of total spectral intensity for metabolite): 34.05% (10 of 66 peaks were found)
Peaks found: chem shift/row (% of total intensity)
2.189/65(14.7%) , 2.189/84(8.3%) , 2.189/46(8.3%) , 3.728/65(0.9%) , 3.247/54.5(0.4%) , 3.247/75.5(0.4%) , 3.247/98(0.3%) , 3.247/32(0.3%) , 3.247/54(0.3%) , 3.247/75.5(0.3%)
Peaks not found: chem shift/row (% of total intensity)
3.203/51(4.8%) , 3.203/79(4.8%) , 2.511/57(2.9%) , 2.511/73(2.9%) , 3.203/33.5(2.7%) , 3.203/96.5(2.7%) , 2.511/41(2.6%) , 2.511/89(2.6%) , 2.013/39.5(2.5%) , 2.013/90.5(2.5%) , 3.203/62(2.4%) , 3.203/68(2.4%) , 2.013/73(2.3%) , 2.013/57(2.3%) , 1.429/65(1.8%) , 2.511/104(1.5%) , 2.511/25.5(1.5%) , 1.593/65(1.5%) , 2.013/21.5(1.3%) , 2.013/108(1.3%) , 1.772/55(1.2%) , 1.772/75(1.2%) , 1.649/54(0.9%) , 1.649/76(0.9%) , 3.243/35(0.8%) , 1.593/46.5(0.7%) , 1.593/83.5(0.7%) , 1.429/86.5(0.6%) , 1.429/43.5(0.6%) , 1.649/112.5(0.6%) , 1.649/17.5(0.6%) , 1.772/36.5(0.5%) , 1.772/93.5(0.5%) , 1.649/39(0.4%) , 1.649/91(0.4%) , 3.22/54.5(0.4%) , 3.22/75.5(0.4%) , 3.728/44.5(0.4%) , 3.728/85.5(0.4%) , 3.203/54.5(0.4%) , 3.203/75.5(0.4%) , 3.236/97.5(0.3%) , 3.236/32.5(0.3%) , 1.772/19.5(0.3%) , 1.772/110.5(0.3%) , 3.247/32.5(0.3%) , 3.247/97.5(0.3%) , 3.236/54.5(0.3%) , 3.236/75.5(0.3%) , 1.593/24.5(0.2%) , 1.593/105(0.2%) , 3.218/33.5(0.2%) , 3.22/33.5(0.2%) , 3.22/96.5(0.2%) , 3.728/99.5(0.2%) , 3.728/30.5(0.2%)

Spermidine (library entry number =168)
Hit ratio(% of total spectral intensity for metabolite): 16.8% (2 of 14 peaks were found)
Peaks found: chem shift/row (% of total intensity)
3.064/65(10.5%) , 2.125/65(6.3%)
Peaks not found: chem shift/row (% of total intensity)
3.116/85(13.5%) , 3.116/45(13.5%) , 3.141/85(11.8%) , 3.141/45(11.8%) , 3.064/83.5(7.9%) , 3.064/46.5(7.9%) , 3.116/65(6.9%) , 3.141/65(3%) , 3.091/45(2.9%) , 3.091/84.5(2.9%) , 2.125/25(0.5%) , 2.125/104.5(0.5%)

Adenosine 5-triphosphate (library entry number =103)
Hit ratio(% of total spectral intensity for metabolite): 4.39% (1 of 4 peaks were found)
Peaks found: chem shift/row (% of total intensity)
8.538/65(4.4%)
Peaks not found: chem shift/row (% of total intensity)
8.269/65(63.2%) , 6.153/65(16.9%) , 6.138/65(15.4%)

Tryptophan (library entry number =39)
Hit ratio(% of total spectral intensity for metabolite): 3.7% (2 of 23 peaks were found)
Peaks found: chem shift/row (% of total intensity)
3.493/51.5(1.9%) , 3.493/78.5(1.9%)
Peaks not found: chem shift/row (% of total intensity)
7.206/65(12.2%) , 7.55/54(10.5%) , 7.55/76(10.5%) , 7.206/84(7.4%) , 7.206/46(7.4%) , 7.29/65(6.8%) , 7.74/76(5%) , 7.74/54(5%) , 7.29/46(4.2%) , 7.29/84(4.2%) , 4.065/61(3.5%) , 4.065/69(3.5%) , 4.065/82(2.8%) , 4.065/48(2.8%) , 3.493/39(1.8%) , 3.493/91(1.8%) , 3.31/56(1.4%) , 3.31/74(1.4%) , 3.31/95(1.4%) , 3.31/35(1.4%) , 7.334/66(1.4%)

Malic acid (library entry number =132)
Hit ratio(% of total spectral intensity for metabolite): 31.8% (13 of 71 peaks were found)
Peaks found: chem shift/row (% of total intensity)
2.676/87(4.9%) , 2.676/43(4.9%) , 2.676/87(4.8%) , 2.676/43(4.8%) , 2.371/98(3.7%) , 2.371/32(3.7%) , 2.355/51.5(1.4%) , 2.355/78.5(1.4%) , 2.693/65(0.7%) , 4.32/65(0.5%) , 4.32/64.5(0.4%) , 4.32/65.5(0.4%) , 2.355/90.5(0.2%)
Peaks not found: chem shift/row (% of total intensity)
2.676/48(4.6%) , 2.676/82(4.6%) , 2.676/48(4.6%) , 2.676/82(4.6%) , 2.378/85(3.8%) , 2.378/45(3.8%) , 2.358/45(3.6%) , 2.358/85(3.6%) , 2.371/58(3.6%) , 2.371/72(3.6%) , 4.307/74(1.8%) , 4.307/56(1.8%) , 2.384/78(1.6%) , 2.384/52(1.6%) , 4.307/48(1.6%) , 4.307/82(1.6%) , 2.384/84(1.1%) , 2.384/46(1.1%) , 2.355/46.5(0.9%) , 2.355/83.5(0.9%) , 2.371/38(0.8%) , 2.371/92(0.8%) , 2.371/77(0.8%) , 2.371/53(0.8%) , 2.358/90(0.7%) , 2.358/40(0.7%) , 2.378/40(0.7%) , 2.378/90(0.7%) , 2.358/51(0.7%) , 2.358/79(0.7%) , 2.371/45(0.5%) , 2.371/84.5(0.5%) , 2.394/64.5(0.4%) , 2.693/45.5(0.4%) , 2.693/84.5(0.4%) , 2.378/59(0.3%) , 2.378/71(0.3%) , 2.358/71(0.3%) , 2.358/58.5(0.3%) , 2.384/39.5(0.2%) , 2.384/91(0.2%) , 2.358/32(0.2%) , 2.358/97.5(0.2%) , 2.378/98(0.2%) , 2.378/32(0.2%) , 4.32/56(0.2%) , 4.32/74(0.2%) , 2.355/39(0.2%) , 4.32/48(0.2%) , 4.32/82(0.2%) , 2.394/45.5(0.1%) , 2.394/83.5(0.1%) , 4.32/81.5(0.1%) , 4.32/48(0.1%) , 2.394/50.5(0.1%) , 2.394/79(0.1%) , 2.394/53.5(0.1%) , 2.394/76.5(0.1%)

Cytidine (library entry number =112)
Hit ratio(% of total spectral intensity for metabolite): 0.92% (1 of 26 peaks were found)
Peaks found: chem shift/row (% of total intensity)
4.32/65(0.9%)
Peaks not found: chem shift/row (% of total intensity)
7.844/55(20.8%) , 7.844/75(20.8%) , 6.067/55(16.4%) , 6.067/75(16.4%) , 3.819/54(1.9%) , 3.819/76(1.9%) , 3.819/44(1.5%) , 3.819/86(1.5%) , 3.932/85(1.4%) , 3.932/45(1.4%) , 5.903/64(1.4%) , 5.903/66(1.4%) , 5.908/70(1.4%) , 5.908/60(1.4%) , 5.913/64(1.3%) , 5.913/66(1.3%) , 3.932/52(1.3%) , 3.932/78(1.3%) , 5.908/66(0.8%) , 5.908/64(0.8%) , 5.903/60(0.8%) , 5.903/70(0.8%) , 4.304/65(0.4%) , 4.32/53.5(0.3%) , 4.32/76.5(0.3%)

N-Acetylglutamine (library entry number =88)
Hit ratio(% of total spectral intensity for metabolite): 2.08% (1 of 10 peaks were found)
Peaks found: chem shift/row (% of total intensity)
1.924/65(2.1%)
Peaks not found: chem shift/row (% of total intensity)
2.038/65(80.8%) , 2.334/64(2.8%) , 2.334/66(2.8%) , 2.328/64(2.3%) , 2.328/66(2.3%) , 2.328/85(1.9%) , 2.328/45(1.9%) , 2.334/85(1.6%) , 2.334/45(1.6%)

Inosine (library entry number =61)
Hit ratio(% of total spectral intensity for metabolite): 1.69% (2 of 20 peaks were found)
Peaks found: chem shift/row (% of total intensity)
3.85/53(0.8%) , 3.85/77(0.8%)
Peaks not found: chem shift/row (% of total intensity)
8.239/65(33.1%) , 8.348/65(28.7%) , 6.094/65(14.9%) , 6.106/65(12.8%) , 3.919/84.5(0.8%) , 3.919/45.5(0.8%) , 3.925/51(0.8%) , 3.925/79(0.8%) , 3.843/80(0.7%) , 3.843/50(0.7%) , 3.85/44(0.6%) , 3.85/86(0.6%) , 3.852/48(0.6%) , 3.852/82(0.6%) , 3.919/51.5(0.6%) , 3.919/78(0.6%) , 3.925/83(0.4%) , 3.925/47(0.4%)

Fucose (library entry number =51)
Hit ratio(% of total spectral intensity for metabolite): 6.06% (4 of 39 peaks were found)
Peaks found: chem shift/row (% of total intensity)
3.459/78(2.2%) , 3.459/52(2.2%) , 3.862/73.5(0.8%) , 3.862/56(0.8%)
Peaks not found: chem shift/row (% of total intensity)
1.25/73(18.6%) , 1.25/57(18.6%) , 3.646/82(3.7%) , 3.646/48(3.7%) , 1.21/57(3.5%) , 1.21/73(3.5%) , 3.646/57(3.3%) , 3.646/73(3.3%) , 3.809/57(2.5%) , 3.809/73(2.5%) , 3.445/52(2.1%) , 3.445/78(2.1%) , 1.217/67(1.9%) , 1.217/63(1.9%) , 1.204/63(1.9%) , 1.204/67(1.9%) , 3.754/60(1.9%) , 3.754/70(1.9%) , 1.217/59(1.4%) , 1.217/71(1.4%) , 1.204/59(1.4%) , 1.204/71(1.4%) , 1.25/63(1.4%) , 1.25/67(1.4%) , 3.754/65(1.1%) , 1.227/57(1%) , 1.227/73(1%) , 3.862/47(0.6%) , 3.862/82.5(0.6%) , 3.809/40(0.4%) , 3.809/90(0.4%) , 3.766/53(0.3%) , 3.766/77(0.3%) , 3.775/78(0.3%) , 3.775/51(0.3%)

Citrulline (library entry number =27)
Hit ratio(% of total spectral intensity for metabolite): 71.26% (4 of 10 peaks were found)
Peaks found: chem shift/row (% of total intensity)
3.767/49(23.5%) , 3.767/81(23.5%) , 3.767/65(22.8%) , 1.88/65(1.3%)
Peaks not found: chem shift/row (% of total intensity)
3.15/58(8.1%) , 3.15/72(8.1%) , 3.15/40(5.2%) , 3.15/90(5.2%) , 1.898/61(1%) , 1.898/69.5(1%)

Cholic Acid (library entry number =125)
Hit ratio(% of total spectral intensity for metabolite): 21.9% (4 of 11 peaks were found)
Peaks found: chem shift/row (% of total intensity)
0.971/57(10.5%) , 0.971/73(10.5%) , 2.114/26.5(0.4%) , 2.114/103(0.4%)
Peaks not found: chem shift/row (% of total intensity)
0.924/65(38.8%) , 0.729/65(36%) , 2.246/65(0.8%) , 2.246/41(0.7%) , 2.246/88.5(0.7%) , 2.246/53(0.6%) , 2.246/77(0.6%)

Nicotinamide mononucleotide (NMN) (library entry number =185)
Hit ratio(% of total spectral intensity for metabolite): 0.86% (2 of 40 peaks were found)
Peaks found: chem shift/row (% of total intensity)
4.031/49.5(0.4%) , 4.031/80.5(0.4%)
Peaks not found: chem shift/row (% of total intensity)
9.006/78(7.9%) , 9.006/52(7.9%) , 9.006/57(7.7%) , 9.006/73(7.7%) , 8.323/66(5.1%) , 8.323/64(5.1%) , 6.196/65(4.7%) , 9.347/57(4.6%) , 9.347/73(4.6%) , 6.208/65(4.2%) , 8.323/47(3.9%) , 8.323/83(3.9%) , 9.347/76(3.4%) , 9.347/54(3.4%) , 9.347/60(3.3%) , 9.347/70(3.3%) , 9.588/64(3%) , 9.588/66(3%) , 9.588/60(2.2%) , 9.588/70(2.2%) , 8.259/54(0.6%) , 8.259/75(0.6%) , 7.605/48(0.5%) , 7.605/81.5(0.5%) , 4.211/49.5(0.5%) , 4.211/80(0.5%) , 4.215/49(0.5%) , 4.215/80.5(0.5%) , 7.605/61(0.5%) , 7.605/68(0.5%) , 8.259/58(0.4%) , 8.259/72(0.4%) , 4.223/50(0.4%) , 4.223/80(0.4%) , 4.047/49(0.4%) , 4.047/80.5(0.4%) , 4.042/49.5(0.4%) , 4.042/80.5(0.4%)

Hydroxyglutaric acid (library entry number =195)
Hit ratio(% of total spectral intensity for metabolite): 1.52% (1 of 84 peaks were found)
Peaks found: chem shift/row (% of total intensity)
1.998/65(1.5%)
Peaks not found: chem shift/row (% of total intensity)
2.236/65(5.7%) , 4.029/69(3.5%) , 4.029/61(3.5%) , 2.294/65(3.3%) , 4.029/80(3.2%) , 4.029/50(3.2%) , 2.236/90(2.6%) , 2.236/40(2.6%) , 2.236/26(2.1%) , 2.236/104(2.1%) , 2.294/40.5(1.9%) , 2.294/89(1.9%) , 2.301/65(1.8%) , 2.261/46(1.8%) , 2.261/83(1.8%) , 2.271/82.5(1.7%) , 2.271/47.5(1.7%) , 2.266/27(1.7%) , 2.266/103(1.7%) , 1.84/77.5(1.5%) , 1.84/52(1.5%) , 2.294/105(1.5%) , 2.294/24(1.5%) , 2.294/78.5(1.4%) , 2.294/50.5(1.4%) , 1.998/46.5(1.3%) , 1.998/83.5(1.3%) , 2.266/62(1.2%) , 2.266/67.5(1.2%) , 2.236/51.5(1.2%) , 2.236/77.5(1.2%) , 2.222/44.5(1.2%) , 2.222/85(1.2%) , 1.998/30.5(1.1%) , 1.998/98.5(1.1%) , 1.998/109(1%) , 1.998/21(1%) , 1.84/112.5(1%) , 1.84/17(1%) , 2.31/44.5(1%) , 2.31/85.5(1%) , 1.998/56.5(1%) , 1.998/73.5(1%) , 2.28/85(1%) , 2.28/45(1%) , 2.279/85(1%) , 2.279/45(1%) , 1.84/36.5(1%) , 1.84/94(1%) , 1.84/58(1%) , 1.84/71.5(1%) , 2.253/85(0.9%) , 2.253/44.5(0.9%) , 2.253/85(0.8%) , 2.253/44.5(0.8%) , 2.31/67(0.7%) , 2.31/63.5(0.7%) , 2.31/64.5(0.7%) , 1.84/65(0.6%) , 2.222/60.5(0.6%) , 2.222/69(0.6%) , 2.266/46.5(0.6%) , 2.266/83(0.6%) , 1.84/86.5(0.5%) , 1.84/43(0.5%) , 2.253/65(0.5%) , 2.261/62(0.4%) , 2.261/67.5(0.4%) , 2.261/7.5(0.4%) , 2.261/122(0.4%) , 2.253/65(0.4%) , 2.271/103(0.3%) , 2.271/26.5(0.3%) , 2.261/27(0.3%) , 2.261/102(0.3%) , 2.271/120.5(0.2%) , 2.271/9(0.2%) , 2.301/41.5(0.2%) , 2.301/89.5(0.2%) , 2.271/61.5(0.1%) , 2.271/67.5(0.1%) , 2.301/51.5(0.1%) , 2.301/78(0.1%)

trans-Cinnamic acid (library entry number =124)
Hit ratio(% of total spectral intensity for metabolite): 0% (0 of 50 peaks were found)
Peaks found: chem shift/row (% of total intensity)

Peaks not found: chem shift/row (% of total intensity)
6.537/44.5(19.7%) , 6.537/85.5(19.7%) , 7.638/77(5.6%) , 7.638/53(5.6%) , 7.408/44(3.6%) , 7.408/86(3.6%) , 7.471/65(3.4%) , 7.459/51(2.1%) , 7.459/79(2.1%) , 7.455/65(2.1%) , 7.439/63(1.9%) , 7.439/67(1.9%) , 7.471/46(1.3%) , 7.471/84(1.3%) , 7.444/55.5(1.3%) , 7.444/74.5(1.3%) , 7.439/48.5(1.2%) , 7.439/81.5(1.2%) , 7.478/56(1.1%) , 7.478/74(1.1%) , 7.424/64.5(1.1%) , 7.424/65.5(1.1%) , 7.439/45(1%) , 7.439/85(1%) , 7.459/57(0.9%) , 7.459/73(0.9%) , 7.444/60(0.9%) , 7.444/70(0.9%) , 7.455/51(0.7%) , 7.455/79(0.7%) , 7.459/65(0.7%) , 7.455/81(0.6%) , 7.455/49(0.6%) , 7.455/57(0.6%) , 7.455/73(0.6%) , 7.444/48(0.6%) , 7.444/82(0.6%) , 7.444/36(0.5%) , 7.444/94(0.5%) , 7.455/41(0.4%) , 7.455/89(0.4%) , 7.424/74(0.4%) , 7.424/56(0.4%) , 7.478/64.5(0.4%) , 7.455/44(0.4%) , 7.455/86(0.4%) , 7.439/56(0.4%) , 7.439/74(0.4%) , 7.455/23(0.2%) , 7.455/107(0.2%)

2-Aminoadipic acid (library entry number =89)
Hit ratio(% of total spectral intensity for metabolite): 14.76% (2 of 33 peaks were found)
Peaks found: chem shift/row (% of total intensity)
3.753/81(7.4%) , 3.753/49(7.4%)
Peaks not found: chem shift/row (% of total intensity)
2.25/65(16.3%) , 2.253/65(16.1%) , 2.25/84(7.2%) , 2.25/46(7.2%) , 2.253/46(7.1%) , 2.253/84(7.1%) , 3.753/63(4.3%) , 3.753/67(4.3%) , 1.667/42.5(1.1%) , 1.667/87.5(1.1%) , 1.667/42.5(1.1%) , 1.667/87.5(1.1%) , 1.618/69.5(1%) , 1.618/60.5(1%) , 1.618/69.5(1%) , 1.618/60.5(1%) , 1.669/43(0.7%) , 1.669/87(0.7%) , 1.9/54(0.7%) , 1.9/55(0.7%) , 1.9/74(0.7%) , 1.832/113(0.5%) , 1.832/17(0.5%) , 1.832/35(0.5%) , 1.832/94(0.5%) , 1.618/88.5(0.4%) , 1.618/41(0.4%) , 1.618/88.5(0.3%) , 1.618/40.5(0.3%) , 1.832/55.5(0.2%) , 1.832/73.5(0.2%)

3-aminoisobutyric acid (library entry number =178)
Hit ratio(% of total spectral intensity for metabolite): 0.97% (2 of 29 peaks were found)
Peaks found: chem shift/row (% of total intensity)
3.064/64.5(0.5%) , 3.138/64(0.5%)
Peaks not found: chem shift/row (% of total intensity)
1.196/56(31.1%) , 1.196/74(31.1%) , 3.039/74(3%) , 3.039/56(3%) , 3.113/70.5(2.9%) , 3.113/59.5(2.9%) , 3.039/88(2.9%) , 3.039/42(2.9%) , 3.113/92(2.7%) , 3.113/38(2.7%) , 2.61/58(1.6%) , 2.61/72(1.6%) , 2.61/91(1.2%) , 2.61/39(1.2%) , 3.02/65(1.1%) , 3.091/65(1.1%) , 2.61/78(1%) , 2.61/52(1%) , 3.074/42.5(0.7%) , 3.074/87.5(0.7%) , 3.076/25(0.5%) , 3.076/104.5(0.5%) , 3.076/43(0.5%) , 3.074/119.5(0.4%) , 3.074/10(0.4%) , 3.074/25.5(0.3%) , 3.074/104.5(0.3%)

3-Hydroxybutyric acid (library entry number =96)
Hit ratio(% of total spectral intensity for metabolite): 0% (0 of 28 peaks were found)
Peaks found: chem shift/row (% of total intensity)

Peaks not found: chem shift/row (% of total intensity)
1.202/57.5(26.6%) , 1.202/72.5(26.6%) , 2.309/53(4.5%) , 2.309/77(4.5%) , 2.309/90(4.4%) , 2.309/40(4.4%) , 2.411/56(2.5%) , 2.411/74(2.5%) , 2.411/37.5(2.5%) , 2.411/92.5(2.5%) , 4.157/57(2.3%) , 4.157/73(2.3%) , 1.22/59(2%) , 1.22/71(2%) , 2.309/49(1.6%) , 2.309/81(1.6%) , 4.157/90(0.9%) , 4.157/40(0.9%) , 2.324/52(0.8%) , 2.324/78(0.8%) , 2.418/49(0.8%) , 2.418/81(0.8%) , 2.418/44.5(0.6%) , 2.418/85.5(0.6%) , 2.394/51.5(0.3%) , 2.394/78(0.3%) , 2.396/77.5(0.3%) , 2.396/52(0.3%)

Cytidine 5-triphosphate (library entry number =192)
Hit ratio(% of total spectral intensity for metabolite): 2.54% (2 of 26 peaks were found)
Peaks found: chem shift/row (% of total intensity)
7.993/55.5(1.3%) , 7.993/74.5(1.3%)
Peaks not found: chem shift/row (% of total intensity)
7.984/55(20.6%) , 7.984/75(20.6%) , 6.15/75(15.5%) , 6.15/55(15.5%) , 6.007/59(2.3%) , 6.007/71(2.3%) , 4.275/65(2%) , 6.011/64(1.8%) , 6.011/66(1.8%) , 6.002/66(1.8%) , 6.002/64(1.8%) , 4.28/64.5(1.5%) , 6.011/70(1.1%) , 6.011/60(1.1%) , 6.002/60(1.1%) , 6.002/70(1.1%) , 6.135/55.5(1%) , 6.135/74.5(1%) , 6.135/55(1%) , 6.135/74.5(1%) , 4.351/58.5(0.6%) , 4.351/71.5(0.6%) , 4.341/59(0.2%) , 4.341/70.5(0.2%)

2-methylbutyric acid (library entry number =199)
Hit ratio(% of total spectral intensity for metabolite): 0% (0 of 22 peaks were found)
Peaks found: chem shift/row (% of total intensity)

Peaks not found: chem shift/row (% of total intensity)
1.052/56(23.5%) , 1.052/74(23.5%) , 0.86/65(18.7%) , 0.86/46(8.3%) , 0.86/84(8.3%) , 1.388/65(1.8%) , 1.496/82(1.5%) , 1.496/48(1.5%) , 1.388/82.5(1.3%) , 1.388/47.5(1.3%) , 1.496/67(1.2%) , 1.496/63(1.2%) , 1.496/102(0.9%) , 1.496/28(0.9%) , 2.21/76(0.8%) , 2.21/54(0.8%) , 2.21/72(0.8%) , 2.21/58(0.8%) , 1.388/100(0.8%) , 1.388/30(0.8%) , 2.21/92(0.6%) , 2.21/38(0.6%)

Ethanolamine (library entry number =46)
Hit ratio(% of total spectral intensity for metabolite): 0% (0 of 19 peaks were found)
Peaks found: chem shift/row (% of total intensity)

Peaks not found: chem shift/row (% of total intensity)
3.149/52(16.7%) , 3.149/78(16.7%) , 3.149/63(13.3%) , 3.149/67(13.3%) , 3.831/51(7.8%) , 3.831/79(7.8%) , 3.831/65(7.4%) , 3.16/63(2.3%) , 3.16/67(2.3%) , 3.138/63.5(1.9%) , 3.138/66.5(1.9%) , 3.16/53(1.3%) , 3.16/77(1.3%) , 3.138/53(1.1%) , 3.138/77(1.1%) , 3.16/73(1.1%) , 3.16/57(1.1%) , 3.138/57(0.8%) , 3.138/73(0.8%)

Uridine (library entry number =104)
Hit ratio(% of total spectral intensity for metabolite): 0% (0 of 18 peaks were found)
Peaks found: chem shift/row (% of total intensity)

Peaks not found: chem shift/row (% of total intensity)
7.875/55(23.1%) , 7.875/75(23.1%) , 5.908/55(16.3%) , 5.908/75(16.3%) , 5.908/64.5(2.5%) , 5.925/64.5(2.4%) , 3.813/54(1.9%) , 3.813/75.5(1.9%) , 3.813/86.5(1.5%) , 3.813/42.5(1.5%) , 3.919/44.5(1.4%) , 3.919/85.5(1.4%) , 3.919/52(1.4%) , 3.919/78(1.4%) , 4.236/65(1.1%) , 4.237/65(1.1%) , 5.925/55.5(0.9%) , 5.925/74.5(0.9%)

1-Methylnicotinamide (library entry number =18)
Hit ratio(% of total spectral intensity for metabolite): 0% (0 of 16 peaks were found)
Peaks found: chem shift/row (% of total intensity)

Peaks not found: chem shift/row (% of total intensity)
8.902/52(11.4%) , 8.902/78(11.4%) , 8.902/57(11.1%) , 8.902/73(11.1%) , 8.972/72(8.4%) , 8.972/58(8.4%) , 8.972/74(8.4%) , 8.972/56(8.4%) , 9.284/65(5.4%) , 9.284/69(5.3%) , 9.284/61(5.3%) , 4.485/64.5(2.2%) , 8.188/46.5(0.9%) , 8.188/83.5(0.9%) , 8.188/63.5(0.7%) , 8.188/66.5(0.7%)

Folic acid (library entry number =40)
Hit ratio(% of total spectral intensity for metabolite): 0% (0 of 16 peaks were found)
Peaks found: chem shift/row (% of total intensity)

Peaks not found: chem shift/row (% of total intensity)
8.709/65(39.8%) , 7.658/76(13.7%) , 7.658/54(13.7%) , 6.748/76(12%) , 6.748/54(12%) , 2.307/60.5(1.3%) , 2.307/69.5(1.3%) , 2.305/60(1.3%) , 2.305/70(1.3%) , 2.29/65(0.6%) , 2.307/40.5(0.5%) , 2.307/88.5(0.5%) , 2.305/81(0.5%) , 2.305/49(0.5%) , 2.305/88.5(0.5%) , 2.305/40.5(0.5%)

Homocystine (library entry number =60)
Hit ratio(% of total spectral intensity for metabolite): 0% (0 of 16 peaks were found)
Peaks found: chem shift/row (% of total intensity)

Peaks not found: chem shift/row (% of total intensity)
1.254/65(18.9%) , 3.867/81(10%) , 3.867/49(10%) , 2.845/65(9.5%) , 3.867/65(8.3%) , 2.84/65(7.9%) , 2.845/84.5(7.4%) , 2.845/45.5(7.4%) , 2.84/84(6.8%) , 2.84/46(6.8%) , 2.315/54.5(1.4%) , 2.315/75(1.4%) , 2.26/55.5(1.1%) , 2.26/74.5(1.1%) , 2.26/74.5(1.1%) , 2.26/55.5(1.1%)

Trigonelline (library entry number =16)
Hit ratio(% of total spectral intensity for metabolite): 0% (0 of 15 peaks were found)
Peaks found: chem shift/row (% of total intensity)

Peaks not found: chem shift/row (% of total intensity)
8.847/74(12.5%) , 8.847/56(12.5%) , 8.847/77(12.2%) , 8.847/53(12.2%) , 8.836/56(10.3%) , 8.836/74(10.3%) , 9.129/65(8.3%) , 9.129/62(6.8%) , 9.129/68(6.8%) , 4.443/64.5(4%) , 8.087/47(1.4%) , 8.087/83(1.4%) , 8.847/65(0.5%) , 8.087/63(0.4%) , 8.087/67(0.4%)

Hippuric acid (library entry number =52)
Hit ratio(% of total spectral intensity for metabolite): 0% (0 of 14 peaks were found)
Peaks found: chem shift/row (% of total intensity)

Peaks not found: chem shift/row (% of total intensity)
7.838/54(15.7%) , 7.838/76(15.7%) , 7.555/65(9.8%) , 7.643/64(8.2%) , 7.643/66(8.2%) , 3.972/72.5(7.3%) , 3.972/57.5(7.3%) , 7.555/84(5.8%) , 7.555/46(5.8%) , 7.643/47(3.8%) , 7.643/83(3.8%) , 7.643/45(3.7%) , 7.643/85(3.7%) , 3.972/65(1.2%)

5-Hydroxyindole-3-acetic acid (library entry number =106)
Hit ratio(% of total spectral intensity for metabolite): 38.57% (1 of 14 peaks were found)
Peaks found: chem shift/row (% of total intensity)
3.587/65(38.6%)
Peaks not found: chem shift/row (% of total intensity)
7.381/54(12.9%) , 7.381/76(12.9%) , 6.827/51(4.4%) , 6.827/79(4.4%) , 6.827/57(4.3%) , 6.827/73(4.3%) , 7.043/64.5(4%) , 7.043/65.5(4%) , 6.827/54(3.7%) , 6.827/76(3.7%) , 7.214/62(1%) , 7.214/68(1%) , 7.214/65(0.8%)

Niacin (Nicotinic acid) (library entry number =19)
Hit ratio(% of total spectral intensity for metabolite): 0% (0 of 13 peaks were found)
Peaks found: chem shift/row (% of total intensity)

Peaks not found: chem shift/row (% of total intensity)
7.535/48(9.2%) , 7.535/82(9.2%) , 7.535/69(8.9%) , 7.535/61(8.9%) , 8.263/52(7.8%) , 8.263/78(7.8%) , 8.263/75.5(7.7%) , 8.263/54.5(7.7%) , 8.263/58(7.6%) , 8.263/72(7.6%) , 8.945/65(6.1%) , 8.616/59(5.7%) , 8.616/71(5.7%)

Nicotinamide (Niacinamide) (library entry number =21)
Hit ratio(% of total spectral intensity for metabolite): 0% (0 of 13 peaks were found)
Peaks found: chem shift/row (% of total intensity)

Peaks not found: chem shift/row (% of total intensity)
8.256/75(9.8%) , 8.256/55(9.8%) , 7.603/48(9%) , 7.603/82(9%) , 7.603/61(8.7%) , 7.603/69(8.7%) , 8.256/52(8.2%) , 8.256/78(8.2%) , 8.256/58(7.9%) , 8.256/72(7.9%) , 8.717/59(4.4%) , 8.717/71(4.4%) , 8.943/65(4%)

Adipic acid (library entry number =37)
Hit ratio(% of total spectral intensity for metabolite): 0% (0 of 12 peaks were found)
Peaks found: chem shift/row (% of total intensity)

Peaks not found: chem shift/row (% of total intensity)
1.553/65(28.6%) , 2.199/65(26.7%) , 2.199/48(9%) , 2.199/82(9%) , 1.553/82(8.2%) , 1.553/48(8.2%) , 1.553/73(2.9%) , 1.553/57(2.9%) , 2.199/38.5(1.2%) , 2.199/91.5(1.2%) , 1.553/90.5(1.1%) , 1.553/39.5(1.1%)

4-Aminobutyric acid (library entry number =118)
Hit ratio(% of total spectral intensity for metabolite): 0% (0 of 12 peaks were found)
Peaks found: chem shift/row (% of total intensity)

Peaks not found: chem shift/row (% of total intensity)
2.301/65(20.4%) , 2.301/46(12%) , 2.301/84(12%) , 3.02/46(10%) , 3.02/84(10%) , 3.02/65(9.2%) , 1.905/64(5.6%) , 1.905/66(5.6%) , 1.905/46(5.5%) , 1.905/84(5.5%) , 1.905/103(2.2%) , 1.905/27(2.2%)

Cytidine 5-diphosphate (library entry number =160)
Hit ratio(% of total spectral intensity for metabolite): 48.2% (2 of 12 peaks were found)
Peaks found: chem shift/row (% of total intensity)
7.993/55(24.1%) , 7.993/75(24.1%)
Peaks not found: chem shift/row (% of total intensity)
6.136/55(19%) , 6.136/75(19%) , 5.985/64(2.4%) , 5.985/66(2.4%) , 5.983/65.5(2.1%) , 5.983/64.5(2.1%) , 5.98/64(1.9%) , 5.98/66(1.9%) , 4.332/60.5(0.5%) , 4.332/69.5(0.5%)

4-Aminohippuric acid (library entry number =34)
Hit ratio(% of total spectral intensity for metabolite): 0% (0 of 11 peaks were found)
Peaks found: chem shift/row (% of total intensity)

Peaks not found: chem shift/row (% of total intensity)
6.871/76(17.9%) , 6.871/54(17.9%) , 7.682/54(15.9%) , 7.682/76(15.9%) , 3.932/58(12.2%) , 3.932/72(12.2%) , 6.871/82.5(1.8%) , 6.871/47.5(1.8%) , 7.682/82(1.6%) , 7.682/48(1.6%) , 3.932/65(1.4%)

Indoxyl sulfate (library entry number =116)
Hit ratio(% of total spectral intensity for metabolite): 0% (0 of 11 peaks were found)
Peaks found: chem shift/row (% of total intensity)

Peaks not found: chem shift/row (% of total intensity)
7.209/65(16%) , 7.51/54(14.7%) , 7.51/76(14.7%) , 7.209/84(9%) , 7.209/46(9%) , 7.283/65(7.7%) , 7.711/54(7.1%) , 7.711/76(7.1%) , 7.365/65(6%) , 7.283/45.5(4.3%) , 7.283/84.5(4.3%)

Glutaric acid (library entry number =44)
Hit ratio(% of total spectral intensity for metabolite): 44.94% (2 of 10 peaks were found)
Peaks found: chem shift/row (% of total intensity)
2.189/45(22.5%) , 2.189/85(22.5%)
Peaks not found: chem shift/row (% of total intensity)
2.189/66(14%) , 2.189/64(14%) , 1.791/64(8.2%) , 1.791/66(8.2%) , 1.791/46(3.5%) , 1.791/84(3.5%) , 1.791/104.5(1.9%) , 1.791/25.5(1.9%)

Acetaldehyde (library entry number =84)
Hit ratio(% of total spectral intensity for metabolite): 0% (0 of 10 peaks were found)
Peaks found: chem shift/row (% of total intensity)

Peaks not found: chem shift/row (% of total intensity)
2.248/61(43%) , 2.248/69(43%) , 9.682/68.5(2.9%) , 9.682/61(2.9%) , 9.683/68.5(2.9%) , 9.683/61(2.9%) , 9.682/53(0.6%) , 9.682/76(0.6%) , 9.683/53(0.6%) , 9.683/76(0.6%)

Urocanic acid (library entry number =136)
Hit ratio(% of total spectral intensity for metabolite): 0% (0 of 9 peaks were found)
Peaks found: chem shift/row (% of total intensity)

Peaks not found: chem shift/row (% of total intensity)
6.4/85(25.8%) , 6.4/45(25.8%) , 7.31/85(14.8%) , 7.31/45(14.8%) , 7.414/65(4.5%) , 7.414/62.5(4.3%) , 7.414/67.5(4.3%) , 7.895/62.5(2.9%) , 7.895/67.5(2.9%)

Taurocholic acid (library entry number =200)
Hit ratio(% of total spectral intensity for metabolite): 3.82% (2 of 9 peaks were found)
Peaks found: chem shift/row (% of total intensity)
3.573/57(1.9%) , 3.573/73(1.9%)
Peaks not found: chem shift/row (% of total intensity)
0.924/65(37%) , 0.724/65(32.7%) , 3.085/64.5(14.9%) , 3.085/47(5.3%) , 3.085/83(5.3%) , 3.573/40(0.5%) , 3.573/90(0.5%)

Quinolinic acid (library entry number =20)
Hit ratio(% of total spectral intensity for metabolite): 0% (0 of 8 peaks were found)
Peaks found: chem shift/row (% of total intensity)

Peaks not found: chem shift/row (% of total intensity)
8.018/75(25.4%) , 8.018/55(25.4%) , 7.454/81(8.4%) , 7.454/49(8.4%) , 8.456/71(8.3%) , 8.456/59(8.3%) , 7.454/61(7.9%) , 7.454/69(7.9%)

Uridine 5-triphosphate (library entry number =183)
Hit ratio(% of total spectral intensity for metabolite): 46.64% (2 of 8 peaks were found)
Peaks found: chem shift/row (% of total intensity)
5.991/55(23.3%) , 5.991/75(23.3%)
Peaks not found: chem shift/row (% of total intensity)
7.982/55(23.9%) , 7.982/75(23.9%) , 6/64.5(3.2%) , 5.991/64.5(0.8%) , 4.419/58.5(0.8%) , 4.419/71(0.8%)

5-Aminolevulinic acid (library entry number =111)
Hit ratio(% of total spectral intensity for metabolite): 16.18% (1 of 7 peaks were found)
Peaks found: chem shift/row (% of total intensity)
4.086/65(16.2%)
Peaks not found: chem shift/row (% of total intensity)
2.506/82(20.3%) , 2.506/48(20.3%) , 2.506/65(15.9%) , 2.8/65(9.3%) , 2.8/82(9%) , 2.8/48(9%)

2-Oxobutyric acid (library entry number =144)
Hit ratio(% of total spectral intensity for metabolite): 0% (0 of 7 peaks were found)
Peaks found: chem shift/row (% of total intensity)

Peaks not found: chem shift/row (% of total intensity)
1.067/65(34%) , 1.067/46(14.5%) , 1.067/84(14.5%) , 2.759/56(14.2%) , 2.759/74(14.2%) , 2.759/93(4.3%) , 2.759/37(4.3%)

Isobutyric acid (library entry number =151)
Hit ratio(% of total spectral intensity for metabolite): 3.11% (1 of 7 peaks were found)
Peaks found: chem shift/row (% of total intensity)
2.384/65(3.1%)
Peaks not found: chem shift/row (% of total intensity)
1.064/56(45.6%) , 1.064/74(45.6%) , 2.384/47(2.1%) , 2.384/83(2.1%) , 2.384/29(0.7%) , 2.384/101(0.7%)

Cytosine (library entry number =26)
Hit ratio(% of total spectral intensity for metabolite): 0% (0 of 4 peaks were found)
Peaks found: chem shift/row (% of total intensity)

Peaks not found: chem shift/row (% of total intensity)
7.51/56(25.6%) , 7.51/74(25.6%) , 5.984/74(24.4%) , 5.984/56(24.4%)

Uracil (library entry number =67)
Hit ratio(% of total spectral intensity for metabolite): 0% (0 of 4 peaks were found)
Peaks found: chem shift/row (% of total intensity)

Peaks not found: chem shift/row (% of total intensity)
7.544/55(30.7%) , 7.544/75(30.7%) , 5.809/75(19.3%) , 5.809/55(19.3%)

N-Acetylglutamic acid (library entry number =87)
Hit ratio(% of total spectral intensity for metabolite): 0% (0 of 4 peaks were found)
Peaks found: chem shift/row (% of total intensity)

Peaks not found: chem shift/row (% of total intensity)
2.036/65(83.2%) , 2.231/44.5(6.1%) , 2.231/85.5(6.1%) , 2.231/65(4.6%)

Adenosine 5-monophosphate (library entry number =107)
Hit ratio(% of total spectral intensity for metabolite): 13.04% (1 of 4 peaks were found)
Peaks found: chem shift/row (% of total intensity)
6.146/65(13%)
Peaks not found: chem shift/row (% of total intensity)
8.265/65(43.4%) , 8.586/65(30%) , 6.134/65(13.6%)

Adenosine (library entry number =113)
Hit ratio(% of total spectral intensity for metabolite): 0% (0 of 4 peaks were found)
Peaks found: chem shift/row (% of total intensity)

Peaks not found: chem shift/row (% of total intensity)
8.248/65(39.4%) , 8.342/65(32.2%) , 6.079/65(14.3%) , 6.066/65(14%)

3-Phosphoglyceric acid (library entry number =157)
Hit ratio(% of total spectral intensity for metabolite): 0% (0 of 4 peaks were found)
Peaks found: chem shift/row (% of total intensity)

Peaks not found: chem shift/row (% of total intensity)
4.2/60(26.1%) , 4.2/69.5(26.1%) , 4.2/77(23.9%) , 4.2/53(23.9%)

Phosphoenolpyruvic acid (library entry number =128)
Hit ratio(% of total spectral intensity for metabolite): 0% (0 of 3 peaks were found)
Peaks found: chem shift/row (% of total intensity)

Peaks not found: chem shift/row (% of total intensity)
5.386/65(38.9%) , 5.383/65(37.3%) , 5.2/65(23.8%)

Guanosine 5-diphosphate (library entry number =169)
Hit ratio(% of total spectral intensity for metabolite): 0% (0 of 3 peaks were found)
Peaks found: chem shift/row (% of total intensity)

Peaks not found: chem shift/row (% of total intensity)
5.933/65(43%) , 5.945/65(36.7%) , 8.136/65(20.3%)

Acetoin (library entry number =176)
Hit ratio(% of total spectral intensity for metabolite): 0% (0 of 3 peaks were found)
Peaks found: chem shift/row (% of total intensity)

Peaks not found: chem shift/row (% of total intensity)
2.229/65(65.3%) , 1.374/65(17.4%) , 1.389/65(17.3%)

Adenine (library entry number =23)
Hit ratio(% of total spectral intensity for metabolite): 0% (0 of 2 peaks were found)
Peaks found: chem shift/row (% of total intensity)

Peaks not found: chem shift/row (% of total intensity)
8.191/65(55.8%) , 8.231/65(44.2%)

Thymine (library entry number =64)
Hit ratio(% of total spectral intensity for metabolite): 0% (0 of 2 peaks were found)
Peaks found: chem shift/row (% of total intensity)

Peaks not found: chem shift/row (% of total intensity)
1.873/65(82.2%) , 7.376/65(17.8%)

Acetoacetate (library entry number =146)
Hit ratio(% of total spectral intensity for metabolite): 40.55% (1 of 2 peaks were found)
Peaks found: chem shift/row (% of total intensity)
3.448/65(40.5%)
Peaks not found: chem shift/row (% of total intensity)
2.283/65(59.5%)

2-Aminoisobutyric acid (library entry number =33)
Hit ratio(% of total spectral intensity for metabolite): 0% (0 of 1 peaks were found)
Peaks found: chem shift/row (% of total intensity)

Peaks not found: chem shift/row (% of total intensity)
1.498/65(100%)

Glycolic acid (library entry number =53)
Hit ratio(% of total spectral intensity for metabolite): 90% (1 of 1 peaks were found)
Peaks found: chem shift/row (% of total intensity)
3.951/65(100%)
Peaks not found: chem shift/row (% of total intensity)


Methylamine (library entry number =76)
Hit ratio(% of total spectral intensity for metabolite): 90% (1 of 1 peaks were found)
Peaks found: chem shift/row (% of total intensity)
2.603/65(100%)
Peaks not found: chem shift/row (% of total intensity)


Maleic acid (library entry number =133)
Hit ratio(% of total spectral intensity for metabolite): 0% (0 of 1 peaks were found)
Peaks found: chem shift/row (% of total intensity)

Peaks not found: chem shift/row (% of total intensity)
6.03/65(100%)

2-Hydroxyisobutyric acid (library entry number =142)
Hit ratio(% of total spectral intensity for metabolite): 0% (0 of 1 peaks were found)
Peaks found: chem shift/row (% of total intensity)

Peaks not found: chem shift/row (% of total intensity)
1.359/65(100%)

Chloroform (library entry number =204)
Hit ratio(% of total spectral intensity for metabolite): 0% (0 of 1 peaks were found)
Peaks found: chem shift/row (% of total intensity)

Peaks not found: chem shift/row (% of total intensity)
7.686/65(100%)


Hit ratio(% of total spectral intensity for metabolite): 
Peaks found: chem shift/row (% of total intensity)

Peaks not found: chem shift/row (% of total intensity)


Hit ratio(% of total spectral intensity for metabolite): 
Peaks found: chem shift/row (% of total intensity)

Peaks not found: chem shift/row (% of total intensity)


Hit ratio(% of total spectral intensity for metabolite): 
Peaks found: chem shift/row (% of total intensity)

Peaks not found: chem shift/row (% of total intensity)


________________________________________________________________________________________________________________

Table 6.  Full result of the screening step of the analysis (finding of library peaks in the the mixture JRES spectrum).  In ascending metabolite library number order:

Ergothioneine (library entry number =1)
Hit ratio(% of total spectral intensity for metabolite): 85.64% (1 of 7 peaks were found)
Peaks found: chem shift/row (% of total intensity)
3.269/65(85.6%)
Peaks not found: chem shift/row (% of total intensity)
6.805/64(3.5%) , 6.805/66(3.5%) , 3.889/75(1.9%) , 3.889/55(1.9%) , 3.889/85(1.8%) , 3.889/45(1.8%)

b-Alanine (library entry number =2)
Hit ratio(% of total spectral intensity for metabolite): 33.04% (1 of 6 peaks were found)
Peaks found: chem shift/row (% of total intensity)
3.184/65(33%)
Peaks not found: chem shift/row (% of total intensity)
2.558/65(19.3%) , 3.184/48(14.9%) , 3.184/82(14.9%) , 2.558/48(8.9%) , 2.558/82(8.9%)

Oxoglutaric acid (a-Ketogluturate) (library entry number =3)
Hit ratio(% of total spectral intensity for metabolite): 55.4% (2 of 6 peaks were found)
Peaks found: chem shift/row (% of total intensity)
2.438/65(28%) , 3.012/65(27.4%)
Peaks not found: chem shift/row (% of total intensity)
2.438/83(11.3%) , 2.438/47(11.3%) , 3.012/47(11%) , 3.012/83(11%)

Sucrose (library entry number =4)
Hit ratio(% of total spectral intensity for metabolite): 46.25% (15 of 53 peaks were found)
Peaks found: chem shift/row (% of total intensity)
3.684/65(15.9%) , 3.767/65(6.9%) , 3.481/65(2.8%) , 3.569/48(2.7%) , 3.569/82(2.7%) , 3.826/61(2.5%) , 3.826/69(2.5%) , 4.061/65(2.3%) , 3.826/61(2.2%) , 3.826/69(2.2%) , 3.85/79(1.3%) , 3.85/51(1.3%) , 3.86/65(0.5%) , 3.85/64.5(0.3%) , 4.061/65(0.2%)
Peaks not found: chem shift/row (% of total intensity)
3.767/89(5.3%) , 3.767/41(5.3%) , 4.222/54(5.2%) , 4.222/76(5.2%) , 5.414/60(3.5%) , 5.414/70(3.5%) , 3.569/57(2.6%) , 3.569/73(2.6%) , 3.81/40(1.4%) , 3.81/90(1.4%) , 3.481/41(1.4%) , 3.481/89(1.4%) , 4.061/43.5(1.2%) , 4.061/86.5(1.2%) , 3.855/81(0.9%) , 4.065/54.5(0.9%) , 4.065/75.5(0.9%) , 3.849/80(0.9%) , 3.849/50(0.9%) , 3.684/98(0.8%) , 3.684/32(0.8%) , 3.569/52(0.8%) , 3.569/78(0.8%) , 3.849/64.5(0.6%) , 4.048/54(0.5%) , 4.048/76(0.5%) , 3.733/40(0.4%) , 3.733/89(0.4%) , 3.826/36(0.4%) , 3.826/93.5(0.4%) , 3.826/23.5(0.2%) , 3.826/105.5(0.2%) , 3.826/93(0.2%) , 3.826/36(0.2%) , 4.048/65(0.2%) , 4.039/60(0.2%) , 4.039/70(0.2%) , 4.065/65(0.2%)

Fructose (library entry number =5)
Hit ratio(% of total spectral intensity for metabolite): 55.82% (11 of 27 peaks were found)
Peaks found: chem shift/row (% of total intensity)
3.569/50(14.6%) , 3.569/80(14.6%) , 3.808/52(7.7%) , 3.808/78(7.7%) , 4.031/49(2.6%) , 4.031/81(2.6%) , 3.662/65(1.7%) , 3.579/49.5(1.4%) , 3.579/80(1.4%) , 3.998/65(0.8%) , 3.569/65(0.8%)
Peaks not found: chem shift/row (% of total intensity)
3.72/50(13.4%) , 3.72/80(13.4%) , 3.903/48(2.7%) , 3.903/82(2.7%) , 3.903/56(2.4%) , 3.903/74(2.4%) , 3.683/57.5(1.3%) , 3.683/72.5(1.3%) , 3.605/49(1.2%) , 3.605/80.5(1.2%) , 4.119/70(0.6%) , 4.119/60(0.6%) , 3.579/18(0.3%) , 3.579/111.5(0.3%) , 3.569/33.5(0.2%) , 4.04/64.5(0.2%)

Xylose (library entry number =6)
Hit ratio(% of total spectral intensity for metabolite): 10.03% (5 of 40 peaks were found)
Peaks found: chem shift/row (% of total intensity)
3.327/65(6.6%) , 3.67/65(2.1%) , 3.676/64(0.9%) , 3.664/34(0.2%) , 3.664/95.5(0.2%)
Peaks not found: chem shift/row (% of total intensity)
3.438/65(9.1%) , 3.239/53(5.9%) , 3.239/77(5.9%) , 3.224/77(5.7%) , 3.224/53(5.7%) , 3.438/41(4.8%) , 3.438/89(4.8%) , 3.327/37(4.1%) , 3.327/93(4.1%) , 3.631/58(3.2%) , 3.631/72(3.2%) , 3.692/75(3.2%) , 3.692/55(3.2%) , 3.931/73(2.7%) , 3.931/57(2.7%) , 3.931/43(2.6%) , 3.931/87(2.6%) , 3.631/97(1.8%) , 3.631/33(1.8%) , 3.631/47(1.7%) , 3.631/83(1.7%) , 3.67/42.5(1.2%) , 3.67/87.5(1.2%) , 3.612/76(0.9%) , 3.612/54(0.9%) , 3.525/54(0.8%) , 3.525/76(0.8%) , 3.533/53(0.8%) , 3.533/77(0.8%) , 3.676/43(0.4%) , 5.202/60(0.4%) , 5.202/70(0.4%) , 3.612/34(0.2%) , 3.612/96(0.2%) , 3.676/48(0.1%)

Galactose (library entry number =7)
Hit ratio(% of total spectral intensity for metabolite): 24.18% (26 of 77 peaks were found)
Peaks found: chem shift/row (% of total intensity)
3.493/78(4%) , 3.493/52(4%) , 3.767/65(2.6%) , 3.714/64(1.8%) , 3.749/84.5(1.2%) , 3.749/45(1.2%) , 3.767/50.5(0.9%) , 3.767/79.5(0.9%) , 3.808/50.5(0.7%) , 3.808/79.5(0.7%) , 3.808/51.5(0.7%) , 3.808/78.5(0.7%) , 3.808/50.5(0.7%) , 3.808/79.5(0.7%) , 3.728/64(0.4%) , 3.736/86(0.4%) , 3.736/86(0.4%) , 3.736/43(0.4%) , 3.714/49.5(0.4%) , 3.714/80.5(0.4%) , 3.368/65(0.3%) , 3.736/41(0.2%) , 3.718/98.5(0.2%) , 3.767/107(0.2%) , 3.767/22(0.2%) , 3.749/99.5(0.1%)
Peaks not found: chem shift/row (% of total intensity)
3.655/47.5(5.6%) , 3.655/82.5(5.6%) , 3.655/56.5(5.2%) , 3.655/73.5(5.2%) , 3.504/78(4.3%) , 3.504/52(4.3%) , 3.768/52(3.2%) , 3.768/78(3.2%) , 3.939/60(2.9%) , 3.939/70(2.9%) , 3.939/65(1.7%) , 3.741/76(1.5%) , 3.741/54(1.5%) , 3.741/60.5(1.5%) , 3.741/69.5(1.5%) , 3.768/62.5(1.2%) , 3.768/67.5(1.2%) , 3.735/53(1.2%) , 3.735/77(1.2%) , 3.749/72.5(1.2%) , 3.749/57.5(1.2%) , 3.781/61.5(1.1%) , 3.781/68.5(1.1%) , 3.735/59.5(1.1%) , 3.735/70(1.1%) , 3.767/38(0.9%) , 3.767/91.5(0.9%) , 3.768/107(0.8%) , 3.768/22.5(0.8%) , 3.789/50.5(0.8%) , 3.789/79.5(0.8%) , 3.862/47(0.8%) , 3.862/82(0.8%) , 3.862/57(0.8%) , 3.862/74.5(0.8%) , 3.781/65(0.6%) , 3.997/61(0.5%) , 3.997/69(0.5%) , 3.768/38(0.5%) , 3.768/92(0.5%) , 3.997/65(0.5%) , 3.781/90(0.4%) , 3.781/39.5(0.4%) , 3.741/90(0.3%) , 3.741/40(0.3%) , 3.736/33(0.2%) , 3.781/96(0.2%) , 3.781/33(0.2%) , 3.735/90.5(0.2%) , 3.735/39.5(0.2%) , 3.749/31.5(0.1%)

Mannose (library entry number =8)
Hit ratio(% of total spectral intensity for metabolite): 29.19% (9 of 42 peaks were found)
Peaks found: chem shift/row (% of total intensity)
3.662/65(8.2%) , 3.587/65(6%) , 3.662/89(3.1%) , 3.662/40.5(3.1%) , 3.736/41(2.2%) , 3.736/88.5(2.2%) , 3.736/72.5(1.9%) , 3.736/57.5(1.9%) , 3.368/65(0.6%)
Peaks not found: chem shift/row (% of total intensity)
3.855/81.5(4.3%) , 3.855/48(4.3%) , 3.855/57(3.7%) , 3.855/72.5(3.7%) , 3.953/60(3.6%) , 3.953/69(3.6%) , 3.771/57(3.5%) , 3.771/72.5(3.5%) , 3.881/77.5(3.2%) , 3.881/52(3.2%) , 3.771/42.5(2.6%) , 3.771/87(2.6%) , 3.587/89(2.5%) , 3.587/40(2.5%) , 3.914/77.5(2%) , 3.914/52(2%) , 3.662/48(2%) , 3.662/81.5(2%) , 3.662/57.5(1.8%) , 3.662/72.5(1.8%) , 3.914/83.5(1.6%) , 3.914/46(1.6%) , 3.938/60.5(1.3%) , 3.938/69(1.3%) , 3.941/60.5(1%) , 3.941/69(1%) , 3.386/71.5(0.9%) , 3.386/57.5(0.9%) , 3.386/46.5(0.8%) , 3.386/81.5(0.8%) , 3.386/65(0.5%) , 3.821/41(0.3%) , 3.821/88(0.3%)

Arabinose (library entry number =9)
Hit ratio(% of total spectral intensity for metabolite): 15.75% (9 of 36 peaks were found)
Peaks found: chem shift/row (% of total intensity)
3.525/52.5(5.2%) , 3.525/77.5(5.2%) , 3.951/65(2.9%) , 3.825/51.5(0.5%) , 3.825/78(0.5%) , 5.245/60(0.4%) , 5.245/69(0.4%) , 3.825/53.5(0.4%) , 3.368/64(0.2%)
Peaks not found: chem shift/row (% of total intensity)
3.669/82.5(7.5%) , 3.669/47.5(7.5%) , 3.682/48(7.4%) , 3.682/82(7.4%) , 3.669/57.5(6.8%) , 3.669/72.5(6.8%) , 3.508/52(5%) , 3.508/78(5%) , 3.903/46(4.9%) , 3.903/84(4.9%) , 3.903/51(4%) , 3.903/79(4%) , 3.653/51.5(2%) , 3.653/78(2%) , 3.951/57.5(1.5%) , 3.951/72.5(1.5%) , 4.028/50.5(1%) , 4.028/79.5(0.9%) , 4.012/64.5(0.7%) , 4.522/55(0.6%) , 4.522/75(0.6%) , 4.008/64.5(0.5%) , 3.653/46.5(0.4%) , 3.653/83.5(0.4%) , 3.825/76(0.4%) , 4.019/65(0.3%) , 4.028/65(0.2%)

a-Lactose (library entry number =10)
Hit ratio(% of total spectral intensity for metabolite): 23.18% (24 of 111 peaks were found)
Peaks found: chem shift/row (% of total intensity)
3.847/65(3%) , 3.291/53(1.9%) , 3.291/77(1.9%) , 3.847/41(1.8%) , 3.847/89(1.8%) , 3.662/65(1.6%) , 3.662/40.5(1%) , 3.662/89(1%) , 3.648/65(1%) , 3.648/65(1%) , 3.579/52(0.6%) , 3.579/77.5(0.6%) , 3.579/52(0.6%) , 3.579/77.5(0.6%) , 3.662/52(0.6%) , 3.662/78(0.6%) , 3.662/52.5(0.5%) , 3.662/77.5(0.5%) , 3.304/65(0.5%) , 3.778/55.5(0.5%) , 3.778/73.5(0.5%) , 3.579/52(0.4%) , 3.579/77.5(0.4%) , 3.368/64(0.2%)
Peaks not found: chem shift/row (% of total intensity)
3.68/73(2.5%) , 3.68/57(2.5%) , 3.945/69(2.3%) , 3.945/61(2.3%) , 3.68/82.5(2.1%) , 3.68/47.5(2.1%) , 3.307/53(1.9%) , 3.307/77(1.9%) , 3.657/72(1.9%) , 3.657/58(1.9%) , 3.945/64(1.9%) , 3.945/66(1.9%) , 3.562/52(1.7%) , 3.562/78(1.7%) , 3.547/52(1.7%) , 3.547/78(1.7%) , 3.67/56(1.6%) , 3.67/74(1.6%) , 3.817/56(1.6%) , 3.817/74(1.6%) , 3.968/52(1.5%) , 3.968/78(1.5%) , 3.662/72(1.4%) , 3.662/58(1.4%) , 3.817/87(1.2%) , 3.817/43(1.2%) , 3.968/47(1.1%) , 3.968/83(1.1%) , 3.77/84(1.1%) , 3.77/46(1.1%) , 3.806/41(1%) , 3.806/89(1%) , 3.792/45(1%) , 3.792/85(1%) , 3.77/74(0.9%) , 3.77/55.5(0.9%) , 3.572/52(0.9%) , 3.572/78(0.9%) , 4.459/55(0.9%) , 4.459/75(0.9%) , 3.57/52(0.9%) , 3.57/78(0.9%) , 3.657/64.5(0.8%) , 3.662/47(0.7%) , 3.662/83(0.7%) , 3.806/60(0.7%) , 3.806/70(0.7%) , 3.556/52(0.6%) , 3.556/77.5(0.6%) , 3.788/98(0.6%) , 3.788/31.5(0.6%) , 3.68/65(0.6%) , 3.788/62(0.5%) , 3.788/68(0.5%) , 3.657/88.5(0.4%) , 3.657/40.5(0.4%) , 3.648/71(0.3%) , 3.648/59(0.3%) , 3.648/48(0.3%) , 3.648/82(0.3%) , 3.792/16(0.3%) , 3.792/113.5(0.3%) , 3.67/80.5(0.3%) , 3.67/49.5(0.3%) , 3.648/71(0.3%) , 3.648/59(0.3%) , 3.648/48(0.3%) , 3.648/82(0.3%) , 3.648/86(0.3%) , 3.648/44(0.3%) , 3.648/44.5(0.2%) , 3.648/85.5(0.2%) , 3.304/77.5(0.2%) , 3.304/52.5(0.2%) , 3.788/46(0.2%) , 3.788/84(0.2%) , 5.238/69(0.2%) , 5.238/60.5(0.2%) , 3.788/113.5(0.2%) , 3.788/17(0.2%) , 3.72/27.5(0.1%) , 3.72/102(0.1%) , 3.792/98(0.1%) , 3.792/31(0.1%) , 3.806/101(0.1%) , 3.778/28(0.1%) , 3.778/101.5(0.1%)

Glucose (library entry number =11)
Hit ratio(% of total spectral intensity for metabolite): 77.88% (39 of 75 peaks were found)
Peaks found: chem shift/row (% of total intensity)
3.501/65(6.2%) , 3.413/65(5.6%) , 3.262/77(5.3%) , 3.262/53(5.3%) , 3.247/53(5.2%) , 3.247/77(5.2%) , 3.501/42(4.1%) , 3.501/88(4.1%) , 3.714/65(3%) , 3.736/42(2.8%) , 3.736/88(2.8%) , 3.413/41(2.6%) , 3.413/89(2.6%) , 3.736/57(2.6%) , 3.736/73(2.6%) , 3.907/52(2.4%) , 3.907/78(2.4%) , 3.778/56(1.1%) , 3.778/73.5(1.1%) , 3.473/65(1%) , 3.473/65(1%) , 3.473/65(0.9%) , 3.473/73(0.7%) , 3.473/56.5(0.7%) , 3.85/53(0.7%) , 3.85/77(0.7%) , 3.473/72(0.7%) , 3.473/57.5(0.7%) , 3.473/72.5(0.6%) , 3.473/57(0.6%) , 3.778/56(0.5%) , 3.778/73.5(0.5%) , 3.836/47.5(0.4%) , 3.836/82(0.4%) , 5.245/69.5(0.3%) , 5.245/60(0.3%) , 3.368/64.5(0.3%) , 3.836/61(0.2%) , 3.844/64.5(0.1%)
Peaks not found: chem shift/row (% of total intensity)
3.714/41(2.4%) , 3.714/89(2.4%) , 3.907/47(2.2%) , 3.907/83(2.2%) , 3.473/82(0.7%) , 3.473/48(0.7%) , 3.473/47.5(0.6%) , 3.473/82.5(0.6%) , 3.473/87.5(0.6%) , 3.473/87.5(0.6%) , 3.473/41.5(0.6%) , 3.473/41.5(0.6%) , 3.473/48.5(0.6%) , 3.473/81.5(0.6%) , 3.421/64(0.6%) , 3.421/66(0.6%) , 3.473/87.5(0.5%) , 3.473/42(0.5%) , 3.778/42.5(0.5%) , 3.778/87.5(0.5%) , 3.421/40(0.4%) , 3.421/90(0.4%) , 3.85/46.5(0.4%) , 3.85/83(0.4%) , 3.75/64.5(0.4%) , 3.836/68.5(0.2%) , 3.778/42.5(0.2%) , 3.778/87(0.2%) , 3.748/56.5(0.2%) , 3.748/73.5(0.2%) , 3.75/49.5(0.2%) , 3.75/80.5(0.2%) , 3.813/5(0.2%) , 3.748/64.5(0.1%) , 3.75/56.5(0.1%) , 3.75/73.5(0.1%)

Glucose-1-phosphate (library entry number =12)
Hit ratio(% of total spectral intensity for metabolite): 36.03% (12 of 44 peaks were found)
Peaks found: chem shift/row (% of total intensity)
3.787/65(7.2%) , 3.413/65(7%) , 3.413/89(4.9%) , 3.413/41(4.9%) , 3.877/46.5(3.1%) , 3.877/83.5(3.1%) , 3.368/65(1.4%) , 3.918/56(1%) , 3.918/74(1%) , 3.921/67(0.9%) , 3.921/63(0.9%) , 3.86/65(0.7%)
Peaks not found: chem shift/row (% of total intensity)
3.787/41(6.9%) , 3.787/89(6.9%) , 3.758/56(3.2%) , 3.758/74(3.2%) , 3.499/48.5(2.7%) , 3.499/81.5(2.7%) , 3.499/48.5(2.7%) , 3.499/81.5(2.7%) , 3.499/57(2.6%) , 3.499/73(2.6%) , 3.758/42(2.5%) , 3.758/88(2.5%) , 3.877/52.5(2.5%) , 3.877/77.5(2.5%) , 5.47/70(2%) , 5.47/60(2%) , 5.456/70(1.9%) , 5.456/60(1.9%) , 3.918/67(0.9%) , 3.918/63(0.9%) , 3.921/56(0.8%) , 3.921/74(0.8%) , 3.918/82(0.7%) , 3.918/48(0.7%) , 3.924/68.5(0.7%) , 3.924/61.5(0.7%) , 3.918/87.5(0.7%) , 3.918/42(0.7%) , 3.921/82(0.7%) , 3.921/48(0.7%) , 3.921/87.5(0.5%) , 3.921/42(0.5%)

Aspartic acid (library entry number =13)
Hit ratio(% of total spectral intensity for metabolite): 27.28% (4 of 14 peaks were found)
Peaks found: chem shift/row (% of total intensity)
2.817/47.5(7%) , 2.817/82.5(7%) , 2.817/93(6.6%) , 2.817/37(6.6%)
Peaks not found: chem shift/row (% of total intensity)
3.907/59(9.8%) , 3.907/71(9.8%) , 3.907/81(9.6%) , 3.907/49(9.6%) , 2.679/76(8.3%) , 2.679/54(8.3%) , 2.679/32(8.1%) , 2.679/98(8.1%) , 2.661/53.5(0.6%) , 2.661/76.5(0.6%)

Citric acid (library entry number =14)
Hit ratio(% of total spectral intensity for metabolite): 100% (4 of 4 peaks were found)
Peaks found: chem shift/row (% of total intensity)
2.537/46(26.2%) , 2.537/84(26.2%) , 2.669/46(23.8%) , 2.669/84(23.8%)
Peaks not found: chem shift/row (% of total intensity)


Anserine nitrate (library entry number =15)
Hit ratio(% of total spectral intensity for metabolite): 70.48% (15 of 42 peaks were found)
Peaks found: chem shift/row (% of total intensity)
3.777/65(49.3%) , 3.225/63.5(3.9%) , 3.225/66.5(3.9%) , 3.035/85(1.3%) , 3.035/45(1.3%) , 3.062/85(1.3%) , 3.062/45(1.3%) , 2.669/45(1.2%) , 2.669/85(1.2%) , 2.693/65(1.2%) , 2.647/65(1%) , 2.68/65(1%) , 2.659/65(1%) , 3.203/65(0.9%) , 2.708/64(0.6%)
Peaks not found: chem shift/row (% of total intensity)
3.227/44.5(2%) , 3.227/85.5(2%) , 3.225/49.5(2%) , 3.225/80.5(2%) , 2.659/44(1.7%) , 2.659/86(1.7%) , 3.235/84.5(1.5%) , 3.235/45.5(1.5%) , 3.24/84.5(1.5%) , 3.24/45.5(1.5%) , 2.693/46.5(1.1%) , 2.693/83.5(1.1%) , 2.723/45(0.9%) , 2.723/85(0.9%) , 2.723/43(0.8%) , 2.723/86.5(0.8%) , 2.68/85.5(0.8%) , 2.706/25(0.6%) , 2.706/104(0.6%) , 2.659/61(0.6%) , 2.659/69(0.6%) , 2.669/103(0.6%) , 2.669/26.5(0.6%) , 2.708/44.5(0.6%) , 2.708/85.5(0.6%) , 2.659/102(0.5%) , 2.659/27(0.5%)

Trigonelline (library entry number =16)
Hit ratio(% of total spectral intensity for metabolite): 0% (0 of 15 peaks were found)
Peaks found: chem shift/row (% of total intensity)

Peaks not found: chem shift/row (% of total intensity)
8.847/74(12.5%) , 8.847/56(12.5%) , 8.847/77(12.2%) , 8.847/53(12.2%) , 8.836/56(10.3%) , 8.836/74(10.3%) , 9.129/65(8.3%) , 9.129/62(6.8%) , 9.129/68(6.8%) , 4.443/64.5(4%) , 8.087/47(1.4%) , 8.087/83(1.4%) , 8.847/65(0.5%) , 8.087/63(0.4%) , 8.087/67(0.4%)

Glutamine (library entry number =17)
Hit ratio(% of total spectral intensity for metabolite): 56.27% (28 of 57 peaks were found)
Peaks found: chem shift/row (% of total intensity)
3.777/65(17.5%) , 3.777/81(8.3%) , 3.777/49(8.3%) , 2.438/65(3.9%) , 2.479/65(2%) , 2.479/65(1.9%) , 2.479/65(1.8%) , 2.479/65(1.5%) , 2.409/65(1%) , 2.164/73(0.9%) , 2.164/57(0.9%) , 2.409/65(0.8%) , 2.434/38.5(0.7%) , 2.434/91.5(0.7%) , 2.164/46.5(0.6%) , 2.164/83.5(0.6%) , 2.409/85.5(0.5%) , 2.409/44.5(0.5%) , 2.438/25.5(0.5%) , 2.438/45(0.5%) , 2.438/85(0.5%) , 2.113/65(0.4%) , 2.409/85.5(0.4%) , 2.409/44.5(0.4%) , 2.479/25(0.3%) , 2.479/105(0.3%) , 2.479/25(0.2%) , 2.479/105(0.2%)
Peaks not found: chem shift/row (% of total intensity)
2.458/52.5(3.8%) , 2.458/77.5(3.8%) , 2.458/38(3.7%) , 2.458/92(3.7%) , 2.14/56.5(2.5%) , 2.14/73.5(2.5%) , 2.14/80.5(2.4%) , 2.14/49.5(2.4%) , 2.14/33.5(2.1%) , 2.14/96.5(2.1%) , 2.14/40.5(2%) , 2.14/89.5(2%) , 2.14/65(1.3%) , 2.121/56(0.9%) , 2.121/74(0.9%) , 2.13/62(0.6%) , 2.13/68(0.6%) , 2.13/61.5(0.6%) , 2.13/68.5(0.6%) , 2.13/65(0.6%) , 2.438/104(0.5%) , 2.458/18.5(0.5%) , 2.458/111.5(0.5%) , 2.13/65(0.5%) , 2.13/46(0.5%) , 2.13/84(0.5%) , 2.13/84(0.5%) , 2.13/46(0.5%) , 2.434/65(0.4%)

1-Methylnicotinamide (library entry number =18)
Hit ratio(% of total spectral intensity for metabolite): 0% (0 of 16 peaks were found)
Peaks found: chem shift/row (% of total intensity)

Peaks not found: chem shift/row (% of total intensity)
8.902/52(11.4%) , 8.902/78(11.4%) , 8.902/57(11.1%) , 8.902/73(11.1%) , 8.972/72(8.4%) , 8.972/58(8.4%) , 8.972/74(8.4%) , 8.972/56(8.4%) , 9.284/65(5.4%) , 9.284/69(5.3%) , 9.284/61(5.3%) , 4.485/64.5(2.2%) , 8.188/46.5(0.9%) , 8.188/83.5(0.9%) , 8.188/63.5(0.7%) , 8.188/66.5(0.7%)

Niacin (Nicotinic acid) (library entry number =19)
Hit ratio(% of total spectral intensity for metabolite): 0% (0 of 13 peaks were found)
Peaks found: chem shift/row (% of total intensity)

Peaks not found: chem shift/row (% of total intensity)
7.535/48(9.2%) , 7.535/82(9.2%) , 7.535/69(8.9%) , 7.535/61(8.9%) , 8.263/52(7.8%) , 8.263/78(7.8%) , 8.263/75.5(7.7%) , 8.263/54.5(7.7%) , 8.263/58(7.6%) , 8.263/72(7.6%) , 8.945/65(6.1%) , 8.616/59(5.7%) , 8.616/71(5.7%)

Quinolinic acid (library entry number =20)
Hit ratio(% of total spectral intensity for metabolite): 0% (0 of 8 peaks were found)
Peaks found: chem shift/row (% of total intensity)

Peaks not found: chem shift/row (% of total intensity)
8.018/75(25.4%) , 8.018/55(25.4%) , 7.454/81(8.4%) , 7.454/49(8.4%) , 8.456/71(8.3%) , 8.456/59(8.3%) , 7.454/61(7.9%) , 7.454/69(7.9%)

Nicotinamide (Niacinamide) (library entry number =21)
Hit ratio(% of total spectral intensity for metabolite): 0% (0 of 13 peaks were found)
Peaks found: chem shift/row (% of total intensity)

Peaks not found: chem shift/row (% of total intensity)
8.256/75(9.8%) , 8.256/55(9.8%) , 7.603/48(9%) , 7.603/82(9%) , 7.603/61(8.7%) , 7.603/69(8.7%) , 8.256/52(8.2%) , 8.256/78(8.2%) , 8.256/58(7.9%) , 8.256/72(7.9%) , 8.717/59(4.4%) , 8.717/71(4.4%) , 8.943/65(4%)

Acetylcholine (library entry number =22)
Hit ratio(% of total spectral intensity for metabolite): 100% (2 of 2 peaks were found)
Peaks found: chem shift/row (% of total intensity)
3.225/65(57.1%) , 2.152/65(42.9%)
Peaks not found: chem shift/row (% of total intensity)


Adenine (library entry number =23)
Hit ratio(% of total spectral intensity for metabolite): 0% (0 of 2 peaks were found)
Peaks found: chem shift/row (% of total intensity)

Peaks not found: chem shift/row (% of total intensity)
8.191/65(55.8%) , 8.231/65(44.2%)

Betaine (library entry number =24)
Hit ratio(% of total spectral intensity for metabolite): 94.33% (1 of 2 peaks were found)
Peaks found: chem shift/row (% of total intensity)
3.269/65(94.3%)
Peaks not found: chem shift/row (% of total intensity)
3.903/65(5.7%)


Hit ratio(% of total spectral intensity for metabolite): 
Peaks found: chem shift/row (% of total intensity)

Peaks not found: chem shift/row (% of total intensity)


Cytosine (library entry number =26)
Hit ratio(% of total spectral intensity for metabolite): 0% (0 of 4 peaks were found)
Peaks found: chem shift/row (% of total intensity)

Peaks not found: chem shift/row (% of total intensity)
7.51/56(25.6%) , 7.51/74(25.6%) , 5.984/74(24.4%) , 5.984/56(24.4%)

Citrulline (library entry number =27)
Hit ratio(% of total spectral intensity for metabolite): 71.26% (4 of 10 peaks were found)
Peaks found: chem shift/row (% of total intensity)
3.767/49(23.5%) , 3.767/81(23.5%) , 3.767/65(22.8%) , 1.88/65(1.3%)
Peaks not found: chem shift/row (% of total intensity)
3.15/58(8.1%) , 3.15/72(8.1%) , 3.15/40(5.2%) , 3.15/90(5.2%) , 1.898/61(1%) , 1.898/69.5(1%)

2-Aminobutyric acid (library entry number =28)
Hit ratio(% of total spectral intensity for metabolite): 47.65% (3 of 14 peaks were found)
Peaks found: chem shift/row (% of total intensity)
0.975/65(40.6%) , 3.714/65(6.5%) , 1.88/65(0.6%)
Peaks not found: chem shift/row (% of total intensity)
0.975/46(16.8%) , 0.975/84(16.8%) , 3.714/50(4.5%) , 3.714/80(4.5%) , 1.902/60.5(1.8%) , 1.902/69.5(1.8%) , 1.902/52(1.4%) , 1.902/78(1.4%) , 1.902/87(1.4%) , 1.902/43(1.4%) , 1.917/65(0.5%)

Creatinine (library entry number =29)
Hit ratio(% of total spectral intensity for metabolite): 69.86% (1 of 3 peaks were found)
Peaks found: chem shift/row (% of total intensity)
3.047/65(69.9%)
Peaks not found: chem shift/row (% of total intensity)
4.065/66(15.1%) , 4.065/64(15.1%)

trans-Aconitic acid (library entry number =30)
Hit ratio(% of total spectral intensity for metabolite): 62.35% (1 of 2 peaks were found)
Peaks found: chem shift/row (% of total intensity)
3.448/65(62.4%)
Peaks not found: chem shift/row (% of total intensity)
6.593/65(37.6%)

Choline (library entry number =31)
Hit ratio(% of total spectral intensity for metabolite): 90% (1 of 1 peaks were found)
Peaks found: chem shift/row (% of total intensity)
3.203/65(100%)
Peaks not found: chem shift/row (% of total intensity)


2,3-Butanediol (library entry number =32)
Hit ratio(% of total spectral intensity for metabolite): 74.15% (2 of 14 peaks were found)
Peaks found: chem shift/row (% of total intensity)
1.147/73(37.1%) , 1.147/57(37.1%)
Peaks not found: chem shift/row (% of total intensity)
3.731/58(4.8%) , 3.731/72(4.8%) , 1.147/79(2.5%) , 1.147/51(2.5%) , 1.147/82(2.4%) , 1.147/48(2.4%) , 3.731/51(1.3%) , 3.731/79(1.3%) , 3.731/86(1.3%) , 3.731/44(1.3%) , 3.731/33(0.6%) , 3.731/97(0.6%)

2-Aminoisobutyric acid (library entry number =33)
Hit ratio(% of total spectral intensity for metabolite): 0% (0 of 1 peaks were found)
Peaks found: chem shift/row (% of total intensity)

Peaks not found: chem shift/row (% of total intensity)
1.498/65(100%)

4-Aminohippuric acid (library entry number =34)
Hit ratio(% of total spectral intensity for metabolite): 0% (0 of 11 peaks were found)
Peaks found: chem shift/row (% of total intensity)

Peaks not found: chem shift/row (% of total intensity)
6.871/76(17.9%) , 6.871/54(17.9%) , 7.682/54(15.9%) , 7.682/76(15.9%) , 3.932/58(12.2%) , 3.932/72(12.2%) , 6.871/82.5(1.8%) , 6.871/47.5(1.8%) , 7.682/82(1.6%) , 7.682/48(1.6%) , 3.932/65(1.4%)

Phenylalanine (library entry number =35)
Hit ratio(% of total spectral intensity for metabolite): 29.33% (7 of 65 peaks were found)
Peaks found: chem shift/row (% of total intensity)
7.436/65(9.8%) , 4.004/62(7.5%) , 4.004/68(7.5%) , 3.291/53.5(1.1%) , 3.291/76.5(1.1%) , 3.291/40(1.1%) , 3.291/90(1.1%)
Peaks not found: chem shift/row (% of total intensity)
4.004/48(6.7%) , 4.004/82(6.7%) , 7.382/66(4.6%) , 7.382/64(4.6%) , 7.333/75(4.6%) , 7.333/55(4.6%) , 7.436/46(3.1%) , 7.436/84(3.1%) , 7.382/45(2.3%) , 7.382/85(2.3%) , 3.13/73(1.7%) , 3.13/57(1.7%) , 3.13/36(1.6%) , 3.13/94(1.6%) , 7.408/81.5(1.3%) , 7.408/48.5(1.3%) , 7.415/38(1.2%) , 7.415/92(1.2%) , 7.448/65(1%) , 7.415/44(1%) , 7.415/86(1%) , 7.399/85.5(0.9%) , 7.399/44.5(0.9%) , 7.362/38(0.7%) , 7.362/92(0.7%) , 7.393/101(0.7%) , 7.393/29(0.7%) , 7.408/98(0.6%) , 7.408/32(0.6%) , 7.399/63(0.6%) , 7.399/67(0.6%) , 7.366/30(0.5%) , 7.366/100(0.5%) , 7.393/65(0.3%) , 7.393/63(0.3%) , 7.393/67(0.3%) , 7.415/110(0.3%) , 7.415/20(0.3%) , 7.362/85.5(0.3%) , 7.362/44.5(0.3%) , 7.399/99(0.3%) , 7.399/31(0.3%) , 7.408/101(0.3%) , 7.408/29(0.3%) , 7.415/108(0.3%) , 7.415/22(0.3%) , 7.382/17.5(0.2%) , 7.382/112.5(0.2%) , 7.366/88.5(0.2%) , 7.408/119.5(0.2%) , 7.408/10.5(0.2%) , 7.393/44.5(0.2%) , 7.393/85(0.2%) , 7.362/60(0.1%) , 7.399/105.5(0.1%) , 7.399/24(0.1%) , 7.362/27(0.1%) , 7.362/103(0.1%)

Valine (library entry number =36)
Hit ratio(% of total spectral intensity for metabolite): 74.04% (4 of 14 peaks were found)
Peaks found: chem shift/row (% of total intensity)
0.993/56(19%) , 0.993/74(19%) , 1.046/56(18%) , 1.046/74(18%)
Peaks not found: chem shift/row (% of total intensity)
3.617/59(10.4%) , 3.617/71(10.4%) , 2.276/59(1%) , 2.276/71(1%) , 2.276/41(0.7%) , 2.276/89(0.7%) , 2.276/53(0.7%) , 2.276/77(0.7%) , 2.276/35(0.2%) , 2.276/95(0.2%)

Adipic acid (library entry number =37)
Hit ratio(% of total spectral intensity for metabolite): 0% (0 of 12 peaks were found)
Peaks found: chem shift/row (% of total intensity)

Peaks not found: chem shift/row (% of total intensity)
1.553/65(28.6%) , 2.199/65(26.7%) , 2.199/48(9%) , 2.199/82(9%) , 1.553/82(8.2%) , 1.553/48(8.2%) , 1.553/73(2.9%) , 1.553/57(2.9%) , 2.199/38.5(1.2%) , 2.199/91.5(1.2%) , 1.553/90.5(1.1%) , 1.553/39.5(1.1%)

N,N-Dimethylglycine (library entry number =38)
Hit ratio(% of total spectral intensity for metabolite): 18.08% (1 of 2 peaks were found)
Peaks found: chem shift/row (% of total intensity)
3.728/65(18.1%)
Peaks not found: chem shift/row (% of total intensity)
2.929/65(81.9%)

Tryptophan (library entry number =39)
Hit ratio(% of total spectral intensity for metabolite): 3.7% (2 of 23 peaks were found)
Peaks found: chem shift/row (% of total intensity)
3.493/51.5(1.9%) , 3.493/78.5(1.9%)
Peaks not found: chem shift/row (% of total intensity)
7.206/65(12.2%) , 7.55/54(10.5%) , 7.55/76(10.5%) , 7.206/84(7.4%) , 7.206/46(7.4%) , 7.29/65(6.8%) , 7.74/76(5%) , 7.74/54(5%) , 7.29/46(4.2%) , 7.29/84(4.2%) , 4.065/61(3.5%) , 4.065/69(3.5%) , 4.065/82(2.8%) , 4.065/48(2.8%) , 3.493/39(1.8%) , 3.493/91(1.8%) , 3.31/56(1.4%) , 3.31/74(1.4%) , 3.31/95(1.4%) , 3.31/35(1.4%) , 7.334/66(1.4%)

Folic acid (library entry number =40)
Hit ratio(% of total spectral intensity for metabolite): 0% (0 of 16 peaks were found)
Peaks found: chem shift/row (% of total intensity)

Peaks not found: chem shift/row (% of total intensity)
8.709/65(39.8%) , 7.658/76(13.7%) , 7.658/54(13.7%) , 6.748/76(12%) , 6.748/54(12%) , 2.307/60.5(1.3%) , 2.307/69.5(1.3%) , 2.305/60(1.3%) , 2.305/70(1.3%) , 2.29/65(0.6%) , 2.307/40.5(0.5%) , 2.307/88.5(0.5%) , 2.305/81(0.5%) , 2.305/49(0.5%) , 2.305/88.5(0.5%) , 2.305/40.5(0.5%)

Threonine (library entry number =41)
Hit ratio(% of total spectral intensity for metabolite): 55.32% (11 of 17 peaks were found)
Peaks found: chem shift/row (% of total intensity)
1.334/57.5(10.3%) , 1.334/72.5(10.3%) , 3.587/64(5.7%) , 3.587/66(5.7%) , 3.587/64(5.6%) , 3.587/66(5.6%) , 3.587/63.5(4.9%) , 3.587/66.5(4.9%) , 4.259/65(0.8%) , 4.259/80(0.6%) , 4.259/49.5(0.6%)
Peaks not found: chem shift/row (% of total intensity)
1.338/63(9.4%) , 1.338/67(9.4%) , 1.325/63(9.2%) , 1.325/67(9.2%) , 1.334/63(3.8%) , 1.334/67(3.8%)

Dimethylamine (library entry number =42)
Hit ratio(% of total spectral intensity for metabolite): 90% (1 of 1 peaks were found)
Peaks found: chem shift/row (% of total intensity)
2.724/65(100%)
Peaks not found: chem shift/row (% of total intensity)


3,4-Dihydroxymandelic acid (library entry number =43)
Hit ratio(% of total spectral intensity for metabolite): 25.84% (2 of 18 peaks were found)
Peaks found: chem shift/row (% of total intensity)
6.905/54.5(12.9%) , 6.905/75.5(12.9%)
Peaks not found: chem shift/row (% of total intensity)
6.934/63(15.2%) , 6.934/67(15.2%) , 6.857/57(8.3%) , 6.857/73(8.3%) , 6.857/52.5(7.7%) , 6.857/77.5(7.7%) , 6.881/86.5(2%) , 6.881/43.5(2%) , 6.889/37.5(1.4%) , 6.889/92.5(1.4%) , 6.881/23(1%) , 6.881/107(1%) , 6.889/76(0.9%) , 6.889/54(0.9%) , 6.881/54(0.7%) , 6.881/76(0.7%)

Glutaric acid (library entry number =44)
Hit ratio(% of total spectral intensity for metabolite): 44.94% (2 of 10 peaks were found)
Peaks found: chem shift/row (% of total intensity)
2.189/45(22.5%) , 2.189/85(22.5%)
Peaks not found: chem shift/row (% of total intensity)
2.189/66(14%) , 2.189/64(14%) , 1.791/64(8.2%) , 1.791/66(8.2%) , 1.791/46(3.5%) , 1.791/84(3.5%) , 1.791/104.5(1.9%) , 1.791/25.5(1.9%)

Maltose (library entry number =45)
Hit ratio(% of total spectral intensity for metabolite): 42.99% (14 of 40 peaks were found)
Peaks found: chem shift/row (% of total intensity)
3.426/65(5.4%) , 3.276/53(4.6%) , 3.276/77(4.6%) , 3.291/53(4.6%) , 3.291/77(4.6%) , 3.777/65(4.4%) , 3.648/65(3.7%) , 3.593/82(2.7%) , 3.593/48(2.7%) , 3.98/65(2.4%) , 3.924/51.5(1.1%) , 3.924/78.5(1.1%) , 3.777/73.5(0.6%) , 3.777/56.5(0.6%)
Peaks not found: chem shift/row (% of total intensity)
3.426/41(4.2%) , 3.426/89(4.2%) , 3.693/65(4.1%) , 3.777/42(3.5%) , 3.777/88(3.5%) , 3.693/89(2.9%) , 3.693/41(2.9%) , 3.707/65(2.6%) , 5.414/60(2.6%) , 5.414/70(2.6%) , 3.593/56.5(2.5%) , 3.593/73.5(2.5%) , 3.867/52(2.1%) , 3.867/78(2.1%) , 3.707/40.5(1.7%) , 3.707/89.5(1.7%) , 3.648/41.5(1.7%) , 3.648/88.5(1.7%) , 3.98/88.5(1.5%) , 3.98/40.5(1.5%) , 3.867/47(1.3%) , 3.867/82.5(1.3%) , 3.593/52(0.6%) , 3.593/78(0.6%) , 3.816/44(0.5%) , 3.816/86(0.5%)

Ethanolamine (library entry number =46)
Hit ratio(% of total spectral intensity for metabolite): 0% (0 of 19 peaks were found)
Peaks found: chem shift/row (% of total intensity)

Peaks not found: chem shift/row (% of total intensity)
3.149/52(16.7%) , 3.149/78(16.7%) , 3.149/63(13.3%) , 3.149/67(13.3%) , 3.831/51(7.8%) , 3.831/79(7.8%) , 3.831/65(7.4%) , 3.16/63(2.3%) , 3.16/67(2.3%) , 3.138/63.5(1.9%) , 3.138/66.5(1.9%) , 3.16/53(1.3%) , 3.16/77(1.3%) , 3.138/53(1.1%) , 3.138/77(1.1%) , 3.16/73(1.1%) , 3.16/57(1.1%) , 3.138/57(0.8%) , 3.138/73(0.8%)

Serine (library entry number =47)
Hit ratio(% of total spectral intensity for metabolite): 19.05% (11 of 85 peaks were found)
Peaks found: chem shift/row (% of total intensity)
3.844/65(3.4%) , 3.998/76(2.8%) , 3.998/54(2.8%) , 3.962/72(1.6%) , 3.962/58(1.6%) , 3.951/65(1.6%) , 3.86/65(1.4%) , 3.958/65.5(1.3%) , 4.004/61(0.8%) , 4.004/69(0.8%) , 3.937/64.5(0.8%)
Peaks not found: chem shift/row (% of total intensity)
3.848/76(6.4%) , 3.848/54(6.4%) , 3.848/65(5.7%) , 3.844/54.5(2.8%) , 3.844/75.5(2.8%) , 3.951/88(2.3%) , 3.951/42(2.3%) , 3.998/44(2.1%) , 3.998/86(2.1%) , 3.951/56.5(1.9%) , 3.951/73.5(1.9%) , 3.988/88(1.7%) , 3.988/42(1.7%) , 3.976/25.5(1.5%) , 3.976/104(1.5%) , 3.974/15(1.3%) , 3.974/115(1.3%) , 3.987/41.5(1.3%) , 3.987/88.5(1.3%) , 3.951/50(1.2%) , 3.951/80(1.2%) , 3.974/104(1.2%) , 3.974/25.5(1.2%) , 3.987/60.5(1.2%) , 3.987/69.5(1.2%) , 3.97/50.5(1.1%) , 3.97/79.5(1.1%) , 3.976/15(1.1%) , 3.976/115(1.1%) , 3.97/115(1%) , 3.97/15(1%) , 3.97/65(0.9%) , 3.988/60(0.9%) , 3.988/70(0.9%) , 3.974/79.5(0.8%) , 3.974/50.5(0.8%) , 3.976/57(0.7%) , 3.976/73(0.7%) , 3.958/57(0.7%) , 3.958/73(0.7%) , 3.974/73(0.7%) , 3.974/57(0.7%) , 3.976/47.5(0.6%) , 3.976/82.5(0.6%) , 3.958/30(0.6%) , 3.958/100.5(0.6%) , 3.898/6(0.5%) , 3.962/28.5(0.5%) , 3.97/103.5(0.5%) , 3.97/25.5(0.5%) , 3.958/42(0.4%) , 3.958/88.5(0.4%) , 3.97/56.5(0.3%) , 3.86/54(0.3%) , 3.86/76(0.3%) , 3.962/40(0.3%) , 3.962/88.5(0.3%) , 3.988/28(0.3%) , 3.988/102(0.3%) , 3.951/41.5(0.3%) , 3.951/87.5(0.3%) , 3.958/81.5(0.3%) , 3.958/48.5(0.3%) , 3.951/56(0.3%) , 3.951/73(0.3%) , 3.962/64.5(0.2%) , 3.962/65.5(0.2%) , 3.898/16.5(0.2%) , 3.898/113.5(0.2%) , 3.987/33.5(0.1%) , 3.951/48.5(0.1%) , 3.987/95(0.1%) , 3.951/65(0.1%) , 3.951/100.5(0.1%)

Glucuronic acid (library entry number =48)
Hit ratio(% of total spectral intensity for metabolite): 26.03% (11 of 52 peaks were found)
Peaks found: chem shift/row (% of total intensity)
3.501/65(5.2%) , 3.291/53(2.8%) , 3.291/77(2.8%) , 3.285/53(2.7%) , 3.285/77(2.7%) , 3.501/89.5(2.5%) , 3.501/40.5(2.5%) , 3.579/52.5(1.8%) , 3.579/77.5(1.8%) , 5.245/60(0.6%) , 5.245/69.5(0.6%)
Peaks not found: chem shift/row (% of total intensity)
3.733/53(6.4%) , 3.733/77(6.4%) , 3.733/65(4.6%) , 3.514/57.5(4%) , 3.514/72.5(4%) , 4.085/52(4%) , 4.085/78(4%) , 3.518/57(4%) , 3.518/73(4%) , 3.518/53.5(3.9%) , 3.518/76.5(3.9%) , 3.733/89(3.4%) , 3.733/41(3.4%) , 3.514/53.5(2.6%) , 3.514/76.5(2.6%) , 3.585/52.5(1.9%) , 3.585/77.5(1.9%) , 3.529/65(1.3%) , 3.514/65(0.9%) , 3.518/65(0.7%) , 3.501/46.5(0.7%) , 3.501/82.5(0.7%) , 3.717/53(0.4%) , 3.717/76.5(0.4%) , 3.718/53(0.4%) , 3.718/76.5(0.4%) , 3.518/34.5(0.4%) , 3.518/95(0.4%) , 3.518/102.5(0.3%) , 3.518/27(0.3%) , 3.529/82.5(0.3%) , 3.529/47(0.3%) , 3.514/34.5(0.2%) , 3.514/95.5(0.2%) , 3.514/26(0.1%) , 3.514/102.5(0.1%) , 3.518/40(0.1%) , 3.529/41.5(0.1%) , 3.529/88(0.1%) , 3.514/40(0.1%) , 3.529/34(0.1%)

Proline (library entry number =49)
Hit ratio(% of total spectral intensity for metabolite): 36.55% (11 of 44 peaks were found)
Peaks found: chem shift/row (% of total intensity)
3.346/80(8.8%) , 3.346/50(8.8%) , 2.026/65(3.2%) , 4.141/61.5(2.8%) , 4.141/68(2.8%) , 3.346/65(2.5%) , 4.141/46(2.4%) , 4.141/84(2.4%) , 2.053/64(1%) , 2.085/65(1%) , 2.061/64(0.7%)
Peaks not found: chem shift/row (% of total intensity)
2.007/74(6.3%) , 2.007/56(6.3%) , 2.007/38(3.5%) , 2.007/92(3.5%) , 3.346/62(3.5%) , 3.346/68(3.5%) , 3.424/80(3.2%) , 3.424/50(3.2%) , 3.346/32(2.9%) , 3.346/98(2.9%) , 1.987/64.5(1.9%) , 3.424/62(1.6%) , 3.424/68(1.6%) , 2.353/77(1.4%) , 2.353/53(1.4%) , 2.026/30(1.3%) , 2.026/100(1.3%) , 2.026/47(1.2%) , 2.026/82.5(1.2%) , 2.026/99(1.1%) , 2.007/21.5(1.1%) , 2.007/108.5(1.1%) , 3.424/32(1.1%) , 3.424/98(1.1%) , 2.353/37.5(1%) , 2.353/92.5(1%) , 1.987/46.5(0.8%) , 1.987/83.5(0.8%) , 2.353/58.5(0.6%) , 2.353/71.5(0.6%) , 3.383/25(0.6%) , 3.383/104(0.6%) , 2.026/77(0.1%)

Trimethylamine-N-oxide (library entry number =50)
Hit ratio(% of total spectral intensity for metabolite): 90% (1 of 1 peaks were found)
Peaks found: chem shift/row (% of total intensity)
3.269/65(100%)
Peaks not found: chem shift/row (% of total intensity)


Fucose (library entry number =51)
Hit ratio(% of total spectral intensity for metabolite): 6.06% (4 of 39 peaks were found)
Peaks found: chem shift/row (% of total intensity)
3.459/78(2.2%) , 3.459/52(2.2%) , 3.862/73.5(0.8%) , 3.862/56(0.8%)
Peaks not found: chem shift/row (% of total intensity)
1.25/73(18.6%) , 1.25/57(18.6%) , 3.646/82(3.7%) , 3.646/48(3.7%) , 1.21/57(3.5%) , 1.21/73(3.5%) , 3.646/57(3.3%) , 3.646/73(3.3%) , 3.809/57(2.5%) , 3.809/73(2.5%) , 3.445/52(2.1%) , 3.445/78(2.1%) , 1.217/67(1.9%) , 1.217/63(1.9%) , 1.204/63(1.9%) , 1.204/67(1.9%) , 3.754/60(1.9%) , 3.754/70(1.9%) , 1.217/59(1.4%) , 1.217/71(1.4%) , 1.204/59(1.4%) , 1.204/71(1.4%) , 1.25/63(1.4%) , 1.25/67(1.4%) , 3.754/65(1.1%) , 1.227/57(1%) , 1.227/73(1%) , 3.862/47(0.6%) , 3.862/82.5(0.6%) , 3.809/40(0.4%) , 3.809/90(0.4%) , 3.766/53(0.3%) , 3.766/77(0.3%) , 3.775/78(0.3%) , 3.775/51(0.3%)

Hippuric acid (library entry number =52)
Hit ratio(% of total spectral intensity for metabolite): 0% (0 of 14 peaks were found)
Peaks found: chem shift/row (% of total intensity)

Peaks not found: chem shift/row (% of total intensity)
7.838/54(15.7%) , 7.838/76(15.7%) , 7.555/65(9.8%) , 7.643/64(8.2%) , 7.643/66(8.2%) , 3.972/72.5(7.3%) , 3.972/57.5(7.3%) , 7.555/84(5.8%) , 7.555/46(5.8%) , 7.643/47(3.8%) , 7.643/83(3.8%) , 7.643/45(3.7%) , 7.643/85(3.7%) , 3.972/65(1.2%)

Glycolic acid (library entry number =53)
Hit ratio(% of total spectral intensity for metabolite): 90% (1 of 1 peaks were found)
Peaks found: chem shift/row (% of total intensity)
3.951/65(100%)
Peaks not found: chem shift/row (% of total intensity)


scyllo-Inositol (library entry number =54)
Hit ratio(% of total spectral intensity for metabolite): 90% (1 of 1 peaks were found)
Peaks found: chem shift/row (% of total intensity)
3.36/65(100%)
Peaks not found: chem shift/row (% of total intensity)


myo-Inositol (library entry number =55)
Hit ratio(% of total spectral intensity for metabolite): 92.41% (11 of 23 peaks were found)
Peaks found: chem shift/row (% of total intensity)
3.291/65(16.1%) , 3.632/65(11%) , 3.632/40(10.4%) , 3.632/90(10.4%) , 3.291/41(7%) , 3.291/89(7%) , 3.546/74(6.8%) , 3.546/56(6.8%) , 3.546/81.5(6.3%) , 3.546/48.5(6.3%) , 4.075/65(4.1%)
Peaks not found: chem shift/row (% of total intensity)
4.075/57(1.9%) , 4.075/73(1.9%) , 3.571/15(0.9%) , 3.571/115(0.9%) , 3.58/26.5(0.3%) , 3.58/103.5(0.3%) , 3.591/15(0.3%) , 3.591/115(0.3%) , 3.583/2(0.2%) , 3.583/127(0.2%) , 3.583/27(0.2%) , 3.583/103(0.2%)

Hypoxanthine (library entry number =56)
Hit ratio(% of total spectral intensity for metabolite): 46.6% (1 of 2 peaks were found)
Peaks found: chem shift/row (% of total intensity)
8.217/65(46.6%)
Peaks not found: chem shift/row (% of total intensity)
8.194/65(53.4%)


Hit ratio(% of total spectral intensity for metabolite): 
Peaks found: chem shift/row (% of total intensity)

Peaks not found: chem shift/row (% of total intensity)


Kynurenine (library entry number =58)
Hit ratio(% of total spectral intensity for metabolite): 5.12% (1 of 17 peaks were found)
Peaks found: chem shift/row (% of total intensity)
4.158/65(5.1%)
Peaks not found: chem shift/row (% of total intensity)
6.813/64(10.2%) , 6.813/66(10.2%) , 7.431/63(7.8%) , 7.431/67(7.8%) , 6.891/53(6.8%) , 6.891/77(6.8%) , 6.813/84.5(6.6%) , 6.813/45.5(6.6%) , 7.431/85(5.9%) , 7.431/45(5.9%) , 3.72/58(4.6%) , 3.72/72(4.6%) , 7.854/55(4.2%) , 7.854/75(4.2%) , 4.158/51(1.3%) , 4.158/79(1.3%)

Homovanillic acid (library entry number =59)
Hit ratio(% of total spectral intensity for metabolite): 0% (0 of 10 peaks were found)
Peaks found: chem shift/row (% of total intensity)

Peaks not found: chem shift/row (% of total intensity)
3.871/65(52.6%) , 3.458/65(11.9%) , 6.882/75(9.1%) , 6.882/55(9.1%) , 6.953/64(3.6%) , 6.953/66(3.6%) , 6.782/56(2.5%) , 6.782/74(2.5%) , 6.782/77(2.5%) , 6.782/53(2.5%)

Homocystine (library entry number =60)
Hit ratio(% of total spectral intensity for metabolite): 0% (0 of 16 peaks were found)
Peaks found: chem shift/row (% of total intensity)

Peaks not found: chem shift/row (% of total intensity)
1.254/65(18.9%) , 3.867/81(10%) , 3.867/49(10%) , 2.845/65(9.5%) , 3.867/65(8.3%) , 2.84/65(7.9%) , 2.845/84.5(7.4%) , 2.845/45.5(7.4%) , 2.84/84(6.8%) , 2.84/46(6.8%) , 2.315/54.5(1.4%) , 2.315/75(1.4%) , 2.26/55.5(1.1%) , 2.26/74.5(1.1%) , 2.26/74.5(1.1%) , 2.26/55.5(1.1%)

Inosine (library entry number =61)
Hit ratio(% of total spectral intensity for metabolite): 1.69% (2 of 20 peaks were found)
Peaks found: chem shift/row (% of total intensity)
3.85/53(0.8%) , 3.85/77(0.8%)
Peaks not found: chem shift/row (% of total intensity)
8.239/65(33.1%) , 8.348/65(28.7%) , 6.094/65(14.9%) , 6.106/65(12.8%) , 3.919/84.5(0.8%) , 3.919/45.5(0.8%) , 3.925/51(0.8%) , 3.925/79(0.8%) , 3.843/80(0.7%) , 3.843/50(0.7%) , 3.85/44(0.6%) , 3.85/86(0.6%) , 3.852/48(0.6%) , 3.852/82(0.6%) , 3.919/51.5(0.6%) , 3.919/78(0.6%) , 3.925/83(0.4%) , 3.925/47(0.4%)

trans-4-Hydroxyproline (library entry number =62)
Hit ratio(% of total spectral intensity for metabolite): 31.54% (16 of 56 peaks were found)
Peaks found: chem shift/row (% of total intensity)
3.38/47(10.4%) , 3.38/83(10.4%) , 2.177/47(1.4%) , 2.177/83(1.4%) , 2.437/45(1.2%) , 2.437/85(1.2%) , 2.164/47(1.2%) , 2.164/82.5(1.2%) , 2.164/81(0.8%) , 2.164/60(0.4%) , 2.164/70(0.4%) , 2.164/59.5(0.4%) , 3.432/12(0.3%) , 3.432/12(0.3%) , 2.164/73(0.2%) , 2.164/57(0.2%)
Peaks not found: chem shift/row (% of total intensity)
3.38/79.5(10.3%) , 3.38/50.5(10.3%) , 3.493/81(6.2%) , 3.493/49(6.2%) , 3.483/49(6%) , 3.483/81(6%) , 4.351/62(1.5%) , 4.351/68(1.5%) , 4.351/41.5(1.5%) , 4.351/88(1.5%) , 2.145/47(1.2%) , 2.145/83(1.2%) , 2.437/48(1.2%) , 2.437/82(1.2%) , 2.426/85(1.2%) , 2.426/45(1.2%) , 2.427/85(1.2%) , 2.427/45(1.2%) , 2.155/47(1.1%) , 2.155/83(1.1%) , 2.155/34(0.5%) , 2.155/96(0.5%) , 2.164/96(0.4%) , 2.164/34(0.4%) , 2.155/59(0.4%) , 2.155/70.5(0.4%) , 3.432/117.5(0.3%) , 3.432/117.5(0.3%) , 2.437/91.5(0.3%) , 2.155/37(0.3%) , 2.155/93(0.3%) , 2.164/93(0.2%) , 2.155/57(0.2%) , 2.155/73(0.2%) , 2.164/53.5(0.2%) , 2.164/76.5(0.2%) , 2.155/53.5(0.1%) , 2.155/76(0.1%) , 2.155/40.5(0.1%) , 2.155/89(0.1%)

Cysteine (library entry number =63)
Hit ratio(% of total spectral intensity for metabolite): 42.54% (6 of 15 peaks were found)
Peaks found: chem shift/row (% of total intensity)
3.98/65(12.5%) , 3.98/77.5(11.8%) , 3.98/52.5(11.8%) , 3.012/64(2.6%) , 3.064/64(2.1%) , 3.138/64(1.7%)
Peaks not found: chem shift/row (% of total intensity)
3.039/50.5(8.1%) , 3.039/79.5(8.1%) , 3.039/41.5(7.5%) , 3.039/88.5(7.5%) , 3.11/91(6%) , 3.11/39(6%) , 3.11/53.5(5.9%) , 3.11/76.5(5.9%) , 3.09/64(2.5%)

Thymine (library entry number =64)
Hit ratio(% of total spectral intensity for metabolite): 0% (0 of 2 peaks were found)
Peaks found: chem shift/row (% of total intensity)

Peaks not found: chem shift/row (% of total intensity)
1.873/65(82.2%) , 7.376/65(17.8%)

Suberic acid (library entry number =65)
Hit ratio(% of total spectral intensity for metabolite): 71.52% (3 of 15 peaks were found)
Peaks found: chem shift/row (% of total intensity)
2.177/84(26.9%) , 2.177/46(26.9%) , 2.177/65(17.7%)
Peaks not found: chem shift/row (% of total intensity)
1.31/65(10.7%) , 1.31/46(3.9%) , 1.31/84(3.9%) , 1.552/65(1.8%) , 1.552/84(1.4%) , 1.552/46(1.4%) , 1.31/52(1.4%) , 1.31/78(1.4%) , 1.552/103(0.7%) , 1.552/27(0.7%) , 1.552/58(0.6%) , 1.552/72(0.6%)

Alanine (library entry number =66)
Hit ratio(% of total spectral intensity for metabolite): 100% (6 of 6 peaks were found)
Peaks found: chem shift/row (% of total intensity)
1.485/56(36.1%) , 1.485/74(36.1%) , 3.791/56(10.9%) , 3.791/74(10.9%) , 3.791/93(2.9%) , 3.791/37(2.9%)
Peaks not found: chem shift/row (% of total intensity)


Uracil (library entry number =67)
Hit ratio(% of total spectral intensity for metabolite): 0% (0 of 4 peaks were found)
Peaks found: chem shift/row (% of total intensity)

Peaks not found: chem shift/row (% of total intensity)
7.544/55(30.7%) , 7.544/75(30.7%) , 5.809/75(19.3%) , 5.809/55(19.3%)

Isoleucine (library entry number =68)
Hit ratio(% of total spectral intensity for metabolite): 75.57% (5 of 22 peaks were found)
Peaks found: chem shift/row (% of total intensity)
0.942/65(20.1%) , 1.014/56(19.2%) , 1.014/74(19.2%) , 0.942/46(8.5%) , 0.942/84(8.5%)
Peaks not found: chem shift/row (% of total intensity)
3.677/60(6.8%) , 3.677/70(6.8%) , 1.263/45(0.9%) , 1.263/85(0.9%) , 1.263/81(0.8%) , 1.263/49(0.8%) , 1.263/27(0.8%) , 1.263/103(0.8%) , 1.263/61(0.8%) , 1.263/69(0.8%) , 1.472/65(0.8%) , 1.472/79(0.6%) , 1.472/51(0.6%) , 1.472/98(0.6%) , 1.472/32(0.6%) , 1.472/44(0.5%) , 1.472/86(0.5%)

Trimethylamine (library entry number =69)
Hit ratio(% of total spectral intensity for metabolite): 0% (0 of 1 peaks were found)
Peaks found: chem shift/row (% of total intensity)

Peaks not found: chem shift/row (% of total intensity)
2.885/65(100%)

Phosphoserine (library entry number =70)
Hit ratio(% of total spectral intensity for metabolite): 11.5% (6 of 39 peaks were found)
Peaks found: chem shift/row (% of total intensity)
3.967/64.5(4%) , 3.951/65(3%) , 3.951/65(3%) , 4.061/65(0.8%) , 4.038/7(0.3%) , 4.038/122(0.3%)
Peaks not found: chem shift/row (% of total intensity)
3.952/60(9.5%) , 3.952/70(9.5%) , 3.952/76.5(7.8%) , 3.952/53.5(7.8%) , 4.185/75(3.7%) , 4.185/54.5(3.7%) , 4.193/75.5(3.2%) , 4.193/54.5(3.2%) , 4.08/88.5(2.7%) , 4.08/41.5(2.7%) , 4.185/84.5(2.5%) , 4.185/45(2.5%) , 4.193/84.5(2.3%) , 4.193/45.5(2.3%) , 4.08/57.5(2%) , 4.08/72.5(2%) , 4.075/89(1.9%) , 4.075/40.5(1.9%) , 4.071/40.5(1.7%) , 4.071/89.5(1.7%) , 4.075/58(1.5%) , 4.075/71.5(1.5%) , 4.091/58(1.5%) , 4.091/72(1.5%) , 4.071/64.5(1.5%) , 4.071/71.5(1.3%) , 4.071/57.5(1.3%) , 4.098/64.5(1%) , 4.071/81.5(0.9%) , 4.071/49(0.9%) , 4.08/50.5(0.2%) , 4.146/5.5(0.2%) , 4.146/124(0.2%)

Glutamic acid (library entry number =71)
Hit ratio(% of total spectral intensity for metabolite): 39.68% (29 of 55 peaks were found)
Peaks found: chem shift/row (% of total intensity)
3.767/80(7.1%) , 3.767/50(7.1%) , 2.059/56(2.9%) , 2.059/74(2.9%) , 2.134/40(2.1%) , 2.134/90(2.1%) , 2.372/64.5(1.7%) , 2.342/65(1.6%) , 2.059/94(1.3%) , 2.059/36(1.3%) , 2.134/33(1%) , 2.134/97.5(1%) , 2.134/20(1%) , 2.134/109.5(1%) , 2.059/112(0.7%) , 2.059/17.5(0.7%) , 2.152/65(0.6%) , 2.333/54.5(0.6%) , 2.333/74.5(0.6%) , 2.074/65(0.4%) , 2.074/65(0.4%) , 2.074/13(0.3%) , 2.074/116.5(0.3%) , 2.07/57(0.2%) , 2.07/72.5(0.2%) , 2.074/13(0.2%) , 2.074/116(0.2%) , 2.333/35.5(0.1%) , 2.333/94.5(0.1%)
Peaks not found: chem shift/row (% of total intensity)
2.357/68(9%) , 2.357/62(9%) , 3.767/68(5.4%) , 3.767/62(5.4%) , 2.357/87(5.2%) , 2.357/43(5.2%) , 2.357/48.5(4.9%) , 2.357/81.5(4.9%) , 2.134/77.5(2.1%) , 2.134/52.5(2.1%) , 2.134/59(1.4%) , 2.134/71(1.4%) , 2.357/108(0.8%) , 2.357/21(0.8%) , 2.357/2(0.5%) , 2.152/84(0.3%) , 2.152/45(0.3%) , 2.074/45(0.2%) , 2.074/84.5(0.2%) , 2.074/46(0.2%) , 2.074/84(0.2%) , 2.114/63.5(0.2%) , 2.114/66.5(0.2%) , 2.357/127(0.2%) , 2.342/54(0.1%) , 2.342/75.5(0.1%)

Asparagine (library entry number =72)
Hit ratio(% of total spectral intensity for metabolite): 87.73% (16 of 29 peaks were found)
Peaks found: chem shift/row (% of total intensity)
4.003/50(10.3%) , 4.003/80(10.3%) , 4.003/61(8.8%) , 4.003/69(8.8%) , 2.862/53(5.7%) , 2.862/77(5.7%) , 2.862/34(5.6%) , 2.862/96(5.6%) , 2.953/49(5.5%) , 2.953/81(5.5%) , 2.953/37(5.2%) , 2.953/93(5.2%) , 2.884/64.5(1.9%) , 2.948/65(1.4%) , 2.884/64.5(1.2%) , 2.884/65.5(1.2%)
Peaks not found: chem shift/row (% of total intensity)
2.936/65(2.1%) , 2.91/96.5(1.4%) , 2.91/33.5(1.4%) , 2.909/34(1.2%) , 2.909/96(1.2%) , 2.909/112(0.8%) , 2.909/18(0.8%) , 2.91/112(0.6%) , 2.91/18(0.6%) , 2.876/52(0.6%) , 2.876/78(0.6%) , 2.936/127(0.5%) , 2.936/4(0.4%)

Lipoic acid (library entry number =73)
Hit ratio(% of total spectral intensity for metabolite): 34.05% (10 of 66 peaks were found)
Peaks found: chem shift/row (% of total intensity)
2.189/65(14.7%) , 2.189/84(8.3%) , 2.189/46(8.3%) , 3.728/65(0.9%) , 3.247/54.5(0.4%) , 3.247/75.5(0.4%) , 3.247/98(0.3%) , 3.247/32(0.3%) , 3.247/54(0.3%) , 3.247/75.5(0.3%)
Peaks not found: chem shift/row (% of total intensity)
3.203/51(4.8%) , 3.203/79(4.8%) , 2.511/57(2.9%) , 2.511/73(2.9%) , 3.203/33.5(2.7%) , 3.203/96.5(2.7%) , 2.511/41(2.6%) , 2.511/89(2.6%) , 2.013/39.5(2.5%) , 2.013/90.5(2.5%) , 3.203/62(2.4%) , 3.203/68(2.4%) , 2.013/73(2.3%) , 2.013/57(2.3%) , 1.429/65(1.8%) , 2.511/104(1.5%) , 2.511/25.5(1.5%) , 1.593/65(1.5%) , 2.013/21.5(1.3%) , 2.013/108(1.3%) , 1.772/55(1.2%) , 1.772/75(1.2%) , 1.649/54(0.9%) , 1.649/76(0.9%) , 3.243/35(0.8%) , 1.593/46.5(0.7%) , 1.593/83.5(0.7%) , 1.429/86.5(0.6%) , 1.429/43.5(0.6%) , 1.649/112.5(0.6%) , 1.649/17.5(0.6%) , 1.772/36.5(0.5%) , 1.772/93.5(0.5%) , 1.649/39(0.4%) , 1.649/91(0.4%) , 3.22/54.5(0.4%) , 3.22/75.5(0.4%) , 3.728/44.5(0.4%) , 3.728/85.5(0.4%) , 3.203/54.5(0.4%) , 3.203/75.5(0.4%) , 3.236/97.5(0.3%) , 3.236/32.5(0.3%) , 1.772/19.5(0.3%) , 1.772/110.5(0.3%) , 3.247/32.5(0.3%) , 3.247/97.5(0.3%) , 3.236/54.5(0.3%) , 3.236/75.5(0.3%) , 1.593/24.5(0.2%) , 1.593/105(0.2%) , 3.218/33.5(0.2%) , 3.22/33.5(0.2%) , 3.22/96.5(0.2%) , 3.728/99.5(0.2%) , 3.728/30.5(0.2%)

3-Methylhistidine (library entry number =74)
Hit ratio(% of total spectral intensity for metabolite): 86.95% (7 of 15 peaks were found)
Peaks found: chem shift/row (% of total intensity)
3.739/65(71%) , 3.962/82(5.3%) , 3.962/48(5.3%) , 3.314/52(1.5%) , 3.314/78(1.5%) , 3.247/76(1.2%) , 3.247/54(1.2%)
Peaks not found: chem shift/row (% of total intensity)
3.962/64(5.1%) , 3.314/93(1.4%) , 3.314/37(1.4%) , 8.069/68(1.2%) , 8.069/61.5(1.2%) , 3.247/35(0.9%) , 3.247/95(0.9%) , 7.131/65(0.9%)

Sarcosine (library entry number =75)
Hit ratio(% of total spectral intensity for metabolite): 0% (0 of 2 peaks were found)
Peaks found: chem shift/row (% of total intensity)

Peaks not found: chem shift/row (% of total intensity)
2.742/65(61.5%) , 3.614/65(38.5%)

Methylamine (library entry number =76)
Hit ratio(% of total spectral intensity for metabolite): 90% (1 of 1 peaks were found)
Peaks found: chem shift/row (% of total intensity)
2.603/65(100%)
Peaks not found: chem shift/row (% of total intensity)


Leucine (library entry number =77)
Hit ratio(% of total spectral intensity for metabolite): 67.56% (6 of 37 peaks were found)
Peaks found: chem shift/row (% of total intensity)
0.971/57(18.4%) , 0.971/73(18.4%) , 0.96/57(14.8%) , 0.96/73(14.8%) , 1.014/73.5(0.6%) , 1.014/56(0.6%)
Peaks not found: chem shift/row (% of total intensity)
3.741/47(7.2%) , 3.741/83(7.2%) , 1.682/65(1.6%) , 0.96/64.5(1.4%) , 1.749/65(1%) , 0.971/65(0.9%) , 1.714/51.5(0.8%) , 1.711/41(0.8%) , 1.702/64.5(0.7%) , 1.714/39.5(0.7%) , 1.714/90.5(0.7%) , 3.741/60.5(0.7%) , 3.741/69(0.7%) , 1.714/4(0.7%) , 1.714/125(0.7%) , 1.722/73.5(0.6%) , 1.722/56.5(0.6%) , 1.711/4(0.5%) , 1.711/125(0.5%) , 1.714/43(0.5%) , 1.714/87.5(0.5%) , 1.714/55.5(0.5%) , 1.714/74.5(0.5%) , 1.711/51(0.5%) , 1.711/79(0.5%) , 1.714/23(0.3%) , 1.714/107.5(0.3%) , 1.714/61.5(0.3%) , 1.714/68(0.3%) , 1.711/74(0.3%) , 1.711/55.5(0.3%)

Histidine (library entry number =78)
Hit ratio(% of total spectral intensity for metabolite): 52.58% (6 of 8 peaks were found)
Peaks found: chem shift/row (% of total intensity)
4.003/81(11.5%) , 4.003/49(11.5%) , 4.003/68.5(10.4%) , 4.003/61.5(10.4%) , 3.275/38.5(4.4%) , 3.275/91.5(4.4%)
Peaks not found: chem shift/row (% of total intensity)
7.971/65(32.6%) , 7.127/65(14.8%)

Ornithine (library entry number =79)
Hit ratio(% of total spectral intensity for metabolite): 58.34% (4 of 23 peaks were found)
Peaks found: chem shift/row (% of total intensity)
3.064/65(25.1%) , 3.787/65(17.4%) , 3.787/49(7.9%) , 3.787/81(7.9%)
Peaks not found: chem shift/row (% of total intensity)
3.064/84(16.7%) , 3.064/46(16.7%) , 1.949/65(0.9%) , 1.836/103(0.8%) , 1.836/27(0.8%) , 1.946/53(0.6%) , 1.946/78(0.5%) , 1.841/62(0.5%) , 1.841/68(0.5%) , 1.949/31(0.5%) , 1.949/40(0.4%) , 1.946/41(0.4%) , 1.946/40(0.4%) , 1.946/100(0.4%) , 1.946/31(0.4%) , 1.949/53(0.3%) , 1.949/77(0.3%) , 1.949/72(0.3%) , 1.949/57(0.3%)

Glycine (library entry number =80)
Hit ratio(% of total spectral intensity for metabolite): 90% (1 of 1 peaks were found)
Peaks found: chem shift/row (% of total intensity)
3.569/65(100%)
Peaks not found: chem shift/row (% of total intensity)


Lysine (library entry number =81)
Hit ratio(% of total spectral intensity for metabolite): 76.49% (5 of 13 peaks were found)
Peaks found: chem shift/row (% of total intensity)
3.035/46(21.6%) , 3.035/84(21.6%) , 3.767/65(15.5%) , 3.767/49(8.9%) , 3.767/81(8.9%)
Peaks not found: chem shift/row (% of total intensity)
3.035/64(9.1%) , 3.035/66(9.1%) , 1.909/43.5(1.3%) , 1.909/86.5(1.3%) , 1.733/47(1.1%) , 1.733/83(1.1%) , 1.733/43(0.4%) , 1.733/87(0.4%)

Methionine (library entry number =82)
Hit ratio(% of total spectral intensity for metabolite): 95.05% (4 of 7 peaks were found)
Peaks found: chem shift/row (% of total intensity)
2.143/65(80.1%) , 2.647/65(6%) , 2.647/84(4.4%) , 2.647/46(4.4%)
Peaks not found: chem shift/row (% of total intensity)
3.863/81(1.7%) , 3.863/49(1.7%) , 3.863/65(1.5%)

Trehalose (library entry number =83)
Hit ratio(% of total spectral intensity for metabolite): 19.95% (2 of 32 peaks were found)
Peaks found: chem shift/row (% of total intensity)
3.86/65(11.4%) , 3.464/65(8.5%)
Peaks not found: chem shift/row (% of total intensity)
3.86/89(7.9%) , 3.86/41(7.9%) , 3.464/89(6.8%) , 3.464/41(6.8%) , 3.774/57(3.9%) , 3.774/73(3.9%) , 3.659/51(3.7%) , 3.659/79(3.7%) , 3.65/51(3.5%) , 3.65/79(3.5%) , 3.65/53(3.5%) , 3.65/77(3.5%) , 3.774/87(2.4%) , 3.774/43(2.4%) , 3.86/51.5(2%) , 3.86/78.5(2%) , 3.825/43(1.7%) , 3.825/87(1.7%) , 5.197/70(1.6%) , 5.197/60(1.6%) , 3.825/68.5(1.3%) , 3.825/61.5(1.3%) , 3.815/55.5(0.7%) , 3.815/74.5(0.7%) , 3.815/106(0.4%) , 3.815/24(0.4%) , 3.825/23.5(0.3%) , 3.825/106.5(0.3%) , 3.815/42(0.3%) , 3.815/87(0.3%)

Acetaldehyde (library entry number =84)
Hit ratio(% of total spectral intensity for metabolite): 0% (0 of 10 peaks were found)
Peaks found: chem shift/row (% of total intensity)

Peaks not found: chem shift/row (% of total intensity)
2.248/61(43%) , 2.248/69(43%) , 9.682/68.5(2.9%) , 9.682/61(2.9%) , 9.683/68.5(2.9%) , 9.683/61(2.9%) , 9.682/53(0.6%) , 9.682/76(0.6%) , 9.683/53(0.6%) , 9.683/76(0.6%)

N-Acetylalanine (library entry number =85)
Hit ratio(% of total spectral intensity for metabolite): 100% (3 of 3 peaks were found)
Peaks found: chem shift/row (% of total intensity)
2.013/65(65.9%) , 1.334/56(17%) , 1.334/74(17%)
Peaks not found: chem shift/row (% of total intensity)


N-Acetylaspartate (NAA) (library entry number =86)
Hit ratio(% of total spectral intensity for metabolite): 82.95% (5 of 13 peaks were found)
Peaks found: chem shift/row (% of total intensity)
2.026/65(79.5%) , 2.503/57(0.9%) , 2.503/72(0.9%) , 2.503/32.5(0.9%) , 2.503/97(0.9%)
Peaks not found: chem shift/row (% of total intensity)
2.491/45(2.5%) , 2.491/85(2.5%) , 2.51/45(2.4%) , 2.51/85(2.4%) , 2.691/44(1.8%) , 2.691/86(1.8%) , 2.701/84(1.8%) , 2.701/46(1.8%)

N-Acetylglutamic acid (library entry number =87)
Hit ratio(% of total spectral intensity for metabolite): 0% (0 of 4 peaks were found)
Peaks found: chem shift/row (% of total intensity)

Peaks not found: chem shift/row (% of total intensity)
2.036/65(83.2%) , 2.231/44.5(6.1%) , 2.231/85.5(6.1%) , 2.231/65(4.6%)

N-Acetylglutamine (library entry number =88)
Hit ratio(% of total spectral intensity for metabolite): 2.08% (1 of 10 peaks were found)
Peaks found: chem shift/row (% of total intensity)
1.924/65(2.1%)
Peaks not found: chem shift/row (% of total intensity)
2.038/65(80.8%) , 2.334/64(2.8%) , 2.334/66(2.8%) , 2.328/64(2.3%) , 2.328/66(2.3%) , 2.328/85(1.9%) , 2.328/45(1.9%) , 2.334/85(1.6%) , 2.334/45(1.6%)

2-Aminoadipic acid (library entry number =89)
Hit ratio(% of total spectral intensity for metabolite): 14.76% (2 of 33 peaks were found)
Peaks found: chem shift/row (% of total intensity)
3.753/81(7.4%) , 3.753/49(7.4%)
Peaks not found: chem shift/row (% of total intensity)
2.25/65(16.3%) , 2.253/65(16.1%) , 2.25/84(7.2%) , 2.25/46(7.2%) , 2.253/46(7.1%) , 2.253/84(7.1%) , 3.753/63(4.3%) , 3.753/67(4.3%) , 1.667/42.5(1.1%) , 1.667/87.5(1.1%) , 1.667/42.5(1.1%) , 1.667/87.5(1.1%) , 1.618/69.5(1%) , 1.618/60.5(1%) , 1.618/69.5(1%) , 1.618/60.5(1%) , 1.669/43(0.7%) , 1.669/87(0.7%) , 1.9/54(0.7%) , 1.9/55(0.7%) , 1.9/74(0.7%) , 1.832/113(0.5%) , 1.832/17(0.5%) , 1.832/35(0.5%) , 1.832/94(0.5%) , 1.618/88.5(0.4%) , 1.618/41(0.4%) , 1.618/88.5(0.3%) , 1.618/40.5(0.3%) , 1.832/55.5(0.2%) , 1.832/73.5(0.2%)

Capric acid (library entry number =90)
Hit ratio(% of total spectral intensity for metabolite): 48.71% (5 of 10 peaks were found)
Peaks found: chem shift/row (% of total intensity)
2.177/46(17.5%) , 2.177/84(17.5%) , 2.177/65(12.1%) , 1.272/65(0.9%) , 1.272/65(0.7%)
Peaks not found: chem shift/row (% of total intensity)
0.865/65(37.5%) , 1.296/65(4.4%) , 0.865/46(3.6%) , 0.865/84(3.6%) , 1.287/65(2.2%)

Glutathione (oxidised) (library entry number =91)
Hit ratio(% of total spectral intensity for metabolite): 61.09% (25 of 50 peaks were found)
Peaks found: chem shift/row (% of total intensity)
3.787/65(15.8%) , 3.787/81(5.7%) , 3.787/49(5.7%) , 2.169/57(3.7%) , 2.169/73(3.7%) , 2.516/65(2.3%) , 2.516/65(2.1%) , 2.516/65(2%) , 2.516/65(2%) , 2.169/37(1.8%) , 2.169/93(1.8%) , 2.516/45(1.3%) , 2.516/85(1.3%) , 2.516/45(1.2%) , 2.516/85(1.2%) , 2.516/45(1.2%) , 2.516/85(1.2%) , 3.797/64.5(1.2%) , 3.797/64.5(1.2%) , 2.516/45(1.1%) , 2.516/85(1.1%) , 3.777/64.5(1.1%) , 3.787/64.5(1%) , 2.505/61.5(0.2%) , 2.505/68.5(0.2%)
Peaks not found: chem shift/row (% of total intensity)
2.971/47(4.1%) , 2.971/83(4.1%) , 3.306/47(3.7%) , 3.306/83(3.7%) , 3.317/47(3.4%) , 3.317/83(3.4%) , 2.991/47(3.3%) , 2.991/83(3.3%) , 5.716/65(1.9%) , 2.54/76(1.6%) , 2.54/54(1.6%) , 2.54/33(0.9%) , 2.54/97(0.9%) , 2.54/13.5(0.4%) , 2.54/116(0.4%) , 2.498/62(0.3%) , 2.498/68(0.3%) , 2.516/103(0.2%) , 2.516/26(0.2%) , 2.54/61(0.2%) , 2.54/69(0.2%) , 2.516/103.5(0.2%) , 2.516/27(0.2%) , 2.524/61(0.2%) , 2.524/69(0.2%)

Glutathione (reduced) (library entry number =92)
Hit ratio(% of total spectral intensity for metabolite): 61.66% (20 of 43 peaks were found)
Peaks found: chem shift/row (% of total intensity)
3.787/65(14.2%) , 3.787/65(13.5%) , 2.169/73.5(4.9%) , 3.787/49(4.2%) , 3.787/81(4.2%) , 3.787/49(4.1%) , 3.787/81(4.1%) , 2.169/37(1.6%) , 2.169/92(1.6%) , 2.953/81(1.6%) , 2.953/49(1.6%) , 2.953/48(1%) , 2.953/47.5(0.9%) , 2.953/82(0.9%) , 2.564/65.5(0.7%) , 2.564/65.5(0.6%) , 2.564/65.5(0.6%) , 2.953/82.5(0.6%) , 2.54/64.5(0.4%) , 2.54/64(0.3%)
Peaks not found: chem shift/row (% of total intensity)
2.169/56(4.9%) , 2.558/71.5(3.5%) , 2.558/58(3.5%) , 2.966/46.5(2%) , 2.966/82.5(2%) , 2.983/82(1.9%) , 2.983/46.5(1.9%) , 2.977/82(1.6%) , 2.977/47.5(1.6%) , 2.976/82(1.6%) , 2.976/47.5(1.6%) , 2.963/47(1.5%) , 2.963/83(1.5%) , 3.305/46.5(1.4%) , 3.305/83.5(1.4%) , 3.317/84(1.3%) , 3.317/46(1.3%) , 2.966/52.5(0.8%) , 2.966/75.5(0.7%) , 2.558/91(0.7%) , 2.558/39(0.7%) , 2.964/46(0.4%) , 2.964/83.5(0.4%)

Glycerol-3-phosphate (library entry number =93)
Hit ratio(% of total spectral intensity for metabolite): 29.22% (12 of 37 peaks were found)
Peaks found: chem shift/row (% of total intensity)
3.691/43.5(6.5%) , 3.691/86.5(6.5%) , 3.829/72(4%) , 3.829/57.5(4%) , 3.882/65(2.6%) , 3.676/65(1.3%) , 3.714/65(1%) , 3.597/65(0.9%) , 3.678/18.5(0.7%) , 3.678/110.5(0.7%) , 3.814/40(0.6%) , 3.814/89.5(0.6%)
Peaks not found: chem shift/row (% of total intensity)
3.618/57.5(6.7%) , 3.618/72.5(6.7%) , 3.618/42.5(5.8%) , 3.618/87.5(5.8%) , 3.691/74.5(5.8%) , 3.691/55.5(5.8%) , 3.789/58(4.3%) , 3.789/72(4.3%) , 3.793/58(4.2%) , 3.793/72(4.2%) , 3.8/57.5(3.6%) , 3.8/72.5(3.6%) , 3.789/86.5(1.1%) , 3.789/42.5(1.1%) , 3.882/76.5(1.1%) , 3.882/52.5(1.1%) , 3.64/19.5(0.8%) , 3.64/110.5(0.8%) , 3.8/41(0.7%) , 3.656/87.5(0.7%) , 3.656/42(0.7%) , 3.656/122(0.6%) , 3.656/8(0.6%) , 3.637/19(0.5%) , 3.637/110.5(0.5%)

Histamine (library entry number =94)
Hit ratio(% of total spectral intensity for metabolite): 50.81% (4 of 12 peaks were found)
Peaks found: chem shift/row (% of total intensity)
3.307/65(28.7%) , 3.041/65(9.4%) , 8.105/65(6.5%) , 8.105/65(6.3%)
Peaks not found: chem shift/row (% of total intensity)
3.307/83(12%) , 3.307/47(12%) , 7.977/65(6.2%) , 7.158/65(4.3%) , 3.041/47(3.7%) , 3.041/83(3.7%) , 7.158/62(3.6%) , 7.158/68(3.6%)

Homocarnosine (library entry number =95)
Hit ratio(% of total spectral intensity for metabolite): 39.03% (15 of 66 peaks were found)
Peaks found: chem shift/row (% of total intensity)
8.217/65(9.3%) , 8.217/65(9.1%) , 2.375/59.5(4.2%) , 2.375/70.5(4.2%) , 3.035/45.5(1.6%) , 3.035/84.5(1.6%) , 3.035/45.5(1.6%) , 3.035/84.5(1.6%) , 2.384/65(1.4%) , 2.953/49.5(0.9%) , 2.953/80.5(0.9%) , 2.953/81.5(0.8%) , 2.932/66(0.7%) , 2.948/63(0.6%) , 2.948/66.5(0.6%)
Peaks not found: chem shift/row (% of total intensity)
2.375/40.5(2.3%) , 2.375/89.5(2.3%) , 1.89/45(2.2%) , 1.89/85(2.2%) , 7.135/65(2.1%) , 1.891/45(2.1%) , 1.891/85(2.1%) , 7.136/65(2.1%) , 3.222/84.5(2.1%) , 3.222/45.5(2.1%) , 2.375/78.5(2.1%) , 2.375/51.5(2.1%) , 3.222/84.5(2%) , 3.222/45.5(2%) , 7.136/62(2%) , 7.136/68(2%) , 7.135/62(2%) , 7.135/68(2%) , 1.891/64.5(1.8%) , 1.89/64.5(1.8%) , 2.92/81(1.3%) , 2.92/49(1.3%) , 2.357/65(1.2%) , 2.926/80.5(1.1%) , 2.926/49.5(1.1%) , 2.953/60(0.8%) , 2.953/47.5(0.8%) , 1.89/103.5(0.8%) , 1.89/26.5(0.8%) , 2.909/65(0.7%) , 2.92/62.5(0.7%) , 2.92/67(0.7%) , 1.891/103.5(0.7%) , 1.891/26.5(0.7%) , 2.953/62(0.6%) , 2.953/67.5(0.6%) , 2.926/30(0.5%) , 2.932/82(0.5%) , 2.932/48(0.5%) , 2.92/100.5(0.5%) , 2.92/29.5(0.5%) , 2.92/64(0.5%) , 2.948/47.5(0.5%) , 2.948/82(0.5%) , 2.375/108.5(0.5%) , 2.375/22(0.5%) , 2.357/45.5(0.2%) , 2.357/83(0.2%) , 2.948/56.5(0.1%) , 2.948/73(0.1%) , 2.357/45.5(0.1%)

3-Hydroxybutyric acid (library entry number =96)
Hit ratio(% of total spectral intensity for metabolite): 0% (0 of 28 peaks were found)
Peaks found: chem shift/row (% of total intensity)

Peaks not found: chem shift/row (% of total intensity)
1.202/57.5(26.6%) , 1.202/72.5(26.6%) , 2.309/53(4.5%) , 2.309/77(4.5%) , 2.309/90(4.4%) , 2.309/40(4.4%) , 2.411/56(2.5%) , 2.411/74(2.5%) , 2.411/37.5(2.5%) , 2.411/92.5(2.5%) , 4.157/57(2.3%) , 4.157/73(2.3%) , 1.22/59(2%) , 1.22/71(2%) , 2.309/49(1.6%) , 2.309/81(1.6%) , 4.157/90(0.9%) , 4.157/40(0.9%) , 2.324/52(0.8%) , 2.324/78(0.8%) , 2.418/49(0.8%) , 2.418/81(0.8%) , 2.418/44.5(0.6%) , 2.418/85.5(0.6%) , 2.394/51.5(0.3%) , 2.394/78(0.3%) , 2.396/77.5(0.3%) , 2.396/52(0.3%)

3-Methyl-2-oxovaleric acid (library entry number =97)
Hit ratio(% of total spectral intensity for metabolite): 19.38% (3 of 21 peaks were found)
Peaks found: chem shift/row (% of total intensity)
0.898/65(17.4%) , 2.931/56(1%) , 2.931/74(1%)
Peaks not found: chem shift/row (% of total intensity)
1.1/56(24.3%) , 1.1/74(24.3%) , 0.898/46(8.1%) , 0.898/84(8.1%) , 1.703/65(2.2%) , 1.703/47(2%) , 1.703/83(2%) , 1.46/48(1.3%) , 1.46/82(1.3%) , 1.703/29(1.1%) , 1.703/101(1.1%) , 1.46/65(1%) , 1.46/29(0.9%) , 1.46/101(0.9%) , 2.931/91(0.7%) , 2.931/39(0.7%) , 1.46/10(0.2%) , 1.46/120(0.2%)

4-Methyl-2-oxovaleric acid (library entry number =98)
Hit ratio(% of total spectral intensity for metabolite): 0.92% (1 of 9 peaks were found)
Peaks found: chem shift/row (% of total intensity)
2.097/65(0.9%)
Peaks not found: chem shift/row (% of total intensity)
0.939/73.5(35.7%) , 0.939/56.5(35.7%) , 2.614/56(12.6%) , 2.614/74(12.6%) , 2.097/48(0.8%) , 2.097/82(0.8%) , 2.097/100(0.4%) , 2.097/30(0.4%)

Pantothenic acid (library entry number =99)
Hit ratio(% of total spectral intensity for metabolite): 55.27% (7 of 15 peaks were found)
Peaks found: chem shift/row (% of total intensity)
0.898/65(24.2%) , 2.425/65(8.5%) , 3.993/65(8.4%) , 3.525/79(4.5%) , 3.525/51(4.5%) , 3.443/72.5(2.6%) , 3.443/57.5(2.6%)
Peaks not found: chem shift/row (% of total intensity)
0.934/65(20.8%) , 3.404/79(6.9%) , 3.404/51(6.9%) , 2.425/47.5(3.5%) , 2.425/82.5(3.5%) , 3.443/40(1.3%) , 3.443/90(1.3%) , 3.443/65(0.3%)

Guanosine-5-monophosphate (GMP) (library entry number =100)
Hit ratio(% of total spectral intensity for metabolite): 52.67% (1 of 3 peaks were found)
Peaks found: chem shift/row (% of total intensity)
8.182/65(52.7%)
Peaks not found: chem shift/row (% of total intensity)
5.932/65(24.7%) , 5.944/65(22.7%)

Pyruvic acid (library entry number =101)
Hit ratio(% of total spectral intensity for metabolite): 90% (1 of 1 peaks were found)
Peaks found: chem shift/row (% of total intensity)
2.372/65(100%)
Peaks not found: chem shift/row (% of total intensity)


Ribose (library entry number =102)
Hit ratio(% of total spectral intensity for metabolite): 7.89% (4 of 30 peaks were found)
Peaks found: chem shift/row (% of total intensity)
4.116/65(3.2%) , 4.116/65(3.2%) , 3.862/70(0.8%) , 3.862/70(0.6%)
Peaks not found: chem shift/row (% of total intensity)
3.69/61(11.2%) , 3.69/69(11.2%) , 3.69/39(9.8%) , 3.69/91(9.8%) , 3.84/85(3.4%) , 3.84/45(3.4%) , 3.931/56.5(3.4%) , 3.931/73.5(3.4%) , 3.537/61(3.2%) , 3.537/69(3.2%) , 3.523/61(3.1%) , 3.523/69(3.1%) , 3.931/87.5(2.9%) , 3.931/42(2.9%) , 3.617/77(2.7%) , 3.617/53(2.7%) , 3.84/56(2.4%) , 3.84/74(2.4%) , 3.617/45(2%) , 3.617/84.5(2%) , 3.84/71(1.1%) , 3.931/64.5(0.8%) , 4.116/73(0.6%) , 4.116/57(0.6%) , 4.116/73(0.4%) , 4.116/57(0.4%)

Adenosine 5-triphosphate (library entry number =103)
Hit ratio(% of total spectral intensity for metabolite): 4.39% (1 of 4 peaks were found)
Peaks found: chem shift/row (% of total intensity)
8.538/65(4.4%)
Peaks not found: chem shift/row (% of total intensity)
8.269/65(63.2%) , 6.153/65(16.9%) , 6.138/65(15.4%)

Uridine (library entry number =104)
Hit ratio(% of total spectral intensity for metabolite): 0% (0 of 18 peaks were found)
Peaks found: chem shift/row (% of total intensity)

Peaks not found: chem shift/row (% of total intensity)
7.875/55(23.1%) , 7.875/75(23.1%) , 5.908/55(16.3%) , 5.908/75(16.3%) , 5.908/64.5(2.5%) , 5.925/64.5(2.4%) , 3.813/54(1.9%) , 3.813/75.5(1.9%) , 3.813/86.5(1.5%) , 3.813/42.5(1.5%) , 3.919/44.5(1.4%) , 3.919/85.5(1.4%) , 3.919/52(1.4%) , 3.919/78(1.4%) , 4.236/65(1.1%) , 4.237/65(1.1%) , 5.925/55.5(0.9%) , 5.925/74.5(0.9%)

Glucose-6-phosphate (library entry number =105)
Hit ratio(% of total spectral intensity for metabolite): 79.41% (20 of 31 peaks were found)
Peaks found: chem shift/row (% of total intensity)
3.501/65(6.9%) , 3.291/53.5(6.1%) , 3.291/76.5(6.1%) , 3.278/53(5.9%) , 3.278/77(5.9%) , 3.728/65(5.2%) , 3.501/40.5(4.9%) , 3.501/89(4.9%) , 3.368/65(4.4%) , 3.57/40.5(3.7%) , 3.57/89.5(3.7%) , 4.004/69(3.6%) , 4.004/61(3.6%) , 4.004/61(3.6%) , 4.004/69(3.6%) , 3.569/65(2%) , 3.57/65(2%) , 3.535/41(1.4%) , 3.535/88.5(1.4%) , 3.484/65.5(0.4%)
Peaks not found: chem shift/row (% of total intensity)
3.728/40.5(3.8%) , 3.728/89(3.8%) , 3.577/40(3.4%) , 3.577/89.5(3.4%) , 3.577/65(2.7%) , 3.57/52.5(0.9%) , 3.57/76.5(0.9%) , 3.577/52.5(0.7%) , 3.577/76.5(0.7%) , 4.05/55(0.1%) , 4.05/74.5(0.1%)

5-Hydroxyindole-3-acetic acid (library entry number =106)
Hit ratio(% of total spectral intensity for metabolite): 38.57% (1 of 14 peaks were found)
Peaks found: chem shift/row (% of total intensity)
3.587/65(38.6%)
Peaks not found: chem shift/row (% of total intensity)
7.381/54(12.9%) , 7.381/76(12.9%) , 6.827/51(4.4%) , 6.827/79(4.4%) , 6.827/57(4.3%) , 6.827/73(4.3%) , 7.043/64.5(4%) , 7.043/65.5(4%) , 6.827/54(3.7%) , 6.827/76(3.7%) , 7.214/62(1%) , 7.214/68(1%) , 7.214/65(0.8%)

Adenosine 5-monophosphate (library entry number =107)
Hit ratio(% of total spectral intensity for metabolite): 13.04% (1 of 4 peaks were found)
Peaks found: chem shift/row (% of total intensity)
6.146/65(13%)
Peaks not found: chem shift/row (% of total intensity)
8.265/65(43.4%) , 8.586/65(30%) , 6.134/65(13.6%)

cis-Aconitic acid (library entry number =108)
Hit ratio(% of total spectral intensity for metabolite): 57.89% (1 of 3 peaks were found)
Peaks found: chem shift/row (% of total intensity)
3.138/65(57.9%)
Peaks not found: chem shift/row (% of total intensity)
5.766/63.5(21.1%) , 5.766/66.5(21.1%)

Argininosuccinic acid (library entry number =109)
Hit ratio(% of total spectral intensity for metabolite): 66.37% (15 of 35 peaks were found)
Peaks found: chem shift/row (% of total intensity)
6.526/65(19.9%) , 3.291/65(5.9%) , 3.777/65(5.8%) , 2.676/44(3.3%) , 2.676/86(3.3%) , 2.669/45(3.2%) , 2.669/85(3.2%) , 2.669/44(3.1%) , 2.669/86(3.1%) , 2.669/47.5(3.1%) , 2.669/82.5(3.1%) , 3.777/81(2.9%) , 3.777/49(2.9%) , 2.375/58.5(1.8%) , 2.375/71(1.8%)
Peaks not found: chem shift/row (% of total intensity)
2.68/45(3.1%) , 2.68/85(3.1%) , 2.379/45.5(2.5%) , 2.379/84.5(2.5%) , 2.359/45(2.4%) , 2.359/85(2.4%) , 2.827/48(2%) , 2.827/82(2%) , 2.375/97.5(1.7%) , 2.375/32(1.7%) , 2.827/40(1.4%) , 2.827/89.5(1.4%) , 4.307/74(1.3%) , 4.307/56(1.3%) , 3.291/83(1.1%) , 3.291/47(1.1%) , 4.307/48(1.1%) , 4.307/82(1.1%) , 2.375/38.5(0.2%) , 2.375/92(0.2%)

Agmatine (library entry number =110)
Hit ratio(% of total spectral intensity for metabolite): 23.91% (2 of 28 peaks were found)
Peaks found: chem shift/row (% of total intensity)
3.035/46(12%) , 3.035/84(12%)
Peaks not found: chem shift/row (% of total intensity)
3.241/65(20.3%) , 3.241/48(9.6%) , 3.241/82(9.6%) , 3.035/65(8.2%) , 1.682/59(2.2%) , 1.682/71(2.2%) , 1.682/57(2.1%) , 1.682/73(2.1%) , 1.74/77(1.9%) , 1.74/53(1.9%) , 1.74/39.5(1.9%) , 1.74/90.5(1.9%) , 1.677/45(1.6%) , 1.677/84.5(1.6%) , 1.677/57.5(1%) , 1.677/72.5(1%) , 1.677/70(1%) , 1.677/60(1%) , 1.682/42(0.8%) , 1.682/88(0.8%) , 1.677/64(0.7%) , 1.74/65(0.6%) , 1.711/44(0.5%) , 1.711/85.5(0.5%) , 1.677/101.5(0.4%) , 1.677/28(0.4%)

5-Aminolevulinic acid (library entry number =111)
Hit ratio(% of total spectral intensity for metabolite): 16.18% (1 of 7 peaks were found)
Peaks found: chem shift/row (% of total intensity)
4.086/65(16.2%)
Peaks not found: chem shift/row (% of total intensity)
2.506/82(20.3%) , 2.506/48(20.3%) , 2.506/65(15.9%) , 2.8/65(9.3%) , 2.8/82(9%) , 2.8/48(9%)

Cytidine (library entry number =112)
Hit ratio(% of total spectral intensity for metabolite): 0.92% (1 of 26 peaks were found)
Peaks found: chem shift/row (% of total intensity)
4.32/65(0.9%)
Peaks not found: chem shift/row (% of total intensity)
7.844/55(20.8%) , 7.844/75(20.8%) , 6.067/55(16.4%) , 6.067/75(16.4%) , 3.819/54(1.9%) , 3.819/76(1.9%) , 3.819/44(1.5%) , 3.819/86(1.5%) , 3.932/85(1.4%) , 3.932/45(1.4%) , 5.903/64(1.4%) , 5.903/66(1.4%) , 5.908/70(1.4%) , 5.908/60(1.4%) , 5.913/64(1.3%) , 5.913/66(1.3%) , 3.932/52(1.3%) , 3.932/78(1.3%) , 5.908/66(0.8%) , 5.908/64(0.8%) , 5.903/60(0.8%) , 5.903/70(0.8%) , 4.304/65(0.4%) , 4.32/53.5(0.3%) , 4.32/76.5(0.3%)

Adenosine (library entry number =113)
Hit ratio(% of total spectral intensity for metabolite): 0% (0 of 4 peaks were found)
Peaks found: chem shift/row (% of total intensity)

Peaks not found: chem shift/row (% of total intensity)
8.248/65(39.4%) , 8.342/65(32.2%) , 6.079/65(14.3%) , 6.066/65(14%)

Phosphocreatine (library entry number =114)
Hit ratio(% of total spectral intensity for metabolite): 100% (2 of 2 peaks were found)
Peaks found: chem shift/row (% of total intensity)
3.047/65(80.9%) , 3.951/65(19.1%)
Peaks not found: chem shift/row (% of total intensity)


Adenosine 5-diphosphate (library entry number =115)
Hit ratio(% of total spectral intensity for metabolite): 27.41% (2 of 5 peaks were found)
Peaks found: chem shift/row (% of total intensity)
6.146/65(21.7%) , 8.538/65(5.7%)
Peaks not found: chem shift/row (% of total intensity)
8.27/65(51.9%) , 6.154/65(18.5%) , 8.587/65(2.2%)

Indoxyl sulfate (library entry number =116)
Hit ratio(% of total spectral intensity for metabolite): 0% (0 of 11 peaks were found)
Peaks found: chem shift/row (% of total intensity)

Peaks not found: chem shift/row (% of total intensity)
7.209/65(16%) , 7.51/54(14.7%) , 7.51/76(14.7%) , 7.209/84(9%) , 7.209/46(9%) , 7.283/65(7.7%) , 7.711/54(7.1%) , 7.711/76(7.1%) , 7.365/65(6%) , 7.283/45.5(4.3%) , 7.283/84.5(4.3%)

Acetic acid (library entry number =117)
Hit ratio(% of total spectral intensity for metabolite): 90% (1 of 1 peaks were found)
Peaks found: chem shift/row (% of total intensity)
1.924/65(100%)
Peaks not found: chem shift/row (% of total intensity)


4-Aminobutyric acid (library entry number =118)
Hit ratio(% of total spectral intensity for metabolite): 0% (0 of 12 peaks were found)
Peaks found: chem shift/row (% of total intensity)

Peaks not found: chem shift/row (% of total intensity)
2.301/65(20.4%) , 2.301/46(12%) , 2.301/84(12%) , 3.02/46(10%) , 3.02/84(10%) , 3.02/65(9.2%) , 1.905/64(5.6%) , 1.905/66(5.6%) , 1.905/46(5.5%) , 1.905/84(5.5%) , 1.905/103(2.2%) , 1.905/27(2.2%)

Butyric acid (library entry number =119)
Hit ratio(% of total spectral intensity for metabolite): 55.92% (4 of 12 peaks were found)
Peaks found: chem shift/row (% of total intensity)
0.898/65(28.6%) , 2.161/65(11.5%) , 2.161/84(7.9%) , 2.161/46(7.9%)
Peaks not found: chem shift/row (% of total intensity)
0.898/84(12%) , 0.898/46(12%) , 1.561/56(6%) , 1.561/74(6%) , 1.561/93(3.3%) , 1.561/37(3.3%) , 1.561/112(0.7%) , 1.561/18(0.7%)

Carnitine (library entry number =120)
Hit ratio(% of total spectral intensity for metabolite): 93.72% (4 of 8 peaks were found)
Peaks found: chem shift/row (% of total intensity)
3.225/65(85.7%) , 3.426/65(4.1%) , 2.445/73(2%) , 2.445/57(2%)
Peaks not found: chem shift/row (% of total intensity)
2.437/58(2.1%) , 2.437/72(2.1%) , 3.435/70(1%) , 3.435/60(1%)

Deoxycholic acid (library entry number =121)
Hit ratio(% of total spectral intensity for metabolite): 28.1% (2 of 5 peaks were found)
Peaks found: chem shift/row (% of total intensity)
0.971/56.5(14.1%) , 0.971/73.5(14.1%)
Peaks not found: chem shift/row (% of total intensity)
0.718/65(35.6%) , 0.93/65(35.1%) , 2.236/65(1.2%)

Creatine (library entry number =122)
Hit ratio(% of total spectral intensity for metabolite): 100% (2 of 2 peaks were found)
Peaks found: chem shift/row (% of total intensity)
3.041/65(77.9%) , 3.937/65(22.1%)
Peaks not found: chem shift/row (% of total intensity)


Adenosine 3,5-cyclic monophosphate (library entry number =123)
Hit ratio(% of total spectral intensity for metabolite): 1% (2 of 6 peaks were found)
Peaks found: chem shift/row (% of total intensity)
4.351/65(0.5%) , 4.331/65(0.5%)
Peaks not found: chem shift/row (% of total intensity)
8.271/65(37.5%) , 6.206/65(31.5%) , 8.258/65(28.6%) , 4.342/65(1.4%)

trans-Cinnamic acid (library entry number =124)
Hit ratio(% of total spectral intensity for metabolite): 0% (0 of 50 peaks were found)
Peaks found: chem shift/row (% of total intensity)

Peaks not found: chem shift/row (% of total intensity)
6.537/44.5(19.7%) , 6.537/85.5(19.7%) , 7.638/77(5.6%) , 7.638/53(5.6%) , 7.408/44(3.6%) , 7.408/86(3.6%) , 7.471/65(3.4%) , 7.459/51(2.1%) , 7.459/79(2.1%) , 7.455/65(2.1%) , 7.439/63(1.9%) , 7.439/67(1.9%) , 7.471/46(1.3%) , 7.471/84(1.3%) , 7.444/55.5(1.3%) , 7.444/74.5(1.3%) , 7.439/48.5(1.2%) , 7.439/81.5(1.2%) , 7.478/56(1.1%) , 7.478/74(1.1%) , 7.424/64.5(1.1%) , 7.424/65.5(1.1%) , 7.439/45(1%) , 7.439/85(1%) , 7.459/57(0.9%) , 7.459/73(0.9%) , 7.444/60(0.9%) , 7.444/70(0.9%) , 7.455/51(0.7%) , 7.455/79(0.7%) , 7.459/65(0.7%) , 7.455/81(0.6%) , 7.455/49(0.6%) , 7.455/57(0.6%) , 7.455/73(0.6%) , 7.444/48(0.6%) , 7.444/82(0.6%) , 7.444/36(0.5%) , 7.444/94(0.5%) , 7.455/41(0.4%) , 7.455/89(0.4%) , 7.424/74(0.4%) , 7.424/56(0.4%) , 7.478/64.5(0.4%) , 7.455/44(0.4%) , 7.455/86(0.4%) , 7.439/56(0.4%) , 7.439/74(0.4%) , 7.455/23(0.2%) , 7.455/107(0.2%)

Cholic Acid (library entry number =125)
Hit ratio(% of total spectral intensity for metabolite): 21.9% (4 of 11 peaks were found)
Peaks found: chem shift/row (% of total intensity)
0.971/57(10.5%) , 0.971/73(10.5%) , 2.114/26.5(0.4%) , 2.114/103(0.4%)
Peaks not found: chem shift/row (% of total intensity)
0.924/65(38.8%) , 0.729/65(36%) , 2.246/65(0.8%) , 2.246/41(0.7%) , 2.246/88.5(0.7%) , 2.246/53(0.6%) , 2.246/77(0.6%)

5-Hydroxylysine (library entry number =126)
Hit ratio(% of total spectral intensity for metabolite): 27.62% (12 of 41 peaks were found)
Peaks found: chem shift/row (% of total intensity)
3.777/65(5.7%) , 3.787/65(4.6%) , 3.777/49(4.4%) , 3.777/81(4.4%) , 3.787/49(3.5%) , 3.787/81(3.5%) , 3.899/65(0.4%) , 1.924/65(0.3%) , 3.899/57(0.2%) , 3.899/72.5(0.2%) , 2.038/55(0.2%) , 2.038/75(0.2%)
Peaks not found: chem shift/row (% of total intensity)
3.166/52(8.3%) , 3.166/78(8.3%) , 3.166/86(8.1%) , 3.166/44(8.1%) , 2.941/60.5(4.5%) , 2.941/69.5(4.5%) , 2.941/36(4.3%) , 2.941/94(4.3%) , 2.933/36(3.5%) , 2.933/94(3.5%) , 2.933/69(3.2%) , 2.933/61(3.2%) , 2.053/46(1%) , 2.053/83(1%) , 1.539/50.5(0.7%) , 1.539/79.5(0.7%) , 1.947/32(0.7%) , 1.947/98(0.7%) , 3.202/55.5(0.7%) , 3.202/75(0.7%) , 1.947/46.5(0.5%) , 1.947/83(0.5%) , 1.947/67.5(0.3%) , 1.947/60.5(0.3%) , 2.053/98.5(0.2%) , 2.053/30.5(0.2%) , 2.053/54(0.1%) , 2.053/75.5(0.1%) , 2.053/65(0.1%)

Pyroglutamic acid (library entry number =127)
Hit ratio(% of total spectral intensity for metabolite): 54.08% (7 of 80 peaks were found)
Peaks found: chem shift/row (% of total intensity)
2.409/65(11.4%) , 2.409/65(9.9%) , 2.409/86(8.8%) , 2.409/44(8.8%) , 2.409/86(7.5%) , 2.409/44(7.5%) , 2.053/65(0.2%)
Peaks not found: chem shift/row (% of total intensity)
2.038/75(2%) , 2.038/55(2%) , 2.51/71(1.9%) , 2.51/59(1.9%) , 2.51/38(1.7%) , 2.51/92(1.7%) , 2.038/63.5(1.5%) , 2.038/66.5(1.5%) , 2.038/42(1.5%) , 2.038/88(1.5%) , 2.51/17(1.1%) , 2.51/112(1.1%) , 2.038/22(0.9%) , 2.038/108(0.9%) , 2.39/65(0.9%) , 2.51/80(0.9%) , 2.51/49.5(0.9%) , 4.184/61(0.8%) , 4.184/69(0.8%) , 2.038/96(0.8%) , 2.038/34(0.8%) , 4.184/84(0.8%) , 4.184/46(0.8%) , 2.03/64(0.7%) , 2.03/66(0.7%) , 2.525/54(0.6%) , 2.525/75(0.6%) , 2.501/48(0.6%) , 2.501/81.5(0.6%) , 2.499/65(0.5%) , 2.501/65(0.5%) , 2.501/62(0.4%) , 2.501/68(0.4%) , 2.499/48(0.4%) , 2.499/81.5(0.4%) , 2.496/75(0.4%) , 2.496/55(0.4%) , 2.519/48.5(0.4%) , 2.519/81.5(0.4%) , 2.494/75.5(0.4%) , 2.494/54.5(0.4%) , 2.03/48(0.4%) , 2.03/82(0.4%) , 2.499/75.5(0.4%) , 2.499/54.5(0.4%) , 2.519/65(0.4%) , 2.519/63(0.4%) , 2.519/67(0.4%) , 2.03/71(0.3%) , 2.03/59(0.3%) , 2.03/46(0.3%) , 2.03/84(0.3%) , 2.501/59(0.3%) , 2.501/71(0.3%) , 2.501/75(0.3%) , 2.501/55(0.3%) , 2.519/54.5(0.3%) , 2.519/75(0.3%) , 2.03/29.5(0.2%) , 2.03/100.5(0.2%) , 2.501/101.5(0.2%) , 2.501/28(0.2%) , 2.496/48(0.2%) , 2.496/82(0.2%) , 2.03/55(0.2%) , 2.03/75(0.2%) , 2.519/28(0.2%) , 2.519/101(0.2%) , 2.525/68.5(0.2%) , 2.525/62(0.2%) , 2.525/65(0.1%) , 2.501/35.5(0.1%) , 2.501/94.5(0.1%)

Phosphoenolpyruvic acid (library entry number =128)
Hit ratio(% of total spectral intensity for metabolite): 0% (0 of 3 peaks were found)
Peaks found: chem shift/row (% of total intensity)

Peaks not found: chem shift/row (% of total intensity)
5.386/65(38.9%) , 5.383/65(37.3%) , 5.2/65(23.8%)

Hypotaurine (library entry number =129)
Hit ratio(% of total spectral intensity for metabolite): 43.91% (2 of 6 peaks were found)
Peaks found: chem shift/row (% of total intensity)
3.368/65(24.8%) , 2.659/65(19.1%)
Peaks not found: chem shift/row (% of total intensity)
3.368/48(16.5%) , 3.368/82(16.5%) , 2.659/47.5(11.5%) , 2.659/82.5(11.5%)

Isocitric acid (library entry number =130)
Hit ratio(% of total spectral intensity for metabolite): 16.09% (6 of 28 peaks were found)
Peaks found: chem shift/row (% of total intensity)
2.982/59(3.2%) , 2.982/71(3.2%) , 2.54/65(2.6%) , 2.409/65(2.4%) , 2.492/65(2.4%) , 2.449/65(2.3%)
Peaks not found: chem shift/row (% of total intensity)
2.519/35(6.6%) , 2.519/95(6.6%) , 3.997/59(6.5%) , 3.997/71(6.5%) , 2.519/75(6.3%) , 2.519/55(6.3%) , 2.427/55(6.3%) , 2.427/75(6.3%) , 2.427/94(5.8%) , 2.427/36(5.8%) , 2.473/36(2.8%) , 2.473/94(2.8%) , 2.982/91(2.3%) , 2.982/39(2.3%) , 2.982/78.5(2.2%) , 2.982/51.5(2.2%) , 2.473/113.5(1.3%) , 2.473/15.5(1.3%) , 2.492/6.5(0.9%) , 2.492/123.5(0.9%) , 2.449/6(0.9%) , 2.449/123.5(0.9%)

Lactic acid (library entry number =131)
Hit ratio(% of total spectral intensity for metabolite): 53.11% (8 of 16 peaks were found)
Peaks found: chem shift/row (% of total intensity)
1.334/74(22.5%) , 1.334/56(22.5%) , 4.123/74(3%) , 4.123/56(3%) , 4.123/91(0.6%) , 4.123/38(0.6%) , 4.133/56(0.4%) , 4.133/73.5(0.4%)
Peaks not found: chem shift/row (% of total intensity)
1.338/63(6.8%) , 1.338/67(6.8%) , 1.324/67(6.5%) , 1.324/63(6.5%) , 1.338/58.5(5.1%) , 1.338/71.5(5.1%) , 1.324/71.5(5%) , 1.324/58.5(5%)

Malic acid (library entry number =132)
Hit ratio(% of total spectral intensity for metabolite): 31.8% (13 of 71 peaks were found)
Peaks found: chem shift/row (% of total intensity)
2.676/87(4.9%) , 2.676/43(4.9%) , 2.676/87(4.8%) , 2.676/43(4.8%) , 2.371/98(3.7%) , 2.371/32(3.7%) , 2.355/51.5(1.4%) , 2.355/78.5(1.4%) , 2.693/65(0.7%) , 4.32/65(0.5%) , 4.32/64.5(0.4%) , 4.32/65.5(0.4%) , 2.355/90.5(0.2%)
Peaks not found: chem shift/row (% of total intensity)
2.676/48(4.6%) , 2.676/82(4.6%) , 2.676/48(4.6%) , 2.676/82(4.6%) , 2.378/85(3.8%) , 2.378/45(3.8%) , 2.358/45(3.6%) , 2.358/85(3.6%) , 2.371/58(3.6%) , 2.371/72(3.6%) , 4.307/74(1.8%) , 4.307/56(1.8%) , 2.384/78(1.6%) , 2.384/52(1.6%) , 4.307/48(1.6%) , 4.307/82(1.6%) , 2.384/84(1.1%) , 2.384/46(1.1%) , 2.355/46.5(0.9%) , 2.355/83.5(0.9%) , 2.371/38(0.8%) , 2.371/92(0.8%) , 2.371/77(0.8%) , 2.371/53(0.8%) , 2.358/90(0.7%) , 2.358/40(0.7%) , 2.378/40(0.7%) , 2.378/90(0.7%) , 2.358/51(0.7%) , 2.358/79(0.7%) , 2.371/45(0.5%) , 2.371/84.5(0.5%) , 2.394/64.5(0.4%) , 2.693/45.5(0.4%) , 2.693/84.5(0.4%) , 2.378/59(0.3%) , 2.378/71(0.3%) , 2.358/71(0.3%) , 2.358/58.5(0.3%) , 2.384/39.5(0.2%) , 2.384/91(0.2%) , 2.358/32(0.2%) , 2.358/97.5(0.2%) , 2.378/98(0.2%) , 2.378/32(0.2%) , 4.32/56(0.2%) , 4.32/74(0.2%) , 2.355/39(0.2%) , 4.32/48(0.2%) , 4.32/82(0.2%) , 2.394/45.5(0.1%) , 2.394/83.5(0.1%) , 4.32/81.5(0.1%) , 4.32/48(0.1%) , 2.394/50.5(0.1%) , 2.394/79(0.1%) , 2.394/53.5(0.1%) , 2.394/76.5(0.1%)

Maleic acid (library entry number =133)
Hit ratio(% of total spectral intensity for metabolite): 0% (0 of 1 peaks were found)
Peaks found: chem shift/row (% of total intensity)

Peaks not found: chem shift/row (% of total intensity)
6.03/65(100%)

Malonic acid (library entry number =134)
Hit ratio(% of total spectral intensity for metabolite): 0% (0 of 1 peaks were found)
Peaks found: chem shift/row (% of total intensity)

Peaks not found: chem shift/row (% of total intensity)
3.13/65(100%)

Sorbitol (library entry number =135)
Hit ratio(% of total spectral intensity for metabolite): 8.16% (5 of 39 peaks were found)
Peaks found: chem shift/row (% of total intensity)
3.787/65(2.7%) , 3.749/46(2.2%) , 3.749/84(2.2%) , 3.684/65(0.6%) , 3.648/65(0.5%)
Peaks not found: chem shift/row (% of total intensity)
3.666/72(7.3%) , 3.666/58(7.3%) , 3.84/54(6.2%) , 3.84/76(6.2%) , 3.666/42(5.8%) , 3.666/88(5.8%) , 3.854/67(5.5%) , 3.854/63(5.5%) , 3.84/46(5%) , 3.84/84(5%) , 3.787/70(2.3%) , 3.787/60(2.3%) , 3.633/58(2.2%) , 3.633/72(2.2%) , 3.787/87(2.1%) , 3.787/43(2.1%) , 3.854/75(2.1%) , 3.854/55(2.1%) , 3.749/55(2%) , 3.749/75(2%) , 3.633/88(1.8%) , 3.633/41.5(1.8%) , 3.787/80(1.3%) , 3.787/50(1.3%) , 3.633/83(1.2%) , 3.633/47(1.2%) , 3.766/75(0.5%) , 3.766/54.5(0.5%) , 3.727/14(0.3%) , 3.727/116(0.3%) , 3.854/40.5(0.3%) , 3.854/89(0.3%) , 3.648/57(0.1%) , 3.648/73(0.1%)

Urocanic acid (library entry number =136)
Hit ratio(% of total spectral intensity for metabolite): 0% (0 of 9 peaks were found)
Peaks found: chem shift/row (% of total intensity)

Peaks not found: chem shift/row (% of total intensity)
6.4/85(25.8%) , 6.4/45(25.8%) , 7.31/85(14.8%) , 7.31/45(14.8%) , 7.414/65(4.5%) , 7.414/62.5(4.3%) , 7.414/67.5(4.3%) , 7.895/62.5(2.9%) , 7.895/67.5(2.9%)

N-Acetylmethionine (library entry number =137)
Hit ratio(% of total spectral intensity for metabolite): 65.03% (1 of 2 peaks were found)
Peaks found: chem shift/row (% of total intensity)
2.113/65(65%)
Peaks not found: chem shift/row (% of total intensity)
2.039/65(35%)

Arginine (library entry number =138)
Hit ratio(% of total spectral intensity for metabolite): 31.54% (3 of 40 peaks were found)
Peaks found: chem shift/row (% of total intensity)
3.777/65(17.3%) , 3.777/49(7.1%) , 3.777/81(7.1%)
Peaks not found: chem shift/row (% of total intensity)
3.248/65(25.6%) , 3.248/47(10.3%) , 3.248/83(10.3%) , 1.734/45(1%) , 1.734/85(1%) , 1.734/26.5(1%) , 1.734/103(1%) , 1.922/40.5(0.9%) , 1.922/89(0.9%) , 1.923/40.5(0.8%) , 1.923/89.5(0.8%) , 1.654/61.5(0.8%) , 1.654/68.5(0.8%) , 1.922/64(0.7%) , 1.922/98.5(0.7%) , 1.922/31.5(0.7%) , 1.923/65(0.7%) , 1.923/47(0.7%) , 1.923/83(0.7%) , 1.923/98.5(0.6%) , 1.923/31.5(0.6%) , 1.922/46.5(0.6%) , 1.922/83(0.6%) , 1.654/44.5(0.6%) , 1.654/85.5(0.6%) , 1.922/73(0.6%) , 1.922/57(0.6%) , 1.654/103.5(0.6%) , 1.654/26.5(0.6%) , 1.734/63(0.5%) , 1.734/67(0.5%) , 1.923/72.5(0.5%) , 1.923/57(0.5%) , 1.919/76(0.4%) , 1.919/54(0.4%) , 1.919/40(0.4%) , 1.919/89.5(0.4%)


Hit ratio(% of total spectral intensity for metabolite): 
Peaks found: chem shift/row (% of total intensity)

Peaks not found: chem shift/row (% of total intensity)


Ethylenediaminetetraacetic acid (EDTA) (library entry number =140)
Hit ratio(% of total spectral intensity for metabolite): 100% (2 of 2 peaks were found)
Peaks found: chem shift/row (% of total intensity)
3.655/65(73.8%) , 3.269/65(26.2%)
Peaks not found: chem shift/row (% of total intensity)


Glyceric acid (library entry number =141)
Hit ratio(% of total spectral intensity for metabolite): 24.52% (8 of 35 peaks were found)
Peaks found: chem shift/row (% of total intensity)
3.722/56(8.3%) , 3.722/74(8.3%) , 3.736/56(2.2%) , 3.736/74(2.2%) , 3.739/64.5(1.4%) , 3.739/65.5(1.4%) , 3.736/41(0.4%) , 3.736/88.5(0.4%)
Peaks not found: chem shift/row (% of total intensity)
3.828/47(7.9%) , 3.828/83(7.9%) , 3.828/53(7.7%) , 3.828/77(7.7%) , 3.722/86(7.6%) , 3.722/44(7.6%) , 4.092/61.5(5.4%) , 4.092/68.5(5.4%) , 4.092/53.5(5.1%) , 4.092/76(5.1%) , 3.703/65(1.2%) , 3.777/16.5(0.7%) , 3.777/113.5(0.7%) , 3.77/11(0.6%) , 3.77/119(0.6%) , 3.736/44(0.6%) , 3.736/86(0.6%) , 3.736/48(0.5%) , 3.736/82(0.5%) , 3.736/63(0.4%) , 3.736/67(0.4%) , 3.722/63.5(0.4%) , 3.722/66(0.4%) , 3.739/53.5(0.3%) , 3.739/75.5(0.3%) , 3.703/53.5(0.1%) , 3.703/76(0.1%)

2-Hydroxyisobutyric acid (library entry number =142)
Hit ratio(% of total spectral intensity for metabolite): 0% (0 of 1 peaks were found)
Peaks found: chem shift/row (% of total intensity)

Peaks not found: chem shift/row (% of total intensity)
1.359/65(100%)

2-Hydroxy-3-methyl butyric acid (library entry number =143)
Hit ratio(% of total spectral intensity for metabolite): 40.35% (2 of 12 peaks were found)
Peaks found: chem shift/row (% of total intensity)
0.971/74(20.2%) , 0.971/56(20.2%)
Peaks not found: chem shift/row (% of total intensity)
0.836/74(21.4%) , 0.836/56(21.4%) , 3.852/60(5.8%) , 3.852/70(5.8%) , 2.02/70.5(1.1%) , 2.02/59.5(1.1%) , 2.02/77.5(0.8%) , 2.02/52(0.8%) , 2.02/87.5(0.8%) , 2.02/42(0.8%)

2-Oxobutyric acid (library entry number =144)
Hit ratio(% of total spectral intensity for metabolite): 0% (0 of 7 peaks were found)
Peaks found: chem shift/row (% of total intensity)

Peaks not found: chem shift/row (% of total intensity)
1.067/65(34%) , 1.067/46(14.5%) , 1.067/84(14.5%) , 2.759/56(14.2%) , 2.759/74(14.2%) , 2.759/93(4.3%) , 2.759/37(4.3%)

Malonyl coenzyme A (library entry number =145)
Hit ratio(% of total spectral intensity for metabolite): 46.46% (6 of 25 peaks were found)
Peaks found: chem shift/row (% of total intensity)
3.552/65(22.9%) , 8.278/65(16.7%) , 3.998/65(3.1%) , 3.676/65(1.8%) , 2.438/65(1.4%) , 2.68/65(0.6%)
Peaks not found: chem shift/row (% of total intensity)
3.129/65(12.7%) , 8.551/65(10%) , 0.724/65(7.2%) , 0.862/65(5.3%) , 6.178/65(4.6%) , 6.164/65(4.2%) , 3.031/65(1.9%) , 3.031/82(1%) , 3.031/48(1%) , 0.737/65(0.9%) , 2.353/65(0.8%) , 3.353/57(0.7%) , 3.353/73(0.7%) , 2.622/65(0.7%) , 2.438/48(0.5%) , 2.438/82(0.5%) , 0.846/65(0.4%) , 3.353/89(0.3%) , 3.353/41(0.3%)

Acetoacetate (library entry number =146)
Hit ratio(% of total spectral intensity for metabolite): 40.55% (1 of 2 peaks were found)
Peaks found: chem shift/row (% of total intensity)
3.448/65(40.5%)
Peaks not found: chem shift/row (% of total intensity)
2.283/65(59.5%)

N-Acetyllysine (library entry number =147)
Hit ratio(% of total spectral intensity for metabolite): 0% (0 of 8 peaks were found)
Peaks found: chem shift/row (% of total intensity)

Peaks not found: chem shift/row (% of total intensity)
1.986/65(80.5%) , 3.738/49(4.4%) , 3.738/81(4.4%) , 3.738/65(3%) , 3.19/72(2.4%) , 3.19/58(2.4%) , 3.19/40(1.4%) , 3.19/90(1.4%)

Formic acid (library entry number =148)
Hit ratio(% of total spectral intensity for metabolite): 90% (1 of 1 peaks were found)
Peaks found: chem shift/row (% of total intensity)
8.46/65(100%)
Peaks not found: chem shift/row (% of total intensity)


Fumaric acid (library entry number =149)
Hit ratio(% of total spectral intensity for metabolite): 90% (1 of 1 peaks were found)
Peaks found: chem shift/row (% of total intensity)
6.526/65(100%)
Peaks not found: chem shift/row (% of total intensity)


Cysteamine (library entry number =150)
Hit ratio(% of total spectral intensity for metabolite): 56.88% (2 of 6 peaks were found)
Peaks found: chem shift/row (% of total intensity)
3.396/65(32.3%) , 3.041/65(24.6%)
Peaks not found: chem shift/row (% of total intensity)
3.396/48(12.2%) , 3.396/82(12.2%) , 3.041/48(9.3%) , 3.041/82(9.3%)

Isobutyric acid (library entry number =151)
Hit ratio(% of total spectral intensity for metabolite): 3.11% (1 of 7 peaks were found)
Peaks found: chem shift/row (% of total intensity)
2.384/65(3.1%)
Peaks not found: chem shift/row (% of total intensity)
1.064/56(45.6%) , 1.064/74(45.6%) , 2.384/47(2.1%) , 2.384/83(2.1%) , 2.384/29(0.7%) , 2.384/101(0.7%)

Succinic acid (library entry number =152)
Hit ratio(% of total spectral intensity for metabolite): 90% (1 of 1 peaks were found)
Peaks found: chem shift/row (% of total intensity)
2.409/65(100%)
Peaks not found: chem shift/row (% of total intensity)


Tartaric acid (library entry number =153)
Hit ratio(% of total spectral intensity for metabolite): 90% (1 of 1 peaks were found)
Peaks found: chem shift/row (% of total intensity)
4.331/65(100%)
Peaks not found: chem shift/row (% of total intensity)


Propionic acid (library entry number =154)
Hit ratio(% of total spectral intensity for metabolite): 91.37% (5 of 7 peaks were found)
Peaks found: chem shift/row (% of total intensity)
1.06/65(33.9%) , 1.06/45(14.4%) , 1.06/85(14.4%) , 2.186/55(14.3%) , 2.186/75(14.3%)
Peaks not found: chem shift/row (% of total intensity)
2.186/94(4.3%) , 2.186/36(4.3%)

Quinic acid (library entry number =155)
Hit ratio(% of total spectral intensity for metabolite): 13.46% (6 of 38 peaks were found)
Peaks found: chem shift/row (% of total intensity)
1.88/67.5(4.1%) , 1.88/62.5(4.1%) , 2.065/81(2.5%) , 2.065/45(2.4%) , 1.924/64(0.2%) , 1.924/66(0.2%)
Peaks not found: chem shift/row (% of total intensity)
4.028/71(5.7%) , 4.028/59(5.7%) , 1.88/34(4%) , 1.88/96(4%) , 4.028/84.5(3.8%) , 4.028/45(3.8%) , 4.028/33(3.4%) , 4.028/96.5(3.4%) , 4.153/70(3.2%) , 4.153/60(3.2%) , 3.559/73(3.1%) , 3.559/57(3.1%) , 2.057/50(2.8%) , 2.057/80(2.8%) , 3.559/48.5(2.6%) , 3.559/81.5(2.6%) , 2.065/49(2.5%) , 2.065/85(2.4%) , 2.065/72(2.1%) , 2.065/57.5(2.1%) , 2.065/92.5(2%) , 2.065/37.5(2%) , 1.966/54(1.8%) , 1.966/76(1.8%) , 1.966/46(1.7%) , 1.966/84(1.7%) , 2.057/41.5(1.7%) , 2.057/88.5(1.7%) , 4.153/51(1.5%) , 4.153/78(1.5%) , 1.966/37.5(1.4%) , 1.966/92(1.4%)

Shikimic acid (library entry number =156)
Hit ratio(% of total spectral intensity for metabolite): 9.56% (4 of 27 peaks were found)
Peaks found: chem shift/row (% of total intensity)
3.722/54(4.4%) , 3.722/76(4.4%) , 3.368/64(0.4%) , 1.924/64(0.3%)
Peaks not found: chem shift/row (% of total intensity)
6.449/65(9.5%) , 6.437/65(9.1%) , 3.992/72(7.1%) , 3.992/58(7.1%) , 3.992/51(4.8%) , 3.992/79(4.8%) , 3.708/76(4.4%) , 3.708/54(4.4%) , 3.992/36.5(3.9%) , 3.992/93.5(3.9%) , 2.768/49(3.1%) , 2.768/81(3.1%) , 2.768/35(2.7%) , 2.768/95(2.7%) , 2.197/100.5(2.7%) , 2.197/29.5(2.7%) , 2.197/75(2.7%) , 2.197/55(2.7%) , 2.197/80.5(2.3%) , 2.197/49.5(2.3%) , 2.197/95.5(2.3%) , 2.197/34.5(2.3%) , 3.708/65(0.1%)

3-Phosphoglyceric acid (library entry number =157)
Hit ratio(% of total spectral intensity for metabolite): 0% (0 of 4 peaks were found)
Peaks found: chem shift/row (% of total intensity)

Peaks not found: chem shift/row (% of total intensity)
4.2/60(26.1%) , 4.2/69.5(26.1%) , 4.2/77(23.9%) , 4.2/53(23.9%)

Xylitol (library entry number =158)
Hit ratio(% of total spectral intensity for metabolite): 13.1% (4 of 23 peaks were found)
Peaks found: chem shift/row (% of total intensity)
3.655/65(9.6%) , 3.714/65(1.2%) , 3.71/17(1.1%) , 3.71/112(1.1%)
Peaks not found: chem shift/row (% of total intensity)
3.655/59(8.7%) , 3.655/71(8.7%) , 3.73/44(8.3%) , 3.73/85.5(8.3%) , 3.73/74(7.2%) , 3.73/56(7.2%) , 3.655/41(7.1%) , 3.655/89(7.1%) , 3.816/56(6.2%) , 3.816/74(6.2%) , 3.816/65(3.7%) , 3.816/44.5(3%) , 3.816/85(3%) , 3.694/121.5(0.6%) , 3.694/8(0.6%) , 3.694/38(0.3%) , 3.694/91(0.3%) , 3.694/23(0.2%) , 3.694/106.5(0.2%)

Oxaloacetic acid (library entry number =159)
Hit ratio(% of total spectral intensity for metabolite): 90% (1 of 1 peaks were found)
Peaks found: chem shift/row (% of total intensity)
2.372/65(100%)
Peaks not found: chem shift/row (% of total intensity)


Cytidine 5-diphosphate (library entry number =160)
Hit ratio(% of total spectral intensity for metabolite): 48.2% (2 of 12 peaks were found)
Peaks found: chem shift/row (% of total intensity)
7.993/55(24.1%) , 7.993/75(24.1%)
Peaks not found: chem shift/row (% of total intensity)
6.136/55(19%) , 6.136/75(19%) , 5.985/64(2.4%) , 5.985/66(2.4%) , 5.983/65.5(2.1%) , 5.983/64.5(2.1%) , 5.98/64(1.9%) , 5.98/66(1.9%) , 4.332/60.5(0.5%) , 4.332/69.5(0.5%)

Glycerol (library entry number =161)
Hit ratio(% of total spectral intensity for metabolite): 6.54% (3 of 33 peaks were found)
Peaks found: chem shift/row (% of total intensity)
3.787/65(3.5%) , 3.573/57(1.5%) , 3.573/73(1.5%)
Peaks not found: chem shift/row (% of total intensity)
3.567/58(10.1%) , 3.567/72(10.1%) , 3.66/86(9.9%) , 3.66/44(9.9%) , 3.567/88(9.1%) , 3.567/42(9.1%) , 3.66/56(8.6%) , 3.66/74(8.6%) , 3.787/53(1.5%) , 3.787/77(1.5%) , 3.787/49(1.5%) , 3.787/81(1.5%) , 3.554/57(1%) , 3.554/73(1%) , 3.613/14(0.9%) , 3.613/116(0.9%) , 3.787/58(0.8%) , 3.787/72(0.8%) , 3.787/92(0.7%) , 3.787/37(0.7%) , 3.628/12(0.6%) , 3.628/118(0.6%) , 3.573/87(0.6%) , 3.573/43(0.6%) , 3.66/50(0.6%) , 3.66/80(0.6%) , 3.613/103(0.6%) , 3.613/26.5(0.6%) , 3.554/87.5(0.3%) , 3.554/42(0.3%)

Nicotinamide adenine dinucleotide hydrate (NAD) (library entry number =162)
Hit ratio(% of total spectral intensity for metabolite): 20.59% (1 of 23 peaks were found)
Peaks found: chem shift/row (% of total intensity)
8.43/65(20.6%)
Peaks not found: chem shift/row (% of total intensity)
8.175/65(29.3%) , 6.035/65(9.1%) , 6.047/65(7.4%) , 6.074/65(3.5%) , 6.066/65(3.4%) , 8.844/78(2.4%) , 8.844/52(2.4%) , 8.844/58(2.2%) , 8.844/72(2.2%) , 9.151/57(1.8%) , 9.151/73(1.8%) , 8.204/64.5(1.8%) , 8.204/83(1.4%) , 8.204/47(1.4%) , 9.342/62(1.4%) , 9.342/68(1.4%) , 9.151/76(1.4%) , 9.151/54(1.4%) , 9.342/60(1.2%) , 9.342/70(1.2%) , 8.505/65(0.6%) , 8.268/65(0.5%)

Guanosine 5-triphosphate (library entry number =163)
Hit ratio(% of total spectral intensity for metabolite): 11.29% (1 of 4 peaks were found)
Peaks found: chem shift/row (% of total intensity)
8.146/65(11.3%)
Peaks not found: chem shift/row (% of total intensity)
5.944/65(41.3%) , 5.93/65(40.3%) , 8.135/65(7.1%)

Inosine-5'-monophosphate (library entry number =164)
Hit ratio(% of total spectral intensity for metabolite): 43.47% (2 of 4 peaks were found)
Peaks found: chem shift/row (% of total intensity)
8.538/65(29.7%) , 6.146/65(13.8%)
Peaks not found: chem shift/row (% of total intensity)
8.234/65(43.5%) , 6.154/65(13.1%)

Uridine 5-diphosphoglucose (library entry number =165)
Hit ratio(% of total spectral intensity for metabolite): 73.6% (13 of 35 peaks were found)
Peaks found: chem shift/row (% of total intensity)
7.953/75(17.7%) , 7.953/55(17.7%) , 5.991/75(13.3%) , 5.991/55(13.3%) , 3.787/65(3.8%) , 3.481/65(2.6%) , 3.791/55(1%) , 3.791/75(1%) , 3.546/48(0.7%) , 3.546/82(0.7%) , 3.546/48(0.7%) , 3.546/56(0.6%) , 3.546/73(0.6%)
Peaks not found: chem shift/row (% of total intensity)
3.787/41(3%) , 3.787/89(3%) , 3.481/89(2.1%) , 3.481/40.5(2.1%) , 5.995/65(1.9%) , 3.87/46(1.2%) , 3.87/83(1.2%) , 5.6/60.5(1.2%) , 5.6/69.5(1.2%) , 5.614/60.5(1.2%) , 5.614/69.5(1.2%) , 5.995/55(1%) , 5.995/75(1%) , 5.991/64.5(0.7%) , 3.552/56.5(0.7%) , 3.552/73.5(0.7%) , 3.552/48(0.7%) , 3.552/81.5(0.7%) , 3.791/42.5(0.3%) , 3.791/87.5(0.3%) , 3.87/51.5(0.3%) , 3.87/78.5(0.3%)

Homocysteine (library entry number =166)
Hit ratio(% of total spectral intensity for metabolite): 31.36% (23 of 102 peaks were found)
Peaks found: chem shift/row (% of total intensity)
2.693/65(4.3%) , 2.647/65(3.6%) , 2.647/65(3.6%) , 2.133/56(2.8%) , 2.133/74(2.8%) , 2.68/65(1.9%) , 2.647/65(1.8%) , 2.659/65(1.1%) , 2.708/65(0.9%) , 2.164/57(0.8%) , 2.164/73(0.8%) , 2.647/47.5(0.8%) , 2.647/82.5(0.8%) , 2.133/19(0.7%) , 2.133/110.5(0.7%) , 2.175/65(0.7%) , 2.17/36(0.6%) , 2.17/94(0.6%) , 2.152/64(0.5%) , 2.647/85(0.4%) , 2.647/45(0.4%) , 2.17/56(0.3%) , 2.17/73.5(0.3%)
Peaks not found: chem shift/row (% of total intensity)
3.885/49(6.4%) , 3.885/81(6.4%) , 3.885/65(4.5%) , 2.671/57(3.2%) , 2.671/73(3.2%) , 2.671/34.5(3.1%) , 2.671/95.5(3.1%) , 2.189/73(1.3%) , 2.189/57(1.3%) , 2.693/101(1.3%) , 2.693/28.5(1.3%) , 2.647/28.5(1.3%) , 2.647/101.5(1.3%) , 2.647/28.5(1.1%) , 2.647/101.5(1.1%) , 2.693/84.5(1%) , 2.693/45.5(1%) , 2.189/95(1%) , 2.189/35(1%) , 2.189/20(0.8%) , 2.189/110(0.8%) , 2.141/55(0.8%) , 2.141/75(0.8%) , 2.647/101(0.8%) , 2.647/28.5(0.8%) , 2.133/37.5(0.7%) , 2.133/92(0.7%) , 2.205/55(0.7%) , 2.205/75(0.7%) , 2.141/37(0.6%) , 2.141/93(0.6%) , 2.113/55.5(0.6%) , 2.113/74.5(0.6%) , 2.205/39(0.5%) , 2.205/38(0.5%) , 2.205/90.5(0.5%) , 2.164/34.5(0.5%) , 2.164/95.5(0.5%) , 2.671/111.5(0.5%) , 2.671/17.5(0.5%) , 2.635/64(0.5%) , 2.635/66(0.5%) , 2.164/113.5(0.5%) , 2.164/17(0.5%) , 2.647/48(0.4%) , 2.647/82(0.4%) , 2.198/65(0.4%) , 2.151/86(0.4%) , 2.151/43.5(0.4%) , 2.659/49.5(0.4%) , 2.659/80.5(0.4%) , 2.151/64(0.3%) , 2.145/55.5(0.3%) , 2.145/74.5(0.3%) , 2.151/26.5(0.3%) , 2.151/103.5(0.3%) , 2.145/93.5(0.3%) , 2.145/36(0.3%) , 2.152/26.5(0.3%) , 2.152/102(0.3%) , 2.152/103.5(0.3%) , 0.883/57(0.3%) , 0.883/72.5(0.3%) , 2.152/85.5(0.2%) , 2.152/44.5(0.2%) , 2.167/26.5(0.2%) , 2.167/103.5(0.2%) , 2.659/33.5(0.2%) , 2.659/96.5(0.2%) , 2.167/25(0.2%) , 2.104/65(0.2%) , 2.113/37(0.2%) , 2.113/91(0.2%) , 2.198/48(0.1%) , 2.198/81.5(0.1%) , 2.167/60(0.1%) , 2.167/42.5(0.1%) , 2.167/87(0.1%) , 2.635/45.5(0.1%)

Phosphoethanolamine (library entry number =167)
Hit ratio(% of total spectral intensity for metabolite): 42.82% (5 of 10 peaks were found)
Peaks found: chem shift/row (% of total intensity)
3.98/78(8.9%) , 3.98/52(8.9%) , 3.991/52(8.5%) , 3.991/78(8.5%) , 3.98/64.5(7.9%)
Peaks not found: chem shift/row (% of total intensity)
3.227/76.5(14.8%) , 3.227/53.5(14.8%) , 3.227/60(10%) , 3.227/70(10%) , 3.991/64.5(7.7%)

Spermidine (library entry number =168)
Hit ratio(% of total spectral intensity for metabolite): 16.8% (2 of 14 peaks were found)
Peaks found: chem shift/row (% of total intensity)
3.064/65(10.5%) , 2.125/65(6.3%)
Peaks not found: chem shift/row (% of total intensity)
3.116/85(13.5%) , 3.116/45(13.5%) , 3.141/85(11.8%) , 3.141/45(11.8%) , 3.064/83.5(7.9%) , 3.064/46.5(7.9%) , 3.116/65(6.9%) , 3.141/65(3%) , 3.091/45(2.9%) , 3.091/84.5(2.9%) , 2.125/25(0.5%) , 2.125/104.5(0.5%)

Guanosine 5-diphosphate (library entry number =169)
Hit ratio(% of total spectral intensity for metabolite): 0% (0 of 3 peaks were found)
Peaks found: chem shift/row (% of total intensity)

Peaks not found: chem shift/row (% of total intensity)
5.933/65(43%) , 5.945/65(36.7%) , 8.136/65(20.3%)

Porphobilinogen (library entry number =170)
Hit ratio(% of total spectral intensity for metabolite): 60.32% (2 of 8 peaks were found)
Peaks found: chem shift/row (% of total intensity)
3.413/65(40.6%) , 4.169/65(19.7%)
Peaks not found: chem shift/row (% of total intensity)
2.401/45.5(10.2%) , 2.401/84.5(10.2%) , 2.401/64.5(6.4%) , 2.66/85(5.2%) , 2.66/45(5.2%) , 2.66/65(2.5%)

Uridine-5-diphospho-N-acetylglucosamine (library entry number =171)
Hit ratio(% of total spectral intensity for metabolite): 92.87% (7 of 13 peaks were found)
Peaks found: chem shift/row (% of total intensity)
2.085/65(51.5%) , 7.953/55(11%) , 7.953/75(11%) , 5.976/55(8%) , 5.976/75(8%) , 3.558/65(1.7%) , 3.821/65(1.5%)
Peaks not found: chem shift/row (% of total intensity)
5.976/65(1.3%) , 5.989/65(1.2%) , 3.821/41(1.2%) , 3.821/89(1.2%) , 3.558/89.5(1.1%) , 3.558/40.5(1.1%)

Galactose-1-phosphate (library entry number =172)
Hit ratio(% of total spectral intensity for metabolite): 12.87% (2 of 13 peaks were found)
Peaks found: chem shift/row (% of total intensity)
4.004/69(6.4%) , 4.004/61(6.4%)
Peaks not found: chem shift/row (% of total intensity)
3.917/82(13.8%) , 3.917/48(13.8%) , 3.917/56(11.7%) , 3.917/74(11.7%) , 5.493/60(8.7%) , 5.493/70(8.7%) , 5.508/60(8.5%) , 5.508/70(8.5%) , 4.178/51(0.7%) , 4.178/78.5(0.7%) , 4.178/65(0.2%)

Glucosamine-6-phosphate (library entry number =173)
Hit ratio(% of total spectral intensity for metabolite): 59.54% (15 of 29 peaks were found)
Peaks found: chem shift/row (% of total intensity)
3.882/65(8.1%) , 3.655/65(7%) , 3.632/65(6.4%) , 3.597/77(4.5%) , 3.597/53(4.5%) , 2.972/51.5(3.8%) , 2.972/78(3.8%) , 2.972/51.5(3.8%) , 2.972/78(3.8%) , 4.004/61(3.3%) , 4.004/69(3.3%) , 3.632/41(2.8%) , 3.632/88.5(2.8%) , 2.953/51.5(1.7%) , 3.368/65(0.2%)
Peaks not found: chem shift/row (% of total intensity)
3.882/40(5.4%) , 3.882/90(5.4%) , 5.435/60(4.3%) , 5.435/70(4.3%) , 3.655/89.5(3.2%) , 3.655/40.5(3.2%) , 3.282/74(2.9%) , 3.282/56(2.9%) , 3.282/46.5(2.8%) , 3.282/83(2.8%) , 2.953/78(1.7%) , 4.026/70(1.1%) , 4.069/55(0.3%) , 4.069/75(0.3%)

N-Acetylglucosamine (library entry number =174)
Hit ratio(% of total spectral intensity for metabolite): 94.16% (5 of 9 peaks were found)
Peaks found: chem shift/row (% of total intensity)
2.061/65(85.5%) , 3.501/65(2.8%) , 3.777/65(2.4%) , 3.501/89(1.8%) , 3.501/41(1.8%)
Peaks not found: chem shift/row (% of total intensity)
3.777/40(1.9%) , 3.777/90(1.9%) , 3.799/56(1%) , 3.799/74(1%)

N-acetylglucosamine-1-phosphate (library entry number =175)
Hit ratio(% of total spectral intensity for metabolite): 90.79% (6 of 11 peaks were found)
Peaks found: chem shift/row (% of total intensity)
2.074/65(81.8%) , 3.501/65(2.9%) , 3.501/89(1.9%) , 3.501/41(1.9%) , 3.791/56(1.1%) , 3.791/74(1.1%)
Peaks not found: chem shift/row (% of total intensity)
3.806/65(3.3%) , 3.806/40(2%) , 3.806/90(2%) , 3.791/42.5(1%) , 3.791/87.5(1%)

Acetoin (library entry number =176)
Hit ratio(% of total spectral intensity for metabolite): 0% (0 of 3 peaks were found)
Peaks found: chem shift/row (% of total intensity)

Peaks not found: chem shift/row (% of total intensity)
2.229/65(65.3%) , 1.374/65(17.4%) , 1.389/65(17.3%)

2-hydroxybutyric acid (library entry number =177)
Hit ratio(% of total spectral intensity for metabolite): 43.97% (3 of 21 peaks were found)
Peaks found: chem shift/row (% of total intensity)
0.898/65(39.5%) , 4.003/51(2.2%) , 4.003/79(2.2%)
Peaks not found: chem shift/row (% of total intensity)
0.898/46(17.4%) , 0.898/84(17.4%) , 1.655/64.5(2.1%) , 1.655/65.5(2.1%) , 4.003/63(2%) , 4.003/67(2%) , 1.655/83(1.6%) , 1.655/47(1.6%) , 1.745/69(1.3%) , 1.745/61(1.3%) , 1.745/50(1.1%) , 1.745/80(1.1%) , 1.655/101.5(0.9%) , 1.655/28.5(0.9%) , 1.745/31.5(0.8%) , 1.745/98(0.8%) , 1.745/42.5(0.8%) , 1.745/87.5(0.8%)

3-aminoisobutyric acid (library entry number =178)
Hit ratio(% of total spectral intensity for metabolite): 0.97% (2 of 29 peaks were found)
Peaks found: chem shift/row (% of total intensity)
3.064/64.5(0.5%) , 3.138/64(0.5%)
Peaks not found: chem shift/row (% of total intensity)
1.196/56(31.1%) , 1.196/74(31.1%) , 3.039/74(3%) , 3.039/56(3%) , 3.113/70.5(2.9%) , 3.113/59.5(2.9%) , 3.039/88(2.9%) , 3.039/42(2.9%) , 3.113/92(2.7%) , 3.113/38(2.7%) , 2.61/58(1.6%) , 2.61/72(1.6%) , 2.61/91(1.2%) , 2.61/39(1.2%) , 3.02/65(1.1%) , 3.091/65(1.1%) , 2.61/78(1%) , 2.61/52(1%) , 3.074/42.5(0.7%) , 3.074/87.5(0.7%) , 3.076/25(0.5%) , 3.076/104.5(0.5%) , 3.076/43(0.5%) , 3.074/119.5(0.4%) , 3.074/10(0.4%) , 3.074/25.5(0.3%) , 3.074/104.5(0.3%)

Homoserine (library entry number =179)
Hit ratio(% of total spectral intensity for metabolite): 9.42% (11 of 73 peaks were found)
Peaks found: chem shift/row (% of total intensity)
3.777/65(1.9%) , 2.17/37(1.3%) , 2.17/93(1.3%) , 2.17/59(1.3%) , 2.17/71(1.3%) , 3.777/50(0.5%) , 3.777/80(0.5%) , 3.822/67.5(0.3%) , 3.822/62.5(0.3%) , 3.777/76(0.3%) , 3.777/54(0.3%)
Peaks not found: chem shift/row (% of total intensity)
3.862/61.5(8.5%) , 3.862/68.5(8.5%) , 3.862/49(8%) , 3.862/81(8%) , 3.79/59.5(4%) , 3.79/70.5(4%) , 3.79/56(3.4%) , 3.79/74(3.4%) , 3.79/85.5(3%) , 3.79/44.5(3%) , 3.807/65(2.9%) , 2.029/57(2.1%) , 2.029/73(2.1%) , 2.029/37.5(1.8%) , 2.029/92.5(1.8%) , 2.17/55(1.3%) , 2.17/75(1.3%) , 3.807/79.5(1.2%) , 3.807/50.5(1.2%) , 3.79/30(1%) , 3.79/99.5(1%) , 3.801/56(0.9%) , 3.801/74(0.9%) , 2.17/22.5(0.9%) , 2.17/107(0.9%) , 2.029/20.5(0.8%) , 2.029/108.5(0.8%) , 3.779/59.5(0.8%) , 3.779/70.5(0.8%) , 3.801/87.5(0.6%) , 3.801/42.5(0.6%) , 3.801/78(0.6%) , 3.801/52(0.6%) , 2.15/58.5(0.6%) , 2.15/71(0.6%) , 3.79/14.5(0.6%) , 3.79/115(0.6%) , 3.779/74.5(0.6%) , 3.779/55.5(0.6%) , 3.801/63(0.4%) , 3.801/67(0.4%) , 3.818/68(0.4%) , 3.818/61.5(0.4%) , 3.779/89.5(0.4%) , 3.779/40.5(0.4%) , 2.044/55(0.4%) , 2.044/74(0.4%) , 3.807/95(0.3%) , 3.807/34.5(0.3%) , 3.807/73(0.2%) , 3.807/56.5(0.2%) , 3.777/34(0.2%) , 3.777/96(0.2%) , 3.822/45.5(0.2%) , 3.822/84.5(0.2%) , 3.777/41.5(0.2%) , 3.777/90.5(0.2%) , 3.818/84.5(0.1%) , 3.818/45.5(0.1%) , 3.779/96.5(0.1%) , 3.779/33.5(0.1%) , 3.807/86.5(0.1%)

3-aminobutyric acid (library entry number =180)
Hit ratio(% of total spectral intensity for metabolite): 10.99% (6 of 24 peaks were found)
Peaks found: chem shift/row (% of total intensity)
3.624/56(4.1%) , 3.624/74(4.1%) , 2.516/65(0.7%) , 2.479/65(0.7%) , 2.469/65(0.7%) , 2.526/65(0.7%)
Peaks not found: chem shift/row (% of total intensity)
1.325/74(24.9%) , 1.325/56(24.9%) , 2.498/55(8%) , 2.498/75(8%) , 2.499/55(7.8%) , 2.499/75(7.8%) , 3.624/39(2.1%) , 3.624/91(2.1%) , 2.499/29.5(0.4%) , 2.499/100.5(0.4%) , 2.498/29.5(0.4%) , 2.498/100.5(0.4%) , 3.624/107.5(0.3%) , 3.624/22(0.3%) , 2.498/117.5(0.3%) , 2.498/12(0.3%) , 2.499/117.5(0.3%) , 2.499/12(0.3%)

Taurine (library entry number =181)
Hit ratio(% of total spectral intensity for metabolite): 100% (6 of 6 peaks were found)
Peaks found: chem shift/row (% of total intensity)
3.426/65(25.2%) , 3.269/65(19.1%) , 3.426/48(16%) , 3.426/82(16%) , 3.269/48(11.8%) , 3.269/82(11.8%)
Peaks not found: chem shift/row (% of total intensity)


Uridine 5-diphosphate (library entry number =182)
Hit ratio(% of total spectral intensity for metabolite): 93.66% (6 of 10 peaks were found)
Peaks found: chem shift/row (% of total intensity)
7.993/75(20%) , 7.993/55(20%) , 5.976/55(18.7%) , 5.976/75(18.7%) , 5.976/55.5(8.1%) , 5.976/74.5(8.1%)
Peaks not found: chem shift/row (% of total intensity)
5.976/65(2.9%) , 5.976/64.5(2.1%) , 8.114/54.5(0.6%) , 8.114/75(0.6%)

Uridine 5-triphosphate (library entry number =183)
Hit ratio(% of total spectral intensity for metabolite): 46.64% (2 of 8 peaks were found)
Peaks found: chem shift/row (% of total intensity)
5.991/55(23.3%) , 5.991/75(23.3%)
Peaks not found: chem shift/row (% of total intensity)
7.982/55(23.9%) , 7.982/75(23.9%) , 6/64.5(3.2%) , 5.991/64.5(0.8%) , 4.419/58.5(0.8%) , 4.419/71(0.8%)

Uridine-5-diphosphoglucuronic acid (library entry number =184)
Hit ratio(% of total spectral intensity for metabolite): 62.25% (15 of 36 peaks were found)
Peaks found: chem shift/row (% of total intensity)
7.953/55(14.1%) , 7.953/75(14.1%) , 5.991/75(11.4%) , 5.991/55(11.4%) , 3.797/65(3.5%) , 3.593/48(0.9%) , 3.593/82(0.9%) , 3.593/82(0.9%) , 3.593/48(0.9%) , 3.593/57(0.8%) , 3.593/73(0.8%) , 3.593/57(0.8%) , 3.593/73(0.8%) , 3.51/75.5(0.4%) , 3.51/54(0.4%)
Peaks not found: chem shift/row (% of total intensity)
3.521/65(5.1%) , 4.146/78(4.4%) , 4.146/52(4.4%) , 3.797/89(2.9%) , 3.797/41(2.9%) , 3.521/40(2.8%) , 3.521/90(2.8%) , 5.619/69(1.8%) , 5.619/61(1.8%) , 5.634/69(1.8%) , 5.634/61(1.8%) , 6.001/65(0.9%) , 4.379/59.5(0.7%) , 4.379/70.5(0.7%) , 6.001/55(0.6%) , 6.001/75(0.6%) , 3.531/53(0.5%) , 3.531/77(0.5%) , 5.991/63.5(0.2%) , 5.991/66.5(0.2%) , 3.531/65(0.2%)

Nicotinamide mononucleotide (NMN) (library entry number =185)
Hit ratio(% of total spectral intensity for metabolite): 0.86% (2 of 40 peaks were found)
Peaks found: chem shift/row (% of total intensity)
4.031/49.5(0.4%) , 4.031/80.5(0.4%)
Peaks not found: chem shift/row (% of total intensity)
9.006/78(7.9%) , 9.006/52(7.9%) , 9.006/57(7.7%) , 9.006/73(7.7%) , 8.323/66(5.1%) , 8.323/64(5.1%) , 6.196/65(4.7%) , 9.347/57(4.6%) , 9.347/73(4.6%) , 6.208/65(4.2%) , 8.323/47(3.9%) , 8.323/83(3.9%) , 9.347/76(3.4%) , 9.347/54(3.4%) , 9.347/60(3.3%) , 9.347/70(3.3%) , 9.588/64(3%) , 9.588/66(3%) , 9.588/60(2.2%) , 9.588/70(2.2%) , 8.259/54(0.6%) , 8.259/75(0.6%) , 7.605/48(0.5%) , 7.605/81.5(0.5%) , 4.211/49.5(0.5%) , 4.211/80(0.5%) , 4.215/49(0.5%) , 4.215/80.5(0.5%) , 7.605/61(0.5%) , 7.605/68(0.5%) , 8.259/58(0.4%) , 8.259/72(0.4%) , 4.223/50(0.4%) , 4.223/80(0.4%) , 4.047/49(0.4%) , 4.047/80.5(0.4%) , 4.042/49.5(0.4%) , 4.042/80.5(0.4%)

Glycerophosphorylcholine (library entry number =186)
Hit ratio(% of total spectral intensity for metabolite): 90% (1 of 1 peaks were found)
Peaks found: chem shift/row (% of total intensity)
3.233/65(100%)
Peaks not found: chem shift/row (% of total intensity)


Carnosine (beta-alanyl_L-histidine) (library entry number =187)
Hit ratio(% of total spectral intensity for metabolite): 47.57% (15 of 55 peaks were found)
Peaks found: chem shift/row (% of total intensity)
3.233/65(15.2%) , 8.278/65(11.7%) , 3.225/65(7.8%) , 3.062/45.5(1.9%) , 3.062/84.5(1.9%) , 3.062/45.5(1.9%) , 3.062/84.5(1.9%) , 3.255/65(1.3%) , 3.368/65(0.8%) , 2.669/86(0.7%) , 2.669/85(0.5%) , 2.669/44.5(0.5%) , 2.686/54(0.5%) , 2.686/76(0.5%) , 2.647/86(0.4%)
Peaks not found: chem shift/row (% of total intensity)
3.233/48(7.1%) , 3.233/82(7.1%) , 3.225/47(4.1%) , 3.225/83(4.1%) , 2.689/56(3.1%) , 2.689/74(3.1%) , 7.112/65(2.7%) , 7.112/62(2.2%) , 7.112/68(2.2%) , 2.689/38.5(1.8%) , 2.689/91.5(1.8%) , 2.708/44(0.8%) , 2.708/85.5(0.8%) , 2.669/43(0.7%) , 2.689/115.5(0.7%) , 2.689/14(0.7%) , 3.233/29.5(0.6%) , 3.233/100.5(0.6%) , 2.708/62(0.5%) , 2.708/68(0.5%) , 2.718/44.5(0.5%) , 2.718/85.5(0.5%) , 2.718/62(0.5%) , 2.718/68(0.5%) , 2.655/43(0.5%) , 2.686/45.5(0.4%) , 2.686/84.5(0.4%) , 2.669/61.5(0.4%) , 2.669/68.5(0.4%) , 2.647/43(0.4%) , 2.689/31.5(0.3%) , 2.689/97.5(0.3%) , 2.647/61(0.3%) , 2.647/69(0.3%) , 2.669/60.5(0.3%) , 2.669/69.5(0.3%) , 3.233/12.5(0.2%) , 3.233/117(0.2%) , 2.655/61.5(0.2%) , 2.655/68.5(0.2%)

Sucrose-6-phosphate (library entry number =188)
Hit ratio(% of total spectral intensity for metabolite): 38.82% (4 of 24 peaks were found)
Peaks found: chem shift/row (% of total intensity)
3.759/65(29.5%) , 3.396/65(5.8%) , 3.791/55(1.8%) , 3.791/75(1.8%)
Peaks not found: chem shift/row (% of total intensity)
3.808/65(7.9%) , 3.808/89(6.4%) , 3.808/41(6.4%) , 3.396/40(4%) , 3.396/90(4%) , 5.42/60(4%) , 5.42/70(4%) , 3.558/82(3.3%) , 3.558/48(3.3%) , 3.558/73.5(3.1%) , 3.558/56.5(3.1%) , 3.881/52(1.8%) , 3.881/78(1.8%) , 3.791/42(1.7%) , 3.791/88(1.7%) , 3.881/46(1.5%) , 3.881/84(1.5%) , 3.558/52(0.8%) , 3.558/78(0.8%) , 3.791/65(0.3%)

Uridine-5-diphosphogalactose (library entry number =189)
Hit ratio(% of total spectral intensity for metabolite): 71.55% (13 of 53 peaks were found)
Peaks found: chem shift/row (% of total intensity)
7.953/55(18.6%) , 7.953/75(18.6%) , 5.991/55(15.3%) , 5.991/75(15.3%) , 3.736/57(0.7%) , 3.736/72.5(0.7%) , 3.736/56.5(0.5%) , 3.736/73.5(0.5%) , 3.736/72(0.5%) , 3.786/46(0.2%) , 3.786/83.5(0.2%) , 3.728/65(0.2%) , 3.736/43.5(0.2%)
Peaks not found: chem shift/row (% of total intensity)
3.752/65(1.7%) , 3.924/82(1.7%) , 3.924/48(1.7%) , 5.652/70(1.6%) , 5.652/60(1.6%) , 3.924/56(1.5%) , 3.924/74(1.5%) , 5.637/60.5(1.5%) , 5.637/69.5(1.5%) , 4.041/65(1.2%) , 4.381/60.5(0.8%) , 4.381/69.5(0.8%) , 5.991/64.5(0.6%) , 3.752/81(0.6%) , 3.752/48.5(0.6%) , 3.815/83(0.6%) , 3.815/47(0.6%) , 4.381/65(0.5%) , 3.822/82.5(0.5%) , 3.822/47(0.5%) , 3.815/73(0.5%) , 3.815/56.5(0.5%) , 3.822/56.5(0.5%) , 3.822/73(0.5%) , 3.768/59(0.4%) , 3.768/71(0.4%) , 3.736/85.5(0.3%) , 3.736/44.5(0.3%) , 3.76/55(0.3%) , 3.76/75(0.3%) , 3.752/35(0.3%) , 3.752/94.5(0.3%) , 3.768/40(0.2%) , 3.768/89.5(0.2%) , 3.76/83(0.2%) , 3.778/51.5(0.2%) , 3.778/78.5(0.2%) , 3.76/65(0.2%) , 3.76/44.5(0.2%) , 3.736/85(0.2%)

N-Acetylaspartylglutamate (NAAG) (library entry number =190)
Hit ratio(% of total spectral intensity for metabolite): 71.96% (2 of 13 peaks were found)
Peaks found: chem shift/row (% of total intensity)
2.061/65(68.2%) , 1.924/65(3.8%)
Peaks not found: chem shift/row (% of total intensity)
2.207/65(3.7%) , 2.524/45(2.9%) , 2.524/85(2.9%) , 2.544/85(2.8%) , 2.544/45(2.8%) , 2.742/85(2.3%) , 2.742/44.5(2.3%) , 2.752/85.5(2.2%) , 2.752/44(2.2%) , 2.207/86(2%) , 2.207/44(2%)

Uridine 5-monophosphate (library entry number =191)
Hit ratio(% of total spectral intensity for metabolite): 40.24% (2 of 8 peaks were found)
Peaks found: chem shift/row (% of total intensity)
5.991/75(20.1%) , 5.991/55(20.1%)
Peaks not found: chem shift/row (% of total intensity)
8.107/55(26.4%) , 8.107/75(26.4%) , 6.006/65(3.2%) , 5.991/64.5(2.6%) , 6.006/55(0.6%) , 6.006/75(0.6%)

Cytidine 5-triphosphate (library entry number =192)
Hit ratio(% of total spectral intensity for metabolite): 2.54% (2 of 26 peaks were found)
Peaks found: chem shift/row (% of total intensity)
7.993/55.5(1.3%) , 7.993/74.5(1.3%)
Peaks not found: chem shift/row (% of total intensity)
7.984/55(20.6%) , 7.984/75(20.6%) , 6.15/75(15.5%) , 6.15/55(15.5%) , 6.007/59(2.3%) , 6.007/71(2.3%) , 4.275/65(2%) , 6.011/64(1.8%) , 6.011/66(1.8%) , 6.002/66(1.8%) , 6.002/64(1.8%) , 4.28/64.5(1.5%) , 6.011/70(1.1%) , 6.011/60(1.1%) , 6.002/60(1.1%) , 6.002/70(1.1%) , 6.135/55.5(1%) , 6.135/74.5(1%) , 6.135/55(1%) , 6.135/74.5(1%) , 4.351/58.5(0.6%) , 4.351/71.5(0.6%) , 4.341/59(0.2%) , 4.341/70.5(0.2%)

N-Acetylneuraminic acid (library entry number =193)
Hit ratio(% of total spectral intensity for metabolite): 77.5% (12 of 27 peaks were found)
Peaks found: chem shift/row (% of total intensity)
2.061/65(59.8%) , 3.624/58(2%) , 3.624/72(2%) , 3.85/53(1.9%) , 3.85/77(1.9%) , 3.624/42(1.8%) , 3.624/88(1.8%) , 3.991/51.5(1.8%) , 3.991/78.5(1.8%) , 3.767/65(1.4%) , 3.767/49(0.7%) , 3.767/81(0.7%)
Peaks not found: chem shift/row (% of total intensity)
2.046/65(5.9%) , 1.83/65(1.7%) , 2.238/65(1.7%) , 3.85/46(1.5%) , 3.85/84(1.5%) , 2.222/55(1.3%) , 2.222/75(1.3%) , 1.83/96(1.1%) , 1.83/34(1.1%) , 2.222/88(1%) , 2.222/42(1%) , 3.767/58.5(0.9%) , 3.767/71.5(0.9%) , 3.767/88(0.7%) , 3.767/42(0.7%)

Riboflavin 5-adenosine diphosphate (Flavin adenine dinucleotide) (library entry number =194)
Hit ratio(% of total spectral intensity for metabolite): 22.16% (7 of 13 peaks were found)
Peaks found: chem shift/row (% of total intensity)
2.409/65(4.9%) , 2.409/65(3.8%) , 2.372/65(3.2%) , 2.372/65(3%) , 2.372/65(2.7%) , 2.342/65(2.5%) , 2.384/65(2.1%)
Peaks not found: chem shift/row (% of total intensity)
7.869/65(42.2%) , 8.309/65(12.4%) , 5.838/65(7.1%) , 5.849/65(6.3%) , 2.398/65(5.5%) , 2.33/65(4.4%)

Hydroxyglutaric acid (library entry number =195)
Hit ratio(% of total spectral intensity for metabolite): 1.52% (1 of 84 peaks were found)
Peaks found: chem shift/row (% of total intensity)
1.998/65(1.5%)
Peaks not found: chem shift/row (% of total intensity)
2.236/65(5.7%) , 4.029/69(3.5%) , 4.029/61(3.5%) , 2.294/65(3.3%) , 4.029/80(3.2%) , 4.029/50(3.2%) , 2.236/90(2.6%) , 2.236/40(2.6%) , 2.236/26(2.1%) , 2.236/104(2.1%) , 2.294/40.5(1.9%) , 2.294/89(1.9%) , 2.301/65(1.8%) , 2.261/46(1.8%) , 2.261/83(1.8%) , 2.271/82.5(1.7%) , 2.271/47.5(1.7%) , 2.266/27(1.7%) , 2.266/103(1.7%) , 1.84/77.5(1.5%) , 1.84/52(1.5%) , 2.294/105(1.5%) , 2.294/24(1.5%) , 2.294/78.5(1.4%) , 2.294/50.5(1.4%) , 1.998/46.5(1.3%) , 1.998/83.5(1.3%) , 2.266/62(1.2%) , 2.266/67.5(1.2%) , 2.236/51.5(1.2%) , 2.236/77.5(1.2%) , 2.222/44.5(1.2%) , 2.222/85(1.2%) , 1.998/30.5(1.1%) , 1.998/98.5(1.1%) , 1.998/109(1%) , 1.998/21(1%) , 1.84/112.5(1%) , 1.84/17(1%) , 2.31/44.5(1%) , 2.31/85.5(1%) , 1.998/56.5(1%) , 1.998/73.5(1%) , 2.28/85(1%) , 2.28/45(1%) , 2.279/85(1%) , 2.279/45(1%) , 1.84/36.5(1%) , 1.84/94(1%) , 1.84/58(1%) , 1.84/71.5(1%) , 2.253/85(0.9%) , 2.253/44.5(0.9%) , 2.253/85(0.8%) , 2.253/44.5(0.8%) , 2.31/67(0.7%) , 2.31/63.5(0.7%) , 2.31/64.5(0.7%) , 1.84/65(0.6%) , 2.222/60.5(0.6%) , 2.222/69(0.6%) , 2.266/46.5(0.6%) , 2.266/83(0.6%) , 1.84/86.5(0.5%) , 1.84/43(0.5%) , 2.253/65(0.5%) , 2.261/62(0.4%) , 2.261/67.5(0.4%) , 2.261/7.5(0.4%) , 2.261/122(0.4%) , 2.253/65(0.4%) , 2.271/103(0.3%) , 2.271/26.5(0.3%) , 2.261/27(0.3%) , 2.261/102(0.3%) , 2.271/120.5(0.2%) , 2.271/9(0.2%) , 2.301/41.5(0.2%) , 2.301/89.5(0.2%) , 2.271/61.5(0.1%) , 2.271/67.5(0.1%) , 2.301/51.5(0.1%) , 2.301/78(0.1%)

Valeric acid (library entry number =196)
Hit ratio(% of total spectral intensity for metabolite): 49.54% (4 of 18 peaks were found)
Peaks found: chem shift/row (% of total intensity)
0.898/65(27.5%) , 2.189/65(9.1%) , 2.189/46(6.4%) , 2.189/84(6.4%)
Peaks not found: chem shift/row (% of total intensity)
0.898/46(12.5%) , 0.898/84(12.5%) , 1.53/64(4.1%) , 1.53/66(4.1%) , 1.305/74(2.4%) , 1.305/56(2.4%) , 1.53/84(2.3%) , 1.53/46(2.3%) , 1.305/94(1.9%) , 1.305/36(1.9%) , 1.53/27(1.4%) , 1.53/103(1.4%) , 1.305/113(0.6%) , 1.305/17(0.6%)

Isovaleric acid (library entry number =197)
Hit ratio(% of total spectral intensity for metabolite): 18.94% (2 of 7 peaks were found)
Peaks found: chem shift/row (% of total intensity)
2.059/55.5(9.5%) , 2.059/74.5(9.5%)
Peaks not found: chem shift/row (% of total intensity)
0.914/73(39.5%) , 0.914/57(39.5%) , 1.956/65(0.9%) , 1.956/47(0.6%) , 1.956/83(0.6%)

Methyl isobutyric acid (library entry number =198)
Hit ratio(% of total spectral intensity for metabolite): 67.86% (2 of 8 peaks were found)
Peaks found: chem shift/row (% of total intensity)
1.147/56(33.9%) , 1.147/74(33.9%)
Peaks not found: chem shift/row (% of total intensity)
3.702/65(27.6%) , 2.641/65(1.5%) , 2.641/47(1.1%) , 2.641/83(1.1%) , 2.641/101(0.4%) , 2.641/29(0.4%)

2-methylbutyric acid (library entry number =199)
Hit ratio(% of total spectral intensity for metabolite): 0% (0 of 22 peaks were found)
Peaks found: chem shift/row (% of total intensity)

Peaks not found: chem shift/row (% of total intensity)
1.052/56(23.5%) , 1.052/74(23.5%) , 0.86/65(18.7%) , 0.86/46(8.3%) , 0.86/84(8.3%) , 1.388/65(1.8%) , 1.496/82(1.5%) , 1.496/48(1.5%) , 1.388/82.5(1.3%) , 1.388/47.5(1.3%) , 1.496/67(1.2%) , 1.496/63(1.2%) , 1.496/102(0.9%) , 1.496/28(0.9%) , 2.21/76(0.8%) , 2.21/54(0.8%) , 2.21/72(0.8%) , 2.21/58(0.8%) , 1.388/100(0.8%) , 1.388/30(0.8%) , 2.21/92(0.6%) , 2.21/38(0.6%)

Taurocholic acid (library entry number =200)
Hit ratio(% of total spectral intensity for metabolite): 3.82% (2 of 9 peaks were found)
Peaks found: chem shift/row (% of total intensity)
3.573/57(1.9%) , 3.573/73(1.9%)
Peaks not found: chem shift/row (% of total intensity)
0.924/65(37%) , 0.724/65(32.7%) , 3.085/64.5(14.9%) , 3.085/47(5.3%) , 3.085/83(5.3%) , 3.573/40(0.5%) , 3.573/90(0.5%)

Trehalose-6-phosphate (library entry number =201)
Hit ratio(% of total spectral intensity for metabolite): 28.41% (11 of 49 peaks were found)
Peaks found: chem shift/row (% of total intensity)
3.86/65(6.8%) , 3.464/65(5.4%) , 3.608/65(3.9%) , 3.778/56.5(2.2%) , 3.778/73.5(2.2%) , 3.703/79(1.8%) , 3.703/51(1.8%) , 3.703/78(1.8%) , 3.448/65(1.2%) , 3.501/65(1%) , 3.684/76.5(0.4%)
Peaks not found: chem shift/row (% of total intensity)
3.867/65(5.9%) , 3.86/40.5(5.1%) , 3.86/89.5(5.1%) , 3.464/89(4.2%) , 3.464/41(4.2%) , 3.867/41(4.1%) , 3.867/89(4.1%) , 3.608/40(3.3%) , 3.608/90(3.3%) , 3.867/78.5(2.4%) , 3.867/51.5(2.4%) , 3.666/79(2.1%) , 3.666/51(2.1%) , 3.69/51(2.1%) , 3.69/79(2.1%) , 3.658/51(1.9%) , 3.658/79(1.9%) , 3.658/78(1.8%) , 3.778/43(1.5%) , 3.778/87(1.5%) , 5.216/60(1.2%) , 5.216/70(1.2%) , 3.823/42.5(1%) , 3.823/87.5(1%) , 3.823/62(1%) , 3.823/68(1%) , 5.188/59.5(0.7%) , 5.188/69.5(0.7%) , 3.684/51.5(0.4%) , 3.675/52(0.4%) , 3.675/76.5(0.4%) , 3.677/51.5(0.4%) , 3.677/78(0.4%) , 4.031/55(0.3%) , 4.031/75(0.3%) , 4.044/76(0.3%) , 0.885/55(0.2%) , 0.885/75(0.2%)

Methanol (library entry number =202)
Hit ratio(% of total spectral intensity for metabolite): 90% (1 of 1 peaks were found)
Peaks found: chem shift/row (% of total intensity)
3.368/65(100%)
Peaks not found: chem shift/row (% of total intensity)


Ethanol (library entry number =203)
Hit ratio(% of total spectral intensity for metabolite): 62.38% (3 of 7 peaks were found)
Peaks found: chem shift/row (% of total intensity)
1.189/65(31.3%) , 1.189/83(15.6%) , 1.189/47(15.6%)
Peaks not found: chem shift/row (% of total intensity)
3.665/56(14.4%) , 3.665/74(14.4%) , 3.665/38(4.4%) , 3.665/92(4.4%)

Chloroform (library entry number =204)
Hit ratio(% of total spectral intensity for metabolite): 0% (0 of 1 peaks were found)
Peaks found: chem shift/row (% of total intensity)

Peaks not found: chem shift/row (% of total intensity)
7.686/65(100%)

3-Hydroxy-3-methyl butyric acid (library entry number =205)
Hit ratio(% of total spectral intensity for metabolite): 100% (2 of 2 peaks were found)
Peaks found: chem shift/row (% of total intensity)
1.272/65(82.7%) , 2.372/65(17.3%)
Peaks not found: chem shift/row (% of total intensity)


Thiamine (library entry number =206)
Hit ratio(% of total spectral intensity for metabolite): 68.09% (3 of 11 peaks were found)
Peaks found: chem shift/row (% of total intensity)
2.492/65(43.1%) , 2.564/65(23.1%) , 3.184/65(1.9%)
Peaks not found: chem shift/row (% of total intensity)
8.047/65(8%) , 3.89/65(6.7%) , 3.89/50(4.3%) , 3.89/80(4.3%) , 9.432/65(4.2%) , 5.455/65(2.7%) , 3.184/50(0.9%) , 3.184/80(0.9%)

Phosphocholine (library entry number =207)
Hit ratio(% of total spectral intensity for metabolite): 90% (1 of 1 peaks were found)
Peaks found: chem shift/row (% of total intensity)
3.225/65(100%)
Peaks not found: chem shift/row (% of total intensity)


Tyrosine (library entry number =208)
Hit ratio(% of total spectral intensity for metabolite): 61.6% (4 of 18 peaks were found)
Peaks found: chem shift/row (% of total intensity)
6.905/76(20.3%) , 6.905/54(20.3%) , 7.197/54(10.5%) , 7.197/76(10.5%)
Peaks not found: chem shift/row (% of total intensity)
3.947/62(7.1%) , 3.947/68(7.1%) , 3.947/48.5(5.5%) , 3.947/81.5(5.5%) , 6.905/47(1.6%) , 6.905/83(1.6%) , 3.057/56(1.5%) , 3.057/74(1.5%) , 3.057/36(1.4%) , 3.057/94(1.4%) , 3.202/90(1%) , 3.202/40(1%) , 3.202/53(1%) , 3.202/77(1%)
