# Supplementary material for: Pathomx: an interactive workflow-based tool for the analysis of metabolomic data
Source: BMC Bioinformatics. 2014 Dec 10;15(1):396. doi: 10.1186/s12859-014-0396-9 (PMC4271363; doi:10.1186/s12859-014-0396-9)
Supplement: Additional file 4: — 2D Processed NMR dataset – THP-1 N&H. Experimental data from THP-1 normoxia (N) and hypoxia (H) experiment acquired by 2D 1H JRES NMR on Bruker spectrometer and processed via the BML-NMR web service. [file 12859_2014_396_MOESM4_ESM.zip › BMLJOB_338/indiv_expno_outputs/116/expno_116_result.txt]

*********************************   FIMA OUTPUT **********************************
FIMA:  Field Independent Metabolite Analysis by JRES NMR spectroscopy.
http://bml-nmr.org.  Birmingham Metabolite Library NMR Data Mining Algorithm.  University of Birmingham, UK.
Program developed by Jonathan J. Byrne, Mark R. Viant, Shan He.  2010/2011.
***************************************************************************************

Job completed: 24-Jul-2013 14:51:27 on computer GLNXA64.  Job number 8 of 16.

Contents of title file: 
                                                                          
s  y  0  2  0  7  j  r  e  s     H  2  O  +  D  2  O     /  o  p  t  /  t  o  p  s  p  i  n  3  .  0  /  d  a  t  a  /  y  o  u  n  g  s  p  /  n  m  r     y  o  u  n  g  s  p     {  3        B  8     -     3  5  8  }  

Sample name is taken as                                                                          

________________________________________________________________________________________________________________

Table 1.  Sample quantification result:

                         Metabolite name	Conc(mM) Hit ratio Int expl(%) Lib number 
                                Glucose 	3.460       0.614       0.121       11       
                            Lactic acid 	3.077       0.524       0.132       131       
                          Glutamic acid 	2.604       0.489       0.076       71       
                   Glycerol-3-phosphate 	2.204       0.402       0.042       93       
                    Phosphoethanolamine 	1.730       0.505       0.043       167       
                           myo-Inositol 	1.620       0.520       0.062       55       
               Glycerophosphorylcholine 	0.996       0.900       0.113       186       
                              Glutamine 	0.840       0.547       0.039       17       
                             Asparagine 	0.533       0.885       0.034       72       
                  Glutathione (reduced) 	0.360       0.617       0.032       92       
                                Alanine 	0.354       1.000       0.040       66       
                                Leucine 	0.336       0.676       0.032       77       
                                Glycine 	0.295       0.900       0.038       80       
                               Fructose 	0.283       0.555       0.035       5       
                             Isoleucine 	0.275       0.756       0.042       68       
                              Carnitine 	0.198       0.940       0.049       120       
                N-Acetylaspartate (NAA) 	0.155       0.830       0.034       86       
                            Acetic acid 	0.153       0.900       0.037       117       
                              Histamine 	0.148       0.443       0.031       94       
                               Creatine 	0.147       1.000       0.036       122       
                     Malonyl coenzyme A 	0.143       0.534       0.035       145       
                      3-Methylhistidine 	0.134       0.870       0.032       74       
                                 Valine 	0.114       0.760       0.035       36       
                        Phosphocreatine 	0.104       1.000       0.032       114       
                 Glutathione (oxidised) 	0.098       0.513       0.031       91       
                 Methyl isobutyric acid 	0.084       0.679       0.033       198       
                            Citric acid 	0.068       1.000       0.030       14       
Uridine-5-diphospho-N-acetylglucosamine 	0.068       0.897       0.031       171       
                               Tyrosine 	0.063       0.616       0.030       208       
                            Formic acid 	0.063       0.900       0.029       148       
                              Ornithine 	0.055       0.583       0.029       79       
                                 Lysine 	0.054       0.432       0.029       81       
                          Succinic acid 	0.044       0.900       0.031       152       
                             Methionine 	0.042       0.951       0.031       82       
                      Pyroglutamic acid 	0.038       0.652       0.029       127       
                             Creatinine 	0.035       0.699       0.029       29       
                       Anserine nitrate 	0.030       0.677       0.029       15       
                 Cytidine 5-diphosphate 	0.028       0.482       0.028       160       
             Uridine 5-diphosphoglucose 	0.026       0.498       0.029       165       
                               Methanol 	0.023       0.900       0.029       202       
                N-Acetylneuraminic acid 	0.022       0.711       0.029       193       
                         Propionic acid 	0.021       0.914       0.030       154       
                                Betaine 	0.016       1.000       0.030       24       
                Glucosamine-6-phosphate 	0.012       0.637       0.028       173       
                                Taurine 	0.012       1.000       0.029       181       
                            Hypotaurine 	0.008       0.439       0.029       129       
                    Glucose-6-phosphate 	0.008       0.767       0.028       105       
                           Butyric acid 	0.008       0.401       0.029       119       
                             Cysteamine 	0.007       0.569       0.029       150       
                        scyllo-Inositol 	0.006       0.900       0.029       54       
                                Ethanol 	0.006       0.601       0.029       203       
             4-Methyl-2-oxovaleric acid 	0.006       0.715       0.029       98       
                              Sarcosine 	0.004       1.000       0.029       75       
                       Oxaloacetic acid 	0.004       0.900       0.029       159       
                       Pantothenic acid 	0.004       0.639       0.029       99       
             3-Methyl-2-oxovaleric acid 	0.003       0.681       0.028       97       
                          Acetylcholine 	0.003       1.000       0.029       22       
           Uridine-5-diphosphogalactose 	0.002       0.430       0.028       189       
                                Choline 	0.002       0.900       0.029       31       
                           Hypoxanthine 	0.002       0.466       0.028       56       
                     N-Acetylmethionine 	0.002       0.650       0.029       137       
                        Porphobilinogen 	0.001       0.603       0.028       170       
________________________________________________________________________________________________________________

Table 2.  Result of the screening step of the analysis (finding of library peaks in the the mixture JRES spectrum):

Glucose (library entry number =11)
Hit ratio(% of total spectral intensity for metabolite): 61.43% (37 of 75 peaks were found)
Peaks found: chem shift/row (% of total intensity)
3.503/65(6.2%) , 3.414/65(5.6%) , 3.262/77(5.3%) , 3.262/53(5.3%) , 3.503/42(4.1%) , 3.503/88(4.1%) , 3.714/65(3%) , 3.737/42(2.8%) , 3.737/88(2.8%) , 3.414/41(2.6%) , 3.414/89(2.6%) , 3.737/57(2.6%) , 3.737/73(2.6%) , 3.778/56(1.1%) , 3.778/73.5(1.1%) , 3.465/65(1%) , 3.465/65(1%) , 3.474/65(0.9%) , 3.851/53(0.7%) , 3.851/77(0.7%) , 3.474/72(0.7%) , 3.474/57.5(0.7%) , 3.756/56(0.5%) , 3.756/73.5(0.5%) , 3.836/47.5(0.4%) , 3.836/82(0.4%) , 3.752/64.5(0.4%) , 5.246/69.5(0.3%) , 5.246/60(0.3%) , 3.367/64.5(0.3%) , 3.836/61(0.2%) , 3.756/42.5(0.2%) , 3.756/87(0.2%) , 3.756/56.5(0.2%) , 3.756/73.5(0.2%) , 3.818/5(0.2%) , 3.844/64.5(0.1%)
Peaks not found: chem shift/row (% of total intensity)
3.242/53(5.2%) , 3.242/77(5.2%) , 3.905/52(2.4%) , 3.905/78(2.4%) , 3.714/41(2.4%) , 3.714/89(2.4%) , 3.905/47(2.2%) , 3.905/83(2.2%) , 3.465/73(0.7%) , 3.465/56.5(0.7%) , 3.465/82(0.7%) , 3.465/48(0.7%) , 3.474/47.5(0.6%) , 3.474/82.5(0.6%) , 3.465/72.5(0.6%) , 3.465/57(0.6%) , 3.474/87.5(0.6%) , 3.465/87.5(0.6%) , 3.465/41.5(0.6%) , 3.474/41.5(0.6%) , 3.465/48.5(0.6%) , 3.465/81.5(0.6%) , 3.421/64(0.6%) , 3.421/66(0.6%) , 3.465/87.5(0.5%) , 3.465/42(0.5%) , 3.778/42.5(0.5%) , 3.778/87.5(0.5%) , 3.421/40(0.4%) , 3.421/90(0.4%) , 3.851/46.5(0.4%) , 3.851/83(0.4%) , 3.836/68.5(0.2%) , 3.752/49.5(0.2%) , 3.752/80.5(0.2%) , 3.756/64.5(0.1%) , 3.752/56.5(0.1%) , 3.752/73.5(0.1%)

Lactic acid (library entry number =131)
Hit ratio(% of total spectral intensity for metabolite): 52.38% (6 of 16 peaks were found)
Peaks found: chem shift/row (% of total intensity)
1.335/74(22.5%) , 1.335/56(22.5%) , 4.124/74(3%) , 4.124/56(3%) , 4.124/91(0.6%) , 4.124/38(0.6%)
Peaks not found: chem shift/row (% of total intensity)
1.338/63(6.8%) , 1.338/67(6.8%) , 1.324/67(6.5%) , 1.324/63(6.5%) , 1.338/58.5(5.1%) , 1.338/71.5(5.1%) , 1.324/71.5(5%) , 1.324/58.5(5%) , 4.131/56(0.4%) , 4.131/73.5(0.4%)

Glutamic acid (library entry number =71)
Hit ratio(% of total spectral intensity for metabolite): 48.88% (25 of 55 peaks were found)
Peaks found: chem shift/row (% of total intensity)
3.767/80(7.1%) , 3.767/50(7.1%) , 3.767/68(5.4%) , 3.767/62(5.4%) , 2.059/56(2.9%) , 2.059/74(2.9%) , 2.134/40(2.1%) , 2.134/90(2.1%) , 2.371/64.5(1.7%) , 2.341/65(1.6%) , 2.059/94(1.3%) , 2.059/36(1.3%) , 2.134/33(1%) , 2.134/97.5(1%) , 2.134/20(1%) , 2.134/109.5(1%) , 2.059/112(0.7%) , 2.059/17.5(0.7%) , 2.152/65(0.6%) , 2.333/54.5(0.6%) , 2.333/74.5(0.6%) , 2.152/84(0.3%) , 2.073/57(0.2%) , 2.333/35.5(0.1%) , 2.333/94.5(0.1%)
Peaks not found: chem shift/row (% of total intensity)
2.357/68(9%) , 2.357/62(9%) , 2.357/87(5.2%) , 2.357/43(5.2%) , 2.357/48.5(4.9%) , 2.357/81.5(4.9%) , 2.134/77.5(2.1%) , 2.134/52.5(2.1%) , 2.134/59(1.4%) , 2.134/71(1.4%) , 2.357/108(0.8%) , 2.357/21(0.8%) , 2.357/2(0.5%) , 2.078/65(0.4%) , 2.077/65(0.4%) , 2.152/45(0.3%) , 2.077/13(0.3%) , 2.077/116.5(0.3%) , 2.073/72.5(0.2%) , 2.078/45(0.2%) , 2.078/84.5(0.2%) , 2.077/46(0.2%) , 2.077/84(0.2%) , 2.114/63.5(0.2%) , 2.114/66.5(0.2%) , 2.078/13(0.2%) , 2.078/116(0.2%) , 2.357/127(0.2%) , 2.341/54(0.1%) , 2.341/75.5(0.1%)

Glycerol-3-phosphate (library entry number =93)
Hit ratio(% of total spectral intensity for metabolite): 40.15% (10 of 37 peaks were found)
Peaks found: chem shift/row (% of total intensity)
3.613/57.5(6.7%) , 3.613/72.5(6.7%) , 3.692/43.5(6.5%) , 3.692/86.5(6.5%) , 3.828/72(4%) , 3.828/57.5(4%) , 3.883/65(2.6%) , 3.679/65(1.3%) , 3.714/65(1%) , 3.599/65(0.9%)
Peaks not found: chem shift/row (% of total intensity)
3.613/42.5(5.8%) , 3.613/87.5(5.8%) , 3.692/74.5(5.8%) , 3.692/55.5(5.8%) , 3.789/58(4.3%) , 3.789/72(4.3%) , 3.793/58(4.2%) , 3.793/72(4.2%) , 3.8/57.5(3.6%) , 3.8/72.5(3.6%) , 3.789/86.5(1.1%) , 3.789/42.5(1.1%) , 3.883/76.5(1.1%) , 3.883/52.5(1.1%) , 3.64/19.5(0.8%) , 3.64/110.5(0.8%) , 3.8/41(0.7%) , 3.672/18.5(0.7%) , 3.672/110.5(0.7%) , 3.656/87.5(0.7%) , 3.656/42(0.7%) , 3.656/122(0.6%) , 3.656/8(0.6%) , 3.822/40(0.6%) , 3.822/89.5(0.6%) , 3.637/19(0.5%) , 3.637/110.5(0.5%)

Phosphoethanolamine (library entry number =167)
Hit ratio(% of total spectral intensity for metabolite): 50.49% (6 of 10 peaks were found)
Peaks found: chem shift/row (% of total intensity)
3.98/78(8.9%) , 3.98/52(8.9%) , 3.991/52(8.5%) , 3.991/78(8.5%) , 3.98/64.5(7.9%) , 3.991/64.5(7.7%)
Peaks not found: chem shift/row (% of total intensity)
3.227/76.5(14.8%) , 3.227/53.5(14.8%) , 3.227/60(10%) , 3.227/70(10%)

myo-Inositol (library entry number =55)
Hit ratio(% of total spectral intensity for metabolite): 52.03% (5 of 23 peaks were found)
Peaks found: chem shift/row (% of total intensity)
3.28/65(16.1%) , 3.632/65(11%) , 3.632/40(10.4%) , 3.632/90(10.4%) , 4.076/65(4.1%)
Peaks not found: chem shift/row (% of total intensity)
3.28/41(7%) , 3.28/89(7%) , 3.54/74(6.8%) , 3.54/56(6.8%) , 3.54/81.5(6.3%) , 3.54/48.5(6.3%) , 4.076/57(1.9%) , 4.076/73(1.9%) , 3.571/15(0.9%) , 3.571/115(0.9%) , 3.58/26.5(0.3%) , 3.58/103.5(0.3%) , 3.591/15(0.3%) , 3.591/115(0.3%) , 3.583/2(0.2%) , 3.583/127(0.2%) , 3.583/27(0.2%) , 3.583/103(0.2%)

Glycerophosphorylcholine (library entry number =186)
Hit ratio(% of total spectral intensity for metabolite): 90% (1 of 1 peaks were found)
Peaks found: chem shift/row (% of total intensity)
3.234/65(100%)
Peaks not found: chem shift/row (% of total intensity)


Glutamine (library entry number =17)
Hit ratio(% of total spectral intensity for metabolite): 54.7% (25 of 57 peaks were found)
Peaks found: chem shift/row (% of total intensity)
3.778/65(17.5%) , 3.778/81(8.3%) , 3.778/49(8.3%) , 2.438/65(3.9%) , 2.479/65(2%) , 2.479/65(1.9%) , 2.479/65(1.8%) , 2.479/65(1.5%) , 2.408/65(1%) , 2.16/73(0.9%) , 2.16/57(0.9%) , 2.408/65(0.8%) , 2.433/38.5(0.7%) , 2.433/91.5(0.7%) , 2.408/85.5(0.5%) , 2.408/44.5(0.5%) , 2.438/104(0.5%) , 2.438/25.5(0.5%) , 2.438/45(0.5%) , 2.438/85(0.5%) , 2.114/65(0.4%) , 2.479/25(0.3%) , 2.479/105(0.3%) , 2.479/25(0.2%) , 2.479/105(0.2%)
Peaks not found: chem shift/row (% of total intensity)
2.458/52.5(3.8%) , 2.458/77.5(3.8%) , 2.458/38(3.7%) , 2.458/92(3.7%) , 2.14/56.5(2.5%) , 2.14/73.5(2.5%) , 2.14/80.5(2.4%) , 2.14/49.5(2.4%) , 2.14/33.5(2.1%) , 2.14/96.5(2.1%) , 2.14/40.5(2%) , 2.14/89.5(2%) , 2.14/65(1.3%) , 2.121/56(0.9%) , 2.121/74(0.9%) , 2.166/46.5(0.6%) , 2.166/83.5(0.6%) , 2.13/62(0.6%) , 2.13/68(0.6%) , 2.13/61.5(0.6%) , 2.13/68.5(0.6%) , 2.13/65(0.6%) , 2.458/18.5(0.5%) , 2.458/111.5(0.5%) , 2.13/65(0.5%) , 2.13/46(0.5%) , 2.13/84(0.5%) , 2.13/84(0.5%) , 2.13/46(0.5%) , 2.433/65(0.4%) , 2.408/85.5(0.4%) , 2.408/44.5(0.4%)

Asparagine (library entry number =72)
Hit ratio(% of total spectral intensity for metabolite): 88.54% (17 of 29 peaks were found)
Peaks found: chem shift/row (% of total intensity)
4.005/50(10.3%) , 4.005/80(10.3%) , 4.005/61(8.8%) , 4.005/69(8.8%) , 2.865/53(5.7%) , 2.865/77(5.7%) , 2.865/34(5.6%) , 2.865/96(5.6%) , 2.954/49(5.5%) , 2.954/81(5.5%) , 2.954/37(5.2%) , 2.954/93(5.2%) , 2.949/65(1.4%) , 2.905/96.5(1.4%) , 2.905/33.5(1.4%) , 2.905/34(1.2%) , 2.905/96(1.2%)
Peaks not found: chem shift/row (% of total intensity)
2.936/65(2.1%) , 2.86/64.5(1.9%) , 2.884/64.5(1.2%) , 2.884/65.5(1.2%) , 2.905/112(0.8%) , 2.905/18(0.8%) , 2.905/112(0.6%) , 2.905/18(0.6%) , 2.876/52(0.6%) , 2.876/78(0.6%) , 2.936/127(0.5%) , 2.936/4(0.4%)

Glutathione (reduced) (library entry number =92)
Hit ratio(% of total spectral intensity for metabolite): 61.66% (20 of 43 peaks were found)
Peaks found: chem shift/row (% of total intensity)
3.789/65(14.2%) , 3.789/65(13.5%) , 2.17/73.5(4.9%) , 3.789/49(4.2%) , 3.789/81(4.2%) , 3.789/49(4.1%) , 3.789/81(4.1%) , 2.17/37(1.6%) , 2.17/92(1.6%) , 2.954/81(1.6%) , 2.954/49(1.6%) , 2.954/48(1%) , 2.954/47.5(0.9%) , 2.954/82(0.9%) , 2.563/65.5(0.7%) , 2.563/65.5(0.6%) , 2.563/65.5(0.6%) , 2.954/82.5(0.6%) , 2.539/64.5(0.4%) , 2.539/64(0.3%)
Peaks not found: chem shift/row (% of total intensity)
2.17/56(4.9%) , 2.558/71.5(3.5%) , 2.558/58(3.5%) , 2.966/46.5(2%) , 2.966/82.5(2%) , 2.983/82(1.9%) , 2.983/46.5(1.9%) , 2.977/82(1.6%) , 2.977/47.5(1.6%) , 2.976/82(1.6%) , 2.976/47.5(1.6%) , 2.963/47(1.5%) , 2.963/83(1.5%) , 3.305/46.5(1.4%) , 3.305/83.5(1.4%) , 3.317/84(1.3%) , 3.317/46(1.3%) , 2.966/52.5(0.8%) , 2.966/75.5(0.7%) , 2.558/91(0.7%) , 2.558/39(0.7%) , 2.964/46(0.4%) , 2.964/83.5(0.4%)

Alanine (library entry number =66)
Hit ratio(% of total spectral intensity for metabolite): 100% (6 of 6 peaks were found)
Peaks found: chem shift/row (% of total intensity)
1.485/56(36.1%) , 1.485/74(36.1%) , 3.792/56(10.9%) , 3.792/74(10.9%) , 3.792/93(2.9%) , 3.792/37(2.9%)
Peaks not found: chem shift/row (% of total intensity)


Leucine (library entry number =77)
Hit ratio(% of total spectral intensity for metabolite): 67.56% (6 of 37 peaks were found)
Peaks found: chem shift/row (% of total intensity)
0.97/57(18.4%) , 0.97/73(18.4%) , 0.96/57(14.8%) , 0.96/73(14.8%) , 1.014/73.5(0.6%) , 1.014/56(0.6%)
Peaks not found: chem shift/row (% of total intensity)
3.741/47(7.2%) , 3.741/83(7.2%) , 1.682/65(1.6%) , 0.96/64.5(1.4%) , 1.749/65(1%) , 0.97/65(0.9%) , 1.714/51.5(0.8%) , 1.711/41(0.8%) , 1.702/64.5(0.7%) , 1.714/39.5(0.7%) , 1.714/90.5(0.7%) , 3.741/60.5(0.7%) , 3.741/69(0.7%) , 1.714/4(0.7%) , 1.714/125(0.7%) , 1.722/73.5(0.6%) , 1.722/56.5(0.6%) , 1.711/4(0.5%) , 1.711/125(0.5%) , 1.714/43(0.5%) , 1.714/87.5(0.5%) , 1.714/55.5(0.5%) , 1.714/74.5(0.5%) , 1.711/51(0.5%) , 1.711/79(0.5%) , 1.714/23(0.3%) , 1.714/107.5(0.3%) , 1.714/61.5(0.3%) , 1.714/68(0.3%) , 1.711/74(0.3%) , 1.711/55.5(0.3%)

Glycine (library entry number =80)
Hit ratio(% of total spectral intensity for metabolite): 90% (1 of 1 peaks were found)
Peaks found: chem shift/row (% of total intensity)
3.57/65(100%)
Peaks not found: chem shift/row (% of total intensity)


Fructose (library entry number =5)
Hit ratio(% of total spectral intensity for metabolite): 55.49% (12 of 27 peaks were found)
Peaks found: chem shift/row (% of total intensity)
3.569/50(14.6%) , 3.569/80(14.6%) , 3.808/52(7.7%) , 3.808/78(7.7%) , 4.031/49(2.6%) , 4.031/81(2.6%) , 3.66/65(1.7%) , 3.58/49.5(1.4%) , 3.58/80(1.4%) , 3.569/65(0.8%) , 3.58/18(0.3%) , 3.58/111.5(0.3%)
Peaks not found: chem shift/row (% of total intensity)
3.72/50(13.4%) , 3.72/80(13.4%) , 3.903/48(2.7%) , 3.903/82(2.7%) , 3.903/56(2.4%) , 3.903/74(2.4%) , 3.683/57.5(1.3%) , 3.683/72.5(1.3%) , 3.605/49(1.2%) , 3.605/80.5(1.2%) , 4.004/65(0.8%) , 4.119/70(0.6%) , 4.119/60(0.6%) , 3.569/33.5(0.2%) , 4.04/64.5(0.2%)

Isoleucine (library entry number =68)
Hit ratio(% of total spectral intensity for metabolite): 75.57% (5 of 22 peaks were found)
Peaks found: chem shift/row (% of total intensity)
0.942/65(20.1%) , 1.014/56(19.2%) , 1.014/74(19.2%) , 0.942/46(8.5%) , 0.942/84(8.5%)
Peaks not found: chem shift/row (% of total intensity)
3.677/60(6.8%) , 3.677/70(6.8%) , 1.263/45(0.9%) , 1.263/85(0.9%) , 1.263/81(0.8%) , 1.263/49(0.8%) , 1.263/27(0.8%) , 1.263/103(0.8%) , 1.263/61(0.8%) , 1.263/69(0.8%) , 1.472/65(0.8%) , 1.472/79(0.6%) , 1.472/51(0.6%) , 1.472/98(0.6%) , 1.472/32(0.6%) , 1.472/44(0.5%) , 1.472/86(0.5%)

Carnitine (library entry number =120)
Hit ratio(% of total spectral intensity for metabolite): 94% (4 of 8 peaks were found)
Peaks found: chem shift/row (% of total intensity)
3.225/65(85.7%) , 3.427/65(4.1%) , 2.436/58(2.1%) , 2.436/72(2.1%)
Peaks not found: chem shift/row (% of total intensity)
2.45/73(2%) , 2.45/57(2%) , 3.435/70(1%) , 3.435/60(1%)

N-Acetylaspartate (NAA) (library entry number =86)
Hit ratio(% of total spectral intensity for metabolite): 82.95% (5 of 13 peaks were found)
Peaks found: chem shift/row (% of total intensity)
2.026/65(79.5%) , 2.504/57(0.9%) , 2.504/72(0.9%) , 2.504/32.5(0.9%) , 2.504/97(0.9%)
Peaks not found: chem shift/row (% of total intensity)
2.491/45(2.5%) , 2.491/85(2.5%) , 2.51/45(2.4%) , 2.51/85(2.4%) , 2.691/44(1.8%) , 2.691/86(1.8%) , 2.701/84(1.8%) , 2.701/46(1.8%)

Acetic acid (library entry number =117)
Hit ratio(% of total spectral intensity for metabolite): 90% (1 of 1 peaks were found)
Peaks found: chem shift/row (% of total intensity)
1.924/65(100%)
Peaks not found: chem shift/row (% of total intensity)


Histamine (library entry number =94)
Hit ratio(% of total spectral intensity for metabolite): 44.34% (3 of 12 peaks were found)
Peaks found: chem shift/row (% of total intensity)
3.292/65(28.7%) , 3.041/65(9.4%) , 8.147/65(6.3%)
Peaks not found: chem shift/row (% of total intensity)
3.292/83(12%) , 3.292/47(12%) , 8.095/65(6.5%) , 7.977/65(6.2%) , 7.158/65(4.3%) , 3.041/47(3.7%) , 3.041/83(3.7%) , 7.158/62(3.6%) , 7.158/68(3.6%)

Creatine (library entry number =122)
Hit ratio(% of total spectral intensity for metabolite): 100% (2 of 2 peaks were found)
Peaks found: chem shift/row (% of total intensity)
3.041/65(77.9%) , 3.937/65(22.1%)
Peaks not found: chem shift/row (% of total intensity)


Malonyl coenzyme A (library entry number =145)
Hit ratio(% of total spectral intensity for metabolite): 53.41% (6 of 25 peaks were found)
Peaks found: chem shift/row (% of total intensity)
3.541/65(22.9%) , 8.278/65(16.7%) , 8.556/65(10%) , 3.679/65(1.8%) , 2.438/65(1.4%) , 2.66/65(0.6%)
Peaks not found: chem shift/row (% of total intensity)
3.129/65(12.7%) , 0.724/65(7.2%) , 0.862/65(5.3%) , 6.178/65(4.6%) , 6.164/65(4.2%) , 4.004/65(3.1%) , 3.031/65(1.9%) , 3.031/82(1%) , 3.031/48(1%) , 0.737/65(0.9%) , 2.353/65(0.8%) , 3.353/57(0.7%) , 3.353/73(0.7%) , 2.622/65(0.7%) , 2.438/48(0.5%) , 2.438/82(0.5%) , 0.846/65(0.4%) , 3.353/89(0.3%) , 3.353/41(0.3%)

3-Methylhistidine (library entry number =74)
Hit ratio(% of total spectral intensity for metabolite): 86.95% (7 of 15 peaks were found)
Peaks found: chem shift/row (% of total intensity)
3.741/65(71%) , 3.962/82(5.3%) , 3.962/48(5.3%) , 3.314/52(1.5%) , 3.314/78(1.5%) , 3.262/76(1.2%) , 3.262/54(1.2%)
Peaks not found: chem shift/row (% of total intensity)
3.962/64(5.1%) , 3.314/93(1.4%) , 3.314/37(1.4%) , 8.069/68(1.2%) , 8.069/61.5(1.2%) , 3.262/35(0.9%) , 3.262/95(0.9%) , 7.131/65(0.9%)

Valine (library entry number =36)
Hit ratio(% of total spectral intensity for metabolite): 75.96% (6 of 14 peaks were found)
Peaks found: chem shift/row (% of total intensity)
0.994/56(19%) , 0.994/74(19%) , 1.046/56(18%) , 1.046/74(18%) , 2.277/59(1%) , 2.277/71(1%)
Peaks not found: chem shift/row (% of total intensity)
3.617/59(10.4%) , 3.617/71(10.4%) , 2.277/41(0.7%) , 2.277/89(0.7%) , 2.277/53(0.7%) , 2.277/77(0.7%) , 2.277/35(0.2%) , 2.277/95(0.2%)

Phosphocreatine (library entry number =114)
Hit ratio(% of total spectral intensity for metabolite): 100% (2 of 2 peaks were found)
Peaks found: chem shift/row (% of total intensity)
3.048/65(80.9%) , 3.951/65(19.1%)
Peaks not found: chem shift/row (% of total intensity)


Glutathione (oxidised) (library entry number =91)
Hit ratio(% of total spectral intensity for metabolite): 51.32% (17 of 50 peaks were found)
Peaks found: chem shift/row (% of total intensity)
3.789/65(15.8%) , 3.789/81(5.7%) , 3.789/49(5.7%) , 2.17/57(3.7%) , 2.17/73(3.7%) , 2.515/65(2.3%) , 2.515/65(2.1%) , 2.526/65(2%) , 2.539/65(2%) , 2.17/37(1.8%) , 2.17/93(1.8%) , 3.799/64.5(1.2%) , 3.799/64.5(1.2%) , 3.778/64.5(1.1%) , 3.789/64.5(1%) , 2.526/103.5(0.2%) , 2.526/27(0.2%)
Peaks not found: chem shift/row (% of total intensity)
2.971/47(4.1%) , 2.971/83(4.1%) , 3.306/47(3.7%) , 3.306/83(3.7%) , 3.317/47(3.4%) , 3.317/83(3.4%) , 2.991/47(3.3%) , 2.991/83(3.3%) , 5.716/65(1.9%) , 2.54/76(1.6%) , 2.54/54(1.6%) , 2.539/45(1.3%) , 2.539/85(1.3%) , 2.526/45(1.2%) , 2.526/85(1.2%) , 2.515/45(1.2%) , 2.515/85(1.2%) , 2.515/45(1.1%) , 2.515/85(1.1%) , 2.54/33(0.9%) , 2.54/97(0.9%) , 2.54/13.5(0.4%) , 2.54/116(0.4%) , 2.498/62(0.3%) , 2.498/68(0.3%) , 2.515/61.5(0.2%) , 2.515/68.5(0.2%) , 2.515/103(0.2%) , 2.515/26(0.2%) , 2.54/61(0.2%) , 2.54/69(0.2%) , 2.524/61(0.2%) , 2.524/69(0.2%)

Methyl isobutyric acid (library entry number =198)
Hit ratio(% of total spectral intensity for metabolite): 67.86% (2 of 8 peaks were found)
Peaks found: chem shift/row (% of total intensity)
1.148/56(33.9%) , 1.148/74(33.9%)
Peaks not found: chem shift/row (% of total intensity)
3.702/65(27.6%) , 2.641/65(1.5%) , 2.641/47(1.1%) , 2.641/83(1.1%) , 2.641/101(0.4%) , 2.641/29(0.4%)

Citric acid (library entry number =14)
Hit ratio(% of total spectral intensity for metabolite): 100% (4 of 4 peaks were found)
Peaks found: chem shift/row (% of total intensity)
2.543/46(26.2%) , 2.543/84(26.2%) , 2.671/46(23.8%) , 2.671/84(23.8%)
Peaks not found: chem shift/row (% of total intensity)


Uridine-5-diphospho-N-acetylglucosamine (library entry number =171)
Hit ratio(% of total spectral intensity for metabolite): 89.67% (5 of 13 peaks were found)
Peaks found: chem shift/row (% of total intensity)
2.085/65(51.5%) , 7.951/55(11%) , 7.951/75(11%) , 5.976/55(8%) , 5.976/75(8%)
Peaks not found: chem shift/row (% of total intensity)
3.561/65(1.7%) , 3.816/65(1.5%) , 5.976/65(1.3%) , 5.989/65(1.2%) , 3.816/41(1.2%) , 3.816/89(1.2%) , 3.561/89.5(1.1%) , 3.561/40.5(1.1%)

Tyrosine (library entry number =208)
Hit ratio(% of total spectral intensity for metabolite): 61.6% (4 of 18 peaks were found)
Peaks found: chem shift/row (% of total intensity)
6.907/76(20.3%) , 6.907/54(20.3%) , 7.198/54(10.5%) , 7.198/76(10.5%)
Peaks not found: chem shift/row (% of total intensity)
3.947/62(7.1%) , 3.947/68(7.1%) , 3.947/48.5(5.5%) , 3.947/81.5(5.5%) , 6.907/47(1.6%) , 6.907/83(1.6%) , 3.057/56(1.5%) , 3.057/74(1.5%) , 3.057/36(1.4%) , 3.057/94(1.4%) , 3.202/90(1%) , 3.202/40(1%) , 3.202/53(1%) , 3.202/77(1%)

Formic acid (library entry number =148)
Hit ratio(% of total spectral intensity for metabolite): 90% (1 of 1 peaks were found)
Peaks found: chem shift/row (% of total intensity)
8.46/65(100%)
Peaks not found: chem shift/row (% of total intensity)


Ornithine (library entry number =79)
Hit ratio(% of total spectral intensity for metabolite): 58.34% (4 of 23 peaks were found)
Peaks found: chem shift/row (% of total intensity)
3.063/65(25.1%) , 3.789/65(17.4%) , 3.789/49(7.9%) , 3.789/81(7.9%)
Peaks not found: chem shift/row (% of total intensity)
3.063/84(16.7%) , 3.063/46(16.7%) , 1.949/65(0.9%) , 1.836/103(0.8%) , 1.836/27(0.8%) , 1.946/53(0.6%) , 1.946/78(0.5%) , 1.841/62(0.5%) , 1.841/68(0.5%) , 1.949/31(0.5%) , 1.949/40(0.4%) , 1.946/41(0.4%) , 1.946/40(0.4%) , 1.946/100(0.4%) , 1.946/31(0.4%) , 1.949/53(0.3%) , 1.949/77(0.3%) , 1.949/72(0.3%) , 1.949/57(0.3%)

Lysine (library entry number =81)
Hit ratio(% of total spectral intensity for metabolite): 43.16% (2 of 13 peaks were found)
Peaks found: chem shift/row (% of total intensity)
3.036/46(21.6%) , 3.036/84(21.6%)
Peaks not found: chem shift/row (% of total intensity)
3.763/65(15.5%) , 3.036/64(9.1%) , 3.036/66(9.1%) , 3.763/49(8.9%) , 3.763/81(8.9%) , 1.909/43.5(1.3%) , 1.909/86.5(1.3%) , 1.733/47(1.1%) , 1.733/83(1.1%) , 1.733/43(0.4%) , 1.733/87(0.4%)

Succinic acid (library entry number =152)
Hit ratio(% of total spectral intensity for metabolite): 90% (1 of 1 peaks were found)
Peaks found: chem shift/row (% of total intensity)
2.408/65(100%)
Peaks not found: chem shift/row (% of total intensity)


Methionine (library entry number =82)
Hit ratio(% of total spectral intensity for metabolite): 95.05% (4 of 7 peaks were found)
Peaks found: chem shift/row (% of total intensity)
2.143/65(80.1%) , 2.648/65(6%) , 2.648/84(4.4%) , 2.648/46(4.4%)
Peaks not found: chem shift/row (% of total intensity)
3.863/81(1.7%) , 3.863/49(1.7%) , 3.863/65(1.5%)

Pyroglutamic acid (library entry number =127)
Hit ratio(% of total spectral intensity for metabolite): 65.22% (15 of 80 peaks were found)
Peaks found: chem shift/row (% of total intensity)
2.408/65(11.4%) , 2.408/65(9.9%) , 2.408/86(8.8%) , 2.408/44(8.8%) , 2.408/86(7.5%) , 2.408/44(7.5%) , 2.037/75(2%) , 2.037/55(2%) , 2.504/71(1.9%) , 2.504/59(1.9%) , 4.187/61(0.8%) , 4.187/69(0.8%) , 4.187/84(0.8%) , 4.187/46(0.8%) , 2.062/65(0.2%)
Peaks not found: chem shift/row (% of total intensity)
2.504/38(1.7%) , 2.504/92(1.7%) , 2.037/63.5(1.5%) , 2.037/66.5(1.5%) , 2.037/42(1.5%) , 2.037/88(1.5%) , 2.504/17(1.1%) , 2.504/112(1.1%) , 2.037/22(0.9%) , 2.037/108(0.9%) , 2.39/65(0.9%) , 2.504/80(0.9%) , 2.504/49.5(0.9%) , 2.037/96(0.8%) , 2.037/34(0.8%) , 2.03/64(0.7%) , 2.03/66(0.7%) , 2.525/54(0.6%) , 2.525/75(0.6%) , 2.501/48(0.6%) , 2.501/81.5(0.6%) , 2.499/65(0.5%) , 2.501/65(0.5%) , 2.501/62(0.4%) , 2.501/68(0.4%) , 2.499/48(0.4%) , 2.499/81.5(0.4%) , 2.496/75(0.4%) , 2.496/55(0.4%) , 2.519/48.5(0.4%) , 2.519/81.5(0.4%) , 2.494/75.5(0.4%) , 2.494/54.5(0.4%) , 2.03/48(0.4%) , 2.03/82(0.4%) , 2.499/75.5(0.4%) , 2.499/54.5(0.4%) , 2.519/65(0.4%) , 2.519/63(0.4%) , 2.519/67(0.4%) , 2.03/71(0.3%) , 2.03/59(0.3%) , 2.03/46(0.3%) , 2.03/84(0.3%) , 2.501/59(0.3%) , 2.501/71(0.3%) , 2.501/75(0.3%) , 2.501/55(0.3%) , 2.519/54.5(0.3%) , 2.519/75(0.3%) , 2.03/29.5(0.2%) , 2.03/100.5(0.2%) , 2.501/101.5(0.2%) , 2.501/28(0.2%) , 2.496/48(0.2%) , 2.496/82(0.2%) , 2.03/55(0.2%) , 2.03/75(0.2%) , 2.519/28(0.2%) , 2.519/101(0.2%) , 2.525/68.5(0.2%) , 2.525/62(0.2%) , 2.525/65(0.1%) , 2.501/35.5(0.1%) , 2.501/94.5(0.1%)

Creatinine (library entry number =29)
Hit ratio(% of total spectral intensity for metabolite): 69.86% (1 of 3 peaks were found)
Peaks found: chem shift/row (% of total intensity)
3.048/65(69.9%)
Peaks not found: chem shift/row (% of total intensity)
4.065/66(15.1%) , 4.065/64(15.1%)

Anserine nitrate (library entry number =15)
Hit ratio(% of total spectral intensity for metabolite): 67.7% (12 of 42 peaks were found)
Peaks found: chem shift/row (% of total intensity)
3.778/65(49.3%) , 3.225/63.5(3.9%) , 3.225/66.5(3.9%) , 3.036/85(1.3%) , 3.036/45(1.3%) , 3.036/85(1.3%) , 3.036/45(1.3%) , 2.671/45(1.2%) , 2.671/85(1.2%) , 2.648/65(1%) , 2.66/65(1%) , 3.205/65(0.9%)
Peaks not found: chem shift/row (% of total intensity)
3.227/44.5(2%) , 3.227/85.5(2%) , 3.225/49.5(2%) , 3.225/80.5(2%) , 2.659/44(1.7%) , 2.659/86(1.7%) , 3.235/84.5(1.5%) , 3.235/45.5(1.5%) , 3.24/84.5(1.5%) , 3.24/45.5(1.5%) , 2.694/65(1.2%) , 2.694/46.5(1.1%) , 2.694/83.5(1.1%) , 2.681/65(1%) , 2.723/45(0.9%) , 2.723/85(0.9%) , 2.723/43(0.8%) , 2.723/86.5(0.8%) , 2.681/85.5(0.8%) , 2.706/25(0.6%) , 2.706/104(0.6%) , 2.709/64(0.6%) , 2.659/61(0.6%) , 2.659/69(0.6%) , 2.671/103(0.6%) , 2.671/26.5(0.6%) , 2.709/44.5(0.6%) , 2.709/85.5(0.6%) , 2.659/102(0.5%) , 2.659/27(0.5%)

Cytidine 5-diphosphate (library entry number =160)
Hit ratio(% of total spectral intensity for metabolite): 48.2% (2 of 12 peaks were found)
Peaks found: chem shift/row (% of total intensity)
7.991/55(24.1%) , 7.991/75(24.1%)
Peaks not found: chem shift/row (% of total intensity)
6.136/55(19%) , 6.136/75(19%) , 5.985/64(2.4%) , 5.985/66(2.4%) , 5.983/65.5(2.1%) , 5.983/64.5(2.1%) , 5.98/64(1.9%) , 5.98/66(1.9%) , 4.332/60.5(0.5%) , 4.332/69.5(0.5%)

Uridine 5-diphosphoglucose (library entry number =165)
Hit ratio(% of total spectral intensity for metabolite): 49.79% (15 of 35 peaks were found)
Peaks found: chem shift/row (% of total intensity)
7.951/75(17.7%) , 7.951/55(17.7%) , 3.778/65(3.8%) , 3.474/65(2.6%) , 3.792/55(1%) , 3.792/75(1%) , 3.547/56.5(0.7%) , 3.547/73.5(0.7%) , 3.547/48(0.7%) , 3.547/81.5(0.7%) , 3.547/48(0.7%) , 3.547/82(0.7%) , 3.547/48(0.7%) , 3.547/56(0.6%) , 3.547/73(0.6%)
Peaks not found: chem shift/row (% of total intensity)
5.985/75(13.3%) , 5.985/55(13.3%) , 3.778/41(3%) , 3.778/89(3%) , 3.474/89(2.1%) , 3.474/40.5(2.1%) , 5.995/65(1.9%) , 3.87/46(1.2%) , 3.87/83(1.2%) , 5.6/60.5(1.2%) , 5.6/69.5(1.2%) , 5.614/60.5(1.2%) , 5.614/69.5(1.2%) , 5.995/55(1%) , 5.995/75(1%) , 5.985/64.5(0.7%) , 3.792/42.5(0.3%) , 3.792/87.5(0.3%) , 3.87/51.5(0.3%) , 3.87/78.5(0.3%)

Methanol (library entry number =202)
Hit ratio(% of total spectral intensity for metabolite): 90% (1 of 1 peaks were found)
Peaks found: chem shift/row (% of total intensity)
3.367/65(100%)
Peaks not found: chem shift/row (% of total intensity)


N-Acetylneuraminic acid (library entry number =193)
Hit ratio(% of total spectral intensity for metabolite): 71.1% (7 of 27 peaks were found)
Peaks found: chem shift/row (% of total intensity)
2.062/65(59.8%) , 3.624/58(2%) , 3.624/72(2%) , 3.851/53(1.9%) , 3.851/77(1.9%) , 3.991/51.5(1.8%) , 3.991/78.5(1.8%)
Peaks not found: chem shift/row (% of total intensity)
2.046/65(5.9%) , 3.624/42(1.8%) , 3.624/88(1.8%) , 1.83/65(1.7%) , 2.238/65(1.7%) , 3.851/46(1.5%) , 3.851/84(1.5%) , 3.768/65(1.4%) , 2.222/55(1.3%) , 2.222/75(1.3%) , 1.83/96(1.1%) , 1.83/34(1.1%) , 2.222/88(1%) , 2.222/42(1%) , 3.768/58.5(0.9%) , 3.768/71.5(0.9%) , 3.768/49(0.7%) , 3.768/81(0.7%) , 3.768/88(0.7%) , 3.768/42(0.7%)

Propionic acid (library entry number =154)
Hit ratio(% of total spectral intensity for metabolite): 91.37% (5 of 7 peaks were found)
Peaks found: chem shift/row (% of total intensity)
1.06/65(33.9%) , 1.06/45(14.4%) , 1.06/85(14.4%) , 2.187/55(14.3%) , 2.187/75(14.3%)
Peaks not found: chem shift/row (% of total intensity)
2.187/94(4.3%) , 2.187/36(4.3%)

Betaine (library entry number =24)
Hit ratio(% of total spectral intensity for metabolite): 100% (2 of 2 peaks were found)
Peaks found: chem shift/row (% of total intensity)
3.27/65(94.3%) , 3.901/65(5.7%)
Peaks not found: chem shift/row (% of total intensity)


Glucosamine-6-phosphate (library entry number =173)
Hit ratio(% of total spectral intensity for metabolite): 63.7% (16 of 29 peaks were found)
Peaks found: chem shift/row (% of total intensity)
3.883/65(8.1%) , 3.66/65(7%) , 3.632/65(6.4%) , 3.598/77(4.5%) , 3.598/53(4.5%) , 2.973/51.5(3.8%) , 2.973/78(3.8%) , 2.973/51.5(3.8%) , 2.973/78(3.8%) , 4.005/61(3.3%) , 4.005/69(3.3%) , 3.286/74(2.9%) , 3.286/56(2.9%) , 3.632/41(2.8%) , 3.632/88.5(2.8%) , 3.367/65(0.2%)
Peaks not found: chem shift/row (% of total intensity)
3.883/40(5.4%) , 3.883/90(5.4%) , 5.435/60(4.3%) , 5.435/70(4.3%) , 3.66/89.5(3.2%) , 3.66/40.5(3.2%) , 3.286/46.5(2.8%) , 3.286/83(2.8%) , 2.934/51.5(1.7%) , 2.934/78(1.7%) , 4.026/70(1.1%) , 4.069/55(0.3%) , 4.069/75(0.3%)

Taurine (library entry number =181)
Hit ratio(% of total spectral intensity for metabolite): 100% (6 of 6 peaks were found)
Peaks found: chem shift/row (% of total intensity)
3.427/65(25.2%) , 3.27/65(19.1%) , 3.427/48(16%) , 3.427/82(16%) , 3.27/48(11.8%) , 3.27/82(11.8%)
Peaks not found: chem shift/row (% of total intensity)


Hypotaurine (library entry number =129)
Hit ratio(% of total spectral intensity for metabolite): 43.91% (2 of 6 peaks were found)
Peaks found: chem shift/row (% of total intensity)
3.367/65(24.8%) , 2.66/65(19.1%)
Peaks not found: chem shift/row (% of total intensity)
3.367/48(16.5%) , 3.367/82(16.5%) , 2.66/47.5(11.5%) , 2.66/82.5(11.5%)

Glucose-6-phosphate (library entry number =105)
Hit ratio(% of total spectral intensity for metabolite): 76.67% (18 of 31 peaks were found)
Peaks found: chem shift/row (% of total intensity)
3.503/65(6.9%) , 3.292/53.5(6.1%) , 3.292/76.5(6.1%) , 3.277/53(5.9%) , 3.277/77(5.9%) , 3.728/65(5.2%) , 3.503/40.5(4.9%) , 3.503/89(4.9%) , 3.367/65(4.4%) , 3.57/40.5(3.7%) , 3.57/89.5(3.7%) , 4.005/69(3.6%) , 4.005/61(3.6%) , 4.005/61(3.6%) , 4.005/69(3.6%) , 3.57/65(2%) , 3.57/65(2%) , 3.485/65.5(0.4%)
Peaks not found: chem shift/row (% of total intensity)
3.728/40.5(3.8%) , 3.728/89(3.8%) , 3.577/40(3.4%) , 3.577/89.5(3.4%) , 3.577/65(2.7%) , 3.534/41(1.4%) , 3.534/88.5(1.4%) , 3.57/52.5(0.9%) , 3.57/76.5(0.9%) , 3.577/52.5(0.7%) , 3.577/76.5(0.7%) , 4.05/55(0.1%) , 4.05/74.5(0.1%)

Butyric acid (library entry number =119)
Hit ratio(% of total spectral intensity for metabolite): 40.12% (2 of 12 peaks were found)
Peaks found: chem shift/row (% of total intensity)
0.898/65(28.6%) , 2.166/65(11.5%)
Peaks not found: chem shift/row (% of total intensity)
0.898/84(12%) , 0.898/46(12%) , 2.166/84(7.9%) , 2.166/46(7.9%) , 1.561/56(6%) , 1.561/74(6%) , 1.561/93(3.3%) , 1.561/37(3.3%) , 1.561/112(0.7%) , 1.561/18(0.7%)

Cysteamine (library entry number =150)
Hit ratio(% of total spectral intensity for metabolite): 56.88% (2 of 6 peaks were found)
Peaks found: chem shift/row (% of total intensity)
3.398/65(32.3%) , 3.041/65(24.6%)
Peaks not found: chem shift/row (% of total intensity)
3.398/48(12.2%) , 3.398/82(12.2%) , 3.041/48(9.3%) , 3.041/82(9.3%)

scyllo-Inositol (library entry number =54)
Hit ratio(% of total spectral intensity for metabolite): 90% (1 of 1 peaks were found)
Peaks found: chem shift/row (% of total intensity)
3.36/65(100%)
Peaks not found: chem shift/row (% of total intensity)


Ethanol (library entry number =203)
Hit ratio(% of total spectral intensity for metabolite): 60.06% (3 of 7 peaks were found)
Peaks found: chem shift/row (% of total intensity)
1.189/65(31.3%) , 3.662/56(14.4%) , 3.662/74(14.4%)
Peaks not found: chem shift/row (% of total intensity)
1.189/83(15.6%) , 1.189/47(15.6%) , 3.662/38(4.4%) , 3.662/92(4.4%)

4-Methyl-2-oxovaleric acid (library entry number =98)
Hit ratio(% of total spectral intensity for metabolite): 71.49% (2 of 9 peaks were found)
Peaks found: chem shift/row (% of total intensity)
0.941/73.5(35.7%) , 0.941/56.5(35.7%)
Peaks not found: chem shift/row (% of total intensity)
2.614/56(12.6%) , 2.614/74(12.6%) , 2.097/65(0.9%) , 2.097/48(0.8%) , 2.097/82(0.8%) , 2.097/100(0.4%) , 2.097/30(0.4%)

Sarcosine (library entry number =75)
Hit ratio(% of total spectral intensity for metabolite): 100% (2 of 2 peaks were found)
Peaks found: chem shift/row (% of total intensity)
2.737/65(61.5%) , 3.609/65(38.5%)
Peaks not found: chem shift/row (% of total intensity)


Oxaloacetic acid (library entry number =159)
Hit ratio(% of total spectral intensity for metabolite): 90% (1 of 1 peaks were found)
Peaks found: chem shift/row (% of total intensity)
2.371/65(100%)
Peaks not found: chem shift/row (% of total intensity)


Pantothenic acid (library entry number =99)
Hit ratio(% of total spectral intensity for metabolite): 63.92% (7 of 15 peaks were found)
Peaks found: chem shift/row (% of total intensity)
0.898/65(24.2%) , 2.429/65(8.5%) , 3.991/65(8.4%) , 3.409/79(6.9%) , 3.409/51(6.9%) , 3.527/79(4.5%) , 3.527/51(4.5%)
Peaks not found: chem shift/row (% of total intensity)
0.934/65(20.8%) , 2.429/47.5(3.5%) , 2.429/82.5(3.5%) , 3.447/72.5(2.6%) , 3.447/57.5(2.6%) , 3.447/40(1.3%) , 3.447/90(1.3%) , 3.447/65(0.3%)

3-Methyl-2-oxovaleric acid (library entry number =97)
Hit ratio(% of total spectral intensity for metabolite): 68.07% (5 of 21 peaks were found)
Peaks found: chem shift/row (% of total intensity)
1.102/56(24.3%) , 1.102/74(24.3%) , 0.898/65(17.4%) , 2.931/56(1%) , 2.931/74(1%)
Peaks not found: chem shift/row (% of total intensity)
0.898/46(8.1%) , 0.898/84(8.1%) , 1.703/65(2.2%) , 1.703/47(2%) , 1.703/83(2%) , 1.46/48(1.3%) , 1.46/82(1.3%) , 1.703/29(1.1%) , 1.703/101(1.1%) , 1.46/65(1%) , 1.46/29(0.9%) , 1.46/101(0.9%) , 2.931/91(0.7%) , 2.931/39(0.7%) , 1.46/10(0.2%) , 1.46/120(0.2%)

Acetylcholine (library entry number =22)
Hit ratio(% of total spectral intensity for metabolite): 100% (2 of 2 peaks were found)
Peaks found: chem shift/row (% of total intensity)
3.225/65(57.1%) , 2.152/65(42.9%)
Peaks not found: chem shift/row (% of total intensity)


Uridine-5-diphosphogalactose (library entry number =189)
Hit ratio(% of total spectral intensity for metabolite): 42.97% (12 of 53 peaks were found)
Peaks found: chem shift/row (% of total intensity)
7.951/55(18.6%) , 7.951/75(18.6%) , 3.752/65(1.7%) , 3.737/57(0.7%) , 3.737/72.5(0.7%) , 3.756/56.5(0.5%) , 3.756/73.5(0.5%) , 3.737/72(0.5%) , 3.756/55(0.3%) , 3.756/75(0.3%) , 3.728/65(0.2%) , 3.756/43.5(0.2%)
Peaks not found: chem shift/row (% of total intensity)
5.985/55(15.3%) , 5.985/75(15.3%) , 3.924/82(1.7%) , 3.924/48(1.7%) , 5.652/70(1.6%) , 5.652/60(1.6%) , 3.924/56(1.5%) , 3.924/74(1.5%) , 5.637/60.5(1.5%) , 5.637/69.5(1.5%) , 4.041/65(1.2%) , 4.381/60.5(0.8%) , 4.381/69.5(0.8%) , 5.985/64.5(0.6%) , 3.752/81(0.6%) , 3.752/48.5(0.6%) , 3.815/83(0.6%) , 3.815/47(0.6%) , 4.381/65(0.5%) , 3.822/82.5(0.5%) , 3.822/47(0.5%) , 3.815/73(0.5%) , 3.815/56.5(0.5%) , 3.822/56.5(0.5%) , 3.822/73(0.5%) , 3.768/59(0.4%) , 3.768/71(0.4%) , 3.737/85.5(0.3%) , 3.737/44.5(0.3%) , 3.752/35(0.3%) , 3.752/94.5(0.3%) , 3.768/40(0.2%) , 3.768/89.5(0.2%) , 3.756/83(0.2%) , 3.778/51.5(0.2%) , 3.778/78.5(0.2%) , 3.756/65(0.2%) , 3.756/44.5(0.2%) , 3.756/85(0.2%) , 3.773/46(0.2%) , 3.773/83.5(0.2%)

Choline (library entry number =31)
Hit ratio(% of total spectral intensity for metabolite): 90% (1 of 1 peaks were found)
Peaks found: chem shift/row (% of total intensity)
3.205/65(100%)
Peaks not found: chem shift/row (% of total intensity)


Hypoxanthine (library entry number =56)
Hit ratio(% of total spectral intensity for metabolite): 46.6% (1 of 2 peaks were found)
Peaks found: chem shift/row (% of total intensity)
8.216/65(46.6%)
Peaks not found: chem shift/row (% of total intensity)
8.194/65(53.4%)

N-Acetylmethionine (library entry number =137)
Hit ratio(% of total spectral intensity for metabolite): 65.03% (1 of 2 peaks were found)
Peaks found: chem shift/row (% of total intensity)
2.114/65(65%)
Peaks not found: chem shift/row (% of total intensity)
2.039/65(35%)

Porphobilinogen (library entry number =170)
Hit ratio(% of total spectral intensity for metabolite): 60.32% (2 of 8 peaks were found)
Peaks found: chem shift/row (% of total intensity)
3.414/65(40.6%) , 4.168/65(19.7%)
Peaks not found: chem shift/row (% of total intensity)
2.401/45.5(10.2%) , 2.401/84.5(10.2%) , 2.401/64.5(6.4%) , 2.66/85(5.2%) , 2.66/45(5.2%) , 2.66/65(2.5%)

________________________________________________________________________________________________________________

Table 3.  Information to help in the interpretation of the pJRES graphical output of the analysis.
For each peak in the estimate pJRES spectrum (visible in yellow in the associated graphical output file) is given
the chemical shift, intensity and contributing metabolites with percentage contributions.
This table is ordered by intensity, with the most intense estimated pJRES peak detailed first.

Chemical shift	Intensity of estimated pJRES	Contributing metabolites/percentages
3.232	0.1891	Glycerophosphorylcholine(86.4%); Phosphoethanolamine(9%); Carnitine(3.8%); Glucose(0.6%); Acetylcholine(0.1%); Anserine nitrate(0%); Betaine(0%); Choline(0%); 
1.332	0.1808	Lactic acid(100%); 
2.357	0.05835	Glutamic acid(99.8%); Malonyl coenzyme A(0.2%); Succinic acid(0%); Oxaloacetic acid(0%); 
3.542	0.05111	myo-Inositol(51.7%); Glucose(29.8%); Malonyl coenzyme A(17.8%); Fructose(0.3%); Glycine(0.3%); Uridine 5-diphosphoglucose(0.1%); 
3.502	0.05033	Glucose(99.9%); Glucose-6-phosphate(0.1%); Malonyl coenzyme A(0%); Glycine(0%); 
3.262	0.04763	Glucose(89.2%); Glycerophosphorylcholine(7%); Betaine(1.6%); 3-Methylhistidine(0.7%); myo-Inositol(0.6%); Carnitine(0.4%); Anserine nitrate(0.3%); Taurine(0.2%); Acetylcholine(0%); Histamine(0%); Choline(0%); 
3.767	0.04659	Glutamic acid(76.8%); Glucose(19.8%); Glutamine(1.5%); Lysine(0.7%); N-Acetylneuraminic acid(0.4%); Glutathione (oxidised)(0.4%); Anserine nitrate(0.2%); Alanine(0.1%); 3-Methylhistidine(0%); Methyl isobutyric acid(0%); Uridine-5-diphosphogalactose(0%); Glutathione (reduced)(0%); Uridine 5-diphosphoglucose(0%); 
3.732	0.04277	Glucose(96.1%); 3-Methylhistidine(2.5%); Fructose(0.8%); Leucine(0.4%); Methyl isobutyric acid(0.2%); Glucose-6-phosphate(0.1%); Uridine-5-diphosphogalactose(0%); 
3.412	0.04065	Glucose(99.4%); Carnitine(0.2%); Porphobilinogen(0.1%); Pantothenic acid(0.1%); Taurine(0.1%); Cysteamine(0.1%); Methanol(0%); scyllo-Inositol(0%); 
3.632	0.03747	myo-Inositol(96.5%); Glycerol-3-phosphate(3.1%); Valine(0.3%); N-Acetylneuraminic acid(0%); Glycine(0%); Glucosamine-6-phosphate(0%); Sarcosine(0%); Methyl isobutyric acid(0%); Ethanol(0%); 
3.282	0.03426	myo-Inositol(93.7%); Glycerophosphorylcholine(3%); Glucose(1.5%); Histamine(0.8%); Betaine(0.5%); Carnitine(0.2%); Glucosamine-6-phosphate(0.1%); Taurine(0.1%); Glucose-6-phosphate(0%); Acetylcholine(0%); Methanol(0%); scyllo-Inositol(0%); 
3.902	0.03378	Glucose(93.7%); Fructose(5.6%); Betaine(0.7%); Creatine(0%); 
3.717	0.03248	Glucose(87%); Fructose(12.1%); Methyl isobutyric acid(0.8%); 3-Methylhistidine(0.1%); 
3.572	0.03018	Glycine(82.9%); Fructose(11.5%); myo-Inositol(5.3%); Malonyl coenzyme A(0.1%); Glucose-6-phosphate(0.1%); Uridine-5-diphospho-N-acetylglucosamine(0%); Sarcosine(0%); 
4.122	0.02783	Lactic acid(99.6%); Fructose(0.4%); 
2.137	0.02222	Glutamic acid(66.7%); Glutamine(23.2%); Methionine(10%); Acetylcholine(0.1%); N-Acetylneuraminic acid(0%); N-Acetylmethionine(0%); Butyric acid(0%); Uridine-5-diphospho-N-acetylglucosamine(0%); 
1.922	0.02105	Acetic acid(100%); N-Acetylmethionine(0%); 
3.042	0.02096	Creatine(73.3%); Histamine(12.3%); Phosphocreatine(5.7%); Creatinine(5%); Lysine(2%); Cysteamine(1.3%); Malonyl coenzyme A(0.3%); Anserine nitrate(0.1%); Ornithine(0%); 
1.147	0.02008	Methyl isobutyric acid(100%); 3-Methyl-2-oxovaleric acid(0%); Ethanol(0%); 
3.472	0.01936	Glucose(99.4%); Uridine 5-diphosphoglucose(0.6%); 
1.487	0.01918	Alanine(100%); 
3.782	0.01867	Glutamine(43.1%); Glutathione (reduced)(20.5%); Glutathione (oxidised)(8.8%); Glycerol-3-phosphate(6.3%); Glucose(5.7%); Anserine nitrate(5.5%); Alanine(4.5%); Glutamic acid(3.6%); Ornithine(1.1%); Uridine 5-diphosphoglucose(1%); Uridine-5-diphosphogalactose(0%); 
0.9423	0.01699	Isoleucine(92.2%); 4-Methyl-2-oxovaleric acid(6.1%); Leucine(1.5%); Pantothenic acid(0.2%); Valine(0%); Butyric acid(0%); 
3.612	0.01636	Glycerol-3-phosphate(78.8%); Valine(14.2%); myo-Inositol(3.9%); Sarcosine(1.6%); Fructose(1.2%); Glycine(0.3%); N-Acetylneuraminic acid(0.1%); 
1.012	0.01624	Isoleucine(97.5%); Valine(2%); Leucine(0.5%); 4-Methyl-2-oxovaleric acid(0%); Propionic acid(0%); 
3.692	0.01588	Glycerol-3-phosphate(89.7%); Methyl isobutyric acid(8.4%); Isoleucine(1.3%); Fructose(0.6%); Malonyl coenzyme A(0%); Ethanol(0%); 
2.027	0.01417	N-Acetylaspartate (NAA)(99.3%); Pyroglutamic acid(0.4%); N-Acetylneuraminic acid(0.1%); N-Acetylmethionine(0.1%); Acetylcholine(0%); 
3.992	0.0134	Phosphoethanolamine(95.4%); Asparagine(2.2%); Malonyl coenzyme A(1%); N-Acetylneuraminic acid(1%); Pantothenic acid(0.4%); Glucose-6-phosphate(0.1%); Fructose(0%); 
2.062	0.01326	Glutamic acid(84.6%); N-Acetylneuraminic acid(14.5%); N-Acetylaspartate (NAA)(0.4%); Uridine-5-diphospho-N-acetylglucosamine(0.4%); Methionine(0%); N-Acetylmethionine(0%); 
3.702	0.01158	Methyl isobutyric acid(78.8%); Glycerol-3-phosphate(18.9%); Fructose(2%); Isoleucine(0.2%); 
3.982	0.01156	Phosphoethanolamine(99.8%); Pantothenic acid(0.1%); N-Acetylneuraminic acid(0.1%); Glucose-6-phosphate(0%); 
2.407	0.009702	Succinic acid(83.7%); Pyroglutamic acid(7.3%); Glutamine(5.5%); Carnitine(3.3%); Porphobilinogen(0.1%); Oxaloacetic acid(0%); Pantothenic acid(0%); 
2.457	0.008992	Glutamine(87%); Carnitine(12.8%); Succinic acid(0.2%); Pyroglutamic acid(0.1%); 
3.427	0.008901	Glucose(67.9%); Carnitine(24.7%); Taurine(7.3%); Methanol(0%); Porphobilinogen(0%); Pantothenic acid(0%); scyllo-Inositol(0%); Cysteamine(0%); 
3.677	0.008147	Isoleucine(68.7%); Glycerol-3-phosphate(20.4%); Malonyl coenzyme A(7.8%); Methyl isobutyric acid(1.6%); Fructose(1.4%); Ethanol(0.1%); Glucosamine-6-phosphate(0%); Sarcosine(0%); 
4.072	0.008109	myo-Inositol(98.7%); Creatinine(1.3%); Glucosamine-6-phosphate(0%); 
3.297	0.007961	Histamine(80.7%); myo-Inositol(10.1%); Glycerophosphorylcholine(6.3%); Glutathione (oxidised)(1.9%); Betaine(0.4%); Carnitine(0.2%); Glucose-6-phosphate(0.2%); Glutathione (reduced)(0.2%); Taurine(0%); Methanol(0%); scyllo-Inositol(0%); Acetylcholine(0%); Choline(0%); 
3.852	0.007933	Glucose(76.1%); Glycerol-3-phosphate(20.9%); N-Acetylneuraminic acid(2.5%); Methionine(0.5%); 
0.9923	0.007366	Valine(93%); Isoleucine(5.7%); Leucine(1.2%); 4-Methyl-2-oxovaleric acid(0.1%); 
8.277	0.006677	Malonyl coenzyme A(100%); 
1.047	0.00646	Valine(96.1%); Propionic acid(2.3%); Isoleucine(1.6%); 3-Methyl-2-oxovaleric acid(0%); 
2.082	0.005959	Uridine-5-diphospho-N-acetylglucosamine(65.4%); Glutamic acid(33.5%); N-Acetylneuraminic acid(0.8%); N-Acetylaspartate (NAA)(0.2%); Methionine(0.1%); N-Acetylmethionine(0%); 4-Methyl-2-oxovaleric acid(0%); Acetylcholine(0%); 
2.437	0.004976	Carnitine(44.8%); Glutamine(35.5%); Malonyl coenzyme A(18.5%); Succinic acid(0.9%); Pyroglutamic acid(0.2%); Pantothenic acid(0.1%); 
3.837	0.00492	Glucose(96.8%); Glycerol-3-phosphate(3%); Uridine-5-diphospho-N-acetylglucosamine(0.2%); N-Acetylneuraminic acid(0%); 
3.937	0.004724	Creatine(97.2%); Tyrosine(2%); Phosphocreatine(0.8%); 
2.952	0.00441	Asparagine(97.5%); Glutathione (reduced)(2.3%); Glucosamine-6-phosphate(0.2%); 
3.367	0.004353	Methanol(60.2%); Glucose(20.3%); Hypotaurine(8.7%); scyllo-Inositol(7.3%); Glycerophosphorylcholine(3.1%); Glucose-6-phosphate(0.3%); Glucosamine-6-phosphate(0%); Betaine(0%); Malonyl coenzyme A(0%); Cysteamine(0%); Acetylcholine(0%); 
0.9723	0.004192	Leucine(91.3%); Isoleucine(4.4%); Valine(3.9%); 4-Methyl-2-oxovaleric acid(0.3%); 
3.127	0.004021	Malonyl coenzyme A(98.2%); Glycerophosphorylcholine(1.7%); Choline(0%); Acetylcholine(0%); 
0.9573	0.003983	Leucine(78.2%); Isoleucine(19.2%); 4-Methyl-2-oxovaleric acid(1.6%); Valine(0.9%); Pantothenic acid(0.1%); Butyric acid(0%); 
2.867	0.003974	Asparagine(100%); 
2.167	0.003971	Glutathione (reduced)(54.8%); Glutathione (oxidised)(23.2%); Glutamine(10.2%); Butyric acid(8.1%); Methionine(2.7%); Propionic acid(0.7%); Acetylcholine(0.2%); N-Acetylmethionine(0%); N-Acetylneuraminic acid(0%); 
8.557	0.003689	Malonyl coenzyme A(100%); 
3.457	0.003445	Glucose(99.6%); Carnitine(0.2%); Pantothenic acid(0.2%); Taurine(0%); Methanol(0%); scyllo-Inositol(0%); 
0.7223	0.003328	Malonyl coenzyme A(100%); 
3.947	0.003175	Phosphocreatine(49.1%); Tyrosine(36.2%); Creatine(14.7%); 
2.542	0.003005	Citric acid(98.3%); Glutathione (reduced)(1.1%); Glutathione (oxidised)(0.6%); 
1.057	0.002956	Propionic acid(77%); Valine(21.7%); Isoleucine(1.2%); 3-Methyl-2-oxovaleric acid(0.1%); 
2.672	0.00293	Citric acid(97.4%); Anserine nitrate(2.1%); Hypotaurine(0.3%); Methionine(0.1%); N-Acetylaspartate (NAA)(0.1%); Sarcosine(0%); 4-Methyl-2-oxovaleric acid(0%); Porphobilinogen(0%); 
3.447	0.002848	Glucose(95.1%); Carnitine(2.8%); Pantothenic acid(1.8%); Taurine(0.3%); Methanol(0%); scyllo-Inositol(0%); 
0.8623	0.002739	Malonyl coenzyme A(99.8%); Butyric acid(0.1%); 4-Methyl-2-oxovaleric acid(0.1%); 3-Methyl-2-oxovaleric acid(0%); 
8.462	0.002662	Formic acid(100%); 
7.952	0.002426	Uridine-5-diphospho-N-acetylglucosamine(71.7%); Uridine 5-diphosphoglucose(25.9%); Uridine-5-diphosphogalactose(2.4%); 
6.907	0.002326	Tyrosine(100%); 
1.262	0.002238	Isoleucine(100%); 
6.177	0.002016	Malonyl coenzyme A(100%); 
2.642	0.001948	Methyl isobutyric acid(68.3%); Methionine(26.5%); Citric acid(2.4%); Anserine nitrate(1.9%); Hypotaurine(0.6%); 4-Methyl-2-oxovaleric acid(0.3%); Sarcosine(0%); 
3.962	0.001889	3-Methylhistidine(91.3%); Phosphocreatine(6.7%); Creatine(1.9%); Tyrosine(0.2%); 
3.657	0.001858	Glycerol-3-phosphate(66.2%); Fructose(15.4%); Isoleucine(7.7%); Ethanol(7.4%); Methyl isobutyric acid(1.5%); myo-Inositol(1%); Glucosamine-6-phosphate(0.8%); Sarcosine(0%); 
5.247	0.001772	Glucose(100%); 
2.557	0.001756	Glutathione (reduced)(68.6%); Glutathione (oxidised)(19.1%); Citric acid(12.2%); 4-Methyl-2-oxovaleric acid(0%); 
3.317	0.001734	Glutathione (oxidised)(34.4%); Glutathione (reduced)(22%); 3-Methylhistidine(19.2%); Glycerophosphorylcholine(14.5%); Histamine(8.8%); Betaine(0.5%); Methanol(0.4%); scyllo-Inositol(0.2%); Acetylcholine(0%); 
2.487	0.001681	N-Acetylaspartate (NAA)(45.6%); Glutamine(44.3%); Carnitine(8.3%); Pyroglutamic acid(1.6%); Succinic acid(0.2%); 
3.867	0.001672	Glycerol-3-phosphate(83.8%); Methionine(13.2%); Uridine 5-diphosphoglucose(2.3%); N-Acetylneuraminic acid(0.7%); 
5.977	0.001664	Uridine-5-diphospho-N-acetylglucosamine(91.4%); Uridine 5-diphosphoglucose(5.2%); Cytidine 5-diphosphate(2.9%); Uridine-5-diphosphogalactose(0.5%); 
2.972	0.001592	Glutathione (oxidised)(47.3%); Glutathione (reduced)(32.6%); Asparagine(19%); Glucosamine-6-phosphate(1%); Creatine(0%); 
6.162	0.001577	Malonyl coenzyme A(100%); 
2.187	0.001522	Propionic acid(96.1%); Methionine(3.4%); Butyric acid(0.3%); Glutathione (oxidised)(0.1%); Acetylcholine(0.1%); N-Acetylmethionine(0%); 
7.197	0.00144	Tyrosine(100%); 
3.592	0.001438	myo-Inositol(31.5%); Fructose(28.4%); Glycerol-3-phosphate(17.9%); Glycine(17.5%); Valine(3.4%); Glucosamine-6-phosphate(0.6%); Sarcosine(0.5%); Glucose-6-phosphate(0%); 
2.507	0.001301	N-Acetylaspartate (NAA)(71.4%); Pyroglutamic acid(20%); Glutathione (oxidised)(7%); Citric acid(1.4%); Succinic acid(0.1%); 
2.097	0.001275	Glutamic acid(76.4%); Uridine-5-diphospho-N-acetylglucosamine(16.7%); 4-Methyl-2-oxovaleric acid(4.1%); N-Acetylneuraminic acid(1.1%); Methionine(1%); N-Acetylmethionine(0.6%); Acetylcholine(0%); 
4.032	0.001172	Fructose(100%); Uridine-5-diphosphogalactose(0%); 
0.8973	0.001125	Butyric acid(66.8%); 3-Methyl-2-oxovaleric acid(19.4%); Pantothenic acid(13.4%); 4-Methyl-2-oxovaleric acid(0.4%); 
8.122	0.001106	Histamine(100%); 
2.692	0.001085	N-Acetylaspartate (NAA)(82.5%); Anserine nitrate(12.4%); Citric acid(5%); Sarcosine(0.1%); 
2.657	0.001049	Hypotaurine(31.2%); Citric acid(20.1%); Methionine(17.5%); Malonyl coenzyme A(17.1%); Anserine nitrate(12.7%); Porphobilinogen(1.1%); Methyl isobutyric acid(0.3%); 4-Methyl-2-oxovaleric acid(0.1%); Sarcosine(0%); 
7.982	0.001037	Histamine(91.5%); Cytidine 5-diphosphate(8.5%); Uridine-5-diphospho-N-acetylglucosamine(0.1%); Uridine-5-diphosphogalactose(0%); 
3.392	0.0009948	Glucose(89.7%); Cysteamine(6.3%); Methanol(2.7%); scyllo-Inositol(0.8%); Hypotaurine(0.2%); Glycerophosphorylcholine(0.1%); Taurine(0.1%); Pantothenic acid(0.1%); Porphobilinogen(0%); 
2.277	0.0009777	Valine(99.9%); Acetylcholine(0.1%); 
3.882	0.0009639	Glycerol-3-phosphate(90.5%); Glucosamine-6-phosphate(9%); Betaine(0.5%); 
2.932	0.0009317	Asparagine(69.5%); Glutathione (reduced)(26.6%); 3-Methyl-2-oxovaleric acid(2.9%); Glucosamine-6-phosphate(0.9%); 
2.902	0.0008324	Asparagine(100%); 
7.157	0.0008259	Histamine(100%); 
2.992	0.000803	Glutathione (oxidised)(76.1%); Glutathione (reduced)(21.4%); Creatine(2.5%); Creatinine(0%); 
1.187	0.0007865	Ethanol(94%); Methyl isobutyric acid(6%); 
1.712	0.000601	Leucine(99.2%); 3-Methyl-2-oxovaleric acid(0.8%); 
2.737	0.0005842	Sarcosine(96%); Anserine nitrate(4%); 
2.622	0.0005108	Malonyl coenzyme A(78.2%); 4-Methyl-2-oxovaleric acid(20.9%); Methionine(0.4%); Citric acid(0.3%); Methyl isobutyric acid(0.2%); Hypotaurine(0%); 
6.137	0.0004953	Cytidine 5-diphosphate(100%); 
2.887	0.0004391	Asparagine(100%); 
2.842	0.0004214	Asparagine(100%); Sarcosine(0%); 
1.102	0.0003759	3-Methyl-2-oxovaleric acid(94%); Methyl isobutyric acid(5%); Propionic acid(1%); 
0.7373	0.0003595	Malonyl coenzyme A(100%); 
1.562	0.0003292	Butyric acid(100%); 
2.207	0.0003272	Methionine(90.6%); Propionic acid(9.2%); Acetylcholine(0.2%); N-Acetylneuraminic acid(0%); N-Acetylmethionine(0%); 
8.067	0.0002105	3-Methylhistidine(100%); 
5.717	0.0001735	Glutathione (oxidised)(100%); 
2.717	0.000159	Anserine nitrate(91.7%); Sarcosine(6.1%); Citric acid(2.3%); 
2.222	0.0001548	N-Acetylneuraminic acid(96%); Methionine(2.2%); Propionic acid(1.7%); Acetylcholine(0.1%); 
1.682	0.000147	Leucine(100%); 3-Methyl-2-oxovaleric acid(0%); 
1.832	0.0001309	N-Acetylneuraminic acid(85.3%); Ornithine(14.7%); 
7.132	9.852e-05	3-Methylhistidine(100%); 
1.742	9.649e-05	Leucine(100%); 
2.577	9.631e-05	Glutathione (reduced)(61.9%); Citric acid(35.6%); 4-Methyl-2-oxovaleric acid(2.5%); 
4.187	7.511e-05	Pyroglutamic acid(99.8%); Porphobilinogen(0.2%); 
1.732	6.425e-05	Lysine(74.7%); Leucine(25.3%); 
2.237	4.65e-05	N-Acetylneuraminic acid(99.7%); Acetylcholine(0.3%); 
5.612	4.35e-05	Uridine 5-diphosphoglucose(100%); 
5.602	4.295e-05	Uridine 5-diphosphoglucose(100%); 
5.437	3.571e-05	Glucosamine-6-phosphate(100%); 
8.212	2.8e-05	Hypoxanthine(100%); 
8.192	2.675e-05	Hypoxanthine(100%); 
4.167	1.943e-05	Porphobilinogen(100%); 
8.237	1.612e-05	Malonyl coenzyme A(99.2%); Hypoxanthine(0.8%); 
4.332	1.164e-05	Cytidine 5-diphosphate(100%); 
1.852	9.392e-06	Acetic acid(100%); 
5.652	6.415e-06	Uridine-5-diphosphogalactose(100%); 
5.637	6.061e-06	Uridine-5-diphosphogalactose(100%); 
4.382	2.965e-06	Uridine-5-diphosphogalactose(100%); 
2.822	2.063e-07	Sarcosine(100%); 
________________________________________________________________________________________________________________

Table 4.  Information to help in the interpretation of the pJRES graphical output of the analysis.
For each peak in the estimate pJRES spectrum (visible in yellow in the associated graphical output file) is given
the chemical shift, intensity and contributing metabolites with percentage contributions.
This table is ordered by chemical shift, with the estimated pJRES peak having the highest chemical shift detailed first.

Chemical shift	Intensity of estimated pJRES	Contributing metabolites/percentages
8.557	0.003689	Malonyl coenzyme A(100%); 
8.462	0.002662	Formic acid(100%); 
8.277	0.006677	Malonyl coenzyme A(100%); 
8.237	1.612e-05	Malonyl coenzyme A(99.2%); Hypoxanthine(0.8%); 
8.212	2.8e-05	Hypoxanthine(100%); 
8.192	2.675e-05	Hypoxanthine(100%); 
8.122	0.001106	Histamine(100%); 
8.067	0.0002105	3-Methylhistidine(100%); 
7.982	0.001037	Histamine(91.5%); Cytidine 5-diphosphate(8.5%); Uridine-5-diphospho-N-acetylglucosamine(0.1%); Uridine-5-diphosphogalactose(0%); 
7.952	0.002426	Uridine-5-diphospho-N-acetylglucosamine(71.7%); Uridine 5-diphosphoglucose(25.9%); Uridine-5-diphosphogalactose(2.4%); 
7.197	0.00144	Tyrosine(100%); 
7.157	0.0008259	Histamine(100%); 
7.132	9.852e-05	3-Methylhistidine(100%); 
6.907	0.002326	Tyrosine(100%); 
6.177	0.002016	Malonyl coenzyme A(100%); 
6.162	0.001577	Malonyl coenzyme A(100%); 
6.137	0.0004953	Cytidine 5-diphosphate(100%); 
5.977	0.001664	Uridine-5-diphospho-N-acetylglucosamine(91.4%); Uridine 5-diphosphoglucose(5.2%); Cytidine 5-diphosphate(2.9%); Uridine-5-diphosphogalactose(0.5%); 
5.717	0.0001735	Glutathione (oxidised)(100%); 
5.652	6.415e-06	Uridine-5-diphosphogalactose(100%); 
5.637	6.061e-06	Uridine-5-diphosphogalactose(100%); 
5.612	4.35e-05	Uridine 5-diphosphoglucose(100%); 
5.602	4.295e-05	Uridine 5-diphosphoglucose(100%); 
5.437	3.571e-05	Glucosamine-6-phosphate(100%); 
5.247	0.001772	Glucose(100%); 
4.382	2.965e-06	Uridine-5-diphosphogalactose(100%); 
4.332	1.164e-05	Cytidine 5-diphosphate(100%); 
4.187	7.511e-05	Pyroglutamic acid(99.8%); Porphobilinogen(0.2%); 
4.167	1.943e-05	Porphobilinogen(100%); 
4.122	0.02783	Lactic acid(99.6%); Fructose(0.4%); 
4.072	0.008109	myo-Inositol(98.7%); Creatinine(1.3%); Glucosamine-6-phosphate(0%); 
4.032	0.001172	Fructose(100%); Uridine-5-diphosphogalactose(0%); 
3.992	0.0134	Phosphoethanolamine(95.4%); Asparagine(2.2%); Malonyl coenzyme A(1%); N-Acetylneuraminic acid(1%); Pantothenic acid(0.4%); Glucose-6-phosphate(0.1%); Fructose(0%); 
3.982	0.01156	Phosphoethanolamine(99.8%); Pantothenic acid(0.1%); N-Acetylneuraminic acid(0.1%); Glucose-6-phosphate(0%); 
3.962	0.001889	3-Methylhistidine(91.3%); Phosphocreatine(6.7%); Creatine(1.9%); Tyrosine(0.2%); 
3.947	0.003175	Phosphocreatine(49.1%); Tyrosine(36.2%); Creatine(14.7%); 
3.937	0.004724	Creatine(97.2%); Tyrosine(2%); Phosphocreatine(0.8%); 
3.902	0.03378	Glucose(93.7%); Fructose(5.6%); Betaine(0.7%); Creatine(0%); 
3.882	0.0009639	Glycerol-3-phosphate(90.5%); Glucosamine-6-phosphate(9%); Betaine(0.5%); 
3.867	0.001672	Glycerol-3-phosphate(83.8%); Methionine(13.2%); Uridine 5-diphosphoglucose(2.3%); N-Acetylneuraminic acid(0.7%); 
3.852	0.007933	Glucose(76.1%); Glycerol-3-phosphate(20.9%); N-Acetylneuraminic acid(2.5%); Methionine(0.5%); 
3.837	0.00492	Glucose(96.8%); Glycerol-3-phosphate(3%); Uridine-5-diphospho-N-acetylglucosamine(0.2%); N-Acetylneuraminic acid(0%); 
3.782	0.01867	Glutamine(43.1%); Glutathione (reduced)(20.5%); Glutathione (oxidised)(8.8%); Glycerol-3-phosphate(6.3%); Glucose(5.7%); Anserine nitrate(5.5%); Alanine(4.5%); Glutamic acid(3.6%); Ornithine(1.1%); Uridine 5-diphosphoglucose(1%); Uridine-5-diphosphogalactose(0%); 
3.767	0.04659	Glutamic acid(76.8%); Glucose(19.8%); Glutamine(1.5%); Lysine(0.7%); N-Acetylneuraminic acid(0.4%); Glutathione (oxidised)(0.4%); Anserine nitrate(0.2%); Alanine(0.1%); 3-Methylhistidine(0%); Methyl isobutyric acid(0%); Uridine-5-diphosphogalactose(0%); Glutathione (reduced)(0%); Uridine 5-diphosphoglucose(0%); 
3.732	0.04277	Glucose(96.1%); 3-Methylhistidine(2.5%); Fructose(0.8%); Leucine(0.4%); Methyl isobutyric acid(0.2%); Glucose-6-phosphate(0.1%); Uridine-5-diphosphogalactose(0%); 
3.717	0.03248	Glucose(87%); Fructose(12.1%); Methyl isobutyric acid(0.8%); 3-Methylhistidine(0.1%); 
3.702	0.01158	Methyl isobutyric acid(78.8%); Glycerol-3-phosphate(18.9%); Fructose(2%); Isoleucine(0.2%); 
3.692	0.01588	Glycerol-3-phosphate(89.7%); Methyl isobutyric acid(8.4%); Isoleucine(1.3%); Fructose(0.6%); Malonyl coenzyme A(0%); Ethanol(0%); 
3.677	0.008147	Isoleucine(68.7%); Glycerol-3-phosphate(20.4%); Malonyl coenzyme A(7.8%); Methyl isobutyric acid(1.6%); Fructose(1.4%); Ethanol(0.1%); Glucosamine-6-phosphate(0%); Sarcosine(0%); 
3.657	0.001858	Glycerol-3-phosphate(66.2%); Fructose(15.4%); Isoleucine(7.7%); Ethanol(7.4%); Methyl isobutyric acid(1.5%); myo-Inositol(1%); Glucosamine-6-phosphate(0.8%); Sarcosine(0%); 
3.632	0.03747	myo-Inositol(96.5%); Glycerol-3-phosphate(3.1%); Valine(0.3%); N-Acetylneuraminic acid(0%); Glycine(0%); Glucosamine-6-phosphate(0%); Sarcosine(0%); Methyl isobutyric acid(0%); Ethanol(0%); 
3.612	0.01636	Glycerol-3-phosphate(78.8%); Valine(14.2%); myo-Inositol(3.9%); Sarcosine(1.6%); Fructose(1.2%); Glycine(0.3%); N-Acetylneuraminic acid(0.1%); 
3.592	0.001438	myo-Inositol(31.5%); Fructose(28.4%); Glycerol-3-phosphate(17.9%); Glycine(17.5%); Valine(3.4%); Glucosamine-6-phosphate(0.6%); Sarcosine(0.5%); Glucose-6-phosphate(0%); 
3.572	0.03018	Glycine(82.9%); Fructose(11.5%); myo-Inositol(5.3%); Malonyl coenzyme A(0.1%); Glucose-6-phosphate(0.1%); Uridine-5-diphospho-N-acetylglucosamine(0%); Sarcosine(0%); 
3.542	0.05111	myo-Inositol(51.7%); Glucose(29.8%); Malonyl coenzyme A(17.8%); Fructose(0.3%); Glycine(0.3%); Uridine 5-diphosphoglucose(0.1%); 
3.502	0.05033	Glucose(99.9%); Glucose-6-phosphate(0.1%); Malonyl coenzyme A(0%); Glycine(0%); 
3.472	0.01936	Glucose(99.4%); Uridine 5-diphosphoglucose(0.6%); 
3.457	0.003445	Glucose(99.6%); Carnitine(0.2%); Pantothenic acid(0.2%); Taurine(0%); Methanol(0%); scyllo-Inositol(0%); 
3.447	0.002848	Glucose(95.1%); Carnitine(2.8%); Pantothenic acid(1.8%); Taurine(0.3%); Methanol(0%); scyllo-Inositol(0%); 
3.427	0.008901	Glucose(67.9%); Carnitine(24.7%); Taurine(7.3%); Methanol(0%); Porphobilinogen(0%); Pantothenic acid(0%); scyllo-Inositol(0%); Cysteamine(0%); 
3.412	0.04065	Glucose(99.4%); Carnitine(0.2%); Porphobilinogen(0.1%); Pantothenic acid(0.1%); Taurine(0.1%); Cysteamine(0.1%); Methanol(0%); scyllo-Inositol(0%); 
3.392	0.0009948	Glucose(89.7%); Cysteamine(6.3%); Methanol(2.7%); scyllo-Inositol(0.8%); Hypotaurine(0.2%); Glycerophosphorylcholine(0.1%); Taurine(0.1%); Pantothenic acid(0.1%); Porphobilinogen(0%); 
3.367	0.004353	Methanol(60.2%); Glucose(20.3%); Hypotaurine(8.7%); scyllo-Inositol(7.3%); Glycerophosphorylcholine(3.1%); Glucose-6-phosphate(0.3%); Glucosamine-6-phosphate(0%); Betaine(0%); Malonyl coenzyme A(0%); Cysteamine(0%); Acetylcholine(0%); 
3.317	0.001734	Glutathione (oxidised)(34.4%); Glutathione (reduced)(22%); 3-Methylhistidine(19.2%); Glycerophosphorylcholine(14.5%); Histamine(8.8%); Betaine(0.5%); Methanol(0.4%); scyllo-Inositol(0.2%); Acetylcholine(0%); 
3.297	0.007961	Histamine(80.7%); myo-Inositol(10.1%); Glycerophosphorylcholine(6.3%); Glutathione (oxidised)(1.9%); Betaine(0.4%); Carnitine(0.2%); Glucose-6-phosphate(0.2%); Glutathione (reduced)(0.2%); Taurine(0%); Methanol(0%); scyllo-Inositol(0%); Acetylcholine(0%); Choline(0%); 
3.282	0.03426	myo-Inositol(93.7%); Glycerophosphorylcholine(3%); Glucose(1.5%); Histamine(0.8%); Betaine(0.5%); Carnitine(0.2%); Glucosamine-6-phosphate(0.1%); Taurine(0.1%); Glucose-6-phosphate(0%); Acetylcholine(0%); Methanol(0%); scyllo-Inositol(0%); 
3.262	0.04763	Glucose(89.2%); Glycerophosphorylcholine(7%); Betaine(1.6%); 3-Methylhistidine(0.7%); myo-Inositol(0.6%); Carnitine(0.4%); Anserine nitrate(0.3%); Taurine(0.2%); Acetylcholine(0%); Histamine(0%); Choline(0%); 
3.232	0.1891	Glycerophosphorylcholine(86.4%); Phosphoethanolamine(9%); Carnitine(3.8%); Glucose(0.6%); Acetylcholine(0.1%); Anserine nitrate(0%); Betaine(0%); Choline(0%); 
3.127	0.004021	Malonyl coenzyme A(98.2%); Glycerophosphorylcholine(1.7%); Choline(0%); Acetylcholine(0%); 
3.042	0.02096	Creatine(73.3%); Histamine(12.3%); Phosphocreatine(5.7%); Creatinine(5%); Lysine(2%); Cysteamine(1.3%); Malonyl coenzyme A(0.3%); Anserine nitrate(0.1%); Ornithine(0%); 
2.992	0.000803	Glutathione (oxidised)(76.1%); Glutathione (reduced)(21.4%); Creatine(2.5%); Creatinine(0%); 
2.972	0.001592	Glutathione (oxidised)(47.3%); Glutathione (reduced)(32.6%); Asparagine(19%); Glucosamine-6-phosphate(1%); Creatine(0%); 
2.952	0.00441	Asparagine(97.5%); Glutathione (reduced)(2.3%); Glucosamine-6-phosphate(0.2%); 
2.932	0.0009317	Asparagine(69.5%); Glutathione (reduced)(26.6%); 3-Methyl-2-oxovaleric acid(2.9%); Glucosamine-6-phosphate(0.9%); 
2.902	0.0008324	Asparagine(100%); 
2.887	0.0004391	Asparagine(100%); 
2.867	0.003974	Asparagine(100%); 
2.842	0.0004214	Asparagine(100%); Sarcosine(0%); 
2.822	2.063e-07	Sarcosine(100%); 
2.737	0.0005842	Sarcosine(96%); Anserine nitrate(4%); 
2.717	0.000159	Anserine nitrate(91.7%); Sarcosine(6.1%); Citric acid(2.3%); 
2.692	0.001085	N-Acetylaspartate (NAA)(82.5%); Anserine nitrate(12.4%); Citric acid(5%); Sarcosine(0.1%); 
2.672	0.00293	Citric acid(97.4%); Anserine nitrate(2.1%); Hypotaurine(0.3%); Methionine(0.1%); N-Acetylaspartate (NAA)(0.1%); Sarcosine(0%); 4-Methyl-2-oxovaleric acid(0%); Porphobilinogen(0%); 
2.657	0.001049	Hypotaurine(31.2%); Citric acid(20.1%); Methionine(17.5%); Malonyl coenzyme A(17.1%); Anserine nitrate(12.7%); Porphobilinogen(1.1%); Methyl isobutyric acid(0.3%); 4-Methyl-2-oxovaleric acid(0.1%); Sarcosine(0%); 
2.642	0.001948	Methyl isobutyric acid(68.3%); Methionine(26.5%); Citric acid(2.4%); Anserine nitrate(1.9%); Hypotaurine(0.6%); 4-Methyl-2-oxovaleric acid(0.3%); Sarcosine(0%); 
2.622	0.0005108	Malonyl coenzyme A(78.2%); 4-Methyl-2-oxovaleric acid(20.9%); Methionine(0.4%); Citric acid(0.3%); Methyl isobutyric acid(0.2%); Hypotaurine(0%); 
2.577	9.631e-05	Glutathione (reduced)(61.9%); Citric acid(35.6%); 4-Methyl-2-oxovaleric acid(2.5%); 
2.557	0.001756	Glutathione (reduced)(68.6%); Glutathione (oxidised)(19.1%); Citric acid(12.2%); 4-Methyl-2-oxovaleric acid(0%); 
2.542	0.003005	Citric acid(98.3%); Glutathione (reduced)(1.1%); Glutathione (oxidised)(0.6%); 
2.507	0.001301	N-Acetylaspartate (NAA)(71.4%); Pyroglutamic acid(20%); Glutathione (oxidised)(7%); Citric acid(1.4%); Succinic acid(0.1%); 
2.487	0.001681	N-Acetylaspartate (NAA)(45.6%); Glutamine(44.3%); Carnitine(8.3%); Pyroglutamic acid(1.6%); Succinic acid(0.2%); 
2.457	0.008992	Glutamine(87%); Carnitine(12.8%); Succinic acid(0.2%); Pyroglutamic acid(0.1%); 
2.437	0.004976	Carnitine(44.8%); Glutamine(35.5%); Malonyl coenzyme A(18.5%); Succinic acid(0.9%); Pyroglutamic acid(0.2%); Pantothenic acid(0.1%); 
2.407	0.009702	Succinic acid(83.7%); Pyroglutamic acid(7.3%); Glutamine(5.5%); Carnitine(3.3%); Porphobilinogen(0.1%); Oxaloacetic acid(0%); Pantothenic acid(0%); 
2.357	0.05835	Glutamic acid(99.8%); Malonyl coenzyme A(0.2%); Succinic acid(0%); Oxaloacetic acid(0%); 
2.277	0.0009777	Valine(99.9%); Acetylcholine(0.1%); 
2.237	4.65e-05	N-Acetylneuraminic acid(99.7%); Acetylcholine(0.3%); 
2.222	0.0001548	N-Acetylneuraminic acid(96%); Methionine(2.2%); Propionic acid(1.7%); Acetylcholine(0.1%); 
2.207	0.0003272	Methionine(90.6%); Propionic acid(9.2%); Acetylcholine(0.2%); N-Acetylneuraminic acid(0%); N-Acetylmethionine(0%); 
2.187	0.001522	Propionic acid(96.1%); Methionine(3.4%); Butyric acid(0.3%); Glutathione (oxidised)(0.1%); Acetylcholine(0.1%); N-Acetylmethionine(0%); 
2.167	0.003971	Glutathione (reduced)(54.8%); Glutathione (oxidised)(23.2%); Glutamine(10.2%); Butyric acid(8.1%); Methionine(2.7%); Propionic acid(0.7%); Acetylcholine(0.2%); N-Acetylmethionine(0%); N-Acetylneuraminic acid(0%); 
2.137	0.02222	Glutamic acid(66.7%); Glutamine(23.2%); Methionine(10%); Acetylcholine(0.1%); N-Acetylneuraminic acid(0%); N-Acetylmethionine(0%); Butyric acid(0%); Uridine-5-diphospho-N-acetylglucosamine(0%); 
2.097	0.001275	Glutamic acid(76.4%); Uridine-5-diphospho-N-acetylglucosamine(16.7%); 4-Methyl-2-oxovaleric acid(4.1%); N-Acetylneuraminic acid(1.1%); Methionine(1%); N-Acetylmethionine(0.6%); Acetylcholine(0%); 
2.082	0.005959	Uridine-5-diphospho-N-acetylglucosamine(65.4%); Glutamic acid(33.5%); N-Acetylneuraminic acid(0.8%); N-Acetylaspartate (NAA)(0.2%); Methionine(0.1%); N-Acetylmethionine(0%); 4-Methyl-2-oxovaleric acid(0%); Acetylcholine(0%); 
2.062	0.01326	Glutamic acid(84.6%); N-Acetylneuraminic acid(14.5%); N-Acetylaspartate (NAA)(0.4%); Uridine-5-diphospho-N-acetylglucosamine(0.4%); Methionine(0%); N-Acetylmethionine(0%); 
2.027	0.01417	N-Acetylaspartate (NAA)(99.3%); Pyroglutamic acid(0.4%); N-Acetylneuraminic acid(0.1%); N-Acetylmethionine(0.1%); Acetylcholine(0%); 
1.922	0.02105	Acetic acid(100%); N-Acetylmethionine(0%); 
1.852	9.392e-06	Acetic acid(100%); 
1.832	0.0001309	N-Acetylneuraminic acid(85.3%); Ornithine(14.7%); 
1.742	9.649e-05	Leucine(100%); 
1.732	6.425e-05	Lysine(74.7%); Leucine(25.3%); 
1.712	0.000601	Leucine(99.2%); 3-Methyl-2-oxovaleric acid(0.8%); 
1.682	0.000147	Leucine(100%); 3-Methyl-2-oxovaleric acid(0%); 
1.562	0.0003292	Butyric acid(100%); 
1.487	0.01918	Alanine(100%); 
1.332	0.1808	Lactic acid(100%); 
1.262	0.002238	Isoleucine(100%); 
1.187	0.0007865	Ethanol(94%); Methyl isobutyric acid(6%); 
1.147	0.02008	Methyl isobutyric acid(100%); 3-Methyl-2-oxovaleric acid(0%); Ethanol(0%); 
1.102	0.0003759	3-Methyl-2-oxovaleric acid(94%); Methyl isobutyric acid(5%); Propionic acid(1%); 
1.057	0.002956	Propionic acid(77%); Valine(21.7%); Isoleucine(1.2%); 3-Methyl-2-oxovaleric acid(0.1%); 
1.047	0.00646	Valine(96.1%); Propionic acid(2.3%); Isoleucine(1.6%); 3-Methyl-2-oxovaleric acid(0%); 
1.012	0.01624	Isoleucine(97.5%); Valine(2%); Leucine(0.5%); 4-Methyl-2-oxovaleric acid(0%); Propionic acid(0%); 
0.9923	0.007366	Valine(93%); Isoleucine(5.7%); Leucine(1.2%); 4-Methyl-2-oxovaleric acid(0.1%); 
0.9723	0.004192	Leucine(91.3%); Isoleucine(4.4%); Valine(3.9%); 4-Methyl-2-oxovaleric acid(0.3%); 
0.9573	0.003983	Leucine(78.2%); Isoleucine(19.2%); 4-Methyl-2-oxovaleric acid(1.6%); Valine(0.9%); Pantothenic acid(0.1%); Butyric acid(0%); 
0.9423	0.01699	Isoleucine(92.2%); 4-Methyl-2-oxovaleric acid(6.1%); Leucine(1.5%); Pantothenic acid(0.2%); Valine(0%); Butyric acid(0%); 
0.8973	0.001125	Butyric acid(66.8%); 3-Methyl-2-oxovaleric acid(19.4%); Pantothenic acid(13.4%); 4-Methyl-2-oxovaleric acid(0.4%); 
0.8623	0.002739	Malonyl coenzyme A(99.8%); Butyric acid(0.1%); 4-Methyl-2-oxovaleric acid(0.1%); 3-Methyl-2-oxovaleric acid(0%); 
0.7373	0.0003595	Malonyl coenzyme A(100%); 
0.7223	0.003328	Malonyl coenzyme A(100%); 
________________________________________________________________________________________________________________

Table 5.  Full result of the screening step of the analysis (finding of library peaks in the the mixture JRES spectrum) In descending order of hit-ratio:

Alanine (library entry number =66)
Hit ratio(% of total spectral intensity for metabolite): 100% (6 of 6 peaks were found)
Peaks found: chem shift/row (% of total intensity)
1.485/56(36.1%) , 1.485/74(36.1%) , 3.792/56(10.9%) , 3.792/74(10.9%) , 3.792/93(2.9%) , 3.792/37(2.9%)
Peaks not found: chem shift/row (% of total intensity)


Citric acid (library entry number =14)
Hit ratio(% of total spectral intensity for metabolite): 100% (4 of 4 peaks were found)
Peaks found: chem shift/row (% of total intensity)
2.543/46(26.2%) , 2.543/84(26.2%) , 2.671/46(23.8%) , 2.671/84(23.8%)
Peaks not found: chem shift/row (% of total intensity)


N-Acetylalanine (library entry number =85)
Hit ratio(% of total spectral intensity for metabolite): 100% (3 of 3 peaks were found)
Peaks found: chem shift/row (% of total intensity)
2.011/65(65.9%) , 1.335/56(17%) , 1.335/74(17%)
Peaks not found: chem shift/row (% of total intensity)


Acetylcholine (library entry number =22)
Hit ratio(% of total spectral intensity for metabolite): 100% (2 of 2 peaks were found)
Peaks found: chem shift/row (% of total intensity)
3.225/65(57.1%) , 2.152/65(42.9%)
Peaks not found: chem shift/row (% of total intensity)


Betaine (library entry number =24)
Hit ratio(% of total spectral intensity for metabolite): 100% (2 of 2 peaks were found)
Peaks found: chem shift/row (% of total intensity)
3.27/65(94.3%) , 3.901/65(5.7%)
Peaks not found: chem shift/row (% of total intensity)


Phosphocreatine (library entry number =114)
Hit ratio(% of total spectral intensity for metabolite): 100% (2 of 2 peaks were found)
Peaks found: chem shift/row (% of total intensity)
3.048/65(80.9%) , 3.951/65(19.1%)
Peaks not found: chem shift/row (% of total intensity)


Creatine (library entry number =122)
Hit ratio(% of total spectral intensity for metabolite): 100% (2 of 2 peaks were found)
Peaks found: chem shift/row (% of total intensity)
3.041/65(77.9%) , 3.937/65(22.1%)
Peaks not found: chem shift/row (% of total intensity)


Ethylenediaminetetraacetic acid (EDTA) (library entry number =140)
Hit ratio(% of total spectral intensity for metabolite): 100% (2 of 2 peaks were found)
Peaks found: chem shift/row (% of total intensity)
3.647/65(73.8%) , 3.27/65(26.2%)
Peaks not found: chem shift/row (% of total intensity)


Methionine (library entry number =82)
Hit ratio(% of total spectral intensity for metabolite): 95.05% (4 of 7 peaks were found)
Peaks found: chem shift/row (% of total intensity)
2.143/65(80.1%) , 2.648/65(6%) , 2.648/84(4.4%) , 2.648/46(4.4%)
Peaks not found: chem shift/row (% of total intensity)
3.863/81(1.7%) , 3.863/49(1.7%) , 3.863/65(1.5%)

Carnitine (library entry number =120)
Hit ratio(% of total spectral intensity for metabolite): 94% (4 of 8 peaks were found)
Peaks found: chem shift/row (% of total intensity)
3.225/65(85.7%) , 3.427/65(4.1%) , 2.436/58(2.1%) , 2.436/72(2.1%)
Peaks not found: chem shift/row (% of total intensity)
2.45/73(2%) , 2.45/57(2%) , 3.435/70(1%) , 3.435/60(1%)

Propionic acid (library entry number =154)
Hit ratio(% of total spectral intensity for metabolite): 91.37% (5 of 7 peaks were found)
Peaks found: chem shift/row (% of total intensity)
1.06/65(33.9%) , 1.06/45(14.4%) , 1.06/85(14.4%) , 2.187/55(14.3%) , 2.187/75(14.3%)
Peaks not found: chem shift/row (% of total intensity)
2.187/94(4.3%) , 2.187/36(4.3%)

Uridine-5-diphospho-N-acetylglucosamine (library entry number =171)
Hit ratio(% of total spectral intensity for metabolite): 89.67% (5 of 13 peaks were found)
Peaks found: chem shift/row (% of total intensity)
2.085/65(51.5%) , 7.951/55(11%) , 7.951/75(11%) , 5.976/55(8%) , 5.976/75(8%)
Peaks not found: chem shift/row (% of total intensity)
3.561/65(1.7%) , 3.816/65(1.5%) , 5.976/65(1.3%) , 5.989/65(1.2%) , 3.816/41(1.2%) , 3.816/89(1.2%) , 3.561/89.5(1.1%) , 3.561/40.5(1.1%)

Ethanol (library entry number =203)
Hit ratio(% of total spectral intensity for metabolite): 60.06% (3 of 7 peaks were found)
Peaks found: chem shift/row (% of total intensity)
1.189/65(31.3%) , 3.662/56(14.4%) , 3.662/74(14.4%)
Peaks not found: chem shift/row (% of total intensity)
1.189/83(15.6%) , 1.189/47(15.6%) , 3.662/38(4.4%) , 3.662/92(4.4%)

N-acetylglucosamine-1-phosphate (library entry number =175)
Hit ratio(% of total spectral intensity for metabolite): 90.79% (6 of 11 peaks were found)
Peaks found: chem shift/row (% of total intensity)
2.065/65(81.8%) , 3.503/65(2.9%) , 3.503/89(1.9%) , 3.503/41(1.9%) , 3.792/56(1.1%) , 3.792/74(1.1%)
Peaks not found: chem shift/row (% of total intensity)
3.806/65(3.3%) , 3.806/40(2%) , 3.806/90(2%) , 3.792/42.5(1%) , 3.792/87.5(1%)

Choline (library entry number =31)
Hit ratio(% of total spectral intensity for metabolite): 90% (1 of 1 peaks were found)
Peaks found: chem shift/row (% of total intensity)
3.205/65(100%)
Peaks not found: chem shift/row (% of total intensity)


Dimethylamine (library entry number =42)
Hit ratio(% of total spectral intensity for metabolite): 90% (1 of 1 peaks were found)
Peaks found: chem shift/row (% of total intensity)
2.724/65(100%)
Peaks not found: chem shift/row (% of total intensity)


Trimethylamine-N-oxide (library entry number =50)
Hit ratio(% of total spectral intensity for metabolite): 90% (1 of 1 peaks were found)
Peaks found: chem shift/row (% of total intensity)
3.27/65(100%)
Peaks not found: chem shift/row (% of total intensity)


scyllo-Inositol (library entry number =54)
Hit ratio(% of total spectral intensity for metabolite): 90% (1 of 1 peaks were found)
Peaks found: chem shift/row (% of total intensity)
3.36/65(100%)
Peaks not found: chem shift/row (% of total intensity)


Trimethylamine (library entry number =69)
Hit ratio(% of total spectral intensity for metabolite): 0% (0 of 1 peaks were found)
Peaks found: chem shift/row (% of total intensity)

Peaks not found: chem shift/row (% of total intensity)
2.885/65(100%)

Glycine (library entry number =80)
Hit ratio(% of total spectral intensity for metabolite): 90% (1 of 1 peaks were found)
Peaks found: chem shift/row (% of total intensity)
3.57/65(100%)
Peaks not found: chem shift/row (% of total intensity)


Pyruvic acid (library entry number =101)
Hit ratio(% of total spectral intensity for metabolite): 90% (1 of 1 peaks were found)
Peaks found: chem shift/row (% of total intensity)
2.371/65(100%)
Peaks not found: chem shift/row (% of total intensity)


Acetic acid (library entry number =117)
Hit ratio(% of total spectral intensity for metabolite): 90% (1 of 1 peaks were found)
Peaks found: chem shift/row (% of total intensity)
1.924/65(100%)
Peaks not found: chem shift/row (% of total intensity)


Malonic acid (library entry number =134)
Hit ratio(% of total spectral intensity for metabolite): 0% (0 of 1 peaks were found)
Peaks found: chem shift/row (% of total intensity)

Peaks not found: chem shift/row (% of total intensity)
3.13/65(100%)

Formic acid (library entry number =148)
Hit ratio(% of total spectral intensity for metabolite): 90% (1 of 1 peaks were found)
Peaks found: chem shift/row (% of total intensity)
8.46/65(100%)
Peaks not found: chem shift/row (% of total intensity)


Fumaric acid (library entry number =149)
Hit ratio(% of total spectral intensity for metabolite): 90% (1 of 1 peaks were found)
Peaks found: chem shift/row (% of total intensity)
6.526/65(100%)
Peaks not found: chem shift/row (% of total intensity)


Succinic acid (library entry number =152)
Hit ratio(% of total spectral intensity for metabolite): 90% (1 of 1 peaks were found)
Peaks found: chem shift/row (% of total intensity)
2.408/65(100%)
Peaks not found: chem shift/row (% of total intensity)


Tartaric acid (library entry number =153)
Hit ratio(% of total spectral intensity for metabolite): 90% (1 of 1 peaks were found)
Peaks found: chem shift/row (% of total intensity)
4.331/65(100%)
Peaks not found: chem shift/row (% of total intensity)


Oxaloacetic acid (library entry number =159)
Hit ratio(% of total spectral intensity for metabolite): 90% (1 of 1 peaks were found)
Peaks found: chem shift/row (% of total intensity)
2.371/65(100%)
Peaks not found: chem shift/row (% of total intensity)


Glycerophosphorylcholine (library entry number =186)
Hit ratio(% of total spectral intensity for metabolite): 90% (1 of 1 peaks were found)
Peaks found: chem shift/row (% of total intensity)
3.234/65(100%)
Peaks not found: chem shift/row (% of total intensity)


Methanol (library entry number =202)
Hit ratio(% of total spectral intensity for metabolite): 90% (1 of 1 peaks were found)
Peaks found: chem shift/row (% of total intensity)
3.367/65(100%)
Peaks not found: chem shift/row (% of total intensity)


Phosphocholine (library entry number =207)
Hit ratio(% of total spectral intensity for metabolite): 90% (1 of 1 peaks were found)
Peaks found: chem shift/row (% of total intensity)
3.225/65(100%)
Peaks not found: chem shift/row (% of total intensity)


N-Acetylglucosamine (library entry number =174)
Hit ratio(% of total spectral intensity for metabolite): 94.16% (5 of 9 peaks were found)
Peaks found: chem shift/row (% of total intensity)
2.062/65(85.5%) , 3.503/65(2.8%) , 3.778/65(2.4%) , 3.503/89(1.8%) , 3.503/41(1.8%)
Peaks not found: chem shift/row (% of total intensity)
3.778/40(1.9%) , 3.778/90(1.9%) , 3.799/56(1%) , 3.799/74(1%)

Ergothioneine (library entry number =1)
Hit ratio(% of total spectral intensity for metabolite): 89.35% (3 of 7 peaks were found)
Peaks found: chem shift/row (% of total intensity)
3.27/65(85.6%) , 3.893/75(1.9%) , 3.893/55(1.9%)
Peaks not found: chem shift/row (% of total intensity)
6.805/64(3.5%) , 6.805/66(3.5%) , 3.893/85(1.8%) , 3.893/45(1.8%)

Isoleucine (library entry number =68)
Hit ratio(% of total spectral intensity for metabolite): 75.57% (5 of 22 peaks were found)
Peaks found: chem shift/row (% of total intensity)
0.942/65(20.1%) , 1.014/56(19.2%) , 1.014/74(19.2%) , 0.942/46(8.5%) , 0.942/84(8.5%)
Peaks not found: chem shift/row (% of total intensity)
3.677/60(6.8%) , 3.677/70(6.8%) , 1.263/45(0.9%) , 1.263/85(0.9%) , 1.263/81(0.8%) , 1.263/49(0.8%) , 1.263/27(0.8%) , 1.263/103(0.8%) , 1.263/61(0.8%) , 1.263/69(0.8%) , 1.472/65(0.8%) , 1.472/79(0.6%) , 1.472/51(0.6%) , 1.472/98(0.6%) , 1.472/32(0.6%) , 1.472/44(0.5%) , 1.472/86(0.5%)

Asparagine (library entry number =72)
Hit ratio(% of total spectral intensity for metabolite): 88.54% (17 of 29 peaks were found)
Peaks found: chem shift/row (% of total intensity)
4.005/50(10.3%) , 4.005/80(10.3%) , 4.005/61(8.8%) , 4.005/69(8.8%) , 2.865/53(5.7%) , 2.865/77(5.7%) , 2.865/34(5.6%) , 2.865/96(5.6%) , 2.954/49(5.5%) , 2.954/81(5.5%) , 2.954/37(5.2%) , 2.954/93(5.2%) , 2.949/65(1.4%) , 2.905/96.5(1.4%) , 2.905/33.5(1.4%) , 2.905/34(1.2%) , 2.905/96(1.2%)
Peaks not found: chem shift/row (% of total intensity)
2.936/65(2.1%) , 2.86/64.5(1.9%) , 2.884/64.5(1.2%) , 2.884/65.5(1.2%) , 2.905/112(0.8%) , 2.905/18(0.8%) , 2.905/112(0.6%) , 2.905/18(0.6%) , 2.876/52(0.6%) , 2.876/78(0.6%) , 2.936/127(0.5%) , 2.936/4(0.4%)

3-Methylhistidine (library entry number =74)
Hit ratio(% of total spectral intensity for metabolite): 86.95% (7 of 15 peaks were found)
Peaks found: chem shift/row (% of total intensity)
3.741/65(71%) , 3.962/82(5.3%) , 3.962/48(5.3%) , 3.314/52(1.5%) , 3.314/78(1.5%) , 3.262/76(1.2%) , 3.262/54(1.2%)
Peaks not found: chem shift/row (% of total intensity)
3.962/64(5.1%) , 3.314/93(1.4%) , 3.314/37(1.4%) , 8.069/68(1.2%) , 8.069/61.5(1.2%) , 3.262/35(0.9%) , 3.262/95(0.9%) , 7.131/65(0.9%)

N-Acetylaspartate (NAA) (library entry number =86)
Hit ratio(% of total spectral intensity for metabolite): 82.95% (5 of 13 peaks were found)
Peaks found: chem shift/row (% of total intensity)
2.026/65(79.5%) , 2.504/57(0.9%) , 2.504/72(0.9%) , 2.504/32.5(0.9%) , 2.504/97(0.9%)
Peaks not found: chem shift/row (% of total intensity)
2.491/45(2.5%) , 2.491/85(2.5%) , 2.51/45(2.4%) , 2.51/85(2.4%) , 2.691/44(1.8%) , 2.691/86(1.8%) , 2.701/84(1.8%) , 2.701/46(1.8%)

Leucine (library entry number =77)
Hit ratio(% of total spectral intensity for metabolite): 67.56% (6 of 37 peaks were found)
Peaks found: chem shift/row (% of total intensity)
0.97/57(18.4%) , 0.97/73(18.4%) , 0.96/57(14.8%) , 0.96/73(14.8%) , 1.014/73.5(0.6%) , 1.014/56(0.6%)
Peaks not found: chem shift/row (% of total intensity)
3.741/47(7.2%) , 3.741/83(7.2%) , 1.682/65(1.6%) , 0.96/64.5(1.4%) , 1.749/65(1%) , 0.97/65(0.9%) , 1.714/51.5(0.8%) , 1.711/41(0.8%) , 1.702/64.5(0.7%) , 1.714/39.5(0.7%) , 1.714/90.5(0.7%) , 3.741/60.5(0.7%) , 3.741/69(0.7%) , 1.714/4(0.7%) , 1.714/125(0.7%) , 1.722/73.5(0.6%) , 1.722/56.5(0.6%) , 1.711/4(0.5%) , 1.711/125(0.5%) , 1.714/43(0.5%) , 1.714/87.5(0.5%) , 1.714/55.5(0.5%) , 1.714/74.5(0.5%) , 1.711/51(0.5%) , 1.711/79(0.5%) , 1.714/23(0.3%) , 1.714/107.5(0.3%) , 1.714/61.5(0.3%) , 1.714/68(0.3%) , 1.711/74(0.3%) , 1.711/55.5(0.3%)

N,N-Dimethylglycine (library entry number =38)
Hit ratio(% of total spectral intensity for metabolite): 18.08% (1 of 2 peaks were found)
Peaks found: chem shift/row (% of total intensity)
3.728/65(18.1%)
Peaks not found: chem shift/row (% of total intensity)
2.929/65(81.9%)

Lysine (library entry number =81)
Hit ratio(% of total spectral intensity for metabolite): 43.16% (2 of 13 peaks were found)
Peaks found: chem shift/row (% of total intensity)
3.036/46(21.6%) , 3.036/84(21.6%)
Peaks not found: chem shift/row (% of total intensity)
3.763/65(15.5%) , 3.036/64(9.1%) , 3.036/66(9.1%) , 3.763/49(8.9%) , 3.763/81(8.9%) , 1.909/43.5(1.3%) , 1.909/86.5(1.3%) , 1.733/47(1.1%) , 1.733/83(1.1%) , 1.733/43(0.4%) , 1.733/87(0.4%)

2,3-Butanediol (library entry number =32)
Hit ratio(% of total spectral intensity for metabolite): 74.15% (2 of 14 peaks were found)
Peaks found: chem shift/row (% of total intensity)
1.148/73(37.1%) , 1.148/57(37.1%)
Peaks not found: chem shift/row (% of total intensity)
3.731/58(4.8%) , 3.731/72(4.8%) , 1.148/79(2.5%) , 1.148/51(2.5%) , 1.148/82(2.4%) , 1.148/48(2.4%) , 3.731/51(1.3%) , 3.731/79(1.3%) , 3.731/86(1.3%) , 3.731/44(1.3%) , 3.731/33(0.6%) , 3.731/97(0.6%)

Valine (library entry number =36)
Hit ratio(% of total spectral intensity for metabolite): 75.96% (6 of 14 peaks were found)
Peaks found: chem shift/row (% of total intensity)
0.994/56(19%) , 0.994/74(19%) , 1.046/56(18%) , 1.046/74(18%) , 2.277/59(1%) , 2.277/71(1%)
Peaks not found: chem shift/row (% of total intensity)
3.617/59(10.4%) , 3.617/71(10.4%) , 2.277/41(0.7%) , 2.277/89(0.7%) , 2.277/53(0.7%) , 2.277/77(0.7%) , 2.277/35(0.2%) , 2.277/95(0.2%)

N-Acetylneuraminic acid (library entry number =193)
Hit ratio(% of total spectral intensity for metabolite): 71.1% (7 of 27 peaks were found)
Peaks found: chem shift/row (% of total intensity)
2.062/65(59.8%) , 3.624/58(2%) , 3.624/72(2%) , 3.851/53(1.9%) , 3.851/77(1.9%) , 3.991/51.5(1.8%) , 3.991/78.5(1.8%)
Peaks not found: chem shift/row (% of total intensity)
2.046/65(5.9%) , 3.624/42(1.8%) , 3.624/88(1.8%) , 1.83/65(1.7%) , 2.238/65(1.7%) , 3.851/46(1.5%) , 3.851/84(1.5%) , 3.768/65(1.4%) , 2.222/55(1.3%) , 2.222/75(1.3%) , 1.83/96(1.1%) , 1.83/34(1.1%) , 2.222/88(1%) , 2.222/42(1%) , 3.768/58.5(0.9%) , 3.768/71.5(0.9%) , 3.768/49(0.7%) , 3.768/81(0.7%) , 3.768/88(0.7%) , 3.768/42(0.7%)

4-Methyl-2-oxovaleric acid (library entry number =98)
Hit ratio(% of total spectral intensity for metabolite): 71.49% (2 of 9 peaks were found)
Peaks found: chem shift/row (% of total intensity)
0.941/73.5(35.7%) , 0.941/56.5(35.7%)
Peaks not found: chem shift/row (% of total intensity)
2.614/56(12.6%) , 2.614/74(12.6%) , 2.097/65(0.9%) , 2.097/48(0.8%) , 2.097/82(0.8%) , 2.097/100(0.4%) , 2.097/30(0.4%)

N-Acetylaspartylglutamate (NAAG) (library entry number =190)
Hit ratio(% of total spectral intensity for metabolite): 77.48% (4 of 13 peaks were found)
Peaks found: chem shift/row (% of total intensity)
2.062/65(68.2%) , 1.924/65(3.8%) , 2.543/85(2.8%) , 2.543/45(2.8%)
Peaks not found: chem shift/row (% of total intensity)
2.207/65(3.7%) , 2.524/45(2.9%) , 2.524/85(2.9%) , 2.742/85(2.3%) , 2.742/44.5(2.3%) , 2.752/85.5(2.2%) , 2.752/44(2.2%) , 2.207/86(2%) , 2.207/44(2%)

Suberic acid (library entry number =65)
Hit ratio(% of total spectral intensity for metabolite): 71.52% (3 of 15 peaks were found)
Peaks found: chem shift/row (% of total intensity)
2.177/84(26.9%) , 2.177/46(26.9%) , 2.177/65(17.7%)
Peaks not found: chem shift/row (% of total intensity)
1.31/65(10.7%) , 1.31/46(3.9%) , 1.31/84(3.9%) , 1.552/65(1.8%) , 1.552/84(1.4%) , 1.552/46(1.4%) , 1.31/52(1.4%) , 1.31/78(1.4%) , 1.552/103(0.7%) , 1.552/27(0.7%) , 1.552/58(0.6%) , 1.552/72(0.6%)

Glucose-6-phosphate (library entry number =105)
Hit ratio(% of total spectral intensity for metabolite): 76.67% (18 of 31 peaks were found)
Peaks found: chem shift/row (% of total intensity)
3.503/65(6.9%) , 3.292/53.5(6.1%) , 3.292/76.5(6.1%) , 3.277/53(5.9%) , 3.277/77(5.9%) , 3.728/65(5.2%) , 3.503/40.5(4.9%) , 3.503/89(4.9%) , 3.367/65(4.4%) , 3.57/40.5(3.7%) , 3.57/89.5(3.7%) , 4.005/69(3.6%) , 4.005/61(3.6%) , 4.005/61(3.6%) , 4.005/69(3.6%) , 3.57/65(2%) , 3.57/65(2%) , 3.485/65.5(0.4%)
Peaks not found: chem shift/row (% of total intensity)
3.728/40.5(3.8%) , 3.728/89(3.8%) , 3.577/40(3.4%) , 3.577/89.5(3.4%) , 3.577/65(2.7%) , 3.534/41(1.4%) , 3.534/88.5(1.4%) , 3.57/52.5(0.9%) , 3.57/76.5(0.9%) , 3.577/52.5(0.7%) , 3.577/76.5(0.7%) , 4.05/55(0.1%) , 4.05/74.5(0.1%)

Creatinine (library entry number =29)
Hit ratio(% of total spectral intensity for metabolite): 69.86% (1 of 3 peaks were found)
Peaks found: chem shift/row (% of total intensity)
3.048/65(69.9%)
Peaks not found: chem shift/row (% of total intensity)
4.065/66(15.1%) , 4.065/64(15.1%)

Thiamine (library entry number =206)
Hit ratio(% of total spectral intensity for metabolite): 68.09% (3 of 11 peaks were found)
Peaks found: chem shift/row (% of total intensity)
2.49/65(43.1%) , 2.563/65(23.1%) , 3.185/65(1.9%)
Peaks not found: chem shift/row (% of total intensity)
8.047/65(8%) , 3.89/65(6.7%) , 3.89/50(4.3%) , 3.89/80(4.3%) , 9.432/65(4.2%) , 5.455/65(2.7%) , 3.185/50(0.9%) , 3.185/80(0.9%)

Taurine (library entry number =181)
Hit ratio(% of total spectral intensity for metabolite): 100% (6 of 6 peaks were found)
Peaks found: chem shift/row (% of total intensity)
3.427/65(25.2%) , 3.27/65(19.1%) , 3.427/48(16%) , 3.427/82(16%) , 3.27/48(11.8%) , 3.27/82(11.8%)
Peaks not found: chem shift/row (% of total intensity)


Methyl isobutyric acid (library entry number =198)
Hit ratio(% of total spectral intensity for metabolite): 67.86% (2 of 8 peaks were found)
Peaks found: chem shift/row (% of total intensity)
1.148/56(33.9%) , 1.148/74(33.9%)
Peaks not found: chem shift/row (% of total intensity)
3.702/65(27.6%) , 2.641/65(1.5%) , 2.641/47(1.1%) , 2.641/83(1.1%) , 2.641/101(0.4%) , 2.641/29(0.4%)

Anserine nitrate (library entry number =15)
Hit ratio(% of total spectral intensity for metabolite): 67.7% (12 of 42 peaks were found)
Peaks found: chem shift/row (% of total intensity)
3.778/65(49.3%) , 3.225/63.5(3.9%) , 3.225/66.5(3.9%) , 3.036/85(1.3%) , 3.036/45(1.3%) , 3.036/85(1.3%) , 3.036/45(1.3%) , 2.671/45(1.2%) , 2.671/85(1.2%) , 2.648/65(1%) , 2.66/65(1%) , 3.205/65(0.9%)
Peaks not found: chem shift/row (% of total intensity)
3.227/44.5(2%) , 3.227/85.5(2%) , 3.225/49.5(2%) , 3.225/80.5(2%) , 2.659/44(1.7%) , 2.659/86(1.7%) , 3.235/84.5(1.5%) , 3.235/45.5(1.5%) , 3.24/84.5(1.5%) , 3.24/45.5(1.5%) , 2.694/65(1.2%) , 2.694/46.5(1.1%) , 2.694/83.5(1.1%) , 2.681/65(1%) , 2.723/45(0.9%) , 2.723/85(0.9%) , 2.723/43(0.8%) , 2.723/86.5(0.8%) , 2.681/85.5(0.8%) , 2.706/25(0.6%) , 2.706/104(0.6%) , 2.709/64(0.6%) , 2.659/61(0.6%) , 2.659/69(0.6%) , 2.671/103(0.6%) , 2.671/26.5(0.6%) , 2.709/44.5(0.6%) , 2.709/85.5(0.6%) , 2.659/102(0.5%) , 2.659/27(0.5%)

Glutathione (reduced) (library entry number =92)
Hit ratio(% of total spectral intensity for metabolite): 61.66% (20 of 43 peaks were found)
Peaks found: chem shift/row (% of total intensity)
3.789/65(14.2%) , 3.789/65(13.5%) , 2.17/73.5(4.9%) , 3.789/49(4.2%) , 3.789/81(4.2%) , 3.789/49(4.1%) , 3.789/81(4.1%) , 2.17/37(1.6%) , 2.17/92(1.6%) , 2.954/81(1.6%) , 2.954/49(1.6%) , 2.954/48(1%) , 2.954/47.5(0.9%) , 2.954/82(0.9%) , 2.563/65.5(0.7%) , 2.563/65.5(0.6%) , 2.563/65.5(0.6%) , 2.954/82.5(0.6%) , 2.539/64.5(0.4%) , 2.539/64(0.3%)
Peaks not found: chem shift/row (% of total intensity)
2.17/56(4.9%) , 2.558/71.5(3.5%) , 2.558/58(3.5%) , 2.966/46.5(2%) , 2.966/82.5(2%) , 2.983/82(1.9%) , 2.983/46.5(1.9%) , 2.977/82(1.6%) , 2.977/47.5(1.6%) , 2.976/82(1.6%) , 2.976/47.5(1.6%) , 2.963/47(1.5%) , 2.963/83(1.5%) , 3.305/46.5(1.4%) , 3.305/83.5(1.4%) , 3.317/84(1.3%) , 3.317/46(1.3%) , 2.966/52.5(0.8%) , 2.966/75.5(0.7%) , 2.558/91(0.7%) , 2.558/39(0.7%) , 2.964/46(0.4%) , 2.964/83.5(0.4%)

Malonyl coenzyme A (library entry number =145)
Hit ratio(% of total spectral intensity for metabolite): 53.41% (6 of 25 peaks were found)
Peaks found: chem shift/row (% of total intensity)
3.541/65(22.9%) , 8.278/65(16.7%) , 8.556/65(10%) , 3.679/65(1.8%) , 2.438/65(1.4%) , 2.66/65(0.6%)
Peaks not found: chem shift/row (% of total intensity)
3.129/65(12.7%) , 0.724/65(7.2%) , 0.862/65(5.3%) , 6.178/65(4.6%) , 6.164/65(4.2%) , 4.004/65(3.1%) , 3.031/65(1.9%) , 3.031/82(1%) , 3.031/48(1%) , 0.737/65(0.9%) , 2.353/65(0.8%) , 3.353/57(0.7%) , 3.353/73(0.7%) , 2.622/65(0.7%) , 2.438/48(0.5%) , 2.438/82(0.5%) , 0.846/65(0.4%) , 3.353/89(0.3%) , 3.353/41(0.3%)

N-Acetylmethionine (library entry number =137)
Hit ratio(% of total spectral intensity for metabolite): 65.03% (1 of 2 peaks were found)
Peaks found: chem shift/row (% of total intensity)
2.114/65(65%)
Peaks not found: chem shift/row (% of total intensity)
2.039/65(35%)

Glucosamine-6-phosphate (library entry number =173)
Hit ratio(% of total spectral intensity for metabolite): 63.7% (16 of 29 peaks were found)
Peaks found: chem shift/row (% of total intensity)
3.883/65(8.1%) , 3.66/65(7%) , 3.632/65(6.4%) , 3.598/77(4.5%) , 3.598/53(4.5%) , 2.973/51.5(3.8%) , 2.973/78(3.8%) , 2.973/51.5(3.8%) , 2.973/78(3.8%) , 4.005/61(3.3%) , 4.005/69(3.3%) , 3.286/74(2.9%) , 3.286/56(2.9%) , 3.632/41(2.8%) , 3.632/88.5(2.8%) , 3.367/65(0.2%)
Peaks not found: chem shift/row (% of total intensity)
3.883/40(5.4%) , 3.883/90(5.4%) , 5.435/60(4.3%) , 5.435/70(4.3%) , 3.66/89.5(3.2%) , 3.66/40.5(3.2%) , 3.286/46.5(2.8%) , 3.286/83(2.8%) , 2.934/51.5(1.7%) , 2.934/78(1.7%) , 4.026/70(1.1%) , 4.069/55(0.3%) , 4.069/75(0.3%)

trans-Aconitic acid (library entry number =30)
Hit ratio(% of total spectral intensity for metabolite): 62.35% (1 of 2 peaks were found)
Peaks found: chem shift/row (% of total intensity)
3.443/65(62.4%)
Peaks not found: chem shift/row (% of total intensity)
6.593/65(37.6%)

Tyrosine (library entry number =208)
Hit ratio(% of total spectral intensity for metabolite): 61.6% (4 of 18 peaks were found)
Peaks found: chem shift/row (% of total intensity)
6.907/76(20.3%) , 6.907/54(20.3%) , 7.198/54(10.5%) , 7.198/76(10.5%)
Peaks not found: chem shift/row (% of total intensity)
3.947/62(7.1%) , 3.947/68(7.1%) , 3.947/48.5(5.5%) , 3.947/81.5(5.5%) , 6.907/47(1.6%) , 6.907/83(1.6%) , 3.057/56(1.5%) , 3.057/74(1.5%) , 3.057/36(1.4%) , 3.057/94(1.4%) , 3.202/90(1%) , 3.202/40(1%) , 3.202/53(1%) , 3.202/77(1%)

Sarcosine (library entry number =75)
Hit ratio(% of total spectral intensity for metabolite): 100% (2 of 2 peaks were found)
Peaks found: chem shift/row (% of total intensity)
2.737/65(61.5%) , 3.609/65(38.5%)
Peaks not found: chem shift/row (% of total intensity)


Glutathione (oxidised) (library entry number =91)
Hit ratio(% of total spectral intensity for metabolite): 51.32% (17 of 50 peaks were found)
Peaks found: chem shift/row (% of total intensity)
3.789/65(15.8%) , 3.789/81(5.7%) , 3.789/49(5.7%) , 2.17/57(3.7%) , 2.17/73(3.7%) , 2.515/65(2.3%) , 2.515/65(2.1%) , 2.526/65(2%) , 2.539/65(2%) , 2.17/37(1.8%) , 2.17/93(1.8%) , 3.799/64.5(1.2%) , 3.799/64.5(1.2%) , 3.778/64.5(1.1%) , 3.789/64.5(1%) , 2.526/103.5(0.2%) , 2.526/27(0.2%)
Peaks not found: chem shift/row (% of total intensity)
2.971/47(4.1%) , 2.971/83(4.1%) , 3.306/47(3.7%) , 3.306/83(3.7%) , 3.317/47(3.4%) , 3.317/83(3.4%) , 2.991/47(3.3%) , 2.991/83(3.3%) , 5.716/65(1.9%) , 2.54/76(1.6%) , 2.54/54(1.6%) , 2.539/45(1.3%) , 2.539/85(1.3%) , 2.526/45(1.2%) , 2.526/85(1.2%) , 2.515/45(1.2%) , 2.515/85(1.2%) , 2.515/45(1.1%) , 2.515/85(1.1%) , 2.54/33(0.9%) , 2.54/97(0.9%) , 2.54/13.5(0.4%) , 2.54/116(0.4%) , 2.498/62(0.3%) , 2.498/68(0.3%) , 2.515/61.5(0.2%) , 2.515/68.5(0.2%) , 2.515/103(0.2%) , 2.515/26(0.2%) , 2.54/61(0.2%) , 2.54/69(0.2%) , 2.524/61(0.2%) , 2.524/69(0.2%)

Argininosuccinic acid (library entry number =109)
Hit ratio(% of total spectral intensity for metabolite): 64.6% (14 of 35 peaks were found)
Peaks found: chem shift/row (% of total intensity)
6.526/65(19.9%) , 3.28/65(5.9%) , 3.778/65(5.8%) , 2.671/44(3.3%) , 2.671/86(3.3%) , 2.671/45(3.2%) , 2.671/85(3.2%) , 2.671/44(3.1%) , 2.671/86(3.1%) , 2.671/47.5(3.1%) , 2.671/82.5(3.1%) , 3.778/81(2.9%) , 3.778/49(2.9%) , 2.366/58.5(1.8%)
Peaks not found: chem shift/row (% of total intensity)
2.68/45(3.1%) , 2.68/85(3.1%) , 2.379/45.5(2.5%) , 2.379/84.5(2.5%) , 2.359/45(2.4%) , 2.359/85(2.4%) , 2.827/48(2%) , 2.827/82(2%) , 2.366/71(1.8%) , 2.366/97.5(1.7%) , 2.366/32(1.7%) , 2.827/40(1.4%) , 2.827/89.5(1.4%) , 4.307/74(1.3%) , 4.307/56(1.3%) , 3.28/83(1.1%) , 3.28/47(1.1%) , 4.307/48(1.1%) , 4.307/82(1.1%) , 2.366/38.5(0.2%) , 2.366/92(0.2%)

Glutamine (library entry number =17)
Hit ratio(% of total spectral intensity for metabolite): 54.7% (25 of 57 peaks were found)
Peaks found: chem shift/row (% of total intensity)
3.778/65(17.5%) , 3.778/81(8.3%) , 3.778/49(8.3%) , 2.438/65(3.9%) , 2.479/65(2%) , 2.479/65(1.9%) , 2.479/65(1.8%) , 2.479/65(1.5%) , 2.408/65(1%) , 2.16/73(0.9%) , 2.16/57(0.9%) , 2.408/65(0.8%) , 2.433/38.5(0.7%) , 2.433/91.5(0.7%) , 2.408/85.5(0.5%) , 2.408/44.5(0.5%) , 2.438/104(0.5%) , 2.438/25.5(0.5%) , 2.438/45(0.5%) , 2.438/85(0.5%) , 2.114/65(0.4%) , 2.479/25(0.3%) , 2.479/105(0.3%) , 2.479/25(0.2%) , 2.479/105(0.2%)
Peaks not found: chem shift/row (% of total intensity)
2.458/52.5(3.8%) , 2.458/77.5(3.8%) , 2.458/38(3.7%) , 2.458/92(3.7%) , 2.14/56.5(2.5%) , 2.14/73.5(2.5%) , 2.14/80.5(2.4%) , 2.14/49.5(2.4%) , 2.14/33.5(2.1%) , 2.14/96.5(2.1%) , 2.14/40.5(2%) , 2.14/89.5(2%) , 2.14/65(1.3%) , 2.121/56(0.9%) , 2.121/74(0.9%) , 2.166/46.5(0.6%) , 2.166/83.5(0.6%) , 2.13/62(0.6%) , 2.13/68(0.6%) , 2.13/61.5(0.6%) , 2.13/68.5(0.6%) , 2.13/65(0.6%) , 2.458/18.5(0.5%) , 2.458/111.5(0.5%) , 2.13/65(0.5%) , 2.13/46(0.5%) , 2.13/84(0.5%) , 2.13/84(0.5%) , 2.13/46(0.5%) , 2.433/65(0.4%) , 2.408/85.5(0.4%) , 2.408/44.5(0.4%)

Porphobilinogen (library entry number =170)
Hit ratio(% of total spectral intensity for metabolite): 60.32% (2 of 8 peaks were found)
Peaks found: chem shift/row (% of total intensity)
3.414/65(40.6%) , 4.168/65(19.7%)
Peaks not found: chem shift/row (% of total intensity)
2.401/45.5(10.2%) , 2.401/84.5(10.2%) , 2.401/64.5(6.4%) , 2.66/85(5.2%) , 2.66/45(5.2%) , 2.66/65(2.5%)

Pyroglutamic acid (library entry number =127)
Hit ratio(% of total spectral intensity for metabolite): 65.22% (15 of 80 peaks were found)
Peaks found: chem shift/row (% of total intensity)
2.408/65(11.4%) , 2.408/65(9.9%) , 2.408/86(8.8%) , 2.408/44(8.8%) , 2.408/86(7.5%) , 2.408/44(7.5%) , 2.037/75(2%) , 2.037/55(2%) , 2.504/71(1.9%) , 2.504/59(1.9%) , 4.187/61(0.8%) , 4.187/69(0.8%) , 4.187/84(0.8%) , 4.187/46(0.8%) , 2.062/65(0.2%)
Peaks not found: chem shift/row (% of total intensity)
2.504/38(1.7%) , 2.504/92(1.7%) , 2.037/63.5(1.5%) , 2.037/66.5(1.5%) , 2.037/42(1.5%) , 2.037/88(1.5%) , 2.504/17(1.1%) , 2.504/112(1.1%) , 2.037/22(0.9%) , 2.037/108(0.9%) , 2.39/65(0.9%) , 2.504/80(0.9%) , 2.504/49.5(0.9%) , 2.037/96(0.8%) , 2.037/34(0.8%) , 2.03/64(0.7%) , 2.03/66(0.7%) , 2.525/54(0.6%) , 2.525/75(0.6%) , 2.501/48(0.6%) , 2.501/81.5(0.6%) , 2.499/65(0.5%) , 2.501/65(0.5%) , 2.501/62(0.4%) , 2.501/68(0.4%) , 2.499/48(0.4%) , 2.499/81.5(0.4%) , 2.496/75(0.4%) , 2.496/55(0.4%) , 2.519/48.5(0.4%) , 2.519/81.5(0.4%) , 2.494/75.5(0.4%) , 2.494/54.5(0.4%) , 2.03/48(0.4%) , 2.03/82(0.4%) , 2.499/75.5(0.4%) , 2.499/54.5(0.4%) , 2.519/65(0.4%) , 2.519/63(0.4%) , 2.519/67(0.4%) , 2.03/71(0.3%) , 2.03/59(0.3%) , 2.03/46(0.3%) , 2.03/84(0.3%) , 2.501/59(0.3%) , 2.501/71(0.3%) , 2.501/75(0.3%) , 2.501/55(0.3%) , 2.519/54.5(0.3%) , 2.519/75(0.3%) , 2.03/29.5(0.2%) , 2.03/100.5(0.2%) , 2.501/101.5(0.2%) , 2.501/28(0.2%) , 2.496/48(0.2%) , 2.496/82(0.2%) , 2.03/55(0.2%) , 2.03/75(0.2%) , 2.519/28(0.2%) , 2.519/101(0.2%) , 2.525/68.5(0.2%) , 2.525/62(0.2%) , 2.525/65(0.1%) , 2.501/35.5(0.1%) , 2.501/94.5(0.1%)

cis-Aconitic acid (library entry number =108)
Hit ratio(% of total spectral intensity for metabolite): 0% (0 of 3 peaks were found)
Peaks found: chem shift/row (% of total intensity)

Peaks not found: chem shift/row (% of total intensity)
3.134/65(57.9%) , 5.766/63.5(21.1%) , 5.766/66.5(21.1%)

Cysteamine (library entry number =150)
Hit ratio(% of total spectral intensity for metabolite): 56.88% (2 of 6 peaks were found)
Peaks found: chem shift/row (% of total intensity)
3.398/65(32.3%) , 3.041/65(24.6%)
Peaks not found: chem shift/row (% of total intensity)
3.398/48(12.2%) , 3.398/82(12.2%) , 3.041/48(9.3%) , 3.041/82(9.3%)

Fructose (library entry number =5)
Hit ratio(% of total spectral intensity for metabolite): 55.49% (12 of 27 peaks were found)
Peaks found: chem shift/row (% of total intensity)
3.569/50(14.6%) , 3.569/80(14.6%) , 3.808/52(7.7%) , 3.808/78(7.7%) , 4.031/49(2.6%) , 4.031/81(2.6%) , 3.66/65(1.7%) , 3.58/49.5(1.4%) , 3.58/80(1.4%) , 3.569/65(0.8%) , 3.58/18(0.3%) , 3.58/111.5(0.3%)
Peaks not found: chem shift/row (% of total intensity)
3.72/50(13.4%) , 3.72/80(13.4%) , 3.903/48(2.7%) , 3.903/82(2.7%) , 3.903/56(2.4%) , 3.903/74(2.4%) , 3.683/57.5(1.3%) , 3.683/72.5(1.3%) , 3.605/49(1.2%) , 3.605/80.5(1.2%) , 4.004/65(0.8%) , 4.119/70(0.6%) , 4.119/60(0.6%) , 3.569/33.5(0.2%) , 4.04/64.5(0.2%)

Uridine 5-diphosphate (library entry number =182)
Hit ratio(% of total spectral intensity for metabolite): 93.66% (6 of 10 peaks were found)
Peaks found: chem shift/row (% of total intensity)
7.991/75(20%) , 7.991/55(20%) , 5.976/55(18.7%) , 5.976/75(18.7%) , 5.976/55.5(8.1%) , 5.976/74.5(8.1%)
Peaks not found: chem shift/row (% of total intensity)
5.976/65(2.9%) , 5.976/64.5(2.1%) , 8.114/54.5(0.6%) , 8.114/75(0.6%)

Uridine 5-monophosphate (library entry number =191)
Hit ratio(% of total spectral intensity for metabolite): 0% (0 of 8 peaks were found)
Peaks found: chem shift/row (% of total intensity)

Peaks not found: chem shift/row (% of total intensity)
8.107/55(26.4%) , 8.107/75(26.4%) , 5.991/75(20.1%) , 5.991/55(20.1%) , 6.006/65(3.2%) , 5.991/64.5(2.6%) , 6.006/55(0.6%) , 6.006/75(0.6%)

Guanosine-5-monophosphate (GMP) (library entry number =100)
Hit ratio(% of total spectral intensity for metabolite): 52.67% (1 of 3 peaks were found)
Peaks found: chem shift/row (% of total intensity)
8.182/65(52.7%)
Peaks not found: chem shift/row (% of total intensity)
5.932/65(24.7%) , 5.944/65(22.7%)

Lactic acid (library entry number =131)
Hit ratio(% of total spectral intensity for metabolite): 52.38% (6 of 16 peaks were found)
Peaks found: chem shift/row (% of total intensity)
1.335/74(22.5%) , 1.335/56(22.5%) , 4.124/74(3%) , 4.124/56(3%) , 4.124/91(0.6%) , 4.124/38(0.6%)
Peaks not found: chem shift/row (% of total intensity)
1.338/63(6.8%) , 1.338/67(6.8%) , 1.324/67(6.5%) , 1.324/63(6.5%) , 1.338/58.5(5.1%) , 1.338/71.5(5.1%) , 1.324/71.5(5%) , 1.324/58.5(5%) , 4.131/56(0.4%) , 4.131/73.5(0.4%)

Nicotinamide adenine dinucleotide hydrate (NAD) (library entry number =162)
Hit ratio(% of total spectral intensity for metabolite): 20.59% (1 of 23 peaks were found)
Peaks found: chem shift/row (% of total intensity)
8.429/65(20.6%)
Peaks not found: chem shift/row (% of total intensity)
8.175/65(29.3%) , 6.035/65(9.1%) , 6.047/65(7.4%) , 6.074/65(3.5%) , 6.066/65(3.4%) , 8.844/78(2.4%) , 8.844/52(2.4%) , 8.844/58(2.2%) , 8.844/72(2.2%) , 9.151/57(1.8%) , 9.151/73(1.8%) , 8.204/64.5(1.8%) , 8.204/83(1.4%) , 8.204/47(1.4%) , 9.342/62(1.4%) , 9.342/68(1.4%) , 9.151/76(1.4%) , 9.151/54(1.4%) , 9.342/60(1.2%) , 9.342/70(1.2%) , 8.505/65(0.6%) , 8.268/65(0.5%)

Uridine 5-diphosphoglucose (library entry number =165)
Hit ratio(% of total spectral intensity for metabolite): 49.79% (15 of 35 peaks were found)
Peaks found: chem shift/row (% of total intensity)
7.951/75(17.7%) , 7.951/55(17.7%) , 3.778/65(3.8%) , 3.474/65(2.6%) , 3.792/55(1%) , 3.792/75(1%) , 3.547/56.5(0.7%) , 3.547/73.5(0.7%) , 3.547/48(0.7%) , 3.547/81.5(0.7%) , 3.547/48(0.7%) , 3.547/82(0.7%) , 3.547/48(0.7%) , 3.547/56(0.6%) , 3.547/73(0.6%)
Peaks not found: chem shift/row (% of total intensity)
5.985/75(13.3%) , 5.985/55(13.3%) , 3.778/41(3%) , 3.778/89(3%) , 3.474/89(2.1%) , 3.474/40.5(2.1%) , 5.995/65(1.9%) , 3.87/46(1.2%) , 3.87/83(1.2%) , 5.6/60.5(1.2%) , 5.6/69.5(1.2%) , 5.614/60.5(1.2%) , 5.614/69.5(1.2%) , 5.995/55(1%) , 5.995/75(1%) , 5.985/64.5(0.7%) , 3.792/42.5(0.3%) , 3.792/87.5(0.3%) , 3.87/51.5(0.3%) , 3.87/78.5(0.3%)

2-hydroxybutyric acid (library entry number =177)
Hit ratio(% of total spectral intensity for metabolite): 43.97% (3 of 21 peaks were found)
Peaks found: chem shift/row (% of total intensity)
0.898/65(39.5%) , 4.005/51(2.2%) , 4.005/79(2.2%)
Peaks not found: chem shift/row (% of total intensity)
0.898/46(17.4%) , 0.898/84(17.4%) , 1.655/64.5(2.1%) , 1.655/65.5(2.1%) , 4.005/63(2%) , 4.005/67(2%) , 1.655/83(1.6%) , 1.655/47(1.6%) , 1.745/69(1.3%) , 1.745/61(1.3%) , 1.745/50(1.1%) , 1.745/80(1.1%) , 1.655/101.5(0.9%) , 1.655/28.5(0.9%) , 1.745/31.5(0.8%) , 1.745/98(0.8%) , 1.745/42.5(0.8%) , 1.745/87.5(0.8%)

2-Aminobutyric acid (library entry number =28)
Hit ratio(% of total spectral intensity for metabolite): 56.61% (5 of 14 peaks were found)
Peaks found: chem shift/row (% of total intensity)
0.976/65(40.6%) , 3.714/65(6.5%) , 3.714/50(4.5%) , 3.714/80(4.5%) , 1.881/65(0.6%)
Peaks not found: chem shift/row (% of total intensity)
0.976/46(16.8%) , 0.976/84(16.8%) , 1.902/60.5(1.8%) , 1.902/69.5(1.8%) , 1.902/52(1.4%) , 1.902/78(1.4%) , 1.902/87(1.4%) , 1.902/43(1.4%) , 1.917/65(0.5%)

Carnosine (beta-alanyl_L-histidine) (library entry number =187)
Hit ratio(% of total spectral intensity for metabolite): 39.92% (11 of 55 peaks were found)
Peaks found: chem shift/row (% of total intensity)
3.234/65(15.2%) , 8.278/65(11.7%) , 3.225/65(7.8%) , 3.255/65(1.3%) , 3.367/65(0.8%) , 2.671/86(0.7%) , 2.671/85(0.5%) , 2.671/44.5(0.5%) , 2.689/54(0.5%) , 2.689/76(0.5%) , 2.647/86(0.4%)
Peaks not found: chem shift/row (% of total intensity)
3.234/48(7.1%) , 3.234/82(7.1%) , 3.225/47(4.1%) , 3.225/83(4.1%) , 2.689/56(3.1%) , 2.689/74(3.1%) , 7.112/65(2.7%) , 7.112/62(2.2%) , 7.112/68(2.2%) , 3.114/45.5(1.9%) , 3.114/84.5(1.9%) , 3.119/45.5(1.9%) , 3.119/84.5(1.9%) , 2.689/38.5(1.8%) , 2.689/91.5(1.8%) , 2.708/44(0.8%) , 2.708/85.5(0.8%) , 2.671/43(0.7%) , 2.689/115.5(0.7%) , 2.689/14(0.7%) , 3.234/29.5(0.6%) , 3.234/100.5(0.6%) , 2.708/62(0.5%) , 2.708/68(0.5%) , 2.718/44.5(0.5%) , 2.718/85.5(0.5%) , 2.718/62(0.5%) , 2.718/68(0.5%) , 2.655/43(0.5%) , 2.689/45.5(0.4%) , 2.689/84.5(0.4%) , 2.671/61.5(0.4%) , 2.671/68.5(0.4%) , 2.647/43(0.4%) , 2.689/31.5(0.3%) , 2.689/97.5(0.3%) , 2.647/61(0.3%) , 2.647/69(0.3%) , 2.671/60.5(0.3%) , 2.671/69.5(0.3%) , 3.234/12.5(0.2%) , 3.234/117(0.2%) , 2.655/61.5(0.2%) , 2.655/68.5(0.2%)

Capric acid (library entry number =90)
Hit ratio(% of total spectral intensity for metabolite): 48.71% (5 of 10 peaks were found)
Peaks found: chem shift/row (% of total intensity)
2.177/46(17.5%) , 2.177/84(17.5%) , 2.177/65(12.1%) , 1.274/65(0.9%) , 1.264/65(0.7%)
Peaks not found: chem shift/row (% of total intensity)
0.865/65(37.5%) , 1.296/65(4.4%) , 0.865/46(3.6%) , 0.865/84(3.6%) , 1.287/65(2.2%)

Hypoxanthine (library entry number =56)
Hit ratio(% of total spectral intensity for metabolite): 46.6% (1 of 2 peaks were found)
Peaks found: chem shift/row (% of total intensity)
8.216/65(46.6%)
Peaks not found: chem shift/row (% of total intensity)
8.194/65(53.4%)

Histamine (library entry number =94)
Hit ratio(% of total spectral intensity for metabolite): 44.34% (3 of 12 peaks were found)
Peaks found: chem shift/row (% of total intensity)
3.292/65(28.7%) , 3.041/65(9.4%) , 8.147/65(6.3%)
Peaks not found: chem shift/row (% of total intensity)
3.292/83(12%) , 3.292/47(12%) , 8.095/65(6.5%) , 7.977/65(6.2%) , 7.158/65(4.3%) , 3.041/47(3.7%) , 3.041/83(3.7%) , 7.158/62(3.6%) , 7.158/68(3.6%)

Hypotaurine (library entry number =129)
Hit ratio(% of total spectral intensity for metabolite): 43.91% (2 of 6 peaks were found)
Peaks found: chem shift/row (% of total intensity)
3.367/65(24.8%) , 2.66/65(19.1%)
Peaks not found: chem shift/row (% of total intensity)
3.367/48(16.5%) , 3.367/82(16.5%) , 2.66/47.5(11.5%) , 2.66/82.5(11.5%)

Histidine (library entry number =78)
Hit ratio(% of total spectral intensity for metabolite): 43.72% (4 of 8 peaks were found)
Peaks found: chem shift/row (% of total intensity)
4.005/81(11.5%) , 4.005/49(11.5%) , 4.005/68.5(10.4%) , 4.005/61.5(10.4%)
Peaks not found: chem shift/row (% of total intensity)
7.971/65(32.6%) , 7.127/65(14.8%) , 3.261/38.5(4.4%) , 3.261/91.5(4.4%)

Uridine-5-diphosphogalactose (library entry number =189)
Hit ratio(% of total spectral intensity for metabolite): 42.97% (12 of 53 peaks were found)
Peaks found: chem shift/row (% of total intensity)
7.951/55(18.6%) , 7.951/75(18.6%) , 3.752/65(1.7%) , 3.737/57(0.7%) , 3.737/72.5(0.7%) , 3.756/56.5(0.5%) , 3.756/73.5(0.5%) , 3.737/72(0.5%) , 3.756/55(0.3%) , 3.756/75(0.3%) , 3.728/65(0.2%) , 3.756/43.5(0.2%)
Peaks not found: chem shift/row (% of total intensity)
5.985/55(15.3%) , 5.985/75(15.3%) , 3.924/82(1.7%) , 3.924/48(1.7%) , 5.652/70(1.6%) , 5.652/60(1.6%) , 3.924/56(1.5%) , 3.924/74(1.5%) , 5.637/60.5(1.5%) , 5.637/69.5(1.5%) , 4.041/65(1.2%) , 4.381/60.5(0.8%) , 4.381/69.5(0.8%) , 5.985/64.5(0.6%) , 3.752/81(0.6%) , 3.752/48.5(0.6%) , 3.815/83(0.6%) , 3.815/47(0.6%) , 4.381/65(0.5%) , 3.822/82.5(0.5%) , 3.822/47(0.5%) , 3.815/73(0.5%) , 3.815/56.5(0.5%) , 3.822/56.5(0.5%) , 3.822/73(0.5%) , 3.768/59(0.4%) , 3.768/71(0.4%) , 3.737/85.5(0.3%) , 3.737/44.5(0.3%) , 3.752/35(0.3%) , 3.752/94.5(0.3%) , 3.768/40(0.2%) , 3.768/89.5(0.2%) , 3.756/83(0.2%) , 3.778/51.5(0.2%) , 3.778/78.5(0.2%) , 3.756/65(0.2%) , 3.756/44.5(0.2%) , 3.756/85(0.2%) , 3.773/46(0.2%) , 3.773/83.5(0.2%)

Glycerol (library entry number =161)
Hit ratio(% of total spectral intensity for metabolite): 6.48% (3 of 33 peaks were found)
Peaks found: chem shift/row (% of total intensity)
3.789/65(3.5%) , 3.789/49(1.5%) , 3.789/81(1.5%)
Peaks not found: chem shift/row (% of total intensity)
3.567/58(10.1%) , 3.567/72(10.1%) , 3.66/86(9.9%) , 3.66/44(9.9%) , 3.567/88(9.1%) , 3.567/42(9.1%) , 3.66/56(8.6%) , 3.66/74(8.6%) , 3.789/53(1.5%) , 3.789/77(1.5%) , 3.578/57(1.5%) , 3.578/73(1.5%) , 3.554/57(1%) , 3.554/73(1%) , 3.613/14(0.9%) , 3.613/116(0.9%) , 3.789/58(0.8%) , 3.789/72(0.8%) , 3.789/92(0.7%) , 3.789/37(0.7%) , 3.628/12(0.6%) , 3.628/118(0.6%) , 3.578/87(0.6%) , 3.578/43(0.6%) , 3.66/50(0.6%) , 3.66/80(0.6%) , 3.613/103(0.6%) , 3.613/26.5(0.6%) , 3.554/87.5(0.3%) , 3.554/42(0.3%)

Glucose-1-phosphate (library entry number =12)
Hit ratio(% of total spectral intensity for metabolite): 45.54% (14 of 44 peaks were found)
Peaks found: chem shift/row (% of total intensity)
3.789/65(7.2%) , 3.414/65(7%) , 3.414/89(4.9%) , 3.414/41(4.9%) , 3.756/56(3.2%) , 3.756/74(3.2%) , 3.878/46.5(3.1%) , 3.878/83.5(3.1%) , 3.756/42(2.5%) , 3.756/88(2.5%) , 3.367/65(1.4%) , 3.917/56(1%) , 3.917/74(1%) , 3.863/65(0.7%)
Peaks not found: chem shift/row (% of total intensity)
3.789/41(6.9%) , 3.789/89(6.9%) , 3.499/48.5(2.7%) , 3.499/81.5(2.7%) , 3.499/48.5(2.7%) , 3.499/81.5(2.7%) , 3.499/57(2.6%) , 3.499/73(2.6%) , 3.878/52.5(2.5%) , 3.878/77.5(2.5%) , 5.47/70(2%) , 5.47/60(2%) , 5.456/70(1.9%) , 5.456/60(1.9%) , 3.917/67(0.9%) , 3.917/63(0.9%) , 3.916/67(0.9%) , 3.916/63(0.9%) , 3.916/56(0.8%) , 3.916/74(0.8%) , 3.917/82(0.7%) , 3.917/48(0.7%) , 3.924/68.5(0.7%) , 3.924/61.5(0.7%) , 3.917/87.5(0.7%) , 3.917/42(0.7%) , 3.916/82(0.7%) , 3.916/48(0.7%) , 3.916/87.5(0.5%) , 3.916/42(0.5%)

Phosphoethanolamine (library entry number =167)
Hit ratio(% of total spectral intensity for metabolite): 50.49% (6 of 10 peaks were found)
Peaks found: chem shift/row (% of total intensity)
3.98/78(8.9%) , 3.98/52(8.9%) , 3.991/52(8.5%) , 3.991/78(8.5%) , 3.98/64.5(7.9%) , 3.991/64.5(7.7%)
Peaks not found: chem shift/row (% of total intensity)
3.227/76.5(14.8%) , 3.227/53.5(14.8%) , 3.227/60(10%) , 3.227/70(10%)

Pantothenic acid (library entry number =99)
Hit ratio(% of total spectral intensity for metabolite): 63.92% (7 of 15 peaks were found)
Peaks found: chem shift/row (% of total intensity)
0.898/65(24.2%) , 2.429/65(8.5%) , 3.991/65(8.4%) , 3.409/79(6.9%) , 3.409/51(6.9%) , 3.527/79(4.5%) , 3.527/51(4.5%)
Peaks not found: chem shift/row (% of total intensity)
0.934/65(20.8%) , 2.429/47.5(3.5%) , 2.429/82.5(3.5%) , 3.447/72.5(2.6%) , 3.447/57.5(2.6%) , 3.447/40(1.3%) , 3.447/90(1.3%) , 3.447/65(0.3%)

Maltose (library entry number =45)
Hit ratio(% of total spectral intensity for metabolite): 41.74% (13 of 40 peaks were found)
Peaks found: chem shift/row (% of total intensity)
3.427/65(5.4%) , 3.277/53(4.6%) , 3.277/77(4.6%) , 3.292/53(4.6%) , 3.292/77(4.6%) , 3.778/65(4.4%) , 3.693/65(4.1%) , 3.647/65(3.7%) , 3.979/65(2.4%) , 3.924/51.5(1.1%) , 3.924/78.5(1.1%) , 3.778/73.5(0.6%) , 3.778/56.5(0.6%)
Peaks not found: chem shift/row (% of total intensity)
3.427/41(4.2%) , 3.427/89(4.2%) , 3.778/42(3.5%) , 3.778/88(3.5%) , 3.693/89(2.9%) , 3.693/41(2.9%) , 3.592/82(2.7%) , 3.592/48(2.7%) , 3.707/65(2.6%) , 5.414/60(2.6%) , 5.414/70(2.6%) , 3.592/56.5(2.5%) , 3.592/73.5(2.5%) , 3.867/52(2.1%) , 3.867/78(2.1%) , 3.707/40.5(1.7%) , 3.707/89.5(1.7%) , 3.647/41.5(1.7%) , 3.647/88.5(1.7%) , 3.979/88.5(1.5%) , 3.979/40.5(1.5%) , 3.867/47(1.3%) , 3.867/82.5(1.3%) , 3.592/52(0.6%) , 3.592/78(0.6%) , 3.816/44(0.5%) , 3.816/86(0.5%)

2-Hydroxy-3-methyl butyric acid (library entry number =143)
Hit ratio(% of total spectral intensity for metabolite): 40.35% (2 of 12 peaks were found)
Peaks found: chem shift/row (% of total intensity)
0.97/74(20.2%) , 0.97/56(20.2%)
Peaks not found: chem shift/row (% of total intensity)
0.836/74(21.4%) , 0.836/56(21.4%) , 3.852/60(5.8%) , 3.852/70(5.8%) , 2.02/70.5(1.1%) , 2.02/59.5(1.1%) , 2.02/77.5(0.8%) , 2.02/52(0.8%) , 2.02/87.5(0.8%) , 2.02/42(0.8%)

Butyric acid (library entry number =119)
Hit ratio(% of total spectral intensity for metabolite): 40.12% (2 of 12 peaks were found)
Peaks found: chem shift/row (% of total intensity)
0.898/65(28.6%) , 2.166/65(11.5%)
Peaks not found: chem shift/row (% of total intensity)
0.898/84(12%) , 0.898/46(12%) , 2.166/84(7.9%) , 2.166/46(7.9%) , 1.561/56(6%) , 1.561/74(6%) , 1.561/93(3.3%) , 1.561/37(3.3%) , 1.561/112(0.7%) , 1.561/18(0.7%)

Homocarnosine (library entry number =95)
Hit ratio(% of total spectral intensity for metabolite): 30.72% (13 of 66 peaks were found)
Peaks found: chem shift/row (% of total intensity)
8.216/65(9.3%) , 8.216/65(9.1%) , 3.036/45.5(1.6%) , 3.036/84.5(1.6%) , 3.036/45.5(1.6%) , 3.036/84.5(1.6%) , 2.383/65(1.4%) , 2.954/49.5(0.9%) , 2.954/80.5(0.9%) , 2.954/81.5(0.8%) , 2.954/47.5(0.8%) , 2.949/63(0.6%) , 2.949/66.5(0.6%)
Peaks not found: chem shift/row (% of total intensity)
2.376/59.5(4.2%) , 2.376/70.5(4.2%) , 2.376/40.5(2.3%) , 2.376/89.5(2.3%) , 1.89/45(2.2%) , 1.89/85(2.2%) , 7.135/65(2.1%) , 1.891/45(2.1%) , 1.891/85(2.1%) , 7.136/65(2.1%) , 3.222/84.5(2.1%) , 3.222/45.5(2.1%) , 2.376/78.5(2.1%) , 2.376/51.5(2.1%) , 3.222/84.5(2%) , 3.222/45.5(2%) , 7.136/62(2%) , 7.136/68(2%) , 7.135/62(2%) , 7.135/68(2%) , 1.891/64.5(1.8%) , 1.89/64.5(1.8%) , 2.92/81(1.3%) , 2.92/49(1.3%) , 2.357/65(1.2%) , 2.926/80.5(1.1%) , 2.926/49.5(1.1%) , 2.954/60(0.8%) , 1.89/103.5(0.8%) , 1.89/26.5(0.8%) , 2.909/65(0.7%) , 2.92/62.5(0.7%) , 2.92/67(0.7%) , 1.891/103.5(0.7%) , 1.891/26.5(0.7%) , 2.932/66(0.7%) , 2.954/62(0.6%) , 2.954/67.5(0.6%) , 2.926/30(0.5%) , 2.932/82(0.5%) , 2.932/48(0.5%) , 2.92/100.5(0.5%) , 2.92/29.5(0.5%) , 2.92/64(0.5%) , 2.949/47.5(0.5%) , 2.949/82(0.5%) , 2.376/108.5(0.5%) , 2.376/22(0.5%) , 2.357/45.5(0.2%) , 2.357/83(0.2%) , 2.949/56.5(0.1%) , 2.949/73(0.1%) , 2.357/45.5(0.1%)

Sucrose-6-phosphate (library entry number =188)
Hit ratio(% of total spectral intensity for metabolite): 38.82% (4 of 24 peaks were found)
Peaks found: chem shift/row (% of total intensity)
3.753/65(29.5%) , 3.398/65(5.8%) , 3.792/55(1.8%) , 3.792/75(1.8%)
Peaks not found: chem shift/row (% of total intensity)
3.808/65(7.9%) , 3.808/89(6.4%) , 3.808/41(6.4%) , 3.398/40(4%) , 3.398/90(4%) , 5.42/60(4%) , 5.42/70(4%) , 3.558/82(3.3%) , 3.558/48(3.3%) , 3.558/73.5(3.1%) , 3.558/56.5(3.1%) , 3.881/52(1.8%) , 3.881/78(1.8%) , 3.792/42(1.7%) , 3.792/88(1.7%) , 3.881/46(1.5%) , 3.881/84(1.5%) , 3.558/52(0.8%) , 3.558/78(0.8%) , 3.792/65(0.3%)

Cysteine (library entry number =63)
Hit ratio(% of total spectral intensity for metabolite): 38.2% (4 of 15 peaks were found)
Peaks found: chem shift/row (% of total intensity)
3.979/65(12.5%) , 3.979/77.5(11.8%) , 3.979/52.5(11.8%) , 3.065/64(2.1%)
Peaks not found: chem shift/row (% of total intensity)
3.039/50.5(8.1%) , 3.039/79.5(8.1%) , 3.039/41.5(7.5%) , 3.039/88.5(7.5%) , 3.11/91(6%) , 3.11/39(6%) , 3.11/53.5(5.9%) , 3.11/76.5(5.9%) , 3.02/64(2.6%) , 3.09/64(2.5%) , 3.116/64(1.7%)

Uridine-5-diphosphoglucuronic acid (library entry number =184)
Hit ratio(% of total spectral intensity for metabolite): 37.7% (6 of 36 peaks were found)
Peaks found: chem shift/row (% of total intensity)
7.951/55(14.1%) , 7.951/75(14.1%) , 3.515/65(5.1%) , 3.789/65(3.5%) , 3.511/75.5(0.4%) , 3.511/54(0.4%)
Peaks not found: chem shift/row (% of total intensity)
5.988/75(11.4%) , 5.988/55(11.4%) , 4.146/78(4.4%) , 4.146/52(4.4%) , 3.789/89(2.9%) , 3.789/41(2.9%) , 3.515/40(2.8%) , 3.515/90(2.8%) , 5.619/69(1.8%) , 5.619/61(1.8%) , 5.634/69(1.8%) , 5.634/61(1.8%) , 3.59/48(0.9%) , 3.59/82(0.9%) , 3.598/82(0.9%) , 3.598/48(0.9%) , 6.001/65(0.9%) , 3.59/57(0.8%) , 3.59/73(0.8%) , 3.598/57(0.8%) , 3.598/73(0.8%) , 4.379/59.5(0.7%) , 4.379/70.5(0.7%) , 6.001/55(0.6%) , 6.001/75(0.6%) , 3.531/53(0.5%) , 3.531/77(0.5%) , 5.988/63.5(0.2%) , 5.988/66.5(0.2%) , 3.531/65(0.2%)

Glutamic acid (library entry number =71)
Hit ratio(% of total spectral intensity for metabolite): 48.88% (25 of 55 peaks were found)
Peaks found: chem shift/row (% of total intensity)
3.767/80(7.1%) , 3.767/50(7.1%) , 3.767/68(5.4%) , 3.767/62(5.4%) , 2.059/56(2.9%) , 2.059/74(2.9%) , 2.134/40(2.1%) , 2.134/90(2.1%) , 2.371/64.5(1.7%) , 2.341/65(1.6%) , 2.059/94(1.3%) , 2.059/36(1.3%) , 2.134/33(1%) , 2.134/97.5(1%) , 2.134/20(1%) , 2.134/109.5(1%) , 2.059/112(0.7%) , 2.059/17.5(0.7%) , 2.152/65(0.6%) , 2.333/54.5(0.6%) , 2.333/74.5(0.6%) , 2.152/84(0.3%) , 2.073/57(0.2%) , 2.333/35.5(0.1%) , 2.333/94.5(0.1%)
Peaks not found: chem shift/row (% of total intensity)
2.357/68(9%) , 2.357/62(9%) , 2.357/87(5.2%) , 2.357/43(5.2%) , 2.357/48.5(4.9%) , 2.357/81.5(4.9%) , 2.134/77.5(2.1%) , 2.134/52.5(2.1%) , 2.134/59(1.4%) , 2.134/71(1.4%) , 2.357/108(0.8%) , 2.357/21(0.8%) , 2.357/2(0.5%) , 2.078/65(0.4%) , 2.077/65(0.4%) , 2.152/45(0.3%) , 2.077/13(0.3%) , 2.077/116.5(0.3%) , 2.073/72.5(0.2%) , 2.078/45(0.2%) , 2.078/84.5(0.2%) , 2.077/46(0.2%) , 2.077/84(0.2%) , 2.114/63.5(0.2%) , 2.114/66.5(0.2%) , 2.078/13(0.2%) , 2.078/116(0.2%) , 2.357/127(0.2%) , 2.341/54(0.1%) , 2.341/75.5(0.1%)

myo-Inositol (library entry number =55)
Hit ratio(% of total spectral intensity for metabolite): 52.03% (5 of 23 peaks were found)
Peaks found: chem shift/row (% of total intensity)
3.28/65(16.1%) , 3.632/65(11%) , 3.632/40(10.4%) , 3.632/90(10.4%) , 4.076/65(4.1%)
Peaks not found: chem shift/row (% of total intensity)
3.28/41(7%) , 3.28/89(7%) , 3.54/74(6.8%) , 3.54/56(6.8%) , 3.54/81.5(6.3%) , 3.54/48.5(6.3%) , 4.076/57(1.9%) , 4.076/73(1.9%) , 3.571/15(0.9%) , 3.571/115(0.9%) , 3.58/26.5(0.3%) , 3.58/103.5(0.3%) , 3.591/15(0.3%) , 3.591/115(0.3%) , 3.583/2(0.2%) , 3.583/127(0.2%) , 3.583/27(0.2%) , 3.583/103(0.2%)

Glucose (library entry number =11)
Hit ratio(% of total spectral intensity for metabolite): 61.43% (37 of 75 peaks were found)
Peaks found: chem shift/row (% of total intensity)
3.503/65(6.2%) , 3.414/65(5.6%) , 3.262/77(5.3%) , 3.262/53(5.3%) , 3.503/42(4.1%) , 3.503/88(4.1%) , 3.714/65(3%) , 3.737/42(2.8%) , 3.737/88(2.8%) , 3.414/41(2.6%) , 3.414/89(2.6%) , 3.737/57(2.6%) , 3.737/73(2.6%) , 3.778/56(1.1%) , 3.778/73.5(1.1%) , 3.465/65(1%) , 3.465/65(1%) , 3.474/65(0.9%) , 3.851/53(0.7%) , 3.851/77(0.7%) , 3.474/72(0.7%) , 3.474/57.5(0.7%) , 3.756/56(0.5%) , 3.756/73.5(0.5%) , 3.836/47.5(0.4%) , 3.836/82(0.4%) , 3.752/64.5(0.4%) , 5.246/69.5(0.3%) , 5.246/60(0.3%) , 3.367/64.5(0.3%) , 3.836/61(0.2%) , 3.756/42.5(0.2%) , 3.756/87(0.2%) , 3.756/56.5(0.2%) , 3.756/73.5(0.2%) , 3.818/5(0.2%) , 3.844/64.5(0.1%)
Peaks not found: chem shift/row (% of total intensity)
3.242/53(5.2%) , 3.242/77(5.2%) , 3.905/52(2.4%) , 3.905/78(2.4%) , 3.714/41(2.4%) , 3.714/89(2.4%) , 3.905/47(2.2%) , 3.905/83(2.2%) , 3.465/73(0.7%) , 3.465/56.5(0.7%) , 3.465/82(0.7%) , 3.465/48(0.7%) , 3.474/47.5(0.6%) , 3.474/82.5(0.6%) , 3.465/72.5(0.6%) , 3.465/57(0.6%) , 3.474/87.5(0.6%) , 3.465/87.5(0.6%) , 3.465/41.5(0.6%) , 3.474/41.5(0.6%) , 3.465/48.5(0.6%) , 3.465/81.5(0.6%) , 3.421/64(0.6%) , 3.421/66(0.6%) , 3.465/87.5(0.5%) , 3.465/42(0.5%) , 3.778/42.5(0.5%) , 3.778/87.5(0.5%) , 3.421/40(0.4%) , 3.421/90(0.4%) , 3.851/46.5(0.4%) , 3.851/83(0.4%) , 3.836/68.5(0.2%) , 3.752/49.5(0.2%) , 3.752/80.5(0.2%) , 3.756/64.5(0.1%) , 3.752/56.5(0.1%) , 3.752/73.5(0.1%)

Riboflavin 5-adenosine diphosphate (Flavin adenine dinucleotide) (library entry number =194)
Hit ratio(% of total spectral intensity for metabolite): 22.16% (7 of 13 peaks were found)
Peaks found: chem shift/row (% of total intensity)
2.408/65(4.9%) , 2.408/65(3.8%) , 2.371/65(3.2%) , 2.371/65(3%) , 2.371/65(2.7%) , 2.341/65(2.5%) , 2.383/65(2.1%)
Peaks not found: chem shift/row (% of total intensity)
7.869/65(42.2%) , 8.309/65(12.4%) , 5.838/65(7.1%) , 5.849/65(6.3%) , 2.398/65(5.5%) , 2.33/65(4.4%)

Ornithine (library entry number =79)
Hit ratio(% of total spectral intensity for metabolite): 58.34% (4 of 23 peaks were found)
Peaks found: chem shift/row (% of total intensity)
3.063/65(25.1%) , 3.789/65(17.4%) , 3.789/49(7.9%) , 3.789/81(7.9%)
Peaks not found: chem shift/row (% of total intensity)
3.063/84(16.7%) , 3.063/46(16.7%) , 1.949/65(0.9%) , 1.836/103(0.8%) , 1.836/27(0.8%) , 1.946/53(0.6%) , 1.946/78(0.5%) , 1.841/62(0.5%) , 1.841/68(0.5%) , 1.949/31(0.5%) , 1.949/40(0.4%) , 1.946/41(0.4%) , 1.946/40(0.4%) , 1.946/100(0.4%) , 1.946/31(0.4%) , 1.949/53(0.3%) , 1.949/77(0.3%) , 1.949/72(0.3%) , 1.949/57(0.3%)

Trehalose-6-phosphate (library entry number =201)
Hit ratio(% of total spectral intensity for metabolite): 35.12% (14 of 49 peaks were found)
Peaks found: chem shift/row (% of total intensity)
3.863/65(6.8%) , 3.863/65(5.9%) , 3.465/65(5.4%) , 3.609/65(3.9%) , 3.778/56.5(2.2%) , 3.778/73.5(2.2%) , 3.703/79(1.8%) , 3.703/51(1.8%) , 3.703/78(1.8%) , 3.443/65(1.2%) , 3.503/65(1%) , 3.686/76.5(0.4%) , 3.669/52(0.4%) , 3.669/76.5(0.4%)
Peaks not found: chem shift/row (% of total intensity)
3.863/40.5(5.1%) , 3.863/89.5(5.1%) , 3.465/89(4.2%) , 3.465/41(4.2%) , 3.863/41(4.1%) , 3.863/89(4.1%) , 3.609/40(3.3%) , 3.609/90(3.3%) , 3.863/78.5(2.4%) , 3.863/51.5(2.4%) , 3.666/79(2.1%) , 3.666/51(2.1%) , 3.69/51(2.1%) , 3.69/79(2.1%) , 3.658/51(1.9%) , 3.658/79(1.9%) , 3.658/78(1.8%) , 3.778/43(1.5%) , 3.778/87(1.5%) , 5.216/60(1.2%) , 5.216/70(1.2%) , 3.823/42.5(1%) , 3.823/87.5(1%) , 3.823/62(1%) , 3.823/68(1%) , 5.188/59.5(0.7%) , 5.188/69.5(0.7%) , 3.686/51.5(0.4%) , 3.677/51.5(0.4%) , 3.677/78(0.4%) , 4.031/55(0.3%) , 4.031/75(0.3%) , 4.044/76(0.3%) , 0.885/55(0.2%) , 0.885/75(0.2%)

Arginine (library entry number =138)
Hit ratio(% of total spectral intensity for metabolite): 33.11% (5 of 40 peaks were found)
Peaks found: chem shift/row (% of total intensity)
3.778/65(17.3%) , 3.778/49(7.1%) , 3.778/81(7.1%) , 1.657/61.5(0.8%) , 1.657/68.5(0.8%)
Peaks not found: chem shift/row (% of total intensity)
3.248/65(25.6%) , 3.248/47(10.3%) , 3.248/83(10.3%) , 1.734/45(1%) , 1.734/85(1%) , 1.734/26.5(1%) , 1.734/103(1%) , 1.922/40.5(0.9%) , 1.922/89(0.9%) , 1.923/40.5(0.8%) , 1.923/89.5(0.8%) , 1.922/64(0.7%) , 1.922/98.5(0.7%) , 1.922/31.5(0.7%) , 1.923/65(0.7%) , 1.923/47(0.7%) , 1.923/83(0.7%) , 1.923/98.5(0.6%) , 1.923/31.5(0.6%) , 1.922/46.5(0.6%) , 1.922/83(0.6%) , 1.657/44.5(0.6%) , 1.657/85.5(0.6%) , 1.922/73(0.6%) , 1.922/57(0.6%) , 1.657/103.5(0.6%) , 1.657/26.5(0.6%) , 1.734/63(0.5%) , 1.734/67(0.5%) , 1.923/72.5(0.5%) , 1.923/57(0.5%) , 1.919/76(0.4%) , 1.919/54(0.4%) , 1.919/40(0.4%) , 1.919/89.5(0.4%)

b-Alanine (library entry number =2)
Hit ratio(% of total spectral intensity for metabolite): 52.34% (2 of 6 peaks were found)
Peaks found: chem shift/row (% of total intensity)
3.185/65(33%) , 2.563/65(19.3%)
Peaks not found: chem shift/row (% of total intensity)
3.185/48(14.9%) , 3.185/82(14.9%) , 2.563/48(8.9%) , 2.563/82(8.9%)

Sucrose (library entry number =4)
Hit ratio(% of total spectral intensity for metabolite): 37.09% (13 of 53 peaks were found)
Peaks found: chem shift/row (% of total intensity)
3.69/65(15.9%) , 3.482/65(2.8%) , 3.569/48(2.7%) , 3.569/82(2.7%) , 3.825/61(2.5%) , 3.825/69(2.5%) , 3.825/61(2.2%) , 3.825/69(2.2%) , 3.851/79(1.3%) , 3.851/51(1.3%) , 3.863/65(0.5%) , 3.851/64.5(0.3%) , 4.076/65(0.2%)
Peaks not found: chem shift/row (% of total intensity)
3.77/65(6.9%) , 3.77/89(5.3%) , 3.77/41(5.3%) , 4.222/54(5.2%) , 4.222/76(5.2%) , 5.414/60(3.5%) , 5.414/70(3.5%) , 3.569/57(2.6%) , 3.569/73(2.6%) , 4.057/65(2.3%) , 3.81/40(1.4%) , 3.81/90(1.4%) , 3.482/41(1.4%) , 3.482/89(1.4%) , 4.057/43.5(1.2%) , 4.057/86.5(1.2%) , 3.855/81(0.9%) , 4.065/54.5(0.9%) , 4.065/75.5(0.9%) , 3.849/80(0.9%) , 3.849/50(0.9%) , 3.69/98(0.8%) , 3.69/32(0.8%) , 3.569/52(0.8%) , 3.569/78(0.8%) , 3.849/64.5(0.6%) , 4.048/54(0.5%) , 4.048/76(0.5%) , 3.733/40(0.4%) , 3.733/89(0.4%) , 3.825/36(0.4%) , 3.825/93.5(0.4%) , 3.825/23.5(0.2%) , 3.825/105.5(0.2%) , 3.825/93(0.2%) , 3.825/36(0.2%) , 4.048/65(0.2%) , 4.039/60(0.2%) , 4.039/70(0.2%) , 4.065/65(0.2%)

Adenosine 3,5-cyclic monophosphate (library entry number =123)
Hit ratio(% of total spectral intensity for metabolite): 2.38% (3 of 6 peaks were found)
Peaks found: chem shift/row (% of total intensity)
4.342/65(1.4%) , 4.353/65(0.5%) , 4.331/65(0.5%)
Peaks not found: chem shift/row (% of total intensity)
8.271/65(37.5%) , 6.206/65(31.5%) , 8.258/65(28.6%)

Inosine-5'-monophosphate (library entry number =164)
Hit ratio(% of total spectral intensity for metabolite): 29.7% (1 of 4 peaks were found)
Peaks found: chem shift/row (% of total intensity)
8.556/65(29.7%)
Peaks not found: chem shift/row (% of total intensity)
8.234/65(43.5%) , 6.142/65(13.8%) , 6.154/65(13.1%)

Phenylalanine (library entry number =35)
Hit ratio(% of total spectral intensity for metabolite): 29.33% (7 of 65 peaks were found)
Peaks found: chem shift/row (% of total intensity)
7.436/65(9.8%) , 4.005/62(7.5%) , 4.005/68(7.5%) , 3.292/53.5(1.1%) , 3.292/76.5(1.1%) , 3.292/40(1.1%) , 3.292/90(1.1%)
Peaks not found: chem shift/row (% of total intensity)
4.005/48(6.7%) , 4.005/82(6.7%) , 7.382/66(4.6%) , 7.382/64(4.6%) , 7.333/75(4.6%) , 7.333/55(4.6%) , 7.436/46(3.1%) , 7.436/84(3.1%) , 7.382/45(2.3%) , 7.382/85(2.3%) , 3.13/73(1.7%) , 3.13/57(1.7%) , 3.13/36(1.6%) , 3.13/94(1.6%) , 7.408/81.5(1.3%) , 7.408/48.5(1.3%) , 7.415/38(1.2%) , 7.415/92(1.2%) , 7.448/65(1%) , 7.415/44(1%) , 7.415/86(1%) , 7.399/85.5(0.9%) , 7.399/44.5(0.9%) , 7.362/38(0.7%) , 7.362/92(0.7%) , 7.393/101(0.7%) , 7.393/29(0.7%) , 7.408/98(0.6%) , 7.408/32(0.6%) , 7.399/63(0.6%) , 7.399/67(0.6%) , 7.366/30(0.5%) , 7.366/100(0.5%) , 7.393/65(0.3%) , 7.393/63(0.3%) , 7.393/67(0.3%) , 7.415/110(0.3%) , 7.415/20(0.3%) , 7.362/85.5(0.3%) , 7.362/44.5(0.3%) , 7.399/99(0.3%) , 7.399/31(0.3%) , 7.408/101(0.3%) , 7.408/29(0.3%) , 7.415/108(0.3%) , 7.415/22(0.3%) , 7.382/17.5(0.2%) , 7.382/112.5(0.2%) , 7.366/88.5(0.2%) , 7.408/119.5(0.2%) , 7.408/10.5(0.2%) , 7.393/44.5(0.2%) , 7.393/85(0.2%) , 7.362/60(0.1%) , 7.399/105.5(0.1%) , 7.399/24(0.1%) , 7.362/27(0.1%) , 7.362/103(0.1%)

Isocitric acid (library entry number =130)
Hit ratio(% of total spectral intensity for metabolite): 16.09% (6 of 28 peaks were found)
Peaks found: chem shift/row (% of total intensity)
2.983/59(3.2%) , 2.983/71(3.2%) , 2.539/65(2.6%) , 2.408/65(2.4%) , 2.49/65(2.4%) , 2.448/65(2.3%)
Peaks not found: chem shift/row (% of total intensity)
2.519/35(6.6%) , 2.519/95(6.6%) , 3.997/59(6.5%) , 3.997/71(6.5%) , 2.519/75(6.3%) , 2.519/55(6.3%) , 2.427/55(6.3%) , 2.427/75(6.3%) , 2.427/94(5.8%) , 2.427/36(5.8%) , 2.473/36(2.8%) , 2.473/94(2.8%) , 2.983/91(2.3%) , 2.983/39(2.3%) , 2.983/78.5(2.2%) , 2.983/51.5(2.2%) , 2.473/113.5(1.3%) , 2.473/15.5(1.3%) , 2.49/6.5(0.9%) , 2.49/123.5(0.9%) , 2.448/6(0.9%) , 2.448/123.5(0.9%)

Deoxycholic acid (library entry number =121)
Hit ratio(% of total spectral intensity for metabolite): 28.1% (2 of 5 peaks were found)
Peaks found: chem shift/row (% of total intensity)
0.97/56.5(14.1%) , 0.97/73.5(14.1%)
Peaks not found: chem shift/row (% of total intensity)
0.718/65(35.6%) , 0.93/65(35.1%) , 2.236/65(1.2%)

Oxoglutaric acid (a-Ketogluturate) (library entry number =3)
Hit ratio(% of total spectral intensity for metabolite): 28.04% (1 of 6 peaks were found)
Peaks found: chem shift/row (% of total intensity)
2.438/65(28%)
Peaks not found: chem shift/row (% of total intensity)
3.009/65(27.4%) , 2.438/83(11.3%) , 2.438/47(11.3%) , 3.009/47(11%) , 3.009/83(11%)

Galactose (library entry number =7)
Hit ratio(% of total spectral intensity for metabolite): 23.05% (23 of 77 peaks were found)
Peaks found: chem shift/row (% of total intensity)
3.484/78(4%) , 3.484/52(4%) , 3.767/65(2.6%) , 3.714/64(1.8%) , 3.767/50.5(0.9%) , 3.767/79.5(0.9%) , 3.789/50.5(0.8%) , 3.789/79.5(0.8%) , 3.808/50.5(0.7%) , 3.808/79.5(0.7%) , 3.789/51.5(0.7%) , 3.789/78.5(0.7%) , 3.808/50.5(0.7%) , 3.808/79.5(0.7%) , 3.728/64(0.4%) , 3.737/86(0.4%) , 3.737/86(0.4%) , 3.737/43(0.4%) , 3.714/49.5(0.4%) , 3.714/80.5(0.4%) , 3.367/65(0.3%) , 3.737/41(0.2%) , 3.766/98.5(0.2%)
Peaks not found: chem shift/row (% of total intensity)
3.655/47.5(5.6%) , 3.655/82.5(5.6%) , 3.655/56.5(5.2%) , 3.655/73.5(5.2%) , 3.504/78(4.3%) , 3.504/52(4.3%) , 3.768/52(3.2%) , 3.768/78(3.2%) , 3.939/60(2.9%) , 3.939/70(2.9%) , 3.939/65(1.7%) , 3.741/76(1.5%) , 3.741/54(1.5%) , 3.741/60.5(1.5%) , 3.741/69.5(1.5%) , 3.768/62.5(1.2%) , 3.768/67.5(1.2%) , 3.752/84.5(1.2%) , 3.752/45(1.2%) , 3.735/53(1.2%) , 3.735/77(1.2%) , 3.752/72.5(1.2%) , 3.752/57.5(1.2%) , 3.781/61.5(1.1%) , 3.781/68.5(1.1%) , 3.735/59.5(1.1%) , 3.735/70(1.1%) , 3.767/38(0.9%) , 3.767/91.5(0.9%) , 3.768/107(0.8%) , 3.768/22.5(0.8%) , 3.862/47(0.8%) , 3.862/82(0.8%) , 3.862/57(0.8%) , 3.862/74.5(0.8%) , 3.781/65(0.6%) , 3.997/61(0.5%) , 3.997/69(0.5%) , 3.768/38(0.5%) , 3.768/92(0.5%) , 3.997/65(0.5%) , 3.781/90(0.4%) , 3.781/39.5(0.4%) , 3.741/90(0.3%) , 3.741/40(0.3%) , 3.737/33(0.2%) , 3.781/96(0.2%) , 3.781/33(0.2%) , 3.735/90.5(0.2%) , 3.735/39.5(0.2%) , 3.767/107(0.2%) , 3.767/22(0.2%) , 3.752/99.5(0.1%) , 3.752/31.5(0.1%)

Trehalose (library entry number =83)
Hit ratio(% of total spectral intensity for metabolite): 11.41% (1 of 32 peaks were found)
Peaks found: chem shift/row (% of total intensity)
3.863/65(11.4%)
Peaks not found: chem shift/row (% of total intensity)
3.459/65(8.5%) , 3.863/89(7.9%) , 3.863/41(7.9%) , 3.459/89(6.8%) , 3.459/41(6.8%) , 3.774/57(3.9%) , 3.774/73(3.9%) , 3.659/51(3.7%) , 3.659/79(3.7%) , 3.65/51(3.5%) , 3.65/79(3.5%) , 3.65/53(3.5%) , 3.65/77(3.5%) , 3.774/87(2.4%) , 3.774/43(2.4%) , 3.863/51.5(2%) , 3.863/78.5(2%) , 3.825/43(1.7%) , 3.825/87(1.7%) , 5.197/70(1.6%) , 5.197/60(1.6%) , 3.825/68.5(1.3%) , 3.825/61.5(1.3%) , 3.815/55.5(0.7%) , 3.815/74.5(0.7%) , 3.815/106(0.4%) , 3.815/24(0.4%) , 3.825/23.5(0.3%) , 3.825/106.5(0.3%) , 3.815/42(0.3%) , 3.815/87(0.3%)

Valeric acid (library entry number =196)
Hit ratio(% of total spectral intensity for metabolite): 27.52% (1 of 18 peaks were found)
Peaks found: chem shift/row (% of total intensity)
0.898/65(27.5%)
Peaks not found: chem shift/row (% of total intensity)
0.898/46(12.5%) , 0.898/84(12.5%) , 2.187/65(9.1%) , 2.187/46(6.4%) , 2.187/84(6.4%) , 1.53/64(4.1%) , 1.53/66(4.1%) , 1.305/74(2.4%) , 1.305/56(2.4%) , 1.53/84(2.3%) , 1.53/46(2.3%) , 1.305/94(1.9%) , 1.305/36(1.9%) , 1.53/27(1.4%) , 1.53/103(1.4%) , 1.305/113(0.6%) , 1.305/17(0.6%)

Aspartic acid (library entry number =13)
Hit ratio(% of total spectral intensity for metabolite): 27.28% (4 of 14 peaks were found)
Peaks found: chem shift/row (% of total intensity)
2.817/47.5(7%) , 2.817/82.5(7%) , 2.817/93(6.6%) , 2.817/37(6.6%)
Peaks not found: chem shift/row (% of total intensity)
3.907/59(9.8%) , 3.907/71(9.8%) , 3.907/81(9.6%) , 3.907/49(9.6%) , 2.679/76(8.3%) , 2.679/54(8.3%) , 2.679/32(8.1%) , 2.679/98(8.1%) , 2.661/53.5(0.6%) , 2.661/76.5(0.6%)

5-Hydroxylysine (library entry number =126)
Hit ratio(% of total spectral intensity for metabolite): 27.21% (10 of 41 peaks were found)
Peaks found: chem shift/row (% of total intensity)
3.778/65(5.7%) , 3.789/65(4.6%) , 3.778/49(4.4%) , 3.778/81(4.4%) , 3.789/49(3.5%) , 3.789/81(3.5%) , 3.901/65(0.4%) , 1.924/65(0.3%) , 2.037/55(0.2%) , 2.037/75(0.2%)
Peaks not found: chem shift/row (% of total intensity)
3.166/52(8.3%) , 3.166/78(8.3%) , 3.166/86(8.1%) , 3.166/44(8.1%) , 2.941/60.5(4.5%) , 2.941/69.5(4.5%) , 2.941/36(4.3%) , 2.941/94(4.3%) , 2.933/36(3.5%) , 2.933/94(3.5%) , 2.933/69(3.2%) , 2.933/61(3.2%) , 2.053/46(1%) , 2.053/83(1%) , 1.539/50.5(0.7%) , 1.539/79.5(0.7%) , 1.947/32(0.7%) , 1.947/98(0.7%) , 3.202/55.5(0.7%) , 3.202/75(0.7%) , 1.947/46.5(0.5%) , 1.947/83(0.5%) , 1.947/67.5(0.3%) , 1.947/60.5(0.3%) , 3.901/57(0.2%) , 3.901/72.5(0.2%) , 2.053/98.5(0.2%) , 2.053/30.5(0.2%) , 2.053/54(0.1%) , 2.053/75.5(0.1%) , 2.053/65(0.1%)

Glycerol-3-phosphate (library entry number =93)
Hit ratio(% of total spectral intensity for metabolite): 40.15% (10 of 37 peaks were found)
Peaks found: chem shift/row (% of total intensity)
3.613/57.5(6.7%) , 3.613/72.5(6.7%) , 3.692/43.5(6.5%) , 3.692/86.5(6.5%) , 3.828/72(4%) , 3.828/57.5(4%) , 3.883/65(2.6%) , 3.679/65(1.3%) , 3.714/65(1%) , 3.599/65(0.9%)
Peaks not found: chem shift/row (% of total intensity)
3.613/42.5(5.8%) , 3.613/87.5(5.8%) , 3.692/74.5(5.8%) , 3.692/55.5(5.8%) , 3.789/58(4.3%) , 3.789/72(4.3%) , 3.793/58(4.2%) , 3.793/72(4.2%) , 3.8/57.5(3.6%) , 3.8/72.5(3.6%) , 3.789/86.5(1.1%) , 3.789/42.5(1.1%) , 3.883/76.5(1.1%) , 3.883/52.5(1.1%) , 3.64/19.5(0.8%) , 3.64/110.5(0.8%) , 3.8/41(0.7%) , 3.672/18.5(0.7%) , 3.672/110.5(0.7%) , 3.656/87.5(0.7%) , 3.656/42(0.7%) , 3.656/122(0.6%) , 3.656/8(0.6%) , 3.822/40(0.6%) , 3.822/89.5(0.6%) , 3.637/19(0.5%) , 3.637/110.5(0.5%)

Glucuronic acid (library entry number =48)
Hit ratio(% of total spectral intensity for metabolite): 29.74% (13 of 52 peaks were found)
Peaks found: chem shift/row (% of total intensity)
3.503/65(5.2%) , 3.292/53(2.8%) , 3.292/77(2.8%) , 3.277/53(2.7%) , 3.277/77(2.7%) , 3.503/89.5(2.5%) , 3.503/40.5(2.5%) , 3.58/52.5(1.9%) , 3.58/77.5(1.9%) , 3.58/52.5(1.8%) , 3.58/77.5(1.8%) , 5.246/60(0.6%) , 5.246/69.5(0.6%)
Peaks not found: chem shift/row (% of total intensity)
3.733/53(6.4%) , 3.733/77(6.4%) , 3.733/65(4.6%) , 3.514/57.5(4%) , 3.514/72.5(4%) , 4.085/52(4%) , 4.085/78(4%) , 3.518/57(4%) , 3.518/73(4%) , 3.518/53.5(3.9%) , 3.518/76.5(3.9%) , 3.733/89(3.4%) , 3.733/41(3.4%) , 3.514/53.5(2.6%) , 3.514/76.5(2.6%) , 3.529/65(1.3%) , 3.514/65(0.9%) , 3.518/65(0.7%) , 3.503/46.5(0.7%) , 3.503/82.5(0.7%) , 3.717/53(0.4%) , 3.717/76.5(0.4%) , 3.718/53(0.4%) , 3.718/76.5(0.4%) , 3.518/34.5(0.4%) , 3.518/95(0.4%) , 3.518/102.5(0.3%) , 3.518/27(0.3%) , 3.529/82.5(0.3%) , 3.529/47(0.3%) , 3.514/34.5(0.2%) , 3.514/95.5(0.2%) , 3.514/26(0.1%) , 3.514/102.5(0.1%) , 3.518/40(0.1%) , 3.529/41.5(0.1%) , 3.529/88(0.1%) , 3.514/40(0.1%) , 3.529/34(0.1%)

3,4-Dihydroxymandelic acid (library entry number =43)
Hit ratio(% of total spectral intensity for metabolite): 25.84% (2 of 18 peaks were found)
Peaks found: chem shift/row (% of total intensity)
6.907/54.5(12.9%) , 6.907/75.5(12.9%)
Peaks not found: chem shift/row (% of total intensity)
6.934/63(15.2%) , 6.934/67(15.2%) , 6.857/57(8.3%) , 6.857/73(8.3%) , 6.857/52.5(7.7%) , 6.857/77.5(7.7%) , 6.881/86.5(2%) , 6.881/43.5(2%) , 6.889/37.5(1.4%) , 6.889/92.5(1.4%) , 6.881/23(1%) , 6.881/107(1%) , 6.889/76(0.9%) , 6.889/54(0.9%) , 6.881/54(0.7%) , 6.881/76(0.7%)

Glyceric acid (library entry number =141)
Hit ratio(% of total spectral intensity for metabolite): 24.52% (8 of 35 peaks were found)
Peaks found: chem shift/row (% of total intensity)
3.723/56(8.3%) , 3.723/74(8.3%) , 3.737/56(2.2%) , 3.737/74(2.2%) , 3.741/64.5(1.4%) , 3.741/65.5(1.4%) , 3.737/41(0.4%) , 3.737/88.5(0.4%)
Peaks not found: chem shift/row (% of total intensity)
3.828/47(7.9%) , 3.828/83(7.9%) , 3.828/53(7.7%) , 3.828/77(7.7%) , 3.723/86(7.6%) , 3.723/44(7.6%) , 4.092/61.5(5.4%) , 4.092/68.5(5.4%) , 4.092/53.5(5.1%) , 4.092/76(5.1%) , 3.703/65(1.2%) , 3.777/16.5(0.7%) , 3.777/113.5(0.7%) , 3.77/11(0.6%) , 3.77/119(0.6%) , 3.737/44(0.6%) , 3.737/86(0.6%) , 3.737/48(0.5%) , 3.737/82(0.5%) , 3.737/63(0.4%) , 3.737/67(0.4%) , 3.723/63.5(0.4%) , 3.723/66(0.4%) , 3.741/53.5(0.3%) , 3.741/75.5(0.3%) , 3.703/53.5(0.1%) , 3.703/76(0.1%)

Homocysteine (library entry number =166)
Hit ratio(% of total spectral intensity for metabolite): 25.24% (24 of 102 peaks were found)
Peaks found: chem shift/row (% of total intensity)
2.648/65(3.6%) , 2.648/65(3.6%) , 2.133/56(2.8%) , 2.133/74(2.8%) , 2.648/65(1.8%) , 2.66/65(1.1%) , 2.157/57(0.8%) , 2.157/73(0.8%) , 2.648/47.5(0.8%) , 2.648/82.5(0.8%) , 2.133/19(0.7%) , 2.133/110.5(0.7%) , 2.176/65(0.7%) , 2.17/36(0.6%) , 2.17/94(0.6%) , 2.152/64(0.5%) , 2.648/85(0.4%) , 2.648/45(0.4%) , 2.17/56(0.3%) , 2.17/73.5(0.3%) , 2.152/26.5(0.3%) , 2.152/102(0.3%) , 2.152/103.5(0.3%) , 2.106/65(0.2%)
Peaks not found: chem shift/row (% of total intensity)
3.885/49(6.4%) , 3.885/81(6.4%) , 3.885/65(4.5%) , 2.695/65(4.3%) , 2.671/57(3.2%) , 2.671/73(3.2%) , 2.671/34.5(3.1%) , 2.671/95.5(3.1%) , 2.682/65(1.9%) , 2.189/73(1.3%) , 2.189/57(1.3%) , 2.695/101(1.3%) , 2.695/28.5(1.3%) , 2.648/28.5(1.3%) , 2.648/101.5(1.3%) , 2.648/28.5(1.1%) , 2.648/101.5(1.1%) , 2.695/84.5(1%) , 2.695/45.5(1%) , 2.189/95(1%) , 2.189/35(1%) , 2.707/65(0.9%) , 2.189/20(0.8%) , 2.189/110(0.8%) , 2.141/55(0.8%) , 2.141/75(0.8%) , 2.648/101(0.8%) , 2.648/28.5(0.8%) , 2.133/37.5(0.7%) , 2.133/92(0.7%) , 2.205/55(0.7%) , 2.205/75(0.7%) , 2.141/37(0.6%) , 2.141/93(0.6%) , 2.113/55.5(0.6%) , 2.113/74.5(0.6%) , 2.205/39(0.5%) , 2.205/38(0.5%) , 2.205/90.5(0.5%) , 2.157/34.5(0.5%) , 2.157/95.5(0.5%) , 2.671/111.5(0.5%) , 2.671/17.5(0.5%) , 2.635/64(0.5%) , 2.635/66(0.5%) , 2.157/113.5(0.5%) , 2.157/17(0.5%) , 2.648/48(0.4%) , 2.648/82(0.4%) , 2.198/65(0.4%) , 2.151/86(0.4%) , 2.151/43.5(0.4%) , 2.66/49.5(0.4%) , 2.66/80.5(0.4%) , 2.151/64(0.3%) , 2.145/55.5(0.3%) , 2.145/74.5(0.3%) , 2.151/26.5(0.3%) , 2.151/103.5(0.3%) , 2.145/93.5(0.3%) , 2.145/36(0.3%) , 0.883/57(0.3%) , 0.883/72.5(0.3%) , 2.152/85.5(0.2%) , 2.152/44.5(0.2%) , 2.167/26.5(0.2%) , 2.167/103.5(0.2%) , 2.66/33.5(0.2%) , 2.66/96.5(0.2%) , 2.167/25(0.2%) , 2.113/37(0.2%) , 2.113/91(0.2%) , 2.198/48(0.1%) , 2.198/81.5(0.1%) , 2.167/60(0.1%) , 2.167/42.5(0.1%) , 2.167/87(0.1%) , 2.635/45.5(0.1%)

Arabinose (library entry number =9)
Hit ratio(% of total spectral intensity for metabolite): 31.55% (15 of 36 peaks were found)
Peaks found: chem shift/row (% of total intensity)
3.527/52.5(5.2%) , 3.527/77.5(5.2%) , 3.511/52(5%) , 3.511/78(5%) , 3.951/65(2.9%) , 3.653/51.5(2%) , 3.653/78(2%) , 4.031/50.5(1%) , 4.031/79.5(0.9%) , 3.824/51.5(0.5%) , 3.824/78(0.5%) , 5.246/60(0.4%) , 5.246/69(0.4%) , 3.824/53.5(0.4%) , 3.367/64(0.2%)
Peaks not found: chem shift/row (% of total intensity)
3.669/82.5(7.5%) , 3.669/47.5(7.5%) , 3.682/48(7.4%) , 3.682/82(7.4%) , 3.669/57.5(6.8%) , 3.669/72.5(6.8%) , 3.903/46(4.9%) , 3.903/84(4.9%) , 3.903/51(4%) , 3.903/79(4%) , 3.951/57.5(1.5%) , 3.951/72.5(1.5%) , 4.012/64.5(0.7%) , 4.522/55(0.6%) , 4.522/75(0.6%) , 4.008/64.5(0.5%) , 3.653/46.5(0.4%) , 3.653/83.5(0.4%) , 3.824/76(0.4%) , 4.019/65(0.3%) , 4.028/65(0.2%)

Agmatine (library entry number =110)
Hit ratio(% of total spectral intensity for metabolite): 23.91% (2 of 28 peaks were found)
Peaks found: chem shift/row (% of total intensity)
3.036/46(12%) , 3.036/84(12%)
Peaks not found: chem shift/row (% of total intensity)
3.241/65(20.3%) , 3.241/48(9.6%) , 3.241/82(9.6%) , 3.036/65(8.2%) , 1.682/59(2.2%) , 1.682/71(2.2%) , 1.682/57(2.1%) , 1.682/73(2.1%) , 1.74/77(1.9%) , 1.74/53(1.9%) , 1.74/39.5(1.9%) , 1.74/90.5(1.9%) , 1.677/45(1.6%) , 1.677/84.5(1.6%) , 1.677/57.5(1%) , 1.677/72.5(1%) , 1.677/70(1%) , 1.677/60(1%) , 1.682/42(0.8%) , 1.682/88(0.8%) , 1.677/64(0.7%) , 1.74/65(0.6%) , 1.711/44(0.5%) , 1.711/85.5(0.5%) , 1.677/101.5(0.4%) , 1.677/28(0.4%)

Proline (library entry number =49)
Hit ratio(% of total spectral intensity for metabolite): 22.87% (10 of 44 peaks were found)
Peaks found: chem shift/row (% of total intensity)
2.026/65(3.2%) , 3.421/80(3.2%) , 3.421/50(3.2%) , 4.141/61.5(2.8%) , 4.141/68(2.8%) , 4.141/46(2.4%) , 4.141/84(2.4%) , 2.062/64(1%) , 2.085/65(1%) , 2.065/64(0.7%)
Peaks not found: chem shift/row (% of total intensity)
3.341/80(8.8%) , 3.341/50(8.8%) , 2.007/74(6.3%) , 2.007/56(6.3%) , 2.007/38(3.5%) , 2.007/92(3.5%) , 3.341/62(3.5%) , 3.341/68(3.5%) , 3.341/32(2.9%) , 3.341/98(2.9%) , 3.341/65(2.5%) , 1.987/64.5(1.9%) , 3.421/62(1.6%) , 3.421/68(1.6%) , 2.353/77(1.4%) , 2.353/53(1.4%) , 2.026/30(1.3%) , 2.026/100(1.3%) , 2.026/47(1.2%) , 2.026/82.5(1.2%) , 2.026/99(1.1%) , 2.007/21.5(1.1%) , 2.007/108.5(1.1%) , 3.421/32(1.1%) , 3.421/98(1.1%) , 2.353/37.5(1%) , 2.353/92.5(1%) , 1.987/46.5(0.8%) , 1.987/83.5(0.8%) , 2.353/58.5(0.6%) , 2.353/71.5(0.6%) , 3.383/25(0.6%) , 3.383/104(0.6%) , 2.026/77(0.1%)

Threonine (library entry number =41)
Hit ratio(% of total spectral intensity for metabolite): 22.69% (5 of 17 peaks were found)
Peaks found: chem shift/row (% of total intensity)
1.335/57.5(10.3%) , 1.335/72.5(10.3%) , 4.26/65(0.8%) , 4.26/80(0.6%) , 4.26/49.5(0.6%)
Peaks not found: chem shift/row (% of total intensity)
1.338/63(9.4%) , 1.338/67(9.4%) , 1.325/63(9.2%) , 1.325/67(9.2%) , 3.596/64(5.7%) , 3.596/66(5.7%) , 3.59/64(5.6%) , 3.59/66(5.6%) , 3.595/63.5(4.9%) , 3.595/66.5(4.9%) , 1.335/63(3.8%) , 1.335/67(3.8%)

3-Methyl-2-oxovaleric acid (library entry number =97)
Hit ratio(% of total spectral intensity for metabolite): 68.07% (5 of 21 peaks were found)
Peaks found: chem shift/row (% of total intensity)
1.102/56(24.3%) , 1.102/74(24.3%) , 0.898/65(17.4%) , 2.931/56(1%) , 2.931/74(1%)
Peaks not found: chem shift/row (% of total intensity)
0.898/46(8.1%) , 0.898/84(8.1%) , 1.703/65(2.2%) , 1.703/47(2%) , 1.703/83(2%) , 1.46/48(1.3%) , 1.46/82(1.3%) , 1.703/29(1.1%) , 1.703/101(1.1%) , 1.46/65(1%) , 1.46/29(0.9%) , 1.46/101(0.9%) , 2.931/91(0.7%) , 2.931/39(0.7%) , 1.46/10(0.2%) , 1.46/120(0.2%)

Isovaleric acid (library entry number =197)
Hit ratio(% of total spectral intensity for metabolite): 18.94% (2 of 7 peaks were found)
Peaks found: chem shift/row (% of total intensity)
2.059/55.5(9.5%) , 2.059/74.5(9.5%)
Peaks not found: chem shift/row (% of total intensity)
0.914/73(39.5%) , 0.914/57(39.5%) , 1.956/65(0.9%) , 1.956/47(0.6%) , 1.956/83(0.6%)

a-Lactose (library entry number =10)
Hit ratio(% of total spectral intensity for metabolite): 19.05% (21 of 111 peaks were found)
Peaks found: chem shift/row (% of total intensity)
3.844/65(3%) , 3.292/53(1.9%) , 3.292/77(1.9%) , 3.66/65(1.6%) , 3.808/41(1%) , 3.808/89(1%) , 3.647/65(1%) , 3.647/65(1%) , 3.58/52(0.6%) , 3.58/77.5(0.6%) , 3.58/52(0.6%) , 3.58/77.5(0.6%) , 3.653/52(0.6%) , 3.653/78(0.6%) , 3.653/52.5(0.5%) , 3.653/77.5(0.5%) , 3.778/55.5(0.5%) , 3.778/73.5(0.5%) , 3.58/52(0.4%) , 3.58/77.5(0.4%) , 3.367/64(0.2%)
Peaks not found: chem shift/row (% of total intensity)
3.68/73(2.5%) , 3.68/57(2.5%) , 3.945/69(2.3%) , 3.945/61(2.3%) , 3.68/82.5(2.1%) , 3.68/47.5(2.1%) , 3.307/53(1.9%) , 3.307/77(1.9%) , 3.657/72(1.9%) , 3.657/58(1.9%) , 3.945/64(1.9%) , 3.945/66(1.9%) , 3.844/41(1.8%) , 3.844/89(1.8%) , 3.562/52(1.7%) , 3.562/78(1.7%) , 3.547/52(1.7%) , 3.547/78(1.7%) , 3.67/56(1.6%) , 3.67/74(1.6%) , 3.817/56(1.6%) , 3.817/74(1.6%) , 3.968/52(1.5%) , 3.968/78(1.5%) , 3.66/72(1.4%) , 3.66/58(1.4%) , 3.817/87(1.2%) , 3.817/43(1.2%) , 3.968/47(1.1%) , 3.968/83(1.1%) , 3.77/84(1.1%) , 3.77/46(1.1%) , 3.792/45(1%) , 3.792/85(1%) , 3.66/40.5(1%) , 3.66/89(1%) , 3.77/74(0.9%) , 3.77/55.5(0.9%) , 3.572/52(0.9%) , 3.572/78(0.9%) , 4.459/55(0.9%) , 4.459/75(0.9%) , 3.57/52(0.9%) , 3.57/78(0.9%) , 3.657/64.5(0.8%) , 3.66/47(0.7%) , 3.66/83(0.7%) , 3.808/60(0.7%) , 3.808/70(0.7%) , 3.556/52(0.6%) , 3.556/77.5(0.6%) , 3.788/98(0.6%) , 3.788/31.5(0.6%) , 3.68/65(0.6%) , 3.301/65(0.5%) , 3.788/62(0.5%) , 3.788/68(0.5%) , 3.657/88.5(0.4%) , 3.657/40.5(0.4%) , 3.647/71(0.3%) , 3.647/59(0.3%) , 3.647/48(0.3%) , 3.647/82(0.3%) , 3.792/16(0.3%) , 3.792/113.5(0.3%) , 3.67/80.5(0.3%) , 3.67/49.5(0.3%) , 3.647/71(0.3%) , 3.647/59(0.3%) , 3.647/48(0.3%) , 3.647/82(0.3%) , 3.647/86(0.3%) , 3.647/44(0.3%) , 3.647/44.5(0.2%) , 3.647/85.5(0.2%) , 3.301/77.5(0.2%) , 3.301/52.5(0.2%) , 3.788/46(0.2%) , 3.788/84(0.2%) , 5.238/69(0.2%) , 5.238/60.5(0.2%) , 3.788/113.5(0.2%) , 3.788/17(0.2%) , 3.72/27.5(0.1%) , 3.72/102(0.1%) , 3.792/98(0.1%) , 3.792/31(0.1%) , 3.808/101(0.1%) , 3.778/28(0.1%) , 3.778/101.5(0.1%)

3-Hydroxy-3-methyl butyric acid (library entry number =205)
Hit ratio(% of total spectral intensity for metabolite): 100% (2 of 2 peaks were found)
Peaks found: chem shift/row (% of total intensity)
1.274/65(82.7%) , 2.371/65(17.3%)
Peaks not found: chem shift/row (% of total intensity)


Mannose (library entry number =8)
Hit ratio(% of total spectral intensity for metabolite): 16.86% (6 of 42 peaks were found)
Peaks found: chem shift/row (% of total intensity)
3.67/65(8.2%) , 3.737/41(2.2%) , 3.737/88.5(2.2%) , 3.737/72.5(1.9%) , 3.737/57.5(1.9%) , 3.367/65(0.6%)
Peaks not found: chem shift/row (% of total intensity)
3.582/65(6%) , 3.855/81.5(4.3%) , 3.855/48(4.3%) , 3.855/57(3.7%) , 3.855/72.5(3.7%) , 3.953/60(3.6%) , 3.953/69(3.6%) , 3.771/57(3.5%) , 3.771/72.5(3.5%) , 3.881/77.5(3.2%) , 3.881/52(3.2%) , 3.67/89(3.1%) , 3.67/40.5(3.1%) , 3.771/42.5(2.6%) , 3.771/87(2.6%) , 3.582/89(2.5%) , 3.582/40(2.5%) , 3.914/77.5(2%) , 3.914/52(2%) , 3.67/48(2%) , 3.67/81.5(2%) , 3.67/57.5(1.8%) , 3.67/72.5(1.8%) , 3.914/83.5(1.6%) , 3.914/46(1.6%) , 3.938/60.5(1.3%) , 3.938/69(1.3%) , 3.941/60.5(1%) , 3.941/69(1%) , 3.386/71.5(0.9%) , 3.386/57.5(0.9%) , 3.386/46.5(0.8%) , 3.386/81.5(0.8%) , 3.386/65(0.5%) , 3.821/41(0.3%) , 3.821/88(0.3%)

Sorbitol (library entry number =135)
Hit ratio(% of total spectral intensity for metabolite): 17.45% (7 of 39 peaks were found)
Peaks found: chem shift/row (% of total intensity)
3.85/67(5.5%) , 3.85/63(5.5%) , 3.789/65(2.7%) , 3.789/80(1.3%) , 3.789/50(1.3%) , 3.685/65(0.6%) , 3.647/65(0.5%)
Peaks not found: chem shift/row (% of total intensity)
3.666/72(7.3%) , 3.666/58(7.3%) , 3.84/54(6.2%) , 3.84/76(6.2%) , 3.666/42(5.8%) , 3.666/88(5.8%) , 3.84/46(5%) , 3.84/84(5%) , 3.789/70(2.3%) , 3.789/60(2.3%) , 3.633/58(2.2%) , 3.633/72(2.2%) , 3.749/46(2.2%) , 3.749/84(2.2%) , 3.789/87(2.1%) , 3.789/43(2.1%) , 3.85/75(2.1%) , 3.85/55(2.1%) , 3.749/55(2%) , 3.749/75(2%) , 3.633/88(1.8%) , 3.633/41.5(1.8%) , 3.633/83(1.2%) , 3.633/47(1.2%) , 3.766/75(0.5%) , 3.766/54.5(0.5%) , 3.727/14(0.3%) , 3.727/116(0.3%) , 3.85/40.5(0.3%) , 3.85/89(0.3%) , 3.647/57(0.1%) , 3.647/73(0.1%)

Shikimic acid (library entry number =156)
Hit ratio(% of total spectral intensity for metabolite): 9.56% (4 of 27 peaks were found)
Peaks found: chem shift/row (% of total intensity)
3.723/54(4.4%) , 3.723/76(4.4%) , 3.367/64(0.4%) , 1.924/64(0.3%)
Peaks not found: chem shift/row (% of total intensity)
6.449/65(9.5%) , 6.437/65(9.1%) , 3.992/72(7.1%) , 3.992/58(7.1%) , 3.992/51(4.8%) , 3.992/79(4.8%) , 3.708/76(4.4%) , 3.708/54(4.4%) , 3.992/36.5(3.9%) , 3.992/93.5(3.9%) , 2.768/49(3.1%) , 2.768/81(3.1%) , 2.768/35(2.7%) , 2.768/95(2.7%) , 2.197/100.5(2.7%) , 2.197/29.5(2.7%) , 2.197/75(2.7%) , 2.197/55(2.7%) , 2.197/80.5(2.3%) , 2.197/49.5(2.3%) , 2.197/95.5(2.3%) , 2.197/34.5(2.3%) , 3.708/65(0.1%)

trans-4-Hydroxyproline (library entry number =62)
Hit ratio(% of total spectral intensity for metabolite): 17.46% (16 of 56 peaks were found)
Peaks found: chem shift/row (% of total intensity)
4.353/62(1.5%) , 4.353/68(1.5%) , 4.353/41.5(1.5%) , 4.353/88(1.5%) , 2.177/47(1.4%) , 2.177/83(1.4%) , 2.438/45(1.2%) , 2.438/85(1.2%) , 2.151/47(1.2%) , 2.151/83(1.2%) , 2.151/47(1.1%) , 2.151/83(1.1%) , 3.434/12(0.3%) , 3.434/117.5(0.3%) , 3.434/12(0.3%) , 3.434/117.5(0.3%)
Peaks not found: chem shift/row (% of total intensity)
3.375/47(10.4%) , 3.375/83(10.4%) , 3.375/79.5(10.3%) , 3.375/50.5(10.3%) , 3.493/81(6.2%) , 3.493/49(6.2%) , 3.483/49(6%) , 3.483/81(6%) , 2.438/48(1.2%) , 2.438/82(1.2%) , 2.426/85(1.2%) , 2.426/45(1.2%) , 2.427/85(1.2%) , 2.427/45(1.2%) , 2.166/47(1.2%) , 2.166/82.5(1.2%) , 2.166/81(0.8%) , 2.151/34(0.5%) , 2.151/96(0.5%) , 2.166/96(0.4%) , 2.166/34(0.4%) , 2.166/60(0.4%) , 2.166/70(0.4%) , 2.166/59.5(0.4%) , 2.151/59(0.4%) , 2.151/70.5(0.4%) , 2.438/91.5(0.3%) , 2.151/37(0.3%) , 2.151/93(0.3%) , 2.166/73(0.2%) , 2.166/57(0.2%) , 2.166/93(0.2%) , 2.151/57(0.2%) , 2.151/73(0.2%) , 2.166/53.5(0.2%) , 2.166/76.5(0.2%) , 2.151/53.5(0.1%) , 2.151/76(0.1%) , 2.151/40.5(0.1%) , 2.151/89(0.1%)

Galactose-1-phosphate (library entry number =172)
Hit ratio(% of total spectral intensity for metabolite): 12.87% (2 of 13 peaks were found)
Peaks found: chem shift/row (% of total intensity)
4.005/69(6.4%) , 4.005/61(6.4%)
Peaks not found: chem shift/row (% of total intensity)
3.917/82(13.8%) , 3.917/48(13.8%) , 3.917/56(11.7%) , 3.917/74(11.7%) , 5.493/60(8.7%) , 5.493/70(8.7%) , 5.508/60(8.5%) , 5.508/70(8.5%) , 4.178/51(0.7%) , 4.178/78.5(0.7%) , 4.178/65(0.2%)

Serine (library entry number =47)
Hit ratio(% of total spectral intensity for metabolite): 13.35% (9 of 85 peaks were found)
Peaks found: chem shift/row (% of total intensity)
3.844/65(3.4%) , 3.962/72(1.6%) , 3.962/58(1.6%) , 3.951/65(1.6%) , 3.863/65(1.4%) , 3.958/65.5(1.3%) , 4.005/61(0.8%) , 4.005/69(0.8%) , 3.937/64.5(0.8%)
Peaks not found: chem shift/row (% of total intensity)
3.848/76(6.4%) , 3.848/54(6.4%) , 3.848/65(5.7%) , 3.998/76(2.8%) , 3.998/54(2.8%) , 3.844/54.5(2.8%) , 3.844/75.5(2.8%) , 3.951/88(2.3%) , 3.951/42(2.3%) , 3.998/44(2.1%) , 3.998/86(2.1%) , 3.951/56.5(1.9%) , 3.951/73.5(1.9%) , 3.988/88(1.7%) , 3.988/42(1.7%) , 3.976/25.5(1.5%) , 3.976/104(1.5%) , 3.974/15(1.3%) , 3.974/115(1.3%) , 3.987/41.5(1.3%) , 3.987/88.5(1.3%) , 3.951/50(1.2%) , 3.951/80(1.2%) , 3.974/104(1.2%) , 3.974/25.5(1.2%) , 3.987/60.5(1.2%) , 3.987/69.5(1.2%) , 3.97/50.5(1.1%) , 3.97/79.5(1.1%) , 3.976/15(1.1%) , 3.976/115(1.1%) , 3.97/115(1%) , 3.97/15(1%) , 3.97/65(0.9%) , 3.988/60(0.9%) , 3.988/70(0.9%) , 3.974/79.5(0.8%) , 3.974/50.5(0.8%) , 3.976/57(0.7%) , 3.976/73(0.7%) , 3.958/57(0.7%) , 3.958/73(0.7%) , 3.974/73(0.7%) , 3.974/57(0.7%) , 3.976/47.5(0.6%) , 3.976/82.5(0.6%) , 3.958/30(0.6%) , 3.958/100.5(0.6%) , 3.898/6(0.5%) , 3.962/28.5(0.5%) , 3.97/103.5(0.5%) , 3.97/25.5(0.5%) , 3.958/42(0.4%) , 3.958/88.5(0.4%) , 3.97/56.5(0.3%) , 3.863/54(0.3%) , 3.863/76(0.3%) , 3.962/40(0.3%) , 3.962/88.5(0.3%) , 3.988/28(0.3%) , 3.988/102(0.3%) , 3.951/41.5(0.3%) , 3.951/87.5(0.3%) , 3.958/81.5(0.3%) , 3.958/48.5(0.3%) , 3.951/56(0.3%) , 3.951/73(0.3%) , 3.962/64.5(0.2%) , 3.962/65.5(0.2%) , 3.898/16.5(0.2%) , 3.898/113.5(0.2%) , 3.987/33.5(0.1%) , 3.951/48.5(0.1%) , 3.987/95(0.1%) , 3.951/65(0.1%) , 3.951/100.5(0.1%)

Xylitol (library entry number =158)
Hit ratio(% of total spectral intensity for metabolite): 11.97% (3 of 23 peaks were found)
Peaks found: chem shift/row (% of total intensity)
3.66/65(9.6%) , 3.714/65(1.2%) , 3.71/17(1.1%)
Peaks not found: chem shift/row (% of total intensity)
3.66/59(8.7%) , 3.66/71(8.7%) , 3.73/44(8.3%) , 3.73/85.5(8.3%) , 3.73/74(7.2%) , 3.73/56(7.2%) , 3.66/41(7.1%) , 3.66/89(7.1%) , 3.816/56(6.2%) , 3.816/74(6.2%) , 3.816/65(3.7%) , 3.816/44.5(3%) , 3.816/85(3%) , 3.71/112(1.1%) , 3.694/121.5(0.6%) , 3.694/8(0.6%) , 3.694/38(0.3%) , 3.694/91(0.3%) , 3.694/23(0.2%) , 3.694/106.5(0.2%)

Homovanillic acid (library entry number =59)
Hit ratio(% of total spectral intensity for metabolite): 0% (0 of 10 peaks were found)
Peaks found: chem shift/row (% of total intensity)

Peaks not found: chem shift/row (% of total intensity)
3.871/65(52.6%) , 3.458/65(11.9%) , 6.882/75(9.1%) , 6.882/55(9.1%) , 6.953/64(3.6%) , 6.953/66(3.6%) , 6.782/56(2.5%) , 6.782/74(2.5%) , 6.782/77(2.5%) , 6.782/53(2.5%)

Guanosine 5-triphosphate (library entry number =163)
Hit ratio(% of total spectral intensity for metabolite): 11.29% (1 of 4 peaks were found)
Peaks found: chem shift/row (% of total intensity)
8.147/65(11.3%)
Peaks not found: chem shift/row (% of total intensity)
5.944/65(41.3%) , 5.93/65(40.3%) , 8.135/65(7.1%)

Xylose (library entry number =6)
Hit ratio(% of total spectral intensity for metabolite): 24.14% (6 of 40 peaks were found)
Peaks found: chem shift/row (% of total intensity)
3.443/65(9.1%) , 3.321/65(6.6%) , 3.929/73(2.7%) , 3.929/57(2.7%) , 3.67/65(2.1%) , 3.679/64(0.9%)
Peaks not found: chem shift/row (% of total intensity)
3.239/53(5.9%) , 3.239/77(5.9%) , 3.224/77(5.7%) , 3.224/53(5.7%) , 3.443/41(4.8%) , 3.443/89(4.8%) , 3.321/37(4.1%) , 3.321/93(4.1%) , 3.631/58(3.2%) , 3.631/72(3.2%) , 3.692/75(3.2%) , 3.692/55(3.2%) , 3.929/43(2.6%) , 3.929/87(2.6%) , 3.631/97(1.8%) , 3.631/33(1.8%) , 3.631/47(1.7%) , 3.631/83(1.7%) , 3.67/42.5(1.2%) , 3.67/87.5(1.2%) , 3.612/76(0.9%) , 3.612/54(0.9%) , 3.525/54(0.8%) , 3.525/76(0.8%) , 3.533/53(0.8%) , 3.533/77(0.8%) , 3.679/43(0.4%) , 5.202/60(0.4%) , 5.202/70(0.4%) , 3.612/34(0.2%) , 3.612/96(0.2%) , 3.661/34(0.2%) , 3.661/95.5(0.2%) , 3.679/48(0.1%)

3-aminobutyric acid (library entry number =180)
Hit ratio(% of total spectral intensity for metabolite): 10.99% (6 of 24 peaks were found)
Peaks found: chem shift/row (% of total intensity)
3.624/56(4.1%) , 3.624/74(4.1%) , 2.515/65(0.7%) , 2.479/65(0.7%) , 2.469/65(0.7%) , 2.526/65(0.7%)
Peaks not found: chem shift/row (% of total intensity)
1.325/74(24.9%) , 1.325/56(24.9%) , 2.498/55(8%) , 2.498/75(8%) , 2.499/55(7.8%) , 2.499/75(7.8%) , 3.624/39(2.1%) , 3.624/91(2.1%) , 2.499/29.5(0.4%) , 2.499/100.5(0.4%) , 2.498/29.5(0.4%) , 2.498/100.5(0.4%) , 3.624/107.5(0.3%) , 3.624/22(0.3%) , 2.498/117.5(0.3%) , 2.498/12(0.3%) , 2.499/117.5(0.3%) , 2.499/12(0.3%)

Homoserine (library entry number =179)
Hit ratio(% of total spectral intensity for metabolite): 10.23% (13 of 73 peaks were found)
Peaks found: chem shift/row (% of total intensity)
3.778/65(1.9%) , 2.17/37(1.3%) , 2.17/93(1.3%) , 2.17/59(1.3%) , 2.17/71(1.3%) , 3.778/50(0.5%) , 3.778/80(0.5%) , 3.823/68(0.4%) , 3.823/61.5(0.4%) , 3.823/67.5(0.3%) , 3.823/62.5(0.3%) , 3.778/76(0.3%) , 3.778/54(0.3%)
Peaks not found: chem shift/row (% of total intensity)
3.862/61.5(8.5%) , 3.862/68.5(8.5%) , 3.862/49(8%) , 3.862/81(8%) , 3.79/59.5(4%) , 3.79/70.5(4%) , 3.79/56(3.4%) , 3.79/74(3.4%) , 3.79/85.5(3%) , 3.79/44.5(3%) , 3.807/65(2.9%) , 2.029/57(2.1%) , 2.029/73(2.1%) , 2.029/37.5(1.8%) , 2.029/92.5(1.8%) , 2.17/55(1.3%) , 2.17/75(1.3%) , 3.807/79.5(1.2%) , 3.807/50.5(1.2%) , 3.79/30(1%) , 3.79/99.5(1%) , 3.801/56(0.9%) , 3.801/74(0.9%) , 2.17/22.5(0.9%) , 2.17/107(0.9%) , 2.029/20.5(0.8%) , 2.029/108.5(0.8%) , 3.779/59.5(0.8%) , 3.779/70.5(0.8%) , 3.801/87.5(0.6%) , 3.801/42.5(0.6%) , 3.801/78(0.6%) , 3.801/52(0.6%) , 2.15/58.5(0.6%) , 2.15/71(0.6%) , 3.79/14.5(0.6%) , 3.79/115(0.6%) , 3.779/74.5(0.6%) , 3.779/55.5(0.6%) , 3.801/63(0.4%) , 3.801/67(0.4%) , 3.779/89.5(0.4%) , 3.779/40.5(0.4%) , 2.044/55(0.4%) , 2.044/74(0.4%) , 3.807/95(0.3%) , 3.807/34.5(0.3%) , 3.807/73(0.2%) , 3.807/56.5(0.2%) , 3.778/34(0.2%) , 3.778/96(0.2%) , 3.823/45.5(0.2%) , 3.823/84.5(0.2%) , 3.778/41.5(0.2%) , 3.778/90.5(0.2%) , 3.823/84.5(0.1%) , 3.823/45.5(0.1%) , 3.779/96.5(0.1%) , 3.779/33.5(0.1%) , 3.807/86.5(0.1%)

Phosphoserine (library entry number =70)
Hit ratio(% of total spectral intensity for metabolite): 10.05% (3 of 39 peaks were found)
Peaks found: chem shift/row (% of total intensity)
3.966/64.5(4%) , 3.951/65(3%) , 3.951/65(3%)
Peaks not found: chem shift/row (% of total intensity)
3.952/60(9.5%) , 3.952/70(9.5%) , 3.952/76.5(7.8%) , 3.952/53.5(7.8%) , 4.185/75(3.7%) , 4.185/54.5(3.7%) , 4.193/75.5(3.2%) , 4.193/54.5(3.2%) , 4.08/88.5(2.7%) , 4.08/41.5(2.7%) , 4.185/84.5(2.5%) , 4.185/45(2.5%) , 4.193/84.5(2.3%) , 4.193/45.5(2.3%) , 4.08/57.5(2%) , 4.08/72.5(2%) , 4.075/89(1.9%) , 4.075/40.5(1.9%) , 4.071/40.5(1.7%) , 4.071/89.5(1.7%) , 4.075/58(1.5%) , 4.075/71.5(1.5%) , 4.091/58(1.5%) , 4.091/72(1.5%) , 4.071/64.5(1.5%) , 4.071/71.5(1.3%) , 4.071/57.5(1.3%) , 4.098/64.5(1%) , 4.071/81.5(0.9%) , 4.071/49(0.9%) , 4.053/65(0.8%) , 4.079/7(0.3%) , 4.079/122(0.3%) , 4.08/50.5(0.2%) , 4.146/5.5(0.2%) , 4.146/124(0.2%)

N-Acetyllysine (library entry number =147)
Hit ratio(% of total spectral intensity for metabolite): 8.79% (2 of 8 peaks were found)
Peaks found: chem shift/row (% of total intensity)
3.744/49(4.4%) , 3.744/81(4.4%)
Peaks not found: chem shift/row (% of total intensity)
1.986/65(80.5%) , 3.744/65(3%) , 3.19/72(2.4%) , 3.19/58(2.4%) , 3.19/40(1.4%) , 3.19/90(1.4%)

Quinic acid (library entry number =155)
Hit ratio(% of total spectral intensity for metabolite): 14.91% (6 of 38 peaks were found)
Peaks found: chem shift/row (% of total intensity)
1.881/67.5(4.1%) , 1.881/62.5(4.1%) , 3.561/73(3.1%) , 3.561/57(3.1%) , 1.924/64(0.2%) , 1.924/66(0.2%)
Peaks not found: chem shift/row (% of total intensity)
4.028/71(5.7%) , 4.028/59(5.7%) , 1.881/34(4%) , 1.881/96(4%) , 4.028/84.5(3.8%) , 4.028/45(3.8%) , 4.028/33(3.4%) , 4.028/96.5(3.4%) , 4.153/70(3.2%) , 4.153/60(3.2%) , 2.057/50(2.8%) , 2.057/80(2.8%) , 3.561/48.5(2.6%) , 3.561/81.5(2.6%) , 2.067/81(2.5%) , 2.067/49(2.5%) , 2.067/85(2.4%) , 2.067/45(2.4%) , 2.067/72(2.1%) , 2.067/57.5(2.1%) , 2.067/92.5(2%) , 2.067/37.5(2%) , 1.966/54(1.8%) , 1.966/76(1.8%) , 1.966/46(1.7%) , 1.966/84(1.7%) , 2.057/41.5(1.7%) , 2.057/88.5(1.7%) , 4.153/51(1.5%) , 4.153/78(1.5%) , 1.966/37.5(1.4%) , 1.966/92(1.4%)

Adenosine 5-diphosphate (library entry number =115)
Hit ratio(% of total spectral intensity for metabolite): 5.7% (1 of 5 peaks were found)
Peaks found: chem shift/row (% of total intensity)
8.537/65(5.7%)
Peaks not found: chem shift/row (% of total intensity)
8.27/65(51.9%) , 6.143/65(21.7%) , 6.154/65(18.5%) , 8.587/65(2.2%)

Kynurenine (library entry number =58)
Hit ratio(% of total spectral intensity for metabolite): 5.12% (1 of 17 peaks were found)
Peaks found: chem shift/row (% of total intensity)
4.158/65(5.1%)
Peaks not found: chem shift/row (% of total intensity)
6.813/64(10.2%) , 6.813/66(10.2%) , 7.431/63(7.8%) , 7.431/67(7.8%) , 6.891/53(6.8%) , 6.891/77(6.8%) , 6.813/84.5(6.6%) , 6.813/45.5(6.6%) , 7.431/85(5.9%) , 7.431/45(5.9%) , 3.72/58(4.6%) , 3.72/72(4.6%) , 7.854/55(4.2%) , 7.854/75(4.2%) , 4.158/51(1.3%) , 4.158/79(1.3%)

Ribose (library entry number =102)
Hit ratio(% of total spectral intensity for metabolite): 13.62% (6 of 30 peaks were found)
Peaks found: chem shift/row (% of total intensity)
3.929/56.5(3.4%) , 3.929/73.5(3.4%) , 3.616/77(2.7%) , 3.616/53(2.7%) , 3.861/70(0.8%) , 3.861/70(0.6%)
Peaks not found: chem shift/row (% of total intensity)
3.69/61(11.2%) , 3.69/69(11.2%) , 3.69/39(9.8%) , 3.69/91(9.8%) , 3.84/85(3.4%) , 3.84/45(3.4%) , 4.112/65(3.2%) , 4.111/65(3.2%) , 3.537/61(3.2%) , 3.537/69(3.2%) , 3.523/61(3.1%) , 3.523/69(3.1%) , 3.929/87.5(2.9%) , 3.929/42(2.9%) , 3.84/56(2.4%) , 3.84/74(2.4%) , 3.616/45(2%) , 3.616/84.5(2%) , 3.84/71(1.1%) , 3.929/64.5(0.8%) , 4.111/73(0.6%) , 4.111/57(0.6%) , 4.112/73(0.4%) , 4.112/57(0.4%)

Lipoic acid (library entry number =73)
Hit ratio(% of total spectral intensity for metabolite): 0.91% (1 of 66 peaks were found)
Peaks found: chem shift/row (% of total intensity)
3.728/65(0.9%)
Peaks not found: chem shift/row (% of total intensity)
2.194/65(14.7%) , 2.194/84(8.3%) , 2.194/46(8.3%) , 3.203/51(4.8%) , 3.203/79(4.8%) , 2.511/57(2.9%) , 2.511/73(2.9%) , 3.203/33.5(2.7%) , 3.203/96.5(2.7%) , 2.511/41(2.6%) , 2.511/89(2.6%) , 2.013/39.5(2.5%) , 2.013/90.5(2.5%) , 3.203/62(2.4%) , 3.203/68(2.4%) , 2.013/73(2.3%) , 2.013/57(2.3%) , 1.429/65(1.8%) , 2.511/104(1.5%) , 2.511/25.5(1.5%) , 1.593/65(1.5%) , 2.013/21.5(1.3%) , 2.013/108(1.3%) , 1.772/55(1.2%) , 1.772/75(1.2%) , 1.649/54(0.9%) , 1.649/76(0.9%) , 3.243/35(0.8%) , 1.593/46.5(0.7%) , 1.593/83.5(0.7%) , 1.429/86.5(0.6%) , 1.429/43.5(0.6%) , 1.649/112.5(0.6%) , 1.649/17.5(0.6%) , 1.772/36.5(0.5%) , 1.772/93.5(0.5%) , 1.649/39(0.4%) , 1.649/91(0.4%) , 3.22/54.5(0.4%) , 3.22/75.5(0.4%) , 3.728/44.5(0.4%) , 3.728/85.5(0.4%) , 3.203/54.5(0.4%) , 3.203/75.5(0.4%) , 3.235/54.5(0.4%) , 3.235/75.5(0.4%) , 3.236/97.5(0.3%) , 3.236/32.5(0.3%) , 1.772/19.5(0.3%) , 1.772/110.5(0.3%) , 3.235/32.5(0.3%) , 3.235/97.5(0.3%) , 3.235/98(0.3%) , 3.235/32(0.3%) , 3.235/54(0.3%) , 3.235/75.5(0.3%) , 3.236/54.5(0.3%) , 3.236/75.5(0.3%) , 1.593/24.5(0.2%) , 1.593/105(0.2%) , 3.218/33.5(0.2%) , 3.22/33.5(0.2%) , 3.22/96.5(0.2%) , 3.728/99.5(0.2%) , 3.728/30.5(0.2%)

Spermidine (library entry number =168)
Hit ratio(% of total spectral intensity for metabolite): 16.8% (2 of 14 peaks were found)
Peaks found: chem shift/row (% of total intensity)
3.063/65(10.5%) , 2.13/65(6.3%)
Peaks not found: chem shift/row (% of total intensity)
3.116/85(13.5%) , 3.116/45(13.5%) , 3.141/85(11.8%) , 3.141/45(11.8%) , 3.063/83.5(7.9%) , 3.063/46.5(7.9%) , 3.116/65(6.9%) , 3.141/65(3%) , 3.091/45(2.9%) , 3.091/84.5(2.9%) , 2.13/25(0.5%) , 2.13/104.5(0.5%)

Adenosine 5-triphosphate (library entry number =103)
Hit ratio(% of total spectral intensity for metabolite): 4.39% (1 of 4 peaks were found)
Peaks found: chem shift/row (% of total intensity)
8.537/65(4.4%)
Peaks not found: chem shift/row (% of total intensity)
8.269/65(63.2%) , 6.153/65(16.9%) , 6.138/65(15.4%)

Tryptophan (library entry number =39)
Hit ratio(% of total spectral intensity for metabolite): 3.7% (2 of 23 peaks were found)
Peaks found: chem shift/row (% of total intensity)
3.484/51.5(1.9%) , 3.484/78.5(1.9%)
Peaks not found: chem shift/row (% of total intensity)
7.206/65(12.2%) , 7.55/54(10.5%) , 7.55/76(10.5%) , 7.206/84(7.4%) , 7.206/46(7.4%) , 7.29/65(6.8%) , 7.74/76(5%) , 7.74/54(5%) , 7.29/46(4.2%) , 7.29/84(4.2%) , 4.065/61(3.5%) , 4.065/69(3.5%) , 4.065/82(2.8%) , 4.065/48(2.8%) , 3.484/39(1.8%) , 3.484/91(1.8%) , 3.31/56(1.4%) , 3.31/74(1.4%) , 3.31/95(1.4%) , 3.31/35(1.4%) , 7.334/66(1.4%)

Malic acid (library entry number =132)
Hit ratio(% of total spectral intensity for metabolite): 22.42% (7 of 71 peaks were found)
Peaks found: chem shift/row (% of total intensity)
2.676/87(4.9%) , 2.676/43(4.9%) , 2.676/87(4.8%) , 2.676/43(4.8%) , 2.355/51.5(1.4%) , 2.355/78.5(1.4%) , 2.355/90.5(0.2%)
Peaks not found: chem shift/row (% of total intensity)
2.676/48(4.6%) , 2.676/82(4.6%) , 2.676/48(4.6%) , 2.676/82(4.6%) , 2.378/85(3.8%) , 2.378/45(3.8%) , 2.368/98(3.7%) , 2.368/32(3.7%) , 2.358/45(3.6%) , 2.358/85(3.6%) , 2.368/58(3.6%) , 2.368/72(3.6%) , 4.307/74(1.8%) , 4.307/56(1.8%) , 2.384/78(1.6%) , 2.384/52(1.6%) , 4.307/48(1.6%) , 4.307/82(1.6%) , 2.384/84(1.1%) , 2.384/46(1.1%) , 2.355/46.5(0.9%) , 2.355/83.5(0.9%) , 2.368/38(0.8%) , 2.368/92(0.8%) , 2.368/77(0.8%) , 2.368/53(0.8%) , 2.358/90(0.7%) , 2.358/40(0.7%) , 2.378/40(0.7%) , 2.378/90(0.7%) , 2.358/51(0.7%) , 2.358/79(0.7%) , 2.691/65(0.7%) , 4.315/65(0.5%) , 2.368/45(0.5%) , 2.368/84.5(0.5%) , 4.317/64.5(0.4%) , 4.317/65.5(0.4%) , 2.394/64.5(0.4%) , 2.691/45.5(0.4%) , 2.691/84.5(0.4%) , 2.378/59(0.3%) , 2.378/71(0.3%) , 2.358/71(0.3%) , 2.358/58.5(0.3%) , 2.384/39.5(0.2%) , 2.384/91(0.2%) , 2.358/32(0.2%) , 2.358/97.5(0.2%) , 2.378/98(0.2%) , 2.378/32(0.2%) , 4.315/56(0.2%) , 4.315/74(0.2%) , 2.355/39(0.2%) , 4.315/48(0.2%) , 4.315/82(0.2%) , 2.394/45.5(0.1%) , 2.394/83.5(0.1%) , 4.317/81.5(0.1%) , 4.317/48(0.1%) , 2.394/50.5(0.1%) , 2.394/79(0.1%) , 2.394/53.5(0.1%) , 2.394/76.5(0.1%)

Cytidine (library entry number =112)
Hit ratio(% of total spectral intensity for metabolite): 0% (0 of 26 peaks were found)
Peaks found: chem shift/row (% of total intensity)

Peaks not found: chem shift/row (% of total intensity)
7.844/55(20.8%) , 7.844/75(20.8%) , 6.067/55(16.4%) , 6.067/75(16.4%) , 3.819/54(1.9%) , 3.819/76(1.9%) , 3.819/44(1.5%) , 3.819/86(1.5%) , 3.932/85(1.4%) , 3.932/45(1.4%) , 5.903/64(1.4%) , 5.903/66(1.4%) , 5.908/70(1.4%) , 5.908/60(1.4%) , 5.913/64(1.3%) , 5.913/66(1.3%) , 3.932/52(1.3%) , 3.932/78(1.3%) , 4.317/65(0.9%) , 5.908/66(0.8%) , 5.908/64(0.8%) , 5.903/60(0.8%) , 5.903/70(0.8%) , 4.304/65(0.4%) , 4.317/53.5(0.3%) , 4.317/76.5(0.3%)

N-Acetylglutamine (library entry number =88)
Hit ratio(% of total spectral intensity for metabolite): 2.08% (1 of 10 peaks were found)
Peaks found: chem shift/row (% of total intensity)
1.924/65(2.1%)
Peaks not found: chem shift/row (% of total intensity)
2.038/65(80.8%) , 2.334/64(2.8%) , 2.334/66(2.8%) , 2.328/64(2.3%) , 2.328/66(2.3%) , 2.328/85(1.9%) , 2.328/45(1.9%) , 2.334/85(1.6%) , 2.334/45(1.6%)

Inosine (library entry number =61)
Hit ratio(% of total spectral intensity for metabolite): 3.2% (4 of 20 peaks were found)
Peaks found: chem shift/row (% of total intensity)
3.851/53(0.8%) , 3.851/77(0.8%) , 3.924/51(0.8%) , 3.924/79(0.8%)
Peaks not found: chem shift/row (% of total intensity)
8.239/65(33.1%) , 8.348/65(28.7%) , 6.094/65(14.9%) , 6.106/65(12.8%) , 3.919/84.5(0.8%) , 3.919/45.5(0.8%) , 3.843/80(0.7%) , 3.843/50(0.7%) , 3.851/44(0.6%) , 3.851/86(0.6%) , 3.852/48(0.6%) , 3.852/82(0.6%) , 3.919/51.5(0.6%) , 3.919/78(0.6%) , 3.924/83(0.4%) , 3.924/47(0.4%)

Fucose (library entry number =51)
Hit ratio(% of total spectral intensity for metabolite): 3.7% (4 of 39 peaks were found)
Peaks found: chem shift/row (% of total intensity)
1.226/57(1%) , 1.226/73(1%) , 3.869/73.5(0.8%) , 3.869/56(0.8%)
Peaks not found: chem shift/row (% of total intensity)
1.25/73(18.6%) , 1.25/57(18.6%) , 3.646/82(3.7%) , 3.646/48(3.7%) , 1.21/57(3.5%) , 1.21/73(3.5%) , 3.646/57(3.3%) , 3.646/73(3.3%) , 3.809/57(2.5%) , 3.809/73(2.5%) , 3.46/78(2.2%) , 3.46/52(2.2%) , 3.445/52(2.1%) , 3.445/78(2.1%) , 1.217/67(1.9%) , 1.217/63(1.9%) , 1.204/63(1.9%) , 1.204/67(1.9%) , 3.754/60(1.9%) , 3.754/70(1.9%) , 1.217/59(1.4%) , 1.217/71(1.4%) , 1.204/59(1.4%) , 1.204/71(1.4%) , 1.25/63(1.4%) , 1.25/67(1.4%) , 3.754/65(1.1%) , 3.869/47(0.6%) , 3.869/82.5(0.6%) , 3.809/40(0.4%) , 3.809/90(0.4%) , 3.766/53(0.3%) , 3.766/77(0.3%) , 3.775/78(0.3%) , 3.775/51(0.3%)

Citrulline (library entry number =27)
Hit ratio(% of total spectral intensity for metabolite): 1.35% (1 of 10 peaks were found)
Peaks found: chem shift/row (% of total intensity)
1.904/65(1.3%)
Peaks not found: chem shift/row (% of total intensity)
3.76/49(23.5%) , 3.76/81(23.5%) , 3.76/65(22.8%) , 3.15/58(8.1%) , 3.15/72(8.1%) , 3.15/40(5.2%) , 3.15/90(5.2%) , 1.898/61(1%) , 1.898/69.5(1%)

Cholic Acid (library entry number =125)
Hit ratio(% of total spectral intensity for metabolite): 0.87% (2 of 11 peaks were found)
Peaks found: chem shift/row (% of total intensity)
2.153/26.5(0.4%) , 2.153/103(0.4%)
Peaks not found: chem shift/row (% of total intensity)
0.924/65(38.8%) , 0.729/65(36%) , 0.976/57(10.5%) , 0.976/73(10.5%) , 2.246/65(0.8%) , 2.246/41(0.7%) , 2.246/88.5(0.7%) , 2.246/53(0.6%) , 2.246/77(0.6%)

Nicotinamide mononucleotide (NMN) (library entry number =185)
Hit ratio(% of total spectral intensity for metabolite): 0.86% (2 of 40 peaks were found)
Peaks found: chem shift/row (% of total intensity)
4.031/49.5(0.4%) , 4.031/80.5(0.4%)
Peaks not found: chem shift/row (% of total intensity)
9.006/78(7.9%) , 9.006/52(7.9%) , 9.006/57(7.7%) , 9.006/73(7.7%) , 8.323/66(5.1%) , 8.323/64(5.1%) , 6.196/65(4.7%) , 9.347/57(4.6%) , 9.347/73(4.6%) , 6.208/65(4.2%) , 8.323/47(3.9%) , 8.323/83(3.9%) , 9.347/76(3.4%) , 9.347/54(3.4%) , 9.347/60(3.3%) , 9.347/70(3.3%) , 9.588/64(3%) , 9.588/66(3%) , 9.588/60(2.2%) , 9.588/70(2.2%) , 8.259/54(0.6%) , 8.259/75(0.6%) , 7.605/48(0.5%) , 7.605/81.5(0.5%) , 4.211/49.5(0.5%) , 4.211/80(0.5%) , 4.215/49(0.5%) , 4.215/80.5(0.5%) , 7.605/61(0.5%) , 7.605/68(0.5%) , 8.259/58(0.4%) , 8.259/72(0.4%) , 4.223/50(0.4%) , 4.223/80(0.4%) , 4.047/49(0.4%) , 4.047/80.5(0.4%) , 4.042/49.5(0.4%) , 4.042/80.5(0.4%)

Hydroxyglutaric acid (library entry number =195)
Hit ratio(% of total spectral intensity for metabolite): 0% (0 of 84 peaks were found)
Peaks found: chem shift/row (% of total intensity)

Peaks not found: chem shift/row (% of total intensity)
2.236/65(5.7%) , 4.029/69(3.5%) , 4.029/61(3.5%) , 2.294/65(3.3%) , 4.029/80(3.2%) , 4.029/50(3.2%) , 2.236/90(2.6%) , 2.236/40(2.6%) , 2.236/26(2.1%) , 2.236/104(2.1%) , 2.294/40.5(1.9%) , 2.294/89(1.9%) , 2.301/65(1.8%) , 2.261/46(1.8%) , 2.261/83(1.8%) , 2.271/82.5(1.7%) , 2.271/47.5(1.7%) , 2.266/27(1.7%) , 2.266/103(1.7%) , 1.999/65(1.5%) , 1.84/77.5(1.5%) , 1.84/52(1.5%) , 2.294/105(1.5%) , 2.294/24(1.5%) , 2.294/78.5(1.4%) , 2.294/50.5(1.4%) , 1.999/46.5(1.3%) , 1.999/83.5(1.3%) , 2.266/62(1.2%) , 2.266/67.5(1.2%) , 2.236/51.5(1.2%) , 2.236/77.5(1.2%) , 2.222/44.5(1.2%) , 2.222/85(1.2%) , 1.999/30.5(1.1%) , 1.999/98.5(1.1%) , 1.999/109(1%) , 1.999/21(1%) , 1.84/112.5(1%) , 1.84/17(1%) , 2.31/44.5(1%) , 2.31/85.5(1%) , 1.999/56.5(1%) , 1.999/73.5(1%) , 2.28/85(1%) , 2.28/45(1%) , 2.279/85(1%) , 2.279/45(1%) , 1.84/36.5(1%) , 1.84/94(1%) , 1.84/58(1%) , 1.84/71.5(1%) , 2.253/85(0.9%) , 2.253/44.5(0.9%) , 2.253/85(0.8%) , 2.253/44.5(0.8%) , 2.31/67(0.7%) , 2.31/63.5(0.7%) , 2.31/64.5(0.7%) , 1.84/65(0.6%) , 2.222/60.5(0.6%) , 2.222/69(0.6%) , 2.266/46.5(0.6%) , 2.266/83(0.6%) , 1.84/86.5(0.5%) , 1.84/43(0.5%) , 2.253/65(0.5%) , 2.261/62(0.4%) , 2.261/67.5(0.4%) , 2.261/7.5(0.4%) , 2.261/122(0.4%) , 2.253/65(0.4%) , 2.271/103(0.3%) , 2.271/26.5(0.3%) , 2.261/27(0.3%) , 2.261/102(0.3%) , 2.271/120.5(0.2%) , 2.271/9(0.2%) , 2.301/41.5(0.2%) , 2.301/89.5(0.2%) , 2.271/61.5(0.1%) , 2.271/67.5(0.1%) , 2.301/51.5(0.1%) , 2.301/78(0.1%)

trans-Cinnamic acid (library entry number =124)
Hit ratio(% of total spectral intensity for metabolite): 0% (0 of 50 peaks were found)
Peaks found: chem shift/row (% of total intensity)

Peaks not found: chem shift/row (% of total intensity)
6.537/44.5(19.7%) , 6.537/85.5(19.7%) , 7.638/77(5.6%) , 7.638/53(5.6%) , 7.408/44(3.6%) , 7.408/86(3.6%) , 7.471/65(3.4%) , 7.459/51(2.1%) , 7.459/79(2.1%) , 7.455/65(2.1%) , 7.439/63(1.9%) , 7.439/67(1.9%) , 7.471/46(1.3%) , 7.471/84(1.3%) , 7.444/55.5(1.3%) , 7.444/74.5(1.3%) , 7.439/48.5(1.2%) , 7.439/81.5(1.2%) , 7.478/56(1.1%) , 7.478/74(1.1%) , 7.424/64.5(1.1%) , 7.424/65.5(1.1%) , 7.439/45(1%) , 7.439/85(1%) , 7.459/57(0.9%) , 7.459/73(0.9%) , 7.444/60(0.9%) , 7.444/70(0.9%) , 7.455/51(0.7%) , 7.455/79(0.7%) , 7.459/65(0.7%) , 7.455/81(0.6%) , 7.455/49(0.6%) , 7.455/57(0.6%) , 7.455/73(0.6%) , 7.444/48(0.6%) , 7.444/82(0.6%) , 7.444/36(0.5%) , 7.444/94(0.5%) , 7.455/41(0.4%) , 7.455/89(0.4%) , 7.424/74(0.4%) , 7.424/56(0.4%) , 7.478/64.5(0.4%) , 7.455/44(0.4%) , 7.455/86(0.4%) , 7.439/56(0.4%) , 7.439/74(0.4%) , 7.455/23(0.2%) , 7.455/107(0.2%)

2-Aminoadipic acid (library entry number =89)
Hit ratio(% of total spectral intensity for metabolite): 14.76% (2 of 33 peaks were found)
Peaks found: chem shift/row (% of total intensity)
3.744/81(7.4%) , 3.744/49(7.4%)
Peaks not found: chem shift/row (% of total intensity)
2.25/65(16.3%) , 2.253/65(16.1%) , 2.25/84(7.2%) , 2.25/46(7.2%) , 2.253/46(7.1%) , 2.253/84(7.1%) , 3.744/63(4.3%) , 3.744/67(4.3%) , 1.667/42.5(1.1%) , 1.667/87.5(1.1%) , 1.667/42.5(1.1%) , 1.667/87.5(1.1%) , 1.618/69.5(1%) , 1.618/60.5(1%) , 1.618/69.5(1%) , 1.618/60.5(1%) , 1.669/43(0.7%) , 1.669/87(0.7%) , 1.9/54(0.7%) , 1.9/55(0.7%) , 1.9/74(0.7%) , 1.832/113(0.5%) , 1.832/17(0.5%) , 1.832/35(0.5%) , 1.832/94(0.5%) , 1.618/88.5(0.4%) , 1.618/41(0.4%) , 1.618/88.5(0.3%) , 1.618/40.5(0.3%) , 1.832/55.5(0.2%) , 1.832/73.5(0.2%)

3-aminoisobutyric acid (library entry number =178)
Hit ratio(% of total spectral intensity for metabolite): 0.49% (1 of 29 peaks were found)
Peaks found: chem shift/row (% of total intensity)
3.063/64.5(0.5%)
Peaks not found: chem shift/row (% of total intensity)
1.196/56(31.1%) , 1.196/74(31.1%) , 3.039/74(3%) , 3.039/56(3%) , 3.113/70.5(2.9%) , 3.113/59.5(2.9%) , 3.039/88(2.9%) , 3.039/42(2.9%) , 3.113/92(2.7%) , 3.113/38(2.7%) , 2.61/58(1.6%) , 2.61/72(1.6%) , 2.61/91(1.2%) , 2.61/39(1.2%) , 3.02/65(1.1%) , 3.091/65(1.1%) , 2.61/78(1%) , 2.61/52(1%) , 3.074/42.5(0.7%) , 3.074/87.5(0.7%) , 3.076/25(0.5%) , 3.076/104.5(0.5%) , 3.135/64(0.5%) , 3.076/43(0.5%) , 3.074/119.5(0.4%) , 3.074/10(0.4%) , 3.074/25.5(0.3%) , 3.074/104.5(0.3%)

3-Hydroxybutyric acid (library entry number =96)
Hit ratio(% of total spectral intensity for metabolite): 0% (0 of 28 peaks were found)
Peaks found: chem shift/row (% of total intensity)

Peaks not found: chem shift/row (% of total intensity)
1.202/57.5(26.6%) , 1.202/72.5(26.6%) , 2.309/53(4.5%) , 2.309/77(4.5%) , 2.309/90(4.4%) , 2.309/40(4.4%) , 2.411/56(2.5%) , 2.411/74(2.5%) , 2.411/37.5(2.5%) , 2.411/92.5(2.5%) , 4.157/57(2.3%) , 4.157/73(2.3%) , 1.22/59(2%) , 1.22/71(2%) , 2.309/49(1.6%) , 2.309/81(1.6%) , 4.157/90(0.9%) , 4.157/40(0.9%) , 2.324/52(0.8%) , 2.324/78(0.8%) , 2.418/49(0.8%) , 2.418/81(0.8%) , 2.418/44.5(0.6%) , 2.418/85.5(0.6%) , 2.394/51.5(0.3%) , 2.394/78(0.3%) , 2.396/77.5(0.3%) , 2.396/52(0.3%)

Cytidine 5-triphosphate (library entry number =192)
Hit ratio(% of total spectral intensity for metabolite): 41.26% (2 of 26 peaks were found)
Peaks found: chem shift/row (% of total intensity)
7.991/55(20.6%) , 7.991/75(20.6%)
Peaks not found: chem shift/row (% of total intensity)
6.15/75(15.5%) , 6.15/55(15.5%) , 6.007/59(2.3%) , 6.007/71(2.3%) , 4.275/65(2%) , 6.011/64(1.8%) , 6.011/66(1.8%) , 6.002/66(1.8%) , 6.002/64(1.8%) , 4.28/64.5(1.5%) , 7.998/55.5(1.3%) , 7.998/74.5(1.3%) , 6.011/70(1.1%) , 6.011/60(1.1%) , 6.002/60(1.1%) , 6.002/70(1.1%) , 6.135/55.5(1%) , 6.135/74.5(1%) , 6.135/55(1%) , 6.135/74.5(1%) , 4.351/58.5(0.6%) , 4.351/71.5(0.6%) , 4.341/59(0.2%) , 4.341/70.5(0.2%)

2-methylbutyric acid (library entry number =199)
Hit ratio(% of total spectral intensity for metabolite): 0% (0 of 22 peaks were found)
Peaks found: chem shift/row (% of total intensity)

Peaks not found: chem shift/row (% of total intensity)
1.052/56(23.5%) , 1.052/74(23.5%) , 0.86/65(18.7%) , 0.86/46(8.3%) , 0.86/84(8.3%) , 1.388/65(1.8%) , 1.496/82(1.5%) , 1.496/48(1.5%) , 1.388/82.5(1.3%) , 1.388/47.5(1.3%) , 1.496/67(1.2%) , 1.496/63(1.2%) , 1.496/102(0.9%) , 1.496/28(0.9%) , 2.21/76(0.8%) , 2.21/54(0.8%) , 2.21/72(0.8%) , 2.21/58(0.8%) , 1.388/100(0.8%) , 1.388/30(0.8%) , 2.21/92(0.6%) , 2.21/38(0.6%)

Ethanolamine (library entry number =46)
Hit ratio(% of total spectral intensity for metabolite): 0% (0 of 19 peaks were found)
Peaks found: chem shift/row (% of total intensity)

Peaks not found: chem shift/row (% of total intensity)
3.149/52(16.7%) , 3.149/78(16.7%) , 3.149/63(13.3%) , 3.149/67(13.3%) , 3.831/51(7.8%) , 3.831/79(7.8%) , 3.831/65(7.4%) , 3.16/63(2.3%) , 3.16/67(2.3%) , 3.138/63.5(1.9%) , 3.138/66.5(1.9%) , 3.16/53(1.3%) , 3.16/77(1.3%) , 3.138/53(1.1%) , 3.138/77(1.1%) , 3.16/73(1.1%) , 3.16/57(1.1%) , 3.138/57(0.8%) , 3.138/73(0.8%)

Uridine (library entry number =104)
Hit ratio(% of total spectral intensity for metabolite): 0% (0 of 18 peaks were found)
Peaks found: chem shift/row (% of total intensity)

Peaks not found: chem shift/row (% of total intensity)
7.875/55(23.1%) , 7.875/75(23.1%) , 5.908/55(16.3%) , 5.908/75(16.3%) , 5.908/64.5(2.5%) , 5.925/64.5(2.4%) , 3.813/54(1.9%) , 3.813/75.5(1.9%) , 3.813/86.5(1.5%) , 3.813/42.5(1.5%) , 3.919/44.5(1.4%) , 3.919/85.5(1.4%) , 3.919/52(1.4%) , 3.919/78(1.4%) , 4.236/65(1.1%) , 4.237/65(1.1%) , 5.925/55.5(0.9%) , 5.925/74.5(0.9%)

1-Methylnicotinamide (library entry number =18)
Hit ratio(% of total spectral intensity for metabolite): 0% (0 of 16 peaks were found)
Peaks found: chem shift/row (% of total intensity)

Peaks not found: chem shift/row (% of total intensity)
8.902/52(11.4%) , 8.902/78(11.4%) , 8.902/57(11.1%) , 8.902/73(11.1%) , 8.972/72(8.4%) , 8.972/58(8.4%) , 8.972/74(8.4%) , 8.972/56(8.4%) , 9.284/65(5.4%) , 9.284/69(5.3%) , 9.284/61(5.3%) , 4.485/64.5(2.2%) , 8.188/46.5(0.9%) , 8.188/83.5(0.9%) , 8.188/63.5(0.7%) , 8.188/66.5(0.7%)

Folic acid (library entry number =40)
Hit ratio(% of total spectral intensity for metabolite): 0% (0 of 16 peaks were found)
Peaks found: chem shift/row (% of total intensity)

Peaks not found: chem shift/row (% of total intensity)
8.709/65(39.8%) , 7.658/76(13.7%) , 7.658/54(13.7%) , 6.748/76(12%) , 6.748/54(12%) , 2.307/60.5(1.3%) , 2.307/69.5(1.3%) , 2.305/60(1.3%) , 2.305/70(1.3%) , 2.29/65(0.6%) , 2.307/40.5(0.5%) , 2.307/88.5(0.5%) , 2.305/81(0.5%) , 2.305/49(0.5%) , 2.305/88.5(0.5%) , 2.305/40.5(0.5%)

Homocystine (library entry number =60)
Hit ratio(% of total spectral intensity for metabolite): 0% (0 of 16 peaks were found)
Peaks found: chem shift/row (% of total intensity)

Peaks not found: chem shift/row (% of total intensity)
1.254/65(18.9%) , 3.867/81(10%) , 3.867/49(10%) , 2.845/65(9.5%) , 3.867/65(8.3%) , 2.84/65(7.9%) , 2.845/84.5(7.4%) , 2.845/45.5(7.4%) , 2.84/84(6.8%) , 2.84/46(6.8%) , 2.315/54.5(1.4%) , 2.315/75(1.4%) , 2.26/55.5(1.1%) , 2.26/74.5(1.1%) , 2.26/74.5(1.1%) , 2.26/55.5(1.1%)

Trigonelline (library entry number =16)
Hit ratio(% of total spectral intensity for metabolite): 0% (0 of 15 peaks were found)
Peaks found: chem shift/row (% of total intensity)

Peaks not found: chem shift/row (% of total intensity)
8.847/74(12.5%) , 8.847/56(12.5%) , 8.847/77(12.2%) , 8.847/53(12.2%) , 8.836/56(10.3%) , 8.836/74(10.3%) , 9.129/65(8.3%) , 9.129/62(6.8%) , 9.129/68(6.8%) , 4.443/64.5(4%) , 8.087/47(1.4%) , 8.087/83(1.4%) , 8.847/65(0.5%) , 8.087/63(0.4%) , 8.087/67(0.4%)

Hippuric acid (library entry number =52)
Hit ratio(% of total spectral intensity for metabolite): 0% (0 of 14 peaks were found)
Peaks found: chem shift/row (% of total intensity)

Peaks not found: chem shift/row (% of total intensity)
7.838/54(15.7%) , 7.838/76(15.7%) , 7.555/65(9.8%) , 7.643/64(8.2%) , 7.643/66(8.2%) , 3.972/72.5(7.3%) , 3.972/57.5(7.3%) , 7.555/84(5.8%) , 7.555/46(5.8%) , 7.643/47(3.8%) , 7.643/83(3.8%) , 7.643/45(3.7%) , 7.643/85(3.7%) , 3.972/65(1.2%)

5-Hydroxyindole-3-acetic acid (library entry number =106)
Hit ratio(% of total spectral intensity for metabolite): 38.57% (1 of 14 peaks were found)
Peaks found: chem shift/row (% of total intensity)
3.591/65(38.6%)
Peaks not found: chem shift/row (% of total intensity)
7.381/54(12.9%) , 7.381/76(12.9%) , 6.827/51(4.4%) , 6.827/79(4.4%) , 6.827/57(4.3%) , 6.827/73(4.3%) , 7.043/64.5(4%) , 7.043/65.5(4%) , 6.827/54(3.7%) , 6.827/76(3.7%) , 7.214/62(1%) , 7.214/68(1%) , 7.214/65(0.8%)

Niacin (Nicotinic acid) (library entry number =19)
Hit ratio(% of total spectral intensity for metabolite): 0% (0 of 13 peaks were found)
Peaks found: chem shift/row (% of total intensity)

Peaks not found: chem shift/row (% of total intensity)
7.535/48(9.2%) , 7.535/82(9.2%) , 7.535/69(8.9%) , 7.535/61(8.9%) , 8.263/52(7.8%) , 8.263/78(7.8%) , 8.263/75.5(7.7%) , 8.263/54.5(7.7%) , 8.263/58(7.6%) , 8.263/72(7.6%) , 8.945/65(6.1%) , 8.616/59(5.7%) , 8.616/71(5.7%)

Nicotinamide (Niacinamide) (library entry number =21)
Hit ratio(% of total spectral intensity for metabolite): 0% (0 of 13 peaks were found)
Peaks found: chem shift/row (% of total intensity)

Peaks not found: chem shift/row (% of total intensity)
8.256/75(9.8%) , 8.256/55(9.8%) , 7.603/48(9%) , 7.603/82(9%) , 7.603/61(8.7%) , 7.603/69(8.7%) , 8.256/52(8.2%) , 8.256/78(8.2%) , 8.256/58(7.9%) , 8.256/72(7.9%) , 8.717/59(4.4%) , 8.717/71(4.4%) , 8.943/65(4%)

Adipic acid (library entry number =37)
Hit ratio(% of total spectral intensity for metabolite): 0% (0 of 12 peaks were found)
Peaks found: chem shift/row (% of total intensity)

Peaks not found: chem shift/row (% of total intensity)
1.553/65(28.6%) , 2.199/65(26.7%) , 2.199/48(9%) , 2.199/82(9%) , 1.553/82(8.2%) , 1.553/48(8.2%) , 1.553/73(2.9%) , 1.553/57(2.9%) , 2.199/38.5(1.2%) , 2.199/91.5(1.2%) , 1.553/90.5(1.1%) , 1.553/39.5(1.1%)

4-Aminobutyric acid (library entry number =118)
Hit ratio(% of total spectral intensity for metabolite): 0% (0 of 12 peaks were found)
Peaks found: chem shift/row (% of total intensity)

Peaks not found: chem shift/row (% of total intensity)
2.301/65(20.4%) , 2.301/46(12%) , 2.301/84(12%) , 3.02/46(10%) , 3.02/84(10%) , 3.02/65(9.2%) , 1.905/64(5.6%) , 1.905/66(5.6%) , 1.905/46(5.5%) , 1.905/84(5.5%) , 1.905/103(2.2%) , 1.905/27(2.2%)

Cytidine 5-diphosphate (library entry number =160)
Hit ratio(% of total spectral intensity for metabolite): 48.2% (2 of 12 peaks were found)
Peaks found: chem shift/row (% of total intensity)
7.991/55(24.1%) , 7.991/75(24.1%)
Peaks not found: chem shift/row (% of total intensity)
6.136/55(19%) , 6.136/75(19%) , 5.985/64(2.4%) , 5.985/66(2.4%) , 5.983/65.5(2.1%) , 5.983/64.5(2.1%) , 5.98/64(1.9%) , 5.98/66(1.9%) , 4.332/60.5(0.5%) , 4.332/69.5(0.5%)

4-Aminohippuric acid (library entry number =34)
Hit ratio(% of total spectral intensity for metabolite): 24.32% (2 of 11 peaks were found)
Peaks found: chem shift/row (% of total intensity)
3.929/58(12.2%) , 3.929/72(12.2%)
Peaks not found: chem shift/row (% of total intensity)
6.871/76(17.9%) , 6.871/54(17.9%) , 7.682/54(15.9%) , 7.682/76(15.9%) , 6.871/82.5(1.8%) , 6.871/47.5(1.8%) , 7.682/82(1.6%) , 7.682/48(1.6%) , 3.929/65(1.4%)

Indoxyl sulfate (library entry number =116)
Hit ratio(% of total spectral intensity for metabolite): 0% (0 of 11 peaks were found)
Peaks found: chem shift/row (% of total intensity)

Peaks not found: chem shift/row (% of total intensity)
7.209/65(16%) , 7.51/54(14.7%) , 7.51/76(14.7%) , 7.209/84(9%) , 7.209/46(9%) , 7.283/65(7.7%) , 7.711/54(7.1%) , 7.711/76(7.1%) , 7.365/65(6%) , 7.283/45.5(4.3%) , 7.283/84.5(4.3%)

Glutaric acid (library entry number =44)
Hit ratio(% of total spectral intensity for metabolite): 44.94% (2 of 10 peaks were found)
Peaks found: chem shift/row (% of total intensity)
2.189/45(22.5%) , 2.189/85(22.5%)
Peaks not found: chem shift/row (% of total intensity)
2.189/66(14%) , 2.189/64(14%) , 1.791/64(8.2%) , 1.791/66(8.2%) , 1.791/46(3.5%) , 1.791/84(3.5%) , 1.791/104.5(1.9%) , 1.791/25.5(1.9%)

Acetaldehyde (library entry number =84)
Hit ratio(% of total spectral intensity for metabolite): 0% (0 of 10 peaks were found)
Peaks found: chem shift/row (% of total intensity)

Peaks not found: chem shift/row (% of total intensity)
2.248/61(43%) , 2.248/69(43%) , 9.682/68.5(2.9%) , 9.682/61(2.9%) , 9.683/68.5(2.9%) , 9.683/61(2.9%) , 9.682/53(0.6%) , 9.682/76(0.6%) , 9.683/53(0.6%) , 9.683/76(0.6%)

Urocanic acid (library entry number =136)
Hit ratio(% of total spectral intensity for metabolite): 0% (0 of 9 peaks were found)
Peaks found: chem shift/row (% of total intensity)

Peaks not found: chem shift/row (% of total intensity)
6.4/85(25.8%) , 6.4/45(25.8%) , 7.31/85(14.8%) , 7.31/45(14.8%) , 7.414/65(4.5%) , 7.414/62.5(4.3%) , 7.414/67.5(4.3%) , 7.895/62.5(2.9%) , 7.895/67.5(2.9%)

Taurocholic acid (library entry number =200)
Hit ratio(% of total spectral intensity for metabolite): 0% (0 of 9 peaks were found)
Peaks found: chem shift/row (% of total intensity)

Peaks not found: chem shift/row (% of total intensity)
0.924/65(37%) , 0.724/65(32.7%) , 3.085/64.5(14.9%) , 3.085/47(5.3%) , 3.085/83(5.3%) , 3.574/57(1.9%) , 3.574/73(1.9%) , 3.574/40(0.5%) , 3.574/90(0.5%)

Quinolinic acid (library entry number =20)
Hit ratio(% of total spectral intensity for metabolite): 0% (0 of 8 peaks were found)
Peaks found: chem shift/row (% of total intensity)

Peaks not found: chem shift/row (% of total intensity)
8.018/75(25.4%) , 8.018/55(25.4%) , 7.454/81(8.4%) , 7.454/49(8.4%) , 8.456/71(8.3%) , 8.456/59(8.3%) , 7.454/61(7.9%) , 7.454/69(7.9%)

Uridine 5-triphosphate (library entry number =183)
Hit ratio(% of total spectral intensity for metabolite): 0% (0 of 8 peaks were found)
Peaks found: chem shift/row (% of total intensity)

Peaks not found: chem shift/row (% of total intensity)
7.982/55(23.9%) , 7.982/75(23.9%) , 5.985/55(23.3%) , 5.985/75(23.3%) , 6/64.5(3.2%) , 5.985/64.5(0.8%) , 4.419/58.5(0.8%) , 4.419/71(0.8%)

5-Aminolevulinic acid (library entry number =111)
Hit ratio(% of total spectral intensity for metabolite): 9.3% (1 of 7 peaks were found)
Peaks found: chem shift/row (% of total intensity)
2.797/65(9.3%)
Peaks not found: chem shift/row (% of total intensity)
2.506/82(20.3%) , 2.506/48(20.3%) , 4.099/65(16.2%) , 2.506/65(15.9%) , 2.797/82(9%) , 2.797/48(9%)

2-Oxobutyric acid (library entry number =144)
Hit ratio(% of total spectral intensity for metabolite): 0% (0 of 7 peaks were found)
Peaks found: chem shift/row (% of total intensity)

Peaks not found: chem shift/row (% of total intensity)
1.067/65(34%) , 1.067/46(14.5%) , 1.067/84(14.5%) , 2.759/56(14.2%) , 2.759/74(14.2%) , 2.759/93(4.3%) , 2.759/37(4.3%)

Isobutyric acid (library entry number =151)
Hit ratio(% of total spectral intensity for metabolite): 0% (0 of 7 peaks were found)
Peaks found: chem shift/row (% of total intensity)

Peaks not found: chem shift/row (% of total intensity)
1.064/56(45.6%) , 1.064/74(45.6%) , 2.39/65(3.1%) , 2.39/47(2.1%) , 2.39/83(2.1%) , 2.39/29(0.7%) , 2.39/101(0.7%)

Cytosine (library entry number =26)
Hit ratio(% of total spectral intensity for metabolite): 0% (0 of 4 peaks were found)
Peaks found: chem shift/row (% of total intensity)

Peaks not found: chem shift/row (% of total intensity)
7.51/56(25.6%) , 7.51/74(25.6%) , 5.984/74(24.4%) , 5.984/56(24.4%)

Uracil (library entry number =67)
Hit ratio(% of total spectral intensity for metabolite): 0% (0 of 4 peaks were found)
Peaks found: chem shift/row (% of total intensity)

Peaks not found: chem shift/row (% of total intensity)
7.544/55(30.7%) , 7.544/75(30.7%) , 5.809/75(19.3%) , 5.809/55(19.3%)

N-Acetylglutamic acid (library entry number =87)
Hit ratio(% of total spectral intensity for metabolite): 0% (0 of 4 peaks were found)
Peaks found: chem shift/row (% of total intensity)

Peaks not found: chem shift/row (% of total intensity)
2.036/65(83.2%) , 2.231/44.5(6.1%) , 2.231/85.5(6.1%) , 2.231/65(4.6%)

Adenosine 5-monophosphate (library entry number =107)
Hit ratio(% of total spectral intensity for metabolite): 0% (0 of 4 peaks were found)
Peaks found: chem shift/row (% of total intensity)

Peaks not found: chem shift/row (% of total intensity)
8.265/65(43.4%) , 8.586/65(30%) , 6.134/65(13.6%) , 6.146/65(13%)

Adenosine (library entry number =113)
Hit ratio(% of total spectral intensity for metabolite): 0% (0 of 4 peaks were found)
Peaks found: chem shift/row (% of total intensity)

Peaks not found: chem shift/row (% of total intensity)
8.248/65(39.4%) , 8.342/65(32.2%) , 6.079/65(14.3%) , 6.066/65(14%)

3-Phosphoglyceric acid (library entry number =157)
Hit ratio(% of total spectral intensity for metabolite): 0% (0 of 4 peaks were found)
Peaks found: chem shift/row (% of total intensity)

Peaks not found: chem shift/row (% of total intensity)
4.2/60(26.1%) , 4.2/69.5(26.1%) , 4.2/77(23.9%) , 4.2/53(23.9%)

Phosphoenolpyruvic acid (library entry number =128)
Hit ratio(% of total spectral intensity for metabolite): 0% (0 of 3 peaks were found)
Peaks found: chem shift/row (% of total intensity)

Peaks not found: chem shift/row (% of total intensity)
5.386/65(38.9%) , 5.383/65(37.3%) , 5.2/65(23.8%)

Guanosine 5-diphosphate (library entry number =169)
Hit ratio(% of total spectral intensity for metabolite): 0% (0 of 3 peaks were found)
Peaks found: chem shift/row (% of total intensity)

Peaks not found: chem shift/row (% of total intensity)
5.933/65(43%) , 5.945/65(36.7%) , 8.136/65(20.3%)

Acetoin (library entry number =176)
Hit ratio(% of total spectral intensity for metabolite): 0% (0 of 3 peaks were found)
Peaks found: chem shift/row (% of total intensity)

Peaks not found: chem shift/row (% of total intensity)
2.229/65(65.3%) , 1.374/65(17.4%) , 1.389/65(17.3%)

Adenine (library entry number =23)
Hit ratio(% of total spectral intensity for metabolite): 0% (0 of 2 peaks were found)
Peaks found: chem shift/row (% of total intensity)

Peaks not found: chem shift/row (% of total intensity)
8.191/65(55.8%) , 8.231/65(44.2%)

Thymine (library entry number =64)
Hit ratio(% of total spectral intensity for metabolite): 0% (0 of 2 peaks were found)
Peaks found: chem shift/row (% of total intensity)

Peaks not found: chem shift/row (% of total intensity)
1.873/65(82.2%) , 7.376/65(17.8%)

Acetoacetate (library entry number =146)
Hit ratio(% of total spectral intensity for metabolite): 0% (0 of 2 peaks were found)
Peaks found: chem shift/row (% of total intensity)

Peaks not found: chem shift/row (% of total intensity)
2.283/65(59.5%) , 3.449/65(40.5%)

2-Aminoisobutyric acid (library entry number =33)
Hit ratio(% of total spectral intensity for metabolite): 0% (0 of 1 peaks were found)
Peaks found: chem shift/row (% of total intensity)

Peaks not found: chem shift/row (% of total intensity)
1.498/65(100%)

Glycolic acid (library entry number =53)
Hit ratio(% of total spectral intensity for metabolite): 90% (1 of 1 peaks were found)
Peaks found: chem shift/row (% of total intensity)
3.951/65(100%)
Peaks not found: chem shift/row (% of total intensity)


Methylamine (library entry number =76)
Hit ratio(% of total spectral intensity for metabolite): 90% (1 of 1 peaks were found)
Peaks found: chem shift/row (% of total intensity)
2.603/65(100%)
Peaks not found: chem shift/row (% of total intensity)


Maleic acid (library entry number =133)
Hit ratio(% of total spectral intensity for metabolite): 0% (0 of 1 peaks were found)
Peaks found: chem shift/row (% of total intensity)

Peaks not found: chem shift/row (% of total intensity)
6.03/65(100%)

2-Hydroxyisobutyric acid (library entry number =142)
Hit ratio(% of total spectral intensity for metabolite): 0% (0 of 1 peaks were found)
Peaks found: chem shift/row (% of total intensity)

Peaks not found: chem shift/row (% of total intensity)
1.359/65(100%)

Chloroform (library entry number =204)
Hit ratio(% of total spectral intensity for metabolite): 0% (0 of 1 peaks were found)
Peaks found: chem shift/row (% of total intensity)

Peaks not found: chem shift/row (% of total intensity)
7.686/65(100%)


Hit ratio(% of total spectral intensity for metabolite): 
Peaks found: chem shift/row (% of total intensity)

Peaks not found: chem shift/row (% of total intensity)


Hit ratio(% of total spectral intensity for metabolite): 
Peaks found: chem shift/row (% of total intensity)

Peaks not found: chem shift/row (% of total intensity)


Hit ratio(% of total spectral intensity for metabolite): 
Peaks found: chem shift/row (% of total intensity)

Peaks not found: chem shift/row (% of total intensity)


________________________________________________________________________________________________________________

Table 6.  Full result of the screening step of the analysis (finding of library peaks in the the mixture JRES spectrum).  In ascending metabolite library number order:

Ergothioneine (library entry number =1)
Hit ratio(% of total spectral intensity for metabolite): 89.35% (3 of 7 peaks were found)
Peaks found: chem shift/row (% of total intensity)
3.27/65(85.6%) , 3.893/75(1.9%) , 3.893/55(1.9%)
Peaks not found: chem shift/row (% of total intensity)
6.805/64(3.5%) , 6.805/66(3.5%) , 3.893/85(1.8%) , 3.893/45(1.8%)

b-Alanine (library entry number =2)
Hit ratio(% of total spectral intensity for metabolite): 52.34% (2 of 6 peaks were found)
Peaks found: chem shift/row (% of total intensity)
3.185/65(33%) , 2.563/65(19.3%)
Peaks not found: chem shift/row (% of total intensity)
3.185/48(14.9%) , 3.185/82(14.9%) , 2.563/48(8.9%) , 2.563/82(8.9%)

Oxoglutaric acid (a-Ketogluturate) (library entry number =3)
Hit ratio(% of total spectral intensity for metabolite): 28.04% (1 of 6 peaks were found)
Peaks found: chem shift/row (% of total intensity)
2.438/65(28%)
Peaks not found: chem shift/row (% of total intensity)
3.009/65(27.4%) , 2.438/83(11.3%) , 2.438/47(11.3%) , 3.009/47(11%) , 3.009/83(11%)

Sucrose (library entry number =4)
Hit ratio(% of total spectral intensity for metabolite): 37.09% (13 of 53 peaks were found)
Peaks found: chem shift/row (% of total intensity)
3.69/65(15.9%) , 3.482/65(2.8%) , 3.569/48(2.7%) , 3.569/82(2.7%) , 3.825/61(2.5%) , 3.825/69(2.5%) , 3.825/61(2.2%) , 3.825/69(2.2%) , 3.851/79(1.3%) , 3.851/51(1.3%) , 3.863/65(0.5%) , 3.851/64.5(0.3%) , 4.076/65(0.2%)
Peaks not found: chem shift/row (% of total intensity)
3.77/65(6.9%) , 3.77/89(5.3%) , 3.77/41(5.3%) , 4.222/54(5.2%) , 4.222/76(5.2%) , 5.414/60(3.5%) , 5.414/70(3.5%) , 3.569/57(2.6%) , 3.569/73(2.6%) , 4.057/65(2.3%) , 3.81/40(1.4%) , 3.81/90(1.4%) , 3.482/41(1.4%) , 3.482/89(1.4%) , 4.057/43.5(1.2%) , 4.057/86.5(1.2%) , 3.855/81(0.9%) , 4.065/54.5(0.9%) , 4.065/75.5(0.9%) , 3.849/80(0.9%) , 3.849/50(0.9%) , 3.69/98(0.8%) , 3.69/32(0.8%) , 3.569/52(0.8%) , 3.569/78(0.8%) , 3.849/64.5(0.6%) , 4.048/54(0.5%) , 4.048/76(0.5%) , 3.733/40(0.4%) , 3.733/89(0.4%) , 3.825/36(0.4%) , 3.825/93.5(0.4%) , 3.825/23.5(0.2%) , 3.825/105.5(0.2%) , 3.825/93(0.2%) , 3.825/36(0.2%) , 4.048/65(0.2%) , 4.039/60(0.2%) , 4.039/70(0.2%) , 4.065/65(0.2%)

Fructose (library entry number =5)
Hit ratio(% of total spectral intensity for metabolite): 55.49% (12 of 27 peaks were found)
Peaks found: chem shift/row (% of total intensity)
3.569/50(14.6%) , 3.569/80(14.6%) , 3.808/52(7.7%) , 3.808/78(7.7%) , 4.031/49(2.6%) , 4.031/81(2.6%) , 3.66/65(1.7%) , 3.58/49.5(1.4%) , 3.58/80(1.4%) , 3.569/65(0.8%) , 3.58/18(0.3%) , 3.58/111.5(0.3%)
Peaks not found: chem shift/row (% of total intensity)
3.72/50(13.4%) , 3.72/80(13.4%) , 3.903/48(2.7%) , 3.903/82(2.7%) , 3.903/56(2.4%) , 3.903/74(2.4%) , 3.683/57.5(1.3%) , 3.683/72.5(1.3%) , 3.605/49(1.2%) , 3.605/80.5(1.2%) , 4.004/65(0.8%) , 4.119/70(0.6%) , 4.119/60(0.6%) , 3.569/33.5(0.2%) , 4.04/64.5(0.2%)

Xylose (library entry number =6)
Hit ratio(% of total spectral intensity for metabolite): 24.14% (6 of 40 peaks were found)
Peaks found: chem shift/row (% of total intensity)
3.443/65(9.1%) , 3.321/65(6.6%) , 3.929/73(2.7%) , 3.929/57(2.7%) , 3.67/65(2.1%) , 3.679/64(0.9%)
Peaks not found: chem shift/row (% of total intensity)
3.239/53(5.9%) , 3.239/77(5.9%) , 3.224/77(5.7%) , 3.224/53(5.7%) , 3.443/41(4.8%) , 3.443/89(4.8%) , 3.321/37(4.1%) , 3.321/93(4.1%) , 3.631/58(3.2%) , 3.631/72(3.2%) , 3.692/75(3.2%) , 3.692/55(3.2%) , 3.929/43(2.6%) , 3.929/87(2.6%) , 3.631/97(1.8%) , 3.631/33(1.8%) , 3.631/47(1.7%) , 3.631/83(1.7%) , 3.67/42.5(1.2%) , 3.67/87.5(1.2%) , 3.612/76(0.9%) , 3.612/54(0.9%) , 3.525/54(0.8%) , 3.525/76(0.8%) , 3.533/53(0.8%) , 3.533/77(0.8%) , 3.679/43(0.4%) , 5.202/60(0.4%) , 5.202/70(0.4%) , 3.612/34(0.2%) , 3.612/96(0.2%) , 3.661/34(0.2%) , 3.661/95.5(0.2%) , 3.679/48(0.1%)

Galactose (library entry number =7)
Hit ratio(% of total spectral intensity for metabolite): 23.05% (23 of 77 peaks were found)
Peaks found: chem shift/row (% of total intensity)
3.484/78(4%) , 3.484/52(4%) , 3.767/65(2.6%) , 3.714/64(1.8%) , 3.767/50.5(0.9%) , 3.767/79.5(0.9%) , 3.789/50.5(0.8%) , 3.789/79.5(0.8%) , 3.808/50.5(0.7%) , 3.808/79.5(0.7%) , 3.789/51.5(0.7%) , 3.789/78.5(0.7%) , 3.808/50.5(0.7%) , 3.808/79.5(0.7%) , 3.728/64(0.4%) , 3.737/86(0.4%) , 3.737/86(0.4%) , 3.737/43(0.4%) , 3.714/49.5(0.4%) , 3.714/80.5(0.4%) , 3.367/65(0.3%) , 3.737/41(0.2%) , 3.766/98.5(0.2%)
Peaks not found: chem shift/row (% of total intensity)
3.655/47.5(5.6%) , 3.655/82.5(5.6%) , 3.655/56.5(5.2%) , 3.655/73.5(5.2%) , 3.504/78(4.3%) , 3.504/52(4.3%) , 3.768/52(3.2%) , 3.768/78(3.2%) , 3.939/60(2.9%) , 3.939/70(2.9%) , 3.939/65(1.7%) , 3.741/76(1.5%) , 3.741/54(1.5%) , 3.741/60.5(1.5%) , 3.741/69.5(1.5%) , 3.768/62.5(1.2%) , 3.768/67.5(1.2%) , 3.752/84.5(1.2%) , 3.752/45(1.2%) , 3.735/53(1.2%) , 3.735/77(1.2%) , 3.752/72.5(1.2%) , 3.752/57.5(1.2%) , 3.781/61.5(1.1%) , 3.781/68.5(1.1%) , 3.735/59.5(1.1%) , 3.735/70(1.1%) , 3.767/38(0.9%) , 3.767/91.5(0.9%) , 3.768/107(0.8%) , 3.768/22.5(0.8%) , 3.862/47(0.8%) , 3.862/82(0.8%) , 3.862/57(0.8%) , 3.862/74.5(0.8%) , 3.781/65(0.6%) , 3.997/61(0.5%) , 3.997/69(0.5%) , 3.768/38(0.5%) , 3.768/92(0.5%) , 3.997/65(0.5%) , 3.781/90(0.4%) , 3.781/39.5(0.4%) , 3.741/90(0.3%) , 3.741/40(0.3%) , 3.737/33(0.2%) , 3.781/96(0.2%) , 3.781/33(0.2%) , 3.735/90.5(0.2%) , 3.735/39.5(0.2%) , 3.767/107(0.2%) , 3.767/22(0.2%) , 3.752/99.5(0.1%) , 3.752/31.5(0.1%)

Mannose (library entry number =8)
Hit ratio(% of total spectral intensity for metabolite): 16.86% (6 of 42 peaks were found)
Peaks found: chem shift/row (% of total intensity)
3.67/65(8.2%) , 3.737/41(2.2%) , 3.737/88.5(2.2%) , 3.737/72.5(1.9%) , 3.737/57.5(1.9%) , 3.367/65(0.6%)
Peaks not found: chem shift/row (% of total intensity)
3.582/65(6%) , 3.855/81.5(4.3%) , 3.855/48(4.3%) , 3.855/57(3.7%) , 3.855/72.5(3.7%) , 3.953/60(3.6%) , 3.953/69(3.6%) , 3.771/57(3.5%) , 3.771/72.5(3.5%) , 3.881/77.5(3.2%) , 3.881/52(3.2%) , 3.67/89(3.1%) , 3.67/40.5(3.1%) , 3.771/42.5(2.6%) , 3.771/87(2.6%) , 3.582/89(2.5%) , 3.582/40(2.5%) , 3.914/77.5(2%) , 3.914/52(2%) , 3.67/48(2%) , 3.67/81.5(2%) , 3.67/57.5(1.8%) , 3.67/72.5(1.8%) , 3.914/83.5(1.6%) , 3.914/46(1.6%) , 3.938/60.5(1.3%) , 3.938/69(1.3%) , 3.941/60.5(1%) , 3.941/69(1%) , 3.386/71.5(0.9%) , 3.386/57.5(0.9%) , 3.386/46.5(0.8%) , 3.386/81.5(0.8%) , 3.386/65(0.5%) , 3.821/41(0.3%) , 3.821/88(0.3%)

Arabinose (library entry number =9)
Hit ratio(% of total spectral intensity for metabolite): 31.55% (15 of 36 peaks were found)
Peaks found: chem shift/row (% of total intensity)
3.527/52.5(5.2%) , 3.527/77.5(5.2%) , 3.511/52(5%) , 3.511/78(5%) , 3.951/65(2.9%) , 3.653/51.5(2%) , 3.653/78(2%) , 4.031/50.5(1%) , 4.031/79.5(0.9%) , 3.824/51.5(0.5%) , 3.824/78(0.5%) , 5.246/60(0.4%) , 5.246/69(0.4%) , 3.824/53.5(0.4%) , 3.367/64(0.2%)
Peaks not found: chem shift/row (% of total intensity)
3.669/82.5(7.5%) , 3.669/47.5(7.5%) , 3.682/48(7.4%) , 3.682/82(7.4%) , 3.669/57.5(6.8%) , 3.669/72.5(6.8%) , 3.903/46(4.9%) , 3.903/84(4.9%) , 3.903/51(4%) , 3.903/79(4%) , 3.951/57.5(1.5%) , 3.951/72.5(1.5%) , 4.012/64.5(0.7%) , 4.522/55(0.6%) , 4.522/75(0.6%) , 4.008/64.5(0.5%) , 3.653/46.5(0.4%) , 3.653/83.5(0.4%) , 3.824/76(0.4%) , 4.019/65(0.3%) , 4.028/65(0.2%)

a-Lactose (library entry number =10)
Hit ratio(% of total spectral intensity for metabolite): 19.05% (21 of 111 peaks were found)
Peaks found: chem shift/row (% of total intensity)
3.844/65(3%) , 3.292/53(1.9%) , 3.292/77(1.9%) , 3.66/65(1.6%) , 3.808/41(1%) , 3.808/89(1%) , 3.647/65(1%) , 3.647/65(1%) , 3.58/52(0.6%) , 3.58/77.5(0.6%) , 3.58/52(0.6%) , 3.58/77.5(0.6%) , 3.653/52(0.6%) , 3.653/78(0.6%) , 3.653/52.5(0.5%) , 3.653/77.5(0.5%) , 3.778/55.5(0.5%) , 3.778/73.5(0.5%) , 3.58/52(0.4%) , 3.58/77.5(0.4%) , 3.367/64(0.2%)
Peaks not found: chem shift/row (% of total intensity)
3.68/73(2.5%) , 3.68/57(2.5%) , 3.945/69(2.3%) , 3.945/61(2.3%) , 3.68/82.5(2.1%) , 3.68/47.5(2.1%) , 3.307/53(1.9%) , 3.307/77(1.9%) , 3.657/72(1.9%) , 3.657/58(1.9%) , 3.945/64(1.9%) , 3.945/66(1.9%) , 3.844/41(1.8%) , 3.844/89(1.8%) , 3.562/52(1.7%) , 3.562/78(1.7%) , 3.547/52(1.7%) , 3.547/78(1.7%) , 3.67/56(1.6%) , 3.67/74(1.6%) , 3.817/56(1.6%) , 3.817/74(1.6%) , 3.968/52(1.5%) , 3.968/78(1.5%) , 3.66/72(1.4%) , 3.66/58(1.4%) , 3.817/87(1.2%) , 3.817/43(1.2%) , 3.968/47(1.1%) , 3.968/83(1.1%) , 3.77/84(1.1%) , 3.77/46(1.1%) , 3.792/45(1%) , 3.792/85(1%) , 3.66/40.5(1%) , 3.66/89(1%) , 3.77/74(0.9%) , 3.77/55.5(0.9%) , 3.572/52(0.9%) , 3.572/78(0.9%) , 4.459/55(0.9%) , 4.459/75(0.9%) , 3.57/52(0.9%) , 3.57/78(0.9%) , 3.657/64.5(0.8%) , 3.66/47(0.7%) , 3.66/83(0.7%) , 3.808/60(0.7%) , 3.808/70(0.7%) , 3.556/52(0.6%) , 3.556/77.5(0.6%) , 3.788/98(0.6%) , 3.788/31.5(0.6%) , 3.68/65(0.6%) , 3.301/65(0.5%) , 3.788/62(0.5%) , 3.788/68(0.5%) , 3.657/88.5(0.4%) , 3.657/40.5(0.4%) , 3.647/71(0.3%) , 3.647/59(0.3%) , 3.647/48(0.3%) , 3.647/82(0.3%) , 3.792/16(0.3%) , 3.792/113.5(0.3%) , 3.67/80.5(0.3%) , 3.67/49.5(0.3%) , 3.647/71(0.3%) , 3.647/59(0.3%) , 3.647/48(0.3%) , 3.647/82(0.3%) , 3.647/86(0.3%) , 3.647/44(0.3%) , 3.647/44.5(0.2%) , 3.647/85.5(0.2%) , 3.301/77.5(0.2%) , 3.301/52.5(0.2%) , 3.788/46(0.2%) , 3.788/84(0.2%) , 5.238/69(0.2%) , 5.238/60.5(0.2%) , 3.788/113.5(0.2%) , 3.788/17(0.2%) , 3.72/27.5(0.1%) , 3.72/102(0.1%) , 3.792/98(0.1%) , 3.792/31(0.1%) , 3.808/101(0.1%) , 3.778/28(0.1%) , 3.778/101.5(0.1%)

Glucose (library entry number =11)
Hit ratio(% of total spectral intensity for metabolite): 61.43% (37 of 75 peaks were found)
Peaks found: chem shift/row (% of total intensity)
3.503/65(6.2%) , 3.414/65(5.6%) , 3.262/77(5.3%) , 3.262/53(5.3%) , 3.503/42(4.1%) , 3.503/88(4.1%) , 3.714/65(3%) , 3.737/42(2.8%) , 3.737/88(2.8%) , 3.414/41(2.6%) , 3.414/89(2.6%) , 3.737/57(2.6%) , 3.737/73(2.6%) , 3.778/56(1.1%) , 3.778/73.5(1.1%) , 3.465/65(1%) , 3.465/65(1%) , 3.474/65(0.9%) , 3.851/53(0.7%) , 3.851/77(0.7%) , 3.474/72(0.7%) , 3.474/57.5(0.7%) , 3.756/56(0.5%) , 3.756/73.5(0.5%) , 3.836/47.5(0.4%) , 3.836/82(0.4%) , 3.752/64.5(0.4%) , 5.246/69.5(0.3%) , 5.246/60(0.3%) , 3.367/64.5(0.3%) , 3.836/61(0.2%) , 3.756/42.5(0.2%) , 3.756/87(0.2%) , 3.756/56.5(0.2%) , 3.756/73.5(0.2%) , 3.818/5(0.2%) , 3.844/64.5(0.1%)
Peaks not found: chem shift/row (% of total intensity)
3.242/53(5.2%) , 3.242/77(5.2%) , 3.905/52(2.4%) , 3.905/78(2.4%) , 3.714/41(2.4%) , 3.714/89(2.4%) , 3.905/47(2.2%) , 3.905/83(2.2%) , 3.465/73(0.7%) , 3.465/56.5(0.7%) , 3.465/82(0.7%) , 3.465/48(0.7%) , 3.474/47.5(0.6%) , 3.474/82.5(0.6%) , 3.465/72.5(0.6%) , 3.465/57(0.6%) , 3.474/87.5(0.6%) , 3.465/87.5(0.6%) , 3.465/41.5(0.6%) , 3.474/41.5(0.6%) , 3.465/48.5(0.6%) , 3.465/81.5(0.6%) , 3.421/64(0.6%) , 3.421/66(0.6%) , 3.465/87.5(0.5%) , 3.465/42(0.5%) , 3.778/42.5(0.5%) , 3.778/87.5(0.5%) , 3.421/40(0.4%) , 3.421/90(0.4%) , 3.851/46.5(0.4%) , 3.851/83(0.4%) , 3.836/68.5(0.2%) , 3.752/49.5(0.2%) , 3.752/80.5(0.2%) , 3.756/64.5(0.1%) , 3.752/56.5(0.1%) , 3.752/73.5(0.1%)

Glucose-1-phosphate (library entry number =12)
Hit ratio(% of total spectral intensity for metabolite): 45.54% (14 of 44 peaks were found)
Peaks found: chem shift/row (% of total intensity)
3.789/65(7.2%) , 3.414/65(7%) , 3.414/89(4.9%) , 3.414/41(4.9%) , 3.756/56(3.2%) , 3.756/74(3.2%) , 3.878/46.5(3.1%) , 3.878/83.5(3.1%) , 3.756/42(2.5%) , 3.756/88(2.5%) , 3.367/65(1.4%) , 3.917/56(1%) , 3.917/74(1%) , 3.863/65(0.7%)
Peaks not found: chem shift/row (% of total intensity)
3.789/41(6.9%) , 3.789/89(6.9%) , 3.499/48.5(2.7%) , 3.499/81.5(2.7%) , 3.499/48.5(2.7%) , 3.499/81.5(2.7%) , 3.499/57(2.6%) , 3.499/73(2.6%) , 3.878/52.5(2.5%) , 3.878/77.5(2.5%) , 5.47/70(2%) , 5.47/60(2%) , 5.456/70(1.9%) , 5.456/60(1.9%) , 3.917/67(0.9%) , 3.917/63(0.9%) , 3.916/67(0.9%) , 3.916/63(0.9%) , 3.916/56(0.8%) , 3.916/74(0.8%) , 3.917/82(0.7%) , 3.917/48(0.7%) , 3.924/68.5(0.7%) , 3.924/61.5(0.7%) , 3.917/87.5(0.7%) , 3.917/42(0.7%) , 3.916/82(0.7%) , 3.916/48(0.7%) , 3.916/87.5(0.5%) , 3.916/42(0.5%)

Aspartic acid (library entry number =13)
Hit ratio(% of total spectral intensity for metabolite): 27.28% (4 of 14 peaks were found)
Peaks found: chem shift/row (% of total intensity)
2.817/47.5(7%) , 2.817/82.5(7%) , 2.817/93(6.6%) , 2.817/37(6.6%)
Peaks not found: chem shift/row (% of total intensity)
3.907/59(9.8%) , 3.907/71(9.8%) , 3.907/81(9.6%) , 3.907/49(9.6%) , 2.679/76(8.3%) , 2.679/54(8.3%) , 2.679/32(8.1%) , 2.679/98(8.1%) , 2.661/53.5(0.6%) , 2.661/76.5(0.6%)

Citric acid (library entry number =14)
Hit ratio(% of total spectral intensity for metabolite): 100% (4 of 4 peaks were found)
Peaks found: chem shift/row (% of total intensity)
2.543/46(26.2%) , 2.543/84(26.2%) , 2.671/46(23.8%) , 2.671/84(23.8%)
Peaks not found: chem shift/row (% of total intensity)


Anserine nitrate (library entry number =15)
Hit ratio(% of total spectral intensity for metabolite): 67.7% (12 of 42 peaks were found)
Peaks found: chem shift/row (% of total intensity)
3.778/65(49.3%) , 3.225/63.5(3.9%) , 3.225/66.5(3.9%) , 3.036/85(1.3%) , 3.036/45(1.3%) , 3.036/85(1.3%) , 3.036/45(1.3%) , 2.671/45(1.2%) , 2.671/85(1.2%) , 2.648/65(1%) , 2.66/65(1%) , 3.205/65(0.9%)
Peaks not found: chem shift/row (% of total intensity)
3.227/44.5(2%) , 3.227/85.5(2%) , 3.225/49.5(2%) , 3.225/80.5(2%) , 2.659/44(1.7%) , 2.659/86(1.7%) , 3.235/84.5(1.5%) , 3.235/45.5(1.5%) , 3.24/84.5(1.5%) , 3.24/45.5(1.5%) , 2.694/65(1.2%) , 2.694/46.5(1.1%) , 2.694/83.5(1.1%) , 2.681/65(1%) , 2.723/45(0.9%) , 2.723/85(0.9%) , 2.723/43(0.8%) , 2.723/86.5(0.8%) , 2.681/85.5(0.8%) , 2.706/25(0.6%) , 2.706/104(0.6%) , 2.709/64(0.6%) , 2.659/61(0.6%) , 2.659/69(0.6%) , 2.671/103(0.6%) , 2.671/26.5(0.6%) , 2.709/44.5(0.6%) , 2.709/85.5(0.6%) , 2.659/102(0.5%) , 2.659/27(0.5%)

Trigonelline (library entry number =16)
Hit ratio(% of total spectral intensity for metabolite): 0% (0 of 15 peaks were found)
Peaks found: chem shift/row (% of total intensity)

Peaks not found: chem shift/row (% of total intensity)
8.847/74(12.5%) , 8.847/56(12.5%) , 8.847/77(12.2%) , 8.847/53(12.2%) , 8.836/56(10.3%) , 8.836/74(10.3%) , 9.129/65(8.3%) , 9.129/62(6.8%) , 9.129/68(6.8%) , 4.443/64.5(4%) , 8.087/47(1.4%) , 8.087/83(1.4%) , 8.847/65(0.5%) , 8.087/63(0.4%) , 8.087/67(0.4%)

Glutamine (library entry number =17)
Hit ratio(% of total spectral intensity for metabolite): 54.7% (25 of 57 peaks were found)
Peaks found: chem shift/row (% of total intensity)
3.778/65(17.5%) , 3.778/81(8.3%) , 3.778/49(8.3%) , 2.438/65(3.9%) , 2.479/65(2%) , 2.479/65(1.9%) , 2.479/65(1.8%) , 2.479/65(1.5%) , 2.408/65(1%) , 2.16/73(0.9%) , 2.16/57(0.9%) , 2.408/65(0.8%) , 2.433/38.5(0.7%) , 2.433/91.5(0.7%) , 2.408/85.5(0.5%) , 2.408/44.5(0.5%) , 2.438/104(0.5%) , 2.438/25.5(0.5%) , 2.438/45(0.5%) , 2.438/85(0.5%) , 2.114/65(0.4%) , 2.479/25(0.3%) , 2.479/105(0.3%) , 2.479/25(0.2%) , 2.479/105(0.2%)
Peaks not found: chem shift/row (% of total intensity)
2.458/52.5(3.8%) , 2.458/77.5(3.8%) , 2.458/38(3.7%) , 2.458/92(3.7%) , 2.14/56.5(2.5%) , 2.14/73.5(2.5%) , 2.14/80.5(2.4%) , 2.14/49.5(2.4%) , 2.14/33.5(2.1%) , 2.14/96.5(2.1%) , 2.14/40.5(2%) , 2.14/89.5(2%) , 2.14/65(1.3%) , 2.121/56(0.9%) , 2.121/74(0.9%) , 2.166/46.5(0.6%) , 2.166/83.5(0.6%) , 2.13/62(0.6%) , 2.13/68(0.6%) , 2.13/61.5(0.6%) , 2.13/68.5(0.6%) , 2.13/65(0.6%) , 2.458/18.5(0.5%) , 2.458/111.5(0.5%) , 2.13/65(0.5%) , 2.13/46(0.5%) , 2.13/84(0.5%) , 2.13/84(0.5%) , 2.13/46(0.5%) , 2.433/65(0.4%) , 2.408/85.5(0.4%) , 2.408/44.5(0.4%)

1-Methylnicotinamide (library entry number =18)
Hit ratio(% of total spectral intensity for metabolite): 0% (0 of 16 peaks were found)
Peaks found: chem shift/row (% of total intensity)

Peaks not found: chem shift/row (% of total intensity)
8.902/52(11.4%) , 8.902/78(11.4%) , 8.902/57(11.1%) , 8.902/73(11.1%) , 8.972/72(8.4%) , 8.972/58(8.4%) , 8.972/74(8.4%) , 8.972/56(8.4%) , 9.284/65(5.4%) , 9.284/69(5.3%) , 9.284/61(5.3%) , 4.485/64.5(2.2%) , 8.188/46.5(0.9%) , 8.188/83.5(0.9%) , 8.188/63.5(0.7%) , 8.188/66.5(0.7%)

Niacin (Nicotinic acid) (library entry number =19)
Hit ratio(% of total spectral intensity for metabolite): 0% (0 of 13 peaks were found)
Peaks found: chem shift/row (% of total intensity)

Peaks not found: chem shift/row (% of total intensity)
7.535/48(9.2%) , 7.535/82(9.2%) , 7.535/69(8.9%) , 7.535/61(8.9%) , 8.263/52(7.8%) , 8.263/78(7.8%) , 8.263/75.5(7.7%) , 8.263/54.5(7.7%) , 8.263/58(7.6%) , 8.263/72(7.6%) , 8.945/65(6.1%) , 8.616/59(5.7%) , 8.616/71(5.7%)

Quinolinic acid (library entry number =20)
Hit ratio(% of total spectral intensity for metabolite): 0% (0 of 8 peaks were found)
Peaks found: chem shift/row (% of total intensity)

Peaks not found: chem shift/row (% of total intensity)
8.018/75(25.4%) , 8.018/55(25.4%) , 7.454/81(8.4%) , 7.454/49(8.4%) , 8.456/71(8.3%) , 8.456/59(8.3%) , 7.454/61(7.9%) , 7.454/69(7.9%)

Nicotinamide (Niacinamide) (library entry number =21)
Hit ratio(% of total spectral intensity for metabolite): 0% (0 of 13 peaks were found)
Peaks found: chem shift/row (% of total intensity)

Peaks not found: chem shift/row (% of total intensity)
8.256/75(9.8%) , 8.256/55(9.8%) , 7.603/48(9%) , 7.603/82(9%) , 7.603/61(8.7%) , 7.603/69(8.7%) , 8.256/52(8.2%) , 8.256/78(8.2%) , 8.256/58(7.9%) , 8.256/72(7.9%) , 8.717/59(4.4%) , 8.717/71(4.4%) , 8.943/65(4%)

Acetylcholine (library entry number =22)
Hit ratio(% of total spectral intensity for metabolite): 100% (2 of 2 peaks were found)
Peaks found: chem shift/row (% of total intensity)
3.225/65(57.1%) , 2.152/65(42.9%)
Peaks not found: chem shift/row (% of total intensity)


Adenine (library entry number =23)
Hit ratio(% of total spectral intensity for metabolite): 0% (0 of 2 peaks were found)
Peaks found: chem shift/row (% of total intensity)

Peaks not found: chem shift/row (% of total intensity)
8.191/65(55.8%) , 8.231/65(44.2%)

Betaine (library entry number =24)
Hit ratio(% of total spectral intensity for metabolite): 100% (2 of 2 peaks were found)
Peaks found: chem shift/row (% of total intensity)
3.27/65(94.3%) , 3.901/65(5.7%)
Peaks not found: chem shift/row (% of total intensity)


Hit ratio(% of total spectral intensity for metabolite): 
Peaks found: chem shift/row (% of total intensity)

Peaks not found: chem shift/row (% of total intensity)


Cytosine (library entry number =26)
Hit ratio(% of total spectral intensity for metabolite): 0% (0 of 4 peaks were found)
Peaks found: chem shift/row (% of total intensity)

Peaks not found: chem shift/row (% of total intensity)
7.51/56(25.6%) , 7.51/74(25.6%) , 5.984/74(24.4%) , 5.984/56(24.4%)

Citrulline (library entry number =27)
Hit ratio(% of total spectral intensity for metabolite): 1.35% (1 of 10 peaks were found)
Peaks found: chem shift/row (% of total intensity)
1.904/65(1.3%)
Peaks not found: chem shift/row (% of total intensity)
3.76/49(23.5%) , 3.76/81(23.5%) , 3.76/65(22.8%) , 3.15/58(8.1%) , 3.15/72(8.1%) , 3.15/40(5.2%) , 3.15/90(5.2%) , 1.898/61(1%) , 1.898/69.5(1%)

2-Aminobutyric acid (library entry number =28)
Hit ratio(% of total spectral intensity for metabolite): 56.61% (5 of 14 peaks were found)
Peaks found: chem shift/row (% of total intensity)
0.976/65(40.6%) , 3.714/65(6.5%) , 3.714/50(4.5%) , 3.714/80(4.5%) , 1.881/65(0.6%)
Peaks not found: chem shift/row (% of total intensity)
0.976/46(16.8%) , 0.976/84(16.8%) , 1.902/60.5(1.8%) , 1.902/69.5(1.8%) , 1.902/52(1.4%) , 1.902/78(1.4%) , 1.902/87(1.4%) , 1.902/43(1.4%) , 1.917/65(0.5%)

Creatinine (library entry number =29)
Hit ratio(% of total spectral intensity for metabolite): 69.86% (1 of 3 peaks were found)
Peaks found: chem shift/row (% of total intensity)
3.048/65(69.9%)
Peaks not found: chem shift/row (% of total intensity)
4.065/66(15.1%) , 4.065/64(15.1%)

trans-Aconitic acid (library entry number =30)
Hit ratio(% of total spectral intensity for metabolite): 62.35% (1 of 2 peaks were found)
Peaks found: chem shift/row (% of total intensity)
3.443/65(62.4%)
Peaks not found: chem shift/row (% of total intensity)
6.593/65(37.6%)

Choline (library entry number =31)
Hit ratio(% of total spectral intensity for metabolite): 90% (1 of 1 peaks were found)
Peaks found: chem shift/row (% of total intensity)
3.205/65(100%)
Peaks not found: chem shift/row (% of total intensity)


2,3-Butanediol (library entry number =32)
Hit ratio(% of total spectral intensity for metabolite): 74.15% (2 of 14 peaks were found)
Peaks found: chem shift/row (% of total intensity)
1.148/73(37.1%) , 1.148/57(37.1%)
Peaks not found: chem shift/row (% of total intensity)
3.731/58(4.8%) , 3.731/72(4.8%) , 1.148/79(2.5%) , 1.148/51(2.5%) , 1.148/82(2.4%) , 1.148/48(2.4%) , 3.731/51(1.3%) , 3.731/79(1.3%) , 3.731/86(1.3%) , 3.731/44(1.3%) , 3.731/33(0.6%) , 3.731/97(0.6%)

2-Aminoisobutyric acid (library entry number =33)
Hit ratio(% of total spectral intensity for metabolite): 0% (0 of 1 peaks were found)
Peaks found: chem shift/row (% of total intensity)

Peaks not found: chem shift/row (% of total intensity)
1.498/65(100%)

4-Aminohippuric acid (library entry number =34)
Hit ratio(% of total spectral intensity for metabolite): 24.32% (2 of 11 peaks were found)
Peaks found: chem shift/row (% of total intensity)
3.929/58(12.2%) , 3.929/72(12.2%)
Peaks not found: chem shift/row (% of total intensity)
6.871/76(17.9%) , 6.871/54(17.9%) , 7.682/54(15.9%) , 7.682/76(15.9%) , 6.871/82.5(1.8%) , 6.871/47.5(1.8%) , 7.682/82(1.6%) , 7.682/48(1.6%) , 3.929/65(1.4%)

Phenylalanine (library entry number =35)
Hit ratio(% of total spectral intensity for metabolite): 29.33% (7 of 65 peaks were found)
Peaks found: chem shift/row (% of total intensity)
7.436/65(9.8%) , 4.005/62(7.5%) , 4.005/68(7.5%) , 3.292/53.5(1.1%) , 3.292/76.5(1.1%) , 3.292/40(1.1%) , 3.292/90(1.1%)
Peaks not found: chem shift/row (% of total intensity)
4.005/48(6.7%) , 4.005/82(6.7%) , 7.382/66(4.6%) , 7.382/64(4.6%) , 7.333/75(4.6%) , 7.333/55(4.6%) , 7.436/46(3.1%) , 7.436/84(3.1%) , 7.382/45(2.3%) , 7.382/85(2.3%) , 3.13/73(1.7%) , 3.13/57(1.7%) , 3.13/36(1.6%) , 3.13/94(1.6%) , 7.408/81.5(1.3%) , 7.408/48.5(1.3%) , 7.415/38(1.2%) , 7.415/92(1.2%) , 7.448/65(1%) , 7.415/44(1%) , 7.415/86(1%) , 7.399/85.5(0.9%) , 7.399/44.5(0.9%) , 7.362/38(0.7%) , 7.362/92(0.7%) , 7.393/101(0.7%) , 7.393/29(0.7%) , 7.408/98(0.6%) , 7.408/32(0.6%) , 7.399/63(0.6%) , 7.399/67(0.6%) , 7.366/30(0.5%) , 7.366/100(0.5%) , 7.393/65(0.3%) , 7.393/63(0.3%) , 7.393/67(0.3%) , 7.415/110(0.3%) , 7.415/20(0.3%) , 7.362/85.5(0.3%) , 7.362/44.5(0.3%) , 7.399/99(0.3%) , 7.399/31(0.3%) , 7.408/101(0.3%) , 7.408/29(0.3%) , 7.415/108(0.3%) , 7.415/22(0.3%) , 7.382/17.5(0.2%) , 7.382/112.5(0.2%) , 7.366/88.5(0.2%) , 7.408/119.5(0.2%) , 7.408/10.5(0.2%) , 7.393/44.5(0.2%) , 7.393/85(0.2%) , 7.362/60(0.1%) , 7.399/105.5(0.1%) , 7.399/24(0.1%) , 7.362/27(0.1%) , 7.362/103(0.1%)

Valine (library entry number =36)
Hit ratio(% of total spectral intensity for metabolite): 75.96% (6 of 14 peaks were found)
Peaks found: chem shift/row (% of total intensity)
0.994/56(19%) , 0.994/74(19%) , 1.046/56(18%) , 1.046/74(18%) , 2.277/59(1%) , 2.277/71(1%)
Peaks not found: chem shift/row (% of total intensity)
3.617/59(10.4%) , 3.617/71(10.4%) , 2.277/41(0.7%) , 2.277/89(0.7%) , 2.277/53(0.7%) , 2.277/77(0.7%) , 2.277/35(0.2%) , 2.277/95(0.2%)

Adipic acid (library entry number =37)
Hit ratio(% of total spectral intensity for metabolite): 0% (0 of 12 peaks were found)
Peaks found: chem shift/row (% of total intensity)

Peaks not found: chem shift/row (% of total intensity)
1.553/65(28.6%) , 2.199/65(26.7%) , 2.199/48(9%) , 2.199/82(9%) , 1.553/82(8.2%) , 1.553/48(8.2%) , 1.553/73(2.9%) , 1.553/57(2.9%) , 2.199/38.5(1.2%) , 2.199/91.5(1.2%) , 1.553/90.5(1.1%) , 1.553/39.5(1.1%)

N,N-Dimethylglycine (library entry number =38)
Hit ratio(% of total spectral intensity for metabolite): 18.08% (1 of 2 peaks were found)
Peaks found: chem shift/row (% of total intensity)
3.728/65(18.1%)
Peaks not found: chem shift/row (% of total intensity)
2.929/65(81.9%)

Tryptophan (library entry number =39)
Hit ratio(% of total spectral intensity for metabolite): 3.7% (2 of 23 peaks were found)
Peaks found: chem shift/row (% of total intensity)
3.484/51.5(1.9%) , 3.484/78.5(1.9%)
Peaks not found: chem shift/row (% of total intensity)
7.206/65(12.2%) , 7.55/54(10.5%) , 7.55/76(10.5%) , 7.206/84(7.4%) , 7.206/46(7.4%) , 7.29/65(6.8%) , 7.74/76(5%) , 7.74/54(5%) , 7.29/46(4.2%) , 7.29/84(4.2%) , 4.065/61(3.5%) , 4.065/69(3.5%) , 4.065/82(2.8%) , 4.065/48(2.8%) , 3.484/39(1.8%) , 3.484/91(1.8%) , 3.31/56(1.4%) , 3.31/74(1.4%) , 3.31/95(1.4%) , 3.31/35(1.4%) , 7.334/66(1.4%)

Folic acid (library entry number =40)
Hit ratio(% of total spectral intensity for metabolite): 0% (0 of 16 peaks were found)
Peaks found: chem shift/row (% of total intensity)

Peaks not found: chem shift/row (% of total intensity)
8.709/65(39.8%) , 7.658/76(13.7%) , 7.658/54(13.7%) , 6.748/76(12%) , 6.748/54(12%) , 2.307/60.5(1.3%) , 2.307/69.5(1.3%) , 2.305/60(1.3%) , 2.305/70(1.3%) , 2.29/65(0.6%) , 2.307/40.5(0.5%) , 2.307/88.5(0.5%) , 2.305/81(0.5%) , 2.305/49(0.5%) , 2.305/88.5(0.5%) , 2.305/40.5(0.5%)

Threonine (library entry number =41)
Hit ratio(% of total spectral intensity for metabolite): 22.69% (5 of 17 peaks were found)
Peaks found: chem shift/row (% of total intensity)
1.335/57.5(10.3%) , 1.335/72.5(10.3%) , 4.26/65(0.8%) , 4.26/80(0.6%) , 4.26/49.5(0.6%)
Peaks not found: chem shift/row (% of total intensity)
1.338/63(9.4%) , 1.338/67(9.4%) , 1.325/63(9.2%) , 1.325/67(9.2%) , 3.596/64(5.7%) , 3.596/66(5.7%) , 3.59/64(5.6%) , 3.59/66(5.6%) , 3.595/63.5(4.9%) , 3.595/66.5(4.9%) , 1.335/63(3.8%) , 1.335/67(3.8%)

Dimethylamine (library entry number =42)
Hit ratio(% of total spectral intensity for metabolite): 90% (1 of 1 peaks were found)
Peaks found: chem shift/row (% of total intensity)
2.724/65(100%)
Peaks not found: chem shift/row (% of total intensity)


3,4-Dihydroxymandelic acid (library entry number =43)
Hit ratio(% of total spectral intensity for metabolite): 25.84% (2 of 18 peaks were found)
Peaks found: chem shift/row (% of total intensity)
6.907/54.5(12.9%) , 6.907/75.5(12.9%)
Peaks not found: chem shift/row (% of total intensity)
6.934/63(15.2%) , 6.934/67(15.2%) , 6.857/57(8.3%) , 6.857/73(8.3%) , 6.857/52.5(7.7%) , 6.857/77.5(7.7%) , 6.881/86.5(2%) , 6.881/43.5(2%) , 6.889/37.5(1.4%) , 6.889/92.5(1.4%) , 6.881/23(1%) , 6.881/107(1%) , 6.889/76(0.9%) , 6.889/54(0.9%) , 6.881/54(0.7%) , 6.881/76(0.7%)

Glutaric acid (library entry number =44)
Hit ratio(% of total spectral intensity for metabolite): 44.94% (2 of 10 peaks were found)
Peaks found: chem shift/row (% of total intensity)
2.189/45(22.5%) , 2.189/85(22.5%)
Peaks not found: chem shift/row (% of total intensity)
2.189/66(14%) , 2.189/64(14%) , 1.791/64(8.2%) , 1.791/66(8.2%) , 1.791/46(3.5%) , 1.791/84(3.5%) , 1.791/104.5(1.9%) , 1.791/25.5(1.9%)

Maltose (library entry number =45)
Hit ratio(% of total spectral intensity for metabolite): 41.74% (13 of 40 peaks were found)
Peaks found: chem shift/row (% of total intensity)
3.427/65(5.4%) , 3.277/53(4.6%) , 3.277/77(4.6%) , 3.292/53(4.6%) , 3.292/77(4.6%) , 3.778/65(4.4%) , 3.693/65(4.1%) , 3.647/65(3.7%) , 3.979/65(2.4%) , 3.924/51.5(1.1%) , 3.924/78.5(1.1%) , 3.778/73.5(0.6%) , 3.778/56.5(0.6%)
Peaks not found: chem shift/row (% of total intensity)
3.427/41(4.2%) , 3.427/89(4.2%) , 3.778/42(3.5%) , 3.778/88(3.5%) , 3.693/89(2.9%) , 3.693/41(2.9%) , 3.592/82(2.7%) , 3.592/48(2.7%) , 3.707/65(2.6%) , 5.414/60(2.6%) , 5.414/70(2.6%) , 3.592/56.5(2.5%) , 3.592/73.5(2.5%) , 3.867/52(2.1%) , 3.867/78(2.1%) , 3.707/40.5(1.7%) , 3.707/89.5(1.7%) , 3.647/41.5(1.7%) , 3.647/88.5(1.7%) , 3.979/88.5(1.5%) , 3.979/40.5(1.5%) , 3.867/47(1.3%) , 3.867/82.5(1.3%) , 3.592/52(0.6%) , 3.592/78(0.6%) , 3.816/44(0.5%) , 3.816/86(0.5%)

Ethanolamine (library entry number =46)
Hit ratio(% of total spectral intensity for metabolite): 0% (0 of 19 peaks were found)
Peaks found: chem shift/row (% of total intensity)

Peaks not found: chem shift/row (% of total intensity)
3.149/52(16.7%) , 3.149/78(16.7%) , 3.149/63(13.3%) , 3.149/67(13.3%) , 3.831/51(7.8%) , 3.831/79(7.8%) , 3.831/65(7.4%) , 3.16/63(2.3%) , 3.16/67(2.3%) , 3.138/63.5(1.9%) , 3.138/66.5(1.9%) , 3.16/53(1.3%) , 3.16/77(1.3%) , 3.138/53(1.1%) , 3.138/77(1.1%) , 3.16/73(1.1%) , 3.16/57(1.1%) , 3.138/57(0.8%) , 3.138/73(0.8%)

Serine (library entry number =47)
Hit ratio(% of total spectral intensity for metabolite): 13.35% (9 of 85 peaks were found)
Peaks found: chem shift/row (% of total intensity)
3.844/65(3.4%) , 3.962/72(1.6%) , 3.962/58(1.6%) , 3.951/65(1.6%) , 3.863/65(1.4%) , 3.958/65.5(1.3%) , 4.005/61(0.8%) , 4.005/69(0.8%) , 3.937/64.5(0.8%)
Peaks not found: chem shift/row (% of total intensity)
3.848/76(6.4%) , 3.848/54(6.4%) , 3.848/65(5.7%) , 3.998/76(2.8%) , 3.998/54(2.8%) , 3.844/54.5(2.8%) , 3.844/75.5(2.8%) , 3.951/88(2.3%) , 3.951/42(2.3%) , 3.998/44(2.1%) , 3.998/86(2.1%) , 3.951/56.5(1.9%) , 3.951/73.5(1.9%) , 3.988/88(1.7%) , 3.988/42(1.7%) , 3.976/25.5(1.5%) , 3.976/104(1.5%) , 3.974/15(1.3%) , 3.974/115(1.3%) , 3.987/41.5(1.3%) , 3.987/88.5(1.3%) , 3.951/50(1.2%) , 3.951/80(1.2%) , 3.974/104(1.2%) , 3.974/25.5(1.2%) , 3.987/60.5(1.2%) , 3.987/69.5(1.2%) , 3.97/50.5(1.1%) , 3.97/79.5(1.1%) , 3.976/15(1.1%) , 3.976/115(1.1%) , 3.97/115(1%) , 3.97/15(1%) , 3.97/65(0.9%) , 3.988/60(0.9%) , 3.988/70(0.9%) , 3.974/79.5(0.8%) , 3.974/50.5(0.8%) , 3.976/57(0.7%) , 3.976/73(0.7%) , 3.958/57(0.7%) , 3.958/73(0.7%) , 3.974/73(0.7%) , 3.974/57(0.7%) , 3.976/47.5(0.6%) , 3.976/82.5(0.6%) , 3.958/30(0.6%) , 3.958/100.5(0.6%) , 3.898/6(0.5%) , 3.962/28.5(0.5%) , 3.97/103.5(0.5%) , 3.97/25.5(0.5%) , 3.958/42(0.4%) , 3.958/88.5(0.4%) , 3.97/56.5(0.3%) , 3.863/54(0.3%) , 3.863/76(0.3%) , 3.962/40(0.3%) , 3.962/88.5(0.3%) , 3.988/28(0.3%) , 3.988/102(0.3%) , 3.951/41.5(0.3%) , 3.951/87.5(0.3%) , 3.958/81.5(0.3%) , 3.958/48.5(0.3%) , 3.951/56(0.3%) , 3.951/73(0.3%) , 3.962/64.5(0.2%) , 3.962/65.5(0.2%) , 3.898/16.5(0.2%) , 3.898/113.5(0.2%) , 3.987/33.5(0.1%) , 3.951/48.5(0.1%) , 3.987/95(0.1%) , 3.951/65(0.1%) , 3.951/100.5(0.1%)

Glucuronic acid (library entry number =48)
Hit ratio(% of total spectral intensity for metabolite): 29.74% (13 of 52 peaks were found)
Peaks found: chem shift/row (% of total intensity)
3.503/65(5.2%) , 3.292/53(2.8%) , 3.292/77(2.8%) , 3.277/53(2.7%) , 3.277/77(2.7%) , 3.503/89.5(2.5%) , 3.503/40.5(2.5%) , 3.58/52.5(1.9%) , 3.58/77.5(1.9%) , 3.58/52.5(1.8%) , 3.58/77.5(1.8%) , 5.246/60(0.6%) , 5.246/69.5(0.6%)
Peaks not found: chem shift/row (% of total intensity)
3.733/53(6.4%) , 3.733/77(6.4%) , 3.733/65(4.6%) , 3.514/57.5(4%) , 3.514/72.5(4%) , 4.085/52(4%) , 4.085/78(4%) , 3.518/57(4%) , 3.518/73(4%) , 3.518/53.5(3.9%) , 3.518/76.5(3.9%) , 3.733/89(3.4%) , 3.733/41(3.4%) , 3.514/53.5(2.6%) , 3.514/76.5(2.6%) , 3.529/65(1.3%) , 3.514/65(0.9%) , 3.518/65(0.7%) , 3.503/46.5(0.7%) , 3.503/82.5(0.7%) , 3.717/53(0.4%) , 3.717/76.5(0.4%) , 3.718/53(0.4%) , 3.718/76.5(0.4%) , 3.518/34.5(0.4%) , 3.518/95(0.4%) , 3.518/102.5(0.3%) , 3.518/27(0.3%) , 3.529/82.5(0.3%) , 3.529/47(0.3%) , 3.514/34.5(0.2%) , 3.514/95.5(0.2%) , 3.514/26(0.1%) , 3.514/102.5(0.1%) , 3.518/40(0.1%) , 3.529/41.5(0.1%) , 3.529/88(0.1%) , 3.514/40(0.1%) , 3.529/34(0.1%)

Proline (library entry number =49)
Hit ratio(% of total spectral intensity for metabolite): 22.87% (10 of 44 peaks were found)
Peaks found: chem shift/row (% of total intensity)
2.026/65(3.2%) , 3.421/80(3.2%) , 3.421/50(3.2%) , 4.141/61.5(2.8%) , 4.141/68(2.8%) , 4.141/46(2.4%) , 4.141/84(2.4%) , 2.062/64(1%) , 2.085/65(1%) , 2.065/64(0.7%)
Peaks not found: chem shift/row (% of total intensity)
3.341/80(8.8%) , 3.341/50(8.8%) , 2.007/74(6.3%) , 2.007/56(6.3%) , 2.007/38(3.5%) , 2.007/92(3.5%) , 3.341/62(3.5%) , 3.341/68(3.5%) , 3.341/32(2.9%) , 3.341/98(2.9%) , 3.341/65(2.5%) , 1.987/64.5(1.9%) , 3.421/62(1.6%) , 3.421/68(1.6%) , 2.353/77(1.4%) , 2.353/53(1.4%) , 2.026/30(1.3%) , 2.026/100(1.3%) , 2.026/47(1.2%) , 2.026/82.5(1.2%) , 2.026/99(1.1%) , 2.007/21.5(1.1%) , 2.007/108.5(1.1%) , 3.421/32(1.1%) , 3.421/98(1.1%) , 2.353/37.5(1%) , 2.353/92.5(1%) , 1.987/46.5(0.8%) , 1.987/83.5(0.8%) , 2.353/58.5(0.6%) , 2.353/71.5(0.6%) , 3.383/25(0.6%) , 3.383/104(0.6%) , 2.026/77(0.1%)

Trimethylamine-N-oxide (library entry number =50)
Hit ratio(% of total spectral intensity for metabolite): 90% (1 of 1 peaks were found)
Peaks found: chem shift/row (% of total intensity)
3.27/65(100%)
Peaks not found: chem shift/row (% of total intensity)


Fucose (library entry number =51)
Hit ratio(% of total spectral intensity for metabolite): 3.7% (4 of 39 peaks were found)
Peaks found: chem shift/row (% of total intensity)
1.226/57(1%) , 1.226/73(1%) , 3.869/73.5(0.8%) , 3.869/56(0.8%)
Peaks not found: chem shift/row (% of total intensity)
1.25/73(18.6%) , 1.25/57(18.6%) , 3.646/82(3.7%) , 3.646/48(3.7%) , 1.21/57(3.5%) , 1.21/73(3.5%) , 3.646/57(3.3%) , 3.646/73(3.3%) , 3.809/57(2.5%) , 3.809/73(2.5%) , 3.46/78(2.2%) , 3.46/52(2.2%) , 3.445/52(2.1%) , 3.445/78(2.1%) , 1.217/67(1.9%) , 1.217/63(1.9%) , 1.204/63(1.9%) , 1.204/67(1.9%) , 3.754/60(1.9%) , 3.754/70(1.9%) , 1.217/59(1.4%) , 1.217/71(1.4%) , 1.204/59(1.4%) , 1.204/71(1.4%) , 1.25/63(1.4%) , 1.25/67(1.4%) , 3.754/65(1.1%) , 3.869/47(0.6%) , 3.869/82.5(0.6%) , 3.809/40(0.4%) , 3.809/90(0.4%) , 3.766/53(0.3%) , 3.766/77(0.3%) , 3.775/78(0.3%) , 3.775/51(0.3%)

Hippuric acid (library entry number =52)
Hit ratio(% of total spectral intensity for metabolite): 0% (0 of 14 peaks were found)
Peaks found: chem shift/row (% of total intensity)

Peaks not found: chem shift/row (% of total intensity)
7.838/54(15.7%) , 7.838/76(15.7%) , 7.555/65(9.8%) , 7.643/64(8.2%) , 7.643/66(8.2%) , 3.972/72.5(7.3%) , 3.972/57.5(7.3%) , 7.555/84(5.8%) , 7.555/46(5.8%) , 7.643/47(3.8%) , 7.643/83(3.8%) , 7.643/45(3.7%) , 7.643/85(3.7%) , 3.972/65(1.2%)

Glycolic acid (library entry number =53)
Hit ratio(% of total spectral intensity for metabolite): 90% (1 of 1 peaks were found)
Peaks found: chem shift/row (% of total intensity)
3.951/65(100%)
Peaks not found: chem shift/row (% of total intensity)


scyllo-Inositol (library entry number =54)
Hit ratio(% of total spectral intensity for metabolite): 90% (1 of 1 peaks were found)
Peaks found: chem shift/row (% of total intensity)
3.36/65(100%)
Peaks not found: chem shift/row (% of total intensity)


myo-Inositol (library entry number =55)
Hit ratio(% of total spectral intensity for metabolite): 52.03% (5 of 23 peaks were found)
Peaks found: chem shift/row (% of total intensity)
3.28/65(16.1%) , 3.632/65(11%) , 3.632/40(10.4%) , 3.632/90(10.4%) , 4.076/65(4.1%)
Peaks not found: chem shift/row (% of total intensity)
3.28/41(7%) , 3.28/89(7%) , 3.54/74(6.8%) , 3.54/56(6.8%) , 3.54/81.5(6.3%) , 3.54/48.5(6.3%) , 4.076/57(1.9%) , 4.076/73(1.9%) , 3.571/15(0.9%) , 3.571/115(0.9%) , 3.58/26.5(0.3%) , 3.58/103.5(0.3%) , 3.591/15(0.3%) , 3.591/115(0.3%) , 3.583/2(0.2%) , 3.583/127(0.2%) , 3.583/27(0.2%) , 3.583/103(0.2%)

Hypoxanthine (library entry number =56)
Hit ratio(% of total spectral intensity for metabolite): 46.6% (1 of 2 peaks were found)
Peaks found: chem shift/row (% of total intensity)
8.216/65(46.6%)
Peaks not found: chem shift/row (% of total intensity)
8.194/65(53.4%)


Hit ratio(% of total spectral intensity for metabolite): 
Peaks found: chem shift/row (% of total intensity)

Peaks not found: chem shift/row (% of total intensity)


Kynurenine (library entry number =58)
Hit ratio(% of total spectral intensity for metabolite): 5.12% (1 of 17 peaks were found)
Peaks found: chem shift/row (% of total intensity)
4.158/65(5.1%)
Peaks not found: chem shift/row (% of total intensity)
6.813/64(10.2%) , 6.813/66(10.2%) , 7.431/63(7.8%) , 7.431/67(7.8%) , 6.891/53(6.8%) , 6.891/77(6.8%) , 6.813/84.5(6.6%) , 6.813/45.5(6.6%) , 7.431/85(5.9%) , 7.431/45(5.9%) , 3.72/58(4.6%) , 3.72/72(4.6%) , 7.854/55(4.2%) , 7.854/75(4.2%) , 4.158/51(1.3%) , 4.158/79(1.3%)

Homovanillic acid (library entry number =59)
Hit ratio(% of total spectral intensity for metabolite): 0% (0 of 10 peaks were found)
Peaks found: chem shift/row (% of total intensity)

Peaks not found: chem shift/row (% of total intensity)
3.871/65(52.6%) , 3.458/65(11.9%) , 6.882/75(9.1%) , 6.882/55(9.1%) , 6.953/64(3.6%) , 6.953/66(3.6%) , 6.782/56(2.5%) , 6.782/74(2.5%) , 6.782/77(2.5%) , 6.782/53(2.5%)

Homocystine (library entry number =60)
Hit ratio(% of total spectral intensity for metabolite): 0% (0 of 16 peaks were found)
Peaks found: chem shift/row (% of total intensity)

Peaks not found: chem shift/row (% of total intensity)
1.254/65(18.9%) , 3.867/81(10%) , 3.867/49(10%) , 2.845/65(9.5%) , 3.867/65(8.3%) , 2.84/65(7.9%) , 2.845/84.5(7.4%) , 2.845/45.5(7.4%) , 2.84/84(6.8%) , 2.84/46(6.8%) , 2.315/54.5(1.4%) , 2.315/75(1.4%) , 2.26/55.5(1.1%) , 2.26/74.5(1.1%) , 2.26/74.5(1.1%) , 2.26/55.5(1.1%)

Inosine (library entry number =61)
Hit ratio(% of total spectral intensity for metabolite): 3.2% (4 of 20 peaks were found)
Peaks found: chem shift/row (% of total intensity)
3.851/53(0.8%) , 3.851/77(0.8%) , 3.924/51(0.8%) , 3.924/79(0.8%)
Peaks not found: chem shift/row (% of total intensity)
8.239/65(33.1%) , 8.348/65(28.7%) , 6.094/65(14.9%) , 6.106/65(12.8%) , 3.919/84.5(0.8%) , 3.919/45.5(0.8%) , 3.843/80(0.7%) , 3.843/50(0.7%) , 3.851/44(0.6%) , 3.851/86(0.6%) , 3.852/48(0.6%) , 3.852/82(0.6%) , 3.919/51.5(0.6%) , 3.919/78(0.6%) , 3.924/83(0.4%) , 3.924/47(0.4%)

trans-4-Hydroxyproline (library entry number =62)
Hit ratio(% of total spectral intensity for metabolite): 17.46% (16 of 56 peaks were found)
Peaks found: chem shift/row (% of total intensity)
4.353/62(1.5%) , 4.353/68(1.5%) , 4.353/41.5(1.5%) , 4.353/88(1.5%) , 2.177/47(1.4%) , 2.177/83(1.4%) , 2.438/45(1.2%) , 2.438/85(1.2%) , 2.151/47(1.2%) , 2.151/83(1.2%) , 2.151/47(1.1%) , 2.151/83(1.1%) , 3.434/12(0.3%) , 3.434/117.5(0.3%) , 3.434/12(0.3%) , 3.434/117.5(0.3%)
Peaks not found: chem shift/row (% of total intensity)
3.375/47(10.4%) , 3.375/83(10.4%) , 3.375/79.5(10.3%) , 3.375/50.5(10.3%) , 3.493/81(6.2%) , 3.493/49(6.2%) , 3.483/49(6%) , 3.483/81(6%) , 2.438/48(1.2%) , 2.438/82(1.2%) , 2.426/85(1.2%) , 2.426/45(1.2%) , 2.427/85(1.2%) , 2.427/45(1.2%) , 2.166/47(1.2%) , 2.166/82.5(1.2%) , 2.166/81(0.8%) , 2.151/34(0.5%) , 2.151/96(0.5%) , 2.166/96(0.4%) , 2.166/34(0.4%) , 2.166/60(0.4%) , 2.166/70(0.4%) , 2.166/59.5(0.4%) , 2.151/59(0.4%) , 2.151/70.5(0.4%) , 2.438/91.5(0.3%) , 2.151/37(0.3%) , 2.151/93(0.3%) , 2.166/73(0.2%) , 2.166/57(0.2%) , 2.166/93(0.2%) , 2.151/57(0.2%) , 2.151/73(0.2%) , 2.166/53.5(0.2%) , 2.166/76.5(0.2%) , 2.151/53.5(0.1%) , 2.151/76(0.1%) , 2.151/40.5(0.1%) , 2.151/89(0.1%)

Cysteine (library entry number =63)
Hit ratio(% of total spectral intensity for metabolite): 38.2% (4 of 15 peaks were found)
Peaks found: chem shift/row (% of total intensity)
3.979/65(12.5%) , 3.979/77.5(11.8%) , 3.979/52.5(11.8%) , 3.065/64(2.1%)
Peaks not found: chem shift/row (% of total intensity)
3.039/50.5(8.1%) , 3.039/79.5(8.1%) , 3.039/41.5(7.5%) , 3.039/88.5(7.5%) , 3.11/91(6%) , 3.11/39(6%) , 3.11/53.5(5.9%) , 3.11/76.5(5.9%) , 3.02/64(2.6%) , 3.09/64(2.5%) , 3.116/64(1.7%)

Thymine (library entry number =64)
Hit ratio(% of total spectral intensity for metabolite): 0% (0 of 2 peaks were found)
Peaks found: chem shift/row (% of total intensity)

Peaks not found: chem shift/row (% of total intensity)
1.873/65(82.2%) , 7.376/65(17.8%)

Suberic acid (library entry number =65)
Hit ratio(% of total spectral intensity for metabolite): 71.52% (3 of 15 peaks were found)
Peaks found: chem shift/row (% of total intensity)
2.177/84(26.9%) , 2.177/46(26.9%) , 2.177/65(17.7%)
Peaks not found: chem shift/row (% of total intensity)
1.31/65(10.7%) , 1.31/46(3.9%) , 1.31/84(3.9%) , 1.552/65(1.8%) , 1.552/84(1.4%) , 1.552/46(1.4%) , 1.31/52(1.4%) , 1.31/78(1.4%) , 1.552/103(0.7%) , 1.552/27(0.7%) , 1.552/58(0.6%) , 1.552/72(0.6%)

Alanine (library entry number =66)
Hit ratio(% of total spectral intensity for metabolite): 100% (6 of 6 peaks were found)
Peaks found: chem shift/row (% of total intensity)
1.485/56(36.1%) , 1.485/74(36.1%) , 3.792/56(10.9%) , 3.792/74(10.9%) , 3.792/93(2.9%) , 3.792/37(2.9%)
Peaks not found: chem shift/row (% of total intensity)


Uracil (library entry number =67)
Hit ratio(% of total spectral intensity for metabolite): 0% (0 of 4 peaks were found)
Peaks found: chem shift/row (% of total intensity)

Peaks not found: chem shift/row (% of total intensity)
7.544/55(30.7%) , 7.544/75(30.7%) , 5.809/75(19.3%) , 5.809/55(19.3%)

Isoleucine (library entry number =68)
Hit ratio(% of total spectral intensity for metabolite): 75.57% (5 of 22 peaks were found)
Peaks found: chem shift/row (% of total intensity)
0.942/65(20.1%) , 1.014/56(19.2%) , 1.014/74(19.2%) , 0.942/46(8.5%) , 0.942/84(8.5%)
Peaks not found: chem shift/row (% of total intensity)
3.677/60(6.8%) , 3.677/70(6.8%) , 1.263/45(0.9%) , 1.263/85(0.9%) , 1.263/81(0.8%) , 1.263/49(0.8%) , 1.263/27(0.8%) , 1.263/103(0.8%) , 1.263/61(0.8%) , 1.263/69(0.8%) , 1.472/65(0.8%) , 1.472/79(0.6%) , 1.472/51(0.6%) , 1.472/98(0.6%) , 1.472/32(0.6%) , 1.472/44(0.5%) , 1.472/86(0.5%)

Trimethylamine (library entry number =69)
Hit ratio(% of total spectral intensity for metabolite): 0% (0 of 1 peaks were found)
Peaks found: chem shift/row (% of total intensity)

Peaks not found: chem shift/row (% of total intensity)
2.885/65(100%)

Phosphoserine (library entry number =70)
Hit ratio(% of total spectral intensity for metabolite): 10.05% (3 of 39 peaks were found)
Peaks found: chem shift/row (% of total intensity)
3.966/64.5(4%) , 3.951/65(3%) , 3.951/65(3%)
Peaks not found: chem shift/row (% of total intensity)
3.952/60(9.5%) , 3.952/70(9.5%) , 3.952/76.5(7.8%) , 3.952/53.5(7.8%) , 4.185/75(3.7%) , 4.185/54.5(3.7%) , 4.193/75.5(3.2%) , 4.193/54.5(3.2%) , 4.08/88.5(2.7%) , 4.08/41.5(2.7%) , 4.185/84.5(2.5%) , 4.185/45(2.5%) , 4.193/84.5(2.3%) , 4.193/45.5(2.3%) , 4.08/57.5(2%) , 4.08/72.5(2%) , 4.075/89(1.9%) , 4.075/40.5(1.9%) , 4.071/40.5(1.7%) , 4.071/89.5(1.7%) , 4.075/58(1.5%) , 4.075/71.5(1.5%) , 4.091/58(1.5%) , 4.091/72(1.5%) , 4.071/64.5(1.5%) , 4.071/71.5(1.3%) , 4.071/57.5(1.3%) , 4.098/64.5(1%) , 4.071/81.5(0.9%) , 4.071/49(0.9%) , 4.053/65(0.8%) , 4.079/7(0.3%) , 4.079/122(0.3%) , 4.08/50.5(0.2%) , 4.146/5.5(0.2%) , 4.146/124(0.2%)

Glutamic acid (library entry number =71)
Hit ratio(% of total spectral intensity for metabolite): 48.88% (25 of 55 peaks were found)
Peaks found: chem shift/row (% of total intensity)
3.767/80(7.1%) , 3.767/50(7.1%) , 3.767/68(5.4%) , 3.767/62(5.4%) , 2.059/56(2.9%) , 2.059/74(2.9%) , 2.134/40(2.1%) , 2.134/90(2.1%) , 2.371/64.5(1.7%) , 2.341/65(1.6%) , 2.059/94(1.3%) , 2.059/36(1.3%) , 2.134/33(1%) , 2.134/97.5(1%) , 2.134/20(1%) , 2.134/109.5(1%) , 2.059/112(0.7%) , 2.059/17.5(0.7%) , 2.152/65(0.6%) , 2.333/54.5(0.6%) , 2.333/74.5(0.6%) , 2.152/84(0.3%) , 2.073/57(0.2%) , 2.333/35.5(0.1%) , 2.333/94.5(0.1%)
Peaks not found: chem shift/row (% of total intensity)
2.357/68(9%) , 2.357/62(9%) , 2.357/87(5.2%) , 2.357/43(5.2%) , 2.357/48.5(4.9%) , 2.357/81.5(4.9%) , 2.134/77.5(2.1%) , 2.134/52.5(2.1%) , 2.134/59(1.4%) , 2.134/71(1.4%) , 2.357/108(0.8%) , 2.357/21(0.8%) , 2.357/2(0.5%) , 2.078/65(0.4%) , 2.077/65(0.4%) , 2.152/45(0.3%) , 2.077/13(0.3%) , 2.077/116.5(0.3%) , 2.073/72.5(0.2%) , 2.078/45(0.2%) , 2.078/84.5(0.2%) , 2.077/46(0.2%) , 2.077/84(0.2%) , 2.114/63.5(0.2%) , 2.114/66.5(0.2%) , 2.078/13(0.2%) , 2.078/116(0.2%) , 2.357/127(0.2%) , 2.341/54(0.1%) , 2.341/75.5(0.1%)

Asparagine (library entry number =72)
Hit ratio(% of total spectral intensity for metabolite): 88.54% (17 of 29 peaks were found)
Peaks found: chem shift/row (% of total intensity)
4.005/50(10.3%) , 4.005/80(10.3%) , 4.005/61(8.8%) , 4.005/69(8.8%) , 2.865/53(5.7%) , 2.865/77(5.7%) , 2.865/34(5.6%) , 2.865/96(5.6%) , 2.954/49(5.5%) , 2.954/81(5.5%) , 2.954/37(5.2%) , 2.954/93(5.2%) , 2.949/65(1.4%) , 2.905/96.5(1.4%) , 2.905/33.5(1.4%) , 2.905/34(1.2%) , 2.905/96(1.2%)
Peaks not found: chem shift/row (% of total intensity)
2.936/65(2.1%) , 2.86/64.5(1.9%) , 2.884/64.5(1.2%) , 2.884/65.5(1.2%) , 2.905/112(0.8%) , 2.905/18(0.8%) , 2.905/112(0.6%) , 2.905/18(0.6%) , 2.876/52(0.6%) , 2.876/78(0.6%) , 2.936/127(0.5%) , 2.936/4(0.4%)

Lipoic acid (library entry number =73)
Hit ratio(% of total spectral intensity for metabolite): 0.91% (1 of 66 peaks were found)
Peaks found: chem shift/row (% of total intensity)
3.728/65(0.9%)
Peaks not found: chem shift/row (% of total intensity)
2.194/65(14.7%) , 2.194/84(8.3%) , 2.194/46(8.3%) , 3.203/51(4.8%) , 3.203/79(4.8%) , 2.511/57(2.9%) , 2.511/73(2.9%) , 3.203/33.5(2.7%) , 3.203/96.5(2.7%) , 2.511/41(2.6%) , 2.511/89(2.6%) , 2.013/39.5(2.5%) , 2.013/90.5(2.5%) , 3.203/62(2.4%) , 3.203/68(2.4%) , 2.013/73(2.3%) , 2.013/57(2.3%) , 1.429/65(1.8%) , 2.511/104(1.5%) , 2.511/25.5(1.5%) , 1.593/65(1.5%) , 2.013/21.5(1.3%) , 2.013/108(1.3%) , 1.772/55(1.2%) , 1.772/75(1.2%) , 1.649/54(0.9%) , 1.649/76(0.9%) , 3.243/35(0.8%) , 1.593/46.5(0.7%) , 1.593/83.5(0.7%) , 1.429/86.5(0.6%) , 1.429/43.5(0.6%) , 1.649/112.5(0.6%) , 1.649/17.5(0.6%) , 1.772/36.5(0.5%) , 1.772/93.5(0.5%) , 1.649/39(0.4%) , 1.649/91(0.4%) , 3.22/54.5(0.4%) , 3.22/75.5(0.4%) , 3.728/44.5(0.4%) , 3.728/85.5(0.4%) , 3.203/54.5(0.4%) , 3.203/75.5(0.4%) , 3.235/54.5(0.4%) , 3.235/75.5(0.4%) , 3.236/97.5(0.3%) , 3.236/32.5(0.3%) , 1.772/19.5(0.3%) , 1.772/110.5(0.3%) , 3.235/32.5(0.3%) , 3.235/97.5(0.3%) , 3.235/98(0.3%) , 3.235/32(0.3%) , 3.235/54(0.3%) , 3.235/75.5(0.3%) , 3.236/54.5(0.3%) , 3.236/75.5(0.3%) , 1.593/24.5(0.2%) , 1.593/105(0.2%) , 3.218/33.5(0.2%) , 3.22/33.5(0.2%) , 3.22/96.5(0.2%) , 3.728/99.5(0.2%) , 3.728/30.5(0.2%)

3-Methylhistidine (library entry number =74)
Hit ratio(% of total spectral intensity for metabolite): 86.95% (7 of 15 peaks were found)
Peaks found: chem shift/row (% of total intensity)
3.741/65(71%) , 3.962/82(5.3%) , 3.962/48(5.3%) , 3.314/52(1.5%) , 3.314/78(1.5%) , 3.262/76(1.2%) , 3.262/54(1.2%)
Peaks not found: chem shift/row (% of total intensity)
3.962/64(5.1%) , 3.314/93(1.4%) , 3.314/37(1.4%) , 8.069/68(1.2%) , 8.069/61.5(1.2%) , 3.262/35(0.9%) , 3.262/95(0.9%) , 7.131/65(0.9%)

Sarcosine (library entry number =75)
Hit ratio(% of total spectral intensity for metabolite): 100% (2 of 2 peaks were found)
Peaks found: chem shift/row (% of total intensity)
2.737/65(61.5%) , 3.609/65(38.5%)
Peaks not found: chem shift/row (% of total intensity)


Methylamine (library entry number =76)
Hit ratio(% of total spectral intensity for metabolite): 90% (1 of 1 peaks were found)
Peaks found: chem shift/row (% of total intensity)
2.603/65(100%)
Peaks not found: chem shift/row (% of total intensity)


Leucine (library entry number =77)
Hit ratio(% of total spectral intensity for metabolite): 67.56% (6 of 37 peaks were found)
Peaks found: chem shift/row (% of total intensity)
0.97/57(18.4%) , 0.97/73(18.4%) , 0.96/57(14.8%) , 0.96/73(14.8%) , 1.014/73.5(0.6%) , 1.014/56(0.6%)
Peaks not found: chem shift/row (% of total intensity)
3.741/47(7.2%) , 3.741/83(7.2%) , 1.682/65(1.6%) , 0.96/64.5(1.4%) , 1.749/65(1%) , 0.97/65(0.9%) , 1.714/51.5(0.8%) , 1.711/41(0.8%) , 1.702/64.5(0.7%) , 1.714/39.5(0.7%) , 1.714/90.5(0.7%) , 3.741/60.5(0.7%) , 3.741/69(0.7%) , 1.714/4(0.7%) , 1.714/125(0.7%) , 1.722/73.5(0.6%) , 1.722/56.5(0.6%) , 1.711/4(0.5%) , 1.711/125(0.5%) , 1.714/43(0.5%) , 1.714/87.5(0.5%) , 1.714/55.5(0.5%) , 1.714/74.5(0.5%) , 1.711/51(0.5%) , 1.711/79(0.5%) , 1.714/23(0.3%) , 1.714/107.5(0.3%) , 1.714/61.5(0.3%) , 1.714/68(0.3%) , 1.711/74(0.3%) , 1.711/55.5(0.3%)

Histidine (library entry number =78)
Hit ratio(% of total spectral intensity for metabolite): 43.72% (4 of 8 peaks were found)
Peaks found: chem shift/row (% of total intensity)
4.005/81(11.5%) , 4.005/49(11.5%) , 4.005/68.5(10.4%) , 4.005/61.5(10.4%)
Peaks not found: chem shift/row (% of total intensity)
7.971/65(32.6%) , 7.127/65(14.8%) , 3.261/38.5(4.4%) , 3.261/91.5(4.4%)

Ornithine (library entry number =79)
Hit ratio(% of total spectral intensity for metabolite): 58.34% (4 of 23 peaks were found)
Peaks found: chem shift/row (% of total intensity)
3.063/65(25.1%) , 3.789/65(17.4%) , 3.789/49(7.9%) , 3.789/81(7.9%)
Peaks not found: chem shift/row (% of total intensity)
3.063/84(16.7%) , 3.063/46(16.7%) , 1.949/65(0.9%) , 1.836/103(0.8%) , 1.836/27(0.8%) , 1.946/53(0.6%) , 1.946/78(0.5%) , 1.841/62(0.5%) , 1.841/68(0.5%) , 1.949/31(0.5%) , 1.949/40(0.4%) , 1.946/41(0.4%) , 1.946/40(0.4%) , 1.946/100(0.4%) , 1.946/31(0.4%) , 1.949/53(0.3%) , 1.949/77(0.3%) , 1.949/72(0.3%) , 1.949/57(0.3%)

Glycine (library entry number =80)
Hit ratio(% of total spectral intensity for metabolite): 90% (1 of 1 peaks were found)
Peaks found: chem shift/row (% of total intensity)
3.57/65(100%)
Peaks not found: chem shift/row (% of total intensity)


Lysine (library entry number =81)
Hit ratio(% of total spectral intensity for metabolite): 43.16% (2 of 13 peaks were found)
Peaks found: chem shift/row (% of total intensity)
3.036/46(21.6%) , 3.036/84(21.6%)
Peaks not found: chem shift/row (% of total intensity)
3.763/65(15.5%) , 3.036/64(9.1%) , 3.036/66(9.1%) , 3.763/49(8.9%) , 3.763/81(8.9%) , 1.909/43.5(1.3%) , 1.909/86.5(1.3%) , 1.733/47(1.1%) , 1.733/83(1.1%) , 1.733/43(0.4%) , 1.733/87(0.4%)

Methionine (library entry number =82)
Hit ratio(% of total spectral intensity for metabolite): 95.05% (4 of 7 peaks were found)
Peaks found: chem shift/row (% of total intensity)
2.143/65(80.1%) , 2.648/65(6%) , 2.648/84(4.4%) , 2.648/46(4.4%)
Peaks not found: chem shift/row (% of total intensity)
3.863/81(1.7%) , 3.863/49(1.7%) , 3.863/65(1.5%)

Trehalose (library entry number =83)
Hit ratio(% of total spectral intensity for metabolite): 11.41% (1 of 32 peaks were found)
Peaks found: chem shift/row (% of total intensity)
3.863/65(11.4%)
Peaks not found: chem shift/row (% of total intensity)
3.459/65(8.5%) , 3.863/89(7.9%) , 3.863/41(7.9%) , 3.459/89(6.8%) , 3.459/41(6.8%) , 3.774/57(3.9%) , 3.774/73(3.9%) , 3.659/51(3.7%) , 3.659/79(3.7%) , 3.65/51(3.5%) , 3.65/79(3.5%) , 3.65/53(3.5%) , 3.65/77(3.5%) , 3.774/87(2.4%) , 3.774/43(2.4%) , 3.863/51.5(2%) , 3.863/78.5(2%) , 3.825/43(1.7%) , 3.825/87(1.7%) , 5.197/70(1.6%) , 5.197/60(1.6%) , 3.825/68.5(1.3%) , 3.825/61.5(1.3%) , 3.815/55.5(0.7%) , 3.815/74.5(0.7%) , 3.815/106(0.4%) , 3.815/24(0.4%) , 3.825/23.5(0.3%) , 3.825/106.5(0.3%) , 3.815/42(0.3%) , 3.815/87(0.3%)

Acetaldehyde (library entry number =84)
Hit ratio(% of total spectral intensity for metabolite): 0% (0 of 10 peaks were found)
Peaks found: chem shift/row (% of total intensity)

Peaks not found: chem shift/row (% of total intensity)
2.248/61(43%) , 2.248/69(43%) , 9.682/68.5(2.9%) , 9.682/61(2.9%) , 9.683/68.5(2.9%) , 9.683/61(2.9%) , 9.682/53(0.6%) , 9.682/76(0.6%) , 9.683/53(0.6%) , 9.683/76(0.6%)

N-Acetylalanine (library entry number =85)
Hit ratio(% of total spectral intensity for metabolite): 100% (3 of 3 peaks were found)
Peaks found: chem shift/row (% of total intensity)
2.011/65(65.9%) , 1.335/56(17%) , 1.335/74(17%)
Peaks not found: chem shift/row (% of total intensity)


N-Acetylaspartate (NAA) (library entry number =86)
Hit ratio(% of total spectral intensity for metabolite): 82.95% (5 of 13 peaks were found)
Peaks found: chem shift/row (% of total intensity)
2.026/65(79.5%) , 2.504/57(0.9%) , 2.504/72(0.9%) , 2.504/32.5(0.9%) , 2.504/97(0.9%)
Peaks not found: chem shift/row (% of total intensity)
2.491/45(2.5%) , 2.491/85(2.5%) , 2.51/45(2.4%) , 2.51/85(2.4%) , 2.691/44(1.8%) , 2.691/86(1.8%) , 2.701/84(1.8%) , 2.701/46(1.8%)

N-Acetylglutamic acid (library entry number =87)
Hit ratio(% of total spectral intensity for metabolite): 0% (0 of 4 peaks were found)
Peaks found: chem shift/row (% of total intensity)

Peaks not found: chem shift/row (% of total intensity)
2.036/65(83.2%) , 2.231/44.5(6.1%) , 2.231/85.5(6.1%) , 2.231/65(4.6%)

N-Acetylglutamine (library entry number =88)
Hit ratio(% of total spectral intensity for metabolite): 2.08% (1 of 10 peaks were found)
Peaks found: chem shift/row (% of total intensity)
1.924/65(2.1%)
Peaks not found: chem shift/row (% of total intensity)
2.038/65(80.8%) , 2.334/64(2.8%) , 2.334/66(2.8%) , 2.328/64(2.3%) , 2.328/66(2.3%) , 2.328/85(1.9%) , 2.328/45(1.9%) , 2.334/85(1.6%) , 2.334/45(1.6%)

2-Aminoadipic acid (library entry number =89)
Hit ratio(% of total spectral intensity for metabolite): 14.76% (2 of 33 peaks were found)
Peaks found: chem shift/row (% of total intensity)
3.744/81(7.4%) , 3.744/49(7.4%)
Peaks not found: chem shift/row (% of total intensity)
2.25/65(16.3%) , 2.253/65(16.1%) , 2.25/84(7.2%) , 2.25/46(7.2%) , 2.253/46(7.1%) , 2.253/84(7.1%) , 3.744/63(4.3%) , 3.744/67(4.3%) , 1.667/42.5(1.1%) , 1.667/87.5(1.1%) , 1.667/42.5(1.1%) , 1.667/87.5(1.1%) , 1.618/69.5(1%) , 1.618/60.5(1%) , 1.618/69.5(1%) , 1.618/60.5(1%) , 1.669/43(0.7%) , 1.669/87(0.7%) , 1.9/54(0.7%) , 1.9/55(0.7%) , 1.9/74(0.7%) , 1.832/113(0.5%) , 1.832/17(0.5%) , 1.832/35(0.5%) , 1.832/94(0.5%) , 1.618/88.5(0.4%) , 1.618/41(0.4%) , 1.618/88.5(0.3%) , 1.618/40.5(0.3%) , 1.832/55.5(0.2%) , 1.832/73.5(0.2%)

Capric acid (library entry number =90)
Hit ratio(% of total spectral intensity for metabolite): 48.71% (5 of 10 peaks were found)
Peaks found: chem shift/row (% of total intensity)
2.177/46(17.5%) , 2.177/84(17.5%) , 2.177/65(12.1%) , 1.274/65(0.9%) , 1.264/65(0.7%)
Peaks not found: chem shift/row (% of total intensity)
0.865/65(37.5%) , 1.296/65(4.4%) , 0.865/46(3.6%) , 0.865/84(3.6%) , 1.287/65(2.2%)

Glutathione (oxidised) (library entry number =91)
Hit ratio(% of total spectral intensity for metabolite): 51.32% (17 of 50 peaks were found)
Peaks found: chem shift/row (% of total intensity)
3.789/65(15.8%) , 3.789/81(5.7%) , 3.789/49(5.7%) , 2.17/57(3.7%) , 2.17/73(3.7%) , 2.515/65(2.3%) , 2.515/65(2.1%) , 2.526/65(2%) , 2.539/65(2%) , 2.17/37(1.8%) , 2.17/93(1.8%) , 3.799/64.5(1.2%) , 3.799/64.5(1.2%) , 3.778/64.5(1.1%) , 3.789/64.5(1%) , 2.526/103.5(0.2%) , 2.526/27(0.2%)
Peaks not found: chem shift/row (% of total intensity)
2.971/47(4.1%) , 2.971/83(4.1%) , 3.306/47(3.7%) , 3.306/83(3.7%) , 3.317/47(3.4%) , 3.317/83(3.4%) , 2.991/47(3.3%) , 2.991/83(3.3%) , 5.716/65(1.9%) , 2.54/76(1.6%) , 2.54/54(1.6%) , 2.539/45(1.3%) , 2.539/85(1.3%) , 2.526/45(1.2%) , 2.526/85(1.2%) , 2.515/45(1.2%) , 2.515/85(1.2%) , 2.515/45(1.1%) , 2.515/85(1.1%) , 2.54/33(0.9%) , 2.54/97(0.9%) , 2.54/13.5(0.4%) , 2.54/116(0.4%) , 2.498/62(0.3%) , 2.498/68(0.3%) , 2.515/61.5(0.2%) , 2.515/68.5(0.2%) , 2.515/103(0.2%) , 2.515/26(0.2%) , 2.54/61(0.2%) , 2.54/69(0.2%) , 2.524/61(0.2%) , 2.524/69(0.2%)

Glutathione (reduced) (library entry number =92)
Hit ratio(% of total spectral intensity for metabolite): 61.66% (20 of 43 peaks were found)
Peaks found: chem shift/row (% of total intensity)
3.789/65(14.2%) , 3.789/65(13.5%) , 2.17/73.5(4.9%) , 3.789/49(4.2%) , 3.789/81(4.2%) , 3.789/49(4.1%) , 3.789/81(4.1%) , 2.17/37(1.6%) , 2.17/92(1.6%) , 2.954/81(1.6%) , 2.954/49(1.6%) , 2.954/48(1%) , 2.954/47.5(0.9%) , 2.954/82(0.9%) , 2.563/65.5(0.7%) , 2.563/65.5(0.6%) , 2.563/65.5(0.6%) , 2.954/82.5(0.6%) , 2.539/64.5(0.4%) , 2.539/64(0.3%)
Peaks not found: chem shift/row (% of total intensity)
2.17/56(4.9%) , 2.558/71.5(3.5%) , 2.558/58(3.5%) , 2.966/46.5(2%) , 2.966/82.5(2%) , 2.983/82(1.9%) , 2.983/46.5(1.9%) , 2.977/82(1.6%) , 2.977/47.5(1.6%) , 2.976/82(1.6%) , 2.976/47.5(1.6%) , 2.963/47(1.5%) , 2.963/83(1.5%) , 3.305/46.5(1.4%) , 3.305/83.5(1.4%) , 3.317/84(1.3%) , 3.317/46(1.3%) , 2.966/52.5(0.8%) , 2.966/75.5(0.7%) , 2.558/91(0.7%) , 2.558/39(0.7%) , 2.964/46(0.4%) , 2.964/83.5(0.4%)

Glycerol-3-phosphate (library entry number =93)
Hit ratio(% of total spectral intensity for metabolite): 40.15% (10 of 37 peaks were found)
Peaks found: chem shift/row (% of total intensity)
3.613/57.5(6.7%) , 3.613/72.5(6.7%) , 3.692/43.5(6.5%) , 3.692/86.5(6.5%) , 3.828/72(4%) , 3.828/57.5(4%) , 3.883/65(2.6%) , 3.679/65(1.3%) , 3.714/65(1%) , 3.599/65(0.9%)
Peaks not found: chem shift/row (% of total intensity)
3.613/42.5(5.8%) , 3.613/87.5(5.8%) , 3.692/74.5(5.8%) , 3.692/55.5(5.8%) , 3.789/58(4.3%) , 3.789/72(4.3%) , 3.793/58(4.2%) , 3.793/72(4.2%) , 3.8/57.5(3.6%) , 3.8/72.5(3.6%) , 3.789/86.5(1.1%) , 3.789/42.5(1.1%) , 3.883/76.5(1.1%) , 3.883/52.5(1.1%) , 3.64/19.5(0.8%) , 3.64/110.5(0.8%) , 3.8/41(0.7%) , 3.672/18.5(0.7%) , 3.672/110.5(0.7%) , 3.656/87.5(0.7%) , 3.656/42(0.7%) , 3.656/122(0.6%) , 3.656/8(0.6%) , 3.822/40(0.6%) , 3.822/89.5(0.6%) , 3.637/19(0.5%) , 3.637/110.5(0.5%)

Histamine (library entry number =94)
Hit ratio(% of total spectral intensity for metabolite): 44.34% (3 of 12 peaks were found)
Peaks found: chem shift/row (% of total intensity)
3.292/65(28.7%) , 3.041/65(9.4%) , 8.147/65(6.3%)
Peaks not found: chem shift/row (% of total intensity)
3.292/83(12%) , 3.292/47(12%) , 8.095/65(6.5%) , 7.977/65(6.2%) , 7.158/65(4.3%) , 3.041/47(3.7%) , 3.041/83(3.7%) , 7.158/62(3.6%) , 7.158/68(3.6%)

Homocarnosine (library entry number =95)
Hit ratio(% of total spectral intensity for metabolite): 30.72% (13 of 66 peaks were found)
Peaks found: chem shift/row (% of total intensity)
8.216/65(9.3%) , 8.216/65(9.1%) , 3.036/45.5(1.6%) , 3.036/84.5(1.6%) , 3.036/45.5(1.6%) , 3.036/84.5(1.6%) , 2.383/65(1.4%) , 2.954/49.5(0.9%) , 2.954/80.5(0.9%) , 2.954/81.5(0.8%) , 2.954/47.5(0.8%) , 2.949/63(0.6%) , 2.949/66.5(0.6%)
Peaks not found: chem shift/row (% of total intensity)
2.376/59.5(4.2%) , 2.376/70.5(4.2%) , 2.376/40.5(2.3%) , 2.376/89.5(2.3%) , 1.89/45(2.2%) , 1.89/85(2.2%) , 7.135/65(2.1%) , 1.891/45(2.1%) , 1.891/85(2.1%) , 7.136/65(2.1%) , 3.222/84.5(2.1%) , 3.222/45.5(2.1%) , 2.376/78.5(2.1%) , 2.376/51.5(2.1%) , 3.222/84.5(2%) , 3.222/45.5(2%) , 7.136/62(2%) , 7.136/68(2%) , 7.135/62(2%) , 7.135/68(2%) , 1.891/64.5(1.8%) , 1.89/64.5(1.8%) , 2.92/81(1.3%) , 2.92/49(1.3%) , 2.357/65(1.2%) , 2.926/80.5(1.1%) , 2.926/49.5(1.1%) , 2.954/60(0.8%) , 1.89/103.5(0.8%) , 1.89/26.5(0.8%) , 2.909/65(0.7%) , 2.92/62.5(0.7%) , 2.92/67(0.7%) , 1.891/103.5(0.7%) , 1.891/26.5(0.7%) , 2.932/66(0.7%) , 2.954/62(0.6%) , 2.954/67.5(0.6%) , 2.926/30(0.5%) , 2.932/82(0.5%) , 2.932/48(0.5%) , 2.92/100.5(0.5%) , 2.92/29.5(0.5%) , 2.92/64(0.5%) , 2.949/47.5(0.5%) , 2.949/82(0.5%) , 2.376/108.5(0.5%) , 2.376/22(0.5%) , 2.357/45.5(0.2%) , 2.357/83(0.2%) , 2.949/56.5(0.1%) , 2.949/73(0.1%) , 2.357/45.5(0.1%)

3-Hydroxybutyric acid (library entry number =96)
Hit ratio(% of total spectral intensity for metabolite): 0% (0 of 28 peaks were found)
Peaks found: chem shift/row (% of total intensity)

Peaks not found: chem shift/row (% of total intensity)
1.202/57.5(26.6%) , 1.202/72.5(26.6%) , 2.309/53(4.5%) , 2.309/77(4.5%) , 2.309/90(4.4%) , 2.309/40(4.4%) , 2.411/56(2.5%) , 2.411/74(2.5%) , 2.411/37.5(2.5%) , 2.411/92.5(2.5%) , 4.157/57(2.3%) , 4.157/73(2.3%) , 1.22/59(2%) , 1.22/71(2%) , 2.309/49(1.6%) , 2.309/81(1.6%) , 4.157/90(0.9%) , 4.157/40(0.9%) , 2.324/52(0.8%) , 2.324/78(0.8%) , 2.418/49(0.8%) , 2.418/81(0.8%) , 2.418/44.5(0.6%) , 2.418/85.5(0.6%) , 2.394/51.5(0.3%) , 2.394/78(0.3%) , 2.396/77.5(0.3%) , 2.396/52(0.3%)

3-Methyl-2-oxovaleric acid (library entry number =97)
Hit ratio(% of total spectral intensity for metabolite): 68.07% (5 of 21 peaks were found)
Peaks found: chem shift/row (% of total intensity)
1.102/56(24.3%) , 1.102/74(24.3%) , 0.898/65(17.4%) , 2.931/56(1%) , 2.931/74(1%)
Peaks not found: chem shift/row (% of total intensity)
0.898/46(8.1%) , 0.898/84(8.1%) , 1.703/65(2.2%) , 1.703/47(2%) , 1.703/83(2%) , 1.46/48(1.3%) , 1.46/82(1.3%) , 1.703/29(1.1%) , 1.703/101(1.1%) , 1.46/65(1%) , 1.46/29(0.9%) , 1.46/101(0.9%) , 2.931/91(0.7%) , 2.931/39(0.7%) , 1.46/10(0.2%) , 1.46/120(0.2%)

4-Methyl-2-oxovaleric acid (library entry number =98)
Hit ratio(% of total spectral intensity for metabolite): 71.49% (2 of 9 peaks were found)
Peaks found: chem shift/row (% of total intensity)
0.941/73.5(35.7%) , 0.941/56.5(35.7%)
Peaks not found: chem shift/row (% of total intensity)
2.614/56(12.6%) , 2.614/74(12.6%) , 2.097/65(0.9%) , 2.097/48(0.8%) , 2.097/82(0.8%) , 2.097/100(0.4%) , 2.097/30(0.4%)

Pantothenic acid (library entry number =99)
Hit ratio(% of total spectral intensity for metabolite): 63.92% (7 of 15 peaks were found)
Peaks found: chem shift/row (% of total intensity)
0.898/65(24.2%) , 2.429/65(8.5%) , 3.991/65(8.4%) , 3.409/79(6.9%) , 3.409/51(6.9%) , 3.527/79(4.5%) , 3.527/51(4.5%)
Peaks not found: chem shift/row (% of total intensity)
0.934/65(20.8%) , 2.429/47.5(3.5%) , 2.429/82.5(3.5%) , 3.447/72.5(2.6%) , 3.447/57.5(2.6%) , 3.447/40(1.3%) , 3.447/90(1.3%) , 3.447/65(0.3%)

Guanosine-5-monophosphate (GMP) (library entry number =100)
Hit ratio(% of total spectral intensity for metabolite): 52.67% (1 of 3 peaks were found)
Peaks found: chem shift/row (% of total intensity)
8.182/65(52.7%)
Peaks not found: chem shift/row (% of total intensity)
5.932/65(24.7%) , 5.944/65(22.7%)

Pyruvic acid (library entry number =101)
Hit ratio(% of total spectral intensity for metabolite): 90% (1 of 1 peaks were found)
Peaks found: chem shift/row (% of total intensity)
2.371/65(100%)
Peaks not found: chem shift/row (% of total intensity)


Ribose (library entry number =102)
Hit ratio(% of total spectral intensity for metabolite): 13.62% (6 of 30 peaks were found)
Peaks found: chem shift/row (% of total intensity)
3.929/56.5(3.4%) , 3.929/73.5(3.4%) , 3.616/77(2.7%) , 3.616/53(2.7%) , 3.861/70(0.8%) , 3.861/70(0.6%)
Peaks not found: chem shift/row (% of total intensity)
3.69/61(11.2%) , 3.69/69(11.2%) , 3.69/39(9.8%) , 3.69/91(9.8%) , 3.84/85(3.4%) , 3.84/45(3.4%) , 4.112/65(3.2%) , 4.111/65(3.2%) , 3.537/61(3.2%) , 3.537/69(3.2%) , 3.523/61(3.1%) , 3.523/69(3.1%) , 3.929/87.5(2.9%) , 3.929/42(2.9%) , 3.84/56(2.4%) , 3.84/74(2.4%) , 3.616/45(2%) , 3.616/84.5(2%) , 3.84/71(1.1%) , 3.929/64.5(0.8%) , 4.111/73(0.6%) , 4.111/57(0.6%) , 4.112/73(0.4%) , 4.112/57(0.4%)

Adenosine 5-triphosphate (library entry number =103)
Hit ratio(% of total spectral intensity for metabolite): 4.39% (1 of 4 peaks were found)
Peaks found: chem shift/row (% of total intensity)
8.537/65(4.4%)
Peaks not found: chem shift/row (% of total intensity)
8.269/65(63.2%) , 6.153/65(16.9%) , 6.138/65(15.4%)

Uridine (library entry number =104)
Hit ratio(% of total spectral intensity for metabolite): 0% (0 of 18 peaks were found)
Peaks found: chem shift/row (% of total intensity)

Peaks not found: chem shift/row (% of total intensity)
7.875/55(23.1%) , 7.875/75(23.1%) , 5.908/55(16.3%) , 5.908/75(16.3%) , 5.908/64.5(2.5%) , 5.925/64.5(2.4%) , 3.813/54(1.9%) , 3.813/75.5(1.9%) , 3.813/86.5(1.5%) , 3.813/42.5(1.5%) , 3.919/44.5(1.4%) , 3.919/85.5(1.4%) , 3.919/52(1.4%) , 3.919/78(1.4%) , 4.236/65(1.1%) , 4.237/65(1.1%) , 5.925/55.5(0.9%) , 5.925/74.5(0.9%)

Glucose-6-phosphate (library entry number =105)
Hit ratio(% of total spectral intensity for metabolite): 76.67% (18 of 31 peaks were found)
Peaks found: chem shift/row (% of total intensity)
3.503/65(6.9%) , 3.292/53.5(6.1%) , 3.292/76.5(6.1%) , 3.277/53(5.9%) , 3.277/77(5.9%) , 3.728/65(5.2%) , 3.503/40.5(4.9%) , 3.503/89(4.9%) , 3.367/65(4.4%) , 3.57/40.5(3.7%) , 3.57/89.5(3.7%) , 4.005/69(3.6%) , 4.005/61(3.6%) , 4.005/61(3.6%) , 4.005/69(3.6%) , 3.57/65(2%) , 3.57/65(2%) , 3.485/65.5(0.4%)
Peaks not found: chem shift/row (% of total intensity)
3.728/40.5(3.8%) , 3.728/89(3.8%) , 3.577/40(3.4%) , 3.577/89.5(3.4%) , 3.577/65(2.7%) , 3.534/41(1.4%) , 3.534/88.5(1.4%) , 3.57/52.5(0.9%) , 3.57/76.5(0.9%) , 3.577/52.5(0.7%) , 3.577/76.5(0.7%) , 4.05/55(0.1%) , 4.05/74.5(0.1%)

5-Hydroxyindole-3-acetic acid (library entry number =106)
Hit ratio(% of total spectral intensity for metabolite): 38.57% (1 of 14 peaks were found)
Peaks found: chem shift/row (% of total intensity)
3.591/65(38.6%)
Peaks not found: chem shift/row (% of total intensity)
7.381/54(12.9%) , 7.381/76(12.9%) , 6.827/51(4.4%) , 6.827/79(4.4%) , 6.827/57(4.3%) , 6.827/73(4.3%) , 7.043/64.5(4%) , 7.043/65.5(4%) , 6.827/54(3.7%) , 6.827/76(3.7%) , 7.214/62(1%) , 7.214/68(1%) , 7.214/65(0.8%)

Adenosine 5-monophosphate (library entry number =107)
Hit ratio(% of total spectral intensity for metabolite): 0% (0 of 4 peaks were found)
Peaks found: chem shift/row (% of total intensity)

Peaks not found: chem shift/row (% of total intensity)
8.265/65(43.4%) , 8.586/65(30%) , 6.134/65(13.6%) , 6.146/65(13%)

cis-Aconitic acid (library entry number =108)
Hit ratio(% of total spectral intensity for metabolite): 0% (0 of 3 peaks were found)
Peaks found: chem shift/row (% of total intensity)

Peaks not found: chem shift/row (% of total intensity)
3.134/65(57.9%) , 5.766/63.5(21.1%) , 5.766/66.5(21.1%)

Argininosuccinic acid (library entry number =109)
Hit ratio(% of total spectral intensity for metabolite): 64.6% (14 of 35 peaks were found)
Peaks found: chem shift/row (% of total intensity)
6.526/65(19.9%) , 3.28/65(5.9%) , 3.778/65(5.8%) , 2.671/44(3.3%) , 2.671/86(3.3%) , 2.671/45(3.2%) , 2.671/85(3.2%) , 2.671/44(3.1%) , 2.671/86(3.1%) , 2.671/47.5(3.1%) , 2.671/82.5(3.1%) , 3.778/81(2.9%) , 3.778/49(2.9%) , 2.366/58.5(1.8%)
Peaks not found: chem shift/row (% of total intensity)
2.68/45(3.1%) , 2.68/85(3.1%) , 2.379/45.5(2.5%) , 2.379/84.5(2.5%) , 2.359/45(2.4%) , 2.359/85(2.4%) , 2.827/48(2%) , 2.827/82(2%) , 2.366/71(1.8%) , 2.366/97.5(1.7%) , 2.366/32(1.7%) , 2.827/40(1.4%) , 2.827/89.5(1.4%) , 4.307/74(1.3%) , 4.307/56(1.3%) , 3.28/83(1.1%) , 3.28/47(1.1%) , 4.307/48(1.1%) , 4.307/82(1.1%) , 2.366/38.5(0.2%) , 2.366/92(0.2%)

Agmatine (library entry number =110)
Hit ratio(% of total spectral intensity for metabolite): 23.91% (2 of 28 peaks were found)
Peaks found: chem shift/row (% of total intensity)
3.036/46(12%) , 3.036/84(12%)
Peaks not found: chem shift/row (% of total intensity)
3.241/65(20.3%) , 3.241/48(9.6%) , 3.241/82(9.6%) , 3.036/65(8.2%) , 1.682/59(2.2%) , 1.682/71(2.2%) , 1.682/57(2.1%) , 1.682/73(2.1%) , 1.74/77(1.9%) , 1.74/53(1.9%) , 1.74/39.5(1.9%) , 1.74/90.5(1.9%) , 1.677/45(1.6%) , 1.677/84.5(1.6%) , 1.677/57.5(1%) , 1.677/72.5(1%) , 1.677/70(1%) , 1.677/60(1%) , 1.682/42(0.8%) , 1.682/88(0.8%) , 1.677/64(0.7%) , 1.74/65(0.6%) , 1.711/44(0.5%) , 1.711/85.5(0.5%) , 1.677/101.5(0.4%) , 1.677/28(0.4%)

5-Aminolevulinic acid (library entry number =111)
Hit ratio(% of total spectral intensity for metabolite): 9.3% (1 of 7 peaks were found)
Peaks found: chem shift/row (% of total intensity)
2.797/65(9.3%)
Peaks not found: chem shift/row (% of total intensity)
2.506/82(20.3%) , 2.506/48(20.3%) , 4.099/65(16.2%) , 2.506/65(15.9%) , 2.797/82(9%) , 2.797/48(9%)

Cytidine (library entry number =112)
Hit ratio(% of total spectral intensity for metabolite): 0% (0 of 26 peaks were found)
Peaks found: chem shift/row (% of total intensity)

Peaks not found: chem shift/row (% of total intensity)
7.844/55(20.8%) , 7.844/75(20.8%) , 6.067/55(16.4%) , 6.067/75(16.4%) , 3.819/54(1.9%) , 3.819/76(1.9%) , 3.819/44(1.5%) , 3.819/86(1.5%) , 3.932/85(1.4%) , 3.932/45(1.4%) , 5.903/64(1.4%) , 5.903/66(1.4%) , 5.908/70(1.4%) , 5.908/60(1.4%) , 5.913/64(1.3%) , 5.913/66(1.3%) , 3.932/52(1.3%) , 3.932/78(1.3%) , 4.317/65(0.9%) , 5.908/66(0.8%) , 5.908/64(0.8%) , 5.903/60(0.8%) , 5.903/70(0.8%) , 4.304/65(0.4%) , 4.317/53.5(0.3%) , 4.317/76.5(0.3%)

Adenosine (library entry number =113)
Hit ratio(% of total spectral intensity for metabolite): 0% (0 of 4 peaks were found)
Peaks found: chem shift/row (% of total intensity)

Peaks not found: chem shift/row (% of total intensity)
8.248/65(39.4%) , 8.342/65(32.2%) , 6.079/65(14.3%) , 6.066/65(14%)

Phosphocreatine (library entry number =114)
Hit ratio(% of total spectral intensity for metabolite): 100% (2 of 2 peaks were found)
Peaks found: chem shift/row (% of total intensity)
3.048/65(80.9%) , 3.951/65(19.1%)
Peaks not found: chem shift/row (% of total intensity)


Adenosine 5-diphosphate (library entry number =115)
Hit ratio(% of total spectral intensity for metabolite): 5.7% (1 of 5 peaks were found)
Peaks found: chem shift/row (% of total intensity)
8.537/65(5.7%)
Peaks not found: chem shift/row (% of total intensity)
8.27/65(51.9%) , 6.143/65(21.7%) , 6.154/65(18.5%) , 8.587/65(2.2%)

Indoxyl sulfate (library entry number =116)
Hit ratio(% of total spectral intensity for metabolite): 0% (0 of 11 peaks were found)
Peaks found: chem shift/row (% of total intensity)

Peaks not found: chem shift/row (% of total intensity)
7.209/65(16%) , 7.51/54(14.7%) , 7.51/76(14.7%) , 7.209/84(9%) , 7.209/46(9%) , 7.283/65(7.7%) , 7.711/54(7.1%) , 7.711/76(7.1%) , 7.365/65(6%) , 7.283/45.5(4.3%) , 7.283/84.5(4.3%)

Acetic acid (library entry number =117)
Hit ratio(% of total spectral intensity for metabolite): 90% (1 of 1 peaks were found)
Peaks found: chem shift/row (% of total intensity)
1.924/65(100%)
Peaks not found: chem shift/row (% of total intensity)


4-Aminobutyric acid (library entry number =118)
Hit ratio(% of total spectral intensity for metabolite): 0% (0 of 12 peaks were found)
Peaks found: chem shift/row (% of total intensity)

Peaks not found: chem shift/row (% of total intensity)
2.301/65(20.4%) , 2.301/46(12%) , 2.301/84(12%) , 3.02/46(10%) , 3.02/84(10%) , 3.02/65(9.2%) , 1.905/64(5.6%) , 1.905/66(5.6%) , 1.905/46(5.5%) , 1.905/84(5.5%) , 1.905/103(2.2%) , 1.905/27(2.2%)

Butyric acid (library entry number =119)
Hit ratio(% of total spectral intensity for metabolite): 40.12% (2 of 12 peaks were found)
Peaks found: chem shift/row (% of total intensity)
0.898/65(28.6%) , 2.166/65(11.5%)
Peaks not found: chem shift/row (% of total intensity)
0.898/84(12%) , 0.898/46(12%) , 2.166/84(7.9%) , 2.166/46(7.9%) , 1.561/56(6%) , 1.561/74(6%) , 1.561/93(3.3%) , 1.561/37(3.3%) , 1.561/112(0.7%) , 1.561/18(0.7%)

Carnitine (library entry number =120)
Hit ratio(% of total spectral intensity for metabolite): 94% (4 of 8 peaks were found)
Peaks found: chem shift/row (% of total intensity)
3.225/65(85.7%) , 3.427/65(4.1%) , 2.436/58(2.1%) , 2.436/72(2.1%)
Peaks not found: chem shift/row (% of total intensity)
2.45/73(2%) , 2.45/57(2%) , 3.435/70(1%) , 3.435/60(1%)

Deoxycholic acid (library entry number =121)
Hit ratio(% of total spectral intensity for metabolite): 28.1% (2 of 5 peaks were found)
Peaks found: chem shift/row (% of total intensity)
0.97/56.5(14.1%) , 0.97/73.5(14.1%)
Peaks not found: chem shift/row (% of total intensity)
0.718/65(35.6%) , 0.93/65(35.1%) , 2.236/65(1.2%)

Creatine (library entry number =122)
Hit ratio(% of total spectral intensity for metabolite): 100% (2 of 2 peaks were found)
Peaks found: chem shift/row (% of total intensity)
3.041/65(77.9%) , 3.937/65(22.1%)
Peaks not found: chem shift/row (% of total intensity)


Adenosine 3,5-cyclic monophosphate (library entry number =123)
Hit ratio(% of total spectral intensity for metabolite): 2.38% (3 of 6 peaks were found)
Peaks found: chem shift/row (% of total intensity)
4.342/65(1.4%) , 4.353/65(0.5%) , 4.331/65(0.5%)
Peaks not found: chem shift/row (% of total intensity)
8.271/65(37.5%) , 6.206/65(31.5%) , 8.258/65(28.6%)

trans-Cinnamic acid (library entry number =124)
Hit ratio(% of total spectral intensity for metabolite): 0% (0 of 50 peaks were found)
Peaks found: chem shift/row (% of total intensity)

Peaks not found: chem shift/row (% of total intensity)
6.537/44.5(19.7%) , 6.537/85.5(19.7%) , 7.638/77(5.6%) , 7.638/53(5.6%) , 7.408/44(3.6%) , 7.408/86(3.6%) , 7.471/65(3.4%) , 7.459/51(2.1%) , 7.459/79(2.1%) , 7.455/65(2.1%) , 7.439/63(1.9%) , 7.439/67(1.9%) , 7.471/46(1.3%) , 7.471/84(1.3%) , 7.444/55.5(1.3%) , 7.444/74.5(1.3%) , 7.439/48.5(1.2%) , 7.439/81.5(1.2%) , 7.478/56(1.1%) , 7.478/74(1.1%) , 7.424/64.5(1.1%) , 7.424/65.5(1.1%) , 7.439/45(1%) , 7.439/85(1%) , 7.459/57(0.9%) , 7.459/73(0.9%) , 7.444/60(0.9%) , 7.444/70(0.9%) , 7.455/51(0.7%) , 7.455/79(0.7%) , 7.459/65(0.7%) , 7.455/81(0.6%) , 7.455/49(0.6%) , 7.455/57(0.6%) , 7.455/73(0.6%) , 7.444/48(0.6%) , 7.444/82(0.6%) , 7.444/36(0.5%) , 7.444/94(0.5%) , 7.455/41(0.4%) , 7.455/89(0.4%) , 7.424/74(0.4%) , 7.424/56(0.4%) , 7.478/64.5(0.4%) , 7.455/44(0.4%) , 7.455/86(0.4%) , 7.439/56(0.4%) , 7.439/74(0.4%) , 7.455/23(0.2%) , 7.455/107(0.2%)

Cholic Acid (library entry number =125)
Hit ratio(% of total spectral intensity for metabolite): 0.87% (2 of 11 peaks were found)
Peaks found: chem shift/row (% of total intensity)
2.153/26.5(0.4%) , 2.153/103(0.4%)
Peaks not found: chem shift/row (% of total intensity)
0.924/65(38.8%) , 0.729/65(36%) , 0.976/57(10.5%) , 0.976/73(10.5%) , 2.246/65(0.8%) , 2.246/41(0.7%) , 2.246/88.5(0.7%) , 2.246/53(0.6%) , 2.246/77(0.6%)

5-Hydroxylysine (library entry number =126)
Hit ratio(% of total spectral intensity for metabolite): 27.21% (10 of 41 peaks were found)
Peaks found: chem shift/row (% of total intensity)
3.778/65(5.7%) , 3.789/65(4.6%) , 3.778/49(4.4%) , 3.778/81(4.4%) , 3.789/49(3.5%) , 3.789/81(3.5%) , 3.901/65(0.4%) , 1.924/65(0.3%) , 2.037/55(0.2%) , 2.037/75(0.2%)
Peaks not found: chem shift/row (% of total intensity)
3.166/52(8.3%) , 3.166/78(8.3%) , 3.166/86(8.1%) , 3.166/44(8.1%) , 2.941/60.5(4.5%) , 2.941/69.5(4.5%) , 2.941/36(4.3%) , 2.941/94(4.3%) , 2.933/36(3.5%) , 2.933/94(3.5%) , 2.933/69(3.2%) , 2.933/61(3.2%) , 2.053/46(1%) , 2.053/83(1%) , 1.539/50.5(0.7%) , 1.539/79.5(0.7%) , 1.947/32(0.7%) , 1.947/98(0.7%) , 3.202/55.5(0.7%) , 3.202/75(0.7%) , 1.947/46.5(0.5%) , 1.947/83(0.5%) , 1.947/67.5(0.3%) , 1.947/60.5(0.3%) , 3.901/57(0.2%) , 3.901/72.5(0.2%) , 2.053/98.5(0.2%) , 2.053/30.5(0.2%) , 2.053/54(0.1%) , 2.053/75.5(0.1%) , 2.053/65(0.1%)

Pyroglutamic acid (library entry number =127)
Hit ratio(% of total spectral intensity for metabolite): 65.22% (15 of 80 peaks were found)
Peaks found: chem shift/row (% of total intensity)
2.408/65(11.4%) , 2.408/65(9.9%) , 2.408/86(8.8%) , 2.408/44(8.8%) , 2.408/86(7.5%) , 2.408/44(7.5%) , 2.037/75(2%) , 2.037/55(2%) , 2.504/71(1.9%) , 2.504/59(1.9%) , 4.187/61(0.8%) , 4.187/69(0.8%) , 4.187/84(0.8%) , 4.187/46(0.8%) , 2.062/65(0.2%)
Peaks not found: chem shift/row (% of total intensity)
2.504/38(1.7%) , 2.504/92(1.7%) , 2.037/63.5(1.5%) , 2.037/66.5(1.5%) , 2.037/42(1.5%) , 2.037/88(1.5%) , 2.504/17(1.1%) , 2.504/112(1.1%) , 2.037/22(0.9%) , 2.037/108(0.9%) , 2.39/65(0.9%) , 2.504/80(0.9%) , 2.504/49.5(0.9%) , 2.037/96(0.8%) , 2.037/34(0.8%) , 2.03/64(0.7%) , 2.03/66(0.7%) , 2.525/54(0.6%) , 2.525/75(0.6%) , 2.501/48(0.6%) , 2.501/81.5(0.6%) , 2.499/65(0.5%) , 2.501/65(0.5%) , 2.501/62(0.4%) , 2.501/68(0.4%) , 2.499/48(0.4%) , 2.499/81.5(0.4%) , 2.496/75(0.4%) , 2.496/55(0.4%) , 2.519/48.5(0.4%) , 2.519/81.5(0.4%) , 2.494/75.5(0.4%) , 2.494/54.5(0.4%) , 2.03/48(0.4%) , 2.03/82(0.4%) , 2.499/75.5(0.4%) , 2.499/54.5(0.4%) , 2.519/65(0.4%) , 2.519/63(0.4%) , 2.519/67(0.4%) , 2.03/71(0.3%) , 2.03/59(0.3%) , 2.03/46(0.3%) , 2.03/84(0.3%) , 2.501/59(0.3%) , 2.501/71(0.3%) , 2.501/75(0.3%) , 2.501/55(0.3%) , 2.519/54.5(0.3%) , 2.519/75(0.3%) , 2.03/29.5(0.2%) , 2.03/100.5(0.2%) , 2.501/101.5(0.2%) , 2.501/28(0.2%) , 2.496/48(0.2%) , 2.496/82(0.2%) , 2.03/55(0.2%) , 2.03/75(0.2%) , 2.519/28(0.2%) , 2.519/101(0.2%) , 2.525/68.5(0.2%) , 2.525/62(0.2%) , 2.525/65(0.1%) , 2.501/35.5(0.1%) , 2.501/94.5(0.1%)

Phosphoenolpyruvic acid (library entry number =128)
Hit ratio(% of total spectral intensity for metabolite): 0% (0 of 3 peaks were found)
Peaks found: chem shift/row (% of total intensity)

Peaks not found: chem shift/row (% of total intensity)
5.386/65(38.9%) , 5.383/65(37.3%) , 5.2/65(23.8%)

Hypotaurine (library entry number =129)
Hit ratio(% of total spectral intensity for metabolite): 43.91% (2 of 6 peaks were found)
Peaks found: chem shift/row (% of total intensity)
3.367/65(24.8%) , 2.66/65(19.1%)
Peaks not found: chem shift/row (% of total intensity)
3.367/48(16.5%) , 3.367/82(16.5%) , 2.66/47.5(11.5%) , 2.66/82.5(11.5%)

Isocitric acid (library entry number =130)
Hit ratio(% of total spectral intensity for metabolite): 16.09% (6 of 28 peaks were found)
Peaks found: chem shift/row (% of total intensity)
2.983/59(3.2%) , 2.983/71(3.2%) , 2.539/65(2.6%) , 2.408/65(2.4%) , 2.49/65(2.4%) , 2.448/65(2.3%)
Peaks not found: chem shift/row (% of total intensity)
2.519/35(6.6%) , 2.519/95(6.6%) , 3.997/59(6.5%) , 3.997/71(6.5%) , 2.519/75(6.3%) , 2.519/55(6.3%) , 2.427/55(6.3%) , 2.427/75(6.3%) , 2.427/94(5.8%) , 2.427/36(5.8%) , 2.473/36(2.8%) , 2.473/94(2.8%) , 2.983/91(2.3%) , 2.983/39(2.3%) , 2.983/78.5(2.2%) , 2.983/51.5(2.2%) , 2.473/113.5(1.3%) , 2.473/15.5(1.3%) , 2.49/6.5(0.9%) , 2.49/123.5(0.9%) , 2.448/6(0.9%) , 2.448/123.5(0.9%)

Lactic acid (library entry number =131)
Hit ratio(% of total spectral intensity for metabolite): 52.38% (6 of 16 peaks were found)
Peaks found: chem shift/row (% of total intensity)
1.335/74(22.5%) , 1.335/56(22.5%) , 4.124/74(3%) , 4.124/56(3%) , 4.124/91(0.6%) , 4.124/38(0.6%)
Peaks not found: chem shift/row (% of total intensity)
1.338/63(6.8%) , 1.338/67(6.8%) , 1.324/67(6.5%) , 1.324/63(6.5%) , 1.338/58.5(5.1%) , 1.338/71.5(5.1%) , 1.324/71.5(5%) , 1.324/58.5(5%) , 4.131/56(0.4%) , 4.131/73.5(0.4%)

Malic acid (library entry number =132)
Hit ratio(% of total spectral intensity for metabolite): 22.42% (7 of 71 peaks were found)
Peaks found: chem shift/row (% of total intensity)
2.676/87(4.9%) , 2.676/43(4.9%) , 2.676/87(4.8%) , 2.676/43(4.8%) , 2.355/51.5(1.4%) , 2.355/78.5(1.4%) , 2.355/90.5(0.2%)
Peaks not found: chem shift/row (% of total intensity)
2.676/48(4.6%) , 2.676/82(4.6%) , 2.676/48(4.6%) , 2.676/82(4.6%) , 2.378/85(3.8%) , 2.378/45(3.8%) , 2.368/98(3.7%) , 2.368/32(3.7%) , 2.358/45(3.6%) , 2.358/85(3.6%) , 2.368/58(3.6%) , 2.368/72(3.6%) , 4.307/74(1.8%) , 4.307/56(1.8%) , 2.384/78(1.6%) , 2.384/52(1.6%) , 4.307/48(1.6%) , 4.307/82(1.6%) , 2.384/84(1.1%) , 2.384/46(1.1%) , 2.355/46.5(0.9%) , 2.355/83.5(0.9%) , 2.368/38(0.8%) , 2.368/92(0.8%) , 2.368/77(0.8%) , 2.368/53(0.8%) , 2.358/90(0.7%) , 2.358/40(0.7%) , 2.378/40(0.7%) , 2.378/90(0.7%) , 2.358/51(0.7%) , 2.358/79(0.7%) , 2.691/65(0.7%) , 4.315/65(0.5%) , 2.368/45(0.5%) , 2.368/84.5(0.5%) , 4.317/64.5(0.4%) , 4.317/65.5(0.4%) , 2.394/64.5(0.4%) , 2.691/45.5(0.4%) , 2.691/84.5(0.4%) , 2.378/59(0.3%) , 2.378/71(0.3%) , 2.358/71(0.3%) , 2.358/58.5(0.3%) , 2.384/39.5(0.2%) , 2.384/91(0.2%) , 2.358/32(0.2%) , 2.358/97.5(0.2%) , 2.378/98(0.2%) , 2.378/32(0.2%) , 4.315/56(0.2%) , 4.315/74(0.2%) , 2.355/39(0.2%) , 4.315/48(0.2%) , 4.315/82(0.2%) , 2.394/45.5(0.1%) , 2.394/83.5(0.1%) , 4.317/81.5(0.1%) , 4.317/48(0.1%) , 2.394/50.5(0.1%) , 2.394/79(0.1%) , 2.394/53.5(0.1%) , 2.394/76.5(0.1%)

Maleic acid (library entry number =133)
Hit ratio(% of total spectral intensity for metabolite): 0% (0 of 1 peaks were found)
Peaks found: chem shift/row (% of total intensity)

Peaks not found: chem shift/row (% of total intensity)
6.03/65(100%)

Malonic acid (library entry number =134)
Hit ratio(% of total spectral intensity for metabolite): 0% (0 of 1 peaks were found)
Peaks found: chem shift/row (% of total intensity)

Peaks not found: chem shift/row (% of total intensity)
3.13/65(100%)

Sorbitol (library entry number =135)
Hit ratio(% of total spectral intensity for metabolite): 17.45% (7 of 39 peaks were found)
Peaks found: chem shift/row (% of total intensity)
3.85/67(5.5%) , 3.85/63(5.5%) , 3.789/65(2.7%) , 3.789/80(1.3%) , 3.789/50(1.3%) , 3.685/65(0.6%) , 3.647/65(0.5%)
Peaks not found: chem shift/row (% of total intensity)
3.666/72(7.3%) , 3.666/58(7.3%) , 3.84/54(6.2%) , 3.84/76(6.2%) , 3.666/42(5.8%) , 3.666/88(5.8%) , 3.84/46(5%) , 3.84/84(5%) , 3.789/70(2.3%) , 3.789/60(2.3%) , 3.633/58(2.2%) , 3.633/72(2.2%) , 3.749/46(2.2%) , 3.749/84(2.2%) , 3.789/87(2.1%) , 3.789/43(2.1%) , 3.85/75(2.1%) , 3.85/55(2.1%) , 3.749/55(2%) , 3.749/75(2%) , 3.633/88(1.8%) , 3.633/41.5(1.8%) , 3.633/83(1.2%) , 3.633/47(1.2%) , 3.766/75(0.5%) , 3.766/54.5(0.5%) , 3.727/14(0.3%) , 3.727/116(0.3%) , 3.85/40.5(0.3%) , 3.85/89(0.3%) , 3.647/57(0.1%) , 3.647/73(0.1%)

Urocanic acid (library entry number =136)
Hit ratio(% of total spectral intensity for metabolite): 0% (0 of 9 peaks were found)
Peaks found: chem shift/row (% of total intensity)

Peaks not found: chem shift/row (% of total intensity)
6.4/85(25.8%) , 6.4/45(25.8%) , 7.31/85(14.8%) , 7.31/45(14.8%) , 7.414/65(4.5%) , 7.414/62.5(4.3%) , 7.414/67.5(4.3%) , 7.895/62.5(2.9%) , 7.895/67.5(2.9%)

N-Acetylmethionine (library entry number =137)
Hit ratio(% of total spectral intensity for metabolite): 65.03% (1 of 2 peaks were found)
Peaks found: chem shift/row (% of total intensity)
2.114/65(65%)
Peaks not found: chem shift/row (% of total intensity)
2.039/65(35%)

Arginine (library entry number =138)
Hit ratio(% of total spectral intensity for metabolite): 33.11% (5 of 40 peaks were found)
Peaks found: chem shift/row (% of total intensity)
3.778/65(17.3%) , 3.778/49(7.1%) , 3.778/81(7.1%) , 1.657/61.5(0.8%) , 1.657/68.5(0.8%)
Peaks not found: chem shift/row (% of total intensity)
3.248/65(25.6%) , 3.248/47(10.3%) , 3.248/83(10.3%) , 1.734/45(1%) , 1.734/85(1%) , 1.734/26.5(1%) , 1.734/103(1%) , 1.922/40.5(0.9%) , 1.922/89(0.9%) , 1.923/40.5(0.8%) , 1.923/89.5(0.8%) , 1.922/64(0.7%) , 1.922/98.5(0.7%) , 1.922/31.5(0.7%) , 1.923/65(0.7%) , 1.923/47(0.7%) , 1.923/83(0.7%) , 1.923/98.5(0.6%) , 1.923/31.5(0.6%) , 1.922/46.5(0.6%) , 1.922/83(0.6%) , 1.657/44.5(0.6%) , 1.657/85.5(0.6%) , 1.922/73(0.6%) , 1.922/57(0.6%) , 1.657/103.5(0.6%) , 1.657/26.5(0.6%) , 1.734/63(0.5%) , 1.734/67(0.5%) , 1.923/72.5(0.5%) , 1.923/57(0.5%) , 1.919/76(0.4%) , 1.919/54(0.4%) , 1.919/40(0.4%) , 1.919/89.5(0.4%)


Hit ratio(% of total spectral intensity for metabolite): 
Peaks found: chem shift/row (% of total intensity)

Peaks not found: chem shift/row (% of total intensity)


Ethylenediaminetetraacetic acid (EDTA) (library entry number =140)
Hit ratio(% of total spectral intensity for metabolite): 100% (2 of 2 peaks were found)
Peaks found: chem shift/row (% of total intensity)
3.647/65(73.8%) , 3.27/65(26.2%)
Peaks not found: chem shift/row (% of total intensity)


Glyceric acid (library entry number =141)
Hit ratio(% of total spectral intensity for metabolite): 24.52% (8 of 35 peaks were found)
Peaks found: chem shift/row (% of total intensity)
3.723/56(8.3%) , 3.723/74(8.3%) , 3.737/56(2.2%) , 3.737/74(2.2%) , 3.741/64.5(1.4%) , 3.741/65.5(1.4%) , 3.737/41(0.4%) , 3.737/88.5(0.4%)
Peaks not found: chem shift/row (% of total intensity)
3.828/47(7.9%) , 3.828/83(7.9%) , 3.828/53(7.7%) , 3.828/77(7.7%) , 3.723/86(7.6%) , 3.723/44(7.6%) , 4.092/61.5(5.4%) , 4.092/68.5(5.4%) , 4.092/53.5(5.1%) , 4.092/76(5.1%) , 3.703/65(1.2%) , 3.777/16.5(0.7%) , 3.777/113.5(0.7%) , 3.77/11(0.6%) , 3.77/119(0.6%) , 3.737/44(0.6%) , 3.737/86(0.6%) , 3.737/48(0.5%) , 3.737/82(0.5%) , 3.737/63(0.4%) , 3.737/67(0.4%) , 3.723/63.5(0.4%) , 3.723/66(0.4%) , 3.741/53.5(0.3%) , 3.741/75.5(0.3%) , 3.703/53.5(0.1%) , 3.703/76(0.1%)

2-Hydroxyisobutyric acid (library entry number =142)
Hit ratio(% of total spectral intensity for metabolite): 0% (0 of 1 peaks were found)
Peaks found: chem shift/row (% of total intensity)

Peaks not found: chem shift/row (% of total intensity)
1.359/65(100%)

2-Hydroxy-3-methyl butyric acid (library entry number =143)
Hit ratio(% of total spectral intensity for metabolite): 40.35% (2 of 12 peaks were found)
Peaks found: chem shift/row (% of total intensity)
0.97/74(20.2%) , 0.97/56(20.2%)
Peaks not found: chem shift/row (% of total intensity)
0.836/74(21.4%) , 0.836/56(21.4%) , 3.852/60(5.8%) , 3.852/70(5.8%) , 2.02/70.5(1.1%) , 2.02/59.5(1.1%) , 2.02/77.5(0.8%) , 2.02/52(0.8%) , 2.02/87.5(0.8%) , 2.02/42(0.8%)

2-Oxobutyric acid (library entry number =144)
Hit ratio(% of total spectral intensity for metabolite): 0% (0 of 7 peaks were found)
Peaks found: chem shift/row (% of total intensity)

Peaks not found: chem shift/row (% of total intensity)
1.067/65(34%) , 1.067/46(14.5%) , 1.067/84(14.5%) , 2.759/56(14.2%) , 2.759/74(14.2%) , 2.759/93(4.3%) , 2.759/37(4.3%)

Malonyl coenzyme A (library entry number =145)
Hit ratio(% of total spectral intensity for metabolite): 53.41% (6 of 25 peaks were found)
Peaks found: chem shift/row (% of total intensity)
3.541/65(22.9%) , 8.278/65(16.7%) , 8.556/65(10%) , 3.679/65(1.8%) , 2.438/65(1.4%) , 2.66/65(0.6%)
Peaks not found: chem shift/row (% of total intensity)
3.129/65(12.7%) , 0.724/65(7.2%) , 0.862/65(5.3%) , 6.178/65(4.6%) , 6.164/65(4.2%) , 4.004/65(3.1%) , 3.031/65(1.9%) , 3.031/82(1%) , 3.031/48(1%) , 0.737/65(0.9%) , 2.353/65(0.8%) , 3.353/57(0.7%) , 3.353/73(0.7%) , 2.622/65(0.7%) , 2.438/48(0.5%) , 2.438/82(0.5%) , 0.846/65(0.4%) , 3.353/89(0.3%) , 3.353/41(0.3%)

Acetoacetate (library entry number =146)
Hit ratio(% of total spectral intensity for metabolite): 0% (0 of 2 peaks were found)
Peaks found: chem shift/row (% of total intensity)

Peaks not found: chem shift/row (% of total intensity)
2.283/65(59.5%) , 3.449/65(40.5%)

N-Acetyllysine (library entry number =147)
Hit ratio(% of total spectral intensity for metabolite): 8.79% (2 of 8 peaks were found)
Peaks found: chem shift/row (% of total intensity)
3.744/49(4.4%) , 3.744/81(4.4%)
Peaks not found: chem shift/row (% of total intensity)
1.986/65(80.5%) , 3.744/65(3%) , 3.19/72(2.4%) , 3.19/58(2.4%) , 3.19/40(1.4%) , 3.19/90(1.4%)

Formic acid (library entry number =148)
Hit ratio(% of total spectral intensity for metabolite): 90% (1 of 1 peaks were found)
Peaks found: chem shift/row (% of total intensity)
8.46/65(100%)
Peaks not found: chem shift/row (% of total intensity)


Fumaric acid (library entry number =149)
Hit ratio(% of total spectral intensity for metabolite): 90% (1 of 1 peaks were found)
Peaks found: chem shift/row (% of total intensity)
6.526/65(100%)
Peaks not found: chem shift/row (% of total intensity)


Cysteamine (library entry number =150)
Hit ratio(% of total spectral intensity for metabolite): 56.88% (2 of 6 peaks were found)
Peaks found: chem shift/row (% of total intensity)
3.398/65(32.3%) , 3.041/65(24.6%)
Peaks not found: chem shift/row (% of total intensity)
3.398/48(12.2%) , 3.398/82(12.2%) , 3.041/48(9.3%) , 3.041/82(9.3%)

Isobutyric acid (library entry number =151)
Hit ratio(% of total spectral intensity for metabolite): 0% (0 of 7 peaks were found)
Peaks found: chem shift/row (% of total intensity)

Peaks not found: chem shift/row (% of total intensity)
1.064/56(45.6%) , 1.064/74(45.6%) , 2.39/65(3.1%) , 2.39/47(2.1%) , 2.39/83(2.1%) , 2.39/29(0.7%) , 2.39/101(0.7%)

Succinic acid (library entry number =152)
Hit ratio(% of total spectral intensity for metabolite): 90% (1 of 1 peaks were found)
Peaks found: chem shift/row (% of total intensity)
2.408/65(100%)
Peaks not found: chem shift/row (% of total intensity)


Tartaric acid (library entry number =153)
Hit ratio(% of total spectral intensity for metabolite): 90% (1 of 1 peaks were found)
Peaks found: chem shift/row (% of total intensity)
4.331/65(100%)
Peaks not found: chem shift/row (% of total intensity)


Propionic acid (library entry number =154)
Hit ratio(% of total spectral intensity for metabolite): 91.37% (5 of 7 peaks were found)
Peaks found: chem shift/row (% of total intensity)
1.06/65(33.9%) , 1.06/45(14.4%) , 1.06/85(14.4%) , 2.187/55(14.3%) , 2.187/75(14.3%)
Peaks not found: chem shift/row (% of total intensity)
2.187/94(4.3%) , 2.187/36(4.3%)

Quinic acid (library entry number =155)
Hit ratio(% of total spectral intensity for metabolite): 14.91% (6 of 38 peaks were found)
Peaks found: chem shift/row (% of total intensity)
1.881/67.5(4.1%) , 1.881/62.5(4.1%) , 3.561/73(3.1%) , 3.561/57(3.1%) , 1.924/64(0.2%) , 1.924/66(0.2%)
Peaks not found: chem shift/row (% of total intensity)
4.028/71(5.7%) , 4.028/59(5.7%) , 1.881/34(4%) , 1.881/96(4%) , 4.028/84.5(3.8%) , 4.028/45(3.8%) , 4.028/33(3.4%) , 4.028/96.5(3.4%) , 4.153/70(3.2%) , 4.153/60(3.2%) , 2.057/50(2.8%) , 2.057/80(2.8%) , 3.561/48.5(2.6%) , 3.561/81.5(2.6%) , 2.067/81(2.5%) , 2.067/49(2.5%) , 2.067/85(2.4%) , 2.067/45(2.4%) , 2.067/72(2.1%) , 2.067/57.5(2.1%) , 2.067/92.5(2%) , 2.067/37.5(2%) , 1.966/54(1.8%) , 1.966/76(1.8%) , 1.966/46(1.7%) , 1.966/84(1.7%) , 2.057/41.5(1.7%) , 2.057/88.5(1.7%) , 4.153/51(1.5%) , 4.153/78(1.5%) , 1.966/37.5(1.4%) , 1.966/92(1.4%)

Shikimic acid (library entry number =156)
Hit ratio(% of total spectral intensity for metabolite): 9.56% (4 of 27 peaks were found)
Peaks found: chem shift/row (% of total intensity)
3.723/54(4.4%) , 3.723/76(4.4%) , 3.367/64(0.4%) , 1.924/64(0.3%)
Peaks not found: chem shift/row (% of total intensity)
6.449/65(9.5%) , 6.437/65(9.1%) , 3.992/72(7.1%) , 3.992/58(7.1%) , 3.992/51(4.8%) , 3.992/79(4.8%) , 3.708/76(4.4%) , 3.708/54(4.4%) , 3.992/36.5(3.9%) , 3.992/93.5(3.9%) , 2.768/49(3.1%) , 2.768/81(3.1%) , 2.768/35(2.7%) , 2.768/95(2.7%) , 2.197/100.5(2.7%) , 2.197/29.5(2.7%) , 2.197/75(2.7%) , 2.197/55(2.7%) , 2.197/80.5(2.3%) , 2.197/49.5(2.3%) , 2.197/95.5(2.3%) , 2.197/34.5(2.3%) , 3.708/65(0.1%)

3-Phosphoglyceric acid (library entry number =157)
Hit ratio(% of total spectral intensity for metabolite): 0% (0 of 4 peaks were found)
Peaks found: chem shift/row (% of total intensity)

Peaks not found: chem shift/row (% of total intensity)
4.2/60(26.1%) , 4.2/69.5(26.1%) , 4.2/77(23.9%) , 4.2/53(23.9%)

Xylitol (library entry number =158)
Hit ratio(% of total spectral intensity for metabolite): 11.97% (3 of 23 peaks were found)
Peaks found: chem shift/row (% of total intensity)
3.66/65(9.6%) , 3.714/65(1.2%) , 3.71/17(1.1%)
Peaks not found: chem shift/row (% of total intensity)
3.66/59(8.7%) , 3.66/71(8.7%) , 3.73/44(8.3%) , 3.73/85.5(8.3%) , 3.73/74(7.2%) , 3.73/56(7.2%) , 3.66/41(7.1%) , 3.66/89(7.1%) , 3.816/56(6.2%) , 3.816/74(6.2%) , 3.816/65(3.7%) , 3.816/44.5(3%) , 3.816/85(3%) , 3.71/112(1.1%) , 3.694/121.5(0.6%) , 3.694/8(0.6%) , 3.694/38(0.3%) , 3.694/91(0.3%) , 3.694/23(0.2%) , 3.694/106.5(0.2%)

Oxaloacetic acid (library entry number =159)
Hit ratio(% of total spectral intensity for metabolite): 90% (1 of 1 peaks were found)
Peaks found: chem shift/row (% of total intensity)
2.371/65(100%)
Peaks not found: chem shift/row (% of total intensity)


Cytidine 5-diphosphate (library entry number =160)
Hit ratio(% of total spectral intensity for metabolite): 48.2% (2 of 12 peaks were found)
Peaks found: chem shift/row (% of total intensity)
7.991/55(24.1%) , 7.991/75(24.1%)
Peaks not found: chem shift/row (% of total intensity)
6.136/55(19%) , 6.136/75(19%) , 5.985/64(2.4%) , 5.985/66(2.4%) , 5.983/65.5(2.1%) , 5.983/64.5(2.1%) , 5.98/64(1.9%) , 5.98/66(1.9%) , 4.332/60.5(0.5%) , 4.332/69.5(0.5%)

Glycerol (library entry number =161)
Hit ratio(% of total spectral intensity for metabolite): 6.48% (3 of 33 peaks were found)
Peaks found: chem shift/row (% of total intensity)
3.789/65(3.5%) , 3.789/49(1.5%) , 3.789/81(1.5%)
Peaks not found: chem shift/row (% of total intensity)
3.567/58(10.1%) , 3.567/72(10.1%) , 3.66/86(9.9%) , 3.66/44(9.9%) , 3.567/88(9.1%) , 3.567/42(9.1%) , 3.66/56(8.6%) , 3.66/74(8.6%) , 3.789/53(1.5%) , 3.789/77(1.5%) , 3.578/57(1.5%) , 3.578/73(1.5%) , 3.554/57(1%) , 3.554/73(1%) , 3.613/14(0.9%) , 3.613/116(0.9%) , 3.789/58(0.8%) , 3.789/72(0.8%) , 3.789/92(0.7%) , 3.789/37(0.7%) , 3.628/12(0.6%) , 3.628/118(0.6%) , 3.578/87(0.6%) , 3.578/43(0.6%) , 3.66/50(0.6%) , 3.66/80(0.6%) , 3.613/103(0.6%) , 3.613/26.5(0.6%) , 3.554/87.5(0.3%) , 3.554/42(0.3%)

Nicotinamide adenine dinucleotide hydrate (NAD) (library entry number =162)
Hit ratio(% of total spectral intensity for metabolite): 20.59% (1 of 23 peaks were found)
Peaks found: chem shift/row (% of total intensity)
8.429/65(20.6%)
Peaks not found: chem shift/row (% of total intensity)
8.175/65(29.3%) , 6.035/65(9.1%) , 6.047/65(7.4%) , 6.074/65(3.5%) , 6.066/65(3.4%) , 8.844/78(2.4%) , 8.844/52(2.4%) , 8.844/58(2.2%) , 8.844/72(2.2%) , 9.151/57(1.8%) , 9.151/73(1.8%) , 8.204/64.5(1.8%) , 8.204/83(1.4%) , 8.204/47(1.4%) , 9.342/62(1.4%) , 9.342/68(1.4%) , 9.151/76(1.4%) , 9.151/54(1.4%) , 9.342/60(1.2%) , 9.342/70(1.2%) , 8.505/65(0.6%) , 8.268/65(0.5%)

Guanosine 5-triphosphate (library entry number =163)
Hit ratio(% of total spectral intensity for metabolite): 11.29% (1 of 4 peaks were found)
Peaks found: chem shift/row (% of total intensity)
8.147/65(11.3%)
Peaks not found: chem shift/row (% of total intensity)
5.944/65(41.3%) , 5.93/65(40.3%) , 8.135/65(7.1%)

Inosine-5'-monophosphate (library entry number =164)
Hit ratio(% of total spectral intensity for metabolite): 29.7% (1 of 4 peaks were found)
Peaks found: chem shift/row (% of total intensity)
8.556/65(29.7%)
Peaks not found: chem shift/row (% of total intensity)
8.234/65(43.5%) , 6.142/65(13.8%) , 6.154/65(13.1%)

Uridine 5-diphosphoglucose (library entry number =165)
Hit ratio(% of total spectral intensity for metabolite): 49.79% (15 of 35 peaks were found)
Peaks found: chem shift/row (% of total intensity)
7.951/75(17.7%) , 7.951/55(17.7%) , 3.778/65(3.8%) , 3.474/65(2.6%) , 3.792/55(1%) , 3.792/75(1%) , 3.547/56.5(0.7%) , 3.547/73.5(0.7%) , 3.547/48(0.7%) , 3.547/81.5(0.7%) , 3.547/48(0.7%) , 3.547/82(0.7%) , 3.547/48(0.7%) , 3.547/56(0.6%) , 3.547/73(0.6%)
Peaks not found: chem shift/row (% of total intensity)
5.985/75(13.3%) , 5.985/55(13.3%) , 3.778/41(3%) , 3.778/89(3%) , 3.474/89(2.1%) , 3.474/40.5(2.1%) , 5.995/65(1.9%) , 3.87/46(1.2%) , 3.87/83(1.2%) , 5.6/60.5(1.2%) , 5.6/69.5(1.2%) , 5.614/60.5(1.2%) , 5.614/69.5(1.2%) , 5.995/55(1%) , 5.995/75(1%) , 5.985/64.5(0.7%) , 3.792/42.5(0.3%) , 3.792/87.5(0.3%) , 3.87/51.5(0.3%) , 3.87/78.5(0.3%)

Homocysteine (library entry number =166)
Hit ratio(% of total spectral intensity for metabolite): 25.24% (24 of 102 peaks were found)
Peaks found: chem shift/row (% of total intensity)
2.648/65(3.6%) , 2.648/65(3.6%) , 2.133/56(2.8%) , 2.133/74(2.8%) , 2.648/65(1.8%) , 2.66/65(1.1%) , 2.157/57(0.8%) , 2.157/73(0.8%) , 2.648/47.5(0.8%) , 2.648/82.5(0.8%) , 2.133/19(0.7%) , 2.133/110.5(0.7%) , 2.176/65(0.7%) , 2.17/36(0.6%) , 2.17/94(0.6%) , 2.152/64(0.5%) , 2.648/85(0.4%) , 2.648/45(0.4%) , 2.17/56(0.3%) , 2.17/73.5(0.3%) , 2.152/26.5(0.3%) , 2.152/102(0.3%) , 2.152/103.5(0.3%) , 2.106/65(0.2%)
Peaks not found: chem shift/row (% of total intensity)
3.885/49(6.4%) , 3.885/81(6.4%) , 3.885/65(4.5%) , 2.695/65(4.3%) , 2.671/57(3.2%) , 2.671/73(3.2%) , 2.671/34.5(3.1%) , 2.671/95.5(3.1%) , 2.682/65(1.9%) , 2.189/73(1.3%) , 2.189/57(1.3%) , 2.695/101(1.3%) , 2.695/28.5(1.3%) , 2.648/28.5(1.3%) , 2.648/101.5(1.3%) , 2.648/28.5(1.1%) , 2.648/101.5(1.1%) , 2.695/84.5(1%) , 2.695/45.5(1%) , 2.189/95(1%) , 2.189/35(1%) , 2.707/65(0.9%) , 2.189/20(0.8%) , 2.189/110(0.8%) , 2.141/55(0.8%) , 2.141/75(0.8%) , 2.648/101(0.8%) , 2.648/28.5(0.8%) , 2.133/37.5(0.7%) , 2.133/92(0.7%) , 2.205/55(0.7%) , 2.205/75(0.7%) , 2.141/37(0.6%) , 2.141/93(0.6%) , 2.113/55.5(0.6%) , 2.113/74.5(0.6%) , 2.205/39(0.5%) , 2.205/38(0.5%) , 2.205/90.5(0.5%) , 2.157/34.5(0.5%) , 2.157/95.5(0.5%) , 2.671/111.5(0.5%) , 2.671/17.5(0.5%) , 2.635/64(0.5%) , 2.635/66(0.5%) , 2.157/113.5(0.5%) , 2.157/17(0.5%) , 2.648/48(0.4%) , 2.648/82(0.4%) , 2.198/65(0.4%) , 2.151/86(0.4%) , 2.151/43.5(0.4%) , 2.66/49.5(0.4%) , 2.66/80.5(0.4%) , 2.151/64(0.3%) , 2.145/55.5(0.3%) , 2.145/74.5(0.3%) , 2.151/26.5(0.3%) , 2.151/103.5(0.3%) , 2.145/93.5(0.3%) , 2.145/36(0.3%) , 0.883/57(0.3%) , 0.883/72.5(0.3%) , 2.152/85.5(0.2%) , 2.152/44.5(0.2%) , 2.167/26.5(0.2%) , 2.167/103.5(0.2%) , 2.66/33.5(0.2%) , 2.66/96.5(0.2%) , 2.167/25(0.2%) , 2.113/37(0.2%) , 2.113/91(0.2%) , 2.198/48(0.1%) , 2.198/81.5(0.1%) , 2.167/60(0.1%) , 2.167/42.5(0.1%) , 2.167/87(0.1%) , 2.635/45.5(0.1%)

Phosphoethanolamine (library entry number =167)
Hit ratio(% of total spectral intensity for metabolite): 50.49% (6 of 10 peaks were found)
Peaks found: chem shift/row (% of total intensity)
3.98/78(8.9%) , 3.98/52(8.9%) , 3.991/52(8.5%) , 3.991/78(8.5%) , 3.98/64.5(7.9%) , 3.991/64.5(7.7%)
Peaks not found: chem shift/row (% of total intensity)
3.227/76.5(14.8%) , 3.227/53.5(14.8%) , 3.227/60(10%) , 3.227/70(10%)

Spermidine (library entry number =168)
Hit ratio(% of total spectral intensity for metabolite): 16.8% (2 of 14 peaks were found)
Peaks found: chem shift/row (% of total intensity)
3.063/65(10.5%) , 2.13/65(6.3%)
Peaks not found: chem shift/row (% of total intensity)
3.116/85(13.5%) , 3.116/45(13.5%) , 3.141/85(11.8%) , 3.141/45(11.8%) , 3.063/83.5(7.9%) , 3.063/46.5(7.9%) , 3.116/65(6.9%) , 3.141/65(3%) , 3.091/45(2.9%) , 3.091/84.5(2.9%) , 2.13/25(0.5%) , 2.13/104.5(0.5%)

Guanosine 5-diphosphate (library entry number =169)
Hit ratio(% of total spectral intensity for metabolite): 0% (0 of 3 peaks were found)
Peaks found: chem shift/row (% of total intensity)

Peaks not found: chem shift/row (% of total intensity)
5.933/65(43%) , 5.945/65(36.7%) , 8.136/65(20.3%)

Porphobilinogen (library entry number =170)
Hit ratio(% of total spectral intensity for metabolite): 60.32% (2 of 8 peaks were found)
Peaks found: chem shift/row (% of total intensity)
3.414/65(40.6%) , 4.168/65(19.7%)
Peaks not found: chem shift/row (% of total intensity)
2.401/45.5(10.2%) , 2.401/84.5(10.2%) , 2.401/64.5(6.4%) , 2.66/85(5.2%) , 2.66/45(5.2%) , 2.66/65(2.5%)

Uridine-5-diphospho-N-acetylglucosamine (library entry number =171)
Hit ratio(% of total spectral intensity for metabolite): 89.67% (5 of 13 peaks were found)
Peaks found: chem shift/row (% of total intensity)
2.085/65(51.5%) , 7.951/55(11%) , 7.951/75(11%) , 5.976/55(8%) , 5.976/75(8%)
Peaks not found: chem shift/row (% of total intensity)
3.561/65(1.7%) , 3.816/65(1.5%) , 5.976/65(1.3%) , 5.989/65(1.2%) , 3.816/41(1.2%) , 3.816/89(1.2%) , 3.561/89.5(1.1%) , 3.561/40.5(1.1%)

Galactose-1-phosphate (library entry number =172)
Hit ratio(% of total spectral intensity for metabolite): 12.87% (2 of 13 peaks were found)
Peaks found: chem shift/row (% of total intensity)
4.005/69(6.4%) , 4.005/61(6.4%)
Peaks not found: chem shift/row (% of total intensity)
3.917/82(13.8%) , 3.917/48(13.8%) , 3.917/56(11.7%) , 3.917/74(11.7%) , 5.493/60(8.7%) , 5.493/70(8.7%) , 5.508/60(8.5%) , 5.508/70(8.5%) , 4.178/51(0.7%) , 4.178/78.5(0.7%) , 4.178/65(0.2%)

Glucosamine-6-phosphate (library entry number =173)
Hit ratio(% of total spectral intensity for metabolite): 63.7% (16 of 29 peaks were found)
Peaks found: chem shift/row (% of total intensity)
3.883/65(8.1%) , 3.66/65(7%) , 3.632/65(6.4%) , 3.598/77(4.5%) , 3.598/53(4.5%) , 2.973/51.5(3.8%) , 2.973/78(3.8%) , 2.973/51.5(3.8%) , 2.973/78(3.8%) , 4.005/61(3.3%) , 4.005/69(3.3%) , 3.286/74(2.9%) , 3.286/56(2.9%) , 3.632/41(2.8%) , 3.632/88.5(2.8%) , 3.367/65(0.2%)
Peaks not found: chem shift/row (% of total intensity)
3.883/40(5.4%) , 3.883/90(5.4%) , 5.435/60(4.3%) , 5.435/70(4.3%) , 3.66/89.5(3.2%) , 3.66/40.5(3.2%) , 3.286/46.5(2.8%) , 3.286/83(2.8%) , 2.934/51.5(1.7%) , 2.934/78(1.7%) , 4.026/70(1.1%) , 4.069/55(0.3%) , 4.069/75(0.3%)

N-Acetylglucosamine (library entry number =174)
Hit ratio(% of total spectral intensity for metabolite): 94.16% (5 of 9 peaks were found)
Peaks found: chem shift/row (% of total intensity)
2.062/65(85.5%) , 3.503/65(2.8%) , 3.778/65(2.4%) , 3.503/89(1.8%) , 3.503/41(1.8%)
Peaks not found: chem shift/row (% of total intensity)
3.778/40(1.9%) , 3.778/90(1.9%) , 3.799/56(1%) , 3.799/74(1%)

N-acetylglucosamine-1-phosphate (library entry number =175)
Hit ratio(% of total spectral intensity for metabolite): 90.79% (6 of 11 peaks were found)
Peaks found: chem shift/row (% of total intensity)
2.065/65(81.8%) , 3.503/65(2.9%) , 3.503/89(1.9%) , 3.503/41(1.9%) , 3.792/56(1.1%) , 3.792/74(1.1%)
Peaks not found: chem shift/row (% of total intensity)
3.806/65(3.3%) , 3.806/40(2%) , 3.806/90(2%) , 3.792/42.5(1%) , 3.792/87.5(1%)

Acetoin (library entry number =176)
Hit ratio(% of total spectral intensity for metabolite): 0% (0 of 3 peaks were found)
Peaks found: chem shift/row (% of total intensity)

Peaks not found: chem shift/row (% of total intensity)
2.229/65(65.3%) , 1.374/65(17.4%) , 1.389/65(17.3%)

2-hydroxybutyric acid (library entry number =177)
Hit ratio(% of total spectral intensity for metabolite): 43.97% (3 of 21 peaks were found)
Peaks found: chem shift/row (% of total intensity)
0.898/65(39.5%) , 4.005/51(2.2%) , 4.005/79(2.2%)
Peaks not found: chem shift/row (% of total intensity)
0.898/46(17.4%) , 0.898/84(17.4%) , 1.655/64.5(2.1%) , 1.655/65.5(2.1%) , 4.005/63(2%) , 4.005/67(2%) , 1.655/83(1.6%) , 1.655/47(1.6%) , 1.745/69(1.3%) , 1.745/61(1.3%) , 1.745/50(1.1%) , 1.745/80(1.1%) , 1.655/101.5(0.9%) , 1.655/28.5(0.9%) , 1.745/31.5(0.8%) , 1.745/98(0.8%) , 1.745/42.5(0.8%) , 1.745/87.5(0.8%)

3-aminoisobutyric acid (library entry number =178)
Hit ratio(% of total spectral intensity for metabolite): 0.49% (1 of 29 peaks were found)
Peaks found: chem shift/row (% of total intensity)
3.063/64.5(0.5%)
Peaks not found: chem shift/row (% of total intensity)
1.196/56(31.1%) , 1.196/74(31.1%) , 3.039/74(3%) , 3.039/56(3%) , 3.113/70.5(2.9%) , 3.113/59.5(2.9%) , 3.039/88(2.9%) , 3.039/42(2.9%) , 3.113/92(2.7%) , 3.113/38(2.7%) , 2.61/58(1.6%) , 2.61/72(1.6%) , 2.61/91(1.2%) , 2.61/39(1.2%) , 3.02/65(1.1%) , 3.091/65(1.1%) , 2.61/78(1%) , 2.61/52(1%) , 3.074/42.5(0.7%) , 3.074/87.5(0.7%) , 3.076/25(0.5%) , 3.076/104.5(0.5%) , 3.135/64(0.5%) , 3.076/43(0.5%) , 3.074/119.5(0.4%) , 3.074/10(0.4%) , 3.074/25.5(0.3%) , 3.074/104.5(0.3%)

Homoserine (library entry number =179)
Hit ratio(% of total spectral intensity for metabolite): 10.23% (13 of 73 peaks were found)
Peaks found: chem shift/row (% of total intensity)
3.778/65(1.9%) , 2.17/37(1.3%) , 2.17/93(1.3%) , 2.17/59(1.3%) , 2.17/71(1.3%) , 3.778/50(0.5%) , 3.778/80(0.5%) , 3.823/68(0.4%) , 3.823/61.5(0.4%) , 3.823/67.5(0.3%) , 3.823/62.5(0.3%) , 3.778/76(0.3%) , 3.778/54(0.3%)
Peaks not found: chem shift/row (% of total intensity)
3.862/61.5(8.5%) , 3.862/68.5(8.5%) , 3.862/49(8%) , 3.862/81(8%) , 3.79/59.5(4%) , 3.79/70.5(4%) , 3.79/56(3.4%) , 3.79/74(3.4%) , 3.79/85.5(3%) , 3.79/44.5(3%) , 3.807/65(2.9%) , 2.029/57(2.1%) , 2.029/73(2.1%) , 2.029/37.5(1.8%) , 2.029/92.5(1.8%) , 2.17/55(1.3%) , 2.17/75(1.3%) , 3.807/79.5(1.2%) , 3.807/50.5(1.2%) , 3.79/30(1%) , 3.79/99.5(1%) , 3.801/56(0.9%) , 3.801/74(0.9%) , 2.17/22.5(0.9%) , 2.17/107(0.9%) , 2.029/20.5(0.8%) , 2.029/108.5(0.8%) , 3.779/59.5(0.8%) , 3.779/70.5(0.8%) , 3.801/87.5(0.6%) , 3.801/42.5(0.6%) , 3.801/78(0.6%) , 3.801/52(0.6%) , 2.15/58.5(0.6%) , 2.15/71(0.6%) , 3.79/14.5(0.6%) , 3.79/115(0.6%) , 3.779/74.5(0.6%) , 3.779/55.5(0.6%) , 3.801/63(0.4%) , 3.801/67(0.4%) , 3.779/89.5(0.4%) , 3.779/40.5(0.4%) , 2.044/55(0.4%) , 2.044/74(0.4%) , 3.807/95(0.3%) , 3.807/34.5(0.3%) , 3.807/73(0.2%) , 3.807/56.5(0.2%) , 3.778/34(0.2%) , 3.778/96(0.2%) , 3.823/45.5(0.2%) , 3.823/84.5(0.2%) , 3.778/41.5(0.2%) , 3.778/90.5(0.2%) , 3.823/84.5(0.1%) , 3.823/45.5(0.1%) , 3.779/96.5(0.1%) , 3.779/33.5(0.1%) , 3.807/86.5(0.1%)

3-aminobutyric acid (library entry number =180)
Hit ratio(% of total spectral intensity for metabolite): 10.99% (6 of 24 peaks were found)
Peaks found: chem shift/row (% of total intensity)
3.624/56(4.1%) , 3.624/74(4.1%) , 2.515/65(0.7%) , 2.479/65(0.7%) , 2.469/65(0.7%) , 2.526/65(0.7%)
Peaks not found: chem shift/row (% of total intensity)
1.325/74(24.9%) , 1.325/56(24.9%) , 2.498/55(8%) , 2.498/75(8%) , 2.499/55(7.8%) , 2.499/75(7.8%) , 3.624/39(2.1%) , 3.624/91(2.1%) , 2.499/29.5(0.4%) , 2.499/100.5(0.4%) , 2.498/29.5(0.4%) , 2.498/100.5(0.4%) , 3.624/107.5(0.3%) , 3.624/22(0.3%) , 2.498/117.5(0.3%) , 2.498/12(0.3%) , 2.499/117.5(0.3%) , 2.499/12(0.3%)

Taurine (library entry number =181)
Hit ratio(% of total spectral intensity for metabolite): 100% (6 of 6 peaks were found)
Peaks found: chem shift/row (% of total intensity)
3.427/65(25.2%) , 3.27/65(19.1%) , 3.427/48(16%) , 3.427/82(16%) , 3.27/48(11.8%) , 3.27/82(11.8%)
Peaks not found: chem shift/row (% of total intensity)


Uridine 5-diphosphate (library entry number =182)
Hit ratio(% of total spectral intensity for metabolite): 93.66% (6 of 10 peaks were found)
Peaks found: chem shift/row (% of total intensity)
7.991/75(20%) , 7.991/55(20%) , 5.976/55(18.7%) , 5.976/75(18.7%) , 5.976/55.5(8.1%) , 5.976/74.5(8.1%)
Peaks not found: chem shift/row (% of total intensity)
5.976/65(2.9%) , 5.976/64.5(2.1%) , 8.114/54.5(0.6%) , 8.114/75(0.6%)

Uridine 5-triphosphate (library entry number =183)
Hit ratio(% of total spectral intensity for metabolite): 0% (0 of 8 peaks were found)
Peaks found: chem shift/row (% of total intensity)

Peaks not found: chem shift/row (% of total intensity)
7.982/55(23.9%) , 7.982/75(23.9%) , 5.985/55(23.3%) , 5.985/75(23.3%) , 6/64.5(3.2%) , 5.985/64.5(0.8%) , 4.419/58.5(0.8%) , 4.419/71(0.8%)

Uridine-5-diphosphoglucuronic acid (library entry number =184)
Hit ratio(% of total spectral intensity for metabolite): 37.7% (6 of 36 peaks were found)
Peaks found: chem shift/row (% of total intensity)
7.951/55(14.1%) , 7.951/75(14.1%) , 3.515/65(5.1%) , 3.789/65(3.5%) , 3.511/75.5(0.4%) , 3.511/54(0.4%)
Peaks not found: chem shift/row (% of total intensity)
5.988/75(11.4%) , 5.988/55(11.4%) , 4.146/78(4.4%) , 4.146/52(4.4%) , 3.789/89(2.9%) , 3.789/41(2.9%) , 3.515/40(2.8%) , 3.515/90(2.8%) , 5.619/69(1.8%) , 5.619/61(1.8%) , 5.634/69(1.8%) , 5.634/61(1.8%) , 3.59/48(0.9%) , 3.59/82(0.9%) , 3.598/82(0.9%) , 3.598/48(0.9%) , 6.001/65(0.9%) , 3.59/57(0.8%) , 3.59/73(0.8%) , 3.598/57(0.8%) , 3.598/73(0.8%) , 4.379/59.5(0.7%) , 4.379/70.5(0.7%) , 6.001/55(0.6%) , 6.001/75(0.6%) , 3.531/53(0.5%) , 3.531/77(0.5%) , 5.988/63.5(0.2%) , 5.988/66.5(0.2%) , 3.531/65(0.2%)

Nicotinamide mononucleotide (NMN) (library entry number =185)
Hit ratio(% of total spectral intensity for metabolite): 0.86% (2 of 40 peaks were found)
Peaks found: chem shift/row (% of total intensity)
4.031/49.5(0.4%) , 4.031/80.5(0.4%)
Peaks not found: chem shift/row (% of total intensity)
9.006/78(7.9%) , 9.006/52(7.9%) , 9.006/57(7.7%) , 9.006/73(7.7%) , 8.323/66(5.1%) , 8.323/64(5.1%) , 6.196/65(4.7%) , 9.347/57(4.6%) , 9.347/73(4.6%) , 6.208/65(4.2%) , 8.323/47(3.9%) , 8.323/83(3.9%) , 9.347/76(3.4%) , 9.347/54(3.4%) , 9.347/60(3.3%) , 9.347/70(3.3%) , 9.588/64(3%) , 9.588/66(3%) , 9.588/60(2.2%) , 9.588/70(2.2%) , 8.259/54(0.6%) , 8.259/75(0.6%) , 7.605/48(0.5%) , 7.605/81.5(0.5%) , 4.211/49.5(0.5%) , 4.211/80(0.5%) , 4.215/49(0.5%) , 4.215/80.5(0.5%) , 7.605/61(0.5%) , 7.605/68(0.5%) , 8.259/58(0.4%) , 8.259/72(0.4%) , 4.223/50(0.4%) , 4.223/80(0.4%) , 4.047/49(0.4%) , 4.047/80.5(0.4%) , 4.042/49.5(0.4%) , 4.042/80.5(0.4%)

Glycerophosphorylcholine (library entry number =186)
Hit ratio(% of total spectral intensity for metabolite): 90% (1 of 1 peaks were found)
Peaks found: chem shift/row (% of total intensity)
3.234/65(100%)
Peaks not found: chem shift/row (% of total intensity)


Carnosine (beta-alanyl_L-histidine) (library entry number =187)
Hit ratio(% of total spectral intensity for metabolite): 39.92% (11 of 55 peaks were found)
Peaks found: chem shift/row (% of total intensity)
3.234/65(15.2%) , 8.278/65(11.7%) , 3.225/65(7.8%) , 3.255/65(1.3%) , 3.367/65(0.8%) , 2.671/86(0.7%) , 2.671/85(0.5%) , 2.671/44.5(0.5%) , 2.689/54(0.5%) , 2.689/76(0.5%) , 2.647/86(0.4%)
Peaks not found: chem shift/row (% of total intensity)
3.234/48(7.1%) , 3.234/82(7.1%) , 3.225/47(4.1%) , 3.225/83(4.1%) , 2.689/56(3.1%) , 2.689/74(3.1%) , 7.112/65(2.7%) , 7.112/62(2.2%) , 7.112/68(2.2%) , 3.114/45.5(1.9%) , 3.114/84.5(1.9%) , 3.119/45.5(1.9%) , 3.119/84.5(1.9%) , 2.689/38.5(1.8%) , 2.689/91.5(1.8%) , 2.708/44(0.8%) , 2.708/85.5(0.8%) , 2.671/43(0.7%) , 2.689/115.5(0.7%) , 2.689/14(0.7%) , 3.234/29.5(0.6%) , 3.234/100.5(0.6%) , 2.708/62(0.5%) , 2.708/68(0.5%) , 2.718/44.5(0.5%) , 2.718/85.5(0.5%) , 2.718/62(0.5%) , 2.718/68(0.5%) , 2.655/43(0.5%) , 2.689/45.5(0.4%) , 2.689/84.5(0.4%) , 2.671/61.5(0.4%) , 2.671/68.5(0.4%) , 2.647/43(0.4%) , 2.689/31.5(0.3%) , 2.689/97.5(0.3%) , 2.647/61(0.3%) , 2.647/69(0.3%) , 2.671/60.5(0.3%) , 2.671/69.5(0.3%) , 3.234/12.5(0.2%) , 3.234/117(0.2%) , 2.655/61.5(0.2%) , 2.655/68.5(0.2%)

Sucrose-6-phosphate (library entry number =188)
Hit ratio(% of total spectral intensity for metabolite): 38.82% (4 of 24 peaks were found)
Peaks found: chem shift/row (% of total intensity)
3.753/65(29.5%) , 3.398/65(5.8%) , 3.792/55(1.8%) , 3.792/75(1.8%)
Peaks not found: chem shift/row (% of total intensity)
3.808/65(7.9%) , 3.808/89(6.4%) , 3.808/41(6.4%) , 3.398/40(4%) , 3.398/90(4%) , 5.42/60(4%) , 5.42/70(4%) , 3.558/82(3.3%) , 3.558/48(3.3%) , 3.558/73.5(3.1%) , 3.558/56.5(3.1%) , 3.881/52(1.8%) , 3.881/78(1.8%) , 3.792/42(1.7%) , 3.792/88(1.7%) , 3.881/46(1.5%) , 3.881/84(1.5%) , 3.558/52(0.8%) , 3.558/78(0.8%) , 3.792/65(0.3%)

Uridine-5-diphosphogalactose (library entry number =189)
Hit ratio(% of total spectral intensity for metabolite): 42.97% (12 of 53 peaks were found)
Peaks found: chem shift/row (% of total intensity)
7.951/55(18.6%) , 7.951/75(18.6%) , 3.752/65(1.7%) , 3.737/57(0.7%) , 3.737/72.5(0.7%) , 3.756/56.5(0.5%) , 3.756/73.5(0.5%) , 3.737/72(0.5%) , 3.756/55(0.3%) , 3.756/75(0.3%) , 3.728/65(0.2%) , 3.756/43.5(0.2%)
Peaks not found: chem shift/row (% of total intensity)
5.985/55(15.3%) , 5.985/75(15.3%) , 3.924/82(1.7%) , 3.924/48(1.7%) , 5.652/70(1.6%) , 5.652/60(1.6%) , 3.924/56(1.5%) , 3.924/74(1.5%) , 5.637/60.5(1.5%) , 5.637/69.5(1.5%) , 4.041/65(1.2%) , 4.381/60.5(0.8%) , 4.381/69.5(0.8%) , 5.985/64.5(0.6%) , 3.752/81(0.6%) , 3.752/48.5(0.6%) , 3.815/83(0.6%) , 3.815/47(0.6%) , 4.381/65(0.5%) , 3.822/82.5(0.5%) , 3.822/47(0.5%) , 3.815/73(0.5%) , 3.815/56.5(0.5%) , 3.822/56.5(0.5%) , 3.822/73(0.5%) , 3.768/59(0.4%) , 3.768/71(0.4%) , 3.737/85.5(0.3%) , 3.737/44.5(0.3%) , 3.752/35(0.3%) , 3.752/94.5(0.3%) , 3.768/40(0.2%) , 3.768/89.5(0.2%) , 3.756/83(0.2%) , 3.778/51.5(0.2%) , 3.778/78.5(0.2%) , 3.756/65(0.2%) , 3.756/44.5(0.2%) , 3.756/85(0.2%) , 3.773/46(0.2%) , 3.773/83.5(0.2%)

N-Acetylaspartylglutamate (NAAG) (library entry number =190)
Hit ratio(% of total spectral intensity for metabolite): 77.48% (4 of 13 peaks were found)
Peaks found: chem shift/row (% of total intensity)
2.062/65(68.2%) , 1.924/65(3.8%) , 2.543/85(2.8%) , 2.543/45(2.8%)
Peaks not found: chem shift/row (% of total intensity)
2.207/65(3.7%) , 2.524/45(2.9%) , 2.524/85(2.9%) , 2.742/85(2.3%) , 2.742/44.5(2.3%) , 2.752/85.5(2.2%) , 2.752/44(2.2%) , 2.207/86(2%) , 2.207/44(2%)

Uridine 5-monophosphate (library entry number =191)
Hit ratio(% of total spectral intensity for metabolite): 0% (0 of 8 peaks were found)
Peaks found: chem shift/row (% of total intensity)

Peaks not found: chem shift/row (% of total intensity)
8.107/55(26.4%) , 8.107/75(26.4%) , 5.991/75(20.1%) , 5.991/55(20.1%) , 6.006/65(3.2%) , 5.991/64.5(2.6%) , 6.006/55(0.6%) , 6.006/75(0.6%)

Cytidine 5-triphosphate (library entry number =192)
Hit ratio(% of total spectral intensity for metabolite): 41.26% (2 of 26 peaks were found)
Peaks found: chem shift/row (% of total intensity)
7.991/55(20.6%) , 7.991/75(20.6%)
Peaks not found: chem shift/row (% of total intensity)
6.15/75(15.5%) , 6.15/55(15.5%) , 6.007/59(2.3%) , 6.007/71(2.3%) , 4.275/65(2%) , 6.011/64(1.8%) , 6.011/66(1.8%) , 6.002/66(1.8%) , 6.002/64(1.8%) , 4.28/64.5(1.5%) , 7.998/55.5(1.3%) , 7.998/74.5(1.3%) , 6.011/70(1.1%) , 6.011/60(1.1%) , 6.002/60(1.1%) , 6.002/70(1.1%) , 6.135/55.5(1%) , 6.135/74.5(1%) , 6.135/55(1%) , 6.135/74.5(1%) , 4.351/58.5(0.6%) , 4.351/71.5(0.6%) , 4.341/59(0.2%) , 4.341/70.5(0.2%)

N-Acetylneuraminic acid (library entry number =193)
Hit ratio(% of total spectral intensity for metabolite): 71.1% (7 of 27 peaks were found)
Peaks found: chem shift/row (% of total intensity)
2.062/65(59.8%) , 3.624/58(2%) , 3.624/72(2%) , 3.851/53(1.9%) , 3.851/77(1.9%) , 3.991/51.5(1.8%) , 3.991/78.5(1.8%)
Peaks not found: chem shift/row (% of total intensity)
2.046/65(5.9%) , 3.624/42(1.8%) , 3.624/88(1.8%) , 1.83/65(1.7%) , 2.238/65(1.7%) , 3.851/46(1.5%) , 3.851/84(1.5%) , 3.768/65(1.4%) , 2.222/55(1.3%) , 2.222/75(1.3%) , 1.83/96(1.1%) , 1.83/34(1.1%) , 2.222/88(1%) , 2.222/42(1%) , 3.768/58.5(0.9%) , 3.768/71.5(0.9%) , 3.768/49(0.7%) , 3.768/81(0.7%) , 3.768/88(0.7%) , 3.768/42(0.7%)

Riboflavin 5-adenosine diphosphate (Flavin adenine dinucleotide) (library entry number =194)
Hit ratio(% of total spectral intensity for metabolite): 22.16% (7 of 13 peaks were found)
Peaks found: chem shift/row (% of total intensity)
2.408/65(4.9%) , 2.408/65(3.8%) , 2.371/65(3.2%) , 2.371/65(3%) , 2.371/65(2.7%) , 2.341/65(2.5%) , 2.383/65(2.1%)
Peaks not found: chem shift/row (% of total intensity)
7.869/65(42.2%) , 8.309/65(12.4%) , 5.838/65(7.1%) , 5.849/65(6.3%) , 2.398/65(5.5%) , 2.33/65(4.4%)

Hydroxyglutaric acid (library entry number =195)
Hit ratio(% of total spectral intensity for metabolite): 0% (0 of 84 peaks were found)
Peaks found: chem shift/row (% of total intensity)

Peaks not found: chem shift/row (% of total intensity)
2.236/65(5.7%) , 4.029/69(3.5%) , 4.029/61(3.5%) , 2.294/65(3.3%) , 4.029/80(3.2%) , 4.029/50(3.2%) , 2.236/90(2.6%) , 2.236/40(2.6%) , 2.236/26(2.1%) , 2.236/104(2.1%) , 2.294/40.5(1.9%) , 2.294/89(1.9%) , 2.301/65(1.8%) , 2.261/46(1.8%) , 2.261/83(1.8%) , 2.271/82.5(1.7%) , 2.271/47.5(1.7%) , 2.266/27(1.7%) , 2.266/103(1.7%) , 1.999/65(1.5%) , 1.84/77.5(1.5%) , 1.84/52(1.5%) , 2.294/105(1.5%) , 2.294/24(1.5%) , 2.294/78.5(1.4%) , 2.294/50.5(1.4%) , 1.999/46.5(1.3%) , 1.999/83.5(1.3%) , 2.266/62(1.2%) , 2.266/67.5(1.2%) , 2.236/51.5(1.2%) , 2.236/77.5(1.2%) , 2.222/44.5(1.2%) , 2.222/85(1.2%) , 1.999/30.5(1.1%) , 1.999/98.5(1.1%) , 1.999/109(1%) , 1.999/21(1%) , 1.84/112.5(1%) , 1.84/17(1%) , 2.31/44.5(1%) , 2.31/85.5(1%) , 1.999/56.5(1%) , 1.999/73.5(1%) , 2.28/85(1%) , 2.28/45(1%) , 2.279/85(1%) , 2.279/45(1%) , 1.84/36.5(1%) , 1.84/94(1%) , 1.84/58(1%) , 1.84/71.5(1%) , 2.253/85(0.9%) , 2.253/44.5(0.9%) , 2.253/85(0.8%) , 2.253/44.5(0.8%) , 2.31/67(0.7%) , 2.31/63.5(0.7%) , 2.31/64.5(0.7%) , 1.84/65(0.6%) , 2.222/60.5(0.6%) , 2.222/69(0.6%) , 2.266/46.5(0.6%) , 2.266/83(0.6%) , 1.84/86.5(0.5%) , 1.84/43(0.5%) , 2.253/65(0.5%) , 2.261/62(0.4%) , 2.261/67.5(0.4%) , 2.261/7.5(0.4%) , 2.261/122(0.4%) , 2.253/65(0.4%) , 2.271/103(0.3%) , 2.271/26.5(0.3%) , 2.261/27(0.3%) , 2.261/102(0.3%) , 2.271/120.5(0.2%) , 2.271/9(0.2%) , 2.301/41.5(0.2%) , 2.301/89.5(0.2%) , 2.271/61.5(0.1%) , 2.271/67.5(0.1%) , 2.301/51.5(0.1%) , 2.301/78(0.1%)

Valeric acid (library entry number =196)
Hit ratio(% of total spectral intensity for metabolite): 27.52% (1 of 18 peaks were found)
Peaks found: chem shift/row (% of total intensity)
0.898/65(27.5%)
Peaks not found: chem shift/row (% of total intensity)
0.898/46(12.5%) , 0.898/84(12.5%) , 2.187/65(9.1%) , 2.187/46(6.4%) , 2.187/84(6.4%) , 1.53/64(4.1%) , 1.53/66(4.1%) , 1.305/74(2.4%) , 1.305/56(2.4%) , 1.53/84(2.3%) , 1.53/46(2.3%) , 1.305/94(1.9%) , 1.305/36(1.9%) , 1.53/27(1.4%) , 1.53/103(1.4%) , 1.305/113(0.6%) , 1.305/17(0.6%)

Isovaleric acid (library entry number =197)
Hit ratio(% of total spectral intensity for metabolite): 18.94% (2 of 7 peaks were found)
Peaks found: chem shift/row (% of total intensity)
2.059/55.5(9.5%) , 2.059/74.5(9.5%)
Peaks not found: chem shift/row (% of total intensity)
0.914/73(39.5%) , 0.914/57(39.5%) , 1.956/65(0.9%) , 1.956/47(0.6%) , 1.956/83(0.6%)

Methyl isobutyric acid (library entry number =198)
Hit ratio(% of total spectral intensity for metabolite): 67.86% (2 of 8 peaks were found)
Peaks found: chem shift/row (% of total intensity)
1.148/56(33.9%) , 1.148/74(33.9%)
Peaks not found: chem shift/row (% of total intensity)
3.702/65(27.6%) , 2.641/65(1.5%) , 2.641/47(1.1%) , 2.641/83(1.1%) , 2.641/101(0.4%) , 2.641/29(0.4%)

2-methylbutyric acid (library entry number =199)
Hit ratio(% of total spectral intensity for metabolite): 0% (0 of 22 peaks were found)
Peaks found: chem shift/row (% of total intensity)

Peaks not found: chem shift/row (% of total intensity)
1.052/56(23.5%) , 1.052/74(23.5%) , 0.86/65(18.7%) , 0.86/46(8.3%) , 0.86/84(8.3%) , 1.388/65(1.8%) , 1.496/82(1.5%) , 1.496/48(1.5%) , 1.388/82.5(1.3%) , 1.388/47.5(1.3%) , 1.496/67(1.2%) , 1.496/63(1.2%) , 1.496/102(0.9%) , 1.496/28(0.9%) , 2.21/76(0.8%) , 2.21/54(0.8%) , 2.21/72(0.8%) , 2.21/58(0.8%) , 1.388/100(0.8%) , 1.388/30(0.8%) , 2.21/92(0.6%) , 2.21/38(0.6%)

Taurocholic acid (library entry number =200)
Hit ratio(% of total spectral intensity for metabolite): 0% (0 of 9 peaks were found)
Peaks found: chem shift/row (% of total intensity)

Peaks not found: chem shift/row (% of total intensity)
0.924/65(37%) , 0.724/65(32.7%) , 3.085/64.5(14.9%) , 3.085/47(5.3%) , 3.085/83(5.3%) , 3.574/57(1.9%) , 3.574/73(1.9%) , 3.574/40(0.5%) , 3.574/90(0.5%)

Trehalose-6-phosphate (library entry number =201)
Hit ratio(% of total spectral intensity for metabolite): 35.12% (14 of 49 peaks were found)
Peaks found: chem shift/row (% of total intensity)
3.863/65(6.8%) , 3.863/65(5.9%) , 3.465/65(5.4%) , 3.609/65(3.9%) , 3.778/56.5(2.2%) , 3.778/73.5(2.2%) , 3.703/79(1.8%) , 3.703/51(1.8%) , 3.703/78(1.8%) , 3.443/65(1.2%) , 3.503/65(1%) , 3.686/76.5(0.4%) , 3.669/52(0.4%) , 3.669/76.5(0.4%)
Peaks not found: chem shift/row (% of total intensity)
3.863/40.5(5.1%) , 3.863/89.5(5.1%) , 3.465/89(4.2%) , 3.465/41(4.2%) , 3.863/41(4.1%) , 3.863/89(4.1%) , 3.609/40(3.3%) , 3.609/90(3.3%) , 3.863/78.5(2.4%) , 3.863/51.5(2.4%) , 3.666/79(2.1%) , 3.666/51(2.1%) , 3.69/51(2.1%) , 3.69/79(2.1%) , 3.658/51(1.9%) , 3.658/79(1.9%) , 3.658/78(1.8%) , 3.778/43(1.5%) , 3.778/87(1.5%) , 5.216/60(1.2%) , 5.216/70(1.2%) , 3.823/42.5(1%) , 3.823/87.5(1%) , 3.823/62(1%) , 3.823/68(1%) , 5.188/59.5(0.7%) , 5.188/69.5(0.7%) , 3.686/51.5(0.4%) , 3.677/51.5(0.4%) , 3.677/78(0.4%) , 4.031/55(0.3%) , 4.031/75(0.3%) , 4.044/76(0.3%) , 0.885/55(0.2%) , 0.885/75(0.2%)

Methanol (library entry number =202)
Hit ratio(% of total spectral intensity for metabolite): 90% (1 of 1 peaks were found)
Peaks found: chem shift/row (% of total intensity)
3.367/65(100%)
Peaks not found: chem shift/row (% of total intensity)


Ethanol (library entry number =203)
Hit ratio(% of total spectral intensity for metabolite): 60.06% (3 of 7 peaks were found)
Peaks found: chem shift/row (% of total intensity)
1.189/65(31.3%) , 3.662/56(14.4%) , 3.662/74(14.4%)
Peaks not found: chem shift/row (% of total intensity)
1.189/83(15.6%) , 1.189/47(15.6%) , 3.662/38(4.4%) , 3.662/92(4.4%)

Chloroform (library entry number =204)
Hit ratio(% of total spectral intensity for metabolite): 0% (0 of 1 peaks were found)
Peaks found: chem shift/row (% of total intensity)

Peaks not found: chem shift/row (% of total intensity)
7.686/65(100%)

3-Hydroxy-3-methyl butyric acid (library entry number =205)
Hit ratio(% of total spectral intensity for metabolite): 100% (2 of 2 peaks were found)
Peaks found: chem shift/row (% of total intensity)
1.274/65(82.7%) , 2.371/65(17.3%)
Peaks not found: chem shift/row (% of total intensity)


Thiamine (library entry number =206)
Hit ratio(% of total spectral intensity for metabolite): 68.09% (3 of 11 peaks were found)
Peaks found: chem shift/row (% of total intensity)
2.49/65(43.1%) , 2.563/65(23.1%) , 3.185/65(1.9%)
Peaks not found: chem shift/row (% of total intensity)
8.047/65(8%) , 3.89/65(6.7%) , 3.89/50(4.3%) , 3.89/80(4.3%) , 9.432/65(4.2%) , 5.455/65(2.7%) , 3.185/50(0.9%) , 3.185/80(0.9%)

Phosphocholine (library entry number =207)
Hit ratio(% of total spectral intensity for metabolite): 90% (1 of 1 peaks were found)
Peaks found: chem shift/row (% of total intensity)
3.225/65(100%)
Peaks not found: chem shift/row (% of total intensity)


Tyrosine (library entry number =208)
Hit ratio(% of total spectral intensity for metabolite): 61.6% (4 of 18 peaks were found)
Peaks found: chem shift/row (% of total intensity)
6.907/76(20.3%) , 6.907/54(20.3%) , 7.198/54(10.5%) , 7.198/76(10.5%)
Peaks not found: chem shift/row (% of total intensity)
3.947/62(7.1%) , 3.947/68(7.1%) , 3.947/48.5(5.5%) , 3.947/81.5(5.5%) , 6.907/47(1.6%) , 6.907/83(1.6%) , 3.057/56(1.5%) , 3.057/74(1.5%) , 3.057/36(1.4%) , 3.057/94(1.4%) , 3.202/90(1%) , 3.202/40(1%) , 3.202/53(1%) , 3.202/77(1%)
