# Supplementary material for: Pathomx: an interactive workflow-based tool for the analysis of metabolomic data
Source: BMC Bioinformatics. 2014 Dec 10;15(1):396. doi: 10.1186/s12859-014-0396-9 (PMC4271363; doi:10.1186/s12859-014-0396-9)
Supplement: Additional file 4: — 2D Processed NMR dataset – THP-1 N&H. Experimental data from THP-1 normoxia (N) and hypoxia (H) experiment acquired by 2D 1H JRES NMR on Bruker spectrometer and processed via the BML-NMR web service. [file 12859_2014_396_MOESM4_ESM.zip › BMLJOB_338/indiv_expno_outputs/118/expno_118_result.txt]

*********************************   FIMA OUTPUT **********************************
FIMA:  Field Independent Metabolite Analysis by JRES NMR spectroscopy.
http://bml-nmr.org.  Birmingham Metabolite Library NMR Data Mining Algorithm.  University of Birmingham, UK.
Program developed by Jonathan J. Byrne, Mark R. Viant, Shan He.  2010/2011.
***************************************************************************************

Job completed: 24-Jul-2013 14:54:48 on computer GLNXA64.  Job number 9 of 16.

Contents of title file: 
                                                                          
s  y  0  2  0  7  j  r  e  s     H  2  O  +  D  2  O     /  o  p  t  /  t  o  p  s  p  i  n  3  .  0  /  d  a  t  a  /  y  o  u  n  g  s  p  /  n  m  r     y  o  u  n  g  s  p     {  3        C  8     -     3  5  9  }  

Sample name is taken as                                                                          

________________________________________________________________________________________________________________

Table 1.  Sample quantification result:

                         Metabolite name	Conc(mM) Hit ratio Int expl(%) Lib number 
                            Lactic acid 	3.036       0.524       0.145       131       
                           myo-Inositol 	2.033       0.660       0.085       55       
                                Maltose 	1.655       0.527       0.061       45       
                    Phosphoethanolamine 	1.382       0.505       0.051       167       
                              Glutamine 	1.214       0.619       0.053       17       
               Glycerophosphorylcholine 	0.978       0.900       0.127       186       
                                 Lysine 	0.925       0.765       0.045       81       
                             Asparagine 	0.530       0.838       0.045       72       
                                Leucine 	0.424       0.676       0.044       77       
                               Fructose 	0.373       0.843       0.048       5       
                  Glutathione (reduced) 	0.368       0.666       0.043       92       
                                Alanine 	0.350       1.000       0.051       66       
                    Glucose-1-phosphate 	0.318       0.473       0.044       12       
                                Glycine 	0.287       0.900       0.049       80       
                             Isoleucine 	0.273       0.764       0.053       68       
                              Carnitine 	0.171       0.940       0.057       120       
                  Argininosuccinic acid 	0.170       0.664       0.041       109       
                    Glucose-6-phosphate 	0.170       0.648       0.041       105       
                N-Acetylaspartate (NAA) 	0.148       0.830       0.045       86       
                               Creatine 	0.135       1.000       0.046       122       
                        Phosphocreatine 	0.133       1.000       0.044       114       
                            Acetic acid 	0.130       0.900       0.046       117       
                                 Valine 	0.129       0.740       0.046       36       
                      3-Methylhistidine 	0.106       0.870       0.042       74       
                                Taurine 	0.101       1.000       0.043       181       
                 Methyl isobutyric acid 	0.091       0.679       0.044       198       
                     Malonyl coenzyme A 	0.080       0.434       0.043       145       
Uridine-5-diphospho-N-acetylglucosamine 	0.074       0.912       0.042       171       
                 Glutathione (oxidised) 	0.069       0.513       0.041       91       
                            Citric acid 	0.069       1.000       0.041       14       
                            Formic acid 	0.064       0.900       0.040       148       
                               Tyrosine 	0.057       0.616       0.040       208       
                             Methionine 	0.039       0.951       0.042       82       
                          Succinic acid 	0.039       0.900       0.042       152       
                          Tartaric acid 	0.032       0.900       0.039       153       
                              Ornithine 	0.026       0.583       0.039       79       
                N-Acetylneuraminic acid 	0.026       0.739       0.040       193       
                                Betaine 	0.017       1.000       0.041       24       
                      Pyroglutamic acid 	0.016       0.577       0.039       127       
                               Methanol 	0.016       0.900       0.040       202       
              Adenosine 5-monophosphate 	0.015       0.434       0.039       107       
               Adenosine 5-triphosphate 	0.015       0.676       0.039       103       
           Uridine-5-diphosphogalactose 	0.014       0.461       0.039       189       
                         Propionic acid 	0.011       0.914       0.040       154       
                               Thiamine 	0.008       0.748       0.039       206       
                                Ethanol 	0.007       0.601       0.039       203       
                        scyllo-Inositol 	0.007       0.900       0.040       54       
                           Butyric acid 	0.006       0.401       0.039       119       
                          Acetylcholine 	0.005       1.000       0.040       22       
                            Hypotaurine 	0.005       0.439       0.039       129       
                       Pantothenic acid 	0.005       0.534       0.039       99       
                           Hypoxanthine 	0.003       0.466       0.039       56       
                             Creatinine 	0.003       0.699       0.039       29       
                          Glycolic acid 	0.003       0.900       0.039       53       
                              Sarcosine 	0.003       0.615       0.039       75       
                         Phosphocholine 	0.003       0.900       0.039       207       
             3-Methyl-2-oxovaleric acid 	0.002       0.681       0.039       97       
                     N-Acetylmethionine 	0.002       0.650       0.039       137       
                                Choline 	0.002       0.900       0.039       31       
     Oxoglutaric acid (a-Ketogluturate) 	0.001       0.554       0.039       3       
                             Cysteamine 	0.001       0.569       0.039       150       
________________________________________________________________________________________________________________

Table 2.  Result of the screening step of the analysis (finding of library peaks in the the mixture JRES spectrum):

Lactic acid (library entry number =131)
Hit ratio(% of total spectral intensity for metabolite): 52.38% (6 of 16 peaks were found)
Peaks found: chem shift/row (% of total intensity)
1.334/74(22.5%) , 1.334/56(22.5%) , 4.123/74(3%) , 4.123/56(3%) , 4.123/91(0.6%) , 4.123/38(0.6%)
Peaks not found: chem shift/row (% of total intensity)
1.338/63(6.8%) , 1.338/67(6.8%) , 1.324/67(6.5%) , 1.324/63(6.5%) , 1.338/58.5(5.1%) , 1.338/71.5(5.1%) , 1.324/71.5(5%) , 1.324/58.5(5%) , 4.131/56(0.4%) , 4.131/73.5(0.4%)

myo-Inositol (library entry number =55)
Hit ratio(% of total spectral intensity for metabolite): 66.03% (7 of 23 peaks were found)
Peaks found: chem shift/row (% of total intensity)
3.291/65(16.1%) , 3.632/65(11%) , 3.632/40(10.4%) , 3.632/90(10.4%) , 3.291/41(7%) , 3.291/89(7%) , 4.075/65(4.1%)
Peaks not found: chem shift/row (% of total intensity)
3.54/74(6.8%) , 3.54/56(6.8%) , 3.54/81.5(6.3%) , 3.54/48.5(6.3%) , 4.075/57(1.9%) , 4.075/73(1.9%) , 3.571/15(0.9%) , 3.571/115(0.9%) , 3.58/26.5(0.3%) , 3.58/103.5(0.3%) , 3.591/15(0.3%) , 3.591/115(0.3%) , 3.583/2(0.2%) , 3.583/127(0.2%) , 3.583/27(0.2%) , 3.583/103(0.2%)

Maltose (library entry number =45)
Hit ratio(% of total spectral intensity for metabolite): 52.69% (16 of 40 peaks were found)
Peaks found: chem shift/row (% of total intensity)
3.426/65(5.4%) , 3.277/53(4.6%) , 3.277/77(4.6%) , 3.292/53(4.6%) , 3.292/77(4.6%) , 3.778/65(4.4%) , 3.426/41(4.2%) , 3.426/89(4.2%) , 3.69/65(4.1%) , 3.647/65(3.7%) , 3.713/65(2.6%) , 3.979/65(2.4%) , 3.923/51.5(1.1%) , 3.923/78.5(1.1%) , 3.778/73.5(0.6%) , 3.778/56.5(0.6%)
Peaks not found: chem shift/row (% of total intensity)
3.778/42(3.5%) , 3.778/88(3.5%) , 3.69/89(2.9%) , 3.69/41(2.9%) , 3.592/82(2.7%) , 3.592/48(2.7%) , 5.414/60(2.6%) , 5.414/70(2.6%) , 3.592/56.5(2.5%) , 3.592/73.5(2.5%) , 3.867/52(2.1%) , 3.867/78(2.1%) , 3.713/40.5(1.7%) , 3.713/89.5(1.7%) , 3.647/41.5(1.7%) , 3.647/88.5(1.7%) , 3.979/88.5(1.5%) , 3.979/40.5(1.5%) , 3.867/47(1.3%) , 3.867/82.5(1.3%) , 3.592/52(0.6%) , 3.592/78(0.6%) , 3.816/44(0.5%) , 3.816/86(0.5%)

Phosphoethanolamine (library entry number =167)
Hit ratio(% of total spectral intensity for metabolite): 50.49% (6 of 10 peaks were found)
Peaks found: chem shift/row (% of total intensity)
3.979/78(8.9%) , 3.979/52(8.9%) , 3.991/52(8.5%) , 3.991/78(8.5%) , 3.979/64.5(7.9%) , 3.991/64.5(7.7%)
Peaks not found: chem shift/row (% of total intensity)
3.227/76.5(14.8%) , 3.227/53.5(14.8%) , 3.227/60(10%) , 3.227/70(10%)

Glutamine (library entry number =17)
Hit ratio(% of total spectral intensity for metabolite): 61.9% (30 of 57 peaks were found)
Peaks found: chem shift/row (% of total intensity)
3.778/65(17.5%) , 3.778/81(8.3%) , 3.778/49(8.3%) , 2.438/65(3.9%) , 2.143/56.5(2.5%) , 2.143/73.5(2.5%) , 2.479/65(2%) , 2.479/65(1.9%) , 2.479/65(1.8%) , 2.479/65(1.5%) , 2.143/65(1.3%) , 2.408/65(1%) , 2.157/73(0.9%) , 2.157/57(0.9%) , 2.408/65(0.8%) , 2.433/38.5(0.7%) , 2.433/91.5(0.7%) , 2.408/85.5(0.5%) , 2.408/44.5(0.5%) , 2.438/104(0.5%) , 2.438/25.5(0.5%) , 2.438/45(0.5%) , 2.438/85(0.5%) , 2.114/65(0.4%) , 2.408/85.5(0.4%) , 2.408/44.5(0.4%) , 2.479/25(0.3%) , 2.479/105(0.3%) , 2.479/25(0.2%) , 2.479/105(0.2%)
Peaks not found: chem shift/row (% of total intensity)
2.458/52.5(3.8%) , 2.458/77.5(3.8%) , 2.458/38(3.7%) , 2.458/92(3.7%) , 2.143/80.5(2.4%) , 2.143/49.5(2.4%) , 2.143/33.5(2.1%) , 2.143/96.5(2.1%) , 2.143/40.5(2%) , 2.143/89.5(2%) , 2.121/56(0.9%) , 2.121/74(0.9%) , 2.166/46.5(0.6%) , 2.166/83.5(0.6%) , 2.13/62(0.6%) , 2.13/68(0.6%) , 2.13/61.5(0.6%) , 2.13/68.5(0.6%) , 2.13/65(0.6%) , 2.458/18.5(0.5%) , 2.458/111.5(0.5%) , 2.13/65(0.5%) , 2.13/46(0.5%) , 2.13/84(0.5%) , 2.13/84(0.5%) , 2.13/46(0.5%) , 2.433/65(0.4%)

Glycerophosphorylcholine (library entry number =186)
Hit ratio(% of total spectral intensity for metabolite): 90% (1 of 1 peaks were found)
Peaks found: chem shift/row (% of total intensity)
3.233/65(100%)
Peaks not found: chem shift/row (% of total intensity)


Lysine (library entry number =81)
Hit ratio(% of total spectral intensity for metabolite): 76.49% (5 of 13 peaks were found)
Peaks found: chem shift/row (% of total intensity)
3.036/46(21.6%) , 3.036/84(21.6%) , 3.767/65(15.5%) , 3.767/49(8.9%) , 3.767/81(8.9%)
Peaks not found: chem shift/row (% of total intensity)
3.036/64(9.1%) , 3.036/66(9.1%) , 1.909/43.5(1.3%) , 1.909/86.5(1.3%) , 1.733/47(1.1%) , 1.733/83(1.1%) , 1.733/43(0.4%) , 1.733/87(0.4%)

Asparagine (library entry number =72)
Hit ratio(% of total spectral intensity for metabolite): 83.81% (13 of 29 peaks were found)
Peaks found: chem shift/row (% of total intensity)
4.003/50(10.3%) , 4.003/80(10.3%) , 4.003/61(8.8%) , 4.003/69(8.8%) , 2.865/53(5.7%) , 2.865/77(5.7%) , 2.865/34(5.6%) , 2.865/96(5.6%) , 2.953/49(5.5%) , 2.953/81(5.5%) , 2.953/37(5.2%) , 2.953/93(5.2%) , 2.845/64.5(1.9%)
Peaks not found: chem shift/row (% of total intensity)
2.936/65(2.1%) , 2.957/65(1.4%) , 2.91/96.5(1.4%) , 2.91/33.5(1.4%) , 2.884/64.5(1.2%) , 2.884/65.5(1.2%) , 2.909/34(1.2%) , 2.909/96(1.2%) , 2.909/112(0.8%) , 2.909/18(0.8%) , 2.91/112(0.6%) , 2.91/18(0.6%) , 2.876/52(0.6%) , 2.876/78(0.6%) , 2.936/127(0.5%) , 2.936/4(0.4%)

Leucine (library entry number =77)
Hit ratio(% of total spectral intensity for metabolite): 67.56% (6 of 37 peaks were found)
Peaks found: chem shift/row (% of total intensity)
0.97/57(18.4%) , 0.97/73(18.4%) , 0.959/57(14.8%) , 0.959/73(14.8%) , 1.014/73.5(0.6%) , 1.014/56(0.6%)
Peaks not found: chem shift/row (% of total intensity)
3.741/47(7.2%) , 3.741/83(7.2%) , 1.682/65(1.6%) , 0.959/64.5(1.4%) , 1.749/65(1%) , 0.97/65(0.9%) , 1.714/51.5(0.8%) , 1.711/41(0.8%) , 1.702/64.5(0.7%) , 1.714/39.5(0.7%) , 1.714/90.5(0.7%) , 3.741/60.5(0.7%) , 3.741/69(0.7%) , 1.714/4(0.7%) , 1.714/125(0.7%) , 1.722/73.5(0.6%) , 1.722/56.5(0.6%) , 1.711/4(0.5%) , 1.711/125(0.5%) , 1.714/43(0.5%) , 1.714/87.5(0.5%) , 1.714/55.5(0.5%) , 1.714/74.5(0.5%) , 1.711/51(0.5%) , 1.711/79(0.5%) , 1.714/23(0.3%) , 1.714/107.5(0.3%) , 1.714/61.5(0.3%) , 1.714/68(0.3%) , 1.711/74(0.3%) , 1.711/55.5(0.3%)

Fructose (library entry number =5)
Hit ratio(% of total spectral intensity for metabolite): 84.32% (15 of 27 peaks were found)
Peaks found: chem shift/row (% of total intensity)
3.569/50(14.6%) , 3.569/80(14.6%) , 3.725/50(13.4%) , 3.725/80(13.4%) , 3.807/52(7.7%) , 3.807/78(7.7%) , 4.03/49(2.6%) , 4.03/81(2.6%) , 3.66/65(1.7%) , 3.58/49.5(1.4%) , 3.58/80(1.4%) , 3.61/49(1.2%) , 3.61/80.5(1.2%) , 3.569/65(0.8%) , 4.04/64.5(0.2%)
Peaks not found: chem shift/row (% of total intensity)
3.903/48(2.7%) , 3.903/82(2.7%) , 3.903/56(2.4%) , 3.903/74(2.4%) , 3.683/57.5(1.3%) , 3.683/72.5(1.3%) , 4.004/65(0.8%) , 4.119/70(0.6%) , 4.119/60(0.6%) , 3.58/18(0.3%) , 3.58/111.5(0.3%) , 3.569/33.5(0.2%)

Glutathione (reduced) (library entry number =92)
Hit ratio(% of total spectral intensity for metabolite): 66.55% (21 of 43 peaks were found)
Peaks found: chem shift/row (% of total intensity)
3.789/65(14.2%) , 3.789/65(13.5%) , 2.169/73.5(4.9%) , 2.169/56(4.9%) , 3.789/49(4.2%) , 3.789/81(4.2%) , 3.789/49(4.1%) , 3.789/81(4.1%) , 2.169/37(1.6%) , 2.169/92(1.6%) , 2.953/81(1.6%) , 2.953/49(1.6%) , 2.953/48(1%) , 2.953/47.5(0.9%) , 2.953/82(0.9%) , 2.566/65.5(0.7%) , 2.566/65.5(0.6%) , 2.566/65.5(0.6%) , 2.953/82.5(0.6%) , 2.539/64.5(0.4%) , 2.539/64(0.3%)
Peaks not found: chem shift/row (% of total intensity)
2.558/71.5(3.5%) , 2.558/58(3.5%) , 2.966/46.5(2%) , 2.966/82.5(2%) , 2.983/82(1.9%) , 2.983/46.5(1.9%) , 2.977/82(1.6%) , 2.977/47.5(1.6%) , 2.976/82(1.6%) , 2.976/47.5(1.6%) , 2.963/47(1.5%) , 2.963/83(1.5%) , 3.305/46.5(1.4%) , 3.305/83.5(1.4%) , 3.317/84(1.3%) , 3.317/46(1.3%) , 2.966/52.5(0.8%) , 2.966/75.5(0.7%) , 2.558/91(0.7%) , 2.558/39(0.7%) , 2.964/46(0.4%) , 2.964/83.5(0.4%)

Alanine (library entry number =66)
Hit ratio(% of total spectral intensity for metabolite): 100% (6 of 6 peaks were found)
Peaks found: chem shift/row (% of total intensity)
1.485/56(36.1%) , 1.485/74(36.1%) , 3.792/56(10.9%) , 3.792/74(10.9%) , 3.792/93(2.9%) , 3.792/37(2.9%)
Peaks not found: chem shift/row (% of total intensity)


Glucose-1-phosphate (library entry number =12)
Hit ratio(% of total spectral intensity for metabolite): 47.35% (16 of 44 peaks were found)
Peaks found: chem shift/row (% of total intensity)
3.789/65(7.2%) , 3.413/65(7%) , 3.413/89(4.9%) , 3.413/41(4.9%) , 3.756/56(3.2%) , 3.756/74(3.2%) , 3.877/46.5(3.1%) , 3.877/83.5(3.1%) , 3.756/42(2.5%) , 3.756/88(2.5%) , 3.367/65(1.4%) , 3.917/56(1%) , 3.917/74(1%) , 3.913/67(0.9%) , 3.913/63(0.9%) , 3.86/65(0.7%)
Peaks not found: chem shift/row (% of total intensity)
3.789/41(6.9%) , 3.789/89(6.9%) , 3.499/48.5(2.7%) , 3.499/81.5(2.7%) , 3.499/48.5(2.7%) , 3.499/81.5(2.7%) , 3.499/57(2.6%) , 3.499/73(2.6%) , 3.877/52.5(2.5%) , 3.877/77.5(2.5%) , 5.47/70(2%) , 5.47/60(2%) , 5.456/70(1.9%) , 5.456/60(1.9%) , 3.917/67(0.9%) , 3.917/63(0.9%) , 3.913/56(0.8%) , 3.913/74(0.8%) , 3.917/82(0.7%) , 3.917/48(0.7%) , 3.924/68.5(0.7%) , 3.924/61.5(0.7%) , 3.917/87.5(0.7%) , 3.917/42(0.7%) , 3.913/82(0.7%) , 3.913/48(0.7%) , 3.913/87.5(0.5%) , 3.913/42(0.5%)

Glycine (library entry number =80)
Hit ratio(% of total spectral intensity for metabolite): 90% (1 of 1 peaks were found)
Peaks found: chem shift/row (% of total intensity)
3.569/65(100%)
Peaks not found: chem shift/row (% of total intensity)


Isoleucine (library entry number =68)
Hit ratio(% of total spectral intensity for metabolite): 76.36% (6 of 22 peaks were found)
Peaks found: chem shift/row (% of total intensity)
0.942/65(20.1%) , 1.014/56(19.2%) , 1.014/74(19.2%) , 0.942/46(8.5%) , 0.942/84(8.5%) , 1.478/65(0.8%)
Peaks not found: chem shift/row (% of total intensity)
3.677/60(6.8%) , 3.677/70(6.8%) , 1.263/45(0.9%) , 1.263/85(0.9%) , 1.263/81(0.8%) , 1.263/49(0.8%) , 1.263/27(0.8%) , 1.263/103(0.8%) , 1.263/61(0.8%) , 1.263/69(0.8%) , 1.478/79(0.6%) , 1.478/51(0.6%) , 1.478/98(0.6%) , 1.478/32(0.6%) , 1.478/44(0.5%) , 1.478/86(0.5%)

Carnitine (library entry number =120)
Hit ratio(% of total spectral intensity for metabolite): 94% (4 of 8 peaks were found)
Peaks found: chem shift/row (% of total intensity)
3.224/65(85.7%) , 3.426/65(4.1%) , 2.436/58(2.1%) , 2.436/72(2.1%)
Peaks not found: chem shift/row (% of total intensity)
2.45/73(2%) , 2.45/57(2%) , 3.435/70(1%) , 3.435/60(1%)

Argininosuccinic acid (library entry number =109)
Hit ratio(% of total spectral intensity for metabolite): 66.37% (15 of 35 peaks were found)
Peaks found: chem shift/row (% of total intensity)
6.526/65(19.9%) , 3.291/65(5.9%) , 3.778/65(5.8%) , 2.675/44(3.3%) , 2.675/86(3.3%) , 2.669/45(3.2%) , 2.669/85(3.2%) , 2.669/44(3.1%) , 2.669/86(3.1%) , 2.669/47.5(3.1%) , 2.669/82.5(3.1%) , 3.778/81(2.9%) , 3.778/49(2.9%) , 2.366/58.5(1.8%) , 2.366/71(1.8%)
Peaks not found: chem shift/row (% of total intensity)
2.68/45(3.1%) , 2.68/85(3.1%) , 2.379/45.5(2.5%) , 2.379/84.5(2.5%) , 2.359/45(2.4%) , 2.359/85(2.4%) , 2.827/48(2%) , 2.827/82(2%) , 2.366/97.5(1.7%) , 2.366/32(1.7%) , 2.827/40(1.4%) , 2.827/89.5(1.4%) , 4.307/74(1.3%) , 4.307/56(1.3%) , 3.291/83(1.1%) , 3.291/47(1.1%) , 4.307/48(1.1%) , 4.307/82(1.1%) , 2.366/38.5(0.2%) , 2.366/92(0.2%)

Glucose-6-phosphate (library entry number =105)
Hit ratio(% of total spectral intensity for metabolite): 64.76% (16 of 31 peaks were found)
Peaks found: chem shift/row (% of total intensity)
3.502/65(6.9%) , 3.292/53.5(6.1%) , 3.292/76.5(6.1%) , 3.277/53(5.9%) , 3.277/77(5.9%) , 3.502/40.5(4.9%) , 3.502/89(4.9%) , 3.367/65(4.4%) , 4.003/69(3.6%) , 4.003/61(3.6%) , 4.003/61(3.6%) , 4.003/69(3.6%) , 3.569/65(2%) , 3.536/41(1.4%) , 3.536/88.5(1.4%) , 3.487/65.5(0.4%)
Peaks not found: chem shift/row (% of total intensity)
3.73/65(5.2%) , 3.73/40.5(3.8%) , 3.73/89(3.8%) , 3.574/40.5(3.7%) , 3.574/89.5(3.7%) , 3.577/40(3.4%) , 3.577/89.5(3.4%) , 3.577/65(2.7%) , 3.574/65(2%) , 3.574/52.5(0.9%) , 3.574/76.5(0.9%) , 3.577/52.5(0.7%) , 3.577/76.5(0.7%) , 4.05/55(0.1%) , 4.05/74.5(0.1%)

N-Acetylaspartate (NAA) (library entry number =86)
Hit ratio(% of total spectral intensity for metabolite): 82.95% (5 of 13 peaks were found)
Peaks found: chem shift/row (% of total intensity)
2.026/65(79.5%) , 2.504/57(0.9%) , 2.504/72(0.9%) , 2.504/32.5(0.9%) , 2.504/97(0.9%)
Peaks not found: chem shift/row (% of total intensity)
2.491/45(2.5%) , 2.491/85(2.5%) , 2.51/45(2.4%) , 2.51/85(2.4%) , 2.691/44(1.8%) , 2.691/86(1.8%) , 2.701/84(1.8%) , 2.701/46(1.8%)

Creatine (library entry number =122)
Hit ratio(% of total spectral intensity for metabolite): 100% (2 of 2 peaks were found)
Peaks found: chem shift/row (% of total intensity)
3.041/65(77.9%) , 3.937/65(22.1%)
Peaks not found: chem shift/row (% of total intensity)


Phosphocreatine (library entry number =114)
Hit ratio(% of total spectral intensity for metabolite): 100% (2 of 2 peaks were found)
Peaks found: chem shift/row (% of total intensity)
3.048/65(80.9%) , 3.951/65(19.1%)
Peaks not found: chem shift/row (% of total intensity)


Acetic acid (library entry number =117)
Hit ratio(% of total spectral intensity for metabolite): 90% (1 of 1 peaks were found)
Peaks found: chem shift/row (% of total intensity)
1.924/65(100%)
Peaks not found: chem shift/row (% of total intensity)


Valine (library entry number =36)
Hit ratio(% of total spectral intensity for metabolite): 74.04% (4 of 14 peaks were found)
Peaks found: chem shift/row (% of total intensity)
0.993/56(19%) , 0.993/74(19%) , 1.045/56(18%) , 1.045/74(18%)
Peaks not found: chem shift/row (% of total intensity)
3.617/59(10.4%) , 3.617/71(10.4%) , 2.276/59(1%) , 2.276/71(1%) , 2.276/41(0.7%) , 2.276/89(0.7%) , 2.276/53(0.7%) , 2.276/77(0.7%) , 2.276/35(0.2%) , 2.276/95(0.2%)

3-Methylhistidine (library entry number =74)
Hit ratio(% of total spectral intensity for metabolite): 86.95% (7 of 15 peaks were found)
Peaks found: chem shift/row (% of total intensity)
3.74/65(71%) , 3.962/82(5.3%) , 3.962/48(5.3%) , 3.313/52(1.5%) , 3.313/78(1.5%) , 3.247/76(1.2%) , 3.247/54(1.2%)
Peaks not found: chem shift/row (% of total intensity)
3.962/64(5.1%) , 3.313/93(1.4%) , 3.313/37(1.4%) , 8.069/68(1.2%) , 8.069/61.5(1.2%) , 3.247/35(0.9%) , 3.247/95(0.9%) , 7.131/65(0.9%)

Taurine (library entry number =181)
Hit ratio(% of total spectral intensity for metabolite): 100% (6 of 6 peaks were found)
Peaks found: chem shift/row (% of total intensity)
3.426/65(25.2%) , 3.27/65(19.1%) , 3.426/48(16%) , 3.426/82(16%) , 3.27/48(11.8%) , 3.27/82(11.8%)
Peaks not found: chem shift/row (% of total intensity)


Methyl isobutyric acid (library entry number =198)
Hit ratio(% of total spectral intensity for metabolite): 67.86% (2 of 8 peaks were found)
Peaks found: chem shift/row (% of total intensity)
1.147/56(33.9%) , 1.147/74(33.9%)
Peaks not found: chem shift/row (% of total intensity)
3.702/65(27.6%) , 2.641/65(1.5%) , 2.641/47(1.1%) , 2.641/83(1.1%) , 2.641/101(0.4%) , 2.641/29(0.4%)

Malonyl coenzyme A (library entry number =145)
Hit ratio(% of total spectral intensity for metabolite): 43.4% (5 of 25 peaks were found)
Peaks found: chem shift/row (% of total intensity)
3.552/65(22.9%) , 8.278/65(16.7%) , 3.678/65(1.8%) , 2.438/65(1.4%) , 2.659/65(0.6%)
Peaks not found: chem shift/row (% of total intensity)
3.129/65(12.7%) , 8.551/65(10%) , 0.724/65(7.2%) , 0.862/65(5.3%) , 6.178/65(4.6%) , 6.164/65(4.2%) , 4.004/65(3.1%) , 3.031/65(1.9%) , 3.031/82(1%) , 3.031/48(1%) , 0.737/65(0.9%) , 2.353/65(0.8%) , 3.353/57(0.7%) , 3.353/73(0.7%) , 2.622/65(0.7%) , 2.438/48(0.5%) , 2.438/82(0.5%) , 0.846/65(0.4%) , 3.353/89(0.3%) , 3.353/41(0.3%)

Uridine-5-diphospho-N-acetylglucosamine (library entry number =171)
Hit ratio(% of total spectral intensity for metabolite): 91.2% (6 of 13 peaks were found)
Peaks found: chem shift/row (% of total intensity)
2.084/65(51.5%) , 7.95/55(11%) , 7.95/75(11%) , 5.976/55(8%) , 5.976/75(8%) , 3.821/65(1.5%)
Peaks not found: chem shift/row (% of total intensity)
3.561/65(1.7%) , 5.976/65(1.3%) , 5.989/65(1.2%) , 3.821/41(1.2%) , 3.821/89(1.2%) , 3.561/89.5(1.1%) , 3.561/40.5(1.1%)

Glutathione (oxidised) (library entry number =91)
Hit ratio(% of total spectral intensity for metabolite): 51.32% (17 of 50 peaks were found)
Peaks found: chem shift/row (% of total intensity)
3.789/65(15.8%) , 3.789/81(5.7%) , 3.789/49(5.7%) , 2.169/57(3.7%) , 2.169/73(3.7%) , 2.515/65(2.3%) , 2.515/65(2.1%) , 2.528/65(2%) , 2.539/65(2%) , 2.169/37(1.8%) , 2.169/93(1.8%) , 3.797/64.5(1.2%) , 3.797/64.5(1.2%) , 3.778/64.5(1.1%) , 3.789/64.5(1%) , 2.528/103.5(0.2%) , 2.528/27(0.2%)
Peaks not found: chem shift/row (% of total intensity)
2.971/47(4.1%) , 2.971/83(4.1%) , 3.306/47(3.7%) , 3.306/83(3.7%) , 3.317/47(3.4%) , 3.317/83(3.4%) , 2.991/47(3.3%) , 2.991/83(3.3%) , 5.716/65(1.9%) , 2.54/76(1.6%) , 2.54/54(1.6%) , 2.539/45(1.3%) , 2.539/85(1.3%) , 2.528/45(1.2%) , 2.528/85(1.2%) , 2.515/45(1.2%) , 2.515/85(1.2%) , 2.515/45(1.1%) , 2.515/85(1.1%) , 2.54/33(0.9%) , 2.54/97(0.9%) , 2.54/13.5(0.4%) , 2.54/116(0.4%) , 2.498/62(0.3%) , 2.498/68(0.3%) , 2.515/61.5(0.2%) , 2.515/68.5(0.2%) , 2.515/103(0.2%) , 2.515/26(0.2%) , 2.54/61(0.2%) , 2.54/69(0.2%) , 2.524/61(0.2%) , 2.524/69(0.2%)

Citric acid (library entry number =14)
Hit ratio(% of total spectral intensity for metabolite): 100% (4 of 4 peaks were found)
Peaks found: chem shift/row (% of total intensity)
2.534/46(26.2%) , 2.534/84(26.2%) , 2.669/46(23.8%) , 2.669/84(23.8%)
Peaks not found: chem shift/row (% of total intensity)


Formic acid (library entry number =148)
Hit ratio(% of total spectral intensity for metabolite): 90% (1 of 1 peaks were found)
Peaks found: chem shift/row (% of total intensity)
8.46/65(100%)
Peaks not found: chem shift/row (% of total intensity)


Tyrosine (library entry number =208)
Hit ratio(% of total spectral intensity for metabolite): 61.6% (4 of 18 peaks were found)
Peaks found: chem shift/row (% of total intensity)
6.905/76(20.3%) , 6.905/54(20.3%) , 7.198/54(10.5%) , 7.198/76(10.5%)
Peaks not found: chem shift/row (% of total intensity)
3.947/62(7.1%) , 3.947/68(7.1%) , 3.947/48.5(5.5%) , 3.947/81.5(5.5%) , 6.905/47(1.6%) , 6.905/83(1.6%) , 3.057/56(1.5%) , 3.057/74(1.5%) , 3.057/36(1.4%) , 3.057/94(1.4%) , 3.202/90(1%) , 3.202/40(1%) , 3.202/53(1%) , 3.202/77(1%)

Methionine (library entry number =82)
Hit ratio(% of total spectral intensity for metabolite): 95.05% (4 of 7 peaks were found)
Peaks found: chem shift/row (% of total intensity)
2.142/65(80.1%) , 2.648/65(6%) , 2.648/84(4.4%) , 2.648/46(4.4%)
Peaks not found: chem shift/row (% of total intensity)
3.863/81(1.7%) , 3.863/49(1.7%) , 3.863/65(1.5%)

Succinic acid (library entry number =152)
Hit ratio(% of total spectral intensity for metabolite): 90% (1 of 1 peaks were found)
Peaks found: chem shift/row (% of total intensity)
2.408/65(100%)
Peaks not found: chem shift/row (% of total intensity)


Tartaric acid (library entry number =153)
Hit ratio(% of total spectral intensity for metabolite): 90% (1 of 1 peaks were found)
Peaks found: chem shift/row (% of total intensity)
4.331/65(100%)
Peaks not found: chem shift/row (% of total intensity)


Ornithine (library entry number =79)
Hit ratio(% of total spectral intensity for metabolite): 58.34% (4 of 23 peaks were found)
Peaks found: chem shift/row (% of total intensity)
3.065/65(25.1%) , 3.789/65(17.4%) , 3.789/49(7.9%) , 3.789/81(7.9%)
Peaks not found: chem shift/row (% of total intensity)
3.065/84(16.7%) , 3.065/46(16.7%) , 1.949/65(0.9%) , 1.836/103(0.8%) , 1.836/27(0.8%) , 1.946/53(0.6%) , 1.946/78(0.5%) , 1.841/62(0.5%) , 1.841/68(0.5%) , 1.949/31(0.5%) , 1.949/40(0.4%) , 1.946/41(0.4%) , 1.946/40(0.4%) , 1.946/100(0.4%) , 1.946/31(0.4%) , 1.949/53(0.3%) , 1.949/77(0.3%) , 1.949/72(0.3%) , 1.949/57(0.3%)

N-Acetylneuraminic acid (library entry number =193)
Hit ratio(% of total spectral intensity for metabolite): 73.89% (10 of 27 peaks were found)
Peaks found: chem shift/row (% of total intensity)
2.062/65(59.8%) , 3.624/58(2%) , 3.624/72(2%) , 3.85/53(1.9%) , 3.85/77(1.9%) , 3.991/51.5(1.8%) , 3.991/78.5(1.8%) , 3.767/65(1.4%) , 3.767/49(0.7%) , 3.767/81(0.7%)
Peaks not found: chem shift/row (% of total intensity)
2.046/65(5.9%) , 3.624/42(1.8%) , 3.624/88(1.8%) , 1.83/65(1.7%) , 2.238/65(1.7%) , 3.85/46(1.5%) , 3.85/84(1.5%) , 2.222/55(1.3%) , 2.222/75(1.3%) , 1.83/96(1.1%) , 1.83/34(1.1%) , 2.222/88(1%) , 2.222/42(1%) , 3.767/58.5(0.9%) , 3.767/71.5(0.9%) , 3.767/88(0.7%) , 3.767/42(0.7%)

Betaine (library entry number =24)
Hit ratio(% of total spectral intensity for metabolite): 100% (2 of 2 peaks were found)
Peaks found: chem shift/row (% of total intensity)
3.27/65(94.3%) , 3.913/65(5.7%)
Peaks not found: chem shift/row (% of total intensity)


Pyroglutamic acid (library entry number =127)
Hit ratio(% of total spectral intensity for metabolite): 57.74% (12 of 80 peaks were found)
Peaks found: chem shift/row (% of total intensity)
2.408/65(11.4%) , 2.408/65(9.9%) , 2.408/86(8.8%) , 2.408/44(8.8%) , 2.408/86(7.5%) , 2.408/44(7.5%) , 4.186/61(0.8%) , 4.186/69(0.8%) , 4.186/84(0.8%) , 4.186/46(0.8%) , 2.502/65(0.5%) , 2.053/65(0.2%)
Peaks not found: chem shift/row (% of total intensity)
2.038/75(2%) , 2.038/55(2%) , 2.51/71(1.9%) , 2.51/59(1.9%) , 2.51/38(1.7%) , 2.51/92(1.7%) , 2.038/63.5(1.5%) , 2.038/66.5(1.5%) , 2.038/42(1.5%) , 2.038/88(1.5%) , 2.51/17(1.1%) , 2.51/112(1.1%) , 2.038/22(0.9%) , 2.038/108(0.9%) , 2.39/65(0.9%) , 2.51/80(0.9%) , 2.51/49.5(0.9%) , 2.038/96(0.8%) , 2.038/34(0.8%) , 2.03/64(0.7%) , 2.03/66(0.7%) , 2.525/54(0.6%) , 2.525/75(0.6%) , 2.501/48(0.6%) , 2.501/81.5(0.6%) , 2.501/65(0.5%) , 2.501/62(0.4%) , 2.501/68(0.4%) , 2.502/48(0.4%) , 2.502/81.5(0.4%) , 2.496/75(0.4%) , 2.496/55(0.4%) , 2.519/48.5(0.4%) , 2.519/81.5(0.4%) , 2.494/75.5(0.4%) , 2.494/54.5(0.4%) , 2.03/48(0.4%) , 2.03/82(0.4%) , 2.502/75.5(0.4%) , 2.502/54.5(0.4%) , 2.519/65(0.4%) , 2.519/63(0.4%) , 2.519/67(0.4%) , 2.03/71(0.3%) , 2.03/59(0.3%) , 2.03/46(0.3%) , 2.03/84(0.3%) , 2.501/59(0.3%) , 2.501/71(0.3%) , 2.501/75(0.3%) , 2.501/55(0.3%) , 2.519/54.5(0.3%) , 2.519/75(0.3%) , 2.03/29.5(0.2%) , 2.03/100.5(0.2%) , 2.501/101.5(0.2%) , 2.501/28(0.2%) , 2.496/48(0.2%) , 2.496/82(0.2%) , 2.03/55(0.2%) , 2.03/75(0.2%) , 2.519/28(0.2%) , 2.519/101(0.2%) , 2.525/68.5(0.2%) , 2.525/62(0.2%) , 2.525/65(0.1%) , 2.501/35.5(0.1%) , 2.501/94.5(0.1%)

Methanol (library entry number =202)
Hit ratio(% of total spectral intensity for metabolite): 90% (1 of 1 peaks were found)
Peaks found: chem shift/row (% of total intensity)
3.367/65(100%)
Peaks not found: chem shift/row (% of total intensity)


Adenosine 5-monophosphate (library entry number =107)
Hit ratio(% of total spectral intensity for metabolite): 43.36% (1 of 4 peaks were found)
Peaks found: chem shift/row (% of total intensity)
8.265/65(43.4%)
Peaks not found: chem shift/row (% of total intensity)
8.586/65(30%) , 6.134/65(13.6%) , 6.146/65(13%)

Adenosine 5-triphosphate (library entry number =103)
Hit ratio(% of total spectral intensity for metabolite): 67.63% (2 of 4 peaks were found)
Peaks found: chem shift/row (% of total intensity)
8.265/65(63.2%) , 8.536/65(4.4%)
Peaks not found: chem shift/row (% of total intensity)
6.153/65(16.9%) , 6.138/65(15.4%)

Uridine-5-diphosphogalactose (library entry number =189)
Hit ratio(% of total spectral intensity for metabolite): 46.08% (17 of 53 peaks were found)
Peaks found: chem shift/row (% of total intensity)
7.95/55(18.6%) , 7.95/75(18.6%) , 3.751/65(1.7%) , 4.04/65(1.2%) , 4.386/60.5(0.8%) , 4.386/69.5(0.8%) , 3.736/57(0.7%) , 3.736/72.5(0.7%) , 3.756/56.5(0.5%) , 3.756/73.5(0.5%) , 3.736/72(0.5%) , 3.756/55(0.3%) , 3.756/75(0.3%) , 3.756/65(0.2%) , 3.756/44.5(0.2%) , 3.756/85(0.2%) , 3.756/43.5(0.2%)
Peaks not found: chem shift/row (% of total intensity)
5.985/55(15.3%) , 5.985/75(15.3%) , 3.924/82(1.7%) , 3.924/48(1.7%) , 5.652/70(1.6%) , 5.652/60(1.6%) , 3.924/56(1.5%) , 3.924/74(1.5%) , 5.637/60.5(1.5%) , 5.637/69.5(1.5%) , 5.985/64.5(0.6%) , 3.751/81(0.6%) , 3.751/48.5(0.6%) , 3.815/83(0.6%) , 3.815/47(0.6%) , 4.386/65(0.5%) , 3.822/82.5(0.5%) , 3.822/47(0.5%) , 3.815/73(0.5%) , 3.815/56.5(0.5%) , 3.822/56.5(0.5%) , 3.822/73(0.5%) , 3.768/59(0.4%) , 3.768/71(0.4%) , 3.736/85.5(0.3%) , 3.736/44.5(0.3%) , 3.751/35(0.3%) , 3.751/94.5(0.3%) , 3.768/40(0.2%) , 3.768/89.5(0.2%) , 3.756/83(0.2%) , 3.778/51.5(0.2%) , 3.778/78.5(0.2%) , 3.773/46(0.2%) , 3.773/83.5(0.2%) , 3.73/65(0.2%)

Propionic acid (library entry number =154)
Hit ratio(% of total spectral intensity for metabolite): 91.37% (5 of 7 peaks were found)
Peaks found: chem shift/row (% of total intensity)
1.059/65(33.9%) , 1.059/45(14.4%) , 1.059/85(14.4%) , 2.187/55(14.3%) , 2.187/75(14.3%)
Peaks not found: chem shift/row (% of total intensity)
2.187/94(4.3%) , 2.187/36(4.3%)

Thiamine (library entry number =206)
Hit ratio(% of total spectral intensity for metabolite): 74.78% (4 of 11 peaks were found)
Peaks found: chem shift/row (% of total intensity)
2.502/65(43.1%) , 2.566/65(23.1%) , 3.896/65(6.7%) , 3.184/65(1.9%)
Peaks not found: chem shift/row (% of total intensity)
8.047/65(8%) , 3.896/50(4.3%) , 3.896/80(4.3%) , 9.432/65(4.2%) , 5.455/65(2.7%) , 3.184/50(0.9%) , 3.184/80(0.9%)

Ethanol (library entry number =203)
Hit ratio(% of total spectral intensity for metabolite): 60.06% (3 of 7 peaks were found)
Peaks found: chem shift/row (% of total intensity)
1.19/65(31.3%) , 3.662/56(14.4%) , 3.662/74(14.4%)
Peaks not found: chem shift/row (% of total intensity)
1.19/83(15.6%) , 1.19/47(15.6%) , 3.662/38(4.4%) , 3.662/92(4.4%)

scyllo-Inositol (library entry number =54)
Hit ratio(% of total spectral intensity for metabolite): 90% (1 of 1 peaks were found)
Peaks found: chem shift/row (% of total intensity)
3.36/65(100%)
Peaks not found: chem shift/row (% of total intensity)


Butyric acid (library entry number =119)
Hit ratio(% of total spectral intensity for metabolite): 40.12% (2 of 12 peaks were found)
Peaks found: chem shift/row (% of total intensity)
0.897/65(28.6%) , 2.161/65(11.5%)
Peaks not found: chem shift/row (% of total intensity)
0.897/84(12%) , 0.897/46(12%) , 2.161/84(7.9%) , 2.161/46(7.9%) , 1.561/56(6%) , 1.561/74(6%) , 1.561/93(3.3%) , 1.561/37(3.3%) , 1.561/112(0.7%) , 1.561/18(0.7%)

Acetylcholine (library entry number =22)
Hit ratio(% of total spectral intensity for metabolite): 100% (2 of 2 peaks were found)
Peaks found: chem shift/row (% of total intensity)
3.224/65(57.1%) , 2.151/65(42.9%)
Peaks not found: chem shift/row (% of total intensity)


Hypotaurine (library entry number =129)
Hit ratio(% of total spectral intensity for metabolite): 43.91% (2 of 6 peaks were found)
Peaks found: chem shift/row (% of total intensity)
3.367/65(24.8%) , 2.659/65(19.1%)
Peaks not found: chem shift/row (% of total intensity)
3.367/48(16.5%) , 3.367/82(16.5%) , 2.659/47.5(11.5%) , 2.659/82.5(11.5%)

Pantothenic acid (library entry number =99)
Hit ratio(% of total spectral intensity for metabolite): 53.38% (3 of 15 peaks were found)
Peaks found: chem shift/row (% of total intensity)
0.897/65(24.2%) , 0.933/65(20.8%) , 3.991/65(8.4%)
Peaks not found: chem shift/row (% of total intensity)
2.423/65(8.5%) , 3.404/79(6.9%) , 3.404/51(6.9%) , 3.522/79(4.5%) , 3.522/51(4.5%) , 2.423/47.5(3.5%) , 2.423/82.5(3.5%) , 3.447/72.5(2.6%) , 3.447/57.5(2.6%) , 3.447/40(1.3%) , 3.447/90(1.3%) , 3.447/65(0.3%)

Hypoxanthine (library entry number =56)
Hit ratio(% of total spectral intensity for metabolite): 46.6% (1 of 2 peaks were found)
Peaks found: chem shift/row (% of total intensity)
8.217/65(46.6%)
Peaks not found: chem shift/row (% of total intensity)
8.194/65(53.4%)

Creatinine (library entry number =29)
Hit ratio(% of total spectral intensity for metabolite): 69.86% (1 of 3 peaks were found)
Peaks found: chem shift/row (% of total intensity)
3.048/65(69.9%)
Peaks not found: chem shift/row (% of total intensity)
4.065/66(15.1%) , 4.065/64(15.1%)

Glycolic acid (library entry number =53)
Hit ratio(% of total spectral intensity for metabolite): 90% (1 of 1 peaks were found)
Peaks found: chem shift/row (% of total intensity)
3.951/65(100%)
Peaks not found: chem shift/row (% of total intensity)


Sarcosine (library entry number =75)
Hit ratio(% of total spectral intensity for metabolite): 61.49% (1 of 2 peaks were found)
Peaks found: chem shift/row (% of total intensity)
2.737/65(61.5%)
Peaks not found: chem shift/row (% of total intensity)
3.614/65(38.5%)

Phosphocholine (library entry number =207)
Hit ratio(% of total spectral intensity for metabolite): 90% (1 of 1 peaks were found)
Peaks found: chem shift/row (% of total intensity)
3.224/65(100%)
Peaks not found: chem shift/row (% of total intensity)


3-Methyl-2-oxovaleric acid (library entry number =97)
Hit ratio(% of total spectral intensity for metabolite): 68.07% (5 of 21 peaks were found)
Peaks found: chem shift/row (% of total intensity)
1.102/56(24.3%) , 1.102/74(24.3%) , 0.897/65(17.4%) , 2.93/56(1%) , 2.93/74(1%)
Peaks not found: chem shift/row (% of total intensity)
0.897/46(8.1%) , 0.897/84(8.1%) , 1.703/65(2.2%) , 1.703/47(2%) , 1.703/83(2%) , 1.46/48(1.3%) , 1.46/82(1.3%) , 1.703/29(1.1%) , 1.703/101(1.1%) , 1.46/65(1%) , 1.46/29(0.9%) , 1.46/101(0.9%) , 2.93/91(0.7%) , 2.93/39(0.7%) , 1.46/10(0.2%) , 1.46/120(0.2%)

N-Acetylmethionine (library entry number =137)
Hit ratio(% of total spectral intensity for metabolite): 65.03% (1 of 2 peaks were found)
Peaks found: chem shift/row (% of total intensity)
2.114/65(65%)
Peaks not found: chem shift/row (% of total intensity)
2.039/65(35%)

Choline (library entry number =31)
Hit ratio(% of total spectral intensity for metabolite): 90% (1 of 1 peaks were found)
Peaks found: chem shift/row (% of total intensity)
3.205/65(100%)
Peaks not found: chem shift/row (% of total intensity)


Oxoglutaric acid (a-Ketogluturate) (library entry number =3)
Hit ratio(% of total spectral intensity for metabolite): 55.4% (2 of 6 peaks were found)
Peaks found: chem shift/row (% of total intensity)
2.438/65(28%) , 3.011/65(27.4%)
Peaks not found: chem shift/row (% of total intensity)
2.438/83(11.3%) , 2.438/47(11.3%) , 3.011/47(11%) , 3.011/83(11%)

Cysteamine (library entry number =150)
Hit ratio(% of total spectral intensity for metabolite): 56.88% (2 of 6 peaks were found)
Peaks found: chem shift/row (% of total intensity)
3.396/65(32.3%) , 3.041/65(24.6%)
Peaks not found: chem shift/row (% of total intensity)
3.396/48(12.2%) , 3.396/82(12.2%) , 3.041/48(9.3%) , 3.041/82(9.3%)

________________________________________________________________________________________________________________

Table 3.  Information to help in the interpretation of the pJRES graphical output of the analysis.
For each peak in the estimate pJRES spectrum (visible in yellow in the associated graphical output file) is given
the chemical shift, intensity and contributing metabolites with percentage contributions.
This table is ordered by intensity, with the most intense estimated pJRES peak detailed first.

Chemical shift	Intensity of estimated pJRES	Contributing metabolites/percentages
3.232	0.2014	Glycerophosphorylcholine(90.7%); Phosphoethanolamine(6.8%); Carnitine(2.4%); Acetylcholine(0.1%); Phosphocholine(0%); Betaine(0%); Choline(0%); 
1.332	0.1964	Lactic acid(100%); 
3.292	0.05058	myo-Inositol(78%); Maltose(17.8%); Glucose-6-phosphate(1.7%); Glycerophosphorylcholine(1.2%); Argininosuccinic acid(1%); Betaine(0.1%); Taurine(0.1%); Glutathione (oxidised)(0.1%); Carnitine(0%); Acetylcholine(0%); Phosphocholine(0%); Methanol(0%); scyllo-Inositol(0%); 
3.632	0.04553	myo-Inositol(99.7%); Valine(0.3%); N-Acetylneuraminic acid(0%); Glycine(0%); Sarcosine(0%); Methyl isobutyric acid(0%); Ethanol(0%); 
3.542	0.03411	myo-Inositol(97.2%); Malonyl coenzyme A(1.6%); Fructose(0.7%); Glycine(0.5%); Glucose-6-phosphate(0.1%); 
3.567	0.03115	Glycine(74.4%); Fructose(19.3%); myo-Inositol(4.4%); Glucose-6-phosphate(1.1%); Malonyl coenzyme A(0.5%); Uridine-5-diphospho-N-acetylglucosamine(0.4%); Sarcosine(0%); 
3.777	0.03005	Glutamine(49.5%); Maltose(36.4%); Glutathione (reduced)(4.5%); Argininosuccinic acid(3.9%); Lysine(2.1%); Glucose-1-phosphate(1.5%); Glutathione (oxidised)(1.1%); Alanine(0.9%); Ornithine(0.1%); Uridine-5-diphosphogalactose(0%); N-Acetylneuraminic acid(0%); 
4.122	0.02974	Lactic acid(99.5%); Fructose(0.5%); 
3.042	0.02291	Creatine(61.5%); Lysine(31.1%); Phosphocreatine(6.6%); Creatinine(0.4%); Cysteamine(0.2%); Malonyl coenzyme A(0.1%); Ornithine(0%); 
1.147	0.02253	Methyl isobutyric acid(100%); 3-Methyl-2-oxovaleric acid(0%); Ethanol(0%); 
3.427	0.0217	Maltose(66.3%); Taurine(24.8%); Carnitine(8.8%); Glucose-1-phosphate(0.1%); Methanol(0%); scyllo-Inositol(0%); Pantothenic acid(0%); 
1.487	0.01893	Alanine(100%); Isoleucine(0%); 
1.922	0.01781	Acetic acid(100%); N-Acetylmethionine(0%); 
1.012	0.01615	Isoleucine(97.1%); Valine(2.3%); Leucine(0.6%); Propionic acid(0%); 
0.9423	0.01588	Isoleucine(97.8%); Leucine(2%); Pantothenic acid(0.2%); Valine(0%); Butyric acid(0%); 
2.142	0.01549	Glutamine(63.4%); Methionine(35.7%); Acetylcholine(0.7%); N-Acetylneuraminic acid(0.1%); Butyric acid(0%); N-Acetylmethionine(0%); Propionic acid(0%); 
3.977	0.01534	Phosphoethanolamine(69.1%); Maltose(30.9%); Pantothenic acid(0%); Glycolic acid(0%); Phosphocreatine(0%); 
3.272	0.01418	Maltose(35.5%); Taurine(23.9%); Betaine(23.1%); Glycerophosphorylcholine(11%); Glucose-6-phosphate(3.4%); myo-Inositol(2.5%); Carnitine(0.5%); Acetylcholine(0%); Phosphocholine(0%); Choline(0%); scyllo-Inositol(0%); Argininosuccinic acid(0%); 
3.702	0.01357	Methyl isobutyric acid(73%); Maltose(25%); Fructose(1.7%); Isoleucine(0.2%); 
2.027	0.01264	N-Acetylaspartate (NAA)(99.5%); N-Acetylneuraminic acid(0.2%); N-Acetylmethionine(0.2%); Pyroglutamic acid(0.1%); Acetylcholine(0%); 
2.457	0.01232	Glutamine(91.8%); Carnitine(8.1%); Succinic acid(0.1%); Pyroglutamic acid(0%); Oxoglutaric acid (a-Ketogluturate)(0%); Thiamine(0%); 
3.692	0.01192	Maltose(83.5%); Methyl isobutyric acid(12.1%); Fructose(2.6%); Isoleucine(1.7%); Malonyl coenzyme A(0%); Ethanol(0%); 
3.992	0.01188	Phosphoethanolamine(90.4%); Asparagine(4.6%); Glucose-6-phosphate(2.6%); N-Acetylneuraminic acid(1.2%); Malonyl coenzyme A(0.6%); Pantothenic acid(0.6%); Fructose(0%); Glycolic acid(0%); 
3.592	0.01173	Maltose(88%); myo-Inositol(4.8%); Fructose(4.6%); Glycine(1.9%); Valine(0.5%); Glucose-6-phosphate(0.1%); Sarcosine(0%); Malonyl coenzyme A(0%); 
4.072	0.01049	myo-Inositol(99.9%); Creatinine(0.1%); 
3.647	0.009401	Maltose(84.6%); myo-Inositol(14.8%); Valine(0.2%); Isoleucine(0.2%); Ethanol(0.1%); Methyl isobutyric acid(0.1%); Sarcosine(0%); N-Acetylneuraminic acid(0%); 
4.002	0.00924	Asparagine(78.2%); Phosphoethanolamine(7%); Malonyl coenzyme A(7%); Fructose(4.1%); Glucose-6-phosphate(3.6%); Pantothenic acid(0.1%); N-Acetylneuraminic acid(0%); Glycolic acid(0%); 
0.9923	0.008672	Valine(93.9%); Isoleucine(4.8%); Leucine(1.3%); 
2.407	0.008543	Succinic acid(84.1%); Glutamine(9.1%); Pyroglutamic acid(3.5%); Carnitine(3.3%); Pantothenic acid(0%); Oxoglutaric acid (a-Ketogluturate)(0%); 
3.742	0.007031	3-Methylhistidine(73.7%); Leucine(23.7%); Fructose(1.7%); Methyl isobutyric acid(0.5%); Glutathione (oxidised)(0.1%); Uridine-5-diphosphogalactose(0.1%); 
3.867	0.00691	Maltose(94.8%); Methionine(3%); Glucose-1-phosphate(2.1%); N-Acetylneuraminic acid(0.2%); Thiamine(0%); 
1.047	0.006528	Valine(97%); Isoleucine(1.6%); Propionic acid(1.4%); 3-Methyl-2-oxovaleric acid(0%); 
3.722	0.006254	Fructose(92.9%); Glucose-6-phosphate(3%); Methyl isobutyric acid(2.5%); 3-Methylhistidine(1.6%); Uridine-5-diphosphogalactose(0.1%); 
3.677	0.006084	Isoleucine(91.1%); Malonyl coenzyme A(6.2%); Methyl isobutyric acid(2.4%); Ethanol(0.2%); Fructose(0.1%); Sarcosine(0%); 
0.9723	0.005215	Leucine(92.6%); Valine(3.9%); Isoleucine(3.5%); 
2.437	0.00509	Glutamine(50.2%); Carnitine(37.9%); Malonyl coenzyme A(10%); Oxoglutaric acid (a-Ketogluturate)(1%); Succinic acid(0.7%); Pyroglutamic acid(0.1%); Pantothenic acid(0.1%); Thiamine(0%); 
5.412	0.004957	Maltose(100%); 
2.082	0.004907	Uridine-5-diphospho-N-acetylglucosamine(98.5%); N-Acetylneuraminic acid(1.1%); N-Acetylaspartate (NAA)(0.2%); Methionine(0.1%); N-Acetylmethionine(0.1%); Acetylcholine(0%); 
0.9573	0.004735	Leucine(83%); Isoleucine(16%); Valine(1%); Pantothenic acid(0%); Butyric acid(0%); 
2.952	0.004607	Asparagine(97.8%); Glutathione (reduced)(2.2%); 
3.937	0.004377	Creatine(96.2%); Tyrosine(2%); Phosphocreatine(1.1%); Glucose-1-phosphate(0.6%); Glycolic acid(0.2%); Betaine(0%); 
2.862	0.004083	Asparagine(100%); 
2.167	0.004029	Glutathione (reduced)(55.1%); Glutamine(21.1%); Glutathione (oxidised)(18.2%); Butyric acid(2.4%); Methionine(2.3%); Acetylcholine(0.4%); Propionic acid(0.4%); N-Acetylmethionine(0%); N-Acetylneuraminic acid(0%); 
3.922	0.00388	Maltose(83.3%); Glucose-1-phosphate(10.3%); Creatine(3.6%); Uridine-5-diphosphogalactose(1.7%); Betaine(1.1%); Glycolic acid(0%); 
8.277	0.003825	Malonyl coenzyme A(99%); Adenosine 5-triphosphate(0.6%); Adenosine 5-monophosphate(0.4%); 
3.807	0.003717	Fructose(91.1%); Alanine(5.9%); Glutathione (oxidised)(2.8%); Uridine-5-diphospho-N-acetylglucosamine(0.2%); Uridine-5-diphosphogalactose(0%); Ornithine(0%); 
3.947	0.003588	Phosphocreatine(55.6%); Tyrosine(29%); Creatine(11.9%); Glycolic acid(3.4%); 
2.672	0.00331	Citric acid(70.1%); Argininosuccinic acid(29.5%); Hypotaurine(0.2%); Methionine(0.1%); N-Acetylaspartate (NAA)(0.1%); Sarcosine(0%); 
2.532	0.003301	Citric acid(97.5%); Glutathione (oxidised)(1.3%); Glutathione (reduced)(0.8%); Thiamine(0.5%); Pyroglutamic acid(0%); 
3.367	0.002954	Methanol(60.6%); scyllo-Inositol(11.1%); Glucose-6-phosphate(8.8%); Hypotaurine(8.5%); Glucose-1-phosphate(6%); Glycerophosphorylcholine(5%); Betaine(0%); Phosphocholine(0%); Malonyl coenzyme A(0%); Acetylcholine(0%); Cysteamine(0%); 
8.462	0.002721	Formic acid(100%); 
3.502	0.002606	Glucose-1-phosphate(56.6%); Glucose-6-phosphate(43.3%); Glycine(0.1%); Pantothenic acid(0%); 
3.902	0.002538	Fructose(97.9%); Betaine(1.2%); Thiamine(0.8%); Creatine(0.1%); Glycolic acid(0%); 
8.552	0.00237	Malonyl coenzyme A(100%); 
2.062	0.002324	N-Acetylneuraminic acid(94.6%); Uridine-5-diphospho-N-acetylglucosamine(2.8%); N-Acetylaspartate (NAA)(2.4%); Methionine(0.1%); N-Acetylmethionine(0.1%); Acetylcholine(0%); Pyroglutamic acid(0%); 
3.127	0.002262	Malonyl coenzyme A(96.8%); Glycerophosphorylcholine(3.1%); Acetylcholine(0%); Phosphocholine(0%); Choline(0%); 
1.262	0.002217	Isoleucine(100%); 
6.527	0.002101	Argininosuccinic acid(100%); 
7.952	0.002003	Uridine-5-diphospho-N-acetylglucosamine(84.4%); Uridine-5-diphosphogalactose(15.6%); 
2.642	0.001985	Methyl isobutyric acid(72.8%); Methionine(24.1%); Citric acid(2.7%); Hypotaurine(0.4%); Sarcosine(0%); 
2.487	0.001961	Glutamine(54.9%); N-Acetylaspartate (NAA)(37.3%); Carnitine(6.1%); Thiamine(1.4%); Succinic acid(0.2%); Pyroglutamic acid(0.1%); Citric acid(0%); 
6.907	0.001867	Tyrosine(100%); 
0.7223	0.001845	Malonyl coenzyme A(100%); 
5.977	0.001712	Uridine-5-diphospho-N-acetylglucosamine(97%); Uridine-5-diphosphogalactose(3%); 
2.557	0.001582	Glutathione (reduced)(77.7%); Glutathione (oxidised)(14.6%); Citric acid(4.9%); Thiamine(2.8%); 
3.962	0.001575	3-Methylhistidine(86.5%); Phosphocreatine(10.3%); Creatine(2.1%); Glycolic acid(0.5%); Phosphoethanolamine(0.5%); Tyrosine(0.2%); 
0.8623	0.001519	Malonyl coenzyme A(99.8%); Butyric acid(0.1%); 3-Methyl-2-oxovaleric acid(0.1%); Pantothenic acid(0%); 
2.502	0.001486	N-Acetylaspartate (NAA)(54.5%); Thiamine(39.6%); Pyroglutamic acid(3.6%); Citric acid(1.7%); Glutathione (oxidised)(0.4%); Succinic acid(0.1%); 
2.972	0.001388	Glutathione (reduced)(38.2%); Glutathione (oxidised)(37.9%); Asparagine(23.8%); Creatine(0%); Oxoglutaric acid (a-Ketogluturate)(0%); 
4.032	0.00135	Fructose(99.8%); Uridine-5-diphosphogalactose(0.2%); 
3.317	0.001343	Glutathione (oxidised)(31%); Glutathione (reduced)(29%); Glycerophosphorylcholine(17.8%); 3-Methylhistidine(14.6%); myo-Inositol(6.2%); Betaine(0.7%); Methanol(0.3%); scyllo-Inositol(0.3%); Acetylcholine(0%); Phosphocholine(0%); 
7.197	0.001304	Tyrosine(100%); 
1.907	0.001204	Lysine(67.2%); Acetic acid(32.8%); N-Acetylmethionine(0%); 
6.177	0.001118	Malonyl coenzyme A(100%); 
2.277	0.0009867	Valine(99.7%); Acetylcholine(0.3%); 
1.187	0.000945	Ethanol(95%); Methyl isobutyric acid(5%); 
2.907	0.0009309	Asparagine(100%); 
0.8973	0.0009238	Butyric acid(60.7%); Pantothenic acid(20.2%); 3-Methyl-2-oxovaleric acid(19.1%); 
2.932	0.0009226	Asparagine(70.5%); Glutathione (reduced)(27.4%); 3-Methyl-2-oxovaleric acid(2.2%); 
2.697	0.0009117	N-Acetylaspartate (NAA)(96.6%); Citric acid(3.2%); Sarcosine(0.1%); 
6.162	0.0008881	Malonyl coenzyme A(98.5%); Adenosine 5-triphosphate(1.1%); Adenosine 5-monophosphate(0.4%); 
2.827	0.0008818	Argininosuccinic acid(100%); Sarcosine(0%); 
2.367	0.0008748	Argininosuccinic acid(97.6%); Succinic acid(2.4%); 
1.732	0.0008475	Lysine(97.6%); Leucine(2.4%); 
2.187	0.0008299	Propionic acid(94%); Methionine(5.5%); Acetylcholine(0.3%); Butyric acid(0.2%); Glutathione (oxidised)(0%); N-Acetylmethionine(0%); 
1.712	0.0007562	Leucine(99.5%); 3-Methyl-2-oxovaleric acid(0.5%); 
5.457	0.0006496	Glucose-1-phosphate(93.8%); Thiamine(6.2%); 
2.992	0.0006226	Glutathione (oxidised)(68.6%); Glutathione (reduced)(28.2%); Creatine(2.9%); Oxoglutaric acid (a-Ketogluturate)(0.3%); Creatinine(0%); 
5.467	0.000609	Glucose-1-phosphate(99.6%); Thiamine(0.4%); 
2.357	0.0005556	Argininosuccinic acid(85.5%); Malonyl coenzyme A(12.2%); Succinic acid(2.4%); 
4.307	0.0005135	Argininosuccinic acid(99.6%); Tartaric acid(0.4%); 
2.887	0.0004752	Asparagine(100%); 
2.737	0.0003946	Sarcosine(100%); 
2.837	0.000383	Asparagine(99.6%); Argininosuccinic acid(0.3%); Sarcosine(0%); 
1.102	0.0003171	3-Methyl-2-oxovaleric acid(92.9%); Methyl isobutyric acid(6.6%); Propionic acid(0.5%); 
8.587	0.0003147	Adenosine 5-monophosphate(100%); 
2.207	0.0002823	Methionine(93.9%); Propionic acid(5.7%); Acetylcholine(0.4%); N-Acetylneuraminic acid(0%); N-Acetylmethionine(0%); 
4.332	0.0002588	Tartaric acid(100%); 
1.562	0.0002417	Butyric acid(100%); 
2.622	0.0002308	Malonyl coenzyme A(95.9%); Citric acid(2.3%); Methionine(0.7%); Methyl isobutyric acid(0.6%); Thiamine(0.4%); Hypotaurine(0%); 
6.137	0.0002143	Adenosine 5-monophosphate(52.5%); Adenosine 5-triphosphate(47.5%); 
0.7373	0.0001994	Malonyl coenzyme A(100%); 
1.682	0.0001854	Leucine(100%); 3-Methyl-2-oxovaleric acid(0%); 
2.222	0.0001743	N-Acetylneuraminic acid(97.5%); Methionine(1.5%); Propionic acid(0.8%); Acetylcholine(0.2%); 
8.067	0.0001684	3-Methylhistidine(98.8%); Thiamine(1.2%); 
1.832	0.0001368	N-Acetylneuraminic acid(93.3%); Ornithine(6.7%); 
5.717	0.0001213	Glutathione (oxidised)(100%); 
8.047	0.0001146	Thiamine(100%); 
7.132	7.781e-05	3-Methylhistidine(100%); 
9.432	5.71e-05	Thiamine(100%); 
2.237	5.326e-05	N-Acetylneuraminic acid(99.5%); Acetylcholine(0.5%); 
8.212	4.766e-05	Hypoxanthine(100%); 
8.197	4.577e-05	Hypoxanthine(100%); 
5.652	3.778e-05	Uridine-5-diphosphogalactose(100%); 
5.637	3.569e-05	Uridine-5-diphosphogalactose(100%); 
4.187	2.912e-05	Pyroglutamic acid(100%); 
4.387	1.918e-05	Uridine-5-diphosphogalactose(100%); 
1.852	7.947e-06	Acetic acid(100%); 
2.322	2.666e-06	Succinic acid(100%); 
________________________________________________________________________________________________________________

Table 4.  Information to help in the interpretation of the pJRES graphical output of the analysis.
For each peak in the estimate pJRES spectrum (visible in yellow in the associated graphical output file) is given
the chemical shift, intensity and contributing metabolites with percentage contributions.
This table is ordered by chemical shift, with the estimated pJRES peak having the highest chemical shift detailed first.

Chemical shift	Intensity of estimated pJRES	Contributing metabolites/percentages
9.432	5.71e-05	Thiamine(100%); 
8.587	0.0003147	Adenosine 5-monophosphate(100%); 
8.552	0.00237	Malonyl coenzyme A(100%); 
8.462	0.002721	Formic acid(100%); 
8.277	0.003825	Malonyl coenzyme A(99%); Adenosine 5-triphosphate(0.6%); Adenosine 5-monophosphate(0.4%); 
8.212	4.766e-05	Hypoxanthine(100%); 
8.197	4.577e-05	Hypoxanthine(100%); 
8.067	0.0001684	3-Methylhistidine(98.8%); Thiamine(1.2%); 
8.047	0.0001146	Thiamine(100%); 
7.952	0.002003	Uridine-5-diphospho-N-acetylglucosamine(84.4%); Uridine-5-diphosphogalactose(15.6%); 
7.197	0.001304	Tyrosine(100%); 
7.132	7.781e-05	3-Methylhistidine(100%); 
6.907	0.001867	Tyrosine(100%); 
6.527	0.002101	Argininosuccinic acid(100%); 
6.177	0.001118	Malonyl coenzyme A(100%); 
6.162	0.0008881	Malonyl coenzyme A(98.5%); Adenosine 5-triphosphate(1.1%); Adenosine 5-monophosphate(0.4%); 
6.137	0.0002143	Adenosine 5-monophosphate(52.5%); Adenosine 5-triphosphate(47.5%); 
5.977	0.001712	Uridine-5-diphospho-N-acetylglucosamine(97%); Uridine-5-diphosphogalactose(3%); 
5.717	0.0001213	Glutathione (oxidised)(100%); 
5.652	3.778e-05	Uridine-5-diphosphogalactose(100%); 
5.637	3.569e-05	Uridine-5-diphosphogalactose(100%); 
5.467	0.000609	Glucose-1-phosphate(99.6%); Thiamine(0.4%); 
5.457	0.0006496	Glucose-1-phosphate(93.8%); Thiamine(6.2%); 
5.412	0.004957	Maltose(100%); 
4.387	1.918e-05	Uridine-5-diphosphogalactose(100%); 
4.332	0.0002588	Tartaric acid(100%); 
4.307	0.0005135	Argininosuccinic acid(99.6%); Tartaric acid(0.4%); 
4.187	2.912e-05	Pyroglutamic acid(100%); 
4.122	0.02974	Lactic acid(99.5%); Fructose(0.5%); 
4.072	0.01049	myo-Inositol(99.9%); Creatinine(0.1%); 
4.032	0.00135	Fructose(99.8%); Uridine-5-diphosphogalactose(0.2%); 
4.002	0.00924	Asparagine(78.2%); Phosphoethanolamine(7%); Malonyl coenzyme A(7%); Fructose(4.1%); Glucose-6-phosphate(3.6%); Pantothenic acid(0.1%); N-Acetylneuraminic acid(0%); Glycolic acid(0%); 
3.992	0.01188	Phosphoethanolamine(90.4%); Asparagine(4.6%); Glucose-6-phosphate(2.6%); N-Acetylneuraminic acid(1.2%); Malonyl coenzyme A(0.6%); Pantothenic acid(0.6%); Fructose(0%); Glycolic acid(0%); 
3.977	0.01534	Phosphoethanolamine(69.1%); Maltose(30.9%); Pantothenic acid(0%); Glycolic acid(0%); Phosphocreatine(0%); 
3.962	0.001575	3-Methylhistidine(86.5%); Phosphocreatine(10.3%); Creatine(2.1%); Glycolic acid(0.5%); Phosphoethanolamine(0.5%); Tyrosine(0.2%); 
3.947	0.003588	Phosphocreatine(55.6%); Tyrosine(29%); Creatine(11.9%); Glycolic acid(3.4%); 
3.937	0.004377	Creatine(96.2%); Tyrosine(2%); Phosphocreatine(1.1%); Glucose-1-phosphate(0.6%); Glycolic acid(0.2%); Betaine(0%); 
3.922	0.00388	Maltose(83.3%); Glucose-1-phosphate(10.3%); Creatine(3.6%); Uridine-5-diphosphogalactose(1.7%); Betaine(1.1%); Glycolic acid(0%); 
3.902	0.002538	Fructose(97.9%); Betaine(1.2%); Thiamine(0.8%); Creatine(0.1%); Glycolic acid(0%); 
3.867	0.00691	Maltose(94.8%); Methionine(3%); Glucose-1-phosphate(2.1%); N-Acetylneuraminic acid(0.2%); Thiamine(0%); 
3.807	0.003717	Fructose(91.1%); Alanine(5.9%); Glutathione (oxidised)(2.8%); Uridine-5-diphospho-N-acetylglucosamine(0.2%); Uridine-5-diphosphogalactose(0%); Ornithine(0%); 
3.777	0.03005	Glutamine(49.5%); Maltose(36.4%); Glutathione (reduced)(4.5%); Argininosuccinic acid(3.9%); Lysine(2.1%); Glucose-1-phosphate(1.5%); Glutathione (oxidised)(1.1%); Alanine(0.9%); Ornithine(0.1%); Uridine-5-diphosphogalactose(0%); N-Acetylneuraminic acid(0%); 
3.742	0.007031	3-Methylhistidine(73.7%); Leucine(23.7%); Fructose(1.7%); Methyl isobutyric acid(0.5%); Glutathione (oxidised)(0.1%); Uridine-5-diphosphogalactose(0.1%); 
3.722	0.006254	Fructose(92.9%); Glucose-6-phosphate(3%); Methyl isobutyric acid(2.5%); 3-Methylhistidine(1.6%); Uridine-5-diphosphogalactose(0.1%); 
3.702	0.01357	Methyl isobutyric acid(73%); Maltose(25%); Fructose(1.7%); Isoleucine(0.2%); 
3.692	0.01192	Maltose(83.5%); Methyl isobutyric acid(12.1%); Fructose(2.6%); Isoleucine(1.7%); Malonyl coenzyme A(0%); Ethanol(0%); 
3.677	0.006084	Isoleucine(91.1%); Malonyl coenzyme A(6.2%); Methyl isobutyric acid(2.4%); Ethanol(0.2%); Fructose(0.1%); Sarcosine(0%); 
3.647	0.009401	Maltose(84.6%); myo-Inositol(14.8%); Valine(0.2%); Isoleucine(0.2%); Ethanol(0.1%); Methyl isobutyric acid(0.1%); Sarcosine(0%); N-Acetylneuraminic acid(0%); 
3.632	0.04553	myo-Inositol(99.7%); Valine(0.3%); N-Acetylneuraminic acid(0%); Glycine(0%); Sarcosine(0%); Methyl isobutyric acid(0%); Ethanol(0%); 
3.592	0.01173	Maltose(88%); myo-Inositol(4.8%); Fructose(4.6%); Glycine(1.9%); Valine(0.5%); Glucose-6-phosphate(0.1%); Sarcosine(0%); Malonyl coenzyme A(0%); 
3.567	0.03115	Glycine(74.4%); Fructose(19.3%); myo-Inositol(4.4%); Glucose-6-phosphate(1.1%); Malonyl coenzyme A(0.5%); Uridine-5-diphospho-N-acetylglucosamine(0.4%); Sarcosine(0%); 
3.542	0.03411	myo-Inositol(97.2%); Malonyl coenzyme A(1.6%); Fructose(0.7%); Glycine(0.5%); Glucose-6-phosphate(0.1%); 
3.502	0.002606	Glucose-1-phosphate(56.6%); Glucose-6-phosphate(43.3%); Glycine(0.1%); Pantothenic acid(0%); 
3.427	0.0217	Maltose(66.3%); Taurine(24.8%); Carnitine(8.8%); Glucose-1-phosphate(0.1%); Methanol(0%); scyllo-Inositol(0%); Pantothenic acid(0%); 
3.367	0.002954	Methanol(60.6%); scyllo-Inositol(11.1%); Glucose-6-phosphate(8.8%); Hypotaurine(8.5%); Glucose-1-phosphate(6%); Glycerophosphorylcholine(5%); Betaine(0%); Phosphocholine(0%); Malonyl coenzyme A(0%); Acetylcholine(0%); Cysteamine(0%); 
3.317	0.001343	Glutathione (oxidised)(31%); Glutathione (reduced)(29%); Glycerophosphorylcholine(17.8%); 3-Methylhistidine(14.6%); myo-Inositol(6.2%); Betaine(0.7%); Methanol(0.3%); scyllo-Inositol(0.3%); Acetylcholine(0%); Phosphocholine(0%); 
3.292	0.05058	myo-Inositol(78%); Maltose(17.8%); Glucose-6-phosphate(1.7%); Glycerophosphorylcholine(1.2%); Argininosuccinic acid(1%); Betaine(0.1%); Taurine(0.1%); Glutathione (oxidised)(0.1%); Carnitine(0%); Acetylcholine(0%); Phosphocholine(0%); Methanol(0%); scyllo-Inositol(0%); 
3.272	0.01418	Maltose(35.5%); Taurine(23.9%); Betaine(23.1%); Glycerophosphorylcholine(11%); Glucose-6-phosphate(3.4%); myo-Inositol(2.5%); Carnitine(0.5%); Acetylcholine(0%); Phosphocholine(0%); Choline(0%); scyllo-Inositol(0%); Argininosuccinic acid(0%); 
3.232	0.2014	Glycerophosphorylcholine(90.7%); Phosphoethanolamine(6.8%); Carnitine(2.4%); Acetylcholine(0.1%); Phosphocholine(0%); Betaine(0%); Choline(0%); 
3.127	0.002262	Malonyl coenzyme A(96.8%); Glycerophosphorylcholine(3.1%); Acetylcholine(0%); Phosphocholine(0%); Choline(0%); 
3.042	0.02291	Creatine(61.5%); Lysine(31.1%); Phosphocreatine(6.6%); Creatinine(0.4%); Cysteamine(0.2%); Malonyl coenzyme A(0.1%); Ornithine(0%); 
2.992	0.0006226	Glutathione (oxidised)(68.6%); Glutathione (reduced)(28.2%); Creatine(2.9%); Oxoglutaric acid (a-Ketogluturate)(0.3%); Creatinine(0%); 
2.972	0.001388	Glutathione (reduced)(38.2%); Glutathione (oxidised)(37.9%); Asparagine(23.8%); Creatine(0%); Oxoglutaric acid (a-Ketogluturate)(0%); 
2.952	0.004607	Asparagine(97.8%); Glutathione (reduced)(2.2%); 
2.932	0.0009226	Asparagine(70.5%); Glutathione (reduced)(27.4%); 3-Methyl-2-oxovaleric acid(2.2%); 
2.907	0.0009309	Asparagine(100%); 
2.887	0.0004752	Asparagine(100%); 
2.862	0.004083	Asparagine(100%); 
2.837	0.000383	Asparagine(99.6%); Argininosuccinic acid(0.3%); Sarcosine(0%); 
2.827	0.0008818	Argininosuccinic acid(100%); Sarcosine(0%); 
2.737	0.0003946	Sarcosine(100%); 
2.697	0.0009117	N-Acetylaspartate (NAA)(96.6%); Citric acid(3.2%); Sarcosine(0.1%); 
2.672	0.00331	Citric acid(70.1%); Argininosuccinic acid(29.5%); Hypotaurine(0.2%); Methionine(0.1%); N-Acetylaspartate (NAA)(0.1%); Sarcosine(0%); 
2.642	0.001985	Methyl isobutyric acid(72.8%); Methionine(24.1%); Citric acid(2.7%); Hypotaurine(0.4%); Sarcosine(0%); 
2.622	0.0002308	Malonyl coenzyme A(95.9%); Citric acid(2.3%); Methionine(0.7%); Methyl isobutyric acid(0.6%); Thiamine(0.4%); Hypotaurine(0%); 
2.557	0.001582	Glutathione (reduced)(77.7%); Glutathione (oxidised)(14.6%); Citric acid(4.9%); Thiamine(2.8%); 
2.532	0.003301	Citric acid(97.5%); Glutathione (oxidised)(1.3%); Glutathione (reduced)(0.8%); Thiamine(0.5%); Pyroglutamic acid(0%); 
2.502	0.001486	N-Acetylaspartate (NAA)(54.5%); Thiamine(39.6%); Pyroglutamic acid(3.6%); Citric acid(1.7%); Glutathione (oxidised)(0.4%); Succinic acid(0.1%); 
2.487	0.001961	Glutamine(54.9%); N-Acetylaspartate (NAA)(37.3%); Carnitine(6.1%); Thiamine(1.4%); Succinic acid(0.2%); Pyroglutamic acid(0.1%); Citric acid(0%); 
2.457	0.01232	Glutamine(91.8%); Carnitine(8.1%); Succinic acid(0.1%); Pyroglutamic acid(0%); Oxoglutaric acid (a-Ketogluturate)(0%); Thiamine(0%); 
2.437	0.00509	Glutamine(50.2%); Carnitine(37.9%); Malonyl coenzyme A(10%); Oxoglutaric acid (a-Ketogluturate)(1%); Succinic acid(0.7%); Pyroglutamic acid(0.1%); Pantothenic acid(0.1%); Thiamine(0%); 
2.407	0.008543	Succinic acid(84.1%); Glutamine(9.1%); Pyroglutamic acid(3.5%); Carnitine(3.3%); Pantothenic acid(0%); Oxoglutaric acid (a-Ketogluturate)(0%); 
2.367	0.0008748	Argininosuccinic acid(97.6%); Succinic acid(2.4%); 
2.357	0.0005556	Argininosuccinic acid(85.5%); Malonyl coenzyme A(12.2%); Succinic acid(2.4%); 
2.322	2.666e-06	Succinic acid(100%); 
2.277	0.0009867	Valine(99.7%); Acetylcholine(0.3%); 
2.237	5.326e-05	N-Acetylneuraminic acid(99.5%); Acetylcholine(0.5%); 
2.222	0.0001743	N-Acetylneuraminic acid(97.5%); Methionine(1.5%); Propionic acid(0.8%); Acetylcholine(0.2%); 
2.207	0.0002823	Methionine(93.9%); Propionic acid(5.7%); Acetylcholine(0.4%); N-Acetylneuraminic acid(0%); N-Acetylmethionine(0%); 
2.187	0.0008299	Propionic acid(94%); Methionine(5.5%); Acetylcholine(0.3%); Butyric acid(0.2%); Glutathione (oxidised)(0%); N-Acetylmethionine(0%); 
2.167	0.004029	Glutathione (reduced)(55.1%); Glutamine(21.1%); Glutathione (oxidised)(18.2%); Butyric acid(2.4%); Methionine(2.3%); Acetylcholine(0.4%); Propionic acid(0.4%); N-Acetylmethionine(0%); N-Acetylneuraminic acid(0%); 
2.142	0.01549	Glutamine(63.4%); Methionine(35.7%); Acetylcholine(0.7%); N-Acetylneuraminic acid(0.1%); Butyric acid(0%); N-Acetylmethionine(0%); Propionic acid(0%); 
2.082	0.004907	Uridine-5-diphospho-N-acetylglucosamine(98.5%); N-Acetylneuraminic acid(1.1%); N-Acetylaspartate (NAA)(0.2%); Methionine(0.1%); N-Acetylmethionine(0.1%); Acetylcholine(0%); 
2.062	0.002324	N-Acetylneuraminic acid(94.6%); Uridine-5-diphospho-N-acetylglucosamine(2.8%); N-Acetylaspartate (NAA)(2.4%); Methionine(0.1%); N-Acetylmethionine(0.1%); Acetylcholine(0%); Pyroglutamic acid(0%); 
2.027	0.01264	N-Acetylaspartate (NAA)(99.5%); N-Acetylneuraminic acid(0.2%); N-Acetylmethionine(0.2%); Pyroglutamic acid(0.1%); Acetylcholine(0%); 
1.922	0.01781	Acetic acid(100%); N-Acetylmethionine(0%); 
1.907	0.001204	Lysine(67.2%); Acetic acid(32.8%); N-Acetylmethionine(0%); 
1.852	7.947e-06	Acetic acid(100%); 
1.832	0.0001368	N-Acetylneuraminic acid(93.3%); Ornithine(6.7%); 
1.732	0.0008475	Lysine(97.6%); Leucine(2.4%); 
1.712	0.0007562	Leucine(99.5%); 3-Methyl-2-oxovaleric acid(0.5%); 
1.682	0.0001854	Leucine(100%); 3-Methyl-2-oxovaleric acid(0%); 
1.562	0.0002417	Butyric acid(100%); 
1.487	0.01893	Alanine(100%); Isoleucine(0%); 
1.332	0.1964	Lactic acid(100%); 
1.262	0.002217	Isoleucine(100%); 
1.187	0.000945	Ethanol(95%); Methyl isobutyric acid(5%); 
1.147	0.02253	Methyl isobutyric acid(100%); 3-Methyl-2-oxovaleric acid(0%); Ethanol(0%); 
1.102	0.0003171	3-Methyl-2-oxovaleric acid(92.9%); Methyl isobutyric acid(6.6%); Propionic acid(0.5%); 
1.047	0.006528	Valine(97%); Isoleucine(1.6%); Propionic acid(1.4%); 3-Methyl-2-oxovaleric acid(0%); 
1.012	0.01615	Isoleucine(97.1%); Valine(2.3%); Leucine(0.6%); Propionic acid(0%); 
0.9923	0.008672	Valine(93.9%); Isoleucine(4.8%); Leucine(1.3%); 
0.9723	0.005215	Leucine(92.6%); Valine(3.9%); Isoleucine(3.5%); 
0.9573	0.004735	Leucine(83%); Isoleucine(16%); Valine(1%); Pantothenic acid(0%); Butyric acid(0%); 
0.9423	0.01588	Isoleucine(97.8%); Leucine(2%); Pantothenic acid(0.2%); Valine(0%); Butyric acid(0%); 
0.8973	0.0009238	Butyric acid(60.7%); Pantothenic acid(20.2%); 3-Methyl-2-oxovaleric acid(19.1%); 
0.8623	0.001519	Malonyl coenzyme A(99.8%); Butyric acid(0.1%); 3-Methyl-2-oxovaleric acid(0.1%); Pantothenic acid(0%); 
0.7373	0.0001994	Malonyl coenzyme A(100%); 
0.7223	0.001845	Malonyl coenzyme A(100%); 
________________________________________________________________________________________________________________

Table 5.  Full result of the screening step of the analysis (finding of library peaks in the the mixture JRES spectrum) In descending order of hit-ratio:

Alanine (library entry number =66)
Hit ratio(% of total spectral intensity for metabolite): 100% (6 of 6 peaks were found)
Peaks found: chem shift/row (% of total intensity)
1.485/56(36.1%) , 1.485/74(36.1%) , 3.792/56(10.9%) , 3.792/74(10.9%) , 3.792/93(2.9%) , 3.792/37(2.9%)
Peaks not found: chem shift/row (% of total intensity)


Citric acid (library entry number =14)
Hit ratio(% of total spectral intensity for metabolite): 100% (4 of 4 peaks were found)
Peaks found: chem shift/row (% of total intensity)
2.534/46(26.2%) , 2.534/84(26.2%) , 2.669/46(23.8%) , 2.669/84(23.8%)
Peaks not found: chem shift/row (% of total intensity)


N-Acetylalanine (library entry number =85)
Hit ratio(% of total spectral intensity for metabolite): 100% (3 of 3 peaks were found)
Peaks found: chem shift/row (% of total intensity)
2.01/65(65.9%) , 1.334/56(17%) , 1.334/74(17%)
Peaks not found: chem shift/row (% of total intensity)


Acetylcholine (library entry number =22)
Hit ratio(% of total spectral intensity for metabolite): 100% (2 of 2 peaks were found)
Peaks found: chem shift/row (% of total intensity)
3.224/65(57.1%) , 2.151/65(42.9%)
Peaks not found: chem shift/row (% of total intensity)


Betaine (library entry number =24)
Hit ratio(% of total spectral intensity for metabolite): 100% (2 of 2 peaks were found)
Peaks found: chem shift/row (% of total intensity)
3.27/65(94.3%) , 3.913/65(5.7%)
Peaks not found: chem shift/row (% of total intensity)


Phosphocreatine (library entry number =114)
Hit ratio(% of total spectral intensity for metabolite): 100% (2 of 2 peaks were found)
Peaks found: chem shift/row (% of total intensity)
3.048/65(80.9%) , 3.951/65(19.1%)
Peaks not found: chem shift/row (% of total intensity)


Creatine (library entry number =122)
Hit ratio(% of total spectral intensity for metabolite): 100% (2 of 2 peaks were found)
Peaks found: chem shift/row (% of total intensity)
3.041/65(77.9%) , 3.937/65(22.1%)
Peaks not found: chem shift/row (% of total intensity)


Ethylenediaminetetraacetic acid (EDTA) (library entry number =140)
Hit ratio(% of total spectral intensity for metabolite): 100% (2 of 2 peaks were found)
Peaks found: chem shift/row (% of total intensity)
3.647/65(73.8%) , 3.27/65(26.2%)
Peaks not found: chem shift/row (% of total intensity)


Methionine (library entry number =82)
Hit ratio(% of total spectral intensity for metabolite): 95.05% (4 of 7 peaks were found)
Peaks found: chem shift/row (% of total intensity)
2.142/65(80.1%) , 2.648/65(6%) , 2.648/84(4.4%) , 2.648/46(4.4%)
Peaks not found: chem shift/row (% of total intensity)
3.863/81(1.7%) , 3.863/49(1.7%) , 3.863/65(1.5%)

Carnitine (library entry number =120)
Hit ratio(% of total spectral intensity for metabolite): 94% (4 of 8 peaks were found)
Peaks found: chem shift/row (% of total intensity)
3.224/65(85.7%) , 3.426/65(4.1%) , 2.436/58(2.1%) , 2.436/72(2.1%)
Peaks not found: chem shift/row (% of total intensity)
2.45/73(2%) , 2.45/57(2%) , 3.435/70(1%) , 3.435/60(1%)

Propionic acid (library entry number =154)
Hit ratio(% of total spectral intensity for metabolite): 91.37% (5 of 7 peaks were found)
Peaks found: chem shift/row (% of total intensity)
1.059/65(33.9%) , 1.059/45(14.4%) , 1.059/85(14.4%) , 2.187/55(14.3%) , 2.187/75(14.3%)
Peaks not found: chem shift/row (% of total intensity)
2.187/94(4.3%) , 2.187/36(4.3%)

Uridine-5-diphospho-N-acetylglucosamine (library entry number =171)
Hit ratio(% of total spectral intensity for metabolite): 91.2% (6 of 13 peaks were found)
Peaks found: chem shift/row (% of total intensity)
2.084/65(51.5%) , 7.95/55(11%) , 7.95/75(11%) , 5.976/55(8%) , 5.976/75(8%) , 3.821/65(1.5%)
Peaks not found: chem shift/row (% of total intensity)
3.561/65(1.7%) , 5.976/65(1.3%) , 5.989/65(1.2%) , 3.821/41(1.2%) , 3.821/89(1.2%) , 3.561/89.5(1.1%) , 3.561/40.5(1.1%)

Ethanol (library entry number =203)
Hit ratio(% of total spectral intensity for metabolite): 60.06% (3 of 7 peaks were found)
Peaks found: chem shift/row (% of total intensity)
1.19/65(31.3%) , 3.662/56(14.4%) , 3.662/74(14.4%)
Peaks not found: chem shift/row (% of total intensity)
1.19/83(15.6%) , 1.19/47(15.6%) , 3.662/38(4.4%) , 3.662/92(4.4%)

N-acetylglucosamine-1-phosphate (library entry number =175)
Hit ratio(% of total spectral intensity for metabolite): 90.79% (6 of 11 peaks were found)
Peaks found: chem shift/row (% of total intensity)
2.068/65(81.8%) , 3.502/65(2.9%) , 3.502/89(1.9%) , 3.502/41(1.9%) , 3.792/56(1.1%) , 3.792/74(1.1%)
Peaks not found: chem shift/row (% of total intensity)
3.806/65(3.3%) , 3.806/40(2%) , 3.806/90(2%) , 3.792/42.5(1%) , 3.792/87.5(1%)

Choline (library entry number =31)
Hit ratio(% of total spectral intensity for metabolite): 90% (1 of 1 peaks were found)
Peaks found: chem shift/row (% of total intensity)
3.205/65(100%)
Peaks not found: chem shift/row (% of total intensity)


Dimethylamine (library entry number =42)
Hit ratio(% of total spectral intensity for metabolite): 90% (1 of 1 peaks were found)
Peaks found: chem shift/row (% of total intensity)
2.737/65(100%)
Peaks not found: chem shift/row (% of total intensity)


Trimethylamine-N-oxide (library entry number =50)
Hit ratio(% of total spectral intensity for metabolite): 90% (1 of 1 peaks were found)
Peaks found: chem shift/row (% of total intensity)
3.27/65(100%)
Peaks not found: chem shift/row (% of total intensity)


scyllo-Inositol (library entry number =54)
Hit ratio(% of total spectral intensity for metabolite): 90% (1 of 1 peaks were found)
Peaks found: chem shift/row (% of total intensity)
3.36/65(100%)
Peaks not found: chem shift/row (% of total intensity)


Trimethylamine (library entry number =69)
Hit ratio(% of total spectral intensity for metabolite): 0% (0 of 1 peaks were found)
Peaks found: chem shift/row (% of total intensity)

Peaks not found: chem shift/row (% of total intensity)
2.885/65(100%)

Glycine (library entry number =80)
Hit ratio(% of total spectral intensity for metabolite): 90% (1 of 1 peaks were found)
Peaks found: chem shift/row (% of total intensity)
3.569/65(100%)
Peaks not found: chem shift/row (% of total intensity)


Pyruvic acid (library entry number =101)
Hit ratio(% of total spectral intensity for metabolite): 0% (0 of 1 peaks were found)
Peaks found: chem shift/row (% of total intensity)

Peaks not found: chem shift/row (% of total intensity)
2.376/65(100%)

Acetic acid (library entry number =117)
Hit ratio(% of total spectral intensity for metabolite): 90% (1 of 1 peaks were found)
Peaks found: chem shift/row (% of total intensity)
1.924/65(100%)
Peaks not found: chem shift/row (% of total intensity)


Malonic acid (library entry number =134)
Hit ratio(% of total spectral intensity for metabolite): 0% (0 of 1 peaks were found)
Peaks found: chem shift/row (% of total intensity)

Peaks not found: chem shift/row (% of total intensity)
3.13/65(100%)

Formic acid (library entry number =148)
Hit ratio(% of total spectral intensity for metabolite): 90% (1 of 1 peaks were found)
Peaks found: chem shift/row (% of total intensity)
8.46/65(100%)
Peaks not found: chem shift/row (% of total intensity)


Fumaric acid (library entry number =149)
Hit ratio(% of total spectral intensity for metabolite): 90% (1 of 1 peaks were found)
Peaks found: chem shift/row (% of total intensity)
6.526/65(100%)
Peaks not found: chem shift/row (% of total intensity)


Succinic acid (library entry number =152)
Hit ratio(% of total spectral intensity for metabolite): 90% (1 of 1 peaks were found)
Peaks found: chem shift/row (% of total intensity)
2.408/65(100%)
Peaks not found: chem shift/row (% of total intensity)


Tartaric acid (library entry number =153)
Hit ratio(% of total spectral intensity for metabolite): 90% (1 of 1 peaks were found)
Peaks found: chem shift/row (% of total intensity)
4.331/65(100%)
Peaks not found: chem shift/row (% of total intensity)


Oxaloacetic acid (library entry number =159)
Hit ratio(% of total spectral intensity for metabolite): 0% (0 of 1 peaks were found)
Peaks found: chem shift/row (% of total intensity)

Peaks not found: chem shift/row (% of total intensity)
2.376/65(100%)

Glycerophosphorylcholine (library entry number =186)
Hit ratio(% of total spectral intensity for metabolite): 90% (1 of 1 peaks were found)
Peaks found: chem shift/row (% of total intensity)
3.233/65(100%)
Peaks not found: chem shift/row (% of total intensity)


Methanol (library entry number =202)
Hit ratio(% of total spectral intensity for metabolite): 90% (1 of 1 peaks were found)
Peaks found: chem shift/row (% of total intensity)
3.367/65(100%)
Peaks not found: chem shift/row (% of total intensity)


Phosphocholine (library entry number =207)
Hit ratio(% of total spectral intensity for metabolite): 90% (1 of 1 peaks were found)
Peaks found: chem shift/row (% of total intensity)
3.224/65(100%)
Peaks not found: chem shift/row (% of total intensity)


N-Acetylglucosamine (library entry number =174)
Hit ratio(% of total spectral intensity for metabolite): 94.16% (5 of 9 peaks were found)
Peaks found: chem shift/row (% of total intensity)
2.062/65(85.5%) , 3.502/65(2.8%) , 3.778/65(2.4%) , 3.502/89(1.8%) , 3.502/41(1.8%)
Peaks not found: chem shift/row (% of total intensity)
3.778/40(1.9%) , 3.778/90(1.9%) , 3.799/56(1%) , 3.799/74(1%)

Ergothioneine (library entry number =1)
Hit ratio(% of total spectral intensity for metabolite): 85.64% (1 of 7 peaks were found)
Peaks found: chem shift/row (% of total intensity)
3.27/65(85.6%)
Peaks not found: chem shift/row (% of total intensity)
6.805/64(3.5%) , 6.805/66(3.5%) , 3.889/75(1.9%) , 3.889/55(1.9%) , 3.889/85(1.8%) , 3.889/45(1.8%)

Isoleucine (library entry number =68)
Hit ratio(% of total spectral intensity for metabolite): 76.36% (6 of 22 peaks were found)
Peaks found: chem shift/row (% of total intensity)
0.942/65(20.1%) , 1.014/56(19.2%) , 1.014/74(19.2%) , 0.942/46(8.5%) , 0.942/84(8.5%) , 1.478/65(0.8%)
Peaks not found: chem shift/row (% of total intensity)
3.677/60(6.8%) , 3.677/70(6.8%) , 1.263/45(0.9%) , 1.263/85(0.9%) , 1.263/81(0.8%) , 1.263/49(0.8%) , 1.263/27(0.8%) , 1.263/103(0.8%) , 1.263/61(0.8%) , 1.263/69(0.8%) , 1.478/79(0.6%) , 1.478/51(0.6%) , 1.478/98(0.6%) , 1.478/32(0.6%) , 1.478/44(0.5%) , 1.478/86(0.5%)

Asparagine (library entry number =72)
Hit ratio(% of total spectral intensity for metabolite): 83.81% (13 of 29 peaks were found)
Peaks found: chem shift/row (% of total intensity)
4.003/50(10.3%) , 4.003/80(10.3%) , 4.003/61(8.8%) , 4.003/69(8.8%) , 2.865/53(5.7%) , 2.865/77(5.7%) , 2.865/34(5.6%) , 2.865/96(5.6%) , 2.953/49(5.5%) , 2.953/81(5.5%) , 2.953/37(5.2%) , 2.953/93(5.2%) , 2.845/64.5(1.9%)
Peaks not found: chem shift/row (% of total intensity)
2.936/65(2.1%) , 2.957/65(1.4%) , 2.91/96.5(1.4%) , 2.91/33.5(1.4%) , 2.884/64.5(1.2%) , 2.884/65.5(1.2%) , 2.909/34(1.2%) , 2.909/96(1.2%) , 2.909/112(0.8%) , 2.909/18(0.8%) , 2.91/112(0.6%) , 2.91/18(0.6%) , 2.876/52(0.6%) , 2.876/78(0.6%) , 2.936/127(0.5%) , 2.936/4(0.4%)

3-Methylhistidine (library entry number =74)
Hit ratio(% of total spectral intensity for metabolite): 86.95% (7 of 15 peaks were found)
Peaks found: chem shift/row (% of total intensity)
3.74/65(71%) , 3.962/82(5.3%) , 3.962/48(5.3%) , 3.313/52(1.5%) , 3.313/78(1.5%) , 3.247/76(1.2%) , 3.247/54(1.2%)
Peaks not found: chem shift/row (% of total intensity)
3.962/64(5.1%) , 3.313/93(1.4%) , 3.313/37(1.4%) , 8.069/68(1.2%) , 8.069/61.5(1.2%) , 3.247/35(0.9%) , 3.247/95(0.9%) , 7.131/65(0.9%)

N-Acetylaspartate (NAA) (library entry number =86)
Hit ratio(% of total spectral intensity for metabolite): 82.95% (5 of 13 peaks were found)
Peaks found: chem shift/row (% of total intensity)
2.026/65(79.5%) , 2.504/57(0.9%) , 2.504/72(0.9%) , 2.504/32.5(0.9%) , 2.504/97(0.9%)
Peaks not found: chem shift/row (% of total intensity)
2.491/45(2.5%) , 2.491/85(2.5%) , 2.51/45(2.4%) , 2.51/85(2.4%) , 2.691/44(1.8%) , 2.691/86(1.8%) , 2.701/84(1.8%) , 2.701/46(1.8%)

Leucine (library entry number =77)
Hit ratio(% of total spectral intensity for metabolite): 67.56% (6 of 37 peaks were found)
Peaks found: chem shift/row (% of total intensity)
0.97/57(18.4%) , 0.97/73(18.4%) , 0.959/57(14.8%) , 0.959/73(14.8%) , 1.014/73.5(0.6%) , 1.014/56(0.6%)
Peaks not found: chem shift/row (% of total intensity)
3.741/47(7.2%) , 3.741/83(7.2%) , 1.682/65(1.6%) , 0.959/64.5(1.4%) , 1.749/65(1%) , 0.97/65(0.9%) , 1.714/51.5(0.8%) , 1.711/41(0.8%) , 1.702/64.5(0.7%) , 1.714/39.5(0.7%) , 1.714/90.5(0.7%) , 3.741/60.5(0.7%) , 3.741/69(0.7%) , 1.714/4(0.7%) , 1.714/125(0.7%) , 1.722/73.5(0.6%) , 1.722/56.5(0.6%) , 1.711/4(0.5%) , 1.711/125(0.5%) , 1.714/43(0.5%) , 1.714/87.5(0.5%) , 1.714/55.5(0.5%) , 1.714/74.5(0.5%) , 1.711/51(0.5%) , 1.711/79(0.5%) , 1.714/23(0.3%) , 1.714/107.5(0.3%) , 1.714/61.5(0.3%) , 1.714/68(0.3%) , 1.711/74(0.3%) , 1.711/55.5(0.3%)

N,N-Dimethylglycine (library entry number =38)
Hit ratio(% of total spectral intensity for metabolite): 0% (0 of 2 peaks were found)
Peaks found: chem shift/row (% of total intensity)

Peaks not found: chem shift/row (% of total intensity)
2.929/65(81.9%) , 3.724/65(18.1%)

Lysine (library entry number =81)
Hit ratio(% of total spectral intensity for metabolite): 76.49% (5 of 13 peaks were found)
Peaks found: chem shift/row (% of total intensity)
3.036/46(21.6%) , 3.036/84(21.6%) , 3.767/65(15.5%) , 3.767/49(8.9%) , 3.767/81(8.9%)
Peaks not found: chem shift/row (% of total intensity)
3.036/64(9.1%) , 3.036/66(9.1%) , 1.909/43.5(1.3%) , 1.909/86.5(1.3%) , 1.733/47(1.1%) , 1.733/83(1.1%) , 1.733/43(0.4%) , 1.733/87(0.4%)

2,3-Butanediol (library entry number =32)
Hit ratio(% of total spectral intensity for metabolite): 83.78% (4 of 14 peaks were found)
Peaks found: chem shift/row (% of total intensity)
1.147/73(37.1%) , 1.147/57(37.1%) , 3.736/58(4.8%) , 3.736/72(4.8%)
Peaks not found: chem shift/row (% of total intensity)
1.147/79(2.5%) , 1.147/51(2.5%) , 1.147/82(2.4%) , 1.147/48(2.4%) , 3.736/51(1.3%) , 3.736/79(1.3%) , 3.736/86(1.3%) , 3.736/44(1.3%) , 3.736/33(0.6%) , 3.736/97(0.6%)

Valine (library entry number =36)
Hit ratio(% of total spectral intensity for metabolite): 74.04% (4 of 14 peaks were found)
Peaks found: chem shift/row (% of total intensity)
0.993/56(19%) , 0.993/74(19%) , 1.045/56(18%) , 1.045/74(18%)
Peaks not found: chem shift/row (% of total intensity)
3.617/59(10.4%) , 3.617/71(10.4%) , 2.276/59(1%) , 2.276/71(1%) , 2.276/41(0.7%) , 2.276/89(0.7%) , 2.276/53(0.7%) , 2.276/77(0.7%) , 2.276/35(0.2%) , 2.276/95(0.2%)

N-Acetylneuraminic acid (library entry number =193)
Hit ratio(% of total spectral intensity for metabolite): 73.89% (10 of 27 peaks were found)
Peaks found: chem shift/row (% of total intensity)
2.062/65(59.8%) , 3.624/58(2%) , 3.624/72(2%) , 3.85/53(1.9%) , 3.85/77(1.9%) , 3.991/51.5(1.8%) , 3.991/78.5(1.8%) , 3.767/65(1.4%) , 3.767/49(0.7%) , 3.767/81(0.7%)
Peaks not found: chem shift/row (% of total intensity)
2.046/65(5.9%) , 3.624/42(1.8%) , 3.624/88(1.8%) , 1.83/65(1.7%) , 2.238/65(1.7%) , 3.85/46(1.5%) , 3.85/84(1.5%) , 2.222/55(1.3%) , 2.222/75(1.3%) , 1.83/96(1.1%) , 1.83/34(1.1%) , 2.222/88(1%) , 2.222/42(1%) , 3.767/58.5(0.9%) , 3.767/71.5(0.9%) , 3.767/88(0.7%) , 3.767/42(0.7%)

4-Methyl-2-oxovaleric acid (library entry number =98)
Hit ratio(% of total spectral intensity for metabolite): 71.49% (2 of 9 peaks were found)
Peaks found: chem shift/row (% of total intensity)
0.94/73.5(35.7%) , 0.94/56.5(35.7%)
Peaks not found: chem shift/row (% of total intensity)
2.614/56(12.6%) , 2.614/74(12.6%) , 2.097/65(0.9%) , 2.097/48(0.8%) , 2.097/82(0.8%) , 2.097/100(0.4%) , 2.097/30(0.4%)

N-Acetylaspartylglutamate (NAAG) (library entry number =190)
Hit ratio(% of total spectral intensity for metabolite): 71.96% (2 of 13 peaks were found)
Peaks found: chem shift/row (% of total intensity)
2.062/65(68.2%) , 1.924/65(3.8%)
Peaks not found: chem shift/row (% of total intensity)
2.207/65(3.7%) , 2.524/45(2.9%) , 2.524/85(2.9%) , 2.544/85(2.8%) , 2.544/45(2.8%) , 2.742/85(2.3%) , 2.742/44.5(2.3%) , 2.752/85.5(2.2%) , 2.752/44(2.2%) , 2.207/86(2%) , 2.207/44(2%)

Suberic acid (library entry number =65)
Hit ratio(% of total spectral intensity for metabolite): 0% (0 of 15 peaks were found)
Peaks found: chem shift/row (% of total intensity)

Peaks not found: chem shift/row (% of total intensity)
2.18/84(26.9%) , 2.18/46(26.9%) , 2.18/65(17.7%) , 1.31/65(10.7%) , 1.31/46(3.9%) , 1.31/84(3.9%) , 1.552/65(1.8%) , 1.552/84(1.4%) , 1.552/46(1.4%) , 1.31/52(1.4%) , 1.31/78(1.4%) , 1.552/103(0.7%) , 1.552/27(0.7%) , 1.552/58(0.6%) , 1.552/72(0.6%)

Glucose-6-phosphate (library entry number =105)
Hit ratio(% of total spectral intensity for metabolite): 64.76% (16 of 31 peaks were found)
Peaks found: chem shift/row (% of total intensity)
3.502/65(6.9%) , 3.292/53.5(6.1%) , 3.292/76.5(6.1%) , 3.277/53(5.9%) , 3.277/77(5.9%) , 3.502/40.5(4.9%) , 3.502/89(4.9%) , 3.367/65(4.4%) , 4.003/69(3.6%) , 4.003/61(3.6%) , 4.003/61(3.6%) , 4.003/69(3.6%) , 3.569/65(2%) , 3.536/41(1.4%) , 3.536/88.5(1.4%) , 3.487/65.5(0.4%)
Peaks not found: chem shift/row (% of total intensity)
3.73/65(5.2%) , 3.73/40.5(3.8%) , 3.73/89(3.8%) , 3.574/40.5(3.7%) , 3.574/89.5(3.7%) , 3.577/40(3.4%) , 3.577/89.5(3.4%) , 3.577/65(2.7%) , 3.574/65(2%) , 3.574/52.5(0.9%) , 3.574/76.5(0.9%) , 3.577/52.5(0.7%) , 3.577/76.5(0.7%) , 4.05/55(0.1%) , 4.05/74.5(0.1%)

Creatinine (library entry number =29)
Hit ratio(% of total spectral intensity for metabolite): 69.86% (1 of 3 peaks were found)
Peaks found: chem shift/row (% of total intensity)
3.048/65(69.9%)
Peaks not found: chem shift/row (% of total intensity)
4.065/66(15.1%) , 4.065/64(15.1%)

Thiamine (library entry number =206)
Hit ratio(% of total spectral intensity for metabolite): 74.78% (4 of 11 peaks were found)
Peaks found: chem shift/row (% of total intensity)
2.502/65(43.1%) , 2.566/65(23.1%) , 3.896/65(6.7%) , 3.184/65(1.9%)
Peaks not found: chem shift/row (% of total intensity)
8.047/65(8%) , 3.896/50(4.3%) , 3.896/80(4.3%) , 9.432/65(4.2%) , 5.455/65(2.7%) , 3.184/50(0.9%) , 3.184/80(0.9%)

Taurine (library entry number =181)
Hit ratio(% of total spectral intensity for metabolite): 100% (6 of 6 peaks were found)
Peaks found: chem shift/row (% of total intensity)
3.426/65(25.2%) , 3.27/65(19.1%) , 3.426/48(16%) , 3.426/82(16%) , 3.27/48(11.8%) , 3.27/82(11.8%)
Peaks not found: chem shift/row (% of total intensity)


Methyl isobutyric acid (library entry number =198)
Hit ratio(% of total spectral intensity for metabolite): 67.86% (2 of 8 peaks were found)
Peaks found: chem shift/row (% of total intensity)
1.147/56(33.9%) , 1.147/74(33.9%)
Peaks not found: chem shift/row (% of total intensity)
3.702/65(27.6%) , 2.641/65(1.5%) , 2.641/47(1.1%) , 2.641/83(1.1%) , 2.641/101(0.4%) , 2.641/29(0.4%)

Anserine nitrate (library entry number =15)
Hit ratio(% of total spectral intensity for metabolite): 67.7% (12 of 42 peaks were found)
Peaks found: chem shift/row (% of total intensity)
3.778/65(49.3%) , 3.224/63.5(3.9%) , 3.224/66.5(3.9%) , 3.036/85(1.3%) , 3.036/45(1.3%) , 3.063/85(1.3%) , 3.063/45(1.3%) , 2.669/45(1.2%) , 2.669/85(1.2%) , 2.648/65(1%) , 2.659/65(1%) , 3.205/65(0.9%)
Peaks not found: chem shift/row (% of total intensity)
3.227/44.5(2%) , 3.227/85.5(2%) , 3.224/49.5(2%) , 3.224/80.5(2%) , 2.659/44(1.7%) , 2.659/86(1.7%) , 3.235/84.5(1.5%) , 3.235/45.5(1.5%) , 3.24/84.5(1.5%) , 3.24/45.5(1.5%) , 2.694/65(1.2%) , 2.694/46.5(1.1%) , 2.694/83.5(1.1%) , 2.681/65(1%) , 2.723/45(0.9%) , 2.723/85(0.9%) , 2.723/43(0.8%) , 2.723/86.5(0.8%) , 2.681/85.5(0.8%) , 2.706/25(0.6%) , 2.706/104(0.6%) , 2.709/64(0.6%) , 2.659/61(0.6%) , 2.659/69(0.6%) , 2.669/103(0.6%) , 2.669/26.5(0.6%) , 2.709/44.5(0.6%) , 2.709/85.5(0.6%) , 2.659/102(0.5%) , 2.659/27(0.5%)

Glutathione (reduced) (library entry number =92)
Hit ratio(% of total spectral intensity for metabolite): 66.55% (21 of 43 peaks were found)
Peaks found: chem shift/row (% of total intensity)
3.789/65(14.2%) , 3.789/65(13.5%) , 2.169/73.5(4.9%) , 2.169/56(4.9%) , 3.789/49(4.2%) , 3.789/81(4.2%) , 3.789/49(4.1%) , 3.789/81(4.1%) , 2.169/37(1.6%) , 2.169/92(1.6%) , 2.953/81(1.6%) , 2.953/49(1.6%) , 2.953/48(1%) , 2.953/47.5(0.9%) , 2.953/82(0.9%) , 2.566/65.5(0.7%) , 2.566/65.5(0.6%) , 2.566/65.5(0.6%) , 2.953/82.5(0.6%) , 2.539/64.5(0.4%) , 2.539/64(0.3%)
Peaks not found: chem shift/row (% of total intensity)
2.558/71.5(3.5%) , 2.558/58(3.5%) , 2.966/46.5(2%) , 2.966/82.5(2%) , 2.983/82(1.9%) , 2.983/46.5(1.9%) , 2.977/82(1.6%) , 2.977/47.5(1.6%) , 2.976/82(1.6%) , 2.976/47.5(1.6%) , 2.963/47(1.5%) , 2.963/83(1.5%) , 3.305/46.5(1.4%) , 3.305/83.5(1.4%) , 3.317/84(1.3%) , 3.317/46(1.3%) , 2.966/52.5(0.8%) , 2.966/75.5(0.7%) , 2.558/91(0.7%) , 2.558/39(0.7%) , 2.964/46(0.4%) , 2.964/83.5(0.4%)

Malonyl coenzyme A (library entry number =145)
Hit ratio(% of total spectral intensity for metabolite): 43.4% (5 of 25 peaks were found)
Peaks found: chem shift/row (% of total intensity)
3.552/65(22.9%) , 8.278/65(16.7%) , 3.678/65(1.8%) , 2.438/65(1.4%) , 2.659/65(0.6%)
Peaks not found: chem shift/row (% of total intensity)
3.129/65(12.7%) , 8.551/65(10%) , 0.724/65(7.2%) , 0.862/65(5.3%) , 6.178/65(4.6%) , 6.164/65(4.2%) , 4.004/65(3.1%) , 3.031/65(1.9%) , 3.031/82(1%) , 3.031/48(1%) , 0.737/65(0.9%) , 2.353/65(0.8%) , 3.353/57(0.7%) , 3.353/73(0.7%) , 2.622/65(0.7%) , 2.438/48(0.5%) , 2.438/82(0.5%) , 0.846/65(0.4%) , 3.353/89(0.3%) , 3.353/41(0.3%)

N-Acetylmethionine (library entry number =137)
Hit ratio(% of total spectral intensity for metabolite): 65.03% (1 of 2 peaks were found)
Peaks found: chem shift/row (% of total intensity)
2.114/65(65%)
Peaks not found: chem shift/row (% of total intensity)
2.039/65(35%)

Glucosamine-6-phosphate (library entry number =173)
Hit ratio(% of total spectral intensity for metabolite): 65.39% (17 of 29 peaks were found)
Peaks found: chem shift/row (% of total intensity)
3.896/65(8.1%) , 3.66/65(7%) , 3.632/65(6.4%) , 3.597/77(4.5%) , 3.597/53(4.5%) , 2.972/51.5(3.8%) , 2.972/78(3.8%) , 2.972/51.5(3.8%) , 2.972/78(3.8%) , 4.003/61(3.3%) , 4.003/69(3.3%) , 3.285/74(2.9%) , 3.285/56(2.9%) , 3.632/41(2.8%) , 3.632/88.5(2.8%) , 2.953/51.5(1.7%) , 3.367/65(0.2%)
Peaks not found: chem shift/row (% of total intensity)
3.896/40(5.4%) , 3.896/90(5.4%) , 5.435/60(4.3%) , 5.435/70(4.3%) , 3.66/89.5(3.2%) , 3.66/40.5(3.2%) , 3.285/46.5(2.8%) , 3.285/83(2.8%) , 2.953/78(1.7%) , 4.026/70(1.1%) , 4.069/55(0.3%) , 4.069/75(0.3%)

trans-Aconitic acid (library entry number =30)
Hit ratio(% of total spectral intensity for metabolite): 62.35% (1 of 2 peaks were found)
Peaks found: chem shift/row (% of total intensity)
3.444/65(62.4%)
Peaks not found: chem shift/row (% of total intensity)
6.593/65(37.6%)

Tyrosine (library entry number =208)
Hit ratio(% of total spectral intensity for metabolite): 61.6% (4 of 18 peaks were found)
Peaks found: chem shift/row (% of total intensity)
6.905/76(20.3%) , 6.905/54(20.3%) , 7.198/54(10.5%) , 7.198/76(10.5%)
Peaks not found: chem shift/row (% of total intensity)
3.947/62(7.1%) , 3.947/68(7.1%) , 3.947/48.5(5.5%) , 3.947/81.5(5.5%) , 6.905/47(1.6%) , 6.905/83(1.6%) , 3.057/56(1.5%) , 3.057/74(1.5%) , 3.057/36(1.4%) , 3.057/94(1.4%) , 3.202/90(1%) , 3.202/40(1%) , 3.202/53(1%) , 3.202/77(1%)

Sarcosine (library entry number =75)
Hit ratio(% of total spectral intensity for metabolite): 61.49% (1 of 2 peaks were found)
Peaks found: chem shift/row (% of total intensity)
2.737/65(61.5%)
Peaks not found: chem shift/row (% of total intensity)
3.614/65(38.5%)

Glutathione (oxidised) (library entry number =91)
Hit ratio(% of total spectral intensity for metabolite): 51.32% (17 of 50 peaks were found)
Peaks found: chem shift/row (% of total intensity)
3.789/65(15.8%) , 3.789/81(5.7%) , 3.789/49(5.7%) , 2.169/57(3.7%) , 2.169/73(3.7%) , 2.515/65(2.3%) , 2.515/65(2.1%) , 2.528/65(2%) , 2.539/65(2%) , 2.169/37(1.8%) , 2.169/93(1.8%) , 3.797/64.5(1.2%) , 3.797/64.5(1.2%) , 3.778/64.5(1.1%) , 3.789/64.5(1%) , 2.528/103.5(0.2%) , 2.528/27(0.2%)
Peaks not found: chem shift/row (% of total intensity)
2.971/47(4.1%) , 2.971/83(4.1%) , 3.306/47(3.7%) , 3.306/83(3.7%) , 3.317/47(3.4%) , 3.317/83(3.4%) , 2.991/47(3.3%) , 2.991/83(3.3%) , 5.716/65(1.9%) , 2.54/76(1.6%) , 2.54/54(1.6%) , 2.539/45(1.3%) , 2.539/85(1.3%) , 2.528/45(1.2%) , 2.528/85(1.2%) , 2.515/45(1.2%) , 2.515/85(1.2%) , 2.515/45(1.1%) , 2.515/85(1.1%) , 2.54/33(0.9%) , 2.54/97(0.9%) , 2.54/13.5(0.4%) , 2.54/116(0.4%) , 2.498/62(0.3%) , 2.498/68(0.3%) , 2.515/61.5(0.2%) , 2.515/68.5(0.2%) , 2.515/103(0.2%) , 2.515/26(0.2%) , 2.54/61(0.2%) , 2.54/69(0.2%) , 2.524/61(0.2%) , 2.524/69(0.2%)

Argininosuccinic acid (library entry number =109)
Hit ratio(% of total spectral intensity for metabolite): 66.37% (15 of 35 peaks were found)
Peaks found: chem shift/row (% of total intensity)
6.526/65(19.9%) , 3.291/65(5.9%) , 3.778/65(5.8%) , 2.675/44(3.3%) , 2.675/86(3.3%) , 2.669/45(3.2%) , 2.669/85(3.2%) , 2.669/44(3.1%) , 2.669/86(3.1%) , 2.669/47.5(3.1%) , 2.669/82.5(3.1%) , 3.778/81(2.9%) , 3.778/49(2.9%) , 2.366/58.5(1.8%) , 2.366/71(1.8%)
Peaks not found: chem shift/row (% of total intensity)
2.68/45(3.1%) , 2.68/85(3.1%) , 2.379/45.5(2.5%) , 2.379/84.5(2.5%) , 2.359/45(2.4%) , 2.359/85(2.4%) , 2.827/48(2%) , 2.827/82(2%) , 2.366/97.5(1.7%) , 2.366/32(1.7%) , 2.827/40(1.4%) , 2.827/89.5(1.4%) , 4.307/74(1.3%) , 4.307/56(1.3%) , 3.291/83(1.1%) , 3.291/47(1.1%) , 4.307/48(1.1%) , 4.307/82(1.1%) , 2.366/38.5(0.2%) , 2.366/92(0.2%)

Glutamine (library entry number =17)
Hit ratio(% of total spectral intensity for metabolite): 61.9% (30 of 57 peaks were found)
Peaks found: chem shift/row (% of total intensity)
3.778/65(17.5%) , 3.778/81(8.3%) , 3.778/49(8.3%) , 2.438/65(3.9%) , 2.143/56.5(2.5%) , 2.143/73.5(2.5%) , 2.479/65(2%) , 2.479/65(1.9%) , 2.479/65(1.8%) , 2.479/65(1.5%) , 2.143/65(1.3%) , 2.408/65(1%) , 2.157/73(0.9%) , 2.157/57(0.9%) , 2.408/65(0.8%) , 2.433/38.5(0.7%) , 2.433/91.5(0.7%) , 2.408/85.5(0.5%) , 2.408/44.5(0.5%) , 2.438/104(0.5%) , 2.438/25.5(0.5%) , 2.438/45(0.5%) , 2.438/85(0.5%) , 2.114/65(0.4%) , 2.408/85.5(0.4%) , 2.408/44.5(0.4%) , 2.479/25(0.3%) , 2.479/105(0.3%) , 2.479/25(0.2%) , 2.479/105(0.2%)
Peaks not found: chem shift/row (% of total intensity)
2.458/52.5(3.8%) , 2.458/77.5(3.8%) , 2.458/38(3.7%) , 2.458/92(3.7%) , 2.143/80.5(2.4%) , 2.143/49.5(2.4%) , 2.143/33.5(2.1%) , 2.143/96.5(2.1%) , 2.143/40.5(2%) , 2.143/89.5(2%) , 2.121/56(0.9%) , 2.121/74(0.9%) , 2.166/46.5(0.6%) , 2.166/83.5(0.6%) , 2.13/62(0.6%) , 2.13/68(0.6%) , 2.13/61.5(0.6%) , 2.13/68.5(0.6%) , 2.13/65(0.6%) , 2.458/18.5(0.5%) , 2.458/111.5(0.5%) , 2.13/65(0.5%) , 2.13/46(0.5%) , 2.13/84(0.5%) , 2.13/84(0.5%) , 2.13/46(0.5%) , 2.433/65(0.4%)

Porphobilinogen (library entry number =170)
Hit ratio(% of total spectral intensity for metabolite): 40.65% (1 of 8 peaks were found)
Peaks found: chem shift/row (% of total intensity)
3.413/65(40.6%)
Peaks not found: chem shift/row (% of total intensity)
4.164/65(19.7%) , 2.401/45.5(10.2%) , 2.401/84.5(10.2%) , 2.401/64.5(6.4%) , 2.66/85(5.2%) , 2.66/45(5.2%) , 2.66/65(2.5%)

Pyroglutamic acid (library entry number =127)
Hit ratio(% of total spectral intensity for metabolite): 57.74% (12 of 80 peaks were found)
Peaks found: chem shift/row (% of total intensity)
2.408/65(11.4%) , 2.408/65(9.9%) , 2.408/86(8.8%) , 2.408/44(8.8%) , 2.408/86(7.5%) , 2.408/44(7.5%) , 4.186/61(0.8%) , 4.186/69(0.8%) , 4.186/84(0.8%) , 4.186/46(0.8%) , 2.502/65(0.5%) , 2.053/65(0.2%)
Peaks not found: chem shift/row (% of total intensity)
2.038/75(2%) , 2.038/55(2%) , 2.51/71(1.9%) , 2.51/59(1.9%) , 2.51/38(1.7%) , 2.51/92(1.7%) , 2.038/63.5(1.5%) , 2.038/66.5(1.5%) , 2.038/42(1.5%) , 2.038/88(1.5%) , 2.51/17(1.1%) , 2.51/112(1.1%) , 2.038/22(0.9%) , 2.038/108(0.9%) , 2.39/65(0.9%) , 2.51/80(0.9%) , 2.51/49.5(0.9%) , 2.038/96(0.8%) , 2.038/34(0.8%) , 2.03/64(0.7%) , 2.03/66(0.7%) , 2.525/54(0.6%) , 2.525/75(0.6%) , 2.501/48(0.6%) , 2.501/81.5(0.6%) , 2.501/65(0.5%) , 2.501/62(0.4%) , 2.501/68(0.4%) , 2.502/48(0.4%) , 2.502/81.5(0.4%) , 2.496/75(0.4%) , 2.496/55(0.4%) , 2.519/48.5(0.4%) , 2.519/81.5(0.4%) , 2.494/75.5(0.4%) , 2.494/54.5(0.4%) , 2.03/48(0.4%) , 2.03/82(0.4%) , 2.502/75.5(0.4%) , 2.502/54.5(0.4%) , 2.519/65(0.4%) , 2.519/63(0.4%) , 2.519/67(0.4%) , 2.03/71(0.3%) , 2.03/59(0.3%) , 2.03/46(0.3%) , 2.03/84(0.3%) , 2.501/59(0.3%) , 2.501/71(0.3%) , 2.501/75(0.3%) , 2.501/55(0.3%) , 2.519/54.5(0.3%) , 2.519/75(0.3%) , 2.03/29.5(0.2%) , 2.03/100.5(0.2%) , 2.501/101.5(0.2%) , 2.501/28(0.2%) , 2.496/48(0.2%) , 2.496/82(0.2%) , 2.03/55(0.2%) , 2.03/75(0.2%) , 2.519/28(0.2%) , 2.519/101(0.2%) , 2.525/68.5(0.2%) , 2.525/62(0.2%) , 2.525/65(0.1%) , 2.501/35.5(0.1%) , 2.501/94.5(0.1%)

cis-Aconitic acid (library entry number =108)
Hit ratio(% of total spectral intensity for metabolite): 0% (0 of 3 peaks were found)
Peaks found: chem shift/row (% of total intensity)

Peaks not found: chem shift/row (% of total intensity)
3.134/65(57.9%) , 5.766/63.5(21.1%) , 5.766/66.5(21.1%)

Cysteamine (library entry number =150)
Hit ratio(% of total spectral intensity for metabolite): 56.88% (2 of 6 peaks were found)
Peaks found: chem shift/row (% of total intensity)
3.396/65(32.3%) , 3.041/65(24.6%)
Peaks not found: chem shift/row (% of total intensity)
3.396/48(12.2%) , 3.396/82(12.2%) , 3.041/48(9.3%) , 3.041/82(9.3%)

Fructose (library entry number =5)
Hit ratio(% of total spectral intensity for metabolite): 84.32% (15 of 27 peaks were found)
Peaks found: chem shift/row (% of total intensity)
3.569/50(14.6%) , 3.569/80(14.6%) , 3.725/50(13.4%) , 3.725/80(13.4%) , 3.807/52(7.7%) , 3.807/78(7.7%) , 4.03/49(2.6%) , 4.03/81(2.6%) , 3.66/65(1.7%) , 3.58/49.5(1.4%) , 3.58/80(1.4%) , 3.61/49(1.2%) , 3.61/80.5(1.2%) , 3.569/65(0.8%) , 4.04/64.5(0.2%)
Peaks not found: chem shift/row (% of total intensity)
3.903/48(2.7%) , 3.903/82(2.7%) , 3.903/56(2.4%) , 3.903/74(2.4%) , 3.683/57.5(1.3%) , 3.683/72.5(1.3%) , 4.004/65(0.8%) , 4.119/70(0.6%) , 4.119/60(0.6%) , 3.58/18(0.3%) , 3.58/111.5(0.3%) , 3.569/33.5(0.2%)

Uridine 5-diphosphate (library entry number =182)
Hit ratio(% of total spectral intensity for metabolite): 53.57% (4 of 10 peaks were found)
Peaks found: chem shift/row (% of total intensity)
5.976/55(18.7%) , 5.976/75(18.7%) , 5.976/55.5(8.1%) , 5.976/74.5(8.1%)
Peaks not found: chem shift/row (% of total intensity)
7.997/75(20%) , 7.997/55(20%) , 5.976/65(2.9%) , 5.976/64.5(2.1%) , 8.114/54.5(0.6%) , 8.114/75(0.6%)

Uridine 5-monophosphate (library entry number =191)
Hit ratio(% of total spectral intensity for metabolite): 0% (0 of 8 peaks were found)
Peaks found: chem shift/row (% of total intensity)

Peaks not found: chem shift/row (% of total intensity)
8.107/55(26.4%) , 8.107/75(26.4%) , 5.991/75(20.1%) , 5.991/55(20.1%) , 6.006/65(3.2%) , 5.991/64.5(2.6%) , 6.006/55(0.6%) , 6.006/75(0.6%)

Guanosine-5-monophosphate (GMP) (library entry number =100)
Hit ratio(% of total spectral intensity for metabolite): 52.67% (1 of 3 peaks were found)
Peaks found: chem shift/row (% of total intensity)
8.182/65(52.7%)
Peaks not found: chem shift/row (% of total intensity)
5.932/65(24.7%) , 5.944/65(22.7%)

Lactic acid (library entry number =131)
Hit ratio(% of total spectral intensity for metabolite): 52.38% (6 of 16 peaks were found)
Peaks found: chem shift/row (% of total intensity)
1.334/74(22.5%) , 1.334/56(22.5%) , 4.123/74(3%) , 4.123/56(3%) , 4.123/91(0.6%) , 4.123/38(0.6%)
Peaks not found: chem shift/row (% of total intensity)
1.338/63(6.8%) , 1.338/67(6.8%) , 1.324/67(6.5%) , 1.324/63(6.5%) , 1.338/58.5(5.1%) , 1.338/71.5(5.1%) , 1.324/71.5(5%) , 1.324/58.5(5%) , 4.131/56(0.4%) , 4.131/73.5(0.4%)

Nicotinamide adenine dinucleotide hydrate (NAD) (library entry number =162)
Hit ratio(% of total spectral intensity for metabolite): 21.13% (2 of 23 peaks were found)
Peaks found: chem shift/row (% of total intensity)
8.428/65(20.6%) , 8.265/65(0.5%)
Peaks not found: chem shift/row (% of total intensity)
8.175/65(29.3%) , 6.035/65(9.1%) , 6.047/65(7.4%) , 6.074/65(3.5%) , 6.066/65(3.4%) , 8.844/78(2.4%) , 8.844/52(2.4%) , 8.844/58(2.2%) , 8.844/72(2.2%) , 9.151/57(1.8%) , 9.151/73(1.8%) , 8.204/64.5(1.8%) , 8.204/83(1.4%) , 8.204/47(1.4%) , 9.342/62(1.4%) , 9.342/68(1.4%) , 9.151/76(1.4%) , 9.151/54(1.4%) , 9.342/60(1.2%) , 9.342/70(1.2%) , 8.505/65(0.6%)

Uridine 5-diphosphoglucose (library entry number =165)
Hit ratio(% of total spectral intensity for metabolite): 49.79% (15 of 35 peaks were found)
Peaks found: chem shift/row (% of total intensity)
7.95/75(17.7%) , 7.95/55(17.7%) , 3.778/65(3.8%) , 3.481/65(2.6%) , 3.792/55(1%) , 3.792/75(1%) , 3.547/56.5(0.7%) , 3.547/73.5(0.7%) , 3.547/48(0.7%) , 3.547/81.5(0.7%) , 3.547/48(0.7%) , 3.547/82(0.7%) , 3.547/48(0.7%) , 3.547/56(0.6%) , 3.547/73(0.6%)
Peaks not found: chem shift/row (% of total intensity)
5.985/75(13.3%) , 5.985/55(13.3%) , 3.778/41(3%) , 3.778/89(3%) , 3.481/89(2.1%) , 3.481/40.5(2.1%) , 5.995/65(1.9%) , 3.87/46(1.2%) , 3.87/83(1.2%) , 5.6/60.5(1.2%) , 5.6/69.5(1.2%) , 5.614/60.5(1.2%) , 5.614/69.5(1.2%) , 5.995/55(1%) , 5.995/75(1%) , 5.985/64.5(0.7%) , 3.792/42.5(0.3%) , 3.792/87.5(0.3%) , 3.87/51.5(0.3%) , 3.87/78.5(0.3%)

2-hydroxybutyric acid (library entry number =177)
Hit ratio(% of total spectral intensity for metabolite): 8.71% (4 of 21 peaks were found)
Peaks found: chem shift/row (% of total intensity)
4.003/51(2.2%) , 4.003/79(2.2%) , 1.659/64.5(2.1%) , 1.659/65.5(2.1%)
Peaks not found: chem shift/row (% of total intensity)
0.903/65(39.5%) , 0.903/46(17.4%) , 0.903/84(17.4%) , 4.003/63(2%) , 4.003/67(2%) , 1.659/83(1.6%) , 1.659/47(1.6%) , 1.745/69(1.3%) , 1.745/61(1.3%) , 1.745/50(1.1%) , 1.745/80(1.1%) , 1.659/101.5(0.9%) , 1.659/28.5(0.9%) , 1.745/31.5(0.8%) , 1.745/98(0.8%) , 1.745/42.5(0.8%) , 1.745/87.5(0.8%)

2-Aminobutyric acid (library entry number =28)
Hit ratio(% of total spectral intensity for metabolite): 41.17% (2 of 14 peaks were found)
Peaks found: chem shift/row (% of total intensity)
0.975/65(40.6%) , 1.88/65(0.6%)
Peaks not found: chem shift/row (% of total intensity)
0.975/46(16.8%) , 0.975/84(16.8%) , 3.72/65(6.5%) , 3.72/50(4.5%) , 3.72/80(4.5%) , 1.902/60.5(1.8%) , 1.902/69.5(1.8%) , 1.902/52(1.4%) , 1.902/78(1.4%) , 1.902/87(1.4%) , 1.902/43(1.4%) , 1.917/65(0.5%)

Carnosine (beta-alanyl_L-histidine) (library entry number =187)
Hit ratio(% of total spectral intensity for metabolite): 47.57% (15 of 55 peaks were found)
Peaks found: chem shift/row (% of total intensity)
3.233/65(15.2%) , 8.254/65(11.7%) , 3.224/65(7.8%) , 3.063/45.5(1.9%) , 3.063/84.5(1.9%) , 3.063/45.5(1.9%) , 3.063/84.5(1.9%) , 3.255/65(1.3%) , 3.367/65(0.8%) , 2.669/86(0.7%) , 2.669/85(0.5%) , 2.669/44.5(0.5%) , 2.689/54(0.5%) , 2.689/76(0.5%) , 2.669/86(0.4%)
Peaks not found: chem shift/row (% of total intensity)
3.233/48(7.1%) , 3.233/82(7.1%) , 3.224/47(4.1%) , 3.224/83(4.1%) , 2.689/56(3.1%) , 2.689/74(3.1%) , 7.112/65(2.7%) , 7.112/62(2.2%) , 7.112/68(2.2%) , 2.689/38.5(1.8%) , 2.689/91.5(1.8%) , 2.708/44(0.8%) , 2.708/85.5(0.8%) , 2.669/43(0.7%) , 2.689/115.5(0.7%) , 2.689/14(0.7%) , 3.233/29.5(0.6%) , 3.233/100.5(0.6%) , 2.708/62(0.5%) , 2.708/68(0.5%) , 2.718/44.5(0.5%) , 2.718/85.5(0.5%) , 2.718/62(0.5%) , 2.718/68(0.5%) , 2.655/43(0.5%) , 2.689/45.5(0.4%) , 2.689/84.5(0.4%) , 2.669/61.5(0.4%) , 2.669/68.5(0.4%) , 2.669/43(0.4%) , 2.689/31.5(0.3%) , 2.689/97.5(0.3%) , 2.669/61(0.3%) , 2.669/69(0.3%) , 2.669/60.5(0.3%) , 2.669/69.5(0.3%) , 3.233/12.5(0.2%) , 3.233/117(0.2%) , 2.655/61.5(0.2%) , 2.655/68.5(0.2%)

Capric acid (library entry number =90)
Hit ratio(% of total spectral intensity for metabolite): 0% (0 of 10 peaks were found)
Peaks found: chem shift/row (% of total intensity)

Peaks not found: chem shift/row (% of total intensity)
0.865/65(37.5%) , 2.174/46(17.5%) , 2.174/84(17.5%) , 2.174/65(12.1%) , 1.296/65(4.4%) , 0.865/46(3.6%) , 0.865/84(3.6%) , 1.287/65(2.2%) , 1.272/65(0.9%) , 1.263/65(0.7%)

Hypoxanthine (library entry number =56)
Hit ratio(% of total spectral intensity for metabolite): 46.6% (1 of 2 peaks were found)
Peaks found: chem shift/row (% of total intensity)
8.217/65(46.6%)
Peaks not found: chem shift/row (% of total intensity)
8.194/65(53.4%)

Histamine (library entry number =94)
Hit ratio(% of total spectral intensity for metabolite): 50.81% (4 of 12 peaks were found)
Peaks found: chem shift/row (% of total intensity)
3.305/65(28.7%) , 3.041/65(9.4%) , 8.146/65(6.5%) , 8.146/65(6.3%)
Peaks not found: chem shift/row (% of total intensity)
3.305/83(12%) , 3.305/47(12%) , 7.977/65(6.2%) , 7.158/65(4.3%) , 3.041/47(3.7%) , 3.041/83(3.7%) , 7.158/62(3.6%) , 7.158/68(3.6%)

Hypotaurine (library entry number =129)
Hit ratio(% of total spectral intensity for metabolite): 43.91% (2 of 6 peaks were found)
Peaks found: chem shift/row (% of total intensity)
3.367/65(24.8%) , 2.659/65(19.1%)
Peaks not found: chem shift/row (% of total intensity)
3.367/48(16.5%) , 3.367/82(16.5%) , 2.659/47.5(11.5%) , 2.659/82.5(11.5%)

Histidine (library entry number =78)
Hit ratio(% of total spectral intensity for metabolite): 43.72% (4 of 8 peaks were found)
Peaks found: chem shift/row (% of total intensity)
4.003/81(11.5%) , 4.003/49(11.5%) , 4.003/68.5(10.4%) , 4.003/61.5(10.4%)
Peaks not found: chem shift/row (% of total intensity)
7.971/65(32.6%) , 7.127/65(14.8%) , 3.261/38.5(4.4%) , 3.261/91.5(4.4%)

Uridine-5-diphosphogalactose (library entry number =189)
Hit ratio(% of total spectral intensity for metabolite): 46.08% (17 of 53 peaks were found)
Peaks found: chem shift/row (% of total intensity)
7.95/55(18.6%) , 7.95/75(18.6%) , 3.751/65(1.7%) , 4.04/65(1.2%) , 4.386/60.5(0.8%) , 4.386/69.5(0.8%) , 3.736/57(0.7%) , 3.736/72.5(0.7%) , 3.756/56.5(0.5%) , 3.756/73.5(0.5%) , 3.736/72(0.5%) , 3.756/55(0.3%) , 3.756/75(0.3%) , 3.756/65(0.2%) , 3.756/44.5(0.2%) , 3.756/85(0.2%) , 3.756/43.5(0.2%)
Peaks not found: chem shift/row (% of total intensity)
5.985/55(15.3%) , 5.985/75(15.3%) , 3.924/82(1.7%) , 3.924/48(1.7%) , 5.652/70(1.6%) , 5.652/60(1.6%) , 3.924/56(1.5%) , 3.924/74(1.5%) , 5.637/60.5(1.5%) , 5.637/69.5(1.5%) , 5.985/64.5(0.6%) , 3.751/81(0.6%) , 3.751/48.5(0.6%) , 3.815/83(0.6%) , 3.815/47(0.6%) , 4.386/65(0.5%) , 3.822/82.5(0.5%) , 3.822/47(0.5%) , 3.815/73(0.5%) , 3.815/56.5(0.5%) , 3.822/56.5(0.5%) , 3.822/73(0.5%) , 3.768/59(0.4%) , 3.768/71(0.4%) , 3.736/85.5(0.3%) , 3.736/44.5(0.3%) , 3.751/35(0.3%) , 3.751/94.5(0.3%) , 3.768/40(0.2%) , 3.768/89.5(0.2%) , 3.756/83(0.2%) , 3.778/51.5(0.2%) , 3.778/78.5(0.2%) , 3.773/46(0.2%) , 3.773/83.5(0.2%) , 3.73/65(0.2%)

Glycerol (library entry number =161)
Hit ratio(% of total spectral intensity for metabolite): 6.48% (3 of 33 peaks were found)
Peaks found: chem shift/row (% of total intensity)
3.789/65(3.5%) , 3.789/49(1.5%) , 3.789/81(1.5%)
Peaks not found: chem shift/row (% of total intensity)
3.567/58(10.1%) , 3.567/72(10.1%) , 3.66/86(9.9%) , 3.66/44(9.9%) , 3.567/88(9.1%) , 3.567/42(9.1%) , 3.66/56(8.6%) , 3.66/74(8.6%) , 3.789/53(1.5%) , 3.789/77(1.5%) , 3.578/57(1.5%) , 3.578/73(1.5%) , 3.554/57(1%) , 3.554/73(1%) , 3.613/14(0.9%) , 3.613/116(0.9%) , 3.789/58(0.8%) , 3.789/72(0.8%) , 3.789/92(0.7%) , 3.789/37(0.7%) , 3.628/12(0.6%) , 3.628/118(0.6%) , 3.578/87(0.6%) , 3.578/43(0.6%) , 3.66/50(0.6%) , 3.66/80(0.6%) , 3.613/103(0.6%) , 3.613/26.5(0.6%) , 3.554/87.5(0.3%) , 3.554/42(0.3%)

Glucose-1-phosphate (library entry number =12)
Hit ratio(% of total spectral intensity for metabolite): 47.35% (16 of 44 peaks were found)
Peaks found: chem shift/row (% of total intensity)
3.789/65(7.2%) , 3.413/65(7%) , 3.413/89(4.9%) , 3.413/41(4.9%) , 3.756/56(3.2%) , 3.756/74(3.2%) , 3.877/46.5(3.1%) , 3.877/83.5(3.1%) , 3.756/42(2.5%) , 3.756/88(2.5%) , 3.367/65(1.4%) , 3.917/56(1%) , 3.917/74(1%) , 3.913/67(0.9%) , 3.913/63(0.9%) , 3.86/65(0.7%)
Peaks not found: chem shift/row (% of total intensity)
3.789/41(6.9%) , 3.789/89(6.9%) , 3.499/48.5(2.7%) , 3.499/81.5(2.7%) , 3.499/48.5(2.7%) , 3.499/81.5(2.7%) , 3.499/57(2.6%) , 3.499/73(2.6%) , 3.877/52.5(2.5%) , 3.877/77.5(2.5%) , 5.47/70(2%) , 5.47/60(2%) , 5.456/70(1.9%) , 5.456/60(1.9%) , 3.917/67(0.9%) , 3.917/63(0.9%) , 3.913/56(0.8%) , 3.913/74(0.8%) , 3.917/82(0.7%) , 3.917/48(0.7%) , 3.924/68.5(0.7%) , 3.924/61.5(0.7%) , 3.917/87.5(0.7%) , 3.917/42(0.7%) , 3.913/82(0.7%) , 3.913/48(0.7%) , 3.913/87.5(0.5%) , 3.913/42(0.5%)

Phosphoethanolamine (library entry number =167)
Hit ratio(% of total spectral intensity for metabolite): 50.49% (6 of 10 peaks were found)
Peaks found: chem shift/row (% of total intensity)
3.979/78(8.9%) , 3.979/52(8.9%) , 3.991/52(8.5%) , 3.991/78(8.5%) , 3.979/64.5(7.9%) , 3.991/64.5(7.7%)
Peaks not found: chem shift/row (% of total intensity)
3.227/76.5(14.8%) , 3.227/53.5(14.8%) , 3.227/60(10%) , 3.227/70(10%)

Pantothenic acid (library entry number =99)
Hit ratio(% of total spectral intensity for metabolite): 53.38% (3 of 15 peaks were found)
Peaks found: chem shift/row (% of total intensity)
0.897/65(24.2%) , 0.933/65(20.8%) , 3.991/65(8.4%)
Peaks not found: chem shift/row (% of total intensity)
2.423/65(8.5%) , 3.404/79(6.9%) , 3.404/51(6.9%) , 3.522/79(4.5%) , 3.522/51(4.5%) , 2.423/47.5(3.5%) , 2.423/82.5(3.5%) , 3.447/72.5(2.6%) , 3.447/57.5(2.6%) , 3.447/40(1.3%) , 3.447/90(1.3%) , 3.447/65(0.3%)

Maltose (library entry number =45)
Hit ratio(% of total spectral intensity for metabolite): 52.69% (16 of 40 peaks were found)
Peaks found: chem shift/row (% of total intensity)
3.426/65(5.4%) , 3.277/53(4.6%) , 3.277/77(4.6%) , 3.292/53(4.6%) , 3.292/77(4.6%) , 3.778/65(4.4%) , 3.426/41(4.2%) , 3.426/89(4.2%) , 3.69/65(4.1%) , 3.647/65(3.7%) , 3.713/65(2.6%) , 3.979/65(2.4%) , 3.923/51.5(1.1%) , 3.923/78.5(1.1%) , 3.778/73.5(0.6%) , 3.778/56.5(0.6%)
Peaks not found: chem shift/row (% of total intensity)
3.778/42(3.5%) , 3.778/88(3.5%) , 3.69/89(2.9%) , 3.69/41(2.9%) , 3.592/82(2.7%) , 3.592/48(2.7%) , 5.414/60(2.6%) , 5.414/70(2.6%) , 3.592/56.5(2.5%) , 3.592/73.5(2.5%) , 3.867/52(2.1%) , 3.867/78(2.1%) , 3.713/40.5(1.7%) , 3.713/89.5(1.7%) , 3.647/41.5(1.7%) , 3.647/88.5(1.7%) , 3.979/88.5(1.5%) , 3.979/40.5(1.5%) , 3.867/47(1.3%) , 3.867/82.5(1.3%) , 3.592/52(0.6%) , 3.592/78(0.6%) , 3.816/44(0.5%) , 3.816/86(0.5%)

2-Hydroxy-3-methyl butyric acid (library entry number =143)
Hit ratio(% of total spectral intensity for metabolite): 51.86% (4 of 12 peaks were found)
Peaks found: chem shift/row (% of total intensity)
0.97/74(20.2%) , 0.97/56(20.2%) , 3.848/60(5.8%) , 3.848/70(5.8%)
Peaks not found: chem shift/row (% of total intensity)
0.836/74(21.4%) , 0.836/56(21.4%) , 2.02/70.5(1.1%) , 2.02/59.5(1.1%) , 2.02/77.5(0.8%) , 2.02/52(0.8%) , 2.02/87.5(0.8%) , 2.02/42(0.8%)

Butyric acid (library entry number =119)
Hit ratio(% of total spectral intensity for metabolite): 40.12% (2 of 12 peaks were found)
Peaks found: chem shift/row (% of total intensity)
0.897/65(28.6%) , 2.161/65(11.5%)
Peaks not found: chem shift/row (% of total intensity)
0.897/84(12%) , 0.897/46(12%) , 2.161/84(7.9%) , 2.161/46(7.9%) , 1.561/56(6%) , 1.561/74(6%) , 1.561/93(3.3%) , 1.561/37(3.3%) , 1.561/112(0.7%) , 1.561/18(0.7%)

Homocarnosine (library entry number =95)
Hit ratio(% of total spectral intensity for metabolite): 37.06% (12 of 66 peaks were found)
Peaks found: chem shift/row (% of total intensity)
8.217/65(9.3%) , 8.217/65(9.1%) , 2.366/59.5(4.2%) , 2.366/70.5(4.2%) , 3.036/45.5(1.6%) , 3.036/84.5(1.6%) , 3.036/45.5(1.6%) , 3.036/84.5(1.6%) , 2.408/65(1.4%) , 2.953/49.5(0.9%) , 2.953/80.5(0.9%) , 2.953/81.5(0.8%)
Peaks not found: chem shift/row (% of total intensity)
2.366/40.5(2.3%) , 2.366/89.5(2.3%) , 1.89/45(2.2%) , 1.89/85(2.2%) , 7.135/65(2.1%) , 1.891/45(2.1%) , 1.891/85(2.1%) , 7.136/65(2.1%) , 3.222/84.5(2.1%) , 3.222/45.5(2.1%) , 2.366/78.5(2.1%) , 2.366/51.5(2.1%) , 3.222/84.5(2%) , 3.222/45.5(2%) , 7.136/62(2%) , 7.136/68(2%) , 7.135/62(2%) , 7.135/68(2%) , 1.891/64.5(1.8%) , 1.89/64.5(1.8%) , 2.92/81(1.3%) , 2.92/49(1.3%) , 2.357/65(1.2%) , 2.926/80.5(1.1%) , 2.926/49.5(1.1%) , 2.953/60(0.8%) , 2.953/47.5(0.8%) , 1.89/103.5(0.8%) , 1.89/26.5(0.8%) , 2.909/65(0.7%) , 2.92/62.5(0.7%) , 2.92/67(0.7%) , 1.891/103.5(0.7%) , 1.891/26.5(0.7%) , 2.932/66(0.7%) , 2.943/63(0.6%) , 2.943/66.5(0.6%) , 2.953/62(0.6%) , 2.953/67.5(0.6%) , 2.926/30(0.5%) , 2.932/82(0.5%) , 2.932/48(0.5%) , 2.92/100.5(0.5%) , 2.92/29.5(0.5%) , 2.92/64(0.5%) , 2.943/47.5(0.5%) , 2.943/82(0.5%) , 2.366/108.5(0.5%) , 2.366/22(0.5%) , 2.357/45.5(0.2%) , 2.357/83(0.2%) , 2.943/56.5(0.1%) , 2.943/73(0.1%) , 2.357/45.5(0.1%)

Sucrose-6-phosphate (library entry number =188)
Hit ratio(% of total spectral intensity for metabolite): 38.82% (4 of 24 peaks were found)
Peaks found: chem shift/row (% of total intensity)
3.757/65(29.5%) , 3.396/65(5.8%) , 3.792/55(1.8%) , 3.792/75(1.8%)
Peaks not found: chem shift/row (% of total intensity)
3.808/65(7.9%) , 3.808/89(6.4%) , 3.808/41(6.4%) , 3.396/40(4%) , 3.396/90(4%) , 5.42/60(4%) , 5.42/70(4%) , 3.558/82(3.3%) , 3.558/48(3.3%) , 3.558/73.5(3.1%) , 3.558/56.5(3.1%) , 3.881/52(1.8%) , 3.881/78(1.8%) , 3.792/42(1.7%) , 3.792/88(1.7%) , 3.881/46(1.5%) , 3.881/84(1.5%) , 3.558/52(0.8%) , 3.558/78(0.8%) , 3.792/65(0.3%)

Cysteine (library entry number =63)
Hit ratio(% of total spectral intensity for metabolite): 40.8% (5 of 15 peaks were found)
Peaks found: chem shift/row (% of total intensity)
3.979/65(12.5%) , 3.979/77.5(11.8%) , 3.979/52.5(11.8%) , 3.011/64(2.6%) , 3.065/64(2.1%)
Peaks not found: chem shift/row (% of total intensity)
3.039/50.5(8.1%) , 3.039/79.5(8.1%) , 3.039/41.5(7.5%) , 3.039/88.5(7.5%) , 3.11/91(6%) , 3.11/39(6%) , 3.11/53.5(5.9%) , 3.11/76.5(5.9%) , 3.09/64(2.5%) , 3.116/64(1.7%)

Uridine-5-diphosphoglucuronic acid (library entry number =184)
Hit ratio(% of total spectral intensity for metabolite): 37.7% (6 of 36 peaks were found)
Peaks found: chem shift/row (% of total intensity)
7.95/55(14.1%) , 7.95/75(14.1%) , 3.516/65(5.1%) , 3.789/65(3.5%) , 3.51/75.5(0.4%) , 3.51/54(0.4%)
Peaks not found: chem shift/row (% of total intensity)
5.988/75(11.4%) , 5.988/55(11.4%) , 4.146/78(4.4%) , 4.146/52(4.4%) , 3.789/89(2.9%) , 3.789/41(2.9%) , 3.516/40(2.8%) , 3.516/90(2.8%) , 5.619/69(1.8%) , 5.619/61(1.8%) , 5.634/69(1.8%) , 5.634/61(1.8%) , 3.59/48(0.9%) , 3.59/82(0.9%) , 3.598/82(0.9%) , 3.598/48(0.9%) , 6.001/65(0.9%) , 3.59/57(0.8%) , 3.59/73(0.8%) , 3.598/57(0.8%) , 3.598/73(0.8%) , 4.379/59.5(0.7%) , 4.379/70.5(0.7%) , 6.001/55(0.6%) , 6.001/75(0.6%) , 3.531/53(0.5%) , 3.531/77(0.5%) , 5.988/63.5(0.2%) , 5.988/66.5(0.2%) , 3.531/65(0.2%)

Glutamic acid (library entry number =71)
Hit ratio(% of total spectral intensity for metabolite): 39.47% (28 of 55 peaks were found)
Peaks found: chem shift/row (% of total intensity)
3.767/80(7.1%) , 3.767/50(7.1%) , 2.059/56(2.9%) , 2.059/74(2.9%) , 2.133/40(2.1%) , 2.133/90(2.1%) , 2.37/64.5(1.7%) , 2.341/65(1.6%) , 2.059/94(1.3%) , 2.059/36(1.3%) , 2.133/33(1%) , 2.133/97.5(1%) , 2.133/20(1%) , 2.133/109.5(1%) , 2.059/112(0.7%) , 2.059/17.5(0.7%) , 2.151/65(0.6%) , 2.332/54.5(0.6%) , 2.332/74.5(0.6%) , 2.073/65(0.4%) , 2.073/65(0.4%) , 2.151/84(0.3%) , 2.07/57(0.2%) , 2.07/72.5(0.2%) , 2.114/63.5(0.2%) , 2.114/66.5(0.2%) , 2.332/35.5(0.1%) , 2.332/94.5(0.1%)
Peaks not found: chem shift/row (% of total intensity)
2.357/68(9%) , 2.357/62(9%) , 3.767/68(5.4%) , 3.767/62(5.4%) , 2.357/87(5.2%) , 2.357/43(5.2%) , 2.357/48.5(4.9%) , 2.357/81.5(4.9%) , 2.133/77.5(2.1%) , 2.133/52.5(2.1%) , 2.133/59(1.4%) , 2.133/71(1.4%) , 2.357/108(0.8%) , 2.357/21(0.8%) , 2.357/2(0.5%) , 2.151/45(0.3%) , 2.073/13(0.3%) , 2.073/116.5(0.3%) , 2.073/45(0.2%) , 2.073/84.5(0.2%) , 2.073/46(0.2%) , 2.073/84(0.2%) , 2.073/13(0.2%) , 2.073/116(0.2%) , 2.357/127(0.2%) , 2.341/54(0.1%) , 2.341/75.5(0.1%)

myo-Inositol (library entry number =55)
Hit ratio(% of total spectral intensity for metabolite): 66.03% (7 of 23 peaks were found)
Peaks found: chem shift/row (% of total intensity)
3.291/65(16.1%) , 3.632/65(11%) , 3.632/40(10.4%) , 3.632/90(10.4%) , 3.291/41(7%) , 3.291/89(7%) , 4.075/65(4.1%)
Peaks not found: chem shift/row (% of total intensity)
3.54/74(6.8%) , 3.54/56(6.8%) , 3.54/81.5(6.3%) , 3.54/48.5(6.3%) , 4.075/57(1.9%) , 4.075/73(1.9%) , 3.571/15(0.9%) , 3.571/115(0.9%) , 3.58/26.5(0.3%) , 3.58/103.5(0.3%) , 3.591/15(0.3%) , 3.591/115(0.3%) , 3.583/2(0.2%) , 3.583/127(0.2%) , 3.583/27(0.2%) , 3.583/103(0.2%)

Glucose (library entry number =11)
Hit ratio(% of total spectral intensity for metabolite): 58.03% (35 of 75 peaks were found)
Peaks found: chem shift/row (% of total intensity)
3.502/65(6.2%) , 3.413/65(5.6%) , 3.247/53(5.2%) , 3.247/77(5.2%) , 3.502/42(4.1%) , 3.502/88(4.1%) , 3.737/42(2.8%) , 3.737/88(2.8%) , 3.413/41(2.6%) , 3.413/89(2.6%) , 3.737/57(2.6%) , 3.737/73(2.6%) , 3.778/56(1.1%) , 3.778/73.5(1.1%) , 3.465/65(1%) , 3.465/65(1%) , 3.473/65(0.9%) , 3.85/53(0.7%) , 3.85/77(0.7%) , 3.473/72(0.7%) , 3.473/57.5(0.7%) , 3.756/56(0.5%) , 3.756/73.5(0.5%) , 3.836/47.5(0.4%) , 3.836/82(0.4%) , 3.751/64.5(0.4%) , 5.246/69.5(0.3%) , 5.246/60(0.3%) , 3.367/64.5(0.3%) , 3.836/61(0.2%) , 3.756/42.5(0.2%) , 3.756/87(0.2%) , 3.756/56.5(0.2%) , 3.756/73.5(0.2%) , 3.843/64.5(0.1%)
Peaks not found: chem shift/row (% of total intensity)
3.257/77(5.3%) , 3.257/53(5.3%) , 3.72/65(3%) , 3.905/52(2.4%) , 3.905/78(2.4%) , 3.72/41(2.4%) , 3.72/89(2.4%) , 3.905/47(2.2%) , 3.905/83(2.2%) , 3.465/73(0.7%) , 3.465/56.5(0.7%) , 3.465/82(0.7%) , 3.465/48(0.7%) , 3.473/47.5(0.6%) , 3.473/82.5(0.6%) , 3.465/72.5(0.6%) , 3.465/57(0.6%) , 3.473/87.5(0.6%) , 3.465/87.5(0.6%) , 3.465/41.5(0.6%) , 3.473/41.5(0.6%) , 3.465/48.5(0.6%) , 3.465/81.5(0.6%) , 3.421/64(0.6%) , 3.421/66(0.6%) , 3.465/87.5(0.5%) , 3.465/42(0.5%) , 3.778/42.5(0.5%) , 3.778/87.5(0.5%) , 3.421/40(0.4%) , 3.421/90(0.4%) , 3.85/46.5(0.4%) , 3.85/83(0.4%) , 3.836/68.5(0.2%) , 3.751/49.5(0.2%) , 3.751/80.5(0.2%) , 3.813/5(0.2%) , 3.756/64.5(0.1%) , 3.751/56.5(0.1%) , 3.751/73.5(0.1%)

Riboflavin 5-adenosine diphosphate (Flavin adenine dinucleotide) (library entry number =194)
Hit ratio(% of total spectral intensity for metabolite): 22.16% (7 of 13 peaks were found)
Peaks found: chem shift/row (% of total intensity)
2.408/65(4.9%) , 2.408/65(3.8%) , 2.37/65(3.2%) , 2.37/65(3%) , 2.37/65(2.7%) , 2.341/65(2.5%) , 2.408/65(2.1%)
Peaks not found: chem shift/row (% of total intensity)
7.869/65(42.2%) , 8.309/65(12.4%) , 5.838/65(7.1%) , 5.849/65(6.3%) , 2.398/65(5.5%) , 2.33/65(4.4%)

Ornithine (library entry number =79)
Hit ratio(% of total spectral intensity for metabolite): 58.34% (4 of 23 peaks were found)
Peaks found: chem shift/row (% of total intensity)
3.065/65(25.1%) , 3.789/65(17.4%) , 3.789/49(7.9%) , 3.789/81(7.9%)
Peaks not found: chem shift/row (% of total intensity)
3.065/84(16.7%) , 3.065/46(16.7%) , 1.949/65(0.9%) , 1.836/103(0.8%) , 1.836/27(0.8%) , 1.946/53(0.6%) , 1.946/78(0.5%) , 1.841/62(0.5%) , 1.841/68(0.5%) , 1.949/31(0.5%) , 1.949/40(0.4%) , 1.946/41(0.4%) , 1.946/40(0.4%) , 1.946/100(0.4%) , 1.946/31(0.4%) , 1.949/53(0.3%) , 1.949/77(0.3%) , 1.949/72(0.3%) , 1.949/57(0.3%)

Trehalose-6-phosphate (library entry number =201)
Hit ratio(% of total spectral intensity for metabolite): 28.41% (11 of 49 peaks were found)
Peaks found: chem shift/row (% of total intensity)
3.86/65(6.8%) , 3.465/65(5.4%) , 3.607/65(3.9%) , 3.778/56.5(2.2%) , 3.778/73.5(2.2%) , 3.703/79(1.8%) , 3.703/51(1.8%) , 3.703/78(1.8%) , 3.444/65(1.2%) , 3.502/65(1%) , 3.686/76.5(0.4%)
Peaks not found: chem shift/row (% of total intensity)
3.867/65(5.9%) , 3.86/40.5(5.1%) , 3.86/89.5(5.1%) , 3.465/89(4.2%) , 3.465/41(4.2%) , 3.867/41(4.1%) , 3.867/89(4.1%) , 3.607/40(3.3%) , 3.607/90(3.3%) , 3.867/78.5(2.4%) , 3.867/51.5(2.4%) , 3.666/79(2.1%) , 3.666/51(2.1%) , 3.69/51(2.1%) , 3.69/79(2.1%) , 3.658/51(1.9%) , 3.658/79(1.9%) , 3.658/78(1.8%) , 3.778/43(1.5%) , 3.778/87(1.5%) , 5.216/60(1.2%) , 5.216/70(1.2%) , 3.823/42.5(1%) , 3.823/87.5(1%) , 3.823/62(1%) , 3.823/68(1%) , 5.188/59.5(0.7%) , 5.188/69.5(0.7%) , 3.686/51.5(0.4%) , 3.675/52(0.4%) , 3.675/76.5(0.4%) , 3.677/51.5(0.4%) , 3.677/78(0.4%) , 4.031/55(0.3%) , 4.031/75(0.3%) , 4.044/76(0.3%) , 0.885/55(0.2%) , 0.885/75(0.2%)

Arginine (library entry number =138)
Hit ratio(% of total spectral intensity for metabolite): 31.54% (3 of 40 peaks were found)
Peaks found: chem shift/row (% of total intensity)
3.778/65(17.3%) , 3.778/49(7.1%) , 3.778/81(7.1%)
Peaks not found: chem shift/row (% of total intensity)
3.248/65(25.6%) , 3.248/47(10.3%) , 3.248/83(10.3%) , 1.734/45(1%) , 1.734/85(1%) , 1.734/26.5(1%) , 1.734/103(1%) , 1.922/40.5(0.9%) , 1.922/89(0.9%) , 1.923/40.5(0.8%) , 1.923/89.5(0.8%) , 1.654/61.5(0.8%) , 1.654/68.5(0.8%) , 1.922/64(0.7%) , 1.922/98.5(0.7%) , 1.922/31.5(0.7%) , 1.923/65(0.7%) , 1.923/47(0.7%) , 1.923/83(0.7%) , 1.923/98.5(0.6%) , 1.923/31.5(0.6%) , 1.922/46.5(0.6%) , 1.922/83(0.6%) , 1.654/44.5(0.6%) , 1.654/85.5(0.6%) , 1.922/73(0.6%) , 1.922/57(0.6%) , 1.654/103.5(0.6%) , 1.654/26.5(0.6%) , 1.734/63(0.5%) , 1.734/67(0.5%) , 1.923/72.5(0.5%) , 1.923/57(0.5%) , 1.919/76(0.4%) , 1.919/54(0.4%) , 1.919/40(0.4%) , 1.919/89.5(0.4%)

b-Alanine (library entry number =2)
Hit ratio(% of total spectral intensity for metabolite): 33.04% (1 of 6 peaks were found)
Peaks found: chem shift/row (% of total intensity)
3.184/65(33%)
Peaks not found: chem shift/row (% of total intensity)
2.558/65(19.3%) , 3.184/48(14.9%) , 3.184/82(14.9%) , 2.558/48(8.9%) , 2.558/82(8.9%)

Sucrose (library entry number =4)
Hit ratio(% of total spectral intensity for metabolite): 36.73% (11 of 53 peaks were found)
Peaks found: chem shift/row (% of total intensity)
3.69/65(15.9%) , 3.767/65(6.9%) , 3.481/65(2.8%) , 3.569/48(2.7%) , 3.569/82(2.7%) , 4.063/65(2.3%) , 3.85/79(1.3%) , 3.85/51(1.3%) , 3.86/65(0.5%) , 3.85/64.5(0.3%) , 4.063/65(0.2%)
Peaks not found: chem shift/row (% of total intensity)
3.767/89(5.3%) , 3.767/41(5.3%) , 4.222/54(5.2%) , 4.222/76(5.2%) , 5.414/60(3.5%) , 5.414/70(3.5%) , 3.569/57(2.6%) , 3.569/73(2.6%) , 3.831/61(2.5%) , 3.831/69(2.5%) , 3.823/61(2.2%) , 3.823/69(2.2%) , 3.81/40(1.4%) , 3.81/90(1.4%) , 3.481/41(1.4%) , 3.481/89(1.4%) , 4.063/43.5(1.2%) , 4.063/86.5(1.2%) , 3.855/81(0.9%) , 4.065/54.5(0.9%) , 4.065/75.5(0.9%) , 3.849/80(0.9%) , 3.849/50(0.9%) , 3.69/98(0.8%) , 3.69/32(0.8%) , 3.569/52(0.8%) , 3.569/78(0.8%) , 3.849/64.5(0.6%) , 4.048/54(0.5%) , 4.048/76(0.5%) , 3.733/40(0.4%) , 3.733/89(0.4%) , 3.831/36(0.4%) , 3.831/93.5(0.4%) , 3.823/23.5(0.2%) , 3.823/105.5(0.2%) , 3.823/93(0.2%) , 3.823/36(0.2%) , 4.048/65(0.2%) , 4.039/60(0.2%) , 4.039/70(0.2%) , 4.065/65(0.2%)

Adenosine 3,5-cyclic monophosphate (library entry number =123)
Hit ratio(% of total spectral intensity for metabolite): 68.46% (5 of 6 peaks were found)
Peaks found: chem shift/row (% of total intensity)
8.265/65(37.5%) , 8.254/65(28.6%) , 4.342/65(1.4%) , 4.353/65(0.5%) , 4.331/65(0.5%)
Peaks not found: chem shift/row (% of total intensity)
6.206/65(31.5%)

Inosine-5'-monophosphate (library entry number =164)
Hit ratio(% of total spectral intensity for metabolite): 29.7% (1 of 4 peaks were found)
Peaks found: chem shift/row (% of total intensity)
8.536/65(29.7%)
Peaks not found: chem shift/row (% of total intensity)
8.234/65(43.5%) , 6.142/65(13.8%) , 6.154/65(13.1%)

Phenylalanine (library entry number =35)
Hit ratio(% of total spectral intensity for metabolite): 19.49% (6 of 65 peaks were found)
Peaks found: chem shift/row (% of total intensity)
4.003/62(7.5%) , 4.003/68(7.5%) , 3.292/53.5(1.1%) , 3.292/76.5(1.1%) , 3.292/40(1.1%) , 3.292/90(1.1%)
Peaks not found: chem shift/row (% of total intensity)
7.435/65(9.8%) , 4.003/48(6.7%) , 4.003/82(6.7%) , 7.382/66(4.6%) , 7.382/64(4.6%) , 7.333/75(4.6%) , 7.333/55(4.6%) , 7.435/46(3.1%) , 7.435/84(3.1%) , 7.382/45(2.3%) , 7.382/85(2.3%) , 3.13/73(1.7%) , 3.13/57(1.7%) , 3.13/36(1.6%) , 3.13/94(1.6%) , 7.408/81.5(1.3%) , 7.408/48.5(1.3%) , 7.415/38(1.2%) , 7.415/92(1.2%) , 7.448/65(1%) , 7.415/44(1%) , 7.415/86(1%) , 7.399/85.5(0.9%) , 7.399/44.5(0.9%) , 7.362/38(0.7%) , 7.362/92(0.7%) , 7.393/101(0.7%) , 7.393/29(0.7%) , 7.408/98(0.6%) , 7.408/32(0.6%) , 7.399/63(0.6%) , 7.399/67(0.6%) , 7.366/30(0.5%) , 7.366/100(0.5%) , 7.393/65(0.3%) , 7.393/63(0.3%) , 7.393/67(0.3%) , 7.415/110(0.3%) , 7.415/20(0.3%) , 7.362/85.5(0.3%) , 7.362/44.5(0.3%) , 7.399/99(0.3%) , 7.399/31(0.3%) , 7.408/101(0.3%) , 7.408/29(0.3%) , 7.415/108(0.3%) , 7.415/22(0.3%) , 7.382/17.5(0.2%) , 7.382/112.5(0.2%) , 7.366/88.5(0.2%) , 7.408/119.5(0.2%) , 7.408/10.5(0.2%) , 7.393/44.5(0.2%) , 7.393/85(0.2%) , 7.362/60(0.1%) , 7.399/105.5(0.1%) , 7.399/24(0.1%) , 7.362/27(0.1%) , 7.362/103(0.1%)

Isocitric acid (library entry number =130)
Hit ratio(% of total spectral intensity for metabolite): 16.09% (6 of 28 peaks were found)
Peaks found: chem shift/row (% of total intensity)
2.983/59(3.2%) , 2.983/71(3.2%) , 2.539/65(2.6%) , 2.408/65(2.4%) , 2.502/65(2.4%) , 2.448/65(2.3%)
Peaks not found: chem shift/row (% of total intensity)
2.519/35(6.6%) , 2.519/95(6.6%) , 3.997/59(6.5%) , 3.997/71(6.5%) , 2.519/75(6.3%) , 2.519/55(6.3%) , 2.427/55(6.3%) , 2.427/75(6.3%) , 2.427/94(5.8%) , 2.427/36(5.8%) , 2.473/36(2.8%) , 2.473/94(2.8%) , 2.983/91(2.3%) , 2.983/39(2.3%) , 2.983/78.5(2.2%) , 2.983/51.5(2.2%) , 2.473/113.5(1.3%) , 2.473/15.5(1.3%) , 2.502/6.5(0.9%) , 2.502/123.5(0.9%) , 2.448/6(0.9%) , 2.448/123.5(0.9%)

Deoxycholic acid (library entry number =121)
Hit ratio(% of total spectral intensity for metabolite): 63.24% (3 of 5 peaks were found)
Peaks found: chem shift/row (% of total intensity)
0.931/65(35.1%) , 0.97/56.5(14.1%) , 0.97/73.5(14.1%)
Peaks not found: chem shift/row (% of total intensity)
0.718/65(35.6%) , 2.236/65(1.2%)

Oxoglutaric acid (a-Ketogluturate) (library entry number =3)
Hit ratio(% of total spectral intensity for metabolite): 55.4% (2 of 6 peaks were found)
Peaks found: chem shift/row (% of total intensity)
2.438/65(28%) , 3.011/65(27.4%)
Peaks not found: chem shift/row (% of total intensity)
2.438/83(11.3%) , 2.438/47(11.3%) , 3.011/47(11%) , 3.011/83(11%)

Galactose (library entry number =7)
Hit ratio(% of total spectral intensity for metabolite): 15.01% (21 of 77 peaks were found)
Peaks found: chem shift/row (% of total intensity)
3.767/65(2.6%) , 3.767/64(1.8%) , 3.767/50.5(0.9%) , 3.767/79.5(0.9%) , 3.788/50.5(0.8%) , 3.788/79.5(0.8%) , 3.807/50.5(0.7%) , 3.807/79.5(0.7%) , 3.807/51.5(0.7%) , 3.807/78.5(0.7%) , 3.807/50.5(0.7%) , 3.807/79.5(0.7%) , 3.74/64(0.4%) , 3.737/86(0.4%) , 3.737/86(0.4%) , 3.737/43(0.4%) , 3.767/49.5(0.4%) , 3.767/80.5(0.4%) , 3.367/65(0.3%) , 3.737/41(0.2%) , 3.769/98.5(0.2%)
Peaks not found: chem shift/row (% of total intensity)
3.655/47.5(5.6%) , 3.655/82.5(5.6%) , 3.655/56.5(5.2%) , 3.655/73.5(5.2%) , 3.504/78(4.3%) , 3.504/52(4.3%) , 3.49/78(4%) , 3.49/52(4%) , 3.768/52(3.2%) , 3.768/78(3.2%) , 3.939/60(2.9%) , 3.939/70(2.9%) , 3.939/65(1.7%) , 3.741/76(1.5%) , 3.741/54(1.5%) , 3.741/60.5(1.5%) , 3.741/69.5(1.5%) , 3.768/62.5(1.2%) , 3.768/67.5(1.2%) , 3.752/84.5(1.2%) , 3.752/45(1.2%) , 3.735/53(1.2%) , 3.735/77(1.2%) , 3.752/72.5(1.2%) , 3.752/57.5(1.2%) , 3.781/61.5(1.1%) , 3.781/68.5(1.1%) , 3.735/59.5(1.1%) , 3.735/70(1.1%) , 3.767/38(0.9%) , 3.767/91.5(0.9%) , 3.768/107(0.8%) , 3.768/22.5(0.8%) , 3.862/47(0.8%) , 3.862/82(0.8%) , 3.862/57(0.8%) , 3.862/74.5(0.8%) , 3.781/65(0.6%) , 3.997/61(0.5%) , 3.997/69(0.5%) , 3.768/38(0.5%) , 3.768/92(0.5%) , 3.997/65(0.5%) , 3.781/90(0.4%) , 3.781/39.5(0.4%) , 3.741/90(0.3%) , 3.741/40(0.3%) , 3.737/33(0.2%) , 3.781/96(0.2%) , 3.781/33(0.2%) , 3.735/90.5(0.2%) , 3.735/39.5(0.2%) , 3.767/107(0.2%) , 3.767/22(0.2%) , 3.752/99.5(0.1%) , 3.752/31.5(0.1%)

Trehalose (library entry number =83)
Hit ratio(% of total spectral intensity for metabolite): 11.41% (1 of 32 peaks were found)
Peaks found: chem shift/row (% of total intensity)
3.86/65(11.4%)
Peaks not found: chem shift/row (% of total intensity)
3.459/65(8.5%) , 3.86/89(7.9%) , 3.86/41(7.9%) , 3.459/89(6.8%) , 3.459/41(6.8%) , 3.774/57(3.9%) , 3.774/73(3.9%) , 3.659/51(3.7%) , 3.659/79(3.7%) , 3.65/51(3.5%) , 3.65/79(3.5%) , 3.65/53(3.5%) , 3.65/77(3.5%) , 3.774/87(2.4%) , 3.774/43(2.4%) , 3.86/51.5(2%) , 3.86/78.5(2%) , 3.825/43(1.7%) , 3.825/87(1.7%) , 5.197/70(1.6%) , 5.197/60(1.6%) , 3.825/68.5(1.3%) , 3.825/61.5(1.3%) , 3.815/55.5(0.7%) , 3.815/74.5(0.7%) , 3.815/106(0.4%) , 3.815/24(0.4%) , 3.825/23.5(0.3%) , 3.825/106.5(0.3%) , 3.815/42(0.3%) , 3.815/87(0.3%)

Valeric acid (library entry number =196)
Hit ratio(% of total spectral intensity for metabolite): 27.52% (1 of 18 peaks were found)
Peaks found: chem shift/row (% of total intensity)
0.897/65(27.5%)
Peaks not found: chem shift/row (% of total intensity)
0.897/46(12.5%) , 0.897/84(12.5%) , 2.187/65(9.1%) , 2.187/46(6.4%) , 2.187/84(6.4%) , 1.53/64(4.1%) , 1.53/66(4.1%) , 1.305/74(2.4%) , 1.305/56(2.4%) , 1.53/84(2.3%) , 1.53/46(2.3%) , 1.305/94(1.9%) , 1.305/36(1.9%) , 1.53/27(1.4%) , 1.53/103(1.4%) , 1.305/113(0.6%) , 1.305/17(0.6%)

Aspartic acid (library entry number =13)
Hit ratio(% of total spectral intensity for metabolite): 27.28% (4 of 14 peaks were found)
Peaks found: chem shift/row (% of total intensity)
2.816/47.5(7%) , 2.816/82.5(7%) , 2.816/93(6.6%) , 2.816/37(6.6%)
Peaks not found: chem shift/row (% of total intensity)
3.907/59(9.8%) , 3.907/71(9.8%) , 3.907/81(9.6%) , 3.907/49(9.6%) , 2.679/76(8.3%) , 2.679/54(8.3%) , 2.679/32(8.1%) , 2.679/98(8.1%) , 2.661/53.5(0.6%) , 2.661/76.5(0.6%)

5-Hydroxylysine (library entry number =126)
Hit ratio(% of total spectral intensity for metabolite): 28.3% (12 of 41 peaks were found)
Peaks found: chem shift/row (% of total intensity)
3.778/65(5.7%) , 3.789/65(4.6%) , 3.778/49(4.4%) , 3.778/81(4.4%) , 3.789/49(3.5%) , 3.789/81(3.5%) , 2.052/46(1%) , 3.896/65(0.4%) , 1.924/65(0.3%) , 2.059/55(0.2%) , 2.059/75(0.2%) , 2.052/65(0.1%)
Peaks not found: chem shift/row (% of total intensity)
3.166/52(8.3%) , 3.166/78(8.3%) , 3.166/86(8.1%) , 3.166/44(8.1%) , 2.941/60.5(4.5%) , 2.941/69.5(4.5%) , 2.941/36(4.3%) , 2.941/94(4.3%) , 2.933/36(3.5%) , 2.933/94(3.5%) , 2.933/69(3.2%) , 2.933/61(3.2%) , 2.052/83(1%) , 1.539/50.5(0.7%) , 1.539/79.5(0.7%) , 1.947/32(0.7%) , 1.947/98(0.7%) , 3.202/55.5(0.7%) , 3.202/75(0.7%) , 1.947/46.5(0.5%) , 1.947/83(0.5%) , 1.947/67.5(0.3%) , 1.947/60.5(0.3%) , 3.896/57(0.2%) , 3.896/72.5(0.2%) , 2.052/98.5(0.2%) , 2.052/30.5(0.2%) , 2.052/54(0.1%) , 2.052/75.5(0.1%)

Glycerol-3-phosphate (library entry number =93)
Hit ratio(% of total spectral intensity for metabolite): 37.6% (9 of 37 peaks were found)
Peaks found: chem shift/row (% of total intensity)
3.624/57.5(6.7%) , 3.624/72.5(6.7%) , 3.691/43.5(6.5%) , 3.691/86.5(6.5%) , 3.828/72(4%) , 3.828/57.5(4%) , 3.678/65(1.3%) , 3.713/65(1%) , 3.599/65(0.9%)
Peaks not found: chem shift/row (% of total intensity)
3.624/42.5(5.8%) , 3.624/87.5(5.8%) , 3.691/74.5(5.8%) , 3.691/55.5(5.8%) , 3.789/58(4.3%) , 3.789/72(4.3%) , 3.793/58(4.2%) , 3.793/72(4.2%) , 3.8/57.5(3.6%) , 3.8/72.5(3.6%) , 3.875/65(2.6%) , 3.789/86.5(1.1%) , 3.789/42.5(1.1%) , 3.875/76.5(1.1%) , 3.875/52.5(1.1%) , 3.64/19.5(0.8%) , 3.64/110.5(0.8%) , 3.8/41(0.7%) , 3.672/18.5(0.7%) , 3.672/110.5(0.7%) , 3.656/87.5(0.7%) , 3.656/42(0.7%) , 3.656/122(0.6%) , 3.656/8(0.6%) , 3.822/40(0.6%) , 3.822/89.5(0.6%) , 3.637/19(0.5%) , 3.637/110.5(0.5%)

Glucuronic acid (library entry number =48)
Hit ratio(% of total spectral intensity for metabolite): 29.74% (13 of 52 peaks were found)
Peaks found: chem shift/row (% of total intensity)
3.502/65(5.2%) , 3.292/53(2.8%) , 3.292/77(2.8%) , 3.277/53(2.7%) , 3.277/77(2.7%) , 3.502/89.5(2.5%) , 3.502/40.5(2.5%) , 3.58/52.5(1.9%) , 3.58/77.5(1.9%) , 3.58/52.5(1.8%) , 3.58/77.5(1.8%) , 5.246/60(0.6%) , 5.246/69.5(0.6%)
Peaks not found: chem shift/row (% of total intensity)
3.733/53(6.4%) , 3.733/77(6.4%) , 3.733/65(4.6%) , 3.514/57.5(4%) , 3.514/72.5(4%) , 4.085/52(4%) , 4.085/78(4%) , 3.518/57(4%) , 3.518/73(4%) , 3.518/53.5(3.9%) , 3.518/76.5(3.9%) , 3.733/89(3.4%) , 3.733/41(3.4%) , 3.514/53.5(2.6%) , 3.514/76.5(2.6%) , 3.529/65(1.3%) , 3.514/65(0.9%) , 3.518/65(0.7%) , 3.502/46.5(0.7%) , 3.502/82.5(0.7%) , 3.717/53(0.4%) , 3.717/76.5(0.4%) , 3.718/53(0.4%) , 3.718/76.5(0.4%) , 3.518/34.5(0.4%) , 3.518/95(0.4%) , 3.518/102.5(0.3%) , 3.518/27(0.3%) , 3.529/82.5(0.3%) , 3.529/47(0.3%) , 3.514/34.5(0.2%) , 3.514/95.5(0.2%) , 3.514/26(0.1%) , 3.514/102.5(0.1%) , 3.518/40(0.1%) , 3.529/41.5(0.1%) , 3.529/88(0.1%) , 3.514/40(0.1%) , 3.529/34(0.1%)

3,4-Dihydroxymandelic acid (library entry number =43)
Hit ratio(% of total spectral intensity for metabolite): 25.84% (2 of 18 peaks were found)
Peaks found: chem shift/row (% of total intensity)
6.905/54.5(12.9%) , 6.905/75.5(12.9%)
Peaks not found: chem shift/row (% of total intensity)
6.934/63(15.2%) , 6.934/67(15.2%) , 6.857/57(8.3%) , 6.857/73(8.3%) , 6.857/52.5(7.7%) , 6.857/77.5(7.7%) , 6.881/86.5(2%) , 6.881/43.5(2%) , 6.889/37.5(1.4%) , 6.889/92.5(1.4%) , 6.881/23(1%) , 6.881/107(1%) , 6.889/76(0.9%) , 6.889/54(0.9%) , 6.881/54(0.7%) , 6.881/76(0.7%)

Glyceric acid (library entry number =141)
Hit ratio(% of total spectral intensity for metabolite): 24.52% (8 of 35 peaks were found)
Peaks found: chem shift/row (% of total intensity)
3.722/56(8.3%) , 3.722/74(8.3%) , 3.736/56(2.2%) , 3.736/74(2.2%) , 3.74/64.5(1.4%) , 3.74/65.5(1.4%) , 3.736/41(0.4%) , 3.736/88.5(0.4%)
Peaks not found: chem shift/row (% of total intensity)
3.828/47(7.9%) , 3.828/83(7.9%) , 3.828/53(7.7%) , 3.828/77(7.7%) , 3.722/86(7.6%) , 3.722/44(7.6%) , 4.092/61.5(5.4%) , 4.092/68.5(5.4%) , 4.092/53.5(5.1%) , 4.092/76(5.1%) , 3.703/65(1.2%) , 3.777/16.5(0.7%) , 3.777/113.5(0.7%) , 3.77/11(0.6%) , 3.77/119(0.6%) , 3.736/44(0.6%) , 3.736/86(0.6%) , 3.736/48(0.5%) , 3.736/82(0.5%) , 3.736/63(0.4%) , 3.736/67(0.4%) , 3.722/63.5(0.4%) , 3.722/66(0.4%) , 3.74/53.5(0.3%) , 3.74/75.5(0.3%) , 3.703/53.5(0.1%) , 3.703/76(0.1%)

Homocysteine (library entry number =166)
Hit ratio(% of total spectral intensity for metabolite): 24.4% (21 of 102 peaks were found)
Peaks found: chem shift/row (% of total intensity)
2.648/65(3.6%) , 2.648/65(3.6%) , 2.133/56(2.8%) , 2.133/74(2.8%) , 2.648/65(1.8%) , 2.659/65(1.1%) , 2.157/57(0.8%) , 2.157/73(0.8%) , 2.648/47.5(0.8%) , 2.648/82.5(0.8%) , 2.133/19(0.7%) , 2.133/110.5(0.7%) , 2.176/65(0.7%) , 2.169/36(0.6%) , 2.169/94(0.6%) , 2.151/64(0.5%) , 2.648/48(0.4%) , 2.648/82(0.4%) , 2.169/56(0.3%) , 2.169/73.5(0.3%) , 2.106/65(0.2%)
Peaks not found: chem shift/row (% of total intensity)
3.885/49(6.4%) , 3.885/81(6.4%) , 3.885/65(4.5%) , 2.695/65(4.3%) , 2.671/57(3.2%) , 2.671/73(3.2%) , 2.671/34.5(3.1%) , 2.671/95.5(3.1%) , 2.682/65(1.9%) , 2.189/73(1.3%) , 2.189/57(1.3%) , 2.695/101(1.3%) , 2.695/28.5(1.3%) , 2.648/28.5(1.3%) , 2.648/101.5(1.3%) , 2.648/28.5(1.1%) , 2.648/101.5(1.1%) , 2.695/84.5(1%) , 2.695/45.5(1%) , 2.189/95(1%) , 2.189/35(1%) , 2.707/65(0.9%) , 2.189/20(0.8%) , 2.189/110(0.8%) , 2.141/55(0.8%) , 2.141/75(0.8%) , 2.648/101(0.8%) , 2.648/28.5(0.8%) , 2.133/37.5(0.7%) , 2.133/92(0.7%) , 2.205/55(0.7%) , 2.205/75(0.7%) , 2.141/37(0.6%) , 2.141/93(0.6%) , 2.113/55.5(0.6%) , 2.113/74.5(0.6%) , 2.205/39(0.5%) , 2.205/38(0.5%) , 2.205/90.5(0.5%) , 2.157/34.5(0.5%) , 2.157/95.5(0.5%) , 2.671/111.5(0.5%) , 2.671/17.5(0.5%) , 2.635/64(0.5%) , 2.635/66(0.5%) , 2.157/113.5(0.5%) , 2.157/17(0.5%) , 2.648/85(0.4%) , 2.648/45(0.4%) , 2.198/65(0.4%) , 2.151/86(0.4%) , 2.151/43.5(0.4%) , 2.659/49.5(0.4%) , 2.659/80.5(0.4%) , 2.151/64(0.3%) , 2.145/55.5(0.3%) , 2.145/74.5(0.3%) , 2.151/26.5(0.3%) , 2.151/103.5(0.3%) , 2.145/93.5(0.3%) , 2.145/36(0.3%) , 2.151/26.5(0.3%) , 2.151/102(0.3%) , 2.151/103.5(0.3%) , 0.883/57(0.3%) , 0.883/72.5(0.3%) , 2.151/85.5(0.2%) , 2.151/44.5(0.2%) , 2.167/26.5(0.2%) , 2.167/103.5(0.2%) , 2.659/33.5(0.2%) , 2.659/96.5(0.2%) , 2.167/25(0.2%) , 2.113/37(0.2%) , 2.113/91(0.2%) , 2.198/48(0.1%) , 2.198/81.5(0.1%) , 2.167/60(0.1%) , 2.167/42.5(0.1%) , 2.167/87(0.1%) , 2.635/45.5(0.1%)

Arabinose (library entry number =9)
Hit ratio(% of total spectral intensity for metabolite): 6.34% (8 of 36 peaks were found)
Peaks found: chem shift/row (% of total intensity)
3.951/65(2.9%) , 4.03/50.5(1%) , 4.03/79.5(0.9%) , 5.246/60(0.4%) , 5.246/69(0.4%) , 4.02/65(0.3%) , 4.02/65(0.2%) , 3.367/64(0.2%)
Peaks not found: chem shift/row (% of total intensity)
3.669/82.5(7.5%) , 3.669/47.5(7.5%) , 3.682/48(7.4%) , 3.682/82(7.4%) , 3.669/57.5(6.8%) , 3.669/72.5(6.8%) , 3.522/52.5(5.2%) , 3.522/77.5(5.2%) , 3.508/52(5%) , 3.508/78(5%) , 3.903/46(4.9%) , 3.903/84(4.9%) , 3.903/51(4%) , 3.903/79(4%) , 3.653/51.5(2%) , 3.653/78(2%) , 3.951/57.5(1.5%) , 3.951/72.5(1.5%) , 4.012/64.5(0.7%) , 4.522/55(0.6%) , 4.522/75(0.6%) , 3.827/51.5(0.5%) , 3.827/78(0.5%) , 4.008/64.5(0.5%) , 3.653/46.5(0.4%) , 3.653/83.5(0.4%) , 3.819/53.5(0.4%) , 3.819/76(0.4%)

Agmatine (library entry number =110)
Hit ratio(% of total spectral intensity for metabolite): 23.91% (2 of 28 peaks were found)
Peaks found: chem shift/row (% of total intensity)
3.036/46(12%) , 3.036/84(12%)
Peaks not found: chem shift/row (% of total intensity)
3.241/65(20.3%) , 3.241/48(9.6%) , 3.241/82(9.6%) , 3.036/65(8.2%) , 1.682/59(2.2%) , 1.682/71(2.2%) , 1.682/57(2.1%) , 1.682/73(2.1%) , 1.74/77(1.9%) , 1.74/53(1.9%) , 1.74/39.5(1.9%) , 1.74/90.5(1.9%) , 1.677/45(1.6%) , 1.677/84.5(1.6%) , 1.677/57.5(1%) , 1.677/72.5(1%) , 1.677/70(1%) , 1.677/60(1%) , 1.682/42(0.8%) , 1.682/88(0.8%) , 1.677/64(0.7%) , 1.74/65(0.6%) , 1.711/44(0.5%) , 1.711/85.5(0.5%) , 1.677/101.5(0.4%) , 1.677/28(0.4%)

Proline (library entry number =49)
Hit ratio(% of total spectral intensity for metabolite): 33.15% (9 of 44 peaks were found)
Peaks found: chem shift/row (% of total intensity)
3.346/80(8.8%) , 3.346/50(8.8%) , 3.346/62(3.5%) , 3.346/68(3.5%) , 2.026/65(3.2%) , 3.346/65(2.5%) , 2.053/64(1%) , 2.084/65(1%) , 2.068/64(0.7%)
Peaks not found: chem shift/row (% of total intensity)
2.007/74(6.3%) , 2.007/56(6.3%) , 2.007/38(3.5%) , 2.007/92(3.5%) , 3.424/80(3.2%) , 3.424/50(3.2%) , 3.346/32(2.9%) , 3.346/98(2.9%) , 4.135/61.5(2.8%) , 4.135/68(2.8%) , 4.135/46(2.4%) , 4.135/84(2.4%) , 1.987/64.5(1.9%) , 3.424/62(1.6%) , 3.424/68(1.6%) , 2.353/77(1.4%) , 2.353/53(1.4%) , 2.026/30(1.3%) , 2.026/100(1.3%) , 2.026/47(1.2%) , 2.026/82.5(1.2%) , 2.026/99(1.1%) , 2.007/21.5(1.1%) , 2.007/108.5(1.1%) , 3.424/32(1.1%) , 3.424/98(1.1%) , 2.353/37.5(1%) , 2.353/92.5(1%) , 1.987/46.5(0.8%) , 1.987/83.5(0.8%) , 2.353/58.5(0.6%) , 2.353/71.5(0.6%) , 3.383/25(0.6%) , 3.383/104(0.6%) , 2.026/77(0.1%)

Threonine (library entry number =41)
Hit ratio(% of total spectral intensity for metabolite): 21.45% (3 of 17 peaks were found)
Peaks found: chem shift/row (% of total intensity)
1.334/57.5(10.3%) , 1.334/72.5(10.3%) , 4.259/65(0.8%)
Peaks not found: chem shift/row (% of total intensity)
1.338/63(9.4%) , 1.338/67(9.4%) , 1.325/63(9.2%) , 1.325/67(9.2%) , 3.596/64(5.7%) , 3.596/66(5.7%) , 3.59/64(5.6%) , 3.59/66(5.6%) , 3.595/63.5(4.9%) , 3.595/66.5(4.9%) , 1.334/63(3.8%) , 1.334/67(3.8%) , 4.259/80(0.6%) , 4.259/49.5(0.6%)

3-Methyl-2-oxovaleric acid (library entry number =97)
Hit ratio(% of total spectral intensity for metabolite): 68.07% (5 of 21 peaks were found)
Peaks found: chem shift/row (% of total intensity)
1.102/56(24.3%) , 1.102/74(24.3%) , 0.897/65(17.4%) , 2.93/56(1%) , 2.93/74(1%)
Peaks not found: chem shift/row (% of total intensity)
0.897/46(8.1%) , 0.897/84(8.1%) , 1.703/65(2.2%) , 1.703/47(2%) , 1.703/83(2%) , 1.46/48(1.3%) , 1.46/82(1.3%) , 1.703/29(1.1%) , 1.703/101(1.1%) , 1.46/65(1%) , 1.46/29(0.9%) , 1.46/101(0.9%) , 2.93/91(0.7%) , 2.93/39(0.7%) , 1.46/10(0.2%) , 1.46/120(0.2%)

Isovaleric acid (library entry number =197)
Hit ratio(% of total spectral intensity for metabolite): 18.94% (2 of 7 peaks were found)
Peaks found: chem shift/row (% of total intensity)
2.059/55.5(9.5%) , 2.059/74.5(9.5%)
Peaks not found: chem shift/row (% of total intensity)
0.914/73(39.5%) , 0.914/57(39.5%) , 1.956/65(0.9%) , 1.956/47(0.6%) , 1.956/83(0.6%)

a-Lactose (library entry number =10)
Hit ratio(% of total spectral intensity for metabolite): 19.56% (22 of 111 peaks were found)
Peaks found: chem shift/row (% of total intensity)
3.843/65(3%) , 3.292/53(1.9%) , 3.292/77(1.9%) , 3.66/65(1.6%) , 3.808/41(1%) , 3.808/89(1%) , 3.647/65(1%) , 3.647/65(1%) , 3.58/52(0.6%) , 3.58/77.5(0.6%) , 3.58/52(0.6%) , 3.58/77.5(0.6%) , 3.653/52(0.6%) , 3.653/78(0.6%) , 3.653/52.5(0.5%) , 3.653/77.5(0.5%) , 3.303/65(0.5%) , 3.778/55.5(0.5%) , 3.778/73.5(0.5%) , 3.58/52(0.4%) , 3.58/77.5(0.4%) , 3.367/64(0.2%)
Peaks not found: chem shift/row (% of total intensity)
3.68/73(2.5%) , 3.68/57(2.5%) , 3.945/69(2.3%) , 3.945/61(2.3%) , 3.68/82.5(2.1%) , 3.68/47.5(2.1%) , 3.307/53(1.9%) , 3.307/77(1.9%) , 3.657/72(1.9%) , 3.657/58(1.9%) , 3.945/64(1.9%) , 3.945/66(1.9%) , 3.843/41(1.8%) , 3.843/89(1.8%) , 3.562/52(1.7%) , 3.562/78(1.7%) , 3.547/52(1.7%) , 3.547/78(1.7%) , 3.67/56(1.6%) , 3.67/74(1.6%) , 3.817/56(1.6%) , 3.817/74(1.6%) , 3.968/52(1.5%) , 3.968/78(1.5%) , 3.66/72(1.4%) , 3.66/58(1.4%) , 3.817/87(1.2%) , 3.817/43(1.2%) , 3.968/47(1.1%) , 3.968/83(1.1%) , 3.77/84(1.1%) , 3.77/46(1.1%) , 3.792/45(1%) , 3.792/85(1%) , 3.66/40.5(1%) , 3.66/89(1%) , 3.77/74(0.9%) , 3.77/55.5(0.9%) , 3.572/52(0.9%) , 3.572/78(0.9%) , 4.459/55(0.9%) , 4.459/75(0.9%) , 3.57/52(0.9%) , 3.57/78(0.9%) , 3.657/64.5(0.8%) , 3.66/47(0.7%) , 3.66/83(0.7%) , 3.808/60(0.7%) , 3.808/70(0.7%) , 3.556/52(0.6%) , 3.556/77.5(0.6%) , 3.788/98(0.6%) , 3.788/31.5(0.6%) , 3.68/65(0.6%) , 3.788/62(0.5%) , 3.788/68(0.5%) , 3.657/88.5(0.4%) , 3.657/40.5(0.4%) , 3.647/71(0.3%) , 3.647/59(0.3%) , 3.647/48(0.3%) , 3.647/82(0.3%) , 3.792/16(0.3%) , 3.792/113.5(0.3%) , 3.67/80.5(0.3%) , 3.67/49.5(0.3%) , 3.647/71(0.3%) , 3.647/59(0.3%) , 3.647/48(0.3%) , 3.647/82(0.3%) , 3.647/86(0.3%) , 3.647/44(0.3%) , 3.647/44.5(0.2%) , 3.647/85.5(0.2%) , 3.303/77.5(0.2%) , 3.303/52.5(0.2%) , 3.788/46(0.2%) , 3.788/84(0.2%) , 5.238/69(0.2%) , 5.238/60.5(0.2%) , 3.788/113.5(0.2%) , 3.788/17(0.2%) , 3.72/27.5(0.1%) , 3.72/102(0.1%) , 3.792/98(0.1%) , 3.792/31(0.1%) , 3.808/101(0.1%) , 3.778/28(0.1%) , 3.778/101.5(0.1%)

3-Hydroxy-3-methyl butyric acid (library entry number =205)
Hit ratio(% of total spectral intensity for metabolite): 17.25% (1 of 2 peaks were found)
Peaks found: chem shift/row (% of total intensity)
2.37/65(17.3%)
Peaks not found: chem shift/row (% of total intensity)
1.273/65(82.7%)

Mannose (library entry number =8)
Hit ratio(% of total spectral intensity for metabolite): 16.86% (6 of 42 peaks were found)
Peaks found: chem shift/row (% of total intensity)
3.669/65(8.2%) , 3.737/41(2.2%) , 3.737/88.5(2.2%) , 3.737/72.5(1.9%) , 3.737/57.5(1.9%) , 3.367/65(0.6%)
Peaks not found: chem shift/row (% of total intensity)
3.582/65(6%) , 3.855/81.5(4.3%) , 3.855/48(4.3%) , 3.855/57(3.7%) , 3.855/72.5(3.7%) , 3.953/60(3.6%) , 3.953/69(3.6%) , 3.771/57(3.5%) , 3.771/72.5(3.5%) , 3.881/77.5(3.2%) , 3.881/52(3.2%) , 3.669/89(3.1%) , 3.669/40.5(3.1%) , 3.771/42.5(2.6%) , 3.771/87(2.6%) , 3.582/89(2.5%) , 3.582/40(2.5%) , 3.914/77.5(2%) , 3.914/52(2%) , 3.669/48(2%) , 3.669/81.5(2%) , 3.669/57.5(1.8%) , 3.669/72.5(1.8%) , 3.914/83.5(1.6%) , 3.914/46(1.6%) , 3.938/60.5(1.3%) , 3.938/69(1.3%) , 3.941/60.5(1%) , 3.941/69(1%) , 3.386/71.5(0.9%) , 3.386/57.5(0.9%) , 3.386/46.5(0.8%) , 3.386/81.5(0.8%) , 3.386/65(0.5%) , 3.821/41(0.3%) , 3.821/88(0.3%)

Sorbitol (library entry number =135)
Hit ratio(% of total spectral intensity for metabolite): 6.51% (5 of 39 peaks were found)
Peaks found: chem shift/row (% of total intensity)
3.789/65(2.7%) , 3.789/80(1.3%) , 3.789/50(1.3%) , 3.685/65(0.6%) , 3.647/65(0.5%)
Peaks not found: chem shift/row (% of total intensity)
3.666/72(7.3%) , 3.666/58(7.3%) , 3.84/54(6.2%) , 3.84/76(6.2%) , 3.666/42(5.8%) , 3.666/88(5.8%) , 3.854/67(5.5%) , 3.854/63(5.5%) , 3.84/46(5%) , 3.84/84(5%) , 3.789/70(2.3%) , 3.789/60(2.3%) , 3.633/58(2.2%) , 3.633/72(2.2%) , 3.749/46(2.2%) , 3.749/84(2.2%) , 3.789/87(2.1%) , 3.789/43(2.1%) , 3.854/75(2.1%) , 3.854/55(2.1%) , 3.749/55(2%) , 3.749/75(2%) , 3.633/88(1.8%) , 3.633/41.5(1.8%) , 3.633/83(1.2%) , 3.633/47(1.2%) , 3.766/75(0.5%) , 3.766/54.5(0.5%) , 3.727/14(0.3%) , 3.727/116(0.3%) , 3.854/40.5(0.3%) , 3.854/89(0.3%) , 3.647/57(0.1%) , 3.647/73(0.1%)

Shikimic acid (library entry number =156)
Hit ratio(% of total spectral intensity for metabolite): 0.69% (2 of 27 peaks were found)
Peaks found: chem shift/row (% of total intensity)
3.367/64(0.4%) , 1.924/64(0.3%)
Peaks not found: chem shift/row (% of total intensity)
6.449/65(9.5%) , 6.437/65(9.1%) , 3.992/72(7.1%) , 3.992/58(7.1%) , 3.992/51(4.8%) , 3.992/79(4.8%) , 3.718/54(4.4%) , 3.718/76(4.4%) , 3.708/76(4.4%) , 3.708/54(4.4%) , 3.992/36.5(3.9%) , 3.992/93.5(3.9%) , 2.768/49(3.1%) , 2.768/81(3.1%) , 2.768/35(2.7%) , 2.768/95(2.7%) , 2.197/100.5(2.7%) , 2.197/29.5(2.7%) , 2.197/75(2.7%) , 2.197/55(2.7%) , 2.197/80.5(2.3%) , 2.197/49.5(2.3%) , 2.197/95.5(2.3%) , 2.197/34.5(2.3%) , 3.708/65(0.1%)

trans-4-Hydroxyproline (library entry number =62)
Hit ratio(% of total spectral intensity for metabolite): 10.32% (8 of 56 peaks were found)
Peaks found: chem shift/row (% of total intensity)
4.353/62(1.5%) , 4.353/68(1.5%) , 2.437/45(1.2%) , 2.437/85(1.2%) , 2.15/47(1.2%) , 2.15/83(1.2%) , 2.15/47(1.1%) , 2.15/83(1.1%)
Peaks not found: chem shift/row (% of total intensity)
3.375/47(10.4%) , 3.375/83(10.4%) , 3.375/79.5(10.3%) , 3.375/50.5(10.3%) , 3.493/81(6.2%) , 3.493/49(6.2%) , 3.483/49(6%) , 3.483/81(6%) , 4.353/41.5(1.5%) , 4.353/88(1.5%) , 2.176/47(1.4%) , 2.176/83(1.4%) , 2.437/48(1.2%) , 2.437/82(1.2%) , 2.426/85(1.2%) , 2.426/45(1.2%) , 2.427/85(1.2%) , 2.427/45(1.2%) , 2.166/47(1.2%) , 2.166/82.5(1.2%) , 2.166/81(0.8%) , 2.15/34(0.5%) , 2.15/96(0.5%) , 2.166/96(0.4%) , 2.166/34(0.4%) , 2.166/60(0.4%) , 2.166/70(0.4%) , 2.166/59.5(0.4%) , 2.15/59(0.4%) , 2.15/70.5(0.4%) , 3.43/12(0.3%) , 3.43/117.5(0.3%) , 3.43/12(0.3%) , 3.43/117.5(0.3%) , 2.437/91.5(0.3%) , 2.15/37(0.3%) , 2.15/93(0.3%) , 2.166/73(0.2%) , 2.166/57(0.2%) , 2.166/93(0.2%) , 2.15/57(0.2%) , 2.15/73(0.2%) , 2.166/53.5(0.2%) , 2.166/76.5(0.2%) , 2.15/53.5(0.1%) , 2.15/76(0.1%) , 2.15/40.5(0.1%) , 2.15/89(0.1%)

Galactose-1-phosphate (library entry number =172)
Hit ratio(% of total spectral intensity for metabolite): 12.87% (2 of 13 peaks were found)
Peaks found: chem shift/row (% of total intensity)
4.003/69(6.4%) , 4.003/61(6.4%)
Peaks not found: chem shift/row (% of total intensity)
3.917/82(13.8%) , 3.917/48(13.8%) , 3.917/56(11.7%) , 3.917/74(11.7%) , 5.493/60(8.7%) , 5.493/70(8.7%) , 5.508/60(8.5%) , 5.508/70(8.5%) , 4.178/51(0.7%) , 4.178/78.5(0.7%) , 4.178/65(0.2%)

Serine (library entry number =47)
Hit ratio(% of total spectral intensity for metabolite): 13.35% (9 of 85 peaks were found)
Peaks found: chem shift/row (% of total intensity)
3.843/65(3.4%) , 3.962/72(1.6%) , 3.962/58(1.6%) , 3.951/65(1.6%) , 3.86/65(1.4%) , 3.958/65.5(1.3%) , 4.003/61(0.8%) , 4.003/69(0.8%) , 3.937/64.5(0.8%)
Peaks not found: chem shift/row (% of total intensity)
3.848/76(6.4%) , 3.848/54(6.4%) , 3.848/65(5.7%) , 3.998/76(2.8%) , 3.998/54(2.8%) , 3.843/54.5(2.8%) , 3.843/75.5(2.8%) , 3.951/88(2.3%) , 3.951/42(2.3%) , 3.998/44(2.1%) , 3.998/86(2.1%) , 3.951/56.5(1.9%) , 3.951/73.5(1.9%) , 3.988/88(1.7%) , 3.988/42(1.7%) , 3.976/25.5(1.5%) , 3.976/104(1.5%) , 3.974/15(1.3%) , 3.974/115(1.3%) , 3.987/41.5(1.3%) , 3.987/88.5(1.3%) , 3.951/50(1.2%) , 3.951/80(1.2%) , 3.974/104(1.2%) , 3.974/25.5(1.2%) , 3.987/60.5(1.2%) , 3.987/69.5(1.2%) , 3.97/50.5(1.1%) , 3.97/79.5(1.1%) , 3.976/15(1.1%) , 3.976/115(1.1%) , 3.97/115(1%) , 3.97/15(1%) , 3.97/65(0.9%) , 3.988/60(0.9%) , 3.988/70(0.9%) , 3.974/79.5(0.8%) , 3.974/50.5(0.8%) , 3.976/57(0.7%) , 3.976/73(0.7%) , 3.958/57(0.7%) , 3.958/73(0.7%) , 3.974/73(0.7%) , 3.974/57(0.7%) , 3.976/47.5(0.6%) , 3.976/82.5(0.6%) , 3.958/30(0.6%) , 3.958/100.5(0.6%) , 3.898/6(0.5%) , 3.962/28.5(0.5%) , 3.97/103.5(0.5%) , 3.97/25.5(0.5%) , 3.958/42(0.4%) , 3.958/88.5(0.4%) , 3.97/56.5(0.3%) , 3.86/54(0.3%) , 3.86/76(0.3%) , 3.962/40(0.3%) , 3.962/88.5(0.3%) , 3.988/28(0.3%) , 3.988/102(0.3%) , 3.951/41.5(0.3%) , 3.951/87.5(0.3%) , 3.958/81.5(0.3%) , 3.958/48.5(0.3%) , 3.951/56(0.3%) , 3.951/73(0.3%) , 3.962/64.5(0.2%) , 3.962/65.5(0.2%) , 3.898/16.5(0.2%) , 3.898/113.5(0.2%) , 3.987/33.5(0.1%) , 3.951/48.5(0.1%) , 3.987/95(0.1%) , 3.951/65(0.1%) , 3.951/100.5(0.1%)

Xylitol (library entry number =158)
Hit ratio(% of total spectral intensity for metabolite): 10.84% (2 of 23 peaks were found)
Peaks found: chem shift/row (% of total intensity)
3.66/65(9.6%) , 3.713/65(1.2%)
Peaks not found: chem shift/row (% of total intensity)
3.66/59(8.7%) , 3.66/71(8.7%) , 3.73/44(8.3%) , 3.73/85.5(8.3%) , 3.73/74(7.2%) , 3.73/56(7.2%) , 3.66/41(7.1%) , 3.66/89(7.1%) , 3.816/56(6.2%) , 3.816/74(6.2%) , 3.816/65(3.7%) , 3.816/44.5(3%) , 3.816/85(3%) , 3.709/17(1.1%) , 3.709/112(1.1%) , 3.694/121.5(0.6%) , 3.694/8(0.6%) , 3.694/38(0.3%) , 3.694/91(0.3%) , 3.694/23(0.2%) , 3.694/106.5(0.2%)

Homovanillic acid (library entry number =59)
Hit ratio(% of total spectral intensity for metabolite): 0% (0 of 10 peaks were found)
Peaks found: chem shift/row (% of total intensity)

Peaks not found: chem shift/row (% of total intensity)
3.871/65(52.6%) , 3.458/65(11.9%) , 6.882/75(9.1%) , 6.882/55(9.1%) , 6.953/64(3.6%) , 6.953/66(3.6%) , 6.782/56(2.5%) , 6.782/74(2.5%) , 6.782/77(2.5%) , 6.782/53(2.5%)

Guanosine 5-triphosphate (library entry number =163)
Hit ratio(% of total spectral intensity for metabolite): 11.29% (1 of 4 peaks were found)
Peaks found: chem shift/row (% of total intensity)
8.146/65(11.3%)
Peaks not found: chem shift/row (% of total intensity)
5.944/65(41.3%) , 5.93/65(40.3%) , 8.135/65(7.1%)

Xylose (library entry number =6)
Hit ratio(% of total spectral intensity for metabolite): 20.54% (6 of 40 peaks were found)
Peaks found: chem shift/row (% of total intensity)
3.444/65(9.1%) , 3.328/65(6.6%) , 3.669/65(2.1%) , 3.613/76(0.9%) , 3.613/54(0.9%) , 3.678/64(0.9%)
Peaks not found: chem shift/row (% of total intensity)
3.239/53(5.9%) , 3.239/77(5.9%) , 3.224/77(5.7%) , 3.224/53(5.7%) , 3.444/41(4.8%) , 3.444/89(4.8%) , 3.328/37(4.1%) , 3.328/93(4.1%) , 3.631/58(3.2%) , 3.631/72(3.2%) , 3.692/75(3.2%) , 3.692/55(3.2%) , 3.931/73(2.7%) , 3.931/57(2.7%) , 3.931/43(2.6%) , 3.931/87(2.6%) , 3.631/97(1.8%) , 3.631/33(1.8%) , 3.631/47(1.7%) , 3.631/83(1.7%) , 3.669/42.5(1.2%) , 3.669/87.5(1.2%) , 3.525/54(0.8%) , 3.525/76(0.8%) , 3.533/53(0.8%) , 3.533/77(0.8%) , 3.678/43(0.4%) , 5.202/60(0.4%) , 5.202/70(0.4%) , 3.613/34(0.2%) , 3.613/96(0.2%) , 3.661/34(0.2%) , 3.661/95.5(0.2%) , 3.678/48(0.1%)

3-aminobutyric acid (library entry number =180)
Hit ratio(% of total spectral intensity for metabolite): 10.28% (5 of 24 peaks were found)
Peaks found: chem shift/row (% of total intensity)
3.624/56(4.1%) , 3.624/74(4.1%) , 2.515/65(0.7%) , 2.479/65(0.7%) , 2.528/65(0.7%)
Peaks not found: chem shift/row (% of total intensity)
1.325/74(24.9%) , 1.325/56(24.9%) , 2.498/55(8%) , 2.498/75(8%) , 2.499/55(7.8%) , 2.499/75(7.8%) , 3.624/39(2.1%) , 3.624/91(2.1%) , 2.471/65(0.7%) , 2.499/29.5(0.4%) , 2.499/100.5(0.4%) , 2.498/29.5(0.4%) , 2.498/100.5(0.4%) , 3.624/107.5(0.3%) , 3.624/22(0.3%) , 2.498/117.5(0.3%) , 2.498/12(0.3%) , 2.499/117.5(0.3%) , 2.499/12(0.3%)

Homoserine (library entry number =179)
Hit ratio(% of total spectral intensity for metabolite): 10.63% (13 of 73 peaks were found)
Peaks found: chem shift/row (% of total intensity)
3.778/65(1.9%) , 2.164/37(1.3%) , 2.164/93(1.3%) , 2.164/59(1.3%) , 2.164/71(1.3%) , 2.147/58.5(0.6%) , 2.147/71(0.6%) , 3.778/50(0.5%) , 3.778/80(0.5%) , 3.821/67.5(0.3%) , 3.821/62.5(0.3%) , 3.778/76(0.3%) , 3.778/54(0.3%)
Peaks not found: chem shift/row (% of total intensity)
3.862/61.5(8.5%) , 3.862/68.5(8.5%) , 3.862/49(8%) , 3.862/81(8%) , 3.79/59.5(4%) , 3.79/70.5(4%) , 3.79/56(3.4%) , 3.79/74(3.4%) , 3.79/85.5(3%) , 3.79/44.5(3%) , 3.807/65(2.9%) , 2.029/57(2.1%) , 2.029/73(2.1%) , 2.029/37.5(1.8%) , 2.029/92.5(1.8%) , 2.164/55(1.3%) , 2.164/75(1.3%) , 3.807/79.5(1.2%) , 3.807/50.5(1.2%) , 3.79/30(1%) , 3.79/99.5(1%) , 3.801/56(0.9%) , 3.801/74(0.9%) , 2.164/22.5(0.9%) , 2.164/107(0.9%) , 2.029/20.5(0.8%) , 2.029/108.5(0.8%) , 3.779/59.5(0.8%) , 3.779/70.5(0.8%) , 3.801/87.5(0.6%) , 3.801/42.5(0.6%) , 3.801/78(0.6%) , 3.801/52(0.6%) , 3.79/14.5(0.6%) , 3.79/115(0.6%) , 3.779/74.5(0.6%) , 3.779/55.5(0.6%) , 3.801/63(0.4%) , 3.801/67(0.4%) , 3.818/68(0.4%) , 3.818/61.5(0.4%) , 3.779/89.5(0.4%) , 3.779/40.5(0.4%) , 2.044/55(0.4%) , 2.044/74(0.4%) , 3.807/95(0.3%) , 3.807/34.5(0.3%) , 3.807/73(0.2%) , 3.807/56.5(0.2%) , 3.778/34(0.2%) , 3.778/96(0.2%) , 3.821/45.5(0.2%) , 3.821/84.5(0.2%) , 3.778/41.5(0.2%) , 3.778/90.5(0.2%) , 3.818/84.5(0.1%) , 3.818/45.5(0.1%) , 3.779/96.5(0.1%) , 3.779/33.5(0.1%) , 3.807/86.5(0.1%)

Phosphoserine (library entry number =70)
Hit ratio(% of total spectral intensity for metabolite): 10.85% (4 of 39 peaks were found)
Peaks found: chem shift/row (% of total intensity)
3.966/64.5(4%) , 3.951/65(3%) , 3.951/65(3%) , 4.063/65(0.8%)
Peaks not found: chem shift/row (% of total intensity)
3.952/60(9.5%) , 3.952/70(9.5%) , 3.952/76.5(7.8%) , 3.952/53.5(7.8%) , 4.185/75(3.7%) , 4.185/54.5(3.7%) , 4.193/75.5(3.2%) , 4.193/54.5(3.2%) , 4.08/88.5(2.7%) , 4.08/41.5(2.7%) , 4.185/84.5(2.5%) , 4.185/45(2.5%) , 4.193/84.5(2.3%) , 4.193/45.5(2.3%) , 4.08/57.5(2%) , 4.08/72.5(2%) , 4.075/89(1.9%) , 4.075/40.5(1.9%) , 4.071/40.5(1.7%) , 4.071/89.5(1.7%) , 4.075/58(1.5%) , 4.075/71.5(1.5%) , 4.091/58(1.5%) , 4.091/72(1.5%) , 4.071/64.5(1.5%) , 4.071/71.5(1.3%) , 4.071/57.5(1.3%) , 4.098/64.5(1%) , 4.071/81.5(0.9%) , 4.071/49(0.9%) , 4.079/7(0.3%) , 4.079/122(0.3%) , 4.08/50.5(0.2%) , 4.146/5.5(0.2%) , 4.146/124(0.2%)

N-Acetyllysine (library entry number =147)
Hit ratio(% of total spectral intensity for metabolite): 8.79% (2 of 8 peaks were found)
Peaks found: chem shift/row (% of total intensity)
3.731/49(4.4%) , 3.731/81(4.4%)
Peaks not found: chem shift/row (% of total intensity)
1.986/65(80.5%) , 3.731/65(3%) , 3.19/72(2.4%) , 3.19/58(2.4%) , 3.19/40(1.4%) , 3.19/90(1.4%)

Quinic acid (library entry number =155)
Hit ratio(% of total spectral intensity for metabolite): 8.62% (4 of 38 peaks were found)
Peaks found: chem shift/row (% of total intensity)
1.88/67.5(4.1%) , 1.88/62.5(4.1%) , 1.924/64(0.2%) , 1.924/66(0.2%)
Peaks not found: chem shift/row (% of total intensity)
4.028/71(5.7%) , 4.028/59(5.7%) , 1.88/34(4%) , 1.88/96(4%) , 4.028/84.5(3.8%) , 4.028/45(3.8%) , 4.028/33(3.4%) , 4.028/96.5(3.4%) , 4.153/70(3.2%) , 4.153/60(3.2%) , 3.559/73(3.1%) , 3.559/57(3.1%) , 2.057/50(2.8%) , 2.057/80(2.8%) , 3.559/48.5(2.6%) , 3.559/81.5(2.6%) , 2.067/81(2.5%) , 2.067/49(2.5%) , 2.067/85(2.4%) , 2.067/45(2.4%) , 2.067/72(2.1%) , 2.067/57.5(2.1%) , 2.067/92.5(2%) , 2.067/37.5(2%) , 1.966/54(1.8%) , 1.966/76(1.8%) , 1.966/46(1.7%) , 1.966/84(1.7%) , 2.057/41.5(1.7%) , 2.057/88.5(1.7%) , 4.153/51(1.5%) , 4.153/78(1.5%) , 1.966/37.5(1.4%) , 1.966/92(1.4%)

Adenosine 5-diphosphate (library entry number =115)
Hit ratio(% of total spectral intensity for metabolite): 57.63% (2 of 5 peaks were found)
Peaks found: chem shift/row (% of total intensity)
8.265/65(51.9%) , 8.536/65(5.7%)
Peaks not found: chem shift/row (% of total intensity)
6.143/65(21.7%) , 6.154/65(18.5%) , 8.587/65(2.2%)

Kynurenine (library entry number =58)
Hit ratio(% of total spectral intensity for metabolite): 5.12% (1 of 17 peaks were found)
Peaks found: chem shift/row (% of total intensity)
4.157/65(5.1%)
Peaks not found: chem shift/row (% of total intensity)
6.813/64(10.2%) , 6.813/66(10.2%) , 7.431/63(7.8%) , 7.431/67(7.8%) , 6.891/53(6.8%) , 6.891/77(6.8%) , 6.813/84.5(6.6%) , 6.813/45.5(6.6%) , 7.431/85(5.9%) , 7.431/45(5.9%) , 3.72/58(4.6%) , 3.72/72(4.6%) , 7.854/55(4.2%) , 7.854/75(4.2%) , 4.157/51(1.3%) , 4.157/79(1.3%)

Ribose (library entry number =102)
Hit ratio(% of total spectral intensity for metabolite): 19.61% (8 of 30 peaks were found)
Peaks found: chem shift/row (% of total intensity)
4.117/65(3.2%) , 4.117/65(3.2%) , 3.536/61(3.2%) , 3.536/69(3.2%) , 3.616/77(2.7%) , 3.616/53(2.7%) , 3.848/70(0.8%) , 3.848/70(0.6%)
Peaks not found: chem shift/row (% of total intensity)
3.69/61(11.2%) , 3.69/69(11.2%) , 3.69/39(9.8%) , 3.69/91(9.8%) , 3.84/85(3.4%) , 3.84/45(3.4%) , 3.931/56.5(3.4%) , 3.931/73.5(3.4%) , 3.523/61(3.1%) , 3.523/69(3.1%) , 3.931/87.5(2.9%) , 3.931/42(2.9%) , 3.84/56(2.4%) , 3.84/74(2.4%) , 3.616/45(2%) , 3.616/84.5(2%) , 3.84/71(1.1%) , 3.931/64.5(0.8%) , 4.117/73(0.6%) , 4.117/57(0.6%) , 4.117/73(0.4%) , 4.117/57(0.4%)

Lipoic acid (library entry number =73)
Hit ratio(% of total spectral intensity for metabolite): 1.29% (4 of 66 peaks were found)
Peaks found: chem shift/row (% of total intensity)
3.247/54.5(0.4%) , 3.247/75.5(0.4%) , 3.247/54(0.3%) , 3.247/75.5(0.3%)
Peaks not found: chem shift/row (% of total intensity)
2.194/65(14.7%) , 2.194/84(8.3%) , 2.194/46(8.3%) , 3.203/51(4.8%) , 3.203/79(4.8%) , 2.511/57(2.9%) , 2.511/73(2.9%) , 3.203/33.5(2.7%) , 3.203/96.5(2.7%) , 2.511/41(2.6%) , 2.511/89(2.6%) , 2.013/39.5(2.5%) , 2.013/90.5(2.5%) , 3.203/62(2.4%) , 3.203/68(2.4%) , 2.013/73(2.3%) , 2.013/57(2.3%) , 1.429/65(1.8%) , 2.511/104(1.5%) , 2.511/25.5(1.5%) , 1.593/65(1.5%) , 2.013/21.5(1.3%) , 2.013/108(1.3%) , 1.772/55(1.2%) , 1.772/75(1.2%) , 3.73/65(0.9%) , 1.649/54(0.9%) , 1.649/76(0.9%) , 3.243/35(0.8%) , 1.593/46.5(0.7%) , 1.593/83.5(0.7%) , 1.429/86.5(0.6%) , 1.429/43.5(0.6%) , 1.649/112.5(0.6%) , 1.649/17.5(0.6%) , 1.772/36.5(0.5%) , 1.772/93.5(0.5%) , 1.649/39(0.4%) , 1.649/91(0.4%) , 3.22/54.5(0.4%) , 3.22/75.5(0.4%) , 3.73/44.5(0.4%) , 3.73/85.5(0.4%) , 3.203/54.5(0.4%) , 3.203/75.5(0.4%) , 3.236/97.5(0.3%) , 3.236/32.5(0.3%) , 1.772/19.5(0.3%) , 1.772/110.5(0.3%) , 3.247/32.5(0.3%) , 3.247/97.5(0.3%) , 3.247/98(0.3%) , 3.247/32(0.3%) , 3.236/54.5(0.3%) , 3.236/75.5(0.3%) , 1.593/24.5(0.2%) , 1.593/105(0.2%) , 3.218/33.5(0.2%) , 3.22/33.5(0.2%) , 3.22/96.5(0.2%) , 3.73/99.5(0.2%) , 3.73/30.5(0.2%)

Spermidine (library entry number =168)
Hit ratio(% of total spectral intensity for metabolite): 6.28% (1 of 14 peaks were found)
Peaks found: chem shift/row (% of total intensity)
2.13/65(6.3%)
Peaks not found: chem shift/row (% of total intensity)
3.116/85(13.5%) , 3.116/45(13.5%) , 3.141/85(11.8%) , 3.141/45(11.8%) , 3.058/65(10.5%) , 3.058/83.5(7.9%) , 3.058/46.5(7.9%) , 3.116/65(6.9%) , 3.141/65(3%) , 3.091/45(2.9%) , 3.091/84.5(2.9%) , 2.13/25(0.5%) , 2.13/104.5(0.5%)

Adenosine 5-triphosphate (library entry number =103)
Hit ratio(% of total spectral intensity for metabolite): 67.63% (2 of 4 peaks were found)
Peaks found: chem shift/row (% of total intensity)
8.265/65(63.2%) , 8.536/65(4.4%)
Peaks not found: chem shift/row (% of total intensity)
6.153/65(16.9%) , 6.138/65(15.4%)

Tryptophan (library entry number =39)
Hit ratio(% of total spectral intensity for metabolite): 0% (0 of 23 peaks were found)
Peaks found: chem shift/row (% of total intensity)

Peaks not found: chem shift/row (% of total intensity)
7.206/65(12.2%) , 7.55/54(10.5%) , 7.55/76(10.5%) , 7.206/84(7.4%) , 7.206/46(7.4%) , 7.29/65(6.8%) , 7.74/76(5%) , 7.74/54(5%) , 7.29/46(4.2%) , 7.29/84(4.2%) , 4.065/61(3.5%) , 4.065/69(3.5%) , 4.065/82(2.8%) , 4.065/48(2.8%) , 3.489/51.5(1.9%) , 3.489/78.5(1.9%) , 3.489/39(1.8%) , 3.489/91(1.8%) , 3.31/56(1.4%) , 3.31/74(1.4%) , 3.31/95(1.4%) , 3.31/35(1.4%) , 7.334/66(1.4%)

Malic acid (library entry number =132)
Hit ratio(% of total spectral intensity for metabolite): 22.42% (7 of 71 peaks were found)
Peaks found: chem shift/row (% of total intensity)
2.675/87(4.9%) , 2.675/43(4.9%) , 2.675/87(4.8%) , 2.675/43(4.8%) , 2.355/51.5(1.4%) , 2.355/78.5(1.4%) , 2.355/90.5(0.2%)
Peaks not found: chem shift/row (% of total intensity)
2.675/48(4.6%) , 2.675/82(4.6%) , 2.675/48(4.6%) , 2.675/82(4.6%) , 2.378/85(3.8%) , 2.378/45(3.8%) , 2.368/98(3.7%) , 2.368/32(3.7%) , 2.358/45(3.6%) , 2.358/85(3.6%) , 2.368/58(3.6%) , 2.368/72(3.6%) , 4.307/74(1.8%) , 4.307/56(1.8%) , 2.384/78(1.6%) , 2.384/52(1.6%) , 4.307/48(1.6%) , 4.307/82(1.6%) , 2.384/84(1.1%) , 2.384/46(1.1%) , 2.355/46.5(0.9%) , 2.355/83.5(0.9%) , 2.368/38(0.8%) , 2.368/92(0.8%) , 2.368/77(0.8%) , 2.368/53(0.8%) , 2.358/90(0.7%) , 2.358/40(0.7%) , 2.378/40(0.7%) , 2.378/90(0.7%) , 2.358/51(0.7%) , 2.358/79(0.7%) , 2.691/65(0.7%) , 4.315/65(0.5%) , 2.368/45(0.5%) , 2.368/84.5(0.5%) , 4.317/64.5(0.4%) , 4.317/65.5(0.4%) , 2.394/64.5(0.4%) , 2.691/45.5(0.4%) , 2.691/84.5(0.4%) , 2.378/59(0.3%) , 2.378/71(0.3%) , 2.358/71(0.3%) , 2.358/58.5(0.3%) , 2.384/39.5(0.2%) , 2.384/91(0.2%) , 2.358/32(0.2%) , 2.358/97.5(0.2%) , 2.378/98(0.2%) , 2.378/32(0.2%) , 4.315/56(0.2%) , 4.315/74(0.2%) , 2.355/39(0.2%) , 4.315/48(0.2%) , 4.315/82(0.2%) , 2.394/45.5(0.1%) , 2.394/83.5(0.1%) , 4.317/81.5(0.1%) , 4.317/48(0.1%) , 2.394/50.5(0.1%) , 2.394/79(0.1%) , 2.394/53.5(0.1%) , 2.394/76.5(0.1%)

Cytidine (library entry number =112)
Hit ratio(% of total spectral intensity for metabolite): 0% (0 of 26 peaks were found)
Peaks found: chem shift/row (% of total intensity)

Peaks not found: chem shift/row (% of total intensity)
7.844/55(20.8%) , 7.844/75(20.8%) , 6.067/55(16.4%) , 6.067/75(16.4%) , 3.819/54(1.9%) , 3.819/76(1.9%) , 3.819/44(1.5%) , 3.819/86(1.5%) , 3.932/85(1.4%) , 3.932/45(1.4%) , 5.903/64(1.4%) , 5.903/66(1.4%) , 5.908/70(1.4%) , 5.908/60(1.4%) , 5.913/64(1.3%) , 5.913/66(1.3%) , 3.932/52(1.3%) , 3.932/78(1.3%) , 4.317/65(0.9%) , 5.908/66(0.8%) , 5.908/64(0.8%) , 5.903/60(0.8%) , 5.903/70(0.8%) , 4.304/65(0.4%) , 4.317/53.5(0.3%) , 4.317/76.5(0.3%)

N-Acetylglutamine (library entry number =88)
Hit ratio(% of total spectral intensity for metabolite): 2.08% (1 of 10 peaks were found)
Peaks found: chem shift/row (% of total intensity)
1.924/65(2.1%)
Peaks not found: chem shift/row (% of total intensity)
2.038/65(80.8%) , 2.334/64(2.8%) , 2.334/66(2.8%) , 2.328/64(2.3%) , 2.328/66(2.3%) , 2.328/85(1.9%) , 2.328/45(1.9%) , 2.334/85(1.6%) , 2.334/45(1.6%)

Inosine (library entry number =61)
Hit ratio(% of total spectral intensity for metabolite): 1.69% (2 of 20 peaks were found)
Peaks found: chem shift/row (% of total intensity)
3.85/53(0.8%) , 3.85/77(0.8%)
Peaks not found: chem shift/row (% of total intensity)
8.239/65(33.1%) , 8.348/65(28.7%) , 6.094/65(14.9%) , 6.106/65(12.8%) , 3.919/84.5(0.8%) , 3.919/45.5(0.8%) , 3.925/51(0.8%) , 3.925/79(0.8%) , 3.843/80(0.7%) , 3.843/50(0.7%) , 3.85/44(0.6%) , 3.85/86(0.6%) , 3.852/48(0.6%) , 3.852/82(0.6%) , 3.919/51.5(0.6%) , 3.919/78(0.6%) , 3.925/83(0.4%) , 3.925/47(0.4%)

Fucose (library entry number =51)
Hit ratio(% of total spectral intensity for metabolite): 1.68% (2 of 39 peaks were found)
Peaks found: chem shift/row (% of total intensity)
3.86/73.5(0.8%) , 3.86/56(0.8%)
Peaks not found: chem shift/row (% of total intensity)
1.25/73(18.6%) , 1.25/57(18.6%) , 3.646/82(3.7%) , 3.646/48(3.7%) , 1.21/57(3.5%) , 1.21/73(3.5%) , 3.646/57(3.3%) , 3.646/73(3.3%) , 3.809/57(2.5%) , 3.809/73(2.5%) , 3.46/78(2.2%) , 3.46/52(2.2%) , 3.445/52(2.1%) , 3.445/78(2.1%) , 1.217/67(1.9%) , 1.217/63(1.9%) , 1.204/63(1.9%) , 1.204/67(1.9%) , 3.754/60(1.9%) , 3.754/70(1.9%) , 1.217/59(1.4%) , 1.217/71(1.4%) , 1.204/59(1.4%) , 1.204/71(1.4%) , 1.25/63(1.4%) , 1.25/67(1.4%) , 3.754/65(1.1%) , 1.227/57(1%) , 1.227/73(1%) , 3.86/47(0.6%) , 3.86/82.5(0.6%) , 3.809/40(0.4%) , 3.809/90(0.4%) , 3.766/53(0.3%) , 3.766/77(0.3%) , 3.775/78(0.3%) , 3.775/51(0.3%)

Citrulline (library entry number =27)
Hit ratio(% of total spectral intensity for metabolite): 1.35% (1 of 10 peaks were found)
Peaks found: chem shift/row (% of total intensity)
1.88/65(1.3%)
Peaks not found: chem shift/row (% of total intensity)
3.76/49(23.5%) , 3.76/81(23.5%) , 3.76/65(22.8%) , 3.15/58(8.1%) , 3.15/72(8.1%) , 3.15/40(5.2%) , 3.15/90(5.2%) , 1.898/61(1%) , 1.898/69.5(1%)

Cholic Acid (library entry number =125)
Hit ratio(% of total spectral intensity for metabolite): 21.03% (2 of 11 peaks were found)
Peaks found: chem shift/row (% of total intensity)
0.981/57(10.5%) , 0.981/73(10.5%)
Peaks not found: chem shift/row (% of total intensity)
0.924/65(38.8%) , 0.729/65(36%) , 2.246/65(0.8%) , 2.246/41(0.7%) , 2.246/88.5(0.7%) , 2.246/53(0.6%) , 2.246/77(0.6%) , 2.181/26.5(0.4%) , 2.181/103(0.4%)

Nicotinamide mononucleotide (NMN) (library entry number =185)
Hit ratio(% of total spectral intensity for metabolite): 0.86% (2 of 40 peaks were found)
Peaks found: chem shift/row (% of total intensity)
4.03/49.5(0.4%) , 4.03/80.5(0.4%)
Peaks not found: chem shift/row (% of total intensity)
9.006/78(7.9%) , 9.006/52(7.9%) , 9.006/57(7.7%) , 9.006/73(7.7%) , 8.323/66(5.1%) , 8.323/64(5.1%) , 6.196/65(4.7%) , 9.347/57(4.6%) , 9.347/73(4.6%) , 6.208/65(4.2%) , 8.323/47(3.9%) , 8.323/83(3.9%) , 9.347/76(3.4%) , 9.347/54(3.4%) , 9.347/60(3.3%) , 9.347/70(3.3%) , 9.588/64(3%) , 9.588/66(3%) , 9.588/60(2.2%) , 9.588/70(2.2%) , 8.259/54(0.6%) , 8.259/75(0.6%) , 7.605/48(0.5%) , 7.605/81.5(0.5%) , 4.211/49.5(0.5%) , 4.211/80(0.5%) , 4.215/49(0.5%) , 4.215/80.5(0.5%) , 7.605/61(0.5%) , 7.605/68(0.5%) , 8.259/58(0.4%) , 8.259/72(0.4%) , 4.223/50(0.4%) , 4.223/80(0.4%) , 4.047/49(0.4%) , 4.047/80.5(0.4%) , 4.042/49.5(0.4%) , 4.042/80.5(0.4%)

Hydroxyglutaric acid (library entry number =195)
Hit ratio(% of total spectral intensity for metabolite): 0% (0 of 84 peaks were found)
Peaks found: chem shift/row (% of total intensity)

Peaks not found: chem shift/row (% of total intensity)
2.236/65(5.7%) , 4.029/69(3.5%) , 4.029/61(3.5%) , 2.294/65(3.3%) , 4.029/80(3.2%) , 4.029/50(3.2%) , 2.236/90(2.6%) , 2.236/40(2.6%) , 2.236/26(2.1%) , 2.236/104(2.1%) , 2.294/40.5(1.9%) , 2.294/89(1.9%) , 2.301/65(1.8%) , 2.261/46(1.8%) , 2.261/83(1.8%) , 2.271/82.5(1.7%) , 2.271/47.5(1.7%) , 2.266/27(1.7%) , 2.266/103(1.7%) , 1.999/65(1.5%) , 1.84/77.5(1.5%) , 1.84/52(1.5%) , 2.294/105(1.5%) , 2.294/24(1.5%) , 2.294/78.5(1.4%) , 2.294/50.5(1.4%) , 1.999/46.5(1.3%) , 1.999/83.5(1.3%) , 2.266/62(1.2%) , 2.266/67.5(1.2%) , 2.236/51.5(1.2%) , 2.236/77.5(1.2%) , 2.222/44.5(1.2%) , 2.222/85(1.2%) , 1.999/30.5(1.1%) , 1.999/98.5(1.1%) , 1.999/109(1%) , 1.999/21(1%) , 1.84/112.5(1%) , 1.84/17(1%) , 2.31/44.5(1%) , 2.31/85.5(1%) , 1.999/56.5(1%) , 1.999/73.5(1%) , 2.28/85(1%) , 2.28/45(1%) , 2.279/85(1%) , 2.279/45(1%) , 1.84/36.5(1%) , 1.84/94(1%) , 1.84/58(1%) , 1.84/71.5(1%) , 2.253/85(0.9%) , 2.253/44.5(0.9%) , 2.253/85(0.8%) , 2.253/44.5(0.8%) , 2.31/67(0.7%) , 2.31/63.5(0.7%) , 2.31/64.5(0.7%) , 1.84/65(0.6%) , 2.222/60.5(0.6%) , 2.222/69(0.6%) , 2.266/46.5(0.6%) , 2.266/83(0.6%) , 1.84/86.5(0.5%) , 1.84/43(0.5%) , 2.253/65(0.5%) , 2.261/62(0.4%) , 2.261/67.5(0.4%) , 2.261/7.5(0.4%) , 2.261/122(0.4%) , 2.253/65(0.4%) , 2.271/103(0.3%) , 2.271/26.5(0.3%) , 2.261/27(0.3%) , 2.261/102(0.3%) , 2.271/120.5(0.2%) , 2.271/9(0.2%) , 2.301/41.5(0.2%) , 2.301/89.5(0.2%) , 2.271/61.5(0.1%) , 2.271/67.5(0.1%) , 2.301/51.5(0.1%) , 2.301/78(0.1%)

trans-Cinnamic acid (library entry number =124)
Hit ratio(% of total spectral intensity for metabolite): 0% (0 of 50 peaks were found)
Peaks found: chem shift/row (% of total intensity)

Peaks not found: chem shift/row (% of total intensity)
6.537/44.5(19.7%) , 6.537/85.5(19.7%) , 7.638/77(5.6%) , 7.638/53(5.6%) , 7.408/44(3.6%) , 7.408/86(3.6%) , 7.471/65(3.4%) , 7.459/51(2.1%) , 7.459/79(2.1%) , 7.455/65(2.1%) , 7.439/63(1.9%) , 7.439/67(1.9%) , 7.471/46(1.3%) , 7.471/84(1.3%) , 7.444/55.5(1.3%) , 7.444/74.5(1.3%) , 7.439/48.5(1.2%) , 7.439/81.5(1.2%) , 7.478/56(1.1%) , 7.478/74(1.1%) , 7.424/64.5(1.1%) , 7.424/65.5(1.1%) , 7.439/45(1%) , 7.439/85(1%) , 7.459/57(0.9%) , 7.459/73(0.9%) , 7.444/60(0.9%) , 7.444/70(0.9%) , 7.455/51(0.7%) , 7.455/79(0.7%) , 7.459/65(0.7%) , 7.455/81(0.6%) , 7.455/49(0.6%) , 7.455/57(0.6%) , 7.455/73(0.6%) , 7.444/48(0.6%) , 7.444/82(0.6%) , 7.444/36(0.5%) , 7.444/94(0.5%) , 7.455/41(0.4%) , 7.455/89(0.4%) , 7.424/74(0.4%) , 7.424/56(0.4%) , 7.478/64.5(0.4%) , 7.455/44(0.4%) , 7.455/86(0.4%) , 7.439/56(0.4%) , 7.439/74(0.4%) , 7.455/23(0.2%) , 7.455/107(0.2%)

2-Aminoadipic acid (library entry number =89)
Hit ratio(% of total spectral intensity for metabolite): 0% (0 of 33 peaks were found)
Peaks found: chem shift/row (% of total intensity)

Peaks not found: chem shift/row (% of total intensity)
2.25/65(16.3%) , 2.253/65(16.1%) , 3.746/81(7.4%) , 3.746/49(7.4%) , 2.25/84(7.2%) , 2.25/46(7.2%) , 2.253/46(7.1%) , 2.253/84(7.1%) , 3.746/63(4.3%) , 3.746/67(4.3%) , 1.667/42.5(1.1%) , 1.667/87.5(1.1%) , 1.667/42.5(1.1%) , 1.667/87.5(1.1%) , 1.618/69.5(1%) , 1.618/60.5(1%) , 1.618/69.5(1%) , 1.618/60.5(1%) , 1.669/43(0.7%) , 1.669/87(0.7%) , 1.9/54(0.7%) , 1.9/55(0.7%) , 1.9/74(0.7%) , 1.832/113(0.5%) , 1.832/17(0.5%) , 1.832/35(0.5%) , 1.832/94(0.5%) , 1.618/88.5(0.4%) , 1.618/41(0.4%) , 1.618/88.5(0.3%) , 1.618/40.5(0.3%) , 1.832/55.5(0.2%) , 1.832/73.5(0.2%)

3-aminoisobutyric acid (library entry number =178)
Hit ratio(% of total spectral intensity for metabolite): 0% (0 of 29 peaks were found)
Peaks found: chem shift/row (% of total intensity)

Peaks not found: chem shift/row (% of total intensity)
1.196/56(31.1%) , 1.196/74(31.1%) , 3.039/74(3%) , 3.039/56(3%) , 3.113/70.5(2.9%) , 3.113/59.5(2.9%) , 3.039/88(2.9%) , 3.039/42(2.9%) , 3.113/92(2.7%) , 3.113/38(2.7%) , 2.61/58(1.6%) , 2.61/72(1.6%) , 2.61/91(1.2%) , 2.61/39(1.2%) , 3.02/65(1.1%) , 3.091/65(1.1%) , 2.61/78(1%) , 2.61/52(1%) , 3.074/42.5(0.7%) , 3.074/87.5(0.7%) , 3.076/25(0.5%) , 3.076/104.5(0.5%) , 3.059/64.5(0.5%) , 3.135/64(0.5%) , 3.076/43(0.5%) , 3.074/119.5(0.4%) , 3.074/10(0.4%) , 3.074/25.5(0.3%) , 3.074/104.5(0.3%)

3-Hydroxybutyric acid (library entry number =96)
Hit ratio(% of total spectral intensity for metabolite): 0% (0 of 28 peaks were found)
Peaks found: chem shift/row (% of total intensity)

Peaks not found: chem shift/row (% of total intensity)
1.202/57.5(26.6%) , 1.202/72.5(26.6%) , 2.309/53(4.5%) , 2.309/77(4.5%) , 2.309/90(4.4%) , 2.309/40(4.4%) , 2.411/56(2.5%) , 2.411/74(2.5%) , 2.411/37.5(2.5%) , 2.411/92.5(2.5%) , 4.157/57(2.3%) , 4.157/73(2.3%) , 1.22/59(2%) , 1.22/71(2%) , 2.309/49(1.6%) , 2.309/81(1.6%) , 4.157/90(0.9%) , 4.157/40(0.9%) , 2.324/52(0.8%) , 2.324/78(0.8%) , 2.418/49(0.8%) , 2.418/81(0.8%) , 2.418/44.5(0.6%) , 2.418/85.5(0.6%) , 2.394/51.5(0.3%) , 2.394/78(0.3%) , 2.396/77.5(0.3%) , 2.396/52(0.3%)

Cytidine 5-triphosphate (library entry number =192)
Hit ratio(% of total spectral intensity for metabolite): 0% (0 of 26 peaks were found)
Peaks found: chem shift/row (% of total intensity)

Peaks not found: chem shift/row (% of total intensity)
7.984/55(20.6%) , 7.984/75(20.6%) , 6.15/75(15.5%) , 6.15/55(15.5%) , 6.007/59(2.3%) , 6.007/71(2.3%) , 4.275/65(2%) , 6.011/64(1.8%) , 6.011/66(1.8%) , 6.002/66(1.8%) , 6.002/64(1.8%) , 4.28/64.5(1.5%) , 7.998/55.5(1.3%) , 7.998/74.5(1.3%) , 6.011/70(1.1%) , 6.011/60(1.1%) , 6.002/60(1.1%) , 6.002/70(1.1%) , 6.135/55.5(1%) , 6.135/74.5(1%) , 6.135/55(1%) , 6.135/74.5(1%) , 4.351/58.5(0.6%) , 4.351/71.5(0.6%) , 4.341/59(0.2%) , 4.341/70.5(0.2%)

2-methylbutyric acid (library entry number =199)
Hit ratio(% of total spectral intensity for metabolite): 0% (0 of 22 peaks were found)
Peaks found: chem shift/row (% of total intensity)

Peaks not found: chem shift/row (% of total intensity)
1.052/56(23.5%) , 1.052/74(23.5%) , 0.86/65(18.7%) , 0.86/46(8.3%) , 0.86/84(8.3%) , 1.388/65(1.8%) , 1.496/82(1.5%) , 1.496/48(1.5%) , 1.388/82.5(1.3%) , 1.388/47.5(1.3%) , 1.496/67(1.2%) , 1.496/63(1.2%) , 1.496/102(0.9%) , 1.496/28(0.9%) , 2.21/76(0.8%) , 2.21/54(0.8%) , 2.21/72(0.8%) , 2.21/58(0.8%) , 1.388/100(0.8%) , 1.388/30(0.8%) , 2.21/92(0.6%) , 2.21/38(0.6%)

Ethanolamine (library entry number =46)
Hit ratio(% of total spectral intensity for metabolite): 0% (0 of 19 peaks were found)
Peaks found: chem shift/row (% of total intensity)

Peaks not found: chem shift/row (% of total intensity)
3.149/52(16.7%) , 3.149/78(16.7%) , 3.149/63(13.3%) , 3.149/67(13.3%) , 3.831/51(7.8%) , 3.831/79(7.8%) , 3.831/65(7.4%) , 3.16/63(2.3%) , 3.16/67(2.3%) , 3.138/63.5(1.9%) , 3.138/66.5(1.9%) , 3.16/53(1.3%) , 3.16/77(1.3%) , 3.138/53(1.1%) , 3.138/77(1.1%) , 3.16/73(1.1%) , 3.16/57(1.1%) , 3.138/57(0.8%) , 3.138/73(0.8%)

Uridine (library entry number =104)
Hit ratio(% of total spectral intensity for metabolite): 0% (0 of 18 peaks were found)
Peaks found: chem shift/row (% of total intensity)

Peaks not found: chem shift/row (% of total intensity)
7.875/55(23.1%) , 7.875/75(23.1%) , 5.908/55(16.3%) , 5.908/75(16.3%) , 5.908/64.5(2.5%) , 5.925/64.5(2.4%) , 3.813/54(1.9%) , 3.813/75.5(1.9%) , 3.813/86.5(1.5%) , 3.813/42.5(1.5%) , 3.919/44.5(1.4%) , 3.919/85.5(1.4%) , 3.919/52(1.4%) , 3.919/78(1.4%) , 4.236/65(1.1%) , 4.237/65(1.1%) , 5.925/55.5(0.9%) , 5.925/74.5(0.9%)

1-Methylnicotinamide (library entry number =18)
Hit ratio(% of total spectral intensity for metabolite): 0% (0 of 16 peaks were found)
Peaks found: chem shift/row (% of total intensity)

Peaks not found: chem shift/row (% of total intensity)
8.902/52(11.4%) , 8.902/78(11.4%) , 8.902/57(11.1%) , 8.902/73(11.1%) , 8.972/72(8.4%) , 8.972/58(8.4%) , 8.972/74(8.4%) , 8.972/56(8.4%) , 9.284/65(5.4%) , 9.284/69(5.3%) , 9.284/61(5.3%) , 4.485/64.5(2.2%) , 8.188/46.5(0.9%) , 8.188/83.5(0.9%) , 8.188/63.5(0.7%) , 8.188/66.5(0.7%)

Folic acid (library entry number =40)
Hit ratio(% of total spectral intensity for metabolite): 0% (0 of 16 peaks were found)
Peaks found: chem shift/row (% of total intensity)

Peaks not found: chem shift/row (% of total intensity)
8.709/65(39.8%) , 7.658/76(13.7%) , 7.658/54(13.7%) , 6.748/76(12%) , 6.748/54(12%) , 2.307/60.5(1.3%) , 2.307/69.5(1.3%) , 2.305/60(1.3%) , 2.305/70(1.3%) , 2.29/65(0.6%) , 2.307/40.5(0.5%) , 2.307/88.5(0.5%) , 2.305/81(0.5%) , 2.305/49(0.5%) , 2.305/88.5(0.5%) , 2.305/40.5(0.5%)

Homocystine (library entry number =60)
Hit ratio(% of total spectral intensity for metabolite): 0% (0 of 16 peaks were found)
Peaks found: chem shift/row (% of total intensity)

Peaks not found: chem shift/row (% of total intensity)
1.254/65(18.9%) , 3.867/81(10%) , 3.867/49(10%) , 2.845/65(9.5%) , 3.867/65(8.3%) , 2.84/65(7.9%) , 2.845/84.5(7.4%) , 2.845/45.5(7.4%) , 2.84/84(6.8%) , 2.84/46(6.8%) , 2.315/54.5(1.4%) , 2.315/75(1.4%) , 2.26/55.5(1.1%) , 2.26/74.5(1.1%) , 2.26/74.5(1.1%) , 2.26/55.5(1.1%)

Trigonelline (library entry number =16)
Hit ratio(% of total spectral intensity for metabolite): 0% (0 of 15 peaks were found)
Peaks found: chem shift/row (% of total intensity)

Peaks not found: chem shift/row (% of total intensity)
8.847/74(12.5%) , 8.847/56(12.5%) , 8.847/77(12.2%) , 8.847/53(12.2%) , 8.836/56(10.3%) , 8.836/74(10.3%) , 9.129/65(8.3%) , 9.129/62(6.8%) , 9.129/68(6.8%) , 4.443/64.5(4%) , 8.087/47(1.4%) , 8.087/83(1.4%) , 8.847/65(0.5%) , 8.087/63(0.4%) , 8.087/67(0.4%)

Hippuric acid (library entry number =52)
Hit ratio(% of total spectral intensity for metabolite): 0% (0 of 14 peaks were found)
Peaks found: chem shift/row (% of total intensity)

Peaks not found: chem shift/row (% of total intensity)
7.838/54(15.7%) , 7.838/76(15.7%) , 7.555/65(9.8%) , 7.643/64(8.2%) , 7.643/66(8.2%) , 3.972/72.5(7.3%) , 3.972/57.5(7.3%) , 7.555/84(5.8%) , 7.555/46(5.8%) , 7.643/47(3.8%) , 7.643/83(3.8%) , 7.643/45(3.7%) , 7.643/85(3.7%) , 3.972/65(1.2%)

5-Hydroxyindole-3-acetic acid (library entry number =106)
Hit ratio(% of total spectral intensity for metabolite): 38.57% (1 of 14 peaks were found)
Peaks found: chem shift/row (% of total intensity)
3.59/65(38.6%)
Peaks not found: chem shift/row (% of total intensity)
7.381/54(12.9%) , 7.381/76(12.9%) , 6.827/51(4.4%) , 6.827/79(4.4%) , 6.827/57(4.3%) , 6.827/73(4.3%) , 7.043/64.5(4%) , 7.043/65.5(4%) , 6.827/54(3.7%) , 6.827/76(3.7%) , 7.214/62(1%) , 7.214/68(1%) , 7.214/65(0.8%)

Niacin (Nicotinic acid) (library entry number =19)
Hit ratio(% of total spectral intensity for metabolite): 0% (0 of 13 peaks were found)
Peaks found: chem shift/row (% of total intensity)

Peaks not found: chem shift/row (% of total intensity)
7.535/48(9.2%) , 7.535/82(9.2%) , 7.535/69(8.9%) , 7.535/61(8.9%) , 8.263/52(7.8%) , 8.263/78(7.8%) , 8.263/75.5(7.7%) , 8.263/54.5(7.7%) , 8.263/58(7.6%) , 8.263/72(7.6%) , 8.945/65(6.1%) , 8.616/59(5.7%) , 8.616/71(5.7%)

Nicotinamide (Niacinamide) (library entry number =21)
Hit ratio(% of total spectral intensity for metabolite): 0% (0 of 13 peaks were found)
Peaks found: chem shift/row (% of total intensity)

Peaks not found: chem shift/row (% of total intensity)
8.256/75(9.8%) , 8.256/55(9.8%) , 7.603/48(9%) , 7.603/82(9%) , 7.603/61(8.7%) , 7.603/69(8.7%) , 8.256/52(8.2%) , 8.256/78(8.2%) , 8.256/58(7.9%) , 8.256/72(7.9%) , 8.717/59(4.4%) , 8.717/71(4.4%) , 8.943/65(4%)

Adipic acid (library entry number =37)
Hit ratio(% of total spectral intensity for metabolite): 0% (0 of 12 peaks were found)
Peaks found: chem shift/row (% of total intensity)

Peaks not found: chem shift/row (% of total intensity)
1.553/65(28.6%) , 2.199/65(26.7%) , 2.199/48(9%) , 2.199/82(9%) , 1.553/82(8.2%) , 1.553/48(8.2%) , 1.553/73(2.9%) , 1.553/57(2.9%) , 2.199/38.5(1.2%) , 2.199/91.5(1.2%) , 1.553/90.5(1.1%) , 1.553/39.5(1.1%)

4-Aminobutyric acid (library entry number =118)
Hit ratio(% of total spectral intensity for metabolite): 0% (0 of 12 peaks were found)
Peaks found: chem shift/row (% of total intensity)

Peaks not found: chem shift/row (% of total intensity)
2.301/65(20.4%) , 2.301/46(12%) , 2.301/84(12%) , 3.02/46(10%) , 3.02/84(10%) , 3.02/65(9.2%) , 1.905/64(5.6%) , 1.905/66(5.6%) , 1.905/46(5.5%) , 1.905/84(5.5%) , 1.905/103(2.2%) , 1.905/27(2.2%)

Cytidine 5-diphosphate (library entry number =160)
Hit ratio(% of total spectral intensity for metabolite): 0% (0 of 12 peaks were found)
Peaks found: chem shift/row (% of total intensity)

Peaks not found: chem shift/row (% of total intensity)
7.992/55(24.1%) , 7.992/75(24.1%) , 6.136/55(19%) , 6.136/75(19%) , 5.985/64(2.4%) , 5.985/66(2.4%) , 5.983/65.5(2.1%) , 5.983/64.5(2.1%) , 5.98/64(1.9%) , 5.98/66(1.9%) , 4.332/60.5(0.5%) , 4.332/69.5(0.5%)

4-Aminohippuric acid (library entry number =34)
Hit ratio(% of total spectral intensity for metabolite): 0% (0 of 11 peaks were found)
Peaks found: chem shift/row (% of total intensity)

Peaks not found: chem shift/row (% of total intensity)
6.871/76(17.9%) , 6.871/54(17.9%) , 7.682/54(15.9%) , 7.682/76(15.9%) , 3.932/58(12.2%) , 3.932/72(12.2%) , 6.871/82.5(1.8%) , 6.871/47.5(1.8%) , 7.682/82(1.6%) , 7.682/48(1.6%) , 3.932/65(1.4%)

Indoxyl sulfate (library entry number =116)
Hit ratio(% of total spectral intensity for metabolite): 0% (0 of 11 peaks were found)
Peaks found: chem shift/row (% of total intensity)

Peaks not found: chem shift/row (% of total intensity)
7.209/65(16%) , 7.51/54(14.7%) , 7.51/76(14.7%) , 7.209/84(9%) , 7.209/46(9%) , 7.283/65(7.7%) , 7.711/54(7.1%) , 7.711/76(7.1%) , 7.365/65(6%) , 7.283/45.5(4.3%) , 7.283/84.5(4.3%)

Glutaric acid (library entry number =44)
Hit ratio(% of total spectral intensity for metabolite): 0% (0 of 10 peaks were found)
Peaks found: chem shift/row (% of total intensity)

Peaks not found: chem shift/row (% of total intensity)
2.188/45(22.5%) , 2.188/85(22.5%) , 2.188/66(14%) , 2.188/64(14%) , 1.791/64(8.2%) , 1.791/66(8.2%) , 1.791/46(3.5%) , 1.791/84(3.5%) , 1.791/104.5(1.9%) , 1.791/25.5(1.9%)

Acetaldehyde (library entry number =84)
Hit ratio(% of total spectral intensity for metabolite): 0% (0 of 10 peaks were found)
Peaks found: chem shift/row (% of total intensity)

Peaks not found: chem shift/row (% of total intensity)
2.248/61(43%) , 2.248/69(43%) , 9.682/68.5(2.9%) , 9.682/61(2.9%) , 9.683/68.5(2.9%) , 9.683/61(2.9%) , 9.682/53(0.6%) , 9.682/76(0.6%) , 9.683/53(0.6%) , 9.683/76(0.6%)

Urocanic acid (library entry number =136)
Hit ratio(% of total spectral intensity for metabolite): 0% (0 of 9 peaks were found)
Peaks found: chem shift/row (% of total intensity)

Peaks not found: chem shift/row (% of total intensity)
6.4/85(25.8%) , 6.4/45(25.8%) , 7.31/85(14.8%) , 7.31/45(14.8%) , 7.414/65(4.5%) , 7.414/62.5(4.3%) , 7.414/67.5(4.3%) , 7.895/62.5(2.9%) , 7.895/67.5(2.9%)

Taurocholic acid (library entry number =200)
Hit ratio(% of total spectral intensity for metabolite): 0% (0 of 9 peaks were found)
Peaks found: chem shift/row (% of total intensity)

Peaks not found: chem shift/row (% of total intensity)
0.924/65(37%) , 0.724/65(32.7%) , 3.085/64.5(14.9%) , 3.085/47(5.3%) , 3.085/83(5.3%) , 3.574/57(1.9%) , 3.574/73(1.9%) , 3.574/40(0.5%) , 3.574/90(0.5%)

Quinolinic acid (library entry number =20)
Hit ratio(% of total spectral intensity for metabolite): 0% (0 of 8 peaks were found)
Peaks found: chem shift/row (% of total intensity)

Peaks not found: chem shift/row (% of total intensity)
8.018/75(25.4%) , 8.018/55(25.4%) , 7.454/81(8.4%) , 7.454/49(8.4%) , 8.456/71(8.3%) , 8.456/59(8.3%) , 7.454/61(7.9%) , 7.454/69(7.9%)

Uridine 5-triphosphate (library entry number =183)
Hit ratio(% of total spectral intensity for metabolite): 0% (0 of 8 peaks were found)
Peaks found: chem shift/row (% of total intensity)

Peaks not found: chem shift/row (% of total intensity)
7.982/55(23.9%) , 7.982/75(23.9%) , 5.985/55(23.3%) , 5.985/75(23.3%) , 6/64.5(3.2%) , 5.985/64.5(0.8%) , 4.419/58.5(0.8%) , 4.419/71(0.8%)

5-Aminolevulinic acid (library entry number =111)
Hit ratio(% of total spectral intensity for metabolite): 9.3% (1 of 7 peaks were found)
Peaks found: chem shift/row (% of total intensity)
2.805/65(9.3%)
Peaks not found: chem shift/row (% of total intensity)
2.506/82(20.3%) , 2.506/48(20.3%) , 4.099/65(16.2%) , 2.506/65(15.9%) , 2.805/82(9%) , 2.805/48(9%)

2-Oxobutyric acid (library entry number =144)
Hit ratio(% of total spectral intensity for metabolite): 0% (0 of 7 peaks were found)
Peaks found: chem shift/row (% of total intensity)

Peaks not found: chem shift/row (% of total intensity)
1.067/65(34%) , 1.067/46(14.5%) , 1.067/84(14.5%) , 2.759/56(14.2%) , 2.759/74(14.2%) , 2.759/93(4.3%) , 2.759/37(4.3%)

Isobutyric acid (library entry number =151)
Hit ratio(% of total spectral intensity for metabolite): 0% (0 of 7 peaks were found)
Peaks found: chem shift/row (% of total intensity)

Peaks not found: chem shift/row (% of total intensity)
1.064/56(45.6%) , 1.064/74(45.6%) , 2.39/65(3.1%) , 2.39/47(2.1%) , 2.39/83(2.1%) , 2.39/29(0.7%) , 2.39/101(0.7%)

Cytosine (library entry number =26)
Hit ratio(% of total spectral intensity for metabolite): 0% (0 of 4 peaks were found)
Peaks found: chem shift/row (% of total intensity)

Peaks not found: chem shift/row (% of total intensity)
7.51/56(25.6%) , 7.51/74(25.6%) , 5.984/74(24.4%) , 5.984/56(24.4%)

Uracil (library entry number =67)
Hit ratio(% of total spectral intensity for metabolite): 0% (0 of 4 peaks were found)
Peaks found: chem shift/row (% of total intensity)

Peaks not found: chem shift/row (% of total intensity)
7.544/55(30.7%) , 7.544/75(30.7%) , 5.809/75(19.3%) , 5.809/55(19.3%)

N-Acetylglutamic acid (library entry number =87)
Hit ratio(% of total spectral intensity for metabolite): 0% (0 of 4 peaks were found)
Peaks found: chem shift/row (% of total intensity)

Peaks not found: chem shift/row (% of total intensity)
2.036/65(83.2%) , 2.231/44.5(6.1%) , 2.231/85.5(6.1%) , 2.231/65(4.6%)

Adenosine 5-monophosphate (library entry number =107)
Hit ratio(% of total spectral intensity for metabolite): 43.36% (1 of 4 peaks were found)
Peaks found: chem shift/row (% of total intensity)
8.265/65(43.4%)
Peaks not found: chem shift/row (% of total intensity)
8.586/65(30%) , 6.134/65(13.6%) , 6.146/65(13%)

Adenosine (library entry number =113)
Hit ratio(% of total spectral intensity for metabolite): 39.41% (1 of 4 peaks were found)
Peaks found: chem shift/row (% of total intensity)
8.254/65(39.4%)
Peaks not found: chem shift/row (% of total intensity)
8.342/65(32.2%) , 6.079/65(14.3%) , 6.066/65(14%)

3-Phosphoglyceric acid (library entry number =157)
Hit ratio(% of total spectral intensity for metabolite): 0% (0 of 4 peaks were found)
Peaks found: chem shift/row (% of total intensity)

Peaks not found: chem shift/row (% of total intensity)
4.2/60(26.1%) , 4.2/69.5(26.1%) , 4.2/77(23.9%) , 4.2/53(23.9%)

Phosphoenolpyruvic acid (library entry number =128)
Hit ratio(% of total spectral intensity for metabolite): 0% (0 of 3 peaks were found)
Peaks found: chem shift/row (% of total intensity)

Peaks not found: chem shift/row (% of total intensity)
5.386/65(38.9%) , 5.383/65(37.3%) , 5.2/65(23.8%)

Guanosine 5-diphosphate (library entry number =169)
Hit ratio(% of total spectral intensity for metabolite): 0% (0 of 3 peaks were found)
Peaks found: chem shift/row (% of total intensity)

Peaks not found: chem shift/row (% of total intensity)
5.933/65(43%) , 5.945/65(36.7%) , 8.136/65(20.3%)

Acetoin (library entry number =176)
Hit ratio(% of total spectral intensity for metabolite): 0% (0 of 3 peaks were found)
Peaks found: chem shift/row (% of total intensity)

Peaks not found: chem shift/row (% of total intensity)
2.229/65(65.3%) , 1.374/65(17.4%) , 1.389/65(17.3%)

Adenine (library entry number =23)
Hit ratio(% of total spectral intensity for metabolite): 0% (0 of 2 peaks were found)
Peaks found: chem shift/row (% of total intensity)

Peaks not found: chem shift/row (% of total intensity)
8.191/65(55.8%) , 8.231/65(44.2%)

Thymine (library entry number =64)
Hit ratio(% of total spectral intensity for metabolite): 0% (0 of 2 peaks were found)
Peaks found: chem shift/row (% of total intensity)

Peaks not found: chem shift/row (% of total intensity)
1.873/65(82.2%) , 7.376/65(17.8%)

Acetoacetate (library entry number =146)
Hit ratio(% of total spectral intensity for metabolite): 40.55% (1 of 2 peaks were found)
Peaks found: chem shift/row (% of total intensity)
3.444/65(40.5%)
Peaks not found: chem shift/row (% of total intensity)
2.283/65(59.5%)

2-Aminoisobutyric acid (library entry number =33)
Hit ratio(% of total spectral intensity for metabolite): 0% (0 of 1 peaks were found)
Peaks found: chem shift/row (% of total intensity)

Peaks not found: chem shift/row (% of total intensity)
1.498/65(100%)

Glycolic acid (library entry number =53)
Hit ratio(% of total spectral intensity for metabolite): 90% (1 of 1 peaks were found)
Peaks found: chem shift/row (% of total intensity)
3.951/65(100%)
Peaks not found: chem shift/row (% of total intensity)


Methylamine (library entry number =76)
Hit ratio(% of total spectral intensity for metabolite): 0% (0 of 1 peaks were found)
Peaks found: chem shift/row (% of total intensity)

Peaks not found: chem shift/row (% of total intensity)
2.608/65(100%)

Maleic acid (library entry number =133)
Hit ratio(% of total spectral intensity for metabolite): 0% (0 of 1 peaks were found)
Peaks found: chem shift/row (% of total intensity)

Peaks not found: chem shift/row (% of total intensity)
6.03/65(100%)

2-Hydroxyisobutyric acid (library entry number =142)
Hit ratio(% of total spectral intensity for metabolite): 0% (0 of 1 peaks were found)
Peaks found: chem shift/row (% of total intensity)

Peaks not found: chem shift/row (% of total intensity)
1.359/65(100%)

Chloroform (library entry number =204)
Hit ratio(% of total spectral intensity for metabolite): 0% (0 of 1 peaks were found)
Peaks found: chem shift/row (% of total intensity)

Peaks not found: chem shift/row (% of total intensity)
7.686/65(100%)


Hit ratio(% of total spectral intensity for metabolite): 
Peaks found: chem shift/row (% of total intensity)

Peaks not found: chem shift/row (% of total intensity)


Hit ratio(% of total spectral intensity for metabolite): 
Peaks found: chem shift/row (% of total intensity)

Peaks not found: chem shift/row (% of total intensity)


Hit ratio(% of total spectral intensity for metabolite): 
Peaks found: chem shift/row (% of total intensity)

Peaks not found: chem shift/row (% of total intensity)


________________________________________________________________________________________________________________

Table 6.  Full result of the screening step of the analysis (finding of library peaks in the the mixture JRES spectrum).  In ascending metabolite library number order:

Ergothioneine (library entry number =1)
Hit ratio(% of total spectral intensity for metabolite): 85.64% (1 of 7 peaks were found)
Peaks found: chem shift/row (% of total intensity)
3.27/65(85.6%)
Peaks not found: chem shift/row (% of total intensity)
6.805/64(3.5%) , 6.805/66(3.5%) , 3.889/75(1.9%) , 3.889/55(1.9%) , 3.889/85(1.8%) , 3.889/45(1.8%)

b-Alanine (library entry number =2)
Hit ratio(% of total spectral intensity for metabolite): 33.04% (1 of 6 peaks were found)
Peaks found: chem shift/row (% of total intensity)
3.184/65(33%)
Peaks not found: chem shift/row (% of total intensity)
2.558/65(19.3%) , 3.184/48(14.9%) , 3.184/82(14.9%) , 2.558/48(8.9%) , 2.558/82(8.9%)

Oxoglutaric acid (a-Ketogluturate) (library entry number =3)
Hit ratio(% of total spectral intensity for metabolite): 55.4% (2 of 6 peaks were found)
Peaks found: chem shift/row (% of total intensity)
2.438/65(28%) , 3.011/65(27.4%)
Peaks not found: chem shift/row (% of total intensity)
2.438/83(11.3%) , 2.438/47(11.3%) , 3.011/47(11%) , 3.011/83(11%)

Sucrose (library entry number =4)
Hit ratio(% of total spectral intensity for metabolite): 36.73% (11 of 53 peaks were found)
Peaks found: chem shift/row (% of total intensity)
3.69/65(15.9%) , 3.767/65(6.9%) , 3.481/65(2.8%) , 3.569/48(2.7%) , 3.569/82(2.7%) , 4.063/65(2.3%) , 3.85/79(1.3%) , 3.85/51(1.3%) , 3.86/65(0.5%) , 3.85/64.5(0.3%) , 4.063/65(0.2%)
Peaks not found: chem shift/row (% of total intensity)
3.767/89(5.3%) , 3.767/41(5.3%) , 4.222/54(5.2%) , 4.222/76(5.2%) , 5.414/60(3.5%) , 5.414/70(3.5%) , 3.569/57(2.6%) , 3.569/73(2.6%) , 3.831/61(2.5%) , 3.831/69(2.5%) , 3.823/61(2.2%) , 3.823/69(2.2%) , 3.81/40(1.4%) , 3.81/90(1.4%) , 3.481/41(1.4%) , 3.481/89(1.4%) , 4.063/43.5(1.2%) , 4.063/86.5(1.2%) , 3.855/81(0.9%) , 4.065/54.5(0.9%) , 4.065/75.5(0.9%) , 3.849/80(0.9%) , 3.849/50(0.9%) , 3.69/98(0.8%) , 3.69/32(0.8%) , 3.569/52(0.8%) , 3.569/78(0.8%) , 3.849/64.5(0.6%) , 4.048/54(0.5%) , 4.048/76(0.5%) , 3.733/40(0.4%) , 3.733/89(0.4%) , 3.831/36(0.4%) , 3.831/93.5(0.4%) , 3.823/23.5(0.2%) , 3.823/105.5(0.2%) , 3.823/93(0.2%) , 3.823/36(0.2%) , 4.048/65(0.2%) , 4.039/60(0.2%) , 4.039/70(0.2%) , 4.065/65(0.2%)

Fructose (library entry number =5)
Hit ratio(% of total spectral intensity for metabolite): 84.32% (15 of 27 peaks were found)
Peaks found: chem shift/row (% of total intensity)
3.569/50(14.6%) , 3.569/80(14.6%) , 3.725/50(13.4%) , 3.725/80(13.4%) , 3.807/52(7.7%) , 3.807/78(7.7%) , 4.03/49(2.6%) , 4.03/81(2.6%) , 3.66/65(1.7%) , 3.58/49.5(1.4%) , 3.58/80(1.4%) , 3.61/49(1.2%) , 3.61/80.5(1.2%) , 3.569/65(0.8%) , 4.04/64.5(0.2%)
Peaks not found: chem shift/row (% of total intensity)
3.903/48(2.7%) , 3.903/82(2.7%) , 3.903/56(2.4%) , 3.903/74(2.4%) , 3.683/57.5(1.3%) , 3.683/72.5(1.3%) , 4.004/65(0.8%) , 4.119/70(0.6%) , 4.119/60(0.6%) , 3.58/18(0.3%) , 3.58/111.5(0.3%) , 3.569/33.5(0.2%)

Xylose (library entry number =6)
Hit ratio(% of total spectral intensity for metabolite): 20.54% (6 of 40 peaks were found)
Peaks found: chem shift/row (% of total intensity)
3.444/65(9.1%) , 3.328/65(6.6%) , 3.669/65(2.1%) , 3.613/76(0.9%) , 3.613/54(0.9%) , 3.678/64(0.9%)
Peaks not found: chem shift/row (% of total intensity)
3.239/53(5.9%) , 3.239/77(5.9%) , 3.224/77(5.7%) , 3.224/53(5.7%) , 3.444/41(4.8%) , 3.444/89(4.8%) , 3.328/37(4.1%) , 3.328/93(4.1%) , 3.631/58(3.2%) , 3.631/72(3.2%) , 3.692/75(3.2%) , 3.692/55(3.2%) , 3.931/73(2.7%) , 3.931/57(2.7%) , 3.931/43(2.6%) , 3.931/87(2.6%) , 3.631/97(1.8%) , 3.631/33(1.8%) , 3.631/47(1.7%) , 3.631/83(1.7%) , 3.669/42.5(1.2%) , 3.669/87.5(1.2%) , 3.525/54(0.8%) , 3.525/76(0.8%) , 3.533/53(0.8%) , 3.533/77(0.8%) , 3.678/43(0.4%) , 5.202/60(0.4%) , 5.202/70(0.4%) , 3.613/34(0.2%) , 3.613/96(0.2%) , 3.661/34(0.2%) , 3.661/95.5(0.2%) , 3.678/48(0.1%)

Galactose (library entry number =7)
Hit ratio(% of total spectral intensity for metabolite): 15.01% (21 of 77 peaks were found)
Peaks found: chem shift/row (% of total intensity)
3.767/65(2.6%) , 3.767/64(1.8%) , 3.767/50.5(0.9%) , 3.767/79.5(0.9%) , 3.788/50.5(0.8%) , 3.788/79.5(0.8%) , 3.807/50.5(0.7%) , 3.807/79.5(0.7%) , 3.807/51.5(0.7%) , 3.807/78.5(0.7%) , 3.807/50.5(0.7%) , 3.807/79.5(0.7%) , 3.74/64(0.4%) , 3.737/86(0.4%) , 3.737/86(0.4%) , 3.737/43(0.4%) , 3.767/49.5(0.4%) , 3.767/80.5(0.4%) , 3.367/65(0.3%) , 3.737/41(0.2%) , 3.769/98.5(0.2%)
Peaks not found: chem shift/row (% of total intensity)
3.655/47.5(5.6%) , 3.655/82.5(5.6%) , 3.655/56.5(5.2%) , 3.655/73.5(5.2%) , 3.504/78(4.3%) , 3.504/52(4.3%) , 3.49/78(4%) , 3.49/52(4%) , 3.768/52(3.2%) , 3.768/78(3.2%) , 3.939/60(2.9%) , 3.939/70(2.9%) , 3.939/65(1.7%) , 3.741/76(1.5%) , 3.741/54(1.5%) , 3.741/60.5(1.5%) , 3.741/69.5(1.5%) , 3.768/62.5(1.2%) , 3.768/67.5(1.2%) , 3.752/84.5(1.2%) , 3.752/45(1.2%) , 3.735/53(1.2%) , 3.735/77(1.2%) , 3.752/72.5(1.2%) , 3.752/57.5(1.2%) , 3.781/61.5(1.1%) , 3.781/68.5(1.1%) , 3.735/59.5(1.1%) , 3.735/70(1.1%) , 3.767/38(0.9%) , 3.767/91.5(0.9%) , 3.768/107(0.8%) , 3.768/22.5(0.8%) , 3.862/47(0.8%) , 3.862/82(0.8%) , 3.862/57(0.8%) , 3.862/74.5(0.8%) , 3.781/65(0.6%) , 3.997/61(0.5%) , 3.997/69(0.5%) , 3.768/38(0.5%) , 3.768/92(0.5%) , 3.997/65(0.5%) , 3.781/90(0.4%) , 3.781/39.5(0.4%) , 3.741/90(0.3%) , 3.741/40(0.3%) , 3.737/33(0.2%) , 3.781/96(0.2%) , 3.781/33(0.2%) , 3.735/90.5(0.2%) , 3.735/39.5(0.2%) , 3.767/107(0.2%) , 3.767/22(0.2%) , 3.752/99.5(0.1%) , 3.752/31.5(0.1%)

Mannose (library entry number =8)
Hit ratio(% of total spectral intensity for metabolite): 16.86% (6 of 42 peaks were found)
Peaks found: chem shift/row (% of total intensity)
3.669/65(8.2%) , 3.737/41(2.2%) , 3.737/88.5(2.2%) , 3.737/72.5(1.9%) , 3.737/57.5(1.9%) , 3.367/65(0.6%)
Peaks not found: chem shift/row (% of total intensity)
3.582/65(6%) , 3.855/81.5(4.3%) , 3.855/48(4.3%) , 3.855/57(3.7%) , 3.855/72.5(3.7%) , 3.953/60(3.6%) , 3.953/69(3.6%) , 3.771/57(3.5%) , 3.771/72.5(3.5%) , 3.881/77.5(3.2%) , 3.881/52(3.2%) , 3.669/89(3.1%) , 3.669/40.5(3.1%) , 3.771/42.5(2.6%) , 3.771/87(2.6%) , 3.582/89(2.5%) , 3.582/40(2.5%) , 3.914/77.5(2%) , 3.914/52(2%) , 3.669/48(2%) , 3.669/81.5(2%) , 3.669/57.5(1.8%) , 3.669/72.5(1.8%) , 3.914/83.5(1.6%) , 3.914/46(1.6%) , 3.938/60.5(1.3%) , 3.938/69(1.3%) , 3.941/60.5(1%) , 3.941/69(1%) , 3.386/71.5(0.9%) , 3.386/57.5(0.9%) , 3.386/46.5(0.8%) , 3.386/81.5(0.8%) , 3.386/65(0.5%) , 3.821/41(0.3%) , 3.821/88(0.3%)

Arabinose (library entry number =9)
Hit ratio(% of total spectral intensity for metabolite): 6.34% (8 of 36 peaks were found)
Peaks found: chem shift/row (% of total intensity)
3.951/65(2.9%) , 4.03/50.5(1%) , 4.03/79.5(0.9%) , 5.246/60(0.4%) , 5.246/69(0.4%) , 4.02/65(0.3%) , 4.02/65(0.2%) , 3.367/64(0.2%)
Peaks not found: chem shift/row (% of total intensity)
3.669/82.5(7.5%) , 3.669/47.5(7.5%) , 3.682/48(7.4%) , 3.682/82(7.4%) , 3.669/57.5(6.8%) , 3.669/72.5(6.8%) , 3.522/52.5(5.2%) , 3.522/77.5(5.2%) , 3.508/52(5%) , 3.508/78(5%) , 3.903/46(4.9%) , 3.903/84(4.9%) , 3.903/51(4%) , 3.903/79(4%) , 3.653/51.5(2%) , 3.653/78(2%) , 3.951/57.5(1.5%) , 3.951/72.5(1.5%) , 4.012/64.5(0.7%) , 4.522/55(0.6%) , 4.522/75(0.6%) , 3.827/51.5(0.5%) , 3.827/78(0.5%) , 4.008/64.5(0.5%) , 3.653/46.5(0.4%) , 3.653/83.5(0.4%) , 3.819/53.5(0.4%) , 3.819/76(0.4%)

a-Lactose (library entry number =10)
Hit ratio(% of total spectral intensity for metabolite): 19.56% (22 of 111 peaks were found)
Peaks found: chem shift/row (% of total intensity)
3.843/65(3%) , 3.292/53(1.9%) , 3.292/77(1.9%) , 3.66/65(1.6%) , 3.808/41(1%) , 3.808/89(1%) , 3.647/65(1%) , 3.647/65(1%) , 3.58/52(0.6%) , 3.58/77.5(0.6%) , 3.58/52(0.6%) , 3.58/77.5(0.6%) , 3.653/52(0.6%) , 3.653/78(0.6%) , 3.653/52.5(0.5%) , 3.653/77.5(0.5%) , 3.303/65(0.5%) , 3.778/55.5(0.5%) , 3.778/73.5(0.5%) , 3.58/52(0.4%) , 3.58/77.5(0.4%) , 3.367/64(0.2%)
Peaks not found: chem shift/row (% of total intensity)
3.68/73(2.5%) , 3.68/57(2.5%) , 3.945/69(2.3%) , 3.945/61(2.3%) , 3.68/82.5(2.1%) , 3.68/47.5(2.1%) , 3.307/53(1.9%) , 3.307/77(1.9%) , 3.657/72(1.9%) , 3.657/58(1.9%) , 3.945/64(1.9%) , 3.945/66(1.9%) , 3.843/41(1.8%) , 3.843/89(1.8%) , 3.562/52(1.7%) , 3.562/78(1.7%) , 3.547/52(1.7%) , 3.547/78(1.7%) , 3.67/56(1.6%) , 3.67/74(1.6%) , 3.817/56(1.6%) , 3.817/74(1.6%) , 3.968/52(1.5%) , 3.968/78(1.5%) , 3.66/72(1.4%) , 3.66/58(1.4%) , 3.817/87(1.2%) , 3.817/43(1.2%) , 3.968/47(1.1%) , 3.968/83(1.1%) , 3.77/84(1.1%) , 3.77/46(1.1%) , 3.792/45(1%) , 3.792/85(1%) , 3.66/40.5(1%) , 3.66/89(1%) , 3.77/74(0.9%) , 3.77/55.5(0.9%) , 3.572/52(0.9%) , 3.572/78(0.9%) , 4.459/55(0.9%) , 4.459/75(0.9%) , 3.57/52(0.9%) , 3.57/78(0.9%) , 3.657/64.5(0.8%) , 3.66/47(0.7%) , 3.66/83(0.7%) , 3.808/60(0.7%) , 3.808/70(0.7%) , 3.556/52(0.6%) , 3.556/77.5(0.6%) , 3.788/98(0.6%) , 3.788/31.5(0.6%) , 3.68/65(0.6%) , 3.788/62(0.5%) , 3.788/68(0.5%) , 3.657/88.5(0.4%) , 3.657/40.5(0.4%) , 3.647/71(0.3%) , 3.647/59(0.3%) , 3.647/48(0.3%) , 3.647/82(0.3%) , 3.792/16(0.3%) , 3.792/113.5(0.3%) , 3.67/80.5(0.3%) , 3.67/49.5(0.3%) , 3.647/71(0.3%) , 3.647/59(0.3%) , 3.647/48(0.3%) , 3.647/82(0.3%) , 3.647/86(0.3%) , 3.647/44(0.3%) , 3.647/44.5(0.2%) , 3.647/85.5(0.2%) , 3.303/77.5(0.2%) , 3.303/52.5(0.2%) , 3.788/46(0.2%) , 3.788/84(0.2%) , 5.238/69(0.2%) , 5.238/60.5(0.2%) , 3.788/113.5(0.2%) , 3.788/17(0.2%) , 3.72/27.5(0.1%) , 3.72/102(0.1%) , 3.792/98(0.1%) , 3.792/31(0.1%) , 3.808/101(0.1%) , 3.778/28(0.1%) , 3.778/101.5(0.1%)

Glucose (library entry number =11)
Hit ratio(% of total spectral intensity for metabolite): 58.03% (35 of 75 peaks were found)
Peaks found: chem shift/row (% of total intensity)
3.502/65(6.2%) , 3.413/65(5.6%) , 3.247/53(5.2%) , 3.247/77(5.2%) , 3.502/42(4.1%) , 3.502/88(4.1%) , 3.737/42(2.8%) , 3.737/88(2.8%) , 3.413/41(2.6%) , 3.413/89(2.6%) , 3.737/57(2.6%) , 3.737/73(2.6%) , 3.778/56(1.1%) , 3.778/73.5(1.1%) , 3.465/65(1%) , 3.465/65(1%) , 3.473/65(0.9%) , 3.85/53(0.7%) , 3.85/77(0.7%) , 3.473/72(0.7%) , 3.473/57.5(0.7%) , 3.756/56(0.5%) , 3.756/73.5(0.5%) , 3.836/47.5(0.4%) , 3.836/82(0.4%) , 3.751/64.5(0.4%) , 5.246/69.5(0.3%) , 5.246/60(0.3%) , 3.367/64.5(0.3%) , 3.836/61(0.2%) , 3.756/42.5(0.2%) , 3.756/87(0.2%) , 3.756/56.5(0.2%) , 3.756/73.5(0.2%) , 3.843/64.5(0.1%)
Peaks not found: chem shift/row (% of total intensity)
3.257/77(5.3%) , 3.257/53(5.3%) , 3.72/65(3%) , 3.905/52(2.4%) , 3.905/78(2.4%) , 3.72/41(2.4%) , 3.72/89(2.4%) , 3.905/47(2.2%) , 3.905/83(2.2%) , 3.465/73(0.7%) , 3.465/56.5(0.7%) , 3.465/82(0.7%) , 3.465/48(0.7%) , 3.473/47.5(0.6%) , 3.473/82.5(0.6%) , 3.465/72.5(0.6%) , 3.465/57(0.6%) , 3.473/87.5(0.6%) , 3.465/87.5(0.6%) , 3.465/41.5(0.6%) , 3.473/41.5(0.6%) , 3.465/48.5(0.6%) , 3.465/81.5(0.6%) , 3.421/64(0.6%) , 3.421/66(0.6%) , 3.465/87.5(0.5%) , 3.465/42(0.5%) , 3.778/42.5(0.5%) , 3.778/87.5(0.5%) , 3.421/40(0.4%) , 3.421/90(0.4%) , 3.85/46.5(0.4%) , 3.85/83(0.4%) , 3.836/68.5(0.2%) , 3.751/49.5(0.2%) , 3.751/80.5(0.2%) , 3.813/5(0.2%) , 3.756/64.5(0.1%) , 3.751/56.5(0.1%) , 3.751/73.5(0.1%)

Glucose-1-phosphate (library entry number =12)
Hit ratio(% of total spectral intensity for metabolite): 47.35% (16 of 44 peaks were found)
Peaks found: chem shift/row (% of total intensity)
3.789/65(7.2%) , 3.413/65(7%) , 3.413/89(4.9%) , 3.413/41(4.9%) , 3.756/56(3.2%) , 3.756/74(3.2%) , 3.877/46.5(3.1%) , 3.877/83.5(3.1%) , 3.756/42(2.5%) , 3.756/88(2.5%) , 3.367/65(1.4%) , 3.917/56(1%) , 3.917/74(1%) , 3.913/67(0.9%) , 3.913/63(0.9%) , 3.86/65(0.7%)
Peaks not found: chem shift/row (% of total intensity)
3.789/41(6.9%) , 3.789/89(6.9%) , 3.499/48.5(2.7%) , 3.499/81.5(2.7%) , 3.499/48.5(2.7%) , 3.499/81.5(2.7%) , 3.499/57(2.6%) , 3.499/73(2.6%) , 3.877/52.5(2.5%) , 3.877/77.5(2.5%) , 5.47/70(2%) , 5.47/60(2%) , 5.456/70(1.9%) , 5.456/60(1.9%) , 3.917/67(0.9%) , 3.917/63(0.9%) , 3.913/56(0.8%) , 3.913/74(0.8%) , 3.917/82(0.7%) , 3.917/48(0.7%) , 3.924/68.5(0.7%) , 3.924/61.5(0.7%) , 3.917/87.5(0.7%) , 3.917/42(0.7%) , 3.913/82(0.7%) , 3.913/48(0.7%) , 3.913/87.5(0.5%) , 3.913/42(0.5%)

Aspartic acid (library entry number =13)
Hit ratio(% of total spectral intensity for metabolite): 27.28% (4 of 14 peaks were found)
Peaks found: chem shift/row (% of total intensity)
2.816/47.5(7%) , 2.816/82.5(7%) , 2.816/93(6.6%) , 2.816/37(6.6%)
Peaks not found: chem shift/row (% of total intensity)
3.907/59(9.8%) , 3.907/71(9.8%) , 3.907/81(9.6%) , 3.907/49(9.6%) , 2.679/76(8.3%) , 2.679/54(8.3%) , 2.679/32(8.1%) , 2.679/98(8.1%) , 2.661/53.5(0.6%) , 2.661/76.5(0.6%)

Citric acid (library entry number =14)
Hit ratio(% of total spectral intensity for metabolite): 100% (4 of 4 peaks were found)
Peaks found: chem shift/row (% of total intensity)
2.534/46(26.2%) , 2.534/84(26.2%) , 2.669/46(23.8%) , 2.669/84(23.8%)
Peaks not found: chem shift/row (% of total intensity)


Anserine nitrate (library entry number =15)
Hit ratio(% of total spectral intensity for metabolite): 67.7% (12 of 42 peaks were found)
Peaks found: chem shift/row (% of total intensity)
3.778/65(49.3%) , 3.224/63.5(3.9%) , 3.224/66.5(3.9%) , 3.036/85(1.3%) , 3.036/45(1.3%) , 3.063/85(1.3%) , 3.063/45(1.3%) , 2.669/45(1.2%) , 2.669/85(1.2%) , 2.648/65(1%) , 2.659/65(1%) , 3.205/65(0.9%)
Peaks not found: chem shift/row (% of total intensity)
3.227/44.5(2%) , 3.227/85.5(2%) , 3.224/49.5(2%) , 3.224/80.5(2%) , 2.659/44(1.7%) , 2.659/86(1.7%) , 3.235/84.5(1.5%) , 3.235/45.5(1.5%) , 3.24/84.5(1.5%) , 3.24/45.5(1.5%) , 2.694/65(1.2%) , 2.694/46.5(1.1%) , 2.694/83.5(1.1%) , 2.681/65(1%) , 2.723/45(0.9%) , 2.723/85(0.9%) , 2.723/43(0.8%) , 2.723/86.5(0.8%) , 2.681/85.5(0.8%) , 2.706/25(0.6%) , 2.706/104(0.6%) , 2.709/64(0.6%) , 2.659/61(0.6%) , 2.659/69(0.6%) , 2.669/103(0.6%) , 2.669/26.5(0.6%) , 2.709/44.5(0.6%) , 2.709/85.5(0.6%) , 2.659/102(0.5%) , 2.659/27(0.5%)

Trigonelline (library entry number =16)
Hit ratio(% of total spectral intensity for metabolite): 0% (0 of 15 peaks were found)
Peaks found: chem shift/row (% of total intensity)

Peaks not found: chem shift/row (% of total intensity)
8.847/74(12.5%) , 8.847/56(12.5%) , 8.847/77(12.2%) , 8.847/53(12.2%) , 8.836/56(10.3%) , 8.836/74(10.3%) , 9.129/65(8.3%) , 9.129/62(6.8%) , 9.129/68(6.8%) , 4.443/64.5(4%) , 8.087/47(1.4%) , 8.087/83(1.4%) , 8.847/65(0.5%) , 8.087/63(0.4%) , 8.087/67(0.4%)

Glutamine (library entry number =17)
Hit ratio(% of total spectral intensity for metabolite): 61.9% (30 of 57 peaks were found)
Peaks found: chem shift/row (% of total intensity)
3.778/65(17.5%) , 3.778/81(8.3%) , 3.778/49(8.3%) , 2.438/65(3.9%) , 2.143/56.5(2.5%) , 2.143/73.5(2.5%) , 2.479/65(2%) , 2.479/65(1.9%) , 2.479/65(1.8%) , 2.479/65(1.5%) , 2.143/65(1.3%) , 2.408/65(1%) , 2.157/73(0.9%) , 2.157/57(0.9%) , 2.408/65(0.8%) , 2.433/38.5(0.7%) , 2.433/91.5(0.7%) , 2.408/85.5(0.5%) , 2.408/44.5(0.5%) , 2.438/104(0.5%) , 2.438/25.5(0.5%) , 2.438/45(0.5%) , 2.438/85(0.5%) , 2.114/65(0.4%) , 2.408/85.5(0.4%) , 2.408/44.5(0.4%) , 2.479/25(0.3%) , 2.479/105(0.3%) , 2.479/25(0.2%) , 2.479/105(0.2%)
Peaks not found: chem shift/row (% of total intensity)
2.458/52.5(3.8%) , 2.458/77.5(3.8%) , 2.458/38(3.7%) , 2.458/92(3.7%) , 2.143/80.5(2.4%) , 2.143/49.5(2.4%) , 2.143/33.5(2.1%) , 2.143/96.5(2.1%) , 2.143/40.5(2%) , 2.143/89.5(2%) , 2.121/56(0.9%) , 2.121/74(0.9%) , 2.166/46.5(0.6%) , 2.166/83.5(0.6%) , 2.13/62(0.6%) , 2.13/68(0.6%) , 2.13/61.5(0.6%) , 2.13/68.5(0.6%) , 2.13/65(0.6%) , 2.458/18.5(0.5%) , 2.458/111.5(0.5%) , 2.13/65(0.5%) , 2.13/46(0.5%) , 2.13/84(0.5%) , 2.13/84(0.5%) , 2.13/46(0.5%) , 2.433/65(0.4%)

1-Methylnicotinamide (library entry number =18)
Hit ratio(% of total spectral intensity for metabolite): 0% (0 of 16 peaks were found)
Peaks found: chem shift/row (% of total intensity)

Peaks not found: chem shift/row (% of total intensity)
8.902/52(11.4%) , 8.902/78(11.4%) , 8.902/57(11.1%) , 8.902/73(11.1%) , 8.972/72(8.4%) , 8.972/58(8.4%) , 8.972/74(8.4%) , 8.972/56(8.4%) , 9.284/65(5.4%) , 9.284/69(5.3%) , 9.284/61(5.3%) , 4.485/64.5(2.2%) , 8.188/46.5(0.9%) , 8.188/83.5(0.9%) , 8.188/63.5(0.7%) , 8.188/66.5(0.7%)

Niacin (Nicotinic acid) (library entry number =19)
Hit ratio(% of total spectral intensity for metabolite): 0% (0 of 13 peaks were found)
Peaks found: chem shift/row (% of total intensity)

Peaks not found: chem shift/row (% of total intensity)
7.535/48(9.2%) , 7.535/82(9.2%) , 7.535/69(8.9%) , 7.535/61(8.9%) , 8.263/52(7.8%) , 8.263/78(7.8%) , 8.263/75.5(7.7%) , 8.263/54.5(7.7%) , 8.263/58(7.6%) , 8.263/72(7.6%) , 8.945/65(6.1%) , 8.616/59(5.7%) , 8.616/71(5.7%)

Quinolinic acid (library entry number =20)
Hit ratio(% of total spectral intensity for metabolite): 0% (0 of 8 peaks were found)
Peaks found: chem shift/row (% of total intensity)

Peaks not found: chem shift/row (% of total intensity)
8.018/75(25.4%) , 8.018/55(25.4%) , 7.454/81(8.4%) , 7.454/49(8.4%) , 8.456/71(8.3%) , 8.456/59(8.3%) , 7.454/61(7.9%) , 7.454/69(7.9%)

Nicotinamide (Niacinamide) (library entry number =21)
Hit ratio(% of total spectral intensity for metabolite): 0% (0 of 13 peaks were found)
Peaks found: chem shift/row (% of total intensity)

Peaks not found: chem shift/row (% of total intensity)
8.256/75(9.8%) , 8.256/55(9.8%) , 7.603/48(9%) , 7.603/82(9%) , 7.603/61(8.7%) , 7.603/69(8.7%) , 8.256/52(8.2%) , 8.256/78(8.2%) , 8.256/58(7.9%) , 8.256/72(7.9%) , 8.717/59(4.4%) , 8.717/71(4.4%) , 8.943/65(4%)

Acetylcholine (library entry number =22)
Hit ratio(% of total spectral intensity for metabolite): 100% (2 of 2 peaks were found)
Peaks found: chem shift/row (% of total intensity)
3.224/65(57.1%) , 2.151/65(42.9%)
Peaks not found: chem shift/row (% of total intensity)


Adenine (library entry number =23)
Hit ratio(% of total spectral intensity for metabolite): 0% (0 of 2 peaks were found)
Peaks found: chem shift/row (% of total intensity)

Peaks not found: chem shift/row (% of total intensity)
8.191/65(55.8%) , 8.231/65(44.2%)

Betaine (library entry number =24)
Hit ratio(% of total spectral intensity for metabolite): 100% (2 of 2 peaks were found)
Peaks found: chem shift/row (% of total intensity)
3.27/65(94.3%) , 3.913/65(5.7%)
Peaks not found: chem shift/row (% of total intensity)


Hit ratio(% of total spectral intensity for metabolite): 
Peaks found: chem shift/row (% of total intensity)

Peaks not found: chem shift/row (% of total intensity)


Cytosine (library entry number =26)
Hit ratio(% of total spectral intensity for metabolite): 0% (0 of 4 peaks were found)
Peaks found: chem shift/row (% of total intensity)

Peaks not found: chem shift/row (% of total intensity)
7.51/56(25.6%) , 7.51/74(25.6%) , 5.984/74(24.4%) , 5.984/56(24.4%)

Citrulline (library entry number =27)
Hit ratio(% of total spectral intensity for metabolite): 1.35% (1 of 10 peaks were found)
Peaks found: chem shift/row (% of total intensity)
1.88/65(1.3%)
Peaks not found: chem shift/row (% of total intensity)
3.76/49(23.5%) , 3.76/81(23.5%) , 3.76/65(22.8%) , 3.15/58(8.1%) , 3.15/72(8.1%) , 3.15/40(5.2%) , 3.15/90(5.2%) , 1.898/61(1%) , 1.898/69.5(1%)

2-Aminobutyric acid (library entry number =28)
Hit ratio(% of total spectral intensity for metabolite): 41.17% (2 of 14 peaks were found)
Peaks found: chem shift/row (% of total intensity)
0.975/65(40.6%) , 1.88/65(0.6%)
Peaks not found: chem shift/row (% of total intensity)
0.975/46(16.8%) , 0.975/84(16.8%) , 3.72/65(6.5%) , 3.72/50(4.5%) , 3.72/80(4.5%) , 1.902/60.5(1.8%) , 1.902/69.5(1.8%) , 1.902/52(1.4%) , 1.902/78(1.4%) , 1.902/87(1.4%) , 1.902/43(1.4%) , 1.917/65(0.5%)

Creatinine (library entry number =29)
Hit ratio(% of total spectral intensity for metabolite): 69.86% (1 of 3 peaks were found)
Peaks found: chem shift/row (% of total intensity)
3.048/65(69.9%)
Peaks not found: chem shift/row (% of total intensity)
4.065/66(15.1%) , 4.065/64(15.1%)

trans-Aconitic acid (library entry number =30)
Hit ratio(% of total spectral intensity for metabolite): 62.35% (1 of 2 peaks were found)
Peaks found: chem shift/row (% of total intensity)
3.444/65(62.4%)
Peaks not found: chem shift/row (% of total intensity)
6.593/65(37.6%)

Choline (library entry number =31)
Hit ratio(% of total spectral intensity for metabolite): 90% (1 of 1 peaks were found)
Peaks found: chem shift/row (% of total intensity)
3.205/65(100%)
Peaks not found: chem shift/row (% of total intensity)


2,3-Butanediol (library entry number =32)
Hit ratio(% of total spectral intensity for metabolite): 83.78% (4 of 14 peaks were found)
Peaks found: chem shift/row (% of total intensity)
1.147/73(37.1%) , 1.147/57(37.1%) , 3.736/58(4.8%) , 3.736/72(4.8%)
Peaks not found: chem shift/row (% of total intensity)
1.147/79(2.5%) , 1.147/51(2.5%) , 1.147/82(2.4%) , 1.147/48(2.4%) , 3.736/51(1.3%) , 3.736/79(1.3%) , 3.736/86(1.3%) , 3.736/44(1.3%) , 3.736/33(0.6%) , 3.736/97(0.6%)

2-Aminoisobutyric acid (library entry number =33)
Hit ratio(% of total spectral intensity for metabolite): 0% (0 of 1 peaks were found)
Peaks found: chem shift/row (% of total intensity)

Peaks not found: chem shift/row (% of total intensity)
1.498/65(100%)

4-Aminohippuric acid (library entry number =34)
Hit ratio(% of total spectral intensity for metabolite): 0% (0 of 11 peaks were found)
Peaks found: chem shift/row (% of total intensity)

Peaks not found: chem shift/row (% of total intensity)
6.871/76(17.9%) , 6.871/54(17.9%) , 7.682/54(15.9%) , 7.682/76(15.9%) , 3.932/58(12.2%) , 3.932/72(12.2%) , 6.871/82.5(1.8%) , 6.871/47.5(1.8%) , 7.682/82(1.6%) , 7.682/48(1.6%) , 3.932/65(1.4%)

Phenylalanine (library entry number =35)
Hit ratio(% of total spectral intensity for metabolite): 19.49% (6 of 65 peaks were found)
Peaks found: chem shift/row (% of total intensity)
4.003/62(7.5%) , 4.003/68(7.5%) , 3.292/53.5(1.1%) , 3.292/76.5(1.1%) , 3.292/40(1.1%) , 3.292/90(1.1%)
Peaks not found: chem shift/row (% of total intensity)
7.435/65(9.8%) , 4.003/48(6.7%) , 4.003/82(6.7%) , 7.382/66(4.6%) , 7.382/64(4.6%) , 7.333/75(4.6%) , 7.333/55(4.6%) , 7.435/46(3.1%) , 7.435/84(3.1%) , 7.382/45(2.3%) , 7.382/85(2.3%) , 3.13/73(1.7%) , 3.13/57(1.7%) , 3.13/36(1.6%) , 3.13/94(1.6%) , 7.408/81.5(1.3%) , 7.408/48.5(1.3%) , 7.415/38(1.2%) , 7.415/92(1.2%) , 7.448/65(1%) , 7.415/44(1%) , 7.415/86(1%) , 7.399/85.5(0.9%) , 7.399/44.5(0.9%) , 7.362/38(0.7%) , 7.362/92(0.7%) , 7.393/101(0.7%) , 7.393/29(0.7%) , 7.408/98(0.6%) , 7.408/32(0.6%) , 7.399/63(0.6%) , 7.399/67(0.6%) , 7.366/30(0.5%) , 7.366/100(0.5%) , 7.393/65(0.3%) , 7.393/63(0.3%) , 7.393/67(0.3%) , 7.415/110(0.3%) , 7.415/20(0.3%) , 7.362/85.5(0.3%) , 7.362/44.5(0.3%) , 7.399/99(0.3%) , 7.399/31(0.3%) , 7.408/101(0.3%) , 7.408/29(0.3%) , 7.415/108(0.3%) , 7.415/22(0.3%) , 7.382/17.5(0.2%) , 7.382/112.5(0.2%) , 7.366/88.5(0.2%) , 7.408/119.5(0.2%) , 7.408/10.5(0.2%) , 7.393/44.5(0.2%) , 7.393/85(0.2%) , 7.362/60(0.1%) , 7.399/105.5(0.1%) , 7.399/24(0.1%) , 7.362/27(0.1%) , 7.362/103(0.1%)

Valine (library entry number =36)
Hit ratio(% of total spectral intensity for metabolite): 74.04% (4 of 14 peaks were found)
Peaks found: chem shift/row (% of total intensity)
0.993/56(19%) , 0.993/74(19%) , 1.045/56(18%) , 1.045/74(18%)
Peaks not found: chem shift/row (% of total intensity)
3.617/59(10.4%) , 3.617/71(10.4%) , 2.276/59(1%) , 2.276/71(1%) , 2.276/41(0.7%) , 2.276/89(0.7%) , 2.276/53(0.7%) , 2.276/77(0.7%) , 2.276/35(0.2%) , 2.276/95(0.2%)

Adipic acid (library entry number =37)
Hit ratio(% of total spectral intensity for metabolite): 0% (0 of 12 peaks were found)
Peaks found: chem shift/row (% of total intensity)

Peaks not found: chem shift/row (% of total intensity)
1.553/65(28.6%) , 2.199/65(26.7%) , 2.199/48(9%) , 2.199/82(9%) , 1.553/82(8.2%) , 1.553/48(8.2%) , 1.553/73(2.9%) , 1.553/57(2.9%) , 2.199/38.5(1.2%) , 2.199/91.5(1.2%) , 1.553/90.5(1.1%) , 1.553/39.5(1.1%)

N,N-Dimethylglycine (library entry number =38)
Hit ratio(% of total spectral intensity for metabolite): 0% (0 of 2 peaks were found)
Peaks found: chem shift/row (% of total intensity)

Peaks not found: chem shift/row (% of total intensity)
2.929/65(81.9%) , 3.724/65(18.1%)

Tryptophan (library entry number =39)
Hit ratio(% of total spectral intensity for metabolite): 0% (0 of 23 peaks were found)
Peaks found: chem shift/row (% of total intensity)

Peaks not found: chem shift/row (% of total intensity)
7.206/65(12.2%) , 7.55/54(10.5%) , 7.55/76(10.5%) , 7.206/84(7.4%) , 7.206/46(7.4%) , 7.29/65(6.8%) , 7.74/76(5%) , 7.74/54(5%) , 7.29/46(4.2%) , 7.29/84(4.2%) , 4.065/61(3.5%) , 4.065/69(3.5%) , 4.065/82(2.8%) , 4.065/48(2.8%) , 3.489/51.5(1.9%) , 3.489/78.5(1.9%) , 3.489/39(1.8%) , 3.489/91(1.8%) , 3.31/56(1.4%) , 3.31/74(1.4%) , 3.31/95(1.4%) , 3.31/35(1.4%) , 7.334/66(1.4%)

Folic acid (library entry number =40)
Hit ratio(% of total spectral intensity for metabolite): 0% (0 of 16 peaks were found)
Peaks found: chem shift/row (% of total intensity)

Peaks not found: chem shift/row (% of total intensity)
8.709/65(39.8%) , 7.658/76(13.7%) , 7.658/54(13.7%) , 6.748/76(12%) , 6.748/54(12%) , 2.307/60.5(1.3%) , 2.307/69.5(1.3%) , 2.305/60(1.3%) , 2.305/70(1.3%) , 2.29/65(0.6%) , 2.307/40.5(0.5%) , 2.307/88.5(0.5%) , 2.305/81(0.5%) , 2.305/49(0.5%) , 2.305/88.5(0.5%) , 2.305/40.5(0.5%)

Threonine (library entry number =41)
Hit ratio(% of total spectral intensity for metabolite): 21.45% (3 of 17 peaks were found)
Peaks found: chem shift/row (% of total intensity)
1.334/57.5(10.3%) , 1.334/72.5(10.3%) , 4.259/65(0.8%)
Peaks not found: chem shift/row (% of total intensity)
1.338/63(9.4%) , 1.338/67(9.4%) , 1.325/63(9.2%) , 1.325/67(9.2%) , 3.596/64(5.7%) , 3.596/66(5.7%) , 3.59/64(5.6%) , 3.59/66(5.6%) , 3.595/63.5(4.9%) , 3.595/66.5(4.9%) , 1.334/63(3.8%) , 1.334/67(3.8%) , 4.259/80(0.6%) , 4.259/49.5(0.6%)

Dimethylamine (library entry number =42)
Hit ratio(% of total spectral intensity for metabolite): 90% (1 of 1 peaks were found)
Peaks found: chem shift/row (% of total intensity)
2.737/65(100%)
Peaks not found: chem shift/row (% of total intensity)


3,4-Dihydroxymandelic acid (library entry number =43)
Hit ratio(% of total spectral intensity for metabolite): 25.84% (2 of 18 peaks were found)
Peaks found: chem shift/row (% of total intensity)
6.905/54.5(12.9%) , 6.905/75.5(12.9%)
Peaks not found: chem shift/row (% of total intensity)
6.934/63(15.2%) , 6.934/67(15.2%) , 6.857/57(8.3%) , 6.857/73(8.3%) , 6.857/52.5(7.7%) , 6.857/77.5(7.7%) , 6.881/86.5(2%) , 6.881/43.5(2%) , 6.889/37.5(1.4%) , 6.889/92.5(1.4%) , 6.881/23(1%) , 6.881/107(1%) , 6.889/76(0.9%) , 6.889/54(0.9%) , 6.881/54(0.7%) , 6.881/76(0.7%)

Glutaric acid (library entry number =44)
Hit ratio(% of total spectral intensity for metabolite): 0% (0 of 10 peaks were found)
Peaks found: chem shift/row (% of total intensity)

Peaks not found: chem shift/row (% of total intensity)
2.188/45(22.5%) , 2.188/85(22.5%) , 2.188/66(14%) , 2.188/64(14%) , 1.791/64(8.2%) , 1.791/66(8.2%) , 1.791/46(3.5%) , 1.791/84(3.5%) , 1.791/104.5(1.9%) , 1.791/25.5(1.9%)

Maltose (library entry number =45)
Hit ratio(% of total spectral intensity for metabolite): 52.69% (16 of 40 peaks were found)
Peaks found: chem shift/row (% of total intensity)
3.426/65(5.4%) , 3.277/53(4.6%) , 3.277/77(4.6%) , 3.292/53(4.6%) , 3.292/77(4.6%) , 3.778/65(4.4%) , 3.426/41(4.2%) , 3.426/89(4.2%) , 3.69/65(4.1%) , 3.647/65(3.7%) , 3.713/65(2.6%) , 3.979/65(2.4%) , 3.923/51.5(1.1%) , 3.923/78.5(1.1%) , 3.778/73.5(0.6%) , 3.778/56.5(0.6%)
Peaks not found: chem shift/row (% of total intensity)
3.778/42(3.5%) , 3.778/88(3.5%) , 3.69/89(2.9%) , 3.69/41(2.9%) , 3.592/82(2.7%) , 3.592/48(2.7%) , 5.414/60(2.6%) , 5.414/70(2.6%) , 3.592/56.5(2.5%) , 3.592/73.5(2.5%) , 3.867/52(2.1%) , 3.867/78(2.1%) , 3.713/40.5(1.7%) , 3.713/89.5(1.7%) , 3.647/41.5(1.7%) , 3.647/88.5(1.7%) , 3.979/88.5(1.5%) , 3.979/40.5(1.5%) , 3.867/47(1.3%) , 3.867/82.5(1.3%) , 3.592/52(0.6%) , 3.592/78(0.6%) , 3.816/44(0.5%) , 3.816/86(0.5%)

Ethanolamine (library entry number =46)
Hit ratio(% of total spectral intensity for metabolite): 0% (0 of 19 peaks were found)
Peaks found: chem shift/row (% of total intensity)

Peaks not found: chem shift/row (% of total intensity)
3.149/52(16.7%) , 3.149/78(16.7%) , 3.149/63(13.3%) , 3.149/67(13.3%) , 3.831/51(7.8%) , 3.831/79(7.8%) , 3.831/65(7.4%) , 3.16/63(2.3%) , 3.16/67(2.3%) , 3.138/63.5(1.9%) , 3.138/66.5(1.9%) , 3.16/53(1.3%) , 3.16/77(1.3%) , 3.138/53(1.1%) , 3.138/77(1.1%) , 3.16/73(1.1%) , 3.16/57(1.1%) , 3.138/57(0.8%) , 3.138/73(0.8%)

Serine (library entry number =47)
Hit ratio(% of total spectral intensity for metabolite): 13.35% (9 of 85 peaks were found)
Peaks found: chem shift/row (% of total intensity)
3.843/65(3.4%) , 3.962/72(1.6%) , 3.962/58(1.6%) , 3.951/65(1.6%) , 3.86/65(1.4%) , 3.958/65.5(1.3%) , 4.003/61(0.8%) , 4.003/69(0.8%) , 3.937/64.5(0.8%)
Peaks not found: chem shift/row (% of total intensity)
3.848/76(6.4%) , 3.848/54(6.4%) , 3.848/65(5.7%) , 3.998/76(2.8%) , 3.998/54(2.8%) , 3.843/54.5(2.8%) , 3.843/75.5(2.8%) , 3.951/88(2.3%) , 3.951/42(2.3%) , 3.998/44(2.1%) , 3.998/86(2.1%) , 3.951/56.5(1.9%) , 3.951/73.5(1.9%) , 3.988/88(1.7%) , 3.988/42(1.7%) , 3.976/25.5(1.5%) , 3.976/104(1.5%) , 3.974/15(1.3%) , 3.974/115(1.3%) , 3.987/41.5(1.3%) , 3.987/88.5(1.3%) , 3.951/50(1.2%) , 3.951/80(1.2%) , 3.974/104(1.2%) , 3.974/25.5(1.2%) , 3.987/60.5(1.2%) , 3.987/69.5(1.2%) , 3.97/50.5(1.1%) , 3.97/79.5(1.1%) , 3.976/15(1.1%) , 3.976/115(1.1%) , 3.97/115(1%) , 3.97/15(1%) , 3.97/65(0.9%) , 3.988/60(0.9%) , 3.988/70(0.9%) , 3.974/79.5(0.8%) , 3.974/50.5(0.8%) , 3.976/57(0.7%) , 3.976/73(0.7%) , 3.958/57(0.7%) , 3.958/73(0.7%) , 3.974/73(0.7%) , 3.974/57(0.7%) , 3.976/47.5(0.6%) , 3.976/82.5(0.6%) , 3.958/30(0.6%) , 3.958/100.5(0.6%) , 3.898/6(0.5%) , 3.962/28.5(0.5%) , 3.97/103.5(0.5%) , 3.97/25.5(0.5%) , 3.958/42(0.4%) , 3.958/88.5(0.4%) , 3.97/56.5(0.3%) , 3.86/54(0.3%) , 3.86/76(0.3%) , 3.962/40(0.3%) , 3.962/88.5(0.3%) , 3.988/28(0.3%) , 3.988/102(0.3%) , 3.951/41.5(0.3%) , 3.951/87.5(0.3%) , 3.958/81.5(0.3%) , 3.958/48.5(0.3%) , 3.951/56(0.3%) , 3.951/73(0.3%) , 3.962/64.5(0.2%) , 3.962/65.5(0.2%) , 3.898/16.5(0.2%) , 3.898/113.5(0.2%) , 3.987/33.5(0.1%) , 3.951/48.5(0.1%) , 3.987/95(0.1%) , 3.951/65(0.1%) , 3.951/100.5(0.1%)

Glucuronic acid (library entry number =48)
Hit ratio(% of total spectral intensity for metabolite): 29.74% (13 of 52 peaks were found)
Peaks found: chem shift/row (% of total intensity)
3.502/65(5.2%) , 3.292/53(2.8%) , 3.292/77(2.8%) , 3.277/53(2.7%) , 3.277/77(2.7%) , 3.502/89.5(2.5%) , 3.502/40.5(2.5%) , 3.58/52.5(1.9%) , 3.58/77.5(1.9%) , 3.58/52.5(1.8%) , 3.58/77.5(1.8%) , 5.246/60(0.6%) , 5.246/69.5(0.6%)
Peaks not found: chem shift/row (% of total intensity)
3.733/53(6.4%) , 3.733/77(6.4%) , 3.733/65(4.6%) , 3.514/57.5(4%) , 3.514/72.5(4%) , 4.085/52(4%) , 4.085/78(4%) , 3.518/57(4%) , 3.518/73(4%) , 3.518/53.5(3.9%) , 3.518/76.5(3.9%) , 3.733/89(3.4%) , 3.733/41(3.4%) , 3.514/53.5(2.6%) , 3.514/76.5(2.6%) , 3.529/65(1.3%) , 3.514/65(0.9%) , 3.518/65(0.7%) , 3.502/46.5(0.7%) , 3.502/82.5(0.7%) , 3.717/53(0.4%) , 3.717/76.5(0.4%) , 3.718/53(0.4%) , 3.718/76.5(0.4%) , 3.518/34.5(0.4%) , 3.518/95(0.4%) , 3.518/102.5(0.3%) , 3.518/27(0.3%) , 3.529/82.5(0.3%) , 3.529/47(0.3%) , 3.514/34.5(0.2%) , 3.514/95.5(0.2%) , 3.514/26(0.1%) , 3.514/102.5(0.1%) , 3.518/40(0.1%) , 3.529/41.5(0.1%) , 3.529/88(0.1%) , 3.514/40(0.1%) , 3.529/34(0.1%)

Proline (library entry number =49)
Hit ratio(% of total spectral intensity for metabolite): 33.15% (9 of 44 peaks were found)
Peaks found: chem shift/row (% of total intensity)
3.346/80(8.8%) , 3.346/50(8.8%) , 3.346/62(3.5%) , 3.346/68(3.5%) , 2.026/65(3.2%) , 3.346/65(2.5%) , 2.053/64(1%) , 2.084/65(1%) , 2.068/64(0.7%)
Peaks not found: chem shift/row (% of total intensity)
2.007/74(6.3%) , 2.007/56(6.3%) , 2.007/38(3.5%) , 2.007/92(3.5%) , 3.424/80(3.2%) , 3.424/50(3.2%) , 3.346/32(2.9%) , 3.346/98(2.9%) , 4.135/61.5(2.8%) , 4.135/68(2.8%) , 4.135/46(2.4%) , 4.135/84(2.4%) , 1.987/64.5(1.9%) , 3.424/62(1.6%) , 3.424/68(1.6%) , 2.353/77(1.4%) , 2.353/53(1.4%) , 2.026/30(1.3%) , 2.026/100(1.3%) , 2.026/47(1.2%) , 2.026/82.5(1.2%) , 2.026/99(1.1%) , 2.007/21.5(1.1%) , 2.007/108.5(1.1%) , 3.424/32(1.1%) , 3.424/98(1.1%) , 2.353/37.5(1%) , 2.353/92.5(1%) , 1.987/46.5(0.8%) , 1.987/83.5(0.8%) , 2.353/58.5(0.6%) , 2.353/71.5(0.6%) , 3.383/25(0.6%) , 3.383/104(0.6%) , 2.026/77(0.1%)

Trimethylamine-N-oxide (library entry number =50)
Hit ratio(% of total spectral intensity for metabolite): 90% (1 of 1 peaks were found)
Peaks found: chem shift/row (% of total intensity)
3.27/65(100%)
Peaks not found: chem shift/row (% of total intensity)


Fucose (library entry number =51)
Hit ratio(% of total spectral intensity for metabolite): 1.68% (2 of 39 peaks were found)
Peaks found: chem shift/row (% of total intensity)
3.86/73.5(0.8%) , 3.86/56(0.8%)
Peaks not found: chem shift/row (% of total intensity)
1.25/73(18.6%) , 1.25/57(18.6%) , 3.646/82(3.7%) , 3.646/48(3.7%) , 1.21/57(3.5%) , 1.21/73(3.5%) , 3.646/57(3.3%) , 3.646/73(3.3%) , 3.809/57(2.5%) , 3.809/73(2.5%) , 3.46/78(2.2%) , 3.46/52(2.2%) , 3.445/52(2.1%) , 3.445/78(2.1%) , 1.217/67(1.9%) , 1.217/63(1.9%) , 1.204/63(1.9%) , 1.204/67(1.9%) , 3.754/60(1.9%) , 3.754/70(1.9%) , 1.217/59(1.4%) , 1.217/71(1.4%) , 1.204/59(1.4%) , 1.204/71(1.4%) , 1.25/63(1.4%) , 1.25/67(1.4%) , 3.754/65(1.1%) , 1.227/57(1%) , 1.227/73(1%) , 3.86/47(0.6%) , 3.86/82.5(0.6%) , 3.809/40(0.4%) , 3.809/90(0.4%) , 3.766/53(0.3%) , 3.766/77(0.3%) , 3.775/78(0.3%) , 3.775/51(0.3%)

Hippuric acid (library entry number =52)
Hit ratio(% of total spectral intensity for metabolite): 0% (0 of 14 peaks were found)
Peaks found: chem shift/row (% of total intensity)

Peaks not found: chem shift/row (% of total intensity)
7.838/54(15.7%) , 7.838/76(15.7%) , 7.555/65(9.8%) , 7.643/64(8.2%) , 7.643/66(8.2%) , 3.972/72.5(7.3%) , 3.972/57.5(7.3%) , 7.555/84(5.8%) , 7.555/46(5.8%) , 7.643/47(3.8%) , 7.643/83(3.8%) , 7.643/45(3.7%) , 7.643/85(3.7%) , 3.972/65(1.2%)

Glycolic acid (library entry number =53)
Hit ratio(% of total spectral intensity for metabolite): 90% (1 of 1 peaks were found)
Peaks found: chem shift/row (% of total intensity)
3.951/65(100%)
Peaks not found: chem shift/row (% of total intensity)


scyllo-Inositol (library entry number =54)
Hit ratio(% of total spectral intensity for metabolite): 90% (1 of 1 peaks were found)
Peaks found: chem shift/row (% of total intensity)
3.36/65(100%)
Peaks not found: chem shift/row (% of total intensity)


myo-Inositol (library entry number =55)
Hit ratio(% of total spectral intensity for metabolite): 66.03% (7 of 23 peaks were found)
Peaks found: chem shift/row (% of total intensity)
3.291/65(16.1%) , 3.632/65(11%) , 3.632/40(10.4%) , 3.632/90(10.4%) , 3.291/41(7%) , 3.291/89(7%) , 4.075/65(4.1%)
Peaks not found: chem shift/row (% of total intensity)
3.54/74(6.8%) , 3.54/56(6.8%) , 3.54/81.5(6.3%) , 3.54/48.5(6.3%) , 4.075/57(1.9%) , 4.075/73(1.9%) , 3.571/15(0.9%) , 3.571/115(0.9%) , 3.58/26.5(0.3%) , 3.58/103.5(0.3%) , 3.591/15(0.3%) , 3.591/115(0.3%) , 3.583/2(0.2%) , 3.583/127(0.2%) , 3.583/27(0.2%) , 3.583/103(0.2%)

Hypoxanthine (library entry number =56)
Hit ratio(% of total spectral intensity for metabolite): 46.6% (1 of 2 peaks were found)
Peaks found: chem shift/row (% of total intensity)
8.217/65(46.6%)
Peaks not found: chem shift/row (% of total intensity)
8.194/65(53.4%)


Hit ratio(% of total spectral intensity for metabolite): 
Peaks found: chem shift/row (% of total intensity)

Peaks not found: chem shift/row (% of total intensity)


Kynurenine (library entry number =58)
Hit ratio(% of total spectral intensity for metabolite): 5.12% (1 of 17 peaks were found)
Peaks found: chem shift/row (% of total intensity)
4.157/65(5.1%)
Peaks not found: chem shift/row (% of total intensity)
6.813/64(10.2%) , 6.813/66(10.2%) , 7.431/63(7.8%) , 7.431/67(7.8%) , 6.891/53(6.8%) , 6.891/77(6.8%) , 6.813/84.5(6.6%) , 6.813/45.5(6.6%) , 7.431/85(5.9%) , 7.431/45(5.9%) , 3.72/58(4.6%) , 3.72/72(4.6%) , 7.854/55(4.2%) , 7.854/75(4.2%) , 4.157/51(1.3%) , 4.157/79(1.3%)

Homovanillic acid (library entry number =59)
Hit ratio(% of total spectral intensity for metabolite): 0% (0 of 10 peaks were found)
Peaks found: chem shift/row (% of total intensity)

Peaks not found: chem shift/row (% of total intensity)
3.871/65(52.6%) , 3.458/65(11.9%) , 6.882/75(9.1%) , 6.882/55(9.1%) , 6.953/64(3.6%) , 6.953/66(3.6%) , 6.782/56(2.5%) , 6.782/74(2.5%) , 6.782/77(2.5%) , 6.782/53(2.5%)

Homocystine (library entry number =60)
Hit ratio(% of total spectral intensity for metabolite): 0% (0 of 16 peaks were found)
Peaks found: chem shift/row (% of total intensity)

Peaks not found: chem shift/row (% of total intensity)
1.254/65(18.9%) , 3.867/81(10%) , 3.867/49(10%) , 2.845/65(9.5%) , 3.867/65(8.3%) , 2.84/65(7.9%) , 2.845/84.5(7.4%) , 2.845/45.5(7.4%) , 2.84/84(6.8%) , 2.84/46(6.8%) , 2.315/54.5(1.4%) , 2.315/75(1.4%) , 2.26/55.5(1.1%) , 2.26/74.5(1.1%) , 2.26/74.5(1.1%) , 2.26/55.5(1.1%)

Inosine (library entry number =61)
Hit ratio(% of total spectral intensity for metabolite): 1.69% (2 of 20 peaks were found)
Peaks found: chem shift/row (% of total intensity)
3.85/53(0.8%) , 3.85/77(0.8%)
Peaks not found: chem shift/row (% of total intensity)
8.239/65(33.1%) , 8.348/65(28.7%) , 6.094/65(14.9%) , 6.106/65(12.8%) , 3.919/84.5(0.8%) , 3.919/45.5(0.8%) , 3.925/51(0.8%) , 3.925/79(0.8%) , 3.843/80(0.7%) , 3.843/50(0.7%) , 3.85/44(0.6%) , 3.85/86(0.6%) , 3.852/48(0.6%) , 3.852/82(0.6%) , 3.919/51.5(0.6%) , 3.919/78(0.6%) , 3.925/83(0.4%) , 3.925/47(0.4%)

trans-4-Hydroxyproline (library entry number =62)
Hit ratio(% of total spectral intensity for metabolite): 10.32% (8 of 56 peaks were found)
Peaks found: chem shift/row (% of total intensity)
4.353/62(1.5%) , 4.353/68(1.5%) , 2.437/45(1.2%) , 2.437/85(1.2%) , 2.15/47(1.2%) , 2.15/83(1.2%) , 2.15/47(1.1%) , 2.15/83(1.1%)
Peaks not found: chem shift/row (% of total intensity)
3.375/47(10.4%) , 3.375/83(10.4%) , 3.375/79.5(10.3%) , 3.375/50.5(10.3%) , 3.493/81(6.2%) , 3.493/49(6.2%) , 3.483/49(6%) , 3.483/81(6%) , 4.353/41.5(1.5%) , 4.353/88(1.5%) , 2.176/47(1.4%) , 2.176/83(1.4%) , 2.437/48(1.2%) , 2.437/82(1.2%) , 2.426/85(1.2%) , 2.426/45(1.2%) , 2.427/85(1.2%) , 2.427/45(1.2%) , 2.166/47(1.2%) , 2.166/82.5(1.2%) , 2.166/81(0.8%) , 2.15/34(0.5%) , 2.15/96(0.5%) , 2.166/96(0.4%) , 2.166/34(0.4%) , 2.166/60(0.4%) , 2.166/70(0.4%) , 2.166/59.5(0.4%) , 2.15/59(0.4%) , 2.15/70.5(0.4%) , 3.43/12(0.3%) , 3.43/117.5(0.3%) , 3.43/12(0.3%) , 3.43/117.5(0.3%) , 2.437/91.5(0.3%) , 2.15/37(0.3%) , 2.15/93(0.3%) , 2.166/73(0.2%) , 2.166/57(0.2%) , 2.166/93(0.2%) , 2.15/57(0.2%) , 2.15/73(0.2%) , 2.166/53.5(0.2%) , 2.166/76.5(0.2%) , 2.15/53.5(0.1%) , 2.15/76(0.1%) , 2.15/40.5(0.1%) , 2.15/89(0.1%)

Cysteine (library entry number =63)
Hit ratio(% of total spectral intensity for metabolite): 40.8% (5 of 15 peaks were found)
Peaks found: chem shift/row (% of total intensity)
3.979/65(12.5%) , 3.979/77.5(11.8%) , 3.979/52.5(11.8%) , 3.011/64(2.6%) , 3.065/64(2.1%)
Peaks not found: chem shift/row (% of total intensity)
3.039/50.5(8.1%) , 3.039/79.5(8.1%) , 3.039/41.5(7.5%) , 3.039/88.5(7.5%) , 3.11/91(6%) , 3.11/39(6%) , 3.11/53.5(5.9%) , 3.11/76.5(5.9%) , 3.09/64(2.5%) , 3.116/64(1.7%)

Thymine (library entry number =64)
Hit ratio(% of total spectral intensity for metabolite): 0% (0 of 2 peaks were found)
Peaks found: chem shift/row (% of total intensity)

Peaks not found: chem shift/row (% of total intensity)
1.873/65(82.2%) , 7.376/65(17.8%)

Suberic acid (library entry number =65)
Hit ratio(% of total spectral intensity for metabolite): 0% (0 of 15 peaks were found)
Peaks found: chem shift/row (% of total intensity)

Peaks not found: chem shift/row (% of total intensity)
2.18/84(26.9%) , 2.18/46(26.9%) , 2.18/65(17.7%) , 1.31/65(10.7%) , 1.31/46(3.9%) , 1.31/84(3.9%) , 1.552/65(1.8%) , 1.552/84(1.4%) , 1.552/46(1.4%) , 1.31/52(1.4%) , 1.31/78(1.4%) , 1.552/103(0.7%) , 1.552/27(0.7%) , 1.552/58(0.6%) , 1.552/72(0.6%)

Alanine (library entry number =66)
Hit ratio(% of total spectral intensity for metabolite): 100% (6 of 6 peaks were found)
Peaks found: chem shift/row (% of total intensity)
1.485/56(36.1%) , 1.485/74(36.1%) , 3.792/56(10.9%) , 3.792/74(10.9%) , 3.792/93(2.9%) , 3.792/37(2.9%)
Peaks not found: chem shift/row (% of total intensity)


Uracil (library entry number =67)
Hit ratio(% of total spectral intensity for metabolite): 0% (0 of 4 peaks were found)
Peaks found: chem shift/row (% of total intensity)

Peaks not found: chem shift/row (% of total intensity)
7.544/55(30.7%) , 7.544/75(30.7%) , 5.809/75(19.3%) , 5.809/55(19.3%)

Isoleucine (library entry number =68)
Hit ratio(% of total spectral intensity for metabolite): 76.36% (6 of 22 peaks were found)
Peaks found: chem shift/row (% of total intensity)
0.942/65(20.1%) , 1.014/56(19.2%) , 1.014/74(19.2%) , 0.942/46(8.5%) , 0.942/84(8.5%) , 1.478/65(0.8%)
Peaks not found: chem shift/row (% of total intensity)
3.677/60(6.8%) , 3.677/70(6.8%) , 1.263/45(0.9%) , 1.263/85(0.9%) , 1.263/81(0.8%) , 1.263/49(0.8%) , 1.263/27(0.8%) , 1.263/103(0.8%) , 1.263/61(0.8%) , 1.263/69(0.8%) , 1.478/79(0.6%) , 1.478/51(0.6%) , 1.478/98(0.6%) , 1.478/32(0.6%) , 1.478/44(0.5%) , 1.478/86(0.5%)

Trimethylamine (library entry number =69)
Hit ratio(% of total spectral intensity for metabolite): 0% (0 of 1 peaks were found)
Peaks found: chem shift/row (% of total intensity)

Peaks not found: chem shift/row (% of total intensity)
2.885/65(100%)

Phosphoserine (library entry number =70)
Hit ratio(% of total spectral intensity for metabolite): 10.85% (4 of 39 peaks were found)
Peaks found: chem shift/row (% of total intensity)
3.966/64.5(4%) , 3.951/65(3%) , 3.951/65(3%) , 4.063/65(0.8%)
Peaks not found: chem shift/row (% of total intensity)
3.952/60(9.5%) , 3.952/70(9.5%) , 3.952/76.5(7.8%) , 3.952/53.5(7.8%) , 4.185/75(3.7%) , 4.185/54.5(3.7%) , 4.193/75.5(3.2%) , 4.193/54.5(3.2%) , 4.08/88.5(2.7%) , 4.08/41.5(2.7%) , 4.185/84.5(2.5%) , 4.185/45(2.5%) , 4.193/84.5(2.3%) , 4.193/45.5(2.3%) , 4.08/57.5(2%) , 4.08/72.5(2%) , 4.075/89(1.9%) , 4.075/40.5(1.9%) , 4.071/40.5(1.7%) , 4.071/89.5(1.7%) , 4.075/58(1.5%) , 4.075/71.5(1.5%) , 4.091/58(1.5%) , 4.091/72(1.5%) , 4.071/64.5(1.5%) , 4.071/71.5(1.3%) , 4.071/57.5(1.3%) , 4.098/64.5(1%) , 4.071/81.5(0.9%) , 4.071/49(0.9%) , 4.079/7(0.3%) , 4.079/122(0.3%) , 4.08/50.5(0.2%) , 4.146/5.5(0.2%) , 4.146/124(0.2%)

Glutamic acid (library entry number =71)
Hit ratio(% of total spectral intensity for metabolite): 39.47% (28 of 55 peaks were found)
Peaks found: chem shift/row (% of total intensity)
3.767/80(7.1%) , 3.767/50(7.1%) , 2.059/56(2.9%) , 2.059/74(2.9%) , 2.133/40(2.1%) , 2.133/90(2.1%) , 2.37/64.5(1.7%) , 2.341/65(1.6%) , 2.059/94(1.3%) , 2.059/36(1.3%) , 2.133/33(1%) , 2.133/97.5(1%) , 2.133/20(1%) , 2.133/109.5(1%) , 2.059/112(0.7%) , 2.059/17.5(0.7%) , 2.151/65(0.6%) , 2.332/54.5(0.6%) , 2.332/74.5(0.6%) , 2.073/65(0.4%) , 2.073/65(0.4%) , 2.151/84(0.3%) , 2.07/57(0.2%) , 2.07/72.5(0.2%) , 2.114/63.5(0.2%) , 2.114/66.5(0.2%) , 2.332/35.5(0.1%) , 2.332/94.5(0.1%)
Peaks not found: chem shift/row (% of total intensity)
2.357/68(9%) , 2.357/62(9%) , 3.767/68(5.4%) , 3.767/62(5.4%) , 2.357/87(5.2%) , 2.357/43(5.2%) , 2.357/48.5(4.9%) , 2.357/81.5(4.9%) , 2.133/77.5(2.1%) , 2.133/52.5(2.1%) , 2.133/59(1.4%) , 2.133/71(1.4%) , 2.357/108(0.8%) , 2.357/21(0.8%) , 2.357/2(0.5%) , 2.151/45(0.3%) , 2.073/13(0.3%) , 2.073/116.5(0.3%) , 2.073/45(0.2%) , 2.073/84.5(0.2%) , 2.073/46(0.2%) , 2.073/84(0.2%) , 2.073/13(0.2%) , 2.073/116(0.2%) , 2.357/127(0.2%) , 2.341/54(0.1%) , 2.341/75.5(0.1%)

Asparagine (library entry number =72)
Hit ratio(% of total spectral intensity for metabolite): 83.81% (13 of 29 peaks were found)
Peaks found: chem shift/row (% of total intensity)
4.003/50(10.3%) , 4.003/80(10.3%) , 4.003/61(8.8%) , 4.003/69(8.8%) , 2.865/53(5.7%) , 2.865/77(5.7%) , 2.865/34(5.6%) , 2.865/96(5.6%) , 2.953/49(5.5%) , 2.953/81(5.5%) , 2.953/37(5.2%) , 2.953/93(5.2%) , 2.845/64.5(1.9%)
Peaks not found: chem shift/row (% of total intensity)
2.936/65(2.1%) , 2.957/65(1.4%) , 2.91/96.5(1.4%) , 2.91/33.5(1.4%) , 2.884/64.5(1.2%) , 2.884/65.5(1.2%) , 2.909/34(1.2%) , 2.909/96(1.2%) , 2.909/112(0.8%) , 2.909/18(0.8%) , 2.91/112(0.6%) , 2.91/18(0.6%) , 2.876/52(0.6%) , 2.876/78(0.6%) , 2.936/127(0.5%) , 2.936/4(0.4%)

Lipoic acid (library entry number =73)
Hit ratio(% of total spectral intensity for metabolite): 1.29% (4 of 66 peaks were found)
Peaks found: chem shift/row (% of total intensity)
3.247/54.5(0.4%) , 3.247/75.5(0.4%) , 3.247/54(0.3%) , 3.247/75.5(0.3%)
Peaks not found: chem shift/row (% of total intensity)
2.194/65(14.7%) , 2.194/84(8.3%) , 2.194/46(8.3%) , 3.203/51(4.8%) , 3.203/79(4.8%) , 2.511/57(2.9%) , 2.511/73(2.9%) , 3.203/33.5(2.7%) , 3.203/96.5(2.7%) , 2.511/41(2.6%) , 2.511/89(2.6%) , 2.013/39.5(2.5%) , 2.013/90.5(2.5%) , 3.203/62(2.4%) , 3.203/68(2.4%) , 2.013/73(2.3%) , 2.013/57(2.3%) , 1.429/65(1.8%) , 2.511/104(1.5%) , 2.511/25.5(1.5%) , 1.593/65(1.5%) , 2.013/21.5(1.3%) , 2.013/108(1.3%) , 1.772/55(1.2%) , 1.772/75(1.2%) , 3.73/65(0.9%) , 1.649/54(0.9%) , 1.649/76(0.9%) , 3.243/35(0.8%) , 1.593/46.5(0.7%) , 1.593/83.5(0.7%) , 1.429/86.5(0.6%) , 1.429/43.5(0.6%) , 1.649/112.5(0.6%) , 1.649/17.5(0.6%) , 1.772/36.5(0.5%) , 1.772/93.5(0.5%) , 1.649/39(0.4%) , 1.649/91(0.4%) , 3.22/54.5(0.4%) , 3.22/75.5(0.4%) , 3.73/44.5(0.4%) , 3.73/85.5(0.4%) , 3.203/54.5(0.4%) , 3.203/75.5(0.4%) , 3.236/97.5(0.3%) , 3.236/32.5(0.3%) , 1.772/19.5(0.3%) , 1.772/110.5(0.3%) , 3.247/32.5(0.3%) , 3.247/97.5(0.3%) , 3.247/98(0.3%) , 3.247/32(0.3%) , 3.236/54.5(0.3%) , 3.236/75.5(0.3%) , 1.593/24.5(0.2%) , 1.593/105(0.2%) , 3.218/33.5(0.2%) , 3.22/33.5(0.2%) , 3.22/96.5(0.2%) , 3.73/99.5(0.2%) , 3.73/30.5(0.2%)

3-Methylhistidine (library entry number =74)
Hit ratio(% of total spectral intensity for metabolite): 86.95% (7 of 15 peaks were found)
Peaks found: chem shift/row (% of total intensity)
3.74/65(71%) , 3.962/82(5.3%) , 3.962/48(5.3%) , 3.313/52(1.5%) , 3.313/78(1.5%) , 3.247/76(1.2%) , 3.247/54(1.2%)
Peaks not found: chem shift/row (% of total intensity)
3.962/64(5.1%) , 3.313/93(1.4%) , 3.313/37(1.4%) , 8.069/68(1.2%) , 8.069/61.5(1.2%) , 3.247/35(0.9%) , 3.247/95(0.9%) , 7.131/65(0.9%)

Sarcosine (library entry number =75)
Hit ratio(% of total spectral intensity for metabolite): 61.49% (1 of 2 peaks were found)
Peaks found: chem shift/row (% of total intensity)
2.737/65(61.5%)
Peaks not found: chem shift/row (% of total intensity)
3.614/65(38.5%)

Methylamine (library entry number =76)
Hit ratio(% of total spectral intensity for metabolite): 0% (0 of 1 peaks were found)
Peaks found: chem shift/row (% of total intensity)

Peaks not found: chem shift/row (% of total intensity)
2.608/65(100%)

Leucine (library entry number =77)
Hit ratio(% of total spectral intensity for metabolite): 67.56% (6 of 37 peaks were found)
Peaks found: chem shift/row (% of total intensity)
0.97/57(18.4%) , 0.97/73(18.4%) , 0.959/57(14.8%) , 0.959/73(14.8%) , 1.014/73.5(0.6%) , 1.014/56(0.6%)
Peaks not found: chem shift/row (% of total intensity)
3.741/47(7.2%) , 3.741/83(7.2%) , 1.682/65(1.6%) , 0.959/64.5(1.4%) , 1.749/65(1%) , 0.97/65(0.9%) , 1.714/51.5(0.8%) , 1.711/41(0.8%) , 1.702/64.5(0.7%) , 1.714/39.5(0.7%) , 1.714/90.5(0.7%) , 3.741/60.5(0.7%) , 3.741/69(0.7%) , 1.714/4(0.7%) , 1.714/125(0.7%) , 1.722/73.5(0.6%) , 1.722/56.5(0.6%) , 1.711/4(0.5%) , 1.711/125(0.5%) , 1.714/43(0.5%) , 1.714/87.5(0.5%) , 1.714/55.5(0.5%) , 1.714/74.5(0.5%) , 1.711/51(0.5%) , 1.711/79(0.5%) , 1.714/23(0.3%) , 1.714/107.5(0.3%) , 1.714/61.5(0.3%) , 1.714/68(0.3%) , 1.711/74(0.3%) , 1.711/55.5(0.3%)

Histidine (library entry number =78)
Hit ratio(% of total spectral intensity for metabolite): 43.72% (4 of 8 peaks were found)
Peaks found: chem shift/row (% of total intensity)
4.003/81(11.5%) , 4.003/49(11.5%) , 4.003/68.5(10.4%) , 4.003/61.5(10.4%)
Peaks not found: chem shift/row (% of total intensity)
7.971/65(32.6%) , 7.127/65(14.8%) , 3.261/38.5(4.4%) , 3.261/91.5(4.4%)

Ornithine (library entry number =79)
Hit ratio(% of total spectral intensity for metabolite): 58.34% (4 of 23 peaks were found)
Peaks found: chem shift/row (% of total intensity)
3.065/65(25.1%) , 3.789/65(17.4%) , 3.789/49(7.9%) , 3.789/81(7.9%)
Peaks not found: chem shift/row (% of total intensity)
3.065/84(16.7%) , 3.065/46(16.7%) , 1.949/65(0.9%) , 1.836/103(0.8%) , 1.836/27(0.8%) , 1.946/53(0.6%) , 1.946/78(0.5%) , 1.841/62(0.5%) , 1.841/68(0.5%) , 1.949/31(0.5%) , 1.949/40(0.4%) , 1.946/41(0.4%) , 1.946/40(0.4%) , 1.946/100(0.4%) , 1.946/31(0.4%) , 1.949/53(0.3%) , 1.949/77(0.3%) , 1.949/72(0.3%) , 1.949/57(0.3%)

Glycine (library entry number =80)
Hit ratio(% of total spectral intensity for metabolite): 90% (1 of 1 peaks were found)
Peaks found: chem shift/row (% of total intensity)
3.569/65(100%)
Peaks not found: chem shift/row (% of total intensity)


Lysine (library entry number =81)
Hit ratio(% of total spectral intensity for metabolite): 76.49% (5 of 13 peaks were found)
Peaks found: chem shift/row (% of total intensity)
3.036/46(21.6%) , 3.036/84(21.6%) , 3.767/65(15.5%) , 3.767/49(8.9%) , 3.767/81(8.9%)
Peaks not found: chem shift/row (% of total intensity)
3.036/64(9.1%) , 3.036/66(9.1%) , 1.909/43.5(1.3%) , 1.909/86.5(1.3%) , 1.733/47(1.1%) , 1.733/83(1.1%) , 1.733/43(0.4%) , 1.733/87(0.4%)

Methionine (library entry number =82)
Hit ratio(% of total spectral intensity for metabolite): 95.05% (4 of 7 peaks were found)
Peaks found: chem shift/row (% of total intensity)
2.142/65(80.1%) , 2.648/65(6%) , 2.648/84(4.4%) , 2.648/46(4.4%)
Peaks not found: chem shift/row (% of total intensity)
3.863/81(1.7%) , 3.863/49(1.7%) , 3.863/65(1.5%)

Trehalose (library entry number =83)
Hit ratio(% of total spectral intensity for metabolite): 11.41% (1 of 32 peaks were found)
Peaks found: chem shift/row (% of total intensity)
3.86/65(11.4%)
Peaks not found: chem shift/row (% of total intensity)
3.459/65(8.5%) , 3.86/89(7.9%) , 3.86/41(7.9%) , 3.459/89(6.8%) , 3.459/41(6.8%) , 3.774/57(3.9%) , 3.774/73(3.9%) , 3.659/51(3.7%) , 3.659/79(3.7%) , 3.65/51(3.5%) , 3.65/79(3.5%) , 3.65/53(3.5%) , 3.65/77(3.5%) , 3.774/87(2.4%) , 3.774/43(2.4%) , 3.86/51.5(2%) , 3.86/78.5(2%) , 3.825/43(1.7%) , 3.825/87(1.7%) , 5.197/70(1.6%) , 5.197/60(1.6%) , 3.825/68.5(1.3%) , 3.825/61.5(1.3%) , 3.815/55.5(0.7%) , 3.815/74.5(0.7%) , 3.815/106(0.4%) , 3.815/24(0.4%) , 3.825/23.5(0.3%) , 3.825/106.5(0.3%) , 3.815/42(0.3%) , 3.815/87(0.3%)

Acetaldehyde (library entry number =84)
Hit ratio(% of total spectral intensity for metabolite): 0% (0 of 10 peaks were found)
Peaks found: chem shift/row (% of total intensity)

Peaks not found: chem shift/row (% of total intensity)
2.248/61(43%) , 2.248/69(43%) , 9.682/68.5(2.9%) , 9.682/61(2.9%) , 9.683/68.5(2.9%) , 9.683/61(2.9%) , 9.682/53(0.6%) , 9.682/76(0.6%) , 9.683/53(0.6%) , 9.683/76(0.6%)

N-Acetylalanine (library entry number =85)
Hit ratio(% of total spectral intensity for metabolite): 100% (3 of 3 peaks were found)
Peaks found: chem shift/row (% of total intensity)
2.01/65(65.9%) , 1.334/56(17%) , 1.334/74(17%)
Peaks not found: chem shift/row (% of total intensity)


N-Acetylaspartate (NAA) (library entry number =86)
Hit ratio(% of total spectral intensity for metabolite): 82.95% (5 of 13 peaks were found)
Peaks found: chem shift/row (% of total intensity)
2.026/65(79.5%) , 2.504/57(0.9%) , 2.504/72(0.9%) , 2.504/32.5(0.9%) , 2.504/97(0.9%)
Peaks not found: chem shift/row (% of total intensity)
2.491/45(2.5%) , 2.491/85(2.5%) , 2.51/45(2.4%) , 2.51/85(2.4%) , 2.691/44(1.8%) , 2.691/86(1.8%) , 2.701/84(1.8%) , 2.701/46(1.8%)

N-Acetylglutamic acid (library entry number =87)
Hit ratio(% of total spectral intensity for metabolite): 0% (0 of 4 peaks were found)
Peaks found: chem shift/row (% of total intensity)

Peaks not found: chem shift/row (% of total intensity)
2.036/65(83.2%) , 2.231/44.5(6.1%) , 2.231/85.5(6.1%) , 2.231/65(4.6%)

N-Acetylglutamine (library entry number =88)
Hit ratio(% of total spectral intensity for metabolite): 2.08% (1 of 10 peaks were found)
Peaks found: chem shift/row (% of total intensity)
1.924/65(2.1%)
Peaks not found: chem shift/row (% of total intensity)
2.038/65(80.8%) , 2.334/64(2.8%) , 2.334/66(2.8%) , 2.328/64(2.3%) , 2.328/66(2.3%) , 2.328/85(1.9%) , 2.328/45(1.9%) , 2.334/85(1.6%) , 2.334/45(1.6%)

2-Aminoadipic acid (library entry number =89)
Hit ratio(% of total spectral intensity for metabolite): 0% (0 of 33 peaks were found)
Peaks found: chem shift/row (% of total intensity)

Peaks not found: chem shift/row (% of total intensity)
2.25/65(16.3%) , 2.253/65(16.1%) , 3.746/81(7.4%) , 3.746/49(7.4%) , 2.25/84(7.2%) , 2.25/46(7.2%) , 2.253/46(7.1%) , 2.253/84(7.1%) , 3.746/63(4.3%) , 3.746/67(4.3%) , 1.667/42.5(1.1%) , 1.667/87.5(1.1%) , 1.667/42.5(1.1%) , 1.667/87.5(1.1%) , 1.618/69.5(1%) , 1.618/60.5(1%) , 1.618/69.5(1%) , 1.618/60.5(1%) , 1.669/43(0.7%) , 1.669/87(0.7%) , 1.9/54(0.7%) , 1.9/55(0.7%) , 1.9/74(0.7%) , 1.832/113(0.5%) , 1.832/17(0.5%) , 1.832/35(0.5%) , 1.832/94(0.5%) , 1.618/88.5(0.4%) , 1.618/41(0.4%) , 1.618/88.5(0.3%) , 1.618/40.5(0.3%) , 1.832/55.5(0.2%) , 1.832/73.5(0.2%)

Capric acid (library entry number =90)
Hit ratio(% of total spectral intensity for metabolite): 0% (0 of 10 peaks were found)
Peaks found: chem shift/row (% of total intensity)

Peaks not found: chem shift/row (% of total intensity)
0.865/65(37.5%) , 2.174/46(17.5%) , 2.174/84(17.5%) , 2.174/65(12.1%) , 1.296/65(4.4%) , 0.865/46(3.6%) , 0.865/84(3.6%) , 1.287/65(2.2%) , 1.272/65(0.9%) , 1.263/65(0.7%)

Glutathione (oxidised) (library entry number =91)
Hit ratio(% of total spectral intensity for metabolite): 51.32% (17 of 50 peaks were found)
Peaks found: chem shift/row (% of total intensity)
3.789/65(15.8%) , 3.789/81(5.7%) , 3.789/49(5.7%) , 2.169/57(3.7%) , 2.169/73(3.7%) , 2.515/65(2.3%) , 2.515/65(2.1%) , 2.528/65(2%) , 2.539/65(2%) , 2.169/37(1.8%) , 2.169/93(1.8%) , 3.797/64.5(1.2%) , 3.797/64.5(1.2%) , 3.778/64.5(1.1%) , 3.789/64.5(1%) , 2.528/103.5(0.2%) , 2.528/27(0.2%)
Peaks not found: chem shift/row (% of total intensity)
2.971/47(4.1%) , 2.971/83(4.1%) , 3.306/47(3.7%) , 3.306/83(3.7%) , 3.317/47(3.4%) , 3.317/83(3.4%) , 2.991/47(3.3%) , 2.991/83(3.3%) , 5.716/65(1.9%) , 2.54/76(1.6%) , 2.54/54(1.6%) , 2.539/45(1.3%) , 2.539/85(1.3%) , 2.528/45(1.2%) , 2.528/85(1.2%) , 2.515/45(1.2%) , 2.515/85(1.2%) , 2.515/45(1.1%) , 2.515/85(1.1%) , 2.54/33(0.9%) , 2.54/97(0.9%) , 2.54/13.5(0.4%) , 2.54/116(0.4%) , 2.498/62(0.3%) , 2.498/68(0.3%) , 2.515/61.5(0.2%) , 2.515/68.5(0.2%) , 2.515/103(0.2%) , 2.515/26(0.2%) , 2.54/61(0.2%) , 2.54/69(0.2%) , 2.524/61(0.2%) , 2.524/69(0.2%)

Glutathione (reduced) (library entry number =92)
Hit ratio(% of total spectral intensity for metabolite): 66.55% (21 of 43 peaks were found)
Peaks found: chem shift/row (% of total intensity)
3.789/65(14.2%) , 3.789/65(13.5%) , 2.169/73.5(4.9%) , 2.169/56(4.9%) , 3.789/49(4.2%) , 3.789/81(4.2%) , 3.789/49(4.1%) , 3.789/81(4.1%) , 2.169/37(1.6%) , 2.169/92(1.6%) , 2.953/81(1.6%) , 2.953/49(1.6%) , 2.953/48(1%) , 2.953/47.5(0.9%) , 2.953/82(0.9%) , 2.566/65.5(0.7%) , 2.566/65.5(0.6%) , 2.566/65.5(0.6%) , 2.953/82.5(0.6%) , 2.539/64.5(0.4%) , 2.539/64(0.3%)
Peaks not found: chem shift/row (% of total intensity)
2.558/71.5(3.5%) , 2.558/58(3.5%) , 2.966/46.5(2%) , 2.966/82.5(2%) , 2.983/82(1.9%) , 2.983/46.5(1.9%) , 2.977/82(1.6%) , 2.977/47.5(1.6%) , 2.976/82(1.6%) , 2.976/47.5(1.6%) , 2.963/47(1.5%) , 2.963/83(1.5%) , 3.305/46.5(1.4%) , 3.305/83.5(1.4%) , 3.317/84(1.3%) , 3.317/46(1.3%) , 2.966/52.5(0.8%) , 2.966/75.5(0.7%) , 2.558/91(0.7%) , 2.558/39(0.7%) , 2.964/46(0.4%) , 2.964/83.5(0.4%)

Glycerol-3-phosphate (library entry number =93)
Hit ratio(% of total spectral intensity for metabolite): 37.6% (9 of 37 peaks were found)
Peaks found: chem shift/row (% of total intensity)
3.624/57.5(6.7%) , 3.624/72.5(6.7%) , 3.691/43.5(6.5%) , 3.691/86.5(6.5%) , 3.828/72(4%) , 3.828/57.5(4%) , 3.678/65(1.3%) , 3.713/65(1%) , 3.599/65(0.9%)
Peaks not found: chem shift/row (% of total intensity)
3.624/42.5(5.8%) , 3.624/87.5(5.8%) , 3.691/74.5(5.8%) , 3.691/55.5(5.8%) , 3.789/58(4.3%) , 3.789/72(4.3%) , 3.793/58(4.2%) , 3.793/72(4.2%) , 3.8/57.5(3.6%) , 3.8/72.5(3.6%) , 3.875/65(2.6%) , 3.789/86.5(1.1%) , 3.789/42.5(1.1%) , 3.875/76.5(1.1%) , 3.875/52.5(1.1%) , 3.64/19.5(0.8%) , 3.64/110.5(0.8%) , 3.8/41(0.7%) , 3.672/18.5(0.7%) , 3.672/110.5(0.7%) , 3.656/87.5(0.7%) , 3.656/42(0.7%) , 3.656/122(0.6%) , 3.656/8(0.6%) , 3.822/40(0.6%) , 3.822/89.5(0.6%) , 3.637/19(0.5%) , 3.637/110.5(0.5%)

Histamine (library entry number =94)
Hit ratio(% of total spectral intensity for metabolite): 50.81% (4 of 12 peaks were found)
Peaks found: chem shift/row (% of total intensity)
3.305/65(28.7%) , 3.041/65(9.4%) , 8.146/65(6.5%) , 8.146/65(6.3%)
Peaks not found: chem shift/row (% of total intensity)
3.305/83(12%) , 3.305/47(12%) , 7.977/65(6.2%) , 7.158/65(4.3%) , 3.041/47(3.7%) , 3.041/83(3.7%) , 7.158/62(3.6%) , 7.158/68(3.6%)

Homocarnosine (library entry number =95)
Hit ratio(% of total spectral intensity for metabolite): 37.06% (12 of 66 peaks were found)
Peaks found: chem shift/row (% of total intensity)
8.217/65(9.3%) , 8.217/65(9.1%) , 2.366/59.5(4.2%) , 2.366/70.5(4.2%) , 3.036/45.5(1.6%) , 3.036/84.5(1.6%) , 3.036/45.5(1.6%) , 3.036/84.5(1.6%) , 2.408/65(1.4%) , 2.953/49.5(0.9%) , 2.953/80.5(0.9%) , 2.953/81.5(0.8%)
Peaks not found: chem shift/row (% of total intensity)
2.366/40.5(2.3%) , 2.366/89.5(2.3%) , 1.89/45(2.2%) , 1.89/85(2.2%) , 7.135/65(2.1%) , 1.891/45(2.1%) , 1.891/85(2.1%) , 7.136/65(2.1%) , 3.222/84.5(2.1%) , 3.222/45.5(2.1%) , 2.366/78.5(2.1%) , 2.366/51.5(2.1%) , 3.222/84.5(2%) , 3.222/45.5(2%) , 7.136/62(2%) , 7.136/68(2%) , 7.135/62(2%) , 7.135/68(2%) , 1.891/64.5(1.8%) , 1.89/64.5(1.8%) , 2.92/81(1.3%) , 2.92/49(1.3%) , 2.357/65(1.2%) , 2.926/80.5(1.1%) , 2.926/49.5(1.1%) , 2.953/60(0.8%) , 2.953/47.5(0.8%) , 1.89/103.5(0.8%) , 1.89/26.5(0.8%) , 2.909/65(0.7%) , 2.92/62.5(0.7%) , 2.92/67(0.7%) , 1.891/103.5(0.7%) , 1.891/26.5(0.7%) , 2.932/66(0.7%) , 2.943/63(0.6%) , 2.943/66.5(0.6%) , 2.953/62(0.6%) , 2.953/67.5(0.6%) , 2.926/30(0.5%) , 2.932/82(0.5%) , 2.932/48(0.5%) , 2.92/100.5(0.5%) , 2.92/29.5(0.5%) , 2.92/64(0.5%) , 2.943/47.5(0.5%) , 2.943/82(0.5%) , 2.366/108.5(0.5%) , 2.366/22(0.5%) , 2.357/45.5(0.2%) , 2.357/83(0.2%) , 2.943/56.5(0.1%) , 2.943/73(0.1%) , 2.357/45.5(0.1%)

3-Hydroxybutyric acid (library entry number =96)
Hit ratio(% of total spectral intensity for metabolite): 0% (0 of 28 peaks were found)
Peaks found: chem shift/row (% of total intensity)

Peaks not found: chem shift/row (% of total intensity)
1.202/57.5(26.6%) , 1.202/72.5(26.6%) , 2.309/53(4.5%) , 2.309/77(4.5%) , 2.309/90(4.4%) , 2.309/40(4.4%) , 2.411/56(2.5%) , 2.411/74(2.5%) , 2.411/37.5(2.5%) , 2.411/92.5(2.5%) , 4.157/57(2.3%) , 4.157/73(2.3%) , 1.22/59(2%) , 1.22/71(2%) , 2.309/49(1.6%) , 2.309/81(1.6%) , 4.157/90(0.9%) , 4.157/40(0.9%) , 2.324/52(0.8%) , 2.324/78(0.8%) , 2.418/49(0.8%) , 2.418/81(0.8%) , 2.418/44.5(0.6%) , 2.418/85.5(0.6%) , 2.394/51.5(0.3%) , 2.394/78(0.3%) , 2.396/77.5(0.3%) , 2.396/52(0.3%)

3-Methyl-2-oxovaleric acid (library entry number =97)
Hit ratio(% of total spectral intensity for metabolite): 68.07% (5 of 21 peaks were found)
Peaks found: chem shift/row (% of total intensity)
1.102/56(24.3%) , 1.102/74(24.3%) , 0.897/65(17.4%) , 2.93/56(1%) , 2.93/74(1%)
Peaks not found: chem shift/row (% of total intensity)
0.897/46(8.1%) , 0.897/84(8.1%) , 1.703/65(2.2%) , 1.703/47(2%) , 1.703/83(2%) , 1.46/48(1.3%) , 1.46/82(1.3%) , 1.703/29(1.1%) , 1.703/101(1.1%) , 1.46/65(1%) , 1.46/29(0.9%) , 1.46/101(0.9%) , 2.93/91(0.7%) , 2.93/39(0.7%) , 1.46/10(0.2%) , 1.46/120(0.2%)

4-Methyl-2-oxovaleric acid (library entry number =98)
Hit ratio(% of total spectral intensity for metabolite): 71.49% (2 of 9 peaks were found)
Peaks found: chem shift/row (% of total intensity)
0.94/73.5(35.7%) , 0.94/56.5(35.7%)
Peaks not found: chem shift/row (% of total intensity)
2.614/56(12.6%) , 2.614/74(12.6%) , 2.097/65(0.9%) , 2.097/48(0.8%) , 2.097/82(0.8%) , 2.097/100(0.4%) , 2.097/30(0.4%)

Pantothenic acid (library entry number =99)
Hit ratio(% of total spectral intensity for metabolite): 53.38% (3 of 15 peaks were found)
Peaks found: chem shift/row (% of total intensity)
0.897/65(24.2%) , 0.933/65(20.8%) , 3.991/65(8.4%)
Peaks not found: chem shift/row (% of total intensity)
2.423/65(8.5%) , 3.404/79(6.9%) , 3.404/51(6.9%) , 3.522/79(4.5%) , 3.522/51(4.5%) , 2.423/47.5(3.5%) , 2.423/82.5(3.5%) , 3.447/72.5(2.6%) , 3.447/57.5(2.6%) , 3.447/40(1.3%) , 3.447/90(1.3%) , 3.447/65(0.3%)

Guanosine-5-monophosphate (GMP) (library entry number =100)
Hit ratio(% of total spectral intensity for metabolite): 52.67% (1 of 3 peaks were found)
Peaks found: chem shift/row (% of total intensity)
8.182/65(52.7%)
Peaks not found: chem shift/row (% of total intensity)
5.932/65(24.7%) , 5.944/65(22.7%)

Pyruvic acid (library entry number =101)
Hit ratio(% of total spectral intensity for metabolite): 0% (0 of 1 peaks were found)
Peaks found: chem shift/row (% of total intensity)

Peaks not found: chem shift/row (% of total intensity)
2.376/65(100%)

Ribose (library entry number =102)
Hit ratio(% of total spectral intensity for metabolite): 19.61% (8 of 30 peaks were found)
Peaks found: chem shift/row (% of total intensity)
4.117/65(3.2%) , 4.117/65(3.2%) , 3.536/61(3.2%) , 3.536/69(3.2%) , 3.616/77(2.7%) , 3.616/53(2.7%) , 3.848/70(0.8%) , 3.848/70(0.6%)
Peaks not found: chem shift/row (% of total intensity)
3.69/61(11.2%) , 3.69/69(11.2%) , 3.69/39(9.8%) , 3.69/91(9.8%) , 3.84/85(3.4%) , 3.84/45(3.4%) , 3.931/56.5(3.4%) , 3.931/73.5(3.4%) , 3.523/61(3.1%) , 3.523/69(3.1%) , 3.931/87.5(2.9%) , 3.931/42(2.9%) , 3.84/56(2.4%) , 3.84/74(2.4%) , 3.616/45(2%) , 3.616/84.5(2%) , 3.84/71(1.1%) , 3.931/64.5(0.8%) , 4.117/73(0.6%) , 4.117/57(0.6%) , 4.117/73(0.4%) , 4.117/57(0.4%)

Adenosine 5-triphosphate (library entry number =103)
Hit ratio(% of total spectral intensity for metabolite): 67.63% (2 of 4 peaks were found)
Peaks found: chem shift/row (% of total intensity)
8.265/65(63.2%) , 8.536/65(4.4%)
Peaks not found: chem shift/row (% of total intensity)
6.153/65(16.9%) , 6.138/65(15.4%)

Uridine (library entry number =104)
Hit ratio(% of total spectral intensity for metabolite): 0% (0 of 18 peaks were found)
Peaks found: chem shift/row (% of total intensity)

Peaks not found: chem shift/row (% of total intensity)
7.875/55(23.1%) , 7.875/75(23.1%) , 5.908/55(16.3%) , 5.908/75(16.3%) , 5.908/64.5(2.5%) , 5.925/64.5(2.4%) , 3.813/54(1.9%) , 3.813/75.5(1.9%) , 3.813/86.5(1.5%) , 3.813/42.5(1.5%) , 3.919/44.5(1.4%) , 3.919/85.5(1.4%) , 3.919/52(1.4%) , 3.919/78(1.4%) , 4.236/65(1.1%) , 4.237/65(1.1%) , 5.925/55.5(0.9%) , 5.925/74.5(0.9%)

Glucose-6-phosphate (library entry number =105)
Hit ratio(% of total spectral intensity for metabolite): 64.76% (16 of 31 peaks were found)
Peaks found: chem shift/row (% of total intensity)
3.502/65(6.9%) , 3.292/53.5(6.1%) , 3.292/76.5(6.1%) , 3.277/53(5.9%) , 3.277/77(5.9%) , 3.502/40.5(4.9%) , 3.502/89(4.9%) , 3.367/65(4.4%) , 4.003/69(3.6%) , 4.003/61(3.6%) , 4.003/61(3.6%) , 4.003/69(3.6%) , 3.569/65(2%) , 3.536/41(1.4%) , 3.536/88.5(1.4%) , 3.487/65.5(0.4%)
Peaks not found: chem shift/row (% of total intensity)
3.73/65(5.2%) , 3.73/40.5(3.8%) , 3.73/89(3.8%) , 3.574/40.5(3.7%) , 3.574/89.5(3.7%) , 3.577/40(3.4%) , 3.577/89.5(3.4%) , 3.577/65(2.7%) , 3.574/65(2%) , 3.574/52.5(0.9%) , 3.574/76.5(0.9%) , 3.577/52.5(0.7%) , 3.577/76.5(0.7%) , 4.05/55(0.1%) , 4.05/74.5(0.1%)

5-Hydroxyindole-3-acetic acid (library entry number =106)
Hit ratio(% of total spectral intensity for metabolite): 38.57% (1 of 14 peaks were found)
Peaks found: chem shift/row (% of total intensity)
3.59/65(38.6%)
Peaks not found: chem shift/row (% of total intensity)
7.381/54(12.9%) , 7.381/76(12.9%) , 6.827/51(4.4%) , 6.827/79(4.4%) , 6.827/57(4.3%) , 6.827/73(4.3%) , 7.043/64.5(4%) , 7.043/65.5(4%) , 6.827/54(3.7%) , 6.827/76(3.7%) , 7.214/62(1%) , 7.214/68(1%) , 7.214/65(0.8%)

Adenosine 5-monophosphate (library entry number =107)
Hit ratio(% of total spectral intensity for metabolite): 43.36% (1 of 4 peaks were found)
Peaks found: chem shift/row (% of total intensity)
8.265/65(43.4%)
Peaks not found: chem shift/row (% of total intensity)
8.586/65(30%) , 6.134/65(13.6%) , 6.146/65(13%)

cis-Aconitic acid (library entry number =108)
Hit ratio(% of total spectral intensity for metabolite): 0% (0 of 3 peaks were found)
Peaks found: chem shift/row (% of total intensity)

Peaks not found: chem shift/row (% of total intensity)
3.134/65(57.9%) , 5.766/63.5(21.1%) , 5.766/66.5(21.1%)

Argininosuccinic acid (library entry number =109)
Hit ratio(% of total spectral intensity for metabolite): 66.37% (15 of 35 peaks were found)
Peaks found: chem shift/row (% of total intensity)
6.526/65(19.9%) , 3.291/65(5.9%) , 3.778/65(5.8%) , 2.675/44(3.3%) , 2.675/86(3.3%) , 2.669/45(3.2%) , 2.669/85(3.2%) , 2.669/44(3.1%) , 2.669/86(3.1%) , 2.669/47.5(3.1%) , 2.669/82.5(3.1%) , 3.778/81(2.9%) , 3.778/49(2.9%) , 2.366/58.5(1.8%) , 2.366/71(1.8%)
Peaks not found: chem shift/row (% of total intensity)
2.68/45(3.1%) , 2.68/85(3.1%) , 2.379/45.5(2.5%) , 2.379/84.5(2.5%) , 2.359/45(2.4%) , 2.359/85(2.4%) , 2.827/48(2%) , 2.827/82(2%) , 2.366/97.5(1.7%) , 2.366/32(1.7%) , 2.827/40(1.4%) , 2.827/89.5(1.4%) , 4.307/74(1.3%) , 4.307/56(1.3%) , 3.291/83(1.1%) , 3.291/47(1.1%) , 4.307/48(1.1%) , 4.307/82(1.1%) , 2.366/38.5(0.2%) , 2.366/92(0.2%)

Agmatine (library entry number =110)
Hit ratio(% of total spectral intensity for metabolite): 23.91% (2 of 28 peaks were found)
Peaks found: chem shift/row (% of total intensity)
3.036/46(12%) , 3.036/84(12%)
Peaks not found: chem shift/row (% of total intensity)
3.241/65(20.3%) , 3.241/48(9.6%) , 3.241/82(9.6%) , 3.036/65(8.2%) , 1.682/59(2.2%) , 1.682/71(2.2%) , 1.682/57(2.1%) , 1.682/73(2.1%) , 1.74/77(1.9%) , 1.74/53(1.9%) , 1.74/39.5(1.9%) , 1.74/90.5(1.9%) , 1.677/45(1.6%) , 1.677/84.5(1.6%) , 1.677/57.5(1%) , 1.677/72.5(1%) , 1.677/70(1%) , 1.677/60(1%) , 1.682/42(0.8%) , 1.682/88(0.8%) , 1.677/64(0.7%) , 1.74/65(0.6%) , 1.711/44(0.5%) , 1.711/85.5(0.5%) , 1.677/101.5(0.4%) , 1.677/28(0.4%)

5-Aminolevulinic acid (library entry number =111)
Hit ratio(% of total spectral intensity for metabolite): 9.3% (1 of 7 peaks were found)
Peaks found: chem shift/row (% of total intensity)
2.805/65(9.3%)
Peaks not found: chem shift/row (% of total intensity)
2.506/82(20.3%) , 2.506/48(20.3%) , 4.099/65(16.2%) , 2.506/65(15.9%) , 2.805/82(9%) , 2.805/48(9%)

Cytidine (library entry number =112)
Hit ratio(% of total spectral intensity for metabolite): 0% (0 of 26 peaks were found)
Peaks found: chem shift/row (% of total intensity)

Peaks not found: chem shift/row (% of total intensity)
7.844/55(20.8%) , 7.844/75(20.8%) , 6.067/55(16.4%) , 6.067/75(16.4%) , 3.819/54(1.9%) , 3.819/76(1.9%) , 3.819/44(1.5%) , 3.819/86(1.5%) , 3.932/85(1.4%) , 3.932/45(1.4%) , 5.903/64(1.4%) , 5.903/66(1.4%) , 5.908/70(1.4%) , 5.908/60(1.4%) , 5.913/64(1.3%) , 5.913/66(1.3%) , 3.932/52(1.3%) , 3.932/78(1.3%) , 4.317/65(0.9%) , 5.908/66(0.8%) , 5.908/64(0.8%) , 5.903/60(0.8%) , 5.903/70(0.8%) , 4.304/65(0.4%) , 4.317/53.5(0.3%) , 4.317/76.5(0.3%)

Adenosine (library entry number =113)
Hit ratio(% of total spectral intensity for metabolite): 39.41% (1 of 4 peaks were found)
Peaks found: chem shift/row (% of total intensity)
8.254/65(39.4%)
Peaks not found: chem shift/row (% of total intensity)
8.342/65(32.2%) , 6.079/65(14.3%) , 6.066/65(14%)

Phosphocreatine (library entry number =114)
Hit ratio(% of total spectral intensity for metabolite): 100% (2 of 2 peaks were found)
Peaks found: chem shift/row (% of total intensity)
3.048/65(80.9%) , 3.951/65(19.1%)
Peaks not found: chem shift/row (% of total intensity)


Adenosine 5-diphosphate (library entry number =115)
Hit ratio(% of total spectral intensity for metabolite): 57.63% (2 of 5 peaks were found)
Peaks found: chem shift/row (% of total intensity)
8.265/65(51.9%) , 8.536/65(5.7%)
Peaks not found: chem shift/row (% of total intensity)
6.143/65(21.7%) , 6.154/65(18.5%) , 8.587/65(2.2%)

Indoxyl sulfate (library entry number =116)
Hit ratio(% of total spectral intensity for metabolite): 0% (0 of 11 peaks were found)
Peaks found: chem shift/row (% of total intensity)

Peaks not found: chem shift/row (% of total intensity)
7.209/65(16%) , 7.51/54(14.7%) , 7.51/76(14.7%) , 7.209/84(9%) , 7.209/46(9%) , 7.283/65(7.7%) , 7.711/54(7.1%) , 7.711/76(7.1%) , 7.365/65(6%) , 7.283/45.5(4.3%) , 7.283/84.5(4.3%)

Acetic acid (library entry number =117)
Hit ratio(% of total spectral intensity for metabolite): 90% (1 of 1 peaks were found)
Peaks found: chem shift/row (% of total intensity)
1.924/65(100%)
Peaks not found: chem shift/row (% of total intensity)


4-Aminobutyric acid (library entry number =118)
Hit ratio(% of total spectral intensity for metabolite): 0% (0 of 12 peaks were found)
Peaks found: chem shift/row (% of total intensity)

Peaks not found: chem shift/row (% of total intensity)
2.301/65(20.4%) , 2.301/46(12%) , 2.301/84(12%) , 3.02/46(10%) , 3.02/84(10%) , 3.02/65(9.2%) , 1.905/64(5.6%) , 1.905/66(5.6%) , 1.905/46(5.5%) , 1.905/84(5.5%) , 1.905/103(2.2%) , 1.905/27(2.2%)

Butyric acid (library entry number =119)
Hit ratio(% of total spectral intensity for metabolite): 40.12% (2 of 12 peaks were found)
Peaks found: chem shift/row (% of total intensity)
0.897/65(28.6%) , 2.161/65(11.5%)
Peaks not found: chem shift/row (% of total intensity)
0.897/84(12%) , 0.897/46(12%) , 2.161/84(7.9%) , 2.161/46(7.9%) , 1.561/56(6%) , 1.561/74(6%) , 1.561/93(3.3%) , 1.561/37(3.3%) , 1.561/112(0.7%) , 1.561/18(0.7%)

Carnitine (library entry number =120)
Hit ratio(% of total spectral intensity for metabolite): 94% (4 of 8 peaks were found)
Peaks found: chem shift/row (% of total intensity)
3.224/65(85.7%) , 3.426/65(4.1%) , 2.436/58(2.1%) , 2.436/72(2.1%)
Peaks not found: chem shift/row (% of total intensity)
2.45/73(2%) , 2.45/57(2%) , 3.435/70(1%) , 3.435/60(1%)

Deoxycholic acid (library entry number =121)
Hit ratio(% of total spectral intensity for metabolite): 63.24% (3 of 5 peaks were found)
Peaks found: chem shift/row (% of total intensity)
0.931/65(35.1%) , 0.97/56.5(14.1%) , 0.97/73.5(14.1%)
Peaks not found: chem shift/row (% of total intensity)
0.718/65(35.6%) , 2.236/65(1.2%)

Creatine (library entry number =122)
Hit ratio(% of total spectral intensity for metabolite): 100% (2 of 2 peaks were found)
Peaks found: chem shift/row (% of total intensity)
3.041/65(77.9%) , 3.937/65(22.1%)
Peaks not found: chem shift/row (% of total intensity)


Adenosine 3,5-cyclic monophosphate (library entry number =123)
Hit ratio(% of total spectral intensity for metabolite): 68.46% (5 of 6 peaks were found)
Peaks found: chem shift/row (% of total intensity)
8.265/65(37.5%) , 8.254/65(28.6%) , 4.342/65(1.4%) , 4.353/65(0.5%) , 4.331/65(0.5%)
Peaks not found: chem shift/row (% of total intensity)
6.206/65(31.5%)

trans-Cinnamic acid (library entry number =124)
Hit ratio(% of total spectral intensity for metabolite): 0% (0 of 50 peaks were found)
Peaks found: chem shift/row (% of total intensity)

Peaks not found: chem shift/row (% of total intensity)
6.537/44.5(19.7%) , 6.537/85.5(19.7%) , 7.638/77(5.6%) , 7.638/53(5.6%) , 7.408/44(3.6%) , 7.408/86(3.6%) , 7.471/65(3.4%) , 7.459/51(2.1%) , 7.459/79(2.1%) , 7.455/65(2.1%) , 7.439/63(1.9%) , 7.439/67(1.9%) , 7.471/46(1.3%) , 7.471/84(1.3%) , 7.444/55.5(1.3%) , 7.444/74.5(1.3%) , 7.439/48.5(1.2%) , 7.439/81.5(1.2%) , 7.478/56(1.1%) , 7.478/74(1.1%) , 7.424/64.5(1.1%) , 7.424/65.5(1.1%) , 7.439/45(1%) , 7.439/85(1%) , 7.459/57(0.9%) , 7.459/73(0.9%) , 7.444/60(0.9%) , 7.444/70(0.9%) , 7.455/51(0.7%) , 7.455/79(0.7%) , 7.459/65(0.7%) , 7.455/81(0.6%) , 7.455/49(0.6%) , 7.455/57(0.6%) , 7.455/73(0.6%) , 7.444/48(0.6%) , 7.444/82(0.6%) , 7.444/36(0.5%) , 7.444/94(0.5%) , 7.455/41(0.4%) , 7.455/89(0.4%) , 7.424/74(0.4%) , 7.424/56(0.4%) , 7.478/64.5(0.4%) , 7.455/44(0.4%) , 7.455/86(0.4%) , 7.439/56(0.4%) , 7.439/74(0.4%) , 7.455/23(0.2%) , 7.455/107(0.2%)

Cholic Acid (library entry number =125)
Hit ratio(% of total spectral intensity for metabolite): 21.03% (2 of 11 peaks were found)
Peaks found: chem shift/row (% of total intensity)
0.981/57(10.5%) , 0.981/73(10.5%)
Peaks not found: chem shift/row (% of total intensity)
0.924/65(38.8%) , 0.729/65(36%) , 2.246/65(0.8%) , 2.246/41(0.7%) , 2.246/88.5(0.7%) , 2.246/53(0.6%) , 2.246/77(0.6%) , 2.181/26.5(0.4%) , 2.181/103(0.4%)

5-Hydroxylysine (library entry number =126)
Hit ratio(% of total spectral intensity for metabolite): 28.3% (12 of 41 peaks were found)
Peaks found: chem shift/row (% of total intensity)
3.778/65(5.7%) , 3.789/65(4.6%) , 3.778/49(4.4%) , 3.778/81(4.4%) , 3.789/49(3.5%) , 3.789/81(3.5%) , 2.052/46(1%) , 3.896/65(0.4%) , 1.924/65(0.3%) , 2.059/55(0.2%) , 2.059/75(0.2%) , 2.052/65(0.1%)
Peaks not found: chem shift/row (% of total intensity)
3.166/52(8.3%) , 3.166/78(8.3%) , 3.166/86(8.1%) , 3.166/44(8.1%) , 2.941/60.5(4.5%) , 2.941/69.5(4.5%) , 2.941/36(4.3%) , 2.941/94(4.3%) , 2.933/36(3.5%) , 2.933/94(3.5%) , 2.933/69(3.2%) , 2.933/61(3.2%) , 2.052/83(1%) , 1.539/50.5(0.7%) , 1.539/79.5(0.7%) , 1.947/32(0.7%) , 1.947/98(0.7%) , 3.202/55.5(0.7%) , 3.202/75(0.7%) , 1.947/46.5(0.5%) , 1.947/83(0.5%) , 1.947/67.5(0.3%) , 1.947/60.5(0.3%) , 3.896/57(0.2%) , 3.896/72.5(0.2%) , 2.052/98.5(0.2%) , 2.052/30.5(0.2%) , 2.052/54(0.1%) , 2.052/75.5(0.1%)

Pyroglutamic acid (library entry number =127)
Hit ratio(% of total spectral intensity for metabolite): 57.74% (12 of 80 peaks were found)
Peaks found: chem shift/row (% of total intensity)
2.408/65(11.4%) , 2.408/65(9.9%) , 2.408/86(8.8%) , 2.408/44(8.8%) , 2.408/86(7.5%) , 2.408/44(7.5%) , 4.186/61(0.8%) , 4.186/69(0.8%) , 4.186/84(0.8%) , 4.186/46(0.8%) , 2.502/65(0.5%) , 2.053/65(0.2%)
Peaks not found: chem shift/row (% of total intensity)
2.038/75(2%) , 2.038/55(2%) , 2.51/71(1.9%) , 2.51/59(1.9%) , 2.51/38(1.7%) , 2.51/92(1.7%) , 2.038/63.5(1.5%) , 2.038/66.5(1.5%) , 2.038/42(1.5%) , 2.038/88(1.5%) , 2.51/17(1.1%) , 2.51/112(1.1%) , 2.038/22(0.9%) , 2.038/108(0.9%) , 2.39/65(0.9%) , 2.51/80(0.9%) , 2.51/49.5(0.9%) , 2.038/96(0.8%) , 2.038/34(0.8%) , 2.03/64(0.7%) , 2.03/66(0.7%) , 2.525/54(0.6%) , 2.525/75(0.6%) , 2.501/48(0.6%) , 2.501/81.5(0.6%) , 2.501/65(0.5%) , 2.501/62(0.4%) , 2.501/68(0.4%) , 2.502/48(0.4%) , 2.502/81.5(0.4%) , 2.496/75(0.4%) , 2.496/55(0.4%) , 2.519/48.5(0.4%) , 2.519/81.5(0.4%) , 2.494/75.5(0.4%) , 2.494/54.5(0.4%) , 2.03/48(0.4%) , 2.03/82(0.4%) , 2.502/75.5(0.4%) , 2.502/54.5(0.4%) , 2.519/65(0.4%) , 2.519/63(0.4%) , 2.519/67(0.4%) , 2.03/71(0.3%) , 2.03/59(0.3%) , 2.03/46(0.3%) , 2.03/84(0.3%) , 2.501/59(0.3%) , 2.501/71(0.3%) , 2.501/75(0.3%) , 2.501/55(0.3%) , 2.519/54.5(0.3%) , 2.519/75(0.3%) , 2.03/29.5(0.2%) , 2.03/100.5(0.2%) , 2.501/101.5(0.2%) , 2.501/28(0.2%) , 2.496/48(0.2%) , 2.496/82(0.2%) , 2.03/55(0.2%) , 2.03/75(0.2%) , 2.519/28(0.2%) , 2.519/101(0.2%) , 2.525/68.5(0.2%) , 2.525/62(0.2%) , 2.525/65(0.1%) , 2.501/35.5(0.1%) , 2.501/94.5(0.1%)

Phosphoenolpyruvic acid (library entry number =128)
Hit ratio(% of total spectral intensity for metabolite): 0% (0 of 3 peaks were found)
Peaks found: chem shift/row (% of total intensity)

Peaks not found: chem shift/row (% of total intensity)
5.386/65(38.9%) , 5.383/65(37.3%) , 5.2/65(23.8%)

Hypotaurine (library entry number =129)
Hit ratio(% of total spectral intensity for metabolite): 43.91% (2 of 6 peaks were found)
Peaks found: chem shift/row (% of total intensity)
3.367/65(24.8%) , 2.659/65(19.1%)
Peaks not found: chem shift/row (% of total intensity)
3.367/48(16.5%) , 3.367/82(16.5%) , 2.659/47.5(11.5%) , 2.659/82.5(11.5%)

Isocitric acid (library entry number =130)
Hit ratio(% of total spectral intensity for metabolite): 16.09% (6 of 28 peaks were found)
Peaks found: chem shift/row (% of total intensity)
2.983/59(3.2%) , 2.983/71(3.2%) , 2.539/65(2.6%) , 2.408/65(2.4%) , 2.502/65(2.4%) , 2.448/65(2.3%)
Peaks not found: chem shift/row (% of total intensity)
2.519/35(6.6%) , 2.519/95(6.6%) , 3.997/59(6.5%) , 3.997/71(6.5%) , 2.519/75(6.3%) , 2.519/55(6.3%) , 2.427/55(6.3%) , 2.427/75(6.3%) , 2.427/94(5.8%) , 2.427/36(5.8%) , 2.473/36(2.8%) , 2.473/94(2.8%) , 2.983/91(2.3%) , 2.983/39(2.3%) , 2.983/78.5(2.2%) , 2.983/51.5(2.2%) , 2.473/113.5(1.3%) , 2.473/15.5(1.3%) , 2.502/6.5(0.9%) , 2.502/123.5(0.9%) , 2.448/6(0.9%) , 2.448/123.5(0.9%)

Lactic acid (library entry number =131)
Hit ratio(% of total spectral intensity for metabolite): 52.38% (6 of 16 peaks were found)
Peaks found: chem shift/row (% of total intensity)
1.334/74(22.5%) , 1.334/56(22.5%) , 4.123/74(3%) , 4.123/56(3%) , 4.123/91(0.6%) , 4.123/38(0.6%)
Peaks not found: chem shift/row (% of total intensity)
1.338/63(6.8%) , 1.338/67(6.8%) , 1.324/67(6.5%) , 1.324/63(6.5%) , 1.338/58.5(5.1%) , 1.338/71.5(5.1%) , 1.324/71.5(5%) , 1.324/58.5(5%) , 4.131/56(0.4%) , 4.131/73.5(0.4%)

Malic acid (library entry number =132)
Hit ratio(% of total spectral intensity for metabolite): 22.42% (7 of 71 peaks were found)
Peaks found: chem shift/row (% of total intensity)
2.675/87(4.9%) , 2.675/43(4.9%) , 2.675/87(4.8%) , 2.675/43(4.8%) , 2.355/51.5(1.4%) , 2.355/78.5(1.4%) , 2.355/90.5(0.2%)
Peaks not found: chem shift/row (% of total intensity)
2.675/48(4.6%) , 2.675/82(4.6%) , 2.675/48(4.6%) , 2.675/82(4.6%) , 2.378/85(3.8%) , 2.378/45(3.8%) , 2.368/98(3.7%) , 2.368/32(3.7%) , 2.358/45(3.6%) , 2.358/85(3.6%) , 2.368/58(3.6%) , 2.368/72(3.6%) , 4.307/74(1.8%) , 4.307/56(1.8%) , 2.384/78(1.6%) , 2.384/52(1.6%) , 4.307/48(1.6%) , 4.307/82(1.6%) , 2.384/84(1.1%) , 2.384/46(1.1%) , 2.355/46.5(0.9%) , 2.355/83.5(0.9%) , 2.368/38(0.8%) , 2.368/92(0.8%) , 2.368/77(0.8%) , 2.368/53(0.8%) , 2.358/90(0.7%) , 2.358/40(0.7%) , 2.378/40(0.7%) , 2.378/90(0.7%) , 2.358/51(0.7%) , 2.358/79(0.7%) , 2.691/65(0.7%) , 4.315/65(0.5%) , 2.368/45(0.5%) , 2.368/84.5(0.5%) , 4.317/64.5(0.4%) , 4.317/65.5(0.4%) , 2.394/64.5(0.4%) , 2.691/45.5(0.4%) , 2.691/84.5(0.4%) , 2.378/59(0.3%) , 2.378/71(0.3%) , 2.358/71(0.3%) , 2.358/58.5(0.3%) , 2.384/39.5(0.2%) , 2.384/91(0.2%) , 2.358/32(0.2%) , 2.358/97.5(0.2%) , 2.378/98(0.2%) , 2.378/32(0.2%) , 4.315/56(0.2%) , 4.315/74(0.2%) , 2.355/39(0.2%) , 4.315/48(0.2%) , 4.315/82(0.2%) , 2.394/45.5(0.1%) , 2.394/83.5(0.1%) , 4.317/81.5(0.1%) , 4.317/48(0.1%) , 2.394/50.5(0.1%) , 2.394/79(0.1%) , 2.394/53.5(0.1%) , 2.394/76.5(0.1%)

Maleic acid (library entry number =133)
Hit ratio(% of total spectral intensity for metabolite): 0% (0 of 1 peaks were found)
Peaks found: chem shift/row (% of total intensity)

Peaks not found: chem shift/row (% of total intensity)
6.03/65(100%)

Malonic acid (library entry number =134)
Hit ratio(% of total spectral intensity for metabolite): 0% (0 of 1 peaks were found)
Peaks found: chem shift/row (% of total intensity)

Peaks not found: chem shift/row (% of total intensity)
3.13/65(100%)

Sorbitol (library entry number =135)
Hit ratio(% of total spectral intensity for metabolite): 6.51% (5 of 39 peaks were found)
Peaks found: chem shift/row (% of total intensity)
3.789/65(2.7%) , 3.789/80(1.3%) , 3.789/50(1.3%) , 3.685/65(0.6%) , 3.647/65(0.5%)
Peaks not found: chem shift/row (% of total intensity)
3.666/72(7.3%) , 3.666/58(7.3%) , 3.84/54(6.2%) , 3.84/76(6.2%) , 3.666/42(5.8%) , 3.666/88(5.8%) , 3.854/67(5.5%) , 3.854/63(5.5%) , 3.84/46(5%) , 3.84/84(5%) , 3.789/70(2.3%) , 3.789/60(2.3%) , 3.633/58(2.2%) , 3.633/72(2.2%) , 3.749/46(2.2%) , 3.749/84(2.2%) , 3.789/87(2.1%) , 3.789/43(2.1%) , 3.854/75(2.1%) , 3.854/55(2.1%) , 3.749/55(2%) , 3.749/75(2%) , 3.633/88(1.8%) , 3.633/41.5(1.8%) , 3.633/83(1.2%) , 3.633/47(1.2%) , 3.766/75(0.5%) , 3.766/54.5(0.5%) , 3.727/14(0.3%) , 3.727/116(0.3%) , 3.854/40.5(0.3%) , 3.854/89(0.3%) , 3.647/57(0.1%) , 3.647/73(0.1%)

Urocanic acid (library entry number =136)
Hit ratio(% of total spectral intensity for metabolite): 0% (0 of 9 peaks were found)
Peaks found: chem shift/row (% of total intensity)

Peaks not found: chem shift/row (% of total intensity)
6.4/85(25.8%) , 6.4/45(25.8%) , 7.31/85(14.8%) , 7.31/45(14.8%) , 7.414/65(4.5%) , 7.414/62.5(4.3%) , 7.414/67.5(4.3%) , 7.895/62.5(2.9%) , 7.895/67.5(2.9%)

N-Acetylmethionine (library entry number =137)
Hit ratio(% of total spectral intensity for metabolite): 65.03% (1 of 2 peaks were found)
Peaks found: chem shift/row (% of total intensity)
2.114/65(65%)
Peaks not found: chem shift/row (% of total intensity)
2.039/65(35%)

Arginine (library entry number =138)
Hit ratio(% of total spectral intensity for metabolite): 31.54% (3 of 40 peaks were found)
Peaks found: chem shift/row (% of total intensity)
3.778/65(17.3%) , 3.778/49(7.1%) , 3.778/81(7.1%)
Peaks not found: chem shift/row (% of total intensity)
3.248/65(25.6%) , 3.248/47(10.3%) , 3.248/83(10.3%) , 1.734/45(1%) , 1.734/85(1%) , 1.734/26.5(1%) , 1.734/103(1%) , 1.922/40.5(0.9%) , 1.922/89(0.9%) , 1.923/40.5(0.8%) , 1.923/89.5(0.8%) , 1.654/61.5(0.8%) , 1.654/68.5(0.8%) , 1.922/64(0.7%) , 1.922/98.5(0.7%) , 1.922/31.5(0.7%) , 1.923/65(0.7%) , 1.923/47(0.7%) , 1.923/83(0.7%) , 1.923/98.5(0.6%) , 1.923/31.5(0.6%) , 1.922/46.5(0.6%) , 1.922/83(0.6%) , 1.654/44.5(0.6%) , 1.654/85.5(0.6%) , 1.922/73(0.6%) , 1.922/57(0.6%) , 1.654/103.5(0.6%) , 1.654/26.5(0.6%) , 1.734/63(0.5%) , 1.734/67(0.5%) , 1.923/72.5(0.5%) , 1.923/57(0.5%) , 1.919/76(0.4%) , 1.919/54(0.4%) , 1.919/40(0.4%) , 1.919/89.5(0.4%)


Hit ratio(% of total spectral intensity for metabolite): 
Peaks found: chem shift/row (% of total intensity)

Peaks not found: chem shift/row (% of total intensity)


Ethylenediaminetetraacetic acid (EDTA) (library entry number =140)
Hit ratio(% of total spectral intensity for metabolite): 100% (2 of 2 peaks were found)
Peaks found: chem shift/row (% of total intensity)
3.647/65(73.8%) , 3.27/65(26.2%)
Peaks not found: chem shift/row (% of total intensity)


Glyceric acid (library entry number =141)
Hit ratio(% of total spectral intensity for metabolite): 24.52% (8 of 35 peaks were found)
Peaks found: chem shift/row (% of total intensity)
3.722/56(8.3%) , 3.722/74(8.3%) , 3.736/56(2.2%) , 3.736/74(2.2%) , 3.74/64.5(1.4%) , 3.74/65.5(1.4%) , 3.736/41(0.4%) , 3.736/88.5(0.4%)
Peaks not found: chem shift/row (% of total intensity)
3.828/47(7.9%) , 3.828/83(7.9%) , 3.828/53(7.7%) , 3.828/77(7.7%) , 3.722/86(7.6%) , 3.722/44(7.6%) , 4.092/61.5(5.4%) , 4.092/68.5(5.4%) , 4.092/53.5(5.1%) , 4.092/76(5.1%) , 3.703/65(1.2%) , 3.777/16.5(0.7%) , 3.777/113.5(0.7%) , 3.77/11(0.6%) , 3.77/119(0.6%) , 3.736/44(0.6%) , 3.736/86(0.6%) , 3.736/48(0.5%) , 3.736/82(0.5%) , 3.736/63(0.4%) , 3.736/67(0.4%) , 3.722/63.5(0.4%) , 3.722/66(0.4%) , 3.74/53.5(0.3%) , 3.74/75.5(0.3%) , 3.703/53.5(0.1%) , 3.703/76(0.1%)

2-Hydroxyisobutyric acid (library entry number =142)
Hit ratio(% of total spectral intensity for metabolite): 0% (0 of 1 peaks were found)
Peaks found: chem shift/row (% of total intensity)

Peaks not found: chem shift/row (% of total intensity)
1.359/65(100%)

2-Hydroxy-3-methyl butyric acid (library entry number =143)
Hit ratio(% of total spectral intensity for metabolite): 51.86% (4 of 12 peaks were found)
Peaks found: chem shift/row (% of total intensity)
0.97/74(20.2%) , 0.97/56(20.2%) , 3.848/60(5.8%) , 3.848/70(5.8%)
Peaks not found: chem shift/row (% of total intensity)
0.836/74(21.4%) , 0.836/56(21.4%) , 2.02/70.5(1.1%) , 2.02/59.5(1.1%) , 2.02/77.5(0.8%) , 2.02/52(0.8%) , 2.02/87.5(0.8%) , 2.02/42(0.8%)

2-Oxobutyric acid (library entry number =144)
Hit ratio(% of total spectral intensity for metabolite): 0% (0 of 7 peaks were found)
Peaks found: chem shift/row (% of total intensity)

Peaks not found: chem shift/row (% of total intensity)
1.067/65(34%) , 1.067/46(14.5%) , 1.067/84(14.5%) , 2.759/56(14.2%) , 2.759/74(14.2%) , 2.759/93(4.3%) , 2.759/37(4.3%)

Malonyl coenzyme A (library entry number =145)
Hit ratio(% of total spectral intensity for metabolite): 43.4% (5 of 25 peaks were found)
Peaks found: chem shift/row (% of total intensity)
3.552/65(22.9%) , 8.278/65(16.7%) , 3.678/65(1.8%) , 2.438/65(1.4%) , 2.659/65(0.6%)
Peaks not found: chem shift/row (% of total intensity)
3.129/65(12.7%) , 8.551/65(10%) , 0.724/65(7.2%) , 0.862/65(5.3%) , 6.178/65(4.6%) , 6.164/65(4.2%) , 4.004/65(3.1%) , 3.031/65(1.9%) , 3.031/82(1%) , 3.031/48(1%) , 0.737/65(0.9%) , 2.353/65(0.8%) , 3.353/57(0.7%) , 3.353/73(0.7%) , 2.622/65(0.7%) , 2.438/48(0.5%) , 2.438/82(0.5%) , 0.846/65(0.4%) , 3.353/89(0.3%) , 3.353/41(0.3%)

Acetoacetate (library entry number =146)
Hit ratio(% of total spectral intensity for metabolite): 40.55% (1 of 2 peaks were found)
Peaks found: chem shift/row (% of total intensity)
3.444/65(40.5%)
Peaks not found: chem shift/row (% of total intensity)
2.283/65(59.5%)

N-Acetyllysine (library entry number =147)
Hit ratio(% of total spectral intensity for metabolite): 8.79% (2 of 8 peaks were found)
Peaks found: chem shift/row (% of total intensity)
3.731/49(4.4%) , 3.731/81(4.4%)
Peaks not found: chem shift/row (% of total intensity)
1.986/65(80.5%) , 3.731/65(3%) , 3.19/72(2.4%) , 3.19/58(2.4%) , 3.19/40(1.4%) , 3.19/90(1.4%)

Formic acid (library entry number =148)
Hit ratio(% of total spectral intensity for metabolite): 90% (1 of 1 peaks were found)
Peaks found: chem shift/row (% of total intensity)
8.46/65(100%)
Peaks not found: chem shift/row (% of total intensity)


Fumaric acid (library entry number =149)
Hit ratio(% of total spectral intensity for metabolite): 90% (1 of 1 peaks were found)
Peaks found: chem shift/row (% of total intensity)
6.526/65(100%)
Peaks not found: chem shift/row (% of total intensity)


Cysteamine (library entry number =150)
Hit ratio(% of total spectral intensity for metabolite): 56.88% (2 of 6 peaks were found)
Peaks found: chem shift/row (% of total intensity)
3.396/65(32.3%) , 3.041/65(24.6%)
Peaks not found: chem shift/row (% of total intensity)
3.396/48(12.2%) , 3.396/82(12.2%) , 3.041/48(9.3%) , 3.041/82(9.3%)

Isobutyric acid (library entry number =151)
Hit ratio(% of total spectral intensity for metabolite): 0% (0 of 7 peaks were found)
Peaks found: chem shift/row (% of total intensity)

Peaks not found: chem shift/row (% of total intensity)
1.064/56(45.6%) , 1.064/74(45.6%) , 2.39/65(3.1%) , 2.39/47(2.1%) , 2.39/83(2.1%) , 2.39/29(0.7%) , 2.39/101(0.7%)

Succinic acid (library entry number =152)
Hit ratio(% of total spectral intensity for metabolite): 90% (1 of 1 peaks were found)
Peaks found: chem shift/row (% of total intensity)
2.408/65(100%)
Peaks not found: chem shift/row (% of total intensity)


Tartaric acid (library entry number =153)
Hit ratio(% of total spectral intensity for metabolite): 90% (1 of 1 peaks were found)
Peaks found: chem shift/row (% of total intensity)
4.331/65(100%)
Peaks not found: chem shift/row (% of total intensity)


Propionic acid (library entry number =154)
Hit ratio(% of total spectral intensity for metabolite): 91.37% (5 of 7 peaks were found)
Peaks found: chem shift/row (% of total intensity)
1.059/65(33.9%) , 1.059/45(14.4%) , 1.059/85(14.4%) , 2.187/55(14.3%) , 2.187/75(14.3%)
Peaks not found: chem shift/row (% of total intensity)
2.187/94(4.3%) , 2.187/36(4.3%)

Quinic acid (library entry number =155)
Hit ratio(% of total spectral intensity for metabolite): 8.62% (4 of 38 peaks were found)
Peaks found: chem shift/row (% of total intensity)
1.88/67.5(4.1%) , 1.88/62.5(4.1%) , 1.924/64(0.2%) , 1.924/66(0.2%)
Peaks not found: chem shift/row (% of total intensity)
4.028/71(5.7%) , 4.028/59(5.7%) , 1.88/34(4%) , 1.88/96(4%) , 4.028/84.5(3.8%) , 4.028/45(3.8%) , 4.028/33(3.4%) , 4.028/96.5(3.4%) , 4.153/70(3.2%) , 4.153/60(3.2%) , 3.559/73(3.1%) , 3.559/57(3.1%) , 2.057/50(2.8%) , 2.057/80(2.8%) , 3.559/48.5(2.6%) , 3.559/81.5(2.6%) , 2.067/81(2.5%) , 2.067/49(2.5%) , 2.067/85(2.4%) , 2.067/45(2.4%) , 2.067/72(2.1%) , 2.067/57.5(2.1%) , 2.067/92.5(2%) , 2.067/37.5(2%) , 1.966/54(1.8%) , 1.966/76(1.8%) , 1.966/46(1.7%) , 1.966/84(1.7%) , 2.057/41.5(1.7%) , 2.057/88.5(1.7%) , 4.153/51(1.5%) , 4.153/78(1.5%) , 1.966/37.5(1.4%) , 1.966/92(1.4%)

Shikimic acid (library entry number =156)
Hit ratio(% of total spectral intensity for metabolite): 0.69% (2 of 27 peaks were found)
Peaks found: chem shift/row (% of total intensity)
3.367/64(0.4%) , 1.924/64(0.3%)
Peaks not found: chem shift/row (% of total intensity)
6.449/65(9.5%) , 6.437/65(9.1%) , 3.992/72(7.1%) , 3.992/58(7.1%) , 3.992/51(4.8%) , 3.992/79(4.8%) , 3.718/54(4.4%) , 3.718/76(4.4%) , 3.708/76(4.4%) , 3.708/54(4.4%) , 3.992/36.5(3.9%) , 3.992/93.5(3.9%) , 2.768/49(3.1%) , 2.768/81(3.1%) , 2.768/35(2.7%) , 2.768/95(2.7%) , 2.197/100.5(2.7%) , 2.197/29.5(2.7%) , 2.197/75(2.7%) , 2.197/55(2.7%) , 2.197/80.5(2.3%) , 2.197/49.5(2.3%) , 2.197/95.5(2.3%) , 2.197/34.5(2.3%) , 3.708/65(0.1%)

3-Phosphoglyceric acid (library entry number =157)
Hit ratio(% of total spectral intensity for metabolite): 0% (0 of 4 peaks were found)
Peaks found: chem shift/row (% of total intensity)

Peaks not found: chem shift/row (% of total intensity)
4.2/60(26.1%) , 4.2/69.5(26.1%) , 4.2/77(23.9%) , 4.2/53(23.9%)

Xylitol (library entry number =158)
Hit ratio(% of total spectral intensity for metabolite): 10.84% (2 of 23 peaks were found)
Peaks found: chem shift/row (% of total intensity)
3.66/65(9.6%) , 3.713/65(1.2%)
Peaks not found: chem shift/row (% of total intensity)
3.66/59(8.7%) , 3.66/71(8.7%) , 3.73/44(8.3%) , 3.73/85.5(8.3%) , 3.73/74(7.2%) , 3.73/56(7.2%) , 3.66/41(7.1%) , 3.66/89(7.1%) , 3.816/56(6.2%) , 3.816/74(6.2%) , 3.816/65(3.7%) , 3.816/44.5(3%) , 3.816/85(3%) , 3.709/17(1.1%) , 3.709/112(1.1%) , 3.694/121.5(0.6%) , 3.694/8(0.6%) , 3.694/38(0.3%) , 3.694/91(0.3%) , 3.694/23(0.2%) , 3.694/106.5(0.2%)

Oxaloacetic acid (library entry number =159)
Hit ratio(% of total spectral intensity for metabolite): 0% (0 of 1 peaks were found)
Peaks found: chem shift/row (% of total intensity)

Peaks not found: chem shift/row (% of total intensity)
2.376/65(100%)

Cytidine 5-diphosphate (library entry number =160)
Hit ratio(% of total spectral intensity for metabolite): 0% (0 of 12 peaks were found)
Peaks found: chem shift/row (% of total intensity)

Peaks not found: chem shift/row (% of total intensity)
7.992/55(24.1%) , 7.992/75(24.1%) , 6.136/55(19%) , 6.136/75(19%) , 5.985/64(2.4%) , 5.985/66(2.4%) , 5.983/65.5(2.1%) , 5.983/64.5(2.1%) , 5.98/64(1.9%) , 5.98/66(1.9%) , 4.332/60.5(0.5%) , 4.332/69.5(0.5%)

Glycerol (library entry number =161)
Hit ratio(% of total spectral intensity for metabolite): 6.48% (3 of 33 peaks were found)
Peaks found: chem shift/row (% of total intensity)
3.789/65(3.5%) , 3.789/49(1.5%) , 3.789/81(1.5%)
Peaks not found: chem shift/row (% of total intensity)
3.567/58(10.1%) , 3.567/72(10.1%) , 3.66/86(9.9%) , 3.66/44(9.9%) , 3.567/88(9.1%) , 3.567/42(9.1%) , 3.66/56(8.6%) , 3.66/74(8.6%) , 3.789/53(1.5%) , 3.789/77(1.5%) , 3.578/57(1.5%) , 3.578/73(1.5%) , 3.554/57(1%) , 3.554/73(1%) , 3.613/14(0.9%) , 3.613/116(0.9%) , 3.789/58(0.8%) , 3.789/72(0.8%) , 3.789/92(0.7%) , 3.789/37(0.7%) , 3.628/12(0.6%) , 3.628/118(0.6%) , 3.578/87(0.6%) , 3.578/43(0.6%) , 3.66/50(0.6%) , 3.66/80(0.6%) , 3.613/103(0.6%) , 3.613/26.5(0.6%) , 3.554/87.5(0.3%) , 3.554/42(0.3%)

Nicotinamide adenine dinucleotide hydrate (NAD) (library entry number =162)
Hit ratio(% of total spectral intensity for metabolite): 21.13% (2 of 23 peaks were found)
Peaks found: chem shift/row (% of total intensity)
8.428/65(20.6%) , 8.265/65(0.5%)
Peaks not found: chem shift/row (% of total intensity)
8.175/65(29.3%) , 6.035/65(9.1%) , 6.047/65(7.4%) , 6.074/65(3.5%) , 6.066/65(3.4%) , 8.844/78(2.4%) , 8.844/52(2.4%) , 8.844/58(2.2%) , 8.844/72(2.2%) , 9.151/57(1.8%) , 9.151/73(1.8%) , 8.204/64.5(1.8%) , 8.204/83(1.4%) , 8.204/47(1.4%) , 9.342/62(1.4%) , 9.342/68(1.4%) , 9.151/76(1.4%) , 9.151/54(1.4%) , 9.342/60(1.2%) , 9.342/70(1.2%) , 8.505/65(0.6%)

Guanosine 5-triphosphate (library entry number =163)
Hit ratio(% of total spectral intensity for metabolite): 11.29% (1 of 4 peaks were found)
Peaks found: chem shift/row (% of total intensity)
8.146/65(11.3%)
Peaks not found: chem shift/row (% of total intensity)
5.944/65(41.3%) , 5.93/65(40.3%) , 8.135/65(7.1%)

Inosine-5'-monophosphate (library entry number =164)
Hit ratio(% of total spectral intensity for metabolite): 29.7% (1 of 4 peaks were found)
Peaks found: chem shift/row (% of total intensity)
8.536/65(29.7%)
Peaks not found: chem shift/row (% of total intensity)
8.234/65(43.5%) , 6.142/65(13.8%) , 6.154/65(13.1%)

Uridine 5-diphosphoglucose (library entry number =165)
Hit ratio(% of total spectral intensity for metabolite): 49.79% (15 of 35 peaks were found)
Peaks found: chem shift/row (% of total intensity)
7.95/75(17.7%) , 7.95/55(17.7%) , 3.778/65(3.8%) , 3.481/65(2.6%) , 3.792/55(1%) , 3.792/75(1%) , 3.547/56.5(0.7%) , 3.547/73.5(0.7%) , 3.547/48(0.7%) , 3.547/81.5(0.7%) , 3.547/48(0.7%) , 3.547/82(0.7%) , 3.547/48(0.7%) , 3.547/56(0.6%) , 3.547/73(0.6%)
Peaks not found: chem shift/row (% of total intensity)
5.985/75(13.3%) , 5.985/55(13.3%) , 3.778/41(3%) , 3.778/89(3%) , 3.481/89(2.1%) , 3.481/40.5(2.1%) , 5.995/65(1.9%) , 3.87/46(1.2%) , 3.87/83(1.2%) , 5.6/60.5(1.2%) , 5.6/69.5(1.2%) , 5.614/60.5(1.2%) , 5.614/69.5(1.2%) , 5.995/55(1%) , 5.995/75(1%) , 5.985/64.5(0.7%) , 3.792/42.5(0.3%) , 3.792/87.5(0.3%) , 3.87/51.5(0.3%) , 3.87/78.5(0.3%)

Homocysteine (library entry number =166)
Hit ratio(% of total spectral intensity for metabolite): 24.4% (21 of 102 peaks were found)
Peaks found: chem shift/row (% of total intensity)
2.648/65(3.6%) , 2.648/65(3.6%) , 2.133/56(2.8%) , 2.133/74(2.8%) , 2.648/65(1.8%) , 2.659/65(1.1%) , 2.157/57(0.8%) , 2.157/73(0.8%) , 2.648/47.5(0.8%) , 2.648/82.5(0.8%) , 2.133/19(0.7%) , 2.133/110.5(0.7%) , 2.176/65(0.7%) , 2.169/36(0.6%) , 2.169/94(0.6%) , 2.151/64(0.5%) , 2.648/48(0.4%) , 2.648/82(0.4%) , 2.169/56(0.3%) , 2.169/73.5(0.3%) , 2.106/65(0.2%)
Peaks not found: chem shift/row (% of total intensity)
3.885/49(6.4%) , 3.885/81(6.4%) , 3.885/65(4.5%) , 2.695/65(4.3%) , 2.671/57(3.2%) , 2.671/73(3.2%) , 2.671/34.5(3.1%) , 2.671/95.5(3.1%) , 2.682/65(1.9%) , 2.189/73(1.3%) , 2.189/57(1.3%) , 2.695/101(1.3%) , 2.695/28.5(1.3%) , 2.648/28.5(1.3%) , 2.648/101.5(1.3%) , 2.648/28.5(1.1%) , 2.648/101.5(1.1%) , 2.695/84.5(1%) , 2.695/45.5(1%) , 2.189/95(1%) , 2.189/35(1%) , 2.707/65(0.9%) , 2.189/20(0.8%) , 2.189/110(0.8%) , 2.141/55(0.8%) , 2.141/75(0.8%) , 2.648/101(0.8%) , 2.648/28.5(0.8%) , 2.133/37.5(0.7%) , 2.133/92(0.7%) , 2.205/55(0.7%) , 2.205/75(0.7%) , 2.141/37(0.6%) , 2.141/93(0.6%) , 2.113/55.5(0.6%) , 2.113/74.5(0.6%) , 2.205/39(0.5%) , 2.205/38(0.5%) , 2.205/90.5(0.5%) , 2.157/34.5(0.5%) , 2.157/95.5(0.5%) , 2.671/111.5(0.5%) , 2.671/17.5(0.5%) , 2.635/64(0.5%) , 2.635/66(0.5%) , 2.157/113.5(0.5%) , 2.157/17(0.5%) , 2.648/85(0.4%) , 2.648/45(0.4%) , 2.198/65(0.4%) , 2.151/86(0.4%) , 2.151/43.5(0.4%) , 2.659/49.5(0.4%) , 2.659/80.5(0.4%) , 2.151/64(0.3%) , 2.145/55.5(0.3%) , 2.145/74.5(0.3%) , 2.151/26.5(0.3%) , 2.151/103.5(0.3%) , 2.145/93.5(0.3%) , 2.145/36(0.3%) , 2.151/26.5(0.3%) , 2.151/102(0.3%) , 2.151/103.5(0.3%) , 0.883/57(0.3%) , 0.883/72.5(0.3%) , 2.151/85.5(0.2%) , 2.151/44.5(0.2%) , 2.167/26.5(0.2%) , 2.167/103.5(0.2%) , 2.659/33.5(0.2%) , 2.659/96.5(0.2%) , 2.167/25(0.2%) , 2.113/37(0.2%) , 2.113/91(0.2%) , 2.198/48(0.1%) , 2.198/81.5(0.1%) , 2.167/60(0.1%) , 2.167/42.5(0.1%) , 2.167/87(0.1%) , 2.635/45.5(0.1%)

Phosphoethanolamine (library entry number =167)
Hit ratio(% of total spectral intensity for metabolite): 50.49% (6 of 10 peaks were found)
Peaks found: chem shift/row (% of total intensity)
3.979/78(8.9%) , 3.979/52(8.9%) , 3.991/52(8.5%) , 3.991/78(8.5%) , 3.979/64.5(7.9%) , 3.991/64.5(7.7%)
Peaks not found: chem shift/row (% of total intensity)
3.227/76.5(14.8%) , 3.227/53.5(14.8%) , 3.227/60(10%) , 3.227/70(10%)

Spermidine (library entry number =168)
Hit ratio(% of total spectral intensity for metabolite): 6.28% (1 of 14 peaks were found)
Peaks found: chem shift/row (% of total intensity)
2.13/65(6.3%)
Peaks not found: chem shift/row (% of total intensity)
3.116/85(13.5%) , 3.116/45(13.5%) , 3.141/85(11.8%) , 3.141/45(11.8%) , 3.058/65(10.5%) , 3.058/83.5(7.9%) , 3.058/46.5(7.9%) , 3.116/65(6.9%) , 3.141/65(3%) , 3.091/45(2.9%) , 3.091/84.5(2.9%) , 2.13/25(0.5%) , 2.13/104.5(0.5%)

Guanosine 5-diphosphate (library entry number =169)
Hit ratio(% of total spectral intensity for metabolite): 0% (0 of 3 peaks were found)
Peaks found: chem shift/row (% of total intensity)

Peaks not found: chem shift/row (% of total intensity)
5.933/65(43%) , 5.945/65(36.7%) , 8.136/65(20.3%)

Porphobilinogen (library entry number =170)
Hit ratio(% of total spectral intensity for metabolite): 40.65% (1 of 8 peaks were found)
Peaks found: chem shift/row (% of total intensity)
3.413/65(40.6%)
Peaks not found: chem shift/row (% of total intensity)
4.164/65(19.7%) , 2.401/45.5(10.2%) , 2.401/84.5(10.2%) , 2.401/64.5(6.4%) , 2.66/85(5.2%) , 2.66/45(5.2%) , 2.66/65(2.5%)

Uridine-5-diphospho-N-acetylglucosamine (library entry number =171)
Hit ratio(% of total spectral intensity for metabolite): 91.2% (6 of 13 peaks were found)
Peaks found: chem shift/row (% of total intensity)
2.084/65(51.5%) , 7.95/55(11%) , 7.95/75(11%) , 5.976/55(8%) , 5.976/75(8%) , 3.821/65(1.5%)
Peaks not found: chem shift/row (% of total intensity)
3.561/65(1.7%) , 5.976/65(1.3%) , 5.989/65(1.2%) , 3.821/41(1.2%) , 3.821/89(1.2%) , 3.561/89.5(1.1%) , 3.561/40.5(1.1%)

Galactose-1-phosphate (library entry number =172)
Hit ratio(% of total spectral intensity for metabolite): 12.87% (2 of 13 peaks were found)
Peaks found: chem shift/row (% of total intensity)
4.003/69(6.4%) , 4.003/61(6.4%)
Peaks not found: chem shift/row (% of total intensity)
3.917/82(13.8%) , 3.917/48(13.8%) , 3.917/56(11.7%) , 3.917/74(11.7%) , 5.493/60(8.7%) , 5.493/70(8.7%) , 5.508/60(8.5%) , 5.508/70(8.5%) , 4.178/51(0.7%) , 4.178/78.5(0.7%) , 4.178/65(0.2%)

Glucosamine-6-phosphate (library entry number =173)
Hit ratio(% of total spectral intensity for metabolite): 65.39% (17 of 29 peaks were found)
Peaks found: chem shift/row (% of total intensity)
3.896/65(8.1%) , 3.66/65(7%) , 3.632/65(6.4%) , 3.597/77(4.5%) , 3.597/53(4.5%) , 2.972/51.5(3.8%) , 2.972/78(3.8%) , 2.972/51.5(3.8%) , 2.972/78(3.8%) , 4.003/61(3.3%) , 4.003/69(3.3%) , 3.285/74(2.9%) , 3.285/56(2.9%) , 3.632/41(2.8%) , 3.632/88.5(2.8%) , 2.953/51.5(1.7%) , 3.367/65(0.2%)
Peaks not found: chem shift/row (% of total intensity)
3.896/40(5.4%) , 3.896/90(5.4%) , 5.435/60(4.3%) , 5.435/70(4.3%) , 3.66/89.5(3.2%) , 3.66/40.5(3.2%) , 3.285/46.5(2.8%) , 3.285/83(2.8%) , 2.953/78(1.7%) , 4.026/70(1.1%) , 4.069/55(0.3%) , 4.069/75(0.3%)

N-Acetylglucosamine (library entry number =174)
Hit ratio(% of total spectral intensity for metabolite): 94.16% (5 of 9 peaks were found)
Peaks found: chem shift/row (% of total intensity)
2.062/65(85.5%) , 3.502/65(2.8%) , 3.778/65(2.4%) , 3.502/89(1.8%) , 3.502/41(1.8%)
Peaks not found: chem shift/row (% of total intensity)
3.778/40(1.9%) , 3.778/90(1.9%) , 3.799/56(1%) , 3.799/74(1%)

N-acetylglucosamine-1-phosphate (library entry number =175)
Hit ratio(% of total spectral intensity for metabolite): 90.79% (6 of 11 peaks were found)
Peaks found: chem shift/row (% of total intensity)
2.068/65(81.8%) , 3.502/65(2.9%) , 3.502/89(1.9%) , 3.502/41(1.9%) , 3.792/56(1.1%) , 3.792/74(1.1%)
Peaks not found: chem shift/row (% of total intensity)
3.806/65(3.3%) , 3.806/40(2%) , 3.806/90(2%) , 3.792/42.5(1%) , 3.792/87.5(1%)

Acetoin (library entry number =176)
Hit ratio(% of total spectral intensity for metabolite): 0% (0 of 3 peaks were found)
Peaks found: chem shift/row (% of total intensity)

Peaks not found: chem shift/row (% of total intensity)
2.229/65(65.3%) , 1.374/65(17.4%) , 1.389/65(17.3%)

2-hydroxybutyric acid (library entry number =177)
Hit ratio(% of total spectral intensity for metabolite): 8.71% (4 of 21 peaks were found)
Peaks found: chem shift/row (% of total intensity)
4.003/51(2.2%) , 4.003/79(2.2%) , 1.659/64.5(2.1%) , 1.659/65.5(2.1%)
Peaks not found: chem shift/row (% of total intensity)
0.903/65(39.5%) , 0.903/46(17.4%) , 0.903/84(17.4%) , 4.003/63(2%) , 4.003/67(2%) , 1.659/83(1.6%) , 1.659/47(1.6%) , 1.745/69(1.3%) , 1.745/61(1.3%) , 1.745/50(1.1%) , 1.745/80(1.1%) , 1.659/101.5(0.9%) , 1.659/28.5(0.9%) , 1.745/31.5(0.8%) , 1.745/98(0.8%) , 1.745/42.5(0.8%) , 1.745/87.5(0.8%)

3-aminoisobutyric acid (library entry number =178)
Hit ratio(% of total spectral intensity for metabolite): 0% (0 of 29 peaks were found)
Peaks found: chem shift/row (% of total intensity)

Peaks not found: chem shift/row (% of total intensity)
1.196/56(31.1%) , 1.196/74(31.1%) , 3.039/74(3%) , 3.039/56(3%) , 3.113/70.5(2.9%) , 3.113/59.5(2.9%) , 3.039/88(2.9%) , 3.039/42(2.9%) , 3.113/92(2.7%) , 3.113/38(2.7%) , 2.61/58(1.6%) , 2.61/72(1.6%) , 2.61/91(1.2%) , 2.61/39(1.2%) , 3.02/65(1.1%) , 3.091/65(1.1%) , 2.61/78(1%) , 2.61/52(1%) , 3.074/42.5(0.7%) , 3.074/87.5(0.7%) , 3.076/25(0.5%) , 3.076/104.5(0.5%) , 3.059/64.5(0.5%) , 3.135/64(0.5%) , 3.076/43(0.5%) , 3.074/119.5(0.4%) , 3.074/10(0.4%) , 3.074/25.5(0.3%) , 3.074/104.5(0.3%)

Homoserine (library entry number =179)
Hit ratio(% of total spectral intensity for metabolite): 10.63% (13 of 73 peaks were found)
Peaks found: chem shift/row (% of total intensity)
3.778/65(1.9%) , 2.164/37(1.3%) , 2.164/93(1.3%) , 2.164/59(1.3%) , 2.164/71(1.3%) , 2.147/58.5(0.6%) , 2.147/71(0.6%) , 3.778/50(0.5%) , 3.778/80(0.5%) , 3.821/67.5(0.3%) , 3.821/62.5(0.3%) , 3.778/76(0.3%) , 3.778/54(0.3%)
Peaks not found: chem shift/row (% of total intensity)
3.862/61.5(8.5%) , 3.862/68.5(8.5%) , 3.862/49(8%) , 3.862/81(8%) , 3.79/59.5(4%) , 3.79/70.5(4%) , 3.79/56(3.4%) , 3.79/74(3.4%) , 3.79/85.5(3%) , 3.79/44.5(3%) , 3.807/65(2.9%) , 2.029/57(2.1%) , 2.029/73(2.1%) , 2.029/37.5(1.8%) , 2.029/92.5(1.8%) , 2.164/55(1.3%) , 2.164/75(1.3%) , 3.807/79.5(1.2%) , 3.807/50.5(1.2%) , 3.79/30(1%) , 3.79/99.5(1%) , 3.801/56(0.9%) , 3.801/74(0.9%) , 2.164/22.5(0.9%) , 2.164/107(0.9%) , 2.029/20.5(0.8%) , 2.029/108.5(0.8%) , 3.779/59.5(0.8%) , 3.779/70.5(0.8%) , 3.801/87.5(0.6%) , 3.801/42.5(0.6%) , 3.801/78(0.6%) , 3.801/52(0.6%) , 3.79/14.5(0.6%) , 3.79/115(0.6%) , 3.779/74.5(0.6%) , 3.779/55.5(0.6%) , 3.801/63(0.4%) , 3.801/67(0.4%) , 3.818/68(0.4%) , 3.818/61.5(0.4%) , 3.779/89.5(0.4%) , 3.779/40.5(0.4%) , 2.044/55(0.4%) , 2.044/74(0.4%) , 3.807/95(0.3%) , 3.807/34.5(0.3%) , 3.807/73(0.2%) , 3.807/56.5(0.2%) , 3.778/34(0.2%) , 3.778/96(0.2%) , 3.821/45.5(0.2%) , 3.821/84.5(0.2%) , 3.778/41.5(0.2%) , 3.778/90.5(0.2%) , 3.818/84.5(0.1%) , 3.818/45.5(0.1%) , 3.779/96.5(0.1%) , 3.779/33.5(0.1%) , 3.807/86.5(0.1%)

3-aminobutyric acid (library entry number =180)
Hit ratio(% of total spectral intensity for metabolite): 10.28% (5 of 24 peaks were found)
Peaks found: chem shift/row (% of total intensity)
3.624/56(4.1%) , 3.624/74(4.1%) , 2.515/65(0.7%) , 2.479/65(0.7%) , 2.528/65(0.7%)
Peaks not found: chem shift/row (% of total intensity)
1.325/74(24.9%) , 1.325/56(24.9%) , 2.498/55(8%) , 2.498/75(8%) , 2.499/55(7.8%) , 2.499/75(7.8%) , 3.624/39(2.1%) , 3.624/91(2.1%) , 2.471/65(0.7%) , 2.499/29.5(0.4%) , 2.499/100.5(0.4%) , 2.498/29.5(0.4%) , 2.498/100.5(0.4%) , 3.624/107.5(0.3%) , 3.624/22(0.3%) , 2.498/117.5(0.3%) , 2.498/12(0.3%) , 2.499/117.5(0.3%) , 2.499/12(0.3%)

Taurine (library entry number =181)
Hit ratio(% of total spectral intensity for metabolite): 100% (6 of 6 peaks were found)
Peaks found: chem shift/row (% of total intensity)
3.426/65(25.2%) , 3.27/65(19.1%) , 3.426/48(16%) , 3.426/82(16%) , 3.27/48(11.8%) , 3.27/82(11.8%)
Peaks not found: chem shift/row (% of total intensity)


Uridine 5-diphosphate (library entry number =182)
Hit ratio(% of total spectral intensity for metabolite): 53.57% (4 of 10 peaks were found)
Peaks found: chem shift/row (% of total intensity)
5.976/55(18.7%) , 5.976/75(18.7%) , 5.976/55.5(8.1%) , 5.976/74.5(8.1%)
Peaks not found: chem shift/row (% of total intensity)
7.997/75(20%) , 7.997/55(20%) , 5.976/65(2.9%) , 5.976/64.5(2.1%) , 8.114/54.5(0.6%) , 8.114/75(0.6%)

Uridine 5-triphosphate (library entry number =183)
Hit ratio(% of total spectral intensity for metabolite): 0% (0 of 8 peaks were found)
Peaks found: chem shift/row (% of total intensity)

Peaks not found: chem shift/row (% of total intensity)
7.982/55(23.9%) , 7.982/75(23.9%) , 5.985/55(23.3%) , 5.985/75(23.3%) , 6/64.5(3.2%) , 5.985/64.5(0.8%) , 4.419/58.5(0.8%) , 4.419/71(0.8%)

Uridine-5-diphosphoglucuronic acid (library entry number =184)
Hit ratio(% of total spectral intensity for metabolite): 37.7% (6 of 36 peaks were found)
Peaks found: chem shift/row (% of total intensity)
7.95/55(14.1%) , 7.95/75(14.1%) , 3.516/65(5.1%) , 3.789/65(3.5%) , 3.51/75.5(0.4%) , 3.51/54(0.4%)
Peaks not found: chem shift/row (% of total intensity)
5.988/75(11.4%) , 5.988/55(11.4%) , 4.146/78(4.4%) , 4.146/52(4.4%) , 3.789/89(2.9%) , 3.789/41(2.9%) , 3.516/40(2.8%) , 3.516/90(2.8%) , 5.619/69(1.8%) , 5.619/61(1.8%) , 5.634/69(1.8%) , 5.634/61(1.8%) , 3.59/48(0.9%) , 3.59/82(0.9%) , 3.598/82(0.9%) , 3.598/48(0.9%) , 6.001/65(0.9%) , 3.59/57(0.8%) , 3.59/73(0.8%) , 3.598/57(0.8%) , 3.598/73(0.8%) , 4.379/59.5(0.7%) , 4.379/70.5(0.7%) , 6.001/55(0.6%) , 6.001/75(0.6%) , 3.531/53(0.5%) , 3.531/77(0.5%) , 5.988/63.5(0.2%) , 5.988/66.5(0.2%) , 3.531/65(0.2%)

Nicotinamide mononucleotide (NMN) (library entry number =185)
Hit ratio(% of total spectral intensity for metabolite): 0.86% (2 of 40 peaks were found)
Peaks found: chem shift/row (% of total intensity)
4.03/49.5(0.4%) , 4.03/80.5(0.4%)
Peaks not found: chem shift/row (% of total intensity)
9.006/78(7.9%) , 9.006/52(7.9%) , 9.006/57(7.7%) , 9.006/73(7.7%) , 8.323/66(5.1%) , 8.323/64(5.1%) , 6.196/65(4.7%) , 9.347/57(4.6%) , 9.347/73(4.6%) , 6.208/65(4.2%) , 8.323/47(3.9%) , 8.323/83(3.9%) , 9.347/76(3.4%) , 9.347/54(3.4%) , 9.347/60(3.3%) , 9.347/70(3.3%) , 9.588/64(3%) , 9.588/66(3%) , 9.588/60(2.2%) , 9.588/70(2.2%) , 8.259/54(0.6%) , 8.259/75(0.6%) , 7.605/48(0.5%) , 7.605/81.5(0.5%) , 4.211/49.5(0.5%) , 4.211/80(0.5%) , 4.215/49(0.5%) , 4.215/80.5(0.5%) , 7.605/61(0.5%) , 7.605/68(0.5%) , 8.259/58(0.4%) , 8.259/72(0.4%) , 4.223/50(0.4%) , 4.223/80(0.4%) , 4.047/49(0.4%) , 4.047/80.5(0.4%) , 4.042/49.5(0.4%) , 4.042/80.5(0.4%)

Glycerophosphorylcholine (library entry number =186)
Hit ratio(% of total spectral intensity for metabolite): 90% (1 of 1 peaks were found)
Peaks found: chem shift/row (% of total intensity)
3.233/65(100%)
Peaks not found: chem shift/row (% of total intensity)


Carnosine (beta-alanyl_L-histidine) (library entry number =187)
Hit ratio(% of total spectral intensity for metabolite): 47.57% (15 of 55 peaks were found)
Peaks found: chem shift/row (% of total intensity)
3.233/65(15.2%) , 8.254/65(11.7%) , 3.224/65(7.8%) , 3.063/45.5(1.9%) , 3.063/84.5(1.9%) , 3.063/45.5(1.9%) , 3.063/84.5(1.9%) , 3.255/65(1.3%) , 3.367/65(0.8%) , 2.669/86(0.7%) , 2.669/85(0.5%) , 2.669/44.5(0.5%) , 2.689/54(0.5%) , 2.689/76(0.5%) , 2.669/86(0.4%)
Peaks not found: chem shift/row (% of total intensity)
3.233/48(7.1%) , 3.233/82(7.1%) , 3.224/47(4.1%) , 3.224/83(4.1%) , 2.689/56(3.1%) , 2.689/74(3.1%) , 7.112/65(2.7%) , 7.112/62(2.2%) , 7.112/68(2.2%) , 2.689/38.5(1.8%) , 2.689/91.5(1.8%) , 2.708/44(0.8%) , 2.708/85.5(0.8%) , 2.669/43(0.7%) , 2.689/115.5(0.7%) , 2.689/14(0.7%) , 3.233/29.5(0.6%) , 3.233/100.5(0.6%) , 2.708/62(0.5%) , 2.708/68(0.5%) , 2.718/44.5(0.5%) , 2.718/85.5(0.5%) , 2.718/62(0.5%) , 2.718/68(0.5%) , 2.655/43(0.5%) , 2.689/45.5(0.4%) , 2.689/84.5(0.4%) , 2.669/61.5(0.4%) , 2.669/68.5(0.4%) , 2.669/43(0.4%) , 2.689/31.5(0.3%) , 2.689/97.5(0.3%) , 2.669/61(0.3%) , 2.669/69(0.3%) , 2.669/60.5(0.3%) , 2.669/69.5(0.3%) , 3.233/12.5(0.2%) , 3.233/117(0.2%) , 2.655/61.5(0.2%) , 2.655/68.5(0.2%)

Sucrose-6-phosphate (library entry number =188)
Hit ratio(% of total spectral intensity for metabolite): 38.82% (4 of 24 peaks were found)
Peaks found: chem shift/row (% of total intensity)
3.757/65(29.5%) , 3.396/65(5.8%) , 3.792/55(1.8%) , 3.792/75(1.8%)
Peaks not found: chem shift/row (% of total intensity)
3.808/65(7.9%) , 3.808/89(6.4%) , 3.808/41(6.4%) , 3.396/40(4%) , 3.396/90(4%) , 5.42/60(4%) , 5.42/70(4%) , 3.558/82(3.3%) , 3.558/48(3.3%) , 3.558/73.5(3.1%) , 3.558/56.5(3.1%) , 3.881/52(1.8%) , 3.881/78(1.8%) , 3.792/42(1.7%) , 3.792/88(1.7%) , 3.881/46(1.5%) , 3.881/84(1.5%) , 3.558/52(0.8%) , 3.558/78(0.8%) , 3.792/65(0.3%)

Uridine-5-diphosphogalactose (library entry number =189)
Hit ratio(% of total spectral intensity for metabolite): 46.08% (17 of 53 peaks were found)
Peaks found: chem shift/row (% of total intensity)
7.95/55(18.6%) , 7.95/75(18.6%) , 3.751/65(1.7%) , 4.04/65(1.2%) , 4.386/60.5(0.8%) , 4.386/69.5(0.8%) , 3.736/57(0.7%) , 3.736/72.5(0.7%) , 3.756/56.5(0.5%) , 3.756/73.5(0.5%) , 3.736/72(0.5%) , 3.756/55(0.3%) , 3.756/75(0.3%) , 3.756/65(0.2%) , 3.756/44.5(0.2%) , 3.756/85(0.2%) , 3.756/43.5(0.2%)
Peaks not found: chem shift/row (% of total intensity)
5.985/55(15.3%) , 5.985/75(15.3%) , 3.924/82(1.7%) , 3.924/48(1.7%) , 5.652/70(1.6%) , 5.652/60(1.6%) , 3.924/56(1.5%) , 3.924/74(1.5%) , 5.637/60.5(1.5%) , 5.637/69.5(1.5%) , 5.985/64.5(0.6%) , 3.751/81(0.6%) , 3.751/48.5(0.6%) , 3.815/83(0.6%) , 3.815/47(0.6%) , 4.386/65(0.5%) , 3.822/82.5(0.5%) , 3.822/47(0.5%) , 3.815/73(0.5%) , 3.815/56.5(0.5%) , 3.822/56.5(0.5%) , 3.822/73(0.5%) , 3.768/59(0.4%) , 3.768/71(0.4%) , 3.736/85.5(0.3%) , 3.736/44.5(0.3%) , 3.751/35(0.3%) , 3.751/94.5(0.3%) , 3.768/40(0.2%) , 3.768/89.5(0.2%) , 3.756/83(0.2%) , 3.778/51.5(0.2%) , 3.778/78.5(0.2%) , 3.773/46(0.2%) , 3.773/83.5(0.2%) , 3.73/65(0.2%)

N-Acetylaspartylglutamate (NAAG) (library entry number =190)
Hit ratio(% of total spectral intensity for metabolite): 71.96% (2 of 13 peaks were found)
Peaks found: chem shift/row (% of total intensity)
2.062/65(68.2%) , 1.924/65(3.8%)
Peaks not found: chem shift/row (% of total intensity)
2.207/65(3.7%) , 2.524/45(2.9%) , 2.524/85(2.9%) , 2.544/85(2.8%) , 2.544/45(2.8%) , 2.742/85(2.3%) , 2.742/44.5(2.3%) , 2.752/85.5(2.2%) , 2.752/44(2.2%) , 2.207/86(2%) , 2.207/44(2%)

Uridine 5-monophosphate (library entry number =191)
Hit ratio(% of total spectral intensity for metabolite): 0% (0 of 8 peaks were found)
Peaks found: chem shift/row (% of total intensity)

Peaks not found: chem shift/row (% of total intensity)
8.107/55(26.4%) , 8.107/75(26.4%) , 5.991/75(20.1%) , 5.991/55(20.1%) , 6.006/65(3.2%) , 5.991/64.5(2.6%) , 6.006/55(0.6%) , 6.006/75(0.6%)

Cytidine 5-triphosphate (library entry number =192)
Hit ratio(% of total spectral intensity for metabolite): 0% (0 of 26 peaks were found)
Peaks found: chem shift/row (% of total intensity)

Peaks not found: chem shift/row (% of total intensity)
7.984/55(20.6%) , 7.984/75(20.6%) , 6.15/75(15.5%) , 6.15/55(15.5%) , 6.007/59(2.3%) , 6.007/71(2.3%) , 4.275/65(2%) , 6.011/64(1.8%) , 6.011/66(1.8%) , 6.002/66(1.8%) , 6.002/64(1.8%) , 4.28/64.5(1.5%) , 7.998/55.5(1.3%) , 7.998/74.5(1.3%) , 6.011/70(1.1%) , 6.011/60(1.1%) , 6.002/60(1.1%) , 6.002/70(1.1%) , 6.135/55.5(1%) , 6.135/74.5(1%) , 6.135/55(1%) , 6.135/74.5(1%) , 4.351/58.5(0.6%) , 4.351/71.5(0.6%) , 4.341/59(0.2%) , 4.341/70.5(0.2%)

N-Acetylneuraminic acid (library entry number =193)
Hit ratio(% of total spectral intensity for metabolite): 73.89% (10 of 27 peaks were found)
Peaks found: chem shift/row (% of total intensity)
2.062/65(59.8%) , 3.624/58(2%) , 3.624/72(2%) , 3.85/53(1.9%) , 3.85/77(1.9%) , 3.991/51.5(1.8%) , 3.991/78.5(1.8%) , 3.767/65(1.4%) , 3.767/49(0.7%) , 3.767/81(0.7%)
Peaks not found: chem shift/row (% of total intensity)
2.046/65(5.9%) , 3.624/42(1.8%) , 3.624/88(1.8%) , 1.83/65(1.7%) , 2.238/65(1.7%) , 3.85/46(1.5%) , 3.85/84(1.5%) , 2.222/55(1.3%) , 2.222/75(1.3%) , 1.83/96(1.1%) , 1.83/34(1.1%) , 2.222/88(1%) , 2.222/42(1%) , 3.767/58.5(0.9%) , 3.767/71.5(0.9%) , 3.767/88(0.7%) , 3.767/42(0.7%)

Riboflavin 5-adenosine diphosphate (Flavin adenine dinucleotide) (library entry number =194)
Hit ratio(% of total spectral intensity for metabolite): 22.16% (7 of 13 peaks were found)
Peaks found: chem shift/row (% of total intensity)
2.408/65(4.9%) , 2.408/65(3.8%) , 2.37/65(3.2%) , 2.37/65(3%) , 2.37/65(2.7%) , 2.341/65(2.5%) , 2.408/65(2.1%)
Peaks not found: chem shift/row (% of total intensity)
7.869/65(42.2%) , 8.309/65(12.4%) , 5.838/65(7.1%) , 5.849/65(6.3%) , 2.398/65(5.5%) , 2.33/65(4.4%)

Hydroxyglutaric acid (library entry number =195)
Hit ratio(% of total spectral intensity for metabolite): 0% (0 of 84 peaks were found)
Peaks found: chem shift/row (% of total intensity)

Peaks not found: chem shift/row (% of total intensity)
2.236/65(5.7%) , 4.029/69(3.5%) , 4.029/61(3.5%) , 2.294/65(3.3%) , 4.029/80(3.2%) , 4.029/50(3.2%) , 2.236/90(2.6%) , 2.236/40(2.6%) , 2.236/26(2.1%) , 2.236/104(2.1%) , 2.294/40.5(1.9%) , 2.294/89(1.9%) , 2.301/65(1.8%) , 2.261/46(1.8%) , 2.261/83(1.8%) , 2.271/82.5(1.7%) , 2.271/47.5(1.7%) , 2.266/27(1.7%) , 2.266/103(1.7%) , 1.999/65(1.5%) , 1.84/77.5(1.5%) , 1.84/52(1.5%) , 2.294/105(1.5%) , 2.294/24(1.5%) , 2.294/78.5(1.4%) , 2.294/50.5(1.4%) , 1.999/46.5(1.3%) , 1.999/83.5(1.3%) , 2.266/62(1.2%) , 2.266/67.5(1.2%) , 2.236/51.5(1.2%) , 2.236/77.5(1.2%) , 2.222/44.5(1.2%) , 2.222/85(1.2%) , 1.999/30.5(1.1%) , 1.999/98.5(1.1%) , 1.999/109(1%) , 1.999/21(1%) , 1.84/112.5(1%) , 1.84/17(1%) , 2.31/44.5(1%) , 2.31/85.5(1%) , 1.999/56.5(1%) , 1.999/73.5(1%) , 2.28/85(1%) , 2.28/45(1%) , 2.279/85(1%) , 2.279/45(1%) , 1.84/36.5(1%) , 1.84/94(1%) , 1.84/58(1%) , 1.84/71.5(1%) , 2.253/85(0.9%) , 2.253/44.5(0.9%) , 2.253/85(0.8%) , 2.253/44.5(0.8%) , 2.31/67(0.7%) , 2.31/63.5(0.7%) , 2.31/64.5(0.7%) , 1.84/65(0.6%) , 2.222/60.5(0.6%) , 2.222/69(0.6%) , 2.266/46.5(0.6%) , 2.266/83(0.6%) , 1.84/86.5(0.5%) , 1.84/43(0.5%) , 2.253/65(0.5%) , 2.261/62(0.4%) , 2.261/67.5(0.4%) , 2.261/7.5(0.4%) , 2.261/122(0.4%) , 2.253/65(0.4%) , 2.271/103(0.3%) , 2.271/26.5(0.3%) , 2.261/27(0.3%) , 2.261/102(0.3%) , 2.271/120.5(0.2%) , 2.271/9(0.2%) , 2.301/41.5(0.2%) , 2.301/89.5(0.2%) , 2.271/61.5(0.1%) , 2.271/67.5(0.1%) , 2.301/51.5(0.1%) , 2.301/78(0.1%)

Valeric acid (library entry number =196)
Hit ratio(% of total spectral intensity for metabolite): 27.52% (1 of 18 peaks were found)
Peaks found: chem shift/row (% of total intensity)
0.897/65(27.5%)
Peaks not found: chem shift/row (% of total intensity)
0.897/46(12.5%) , 0.897/84(12.5%) , 2.187/65(9.1%) , 2.187/46(6.4%) , 2.187/84(6.4%) , 1.53/64(4.1%) , 1.53/66(4.1%) , 1.305/74(2.4%) , 1.305/56(2.4%) , 1.53/84(2.3%) , 1.53/46(2.3%) , 1.305/94(1.9%) , 1.305/36(1.9%) , 1.53/27(1.4%) , 1.53/103(1.4%) , 1.305/113(0.6%) , 1.305/17(0.6%)

Isovaleric acid (library entry number =197)
Hit ratio(% of total spectral intensity for metabolite): 18.94% (2 of 7 peaks were found)
Peaks found: chem shift/row (% of total intensity)
2.059/55.5(9.5%) , 2.059/74.5(9.5%)
Peaks not found: chem shift/row (% of total intensity)
0.914/73(39.5%) , 0.914/57(39.5%) , 1.956/65(0.9%) , 1.956/47(0.6%) , 1.956/83(0.6%)

Methyl isobutyric acid (library entry number =198)
Hit ratio(% of total spectral intensity for metabolite): 67.86% (2 of 8 peaks were found)
Peaks found: chem shift/row (% of total intensity)
1.147/56(33.9%) , 1.147/74(33.9%)
Peaks not found: chem shift/row (% of total intensity)
3.702/65(27.6%) , 2.641/65(1.5%) , 2.641/47(1.1%) , 2.641/83(1.1%) , 2.641/101(0.4%) , 2.641/29(0.4%)

2-methylbutyric acid (library entry number =199)
Hit ratio(% of total spectral intensity for metabolite): 0% (0 of 22 peaks were found)
Peaks found: chem shift/row (% of total intensity)

Peaks not found: chem shift/row (% of total intensity)
1.052/56(23.5%) , 1.052/74(23.5%) , 0.86/65(18.7%) , 0.86/46(8.3%) , 0.86/84(8.3%) , 1.388/65(1.8%) , 1.496/82(1.5%) , 1.496/48(1.5%) , 1.388/82.5(1.3%) , 1.388/47.5(1.3%) , 1.496/67(1.2%) , 1.496/63(1.2%) , 1.496/102(0.9%) , 1.496/28(0.9%) , 2.21/76(0.8%) , 2.21/54(0.8%) , 2.21/72(0.8%) , 2.21/58(0.8%) , 1.388/100(0.8%) , 1.388/30(0.8%) , 2.21/92(0.6%) , 2.21/38(0.6%)

Taurocholic acid (library entry number =200)
Hit ratio(% of total spectral intensity for metabolite): 0% (0 of 9 peaks were found)
Peaks found: chem shift/row (% of total intensity)

Peaks not found: chem shift/row (% of total intensity)
0.924/65(37%) , 0.724/65(32.7%) , 3.085/64.5(14.9%) , 3.085/47(5.3%) , 3.085/83(5.3%) , 3.574/57(1.9%) , 3.574/73(1.9%) , 3.574/40(0.5%) , 3.574/90(0.5%)

Trehalose-6-phosphate (library entry number =201)
Hit ratio(% of total spectral intensity for metabolite): 28.41% (11 of 49 peaks were found)
Peaks found: chem shift/row (% of total intensity)
3.86/65(6.8%) , 3.465/65(5.4%) , 3.607/65(3.9%) , 3.778/56.5(2.2%) , 3.778/73.5(2.2%) , 3.703/79(1.8%) , 3.703/51(1.8%) , 3.703/78(1.8%) , 3.444/65(1.2%) , 3.502/65(1%) , 3.686/76.5(0.4%)
Peaks not found: chem shift/row (% of total intensity)
3.867/65(5.9%) , 3.86/40.5(5.1%) , 3.86/89.5(5.1%) , 3.465/89(4.2%) , 3.465/41(4.2%) , 3.867/41(4.1%) , 3.867/89(4.1%) , 3.607/40(3.3%) , 3.607/90(3.3%) , 3.867/78.5(2.4%) , 3.867/51.5(2.4%) , 3.666/79(2.1%) , 3.666/51(2.1%) , 3.69/51(2.1%) , 3.69/79(2.1%) , 3.658/51(1.9%) , 3.658/79(1.9%) , 3.658/78(1.8%) , 3.778/43(1.5%) , 3.778/87(1.5%) , 5.216/60(1.2%) , 5.216/70(1.2%) , 3.823/42.5(1%) , 3.823/87.5(1%) , 3.823/62(1%) , 3.823/68(1%) , 5.188/59.5(0.7%) , 5.188/69.5(0.7%) , 3.686/51.5(0.4%) , 3.675/52(0.4%) , 3.675/76.5(0.4%) , 3.677/51.5(0.4%) , 3.677/78(0.4%) , 4.031/55(0.3%) , 4.031/75(0.3%) , 4.044/76(0.3%) , 0.885/55(0.2%) , 0.885/75(0.2%)

Methanol (library entry number =202)
Hit ratio(% of total spectral intensity for metabolite): 90% (1 of 1 peaks were found)
Peaks found: chem shift/row (% of total intensity)
3.367/65(100%)
Peaks not found: chem shift/row (% of total intensity)


Ethanol (library entry number =203)
Hit ratio(% of total spectral intensity for metabolite): 60.06% (3 of 7 peaks were found)
Peaks found: chem shift/row (% of total intensity)
1.19/65(31.3%) , 3.662/56(14.4%) , 3.662/74(14.4%)
Peaks not found: chem shift/row (% of total intensity)
1.19/83(15.6%) , 1.19/47(15.6%) , 3.662/38(4.4%) , 3.662/92(4.4%)

Chloroform (library entry number =204)
Hit ratio(% of total spectral intensity for metabolite): 0% (0 of 1 peaks were found)
Peaks found: chem shift/row (% of total intensity)

Peaks not found: chem shift/row (% of total intensity)
7.686/65(100%)

3-Hydroxy-3-methyl butyric acid (library entry number =205)
Hit ratio(% of total spectral intensity for metabolite): 17.25% (1 of 2 peaks were found)
Peaks found: chem shift/row (% of total intensity)
2.37/65(17.3%)
Peaks not found: chem shift/row (% of total intensity)
1.273/65(82.7%)

Thiamine (library entry number =206)
Hit ratio(% of total spectral intensity for metabolite): 74.78% (4 of 11 peaks were found)
Peaks found: chem shift/row (% of total intensity)
2.502/65(43.1%) , 2.566/65(23.1%) , 3.896/65(6.7%) , 3.184/65(1.9%)
Peaks not found: chem shift/row (% of total intensity)
8.047/65(8%) , 3.896/50(4.3%) , 3.896/80(4.3%) , 9.432/65(4.2%) , 5.455/65(2.7%) , 3.184/50(0.9%) , 3.184/80(0.9%)

Phosphocholine (library entry number =207)
Hit ratio(% of total spectral intensity for metabolite): 90% (1 of 1 peaks were found)
Peaks found: chem shift/row (% of total intensity)
3.224/65(100%)
Peaks not found: chem shift/row (% of total intensity)


Tyrosine (library entry number =208)
Hit ratio(% of total spectral intensity for metabolite): 61.6% (4 of 18 peaks were found)
Peaks found: chem shift/row (% of total intensity)
6.905/76(20.3%) , 6.905/54(20.3%) , 7.198/54(10.5%) , 7.198/76(10.5%)
Peaks not found: chem shift/row (% of total intensity)
3.947/62(7.1%) , 3.947/68(7.1%) , 3.947/48.5(5.5%) , 3.947/81.5(5.5%) , 6.905/47(1.6%) , 6.905/83(1.6%) , 3.057/56(1.5%) , 3.057/74(1.5%) , 3.057/36(1.4%) , 3.057/94(1.4%) , 3.202/90(1%) , 3.202/40(1%) , 3.202/53(1%) , 3.202/77(1%)
