# Supplementary material for: Pathomx: an interactive workflow-based tool for the analysis of metabolomic data
Source: BMC Bioinformatics. 2014 Dec 10;15(1):396. doi: 10.1186/s12859-014-0396-9 (PMC4271363; doi:10.1186/s12859-014-0396-9)
Supplement: Additional file 4: — 2D Processed NMR dataset – THP-1 N&H. Experimental data from THP-1 normoxia (N) and hypoxia (H) experiment acquired by 2D 1H JRES NMR on Bruker spectrometer and processed via the BML-NMR web service. [file 12859_2014_396_MOESM4_ESM.zip › BMLJOB_338/indiv_expno_outputs/86/expno_86_result.txt]

*********************************   FIMA OUTPUT **********************************
FIMA:  Field Independent Metabolite Analysis by JRES NMR spectroscopy.
http://bml-nmr.org.  Birmingham Metabolite Library NMR Data Mining Algorithm.  University of Birmingham, UK.
Program developed by Jonathan J. Byrne, Mark R. Viant, Shan He.  2010/2011.
***************************************************************************************

Job completed: 24-Jul-2013 15:01:15 on computer GLNXA64.  Job number 11 of 16.

Contents of title file: 
                                                                          
s  y  0  2  0  7  j  r  e  s     H  2  O  +  D  2  O     /  o  p  t  /  t  o  p  s  p  i  n  3  .  0  /  d  a  t  a  /  y  o  u  n  g  s  p  /  n  m  r     y  o  u  n  g  s  p     {  3        C  6     -     3  4  3  }  

Sample name is taken as                                                                          

________________________________________________________________________________________________________________

Table 1.  Sample quantification result:

                         Metabolite name	Conc(mM) Hit ratio Int expl(%) Lib number 
                            Lactic acid 	2.670       0.531       0.164       131       
                    Glucose-6-phosphate 	2.657       0.743       0.075       105       
                    Phosphoethanolamine 	1.468       0.428       0.066       167       
               Glycerophosphorylcholine 	0.768       0.900       0.134       186       
                              Glutamine 	0.704       0.557       0.062       17       
                  Trehalose-6-phosphate 	0.653       0.445       0.058       201       
                                Sucrose 	0.501       0.464       0.063       4       
                               Fructose 	0.338       0.819       0.061       5       
                             Asparagine 	0.282       0.909       0.055       72       
                                Leucine 	0.279       0.676       0.055       77       
                                Alanine 	0.244       1.000       0.061       66       
                Glucosamine-6-phosphate 	0.204       0.579       0.053       173       
                 Glutathione (oxidised) 	0.202       0.508       0.057       91       
                             Isoleucine 	0.196       0.756       0.063       68       
                              Carnitine 	0.181       0.897       0.074       120       
                                Taurine 	0.165       1.000       0.058       181       
                  Argininosuccinic acid 	0.150       0.570       0.054       109       
                            Acetic acid 	0.122       0.900       0.060       117       
                        Porphobilinogen 	0.121       0.603       0.054       170       
                N-Acetylaspartate (NAA) 	0.119       0.830       0.057       86       
                      3-Methylhistidine 	0.119       0.846       0.055       74       
                     Malonyl coenzyme A 	0.111       0.434       0.058       145       
                               Creatine 	0.106       1.000       0.058       122       
                  Glutathione (reduced) 	0.104       0.617       0.053       92       
             Uridine 5-diphosphoglucose 	0.090       0.498       0.053       165       
                             Creatinine 	0.089       0.699       0.055       29       
                                Glycine 	0.080       0.900       0.054       80       
              Adenosine 5-monophosphate 	0.079       0.431       0.053       107       
                                 Valine 	0.078       0.740       0.057       36       
                        Phosphocreatine 	0.055       1.000       0.054       114       
Uridine-5-diphospho-N-acetylglucosamine 	0.049       0.913       0.054       171       
                       Anserine nitrate 	0.046       0.616       0.053       15       
                               Tyrosine 	0.046       0.616       0.053       208       
                            Formic acid 	0.036       0.900       0.052       148       
                            Citric acid 	0.035       1.000       0.053       14       
                             Methionine 	0.032       0.951       0.054       82       
                          Succinic acid 	0.027       0.900       0.054       152       
                N-Acetylneuraminic acid 	0.020       0.718       0.052       193       
 Ethylenediaminetetraacetic acid (EDTA) 	0.019       1.000       0.053       140       
                              Histamine 	0.016       0.508       0.052       94       
                         Propionic acid 	0.014       0.914       0.053       154       
                          Glycolic acid 	0.013       0.900       0.052       53       
                             Cysteamine 	0.012       0.569       0.052       150       
                       Pantothenic acid 	0.009       0.762       0.052       99       
                          Ergothioneine 	0.007       0.894       0.052       1       
                                Ethanol 	0.005       0.689       0.052       203       
                        scyllo-Inositol 	0.004       0.900       0.052       54       
                           Hypoxanthine 	0.003       1.000       0.052       56       
                     N-Acetylmethionine 	0.003       0.650       0.052       137       
           Uridine-5-diphosphogalactose 	0.002       0.439       0.052       189       
        N-acetylglucosamine-1-phosphate 	0.002       0.908       0.052       175       
________________________________________________________________________________________________________________

Table 2.  Result of the screening step of the analysis (finding of library peaks in the the mixture JRES spectrum):

Lactic acid (library entry number =131)
Hit ratio(% of total spectral intensity for metabolite): 53.11% (8 of 16 peaks were found)
Peaks found: chem shift/row (% of total intensity)
1.334/74(22.5%) , 1.334/56(22.5%) , 4.124/74(3%) , 4.124/56(3%) , 4.124/91(0.6%) , 4.124/38(0.6%) , 4.135/56(0.4%) , 4.135/73.5(0.4%)
Peaks not found: chem shift/row (% of total intensity)
1.338/63(6.8%) , 1.338/67(6.8%) , 1.324/67(6.5%) , 1.324/63(6.5%) , 1.338/58.5(5.1%) , 1.338/71.5(5.1%) , 1.324/71.5(5%) , 1.324/58.5(5%)

Glucose-6-phosphate (library entry number =105)
Hit ratio(% of total spectral intensity for metabolite): 74.26% (19 of 31 peaks were found)
Peaks found: chem shift/row (% of total intensity)
3.503/65(6.9%) , 3.293/53.5(6.1%) , 3.293/76.5(6.1%) , 3.277/53(5.9%) , 3.277/77(5.9%) , 3.503/40.5(4.9%) , 3.503/89(4.9%) , 3.367/65(4.4%) , 3.57/40.5(3.7%) , 3.57/89.5(3.7%) , 4.007/69(3.6%) , 4.007/61(3.6%) , 4.007/61(3.6%) , 4.007/69(3.6%) , 3.571/65(2%) , 3.57/65(2%) , 3.519/41(1.4%) , 3.519/88.5(1.4%) , 3.486/65.5(0.4%)
Peaks not found: chem shift/row (% of total intensity)
3.73/65(5.2%) , 3.73/40.5(3.8%) , 3.73/89(3.8%) , 3.577/40(3.4%) , 3.577/89.5(3.4%) , 3.577/65(2.7%) , 3.57/52.5(0.9%) , 3.57/76.5(0.9%) , 3.577/52.5(0.7%) , 3.577/76.5(0.7%) , 4.05/55(0.1%) , 4.05/74.5(0.1%)

Phosphoethanolamine (library entry number =167)
Hit ratio(% of total spectral intensity for metabolite): 42.82% (5 of 10 peaks were found)
Peaks found: chem shift/row (% of total intensity)
3.98/78(8.9%) , 3.98/52(8.9%) , 3.991/52(8.5%) , 3.991/78(8.5%) , 3.98/64.5(7.9%)
Peaks not found: chem shift/row (% of total intensity)
3.227/76.5(14.8%) , 3.227/53.5(14.8%) , 3.227/60(10%) , 3.227/70(10%) , 3.991/64.5(7.7%)

Glycerophosphorylcholine (library entry number =186)
Hit ratio(% of total spectral intensity for metabolite): 90% (1 of 1 peaks were found)
Peaks found: chem shift/row (% of total intensity)
3.234/65(100%)
Peaks not found: chem shift/row (% of total intensity)


Glutamine (library entry number =17)
Hit ratio(% of total spectral intensity for metabolite): 55.73% (27 of 57 peaks were found)
Peaks found: chem shift/row (% of total intensity)
3.78/65(17.5%) , 3.78/81(8.3%) , 3.78/49(8.3%) , 2.438/65(3.9%) , 2.48/65(2%) , 2.48/65(1.9%) , 2.48/65(1.8%) , 2.48/65(1.5%) , 2.408/65(1%) , 2.159/73(0.9%) , 2.159/57(0.9%) , 2.408/65(0.8%) , 2.435/38.5(0.7%) , 2.435/91.5(0.7%) , 2.166/46.5(0.6%) , 2.166/83.5(0.6%) , 2.408/85.5(0.5%) , 2.408/44.5(0.5%) , 2.438/45(0.5%) , 2.438/85(0.5%) , 2.114/65(0.4%) , 2.408/85.5(0.4%) , 2.408/44.5(0.4%) , 2.48/25(0.3%) , 2.48/105(0.3%) , 2.48/25(0.2%) , 2.48/105(0.2%)
Peaks not found: chem shift/row (% of total intensity)
2.458/52.5(3.8%) , 2.458/77.5(3.8%) , 2.458/38(3.7%) , 2.458/92(3.7%) , 2.14/56.5(2.5%) , 2.14/73.5(2.5%) , 2.14/80.5(2.4%) , 2.14/49.5(2.4%) , 2.14/33.5(2.1%) , 2.14/96.5(2.1%) , 2.14/40.5(2%) , 2.14/89.5(2%) , 2.14/65(1.3%) , 2.121/56(0.9%) , 2.121/74(0.9%) , 2.13/62(0.6%) , 2.13/68(0.6%) , 2.13/61.5(0.6%) , 2.13/68.5(0.6%) , 2.13/65(0.6%) , 2.438/104(0.5%) , 2.438/25.5(0.5%) , 2.458/18.5(0.5%) , 2.458/111.5(0.5%) , 2.13/65(0.5%) , 2.13/46(0.5%) , 2.13/84(0.5%) , 2.13/84(0.5%) , 2.13/46(0.5%) , 2.435/65(0.4%)

Trehalose-6-phosphate (library entry number =201)
Hit ratio(% of total spectral intensity for metabolite): 44.47% (14 of 49 peaks were found)
Peaks found: chem shift/row (% of total intensity)
3.858/65(6.8%) , 3.87/65(5.9%) , 3.458/65(5.4%) , 3.858/40.5(5.1%) , 3.858/89.5(5.1%) , 3.608/65(3.9%) , 3.778/56.5(2.2%) , 3.778/73.5(2.2%) , 3.702/79(1.8%) , 3.702/51(1.8%) , 3.702/78(1.8%) , 3.458/65(1.2%) , 3.503/65(1%) , 3.687/76.5(0.4%)
Peaks not found: chem shift/row (% of total intensity)
3.458/89(4.2%) , 3.458/41(4.2%) , 3.87/41(4.1%) , 3.87/89(4.1%) , 3.608/40(3.3%) , 3.608/90(3.3%) , 3.87/78.5(2.4%) , 3.87/51.5(2.4%) , 3.666/79(2.1%) , 3.666/51(2.1%) , 3.69/51(2.1%) , 3.69/79(2.1%) , 3.658/51(1.9%) , 3.658/79(1.9%) , 3.658/78(1.8%) , 3.778/43(1.5%) , 3.778/87(1.5%) , 5.216/60(1.2%) , 5.216/70(1.2%) , 3.823/42.5(1%) , 3.823/87.5(1%) , 3.823/62(1%) , 3.823/68(1%) , 5.188/59.5(0.7%) , 5.188/69.5(0.7%) , 3.687/51.5(0.4%) , 3.675/52(0.4%) , 3.675/76.5(0.4%) , 3.677/51.5(0.4%) , 3.677/78(0.4%) , 4.031/55(0.3%) , 4.031/75(0.3%) , 4.044/76(0.3%) , 0.885/55(0.2%) , 0.885/75(0.2%)

Sucrose (library entry number =4)
Hit ratio(% of total spectral intensity for metabolite): 46.36% (16 of 53 peaks were found)
Peaks found: chem shift/row (% of total intensity)
3.684/65(15.9%) , 3.769/65(6.9%) , 3.486/65(2.8%) , 3.569/48(2.7%) , 3.569/82(2.7%) , 3.827/61(2.5%) , 3.827/69(2.5%) , 3.827/61(2.2%) , 3.827/69(2.2%) , 3.85/79(1.3%) , 3.85/51(1.3%) , 3.85/81(0.9%) , 3.85/80(0.9%) , 3.85/50(0.9%) , 3.87/65(0.5%) , 4.077/65(0.2%)
Peaks not found: chem shift/row (% of total intensity)
3.769/89(5.3%) , 3.769/41(5.3%) , 4.222/54(5.2%) , 4.222/76(5.2%) , 5.414/60(3.5%) , 5.414/70(3.5%) , 3.569/57(2.6%) , 3.569/73(2.6%) , 4.057/65(2.3%) , 3.81/40(1.4%) , 3.81/90(1.4%) , 3.486/41(1.4%) , 3.486/89(1.4%) , 4.057/43.5(1.2%) , 4.057/86.5(1.2%) , 4.065/54.5(0.9%) , 4.065/75.5(0.9%) , 3.684/98(0.8%) , 3.684/32(0.8%) , 3.569/52(0.8%) , 3.569/78(0.8%) , 3.85/64.5(0.6%) , 4.048/54(0.5%) , 4.048/76(0.5%) , 3.733/40(0.4%) , 3.733/89(0.4%) , 3.827/36(0.4%) , 3.827/93.5(0.4%) , 3.85/64.5(0.3%) , 3.827/23.5(0.2%) , 3.827/105.5(0.2%) , 3.827/93(0.2%) , 3.827/36(0.2%) , 4.048/65(0.2%) , 4.039/60(0.2%) , 4.039/70(0.2%) , 4.065/65(0.2%)

Fructose (library entry number =5)
Hit ratio(% of total spectral intensity for metabolite): 81.92% (13 of 27 peaks were found)
Peaks found: chem shift/row (% of total intensity)
3.569/50(14.6%) , 3.569/80(14.6%) , 3.725/50(13.4%) , 3.725/80(13.4%) , 3.807/52(7.7%) , 3.807/78(7.7%) , 4.031/49(2.6%) , 4.031/81(2.6%) , 3.66/65(1.7%) , 3.58/49.5(1.4%) , 3.58/80(1.4%) , 3.569/65(0.8%) , 4.04/64.5(0.2%)
Peaks not found: chem shift/row (% of total intensity)
3.903/48(2.7%) , 3.903/82(2.7%) , 3.903/56(2.4%) , 3.903/74(2.4%) , 3.683/57.5(1.3%) , 3.683/72.5(1.3%) , 3.605/49(1.2%) , 3.605/80.5(1.2%) , 4.004/65(0.8%) , 4.119/70(0.6%) , 4.119/60(0.6%) , 3.58/18(0.3%) , 3.58/111.5(0.3%) , 3.569/33.5(0.2%)

Asparagine (library entry number =72)
Hit ratio(% of total spectral intensity for metabolite): 90.92% (19 of 29 peaks were found)
Peaks found: chem shift/row (% of total intensity)
4.006/50(10.3%) , 4.006/80(10.3%) , 4.006/61(8.8%) , 4.006/69(8.8%) , 2.868/53(5.7%) , 2.868/77(5.7%) , 2.868/34(5.6%) , 2.868/96(5.6%) , 2.955/49(5.5%) , 2.955/81(5.5%) , 2.955/37(5.2%) , 2.955/93(5.2%) , 2.938/65(2.1%) , 2.85/64.5(1.9%) , 2.972/65(1.4%) , 2.907/34(1.2%) , 2.907/96(1.2%) , 2.868/52(0.6%) , 2.868/78(0.6%)
Peaks not found: chem shift/row (% of total intensity)
2.91/96.5(1.4%) , 2.91/33.5(1.4%) , 2.884/64.5(1.2%) , 2.884/65.5(1.2%) , 2.907/112(0.8%) , 2.907/18(0.8%) , 2.91/112(0.6%) , 2.91/18(0.6%) , 2.938/127(0.5%) , 2.938/4(0.4%)

Leucine (library entry number =77)
Hit ratio(% of total spectral intensity for metabolite): 67.56% (6 of 37 peaks were found)
Peaks found: chem shift/row (% of total intensity)
0.97/57(18.4%) , 0.97/73(18.4%) , 0.959/57(14.8%) , 0.959/73(14.8%) , 1.014/73.5(0.6%) , 1.014/56(0.6%)
Peaks not found: chem shift/row (% of total intensity)
3.741/47(7.2%) , 3.741/83(7.2%) , 1.682/65(1.6%) , 0.959/64.5(1.4%) , 1.749/65(1%) , 0.97/65(0.9%) , 1.714/51.5(0.8%) , 1.711/41(0.8%) , 1.702/64.5(0.7%) , 1.714/39.5(0.7%) , 1.714/90.5(0.7%) , 3.741/60.5(0.7%) , 3.741/69(0.7%) , 1.714/4(0.7%) , 1.714/125(0.7%) , 1.722/73.5(0.6%) , 1.722/56.5(0.6%) , 1.711/4(0.5%) , 1.711/125(0.5%) , 1.714/43(0.5%) , 1.714/87.5(0.5%) , 1.714/55.5(0.5%) , 1.714/74.5(0.5%) , 1.711/51(0.5%) , 1.711/79(0.5%) , 1.714/23(0.3%) , 1.714/107.5(0.3%) , 1.714/61.5(0.3%) , 1.714/68(0.3%) , 1.711/74(0.3%) , 1.711/55.5(0.3%)

Alanine (library entry number =66)
Hit ratio(% of total spectral intensity for metabolite): 100% (6 of 6 peaks were found)
Peaks found: chem shift/row (% of total intensity)
1.485/56(36.1%) , 1.485/74(36.1%) , 3.794/56(10.9%) , 3.794/74(10.9%) , 3.794/93(2.9%) , 3.794/37(2.9%)
Peaks not found: chem shift/row (% of total intensity)


Glucosamine-6-phosphate (library entry number =173)
Hit ratio(% of total spectral intensity for metabolite): 57.85% (14 of 29 peaks were found)
Peaks found: chem shift/row (% of total intensity)
3.882/65(8.1%) , 3.66/65(7%) , 3.632/65(6.4%) , 3.598/77(4.5%) , 3.598/53(4.5%) , 2.973/51.5(3.8%) , 2.973/78(3.8%) , 2.973/51.5(3.8%) , 2.973/78(3.8%) , 4.007/61(3.3%) , 4.007/69(3.3%) , 3.632/41(2.8%) , 3.632/88.5(2.8%) , 3.367/65(0.2%)
Peaks not found: chem shift/row (% of total intensity)
3.882/40(5.4%) , 3.882/90(5.4%) , 5.435/60(4.3%) , 5.435/70(4.3%) , 3.66/89.5(3.2%) , 3.66/40.5(3.2%) , 3.282/74(2.9%) , 3.282/56(2.9%) , 3.282/46.5(2.8%) , 3.282/83(2.8%) , 2.934/51.5(1.7%) , 2.934/78(1.7%) , 4.026/70(1.1%) , 4.069/55(0.3%) , 4.069/75(0.3%)

Glutathione (oxidised) (library entry number =91)
Hit ratio(% of total spectral intensity for metabolite): 50.82% (18 of 50 peaks were found)
Peaks found: chem shift/row (% of total intensity)
3.78/65(15.8%) , 3.78/81(5.7%) , 3.78/49(5.7%) , 2.164/57(3.7%) , 2.164/73(3.7%) , 2.515/65(2.3%) , 2.515/65(2.1%) , 2.54/65(2%) , 2.54/65(2%) , 2.164/37(1.8%) , 2.164/93(1.8%) , 3.822/64.5(1.2%) , 3.769/64.5(1.1%) , 3.78/64.5(1%) , 2.495/62(0.3%) , 2.495/68(0.3%) , 2.495/61.5(0.2%) , 2.495/68.5(0.2%)
Peaks not found: chem shift/row (% of total intensity)
2.971/47(4.1%) , 2.971/83(4.1%) , 3.306/47(3.7%) , 3.306/83(3.7%) , 3.317/47(3.4%) , 3.317/83(3.4%) , 2.991/47(3.3%) , 2.991/83(3.3%) , 5.716/65(1.9%) , 2.54/76(1.6%) , 2.54/54(1.6%) , 2.54/45(1.3%) , 2.54/85(1.3%) , 2.54/45(1.2%) , 2.54/85(1.2%) , 2.515/45(1.2%) , 2.515/85(1.2%) , 3.799/64.5(1.2%) , 2.515/45(1.1%) , 2.515/85(1.1%) , 2.54/33(0.9%) , 2.54/97(0.9%) , 2.54/13.5(0.4%) , 2.54/116(0.4%) , 2.515/103(0.2%) , 2.515/26(0.2%) , 2.54/61(0.2%) , 2.54/69(0.2%) , 2.54/103.5(0.2%) , 2.54/27(0.2%) , 2.524/61(0.2%) , 2.524/69(0.2%)

Isoleucine (library entry number =68)
Hit ratio(% of total spectral intensity for metabolite): 75.57% (5 of 22 peaks were found)
Peaks found: chem shift/row (% of total intensity)
0.942/65(20.1%) , 1.014/56(19.2%) , 1.014/74(19.2%) , 0.942/46(8.5%) , 0.942/84(8.5%)
Peaks not found: chem shift/row (% of total intensity)
3.677/60(6.8%) , 3.677/70(6.8%) , 1.263/45(0.9%) , 1.263/85(0.9%) , 1.263/81(0.8%) , 1.263/49(0.8%) , 1.263/27(0.8%) , 1.263/103(0.8%) , 1.263/61(0.8%) , 1.263/69(0.8%) , 1.472/65(0.8%) , 1.472/79(0.6%) , 1.472/51(0.6%) , 1.472/98(0.6%) , 1.472/32(0.6%) , 1.472/44(0.5%) , 1.472/86(0.5%)

Carnitine (library entry number =120)
Hit ratio(% of total spectral intensity for metabolite): 89.72% (2 of 8 peaks were found)
Peaks found: chem shift/row (% of total intensity)
3.225/65(85.7%) , 3.429/65(4.1%)
Peaks not found: chem shift/row (% of total intensity)
2.437/58(2.1%) , 2.437/72(2.1%) , 2.45/73(2%) , 2.45/57(2%) , 3.435/70(1%) , 3.435/60(1%)

Taurine (library entry number =181)
Hit ratio(% of total spectral intensity for metabolite): 100% (6 of 6 peaks were found)
Peaks found: chem shift/row (% of total intensity)
3.429/65(25.2%) , 3.272/65(19.1%) , 3.429/48(16%) , 3.429/82(16%) , 3.272/48(11.8%) , 3.272/82(11.8%)
Peaks not found: chem shift/row (% of total intensity)


Argininosuccinic acid (library entry number =109)
Hit ratio(% of total spectral intensity for metabolite): 56.98% (12 of 35 peaks were found)
Peaks found: chem shift/row (% of total intensity)
6.526/65(19.9%) , 3.78/65(5.8%) , 2.675/44(3.3%) , 2.675/86(3.3%) , 2.67/45(3.2%) , 2.67/85(3.2%) , 2.67/44(3.1%) , 2.67/86(3.1%) , 2.67/47.5(3.1%) , 2.67/82.5(3.1%) , 3.78/81(2.9%) , 3.78/49(2.9%)
Peaks not found: chem shift/row (% of total intensity)
3.286/65(5.9%) , 2.68/45(3.1%) , 2.68/85(3.1%) , 2.379/45.5(2.5%) , 2.379/84.5(2.5%) , 2.359/45(2.4%) , 2.359/85(2.4%) , 2.827/48(2%) , 2.827/82(2%) , 2.369/58.5(1.8%) , 2.369/71(1.8%) , 2.369/97.5(1.7%) , 2.369/32(1.7%) , 2.827/40(1.4%) , 2.827/89.5(1.4%) , 4.307/74(1.3%) , 4.307/56(1.3%) , 3.286/83(1.1%) , 3.286/47(1.1%) , 4.307/48(1.1%) , 4.307/82(1.1%) , 2.369/38.5(0.2%) , 2.369/92(0.2%)

Acetic acid (library entry number =117)
Hit ratio(% of total spectral intensity for metabolite): 90% (1 of 1 peaks were found)
Peaks found: chem shift/row (% of total intensity)
1.924/65(100%)
Peaks not found: chem shift/row (% of total intensity)


Porphobilinogen (library entry number =170)
Hit ratio(% of total spectral intensity for metabolite): 60.32% (2 of 8 peaks were found)
Peaks found: chem shift/row (% of total intensity)
3.414/65(40.6%) , 4.169/65(19.7%)
Peaks not found: chem shift/row (% of total intensity)
2.401/45.5(10.2%) , 2.401/84.5(10.2%) , 2.401/64.5(6.4%) , 2.66/85(5.2%) , 2.66/45(5.2%) , 2.66/65(2.5%)

N-Acetylaspartate (NAA) (library entry number =86)
Hit ratio(% of total spectral intensity for metabolite): 82.95% (5 of 13 peaks were found)
Peaks found: chem shift/row (% of total intensity)
2.026/65(79.5%) , 2.504/57(0.9%) , 2.504/72(0.9%) , 2.504/32.5(0.9%) , 2.504/97(0.9%)
Peaks not found: chem shift/row (% of total intensity)
2.491/45(2.5%) , 2.491/85(2.5%) , 2.51/45(2.4%) , 2.51/85(2.4%) , 2.691/44(1.8%) , 2.691/86(1.8%) , 2.701/84(1.8%) , 2.701/46(1.8%)

3-Methylhistidine (library entry number =74)
Hit ratio(% of total spectral intensity for metabolite): 84.65% (5 of 15 peaks were found)
Peaks found: chem shift/row (% of total intensity)
3.741/65(71%) , 3.962/82(5.3%) , 3.962/48(5.3%) , 3.313/52(1.5%) , 3.313/78(1.5%)
Peaks not found: chem shift/row (% of total intensity)
3.962/64(5.1%) , 3.313/93(1.4%) , 3.313/37(1.4%) , 3.233/76(1.2%) , 3.233/54(1.2%) , 8.069/68(1.2%) , 8.069/61.5(1.2%) , 3.233/35(0.9%) , 3.233/95(0.9%) , 7.131/65(0.9%)

Malonyl coenzyme A (library entry number =145)
Hit ratio(% of total spectral intensity for metabolite): 43.4% (5 of 25 peaks were found)
Peaks found: chem shift/row (% of total intensity)
3.542/65(22.9%) , 8.278/65(16.7%) , 3.677/65(1.8%) , 2.438/65(1.4%) , 2.661/65(0.6%)
Peaks not found: chem shift/row (% of total intensity)
3.129/65(12.7%) , 8.551/65(10%) , 0.724/65(7.2%) , 0.862/65(5.3%) , 6.178/65(4.6%) , 6.164/65(4.2%) , 4.004/65(3.1%) , 3.031/65(1.9%) , 3.031/82(1%) , 3.031/48(1%) , 0.737/65(0.9%) , 2.353/65(0.8%) , 3.353/57(0.7%) , 3.353/73(0.7%) , 2.622/65(0.7%) , 2.438/48(0.5%) , 2.438/82(0.5%) , 0.846/65(0.4%) , 3.353/89(0.3%) , 3.353/41(0.3%)

Creatine (library entry number =122)
Hit ratio(% of total spectral intensity for metabolite): 100% (2 of 2 peaks were found)
Peaks found: chem shift/row (% of total intensity)
3.041/65(77.9%) , 3.938/65(22.1%)
Peaks not found: chem shift/row (% of total intensity)


Glutathione (reduced) (library entry number =92)
Hit ratio(% of total spectral intensity for metabolite): 61.66% (20 of 43 peaks were found)
Peaks found: chem shift/row (% of total intensity)
3.79/65(14.2%) , 3.79/65(13.5%) , 2.17/73.5(4.9%) , 3.79/49(4.2%) , 3.79/81(4.2%) , 3.79/49(4.1%) , 3.79/81(4.1%) , 2.17/37(1.6%) , 2.17/92(1.6%) , 2.955/81(1.6%) , 2.955/49(1.6%) , 2.955/48(1%) , 2.955/47.5(0.9%) , 2.955/82(0.9%) , 2.54/65.5(0.7%) , 2.568/65.5(0.6%) , 2.568/65.5(0.6%) , 2.955/82.5(0.6%) , 2.54/64.5(0.4%) , 2.54/64(0.3%)
Peaks not found: chem shift/row (% of total intensity)
2.17/56(4.9%) , 2.558/71.5(3.5%) , 2.558/58(3.5%) , 2.966/46.5(2%) , 2.966/82.5(2%) , 2.983/82(1.9%) , 2.983/46.5(1.9%) , 2.977/82(1.6%) , 2.977/47.5(1.6%) , 2.976/82(1.6%) , 2.976/47.5(1.6%) , 2.963/47(1.5%) , 2.963/83(1.5%) , 3.305/46.5(1.4%) , 3.305/83.5(1.4%) , 3.317/84(1.3%) , 3.317/46(1.3%) , 2.966/52.5(0.8%) , 2.966/75.5(0.7%) , 2.558/91(0.7%) , 2.558/39(0.7%) , 2.964/46(0.4%) , 2.964/83.5(0.4%)

Uridine 5-diphosphoglucose (library entry number =165)
Hit ratio(% of total spectral intensity for metabolite): 49.79% (15 of 35 peaks were found)
Peaks found: chem shift/row (% of total intensity)
7.95/75(17.7%) , 7.95/55(17.7%) , 3.78/65(3.8%) , 3.475/65(2.6%) , 3.794/55(1%) , 3.794/75(1%) , 3.548/56.5(0.7%) , 3.548/73.5(0.7%) , 3.548/48(0.7%) , 3.548/81.5(0.7%) , 3.548/48(0.7%) , 3.548/82(0.7%) , 3.548/48(0.7%) , 3.548/56(0.6%) , 3.548/73(0.6%)
Peaks not found: chem shift/row (% of total intensity)
5.985/75(13.3%) , 5.985/55(13.3%) , 3.78/41(3%) , 3.78/89(3%) , 3.475/89(2.1%) , 3.475/40.5(2.1%) , 5.995/65(1.9%) , 3.87/46(1.2%) , 3.87/83(1.2%) , 5.6/60.5(1.2%) , 5.6/69.5(1.2%) , 5.614/60.5(1.2%) , 5.614/69.5(1.2%) , 5.995/55(1%) , 5.995/75(1%) , 5.985/64.5(0.7%) , 3.794/42.5(0.3%) , 3.794/87.5(0.3%) , 3.87/51.5(0.3%) , 3.87/78.5(0.3%)

Creatinine (library entry number =29)
Hit ratio(% of total spectral intensity for metabolite): 69.86% (1 of 3 peaks were found)
Peaks found: chem shift/row (% of total intensity)
3.049/65(69.9%)
Peaks not found: chem shift/row (% of total intensity)
4.065/66(15.1%) , 4.065/64(15.1%)

Glycine (library entry number =80)
Hit ratio(% of total spectral intensity for metabolite): 90% (1 of 1 peaks were found)
Peaks found: chem shift/row (% of total intensity)
3.562/65(100%)
Peaks not found: chem shift/row (% of total intensity)


Adenosine 5-monophosphate (library entry number =107)
Hit ratio(% of total spectral intensity for metabolite): 43.07% (2 of 4 peaks were found)
Peaks found: chem shift/row (% of total intensity)
8.608/65(30%) , 6.148/65(13%)
Peaks not found: chem shift/row (% of total intensity)
8.265/65(43.4%) , 6.134/65(13.6%)

Valine (library entry number =36)
Hit ratio(% of total spectral intensity for metabolite): 74.04% (4 of 14 peaks were found)
Peaks found: chem shift/row (% of total intensity)
0.993/56(19%) , 0.993/74(19%) , 1.046/56(18%) , 1.046/74(18%)
Peaks not found: chem shift/row (% of total intensity)
3.617/59(10.4%) , 3.617/71(10.4%) , 2.276/59(1%) , 2.276/71(1%) , 2.276/41(0.7%) , 2.276/89(0.7%) , 2.276/53(0.7%) , 2.276/77(0.7%) , 2.276/35(0.2%) , 2.276/95(0.2%)

Phosphocreatine (library entry number =114)
Hit ratio(% of total spectral intensity for metabolite): 100% (2 of 2 peaks were found)
Peaks found: chem shift/row (% of total intensity)
3.049/65(80.9%) , 3.951/65(19.1%)
Peaks not found: chem shift/row (% of total intensity)


Uridine-5-diphospho-N-acetylglucosamine (library entry number =171)
Hit ratio(% of total spectral intensity for metabolite): 91.34% (6 of 13 peaks were found)
Peaks found: chem shift/row (% of total intensity)
2.084/65(51.5%) , 7.95/55(11%) , 7.95/75(11%) , 5.976/55(8%) , 5.976/75(8%) , 3.562/65(1.7%)
Peaks not found: chem shift/row (% of total intensity)
3.816/65(1.5%) , 5.976/65(1.3%) , 5.989/65(1.2%) , 3.816/41(1.2%) , 3.816/89(1.2%) , 3.562/89.5(1.1%) , 3.562/40.5(1.1%)

Anserine nitrate (library entry number =15)
Hit ratio(% of total spectral intensity for metabolite): 61.55% (7 of 42 peaks were found)
Peaks found: chem shift/row (% of total intensity)
3.78/65(49.3%) , 3.225/63.5(3.9%) , 3.225/66.5(3.9%) , 2.67/45(1.2%) , 2.67/85(1.2%) , 2.649/65(1%) , 2.661/65(1%)
Peaks not found: chem shift/row (% of total intensity)
3.227/44.5(2%) , 3.227/85.5(2%) , 3.225/49.5(2%) , 3.225/80.5(2%) , 2.659/44(1.7%) , 2.659/86(1.7%) , 3.235/84.5(1.5%) , 3.235/45.5(1.5%) , 3.24/84.5(1.5%) , 3.24/45.5(1.5%) , 3.041/85(1.3%) , 3.041/45(1.3%) , 3.05/85(1.3%) , 3.05/45(1.3%) , 2.694/65(1.2%) , 2.694/46.5(1.1%) , 2.694/83.5(1.1%) , 2.681/65(1%) , 3.201/65(0.9%) , 2.723/45(0.9%) , 2.723/85(0.9%) , 2.723/43(0.8%) , 2.723/86.5(0.8%) , 2.681/85.5(0.8%) , 2.706/25(0.6%) , 2.706/104(0.6%) , 2.709/64(0.6%) , 2.659/61(0.6%) , 2.659/69(0.6%) , 2.67/103(0.6%) , 2.67/26.5(0.6%) , 2.709/44.5(0.6%) , 2.709/85.5(0.6%) , 2.659/102(0.5%) , 2.659/27(0.5%)

Tyrosine (library entry number =208)
Hit ratio(% of total spectral intensity for metabolite): 61.6% (4 of 18 peaks were found)
Peaks found: chem shift/row (% of total intensity)
6.908/76(20.3%) , 6.908/54(20.3%) , 7.199/54(10.5%) , 7.199/76(10.5%)
Peaks not found: chem shift/row (% of total intensity)
3.947/62(7.1%) , 3.947/68(7.1%) , 3.947/48.5(5.5%) , 3.947/81.5(5.5%) , 6.908/47(1.6%) , 6.908/83(1.6%) , 3.057/56(1.5%) , 3.057/74(1.5%) , 3.057/36(1.4%) , 3.057/94(1.4%) , 3.202/90(1%) , 3.202/40(1%) , 3.202/53(1%) , 3.202/77(1%)

Formic acid (library entry number =148)
Hit ratio(% of total spectral intensity for metabolite): 90% (1 of 1 peaks were found)
Peaks found: chem shift/row (% of total intensity)
8.46/65(100%)
Peaks not found: chem shift/row (% of total intensity)


Citric acid (library entry number =14)
Hit ratio(% of total spectral intensity for metabolite): 100% (4 of 4 peaks were found)
Peaks found: chem shift/row (% of total intensity)
2.542/46(26.2%) , 2.542/84(26.2%) , 2.67/46(23.8%) , 2.67/84(23.8%)
Peaks not found: chem shift/row (% of total intensity)


Methionine (library entry number =82)
Hit ratio(% of total spectral intensity for metabolite): 95.05% (4 of 7 peaks were found)
Peaks found: chem shift/row (% of total intensity)
2.143/65(80.1%) , 2.649/65(6%) , 2.649/84(4.4%) , 2.649/46(4.4%)
Peaks not found: chem shift/row (% of total intensity)
3.863/81(1.7%) , 3.863/49(1.7%) , 3.863/65(1.5%)

Succinic acid (library entry number =152)
Hit ratio(% of total spectral intensity for metabolite): 90% (1 of 1 peaks were found)
Peaks found: chem shift/row (% of total intensity)
2.408/65(100%)
Peaks not found: chem shift/row (% of total intensity)


N-Acetylneuraminic acid (library entry number =193)
Hit ratio(% of total spectral intensity for metabolite): 71.8% (9 of 27 peaks were found)
Peaks found: chem shift/row (% of total intensity)
2.061/65(59.8%) , 3.624/58(2%) , 3.624/72(2%) , 3.987/51.5(1.8%) , 3.987/78.5(1.8%) , 2.24/65(1.7%) , 3.769/65(1.4%) , 3.769/49(0.7%) , 3.769/81(0.7%)
Peaks not found: chem shift/row (% of total intensity)
2.046/65(5.9%) , 3.856/53(1.9%) , 3.856/77(1.9%) , 3.624/42(1.8%) , 3.624/88(1.8%) , 1.83/65(1.7%) , 3.856/46(1.5%) , 3.856/84(1.5%) , 2.222/55(1.3%) , 2.222/75(1.3%) , 1.83/96(1.1%) , 1.83/34(1.1%) , 2.222/88(1%) , 2.222/42(1%) , 3.769/58.5(0.9%) , 3.769/71.5(0.9%) , 3.769/88(0.7%) , 3.769/42(0.7%)

Ethylenediaminetetraacetic acid (EDTA) (library entry number =140)
Hit ratio(% of total spectral intensity for metabolite): 100% (2 of 2 peaks were found)
Peaks found: chem shift/row (% of total intensity)
3.647/65(73.8%) , 3.272/65(26.2%)
Peaks not found: chem shift/row (% of total intensity)


Histamine (library entry number =94)
Hit ratio(% of total spectral intensity for metabolite): 50.81% (4 of 12 peaks were found)
Peaks found: chem shift/row (% of total intensity)
3.312/65(28.7%) , 3.041/65(9.4%) , 8.146/65(6.5%) , 8.146/65(6.3%)
Peaks not found: chem shift/row (% of total intensity)
3.312/83(12%) , 3.312/47(12%) , 7.977/65(6.2%) , 7.158/65(4.3%) , 3.041/47(3.7%) , 3.041/83(3.7%) , 7.158/62(3.6%) , 7.158/68(3.6%)

Propionic acid (library entry number =154)
Hit ratio(% of total spectral intensity for metabolite): 91.37% (5 of 7 peaks were found)
Peaks found: chem shift/row (% of total intensity)
1.059/65(33.9%) , 1.059/45(14.4%) , 1.059/85(14.4%) , 2.188/55(14.3%) , 2.188/75(14.3%)
Peaks not found: chem shift/row (% of total intensity)
2.188/94(4.3%) , 2.188/36(4.3%)

Glycolic acid (library entry number =53)
Hit ratio(% of total spectral intensity for metabolite): 90% (1 of 1 peaks were found)
Peaks found: chem shift/row (% of total intensity)
3.951/65(100%)
Peaks not found: chem shift/row (% of total intensity)


Cysteamine (library entry number =150)
Hit ratio(% of total spectral intensity for metabolite): 56.88% (2 of 6 peaks were found)
Peaks found: chem shift/row (% of total intensity)
3.396/65(32.3%) , 3.041/65(24.6%)
Peaks not found: chem shift/row (% of total intensity)
3.396/48(12.2%) , 3.396/82(12.2%) , 3.041/48(9.3%) , 3.041/82(9.3%)

Pantothenic acid (library entry number =99)
Hit ratio(% of total spectral intensity for metabolite): 76.21% (7 of 15 peaks were found)
Peaks found: chem shift/row (% of total intensity)
0.898/65(24.2%) , 0.932/65(20.8%) , 3.993/65(8.4%) , 3.406/79(6.9%) , 3.406/51(6.9%) , 3.528/79(4.5%) , 3.528/51(4.5%)
Peaks not found: chem shift/row (% of total intensity)
2.423/65(8.5%) , 2.423/47.5(3.5%) , 2.423/82.5(3.5%) , 3.447/72.5(2.6%) , 3.447/57.5(2.6%) , 3.447/40(1.3%) , 3.447/90(1.3%) , 3.447/65(0.3%)

Ergothioneine (library entry number =1)
Hit ratio(% of total spectral intensity for metabolite): 89.35% (3 of 7 peaks were found)
Peaks found: chem shift/row (% of total intensity)
3.272/65(85.6%) , 3.893/75(1.9%) , 3.893/55(1.9%)
Peaks not found: chem shift/row (% of total intensity)
6.805/64(3.5%) , 6.805/66(3.5%) , 3.893/85(1.8%) , 3.893/45(1.8%)

Ethanol (library entry number =203)
Hit ratio(% of total spectral intensity for metabolite): 68.9% (5 of 7 peaks were found)
Peaks found: chem shift/row (% of total intensity)
1.19/65(31.3%) , 3.67/56(14.4%) , 3.67/74(14.4%) , 3.67/38(4.4%) , 3.67/92(4.4%)
Peaks not found: chem shift/row (% of total intensity)
1.19/83(15.6%) , 1.19/47(15.6%)

scyllo-Inositol (library entry number =54)
Hit ratio(% of total spectral intensity for metabolite): 90% (1 of 1 peaks were found)
Peaks found: chem shift/row (% of total intensity)
3.36/65(100%)
Peaks not found: chem shift/row (% of total intensity)


Hypoxanthine (library entry number =56)
Hit ratio(% of total spectral intensity for metabolite): 100% (2 of 2 peaks were found)
Peaks found: chem shift/row (% of total intensity)
8.199/65(53.4%) , 8.216/65(46.6%)
Peaks not found: chem shift/row (% of total intensity)


N-Acetylmethionine (library entry number =137)
Hit ratio(% of total spectral intensity for metabolite): 65.03% (1 of 2 peaks were found)
Peaks found: chem shift/row (% of total intensity)
2.114/65(65%)
Peaks not found: chem shift/row (% of total intensity)
2.039/65(35%)

Uridine-5-diphosphogalactose (library entry number =189)
Hit ratio(% of total spectral intensity for metabolite): 43.91% (12 of 53 peaks were found)
Peaks found: chem shift/row (% of total intensity)
7.95/55(18.6%) , 7.95/75(18.6%) , 3.751/65(1.7%) , 4.04/65(1.2%) , 3.737/57(0.7%) , 3.737/72.5(0.7%) , 3.755/56.5(0.5%) , 3.755/73.5(0.5%) , 3.737/72(0.5%) , 3.755/55(0.3%) , 3.755/75(0.3%) , 3.755/43.5(0.2%)
Peaks not found: chem shift/row (% of total intensity)
5.985/55(15.3%) , 5.985/75(15.3%) , 3.924/82(1.7%) , 3.924/48(1.7%) , 5.652/70(1.6%) , 5.652/60(1.6%) , 3.924/56(1.5%) , 3.924/74(1.5%) , 5.637/60.5(1.5%) , 5.637/69.5(1.5%) , 4.381/60.5(0.8%) , 4.381/69.5(0.8%) , 5.985/64.5(0.6%) , 3.751/81(0.6%) , 3.751/48.5(0.6%) , 3.815/83(0.6%) , 3.815/47(0.6%) , 4.381/65(0.5%) , 3.822/82.5(0.5%) , 3.822/47(0.5%) , 3.815/73(0.5%) , 3.815/56.5(0.5%) , 3.822/56.5(0.5%) , 3.822/73(0.5%) , 3.768/59(0.4%) , 3.768/71(0.4%) , 3.737/85.5(0.3%) , 3.737/44.5(0.3%) , 3.751/35(0.3%) , 3.751/94.5(0.3%) , 3.768/40(0.2%) , 3.768/89.5(0.2%) , 3.755/83(0.2%) , 3.778/51.5(0.2%) , 3.778/78.5(0.2%) , 3.755/65(0.2%) , 3.755/44.5(0.2%) , 3.755/85(0.2%) , 3.773/46(0.2%) , 3.773/83.5(0.2%) , 3.73/65(0.2%)

N-acetylglucosamine-1-phosphate (library entry number =175)
Hit ratio(% of total spectral intensity for metabolite): 90.79% (6 of 11 peaks were found)
Peaks found: chem shift/row (% of total intensity)
2.066/65(81.8%) , 3.503/65(2.9%) , 3.503/89(1.9%) , 3.503/41(1.9%) , 3.778/56(1.1%) , 3.778/74(1.1%)
Peaks not found: chem shift/row (% of total intensity)
3.806/65(3.3%) , 3.806/40(2%) , 3.806/90(2%) , 3.778/42.5(1%) , 3.778/87.5(1%)

________________________________________________________________________________________________________________

Table 3.  Information to help in the interpretation of the pJRES graphical output of the analysis.
For each peak in the estimate pJRES spectrum (visible in yellow in the associated graphical output file) is given
the chemical shift, intensity and contributing metabolites with percentage contributions.
This table is ordered by intensity, with the most intense estimated pJRES peak detailed first.

Chemical shift	Intensity of estimated pJRES	Contributing metabolites/percentages
1.332	0.1727	Lactic acid(100%); 
3.232	0.1476	Glycerophosphorylcholine(85.4%); Phosphoethanolamine(9.8%); Carnitine(4.5%); 3-Methylhistidine(0.2%); Anserine nitrate(0.1%); Ergothioneine(0%); Ethylenediaminetetraacetic acid (EDTA)(0%); 
4.122	0.02419	Lactic acid(99.4%); Fructose(0.6%); 
3.567	0.02367	Glucose-6-phosphate(48.3%); Fructose(23%); Sucrose(14.5%); Glycine(13.1%); Malonyl coenzyme A(0.6%); Uridine-5-diphospho-N-acetylglucosamine(0.5%); Ethylenediaminetetraacetic acid (EDTA)(0%); 
3.782	0.0187	Glutamine(47.1%); Glutathione (oxidised)(18.4%); Anserine nitrate(11%); Argininosuccinic acid(5.6%); Trehalose-6-phosphate(5.6%); Glutathione (reduced)(5%); Uridine 5-diphosphoglucose(3.9%); Alanine(2.2%); Sucrose(1.2%); N-acetylglucosamine-1-phosphate(0%); Uridine-5-diphosphogalactose(0%); 
3.502	0.01717	Glucose-6-phosphate(97.9%); Trehalose-6-phosphate(2%); N-acetylglucosamine-1-phosphate(0.1%); Glycine(0%); Malonyl coenzyme A(0%); Sucrose(0%); 
3.277	0.01688	Glucose-6-phosphate(73.8%); Taurine(11.7%); Glycerophosphorylcholine(5.9%); Glucosamine-6-phosphate(2.6%); Ergothioneine(2.6%); Ethylenediaminetetraacetic acid (EDTA)(2%); Argininosuccinic acid(1%); Carnitine(0.4%); Histamine(0%); scyllo-Inositol(0%); 
1.922	0.01681	Acetic acid(100%); N-Acetylmethionine(0%); 
3.992	0.01623	Phosphoethanolamine(66.8%); Glucose-6-phosphate(31%); Pantothenic acid(0.8%); Malonyl coenzyme A(0.6%); Asparagine(0.4%); N-Acetylneuraminic acid(0.3%); Glycolic acid(0%); Fructose(0%); 
3.727	0.01487	Glucose-6-phosphate(68.7%); Fructose(29.4%); 3-Methylhistidine(1.5%); Sucrose(0.4%); Leucine(0.1%); Uridine-5-diphosphogalactose(0%); Ethylenediaminetetraacetic acid (EDTA)(0%); 
3.042	0.0145	Creatine(76.7%); Creatinine(14.6%); Cysteamine(3.4%); Phosphocreatine(2.4%); Histamine(1.9%); Anserine nitrate(0.7%); Malonyl coenzyme A(0.3%); 
3.292	0.01422	Glucose-6-phosphate(93.6%); Glycerophosphorylcholine(3.5%); Argininosuccinic acid(1%); Taurine(0.8%); Glutathione (oxidised)(0.5%); Histamine(0.2%); Ergothioneine(0.2%); Carnitine(0.2%); Ethylenediaminetetraacetic acid (EDTA)(0.1%); Glucosamine-6-phosphate(0%); scyllo-Inositol(0%); 
1.487	0.01323	Alanine(100%); 
1.012	0.01157	Isoleucine(97.5%); Valine(1.9%); Leucine(0.6%); Propionic acid(0%); 
0.9423	0.01143	Isoleucine(97.6%); Leucine(1.8%); Pantothenic acid(0.5%); Valine(0%); 
4.007	0.01122	Glucose-6-phosphate(49.8%); Asparagine(35.4%); Malonyl coenzyme A(7.9%); Fructose(3.2%); Glucosamine-6-phosphate(3.1%); Phosphoethanolamine(0.6%); Pantothenic acid(0%); Glycolic acid(0%); 
2.027	0.01089	N-Acetylaspartate (NAA)(99.6%); N-Acetylmethionine(0.2%); N-Acetylneuraminic acid(0.2%); N-acetylglucosamine-1-phosphate(0%); 
3.427	0.01035	Taurine(77.9%); Carnitine(19.6%); Porphobilinogen(1.9%); Trehalose-6-phosphate(0.6%); Pantothenic acid(0%); Cysteamine(0%); scyllo-Inositol(0%); 
3.982	0.009889	Phosphoethanolamine(99%); Glucose-6-phosphate(0.4%); N-Acetylneuraminic acid(0.4%); Pantothenic acid(0.2%); Glycolic acid(0%); 
3.687	0.009673	Sucrose(74.4%); Trehalose-6-phosphate(14%); Fructose(7.2%); Isoleucine(4.1%); Malonyl coenzyme A(0.1%); Ethylenediaminetetraacetic acid (EDTA)(0.1%); Ethanol(0.1%); 
2.142	0.009333	Glutamine(51.4%); Methionine(48.3%); N-Acetylneuraminic acid(0.2%); N-Acetylmethionine(0%); Glutathione (oxidised)(0%); Propionic acid(0%); 
3.867	0.008362	Trehalose-6-phosphate(95.4%); Methionine(2%); Uridine 5-diphosphoglucose(1.6%); Sucrose(0.9%); N-Acetylneuraminic acid(0.1%); 
2.457	0.007709	Glutamine(85%); Carnitine(14.9%); Succinic acid(0.1%); 
3.742	0.007615	3-Methylhistidine(81.5%); Leucine(14.4%); Glutathione (oxidised)(2.4%); Fructose(1.4%); Sucrose(0.2%); Anserine nitrate(0%); Uridine-5-diphosphogalactose(0%); Ethylenediaminetetraacetic acid (EDTA)(0%); 
3.542	0.007525	Malonyl coenzyme A(94.3%); Fructose(2.7%); Uridine 5-diphosphoglucose(1.6%); Glycine(1.3%); Pantothenic acid(0%); 
3.792	0.007314	Alanine(69.4%); Glutathione (reduced)(12.6%); Glutamine(6.4%); Glutathione (oxidised)(5.7%); Uridine 5-diphosphoglucose(2.6%); Anserine nitrate(1.6%); Fructose(1.4%); Sucrose(0.2%); N-acetylglucosamine-1-phosphate(0.1%); Argininosuccinic acid(0%); Uridine-5-diphosphogalactose(0%); Uridine-5-diphospho-N-acetylglucosamine(0%); 
2.407	0.006639	Succinic acid(76.8%); Porphobilinogen(12%); Glutamine(6.8%); Carnitine(4.4%); Pantothenic acid(0%); 
3.612	0.005847	Trehalose-6-phosphate(68.3%); Valine(27.2%); Fructose(4%); Ethylenediaminetetraacetic acid (EDTA)(0.3%); N-Acetylneuraminic acid(0.2%); Glycine(0.1%); 
3.857	0.005819	Trehalose-6-phosphate(92.7%); N-Acetylneuraminic acid(3%); Methionine(2.8%); Sucrose(1.4%); 
0.9923	0.005307	Valine(92.9%); Isoleucine(5.7%); Leucine(1.4%); 
8.277	0.005241	Malonyl coenzyme A(98.5%); Adenosine 5-monophosphate(1.5%); 
3.412	0.004475	Porphobilinogen(87.1%); Taurine(6.7%); Trehalose-6-phosphate(3%); Carnitine(1.6%); Pantothenic acid(0.9%); Cysteamine(0.7%); scyllo-Inositol(0%); 
2.437	0.004468	Carnitine(50.2%); Glutamine(33.2%); Malonyl coenzyme A(15.9%); Succinic acid(0.6%); Pantothenic acid(0.1%); 
3.822	0.004427	Sucrose(65.1%); Trehalose-6-phosphate(29.7%); Uridine-5-diphospho-N-acetylglucosamine(2.3%); Fructose(2.3%); Alanine(0.5%); Uridine-5-diphosphogalactose(0.1%); 
3.367	0.004387	Glucose-6-phosphate(92.5%); scyllo-Inositol(4.8%); Glycerophosphorylcholine(2.4%); Glucosamine-6-phosphate(0.2%); Cysteamine(0%); Malonyl coenzyme A(0%); 
3.807	0.004121	Fructose(74.4%); Sucrose(16.1%); Alanine(4.9%); Glutathione (oxidised)(3.6%); Uridine-5-diphospho-N-acetylglucosamine(0.4%); N-acetylglucosamine-1-phosphate(0.4%); Anserine nitrate(0.3%); Uridine-5-diphosphogalactose(0%); 
1.047	0.004032	Valine(95.2%); Propionic acid(3%); Isoleucine(1.8%); 
0.9723	0.00343	Leucine(92.5%); Isoleucine(3.9%); Valine(3.6%); 
3.647	0.00342	Ethylenediaminetetraacetic acid (EDTA)(83.2%); Glucosamine-6-phosphate(15.9%); Isoleucine(0.3%); Valine(0.3%); Trehalose-6-phosphate(0.2%); Ethanol(0.1%); N-Acetylneuraminic acid(0%); 
4.222	0.003394	Sucrose(100%); 
3.937	0.003383	Creatine(96.4%); Tyrosine(2.1%); Glycolic acid(0.9%); Phosphocreatine(0.6%); 
7.947	0.00338	Uridine 5-diphosphoglucose(60.7%); Uridine-5-diphospho-N-acetylglucosamine(37.5%); Uridine-5-diphosphogalactose(1.7%); 
8.552	0.003306	Malonyl coenzyme A(100%); 
2.082	0.003245	Uridine-5-diphospho-N-acetylglucosamine(98.1%); N-Acetylneuraminic acid(1.2%); N-Acetylaspartate (NAA)(0.3%); N-Acetylmethionine(0.1%); N-acetylglucosamine-1-phosphate(0.1%); Methionine(0.1%); 
0.9573	0.003159	Leucine(81.7%); Isoleucine(17.3%); Valine(0.9%); Pantothenic acid(0.1%); 
3.127	0.003109	Malonyl coenzyme A(98.3%); Glycerophosphorylcholine(1.7%); 
2.167	0.00283	Glutathione (oxidised)(62.1%); Glutathione (reduced)(22.3%); Glutamine(12%); Methionine(3%); Propionic acid(0.6%); N-Acetylmethionine(0%); N-Acetylneuraminic acid(0%); 
3.947	0.002604	Tyrosine(32.5%); Phosphocreatine(31.8%); Glycolic acid(19.6%); Creatine(16.1%); 
0.7223	0.002573	Malonyl coenzyme A(100%); 
2.867	0.002499	Asparagine(100%); 
3.902	0.002326	Fructose(96.8%); Sucrose(2.6%); Ergothioneine(0.5%); Creatine(0.1%); Glycolic acid(0%); 
2.672	0.002312	Citric acid(58%); Argininosuccinic acid(37.3%); Anserine nitrate(4.1%); Porphobilinogen(0.4%); Methionine(0.2%); N-Acetylaspartate (NAA)(0.1%); 
8.267	0.002277	Adenosine 5-monophosphate(85%); Malonyl coenzyme A(15%); 
2.957	0.002211	Asparagine(86%); Glucosamine-6-phosphate(11.2%); Glutathione (reduced)(2%); Glutathione (oxidised)(0.9%); 
4.062	0.002209	Sucrose(54.1%); Creatinine(45.9%); 
1.057	0.002182	Propionic acid(81.3%); Valine(17.5%); Isoleucine(1.2%); 
3.482	0.002128	Sucrose(84.6%); Glucose-6-phosphate(8.2%); Uridine 5-diphosphoglucose(4%); Trehalose-6-phosphate(3.1%); 
0.8623	0.002114	Malonyl coenzyme A(100%); Pantothenic acid(0%); 
2.972	0.002097	Glutathione (oxidised)(73.8%); Glucosamine-6-phosphate(13.6%); Glutathione (reduced)(7.2%); Asparagine(5.4%); Creatine(0%); 
5.412	0.002096	Sucrose(100%); 
5.987	0.002085	Uridine 5-diphosphoglucose(88.5%); Uridine-5-diphospho-N-acetylglucosamine(9.2%); Uridine-5-diphosphogalactose(2.3%); 
3.882	0.001954	Glucosamine-6-phosphate(77.6%); Sucrose(21.2%); Trehalose-6-phosphate(0.6%); Ergothioneine(0.5%); 
2.662	0.001943	Porphobilinogen(66.1%); Citric acid(12.9%); Anserine nitrate(9.6%); Malonyl coenzyme A(8.8%); Methionine(2.6%); 
6.527	0.001936	Argininosuccinic acid(100%); 
3.317	0.001919	Glutathione (oxidised)(63.8%); 3-Methylhistidine(11.5%); Glycerophosphorylcholine(10.1%); Histamine(8.4%); Glutathione (reduced)(5.8%); Ergothioneine(0.2%); scyllo-Inositol(0.1%); Ethylenediaminetetraacetic acid (EDTA)(0.1%); 
4.167	0.001845	Porphobilinogen(100%); 
2.062	0.001803	N-Acetylneuraminic acid(88.1%); N-acetylglucosamine-1-phosphate(6.9%); Uridine-5-diphospho-N-acetylglucosamine(2.4%); N-Acetylaspartate (NAA)(2.3%); N-Acetylmethionine(0.2%); Methionine(0.1%); 
6.907	0.001685	Tyrosine(100%); 
3.962	0.001662	3-Methylhistidine(92.1%); Phosphocreatine(4%); Glycolic acid(2%); Creatine(1.7%); Tyrosine(0.1%); 
8.607	0.00165	Adenosine 5-monophosphate(100%); 
1.262	0.001595	Isoleucine(100%); 
4.032	0.001588	Fructose(88%); Trehalose-6-phosphate(11.7%); Sucrose(0.3%); Uridine-5-diphosphogalactose(0%); 
6.177	0.001559	Malonyl coenzyme A(100%); 
2.542	0.001546	Citric acid(96.8%); Glutathione (oxidised)(2.4%); Glutathione (reduced)(0.8%); 
8.462	0.001534	Formic acid(100%); 
2.487	0.001335	Glutamine(46.8%); N-Acetylaspartate (NAA)(44.3%); Carnitine(8.8%); Succinic acid(0.2%); 
2.992	0.001319	Glutathione (oxidised)(95.1%); Glutathione (reduced)(3.8%); Creatine(1.1%); Creatinine(0%); 
2.512	0.001264	N-Acetylaspartate (NAA)(54.3%); Glutathione (oxidised)(44.5%); Citric acid(1.2%); Succinic acid(0%); 
6.162	0.001241	Malonyl coenzyme A(98.3%); Adenosine 5-monophosphate(1.7%); 
2.187	0.001067	Propionic acid(96.2%); Methionine(3.8%); N-Acetylmethionine(0%); 
3.597	0.001002	Glucosamine-6-phosphate(51.2%); Fructose(40.4%); Valine(5.7%); Glycine(2.1%); Ethylenediaminetetraacetic acid (EDTA)(0.6%); 
7.197	0.0009961	Tyrosine(100%); 
2.647	0.0009611	Methionine(90.6%); Citric acid(4.4%); Porphobilinogen(3.1%); Anserine nitrate(1.9%); 
2.692	0.0009241	N-Acetylaspartate (NAA)(74.6%); Anserine nitrate(22.6%); Citric acid(2.7%); 
2.562	0.0008526	Glutathione (oxidised)(76.3%); Glutathione (reduced)(17.1%); Citric acid(6.6%); 
2.827	0.000777	Argininosuccinic acid(100%); 
2.367	0.0007674	Argininosuccinic acid(98.1%); Succinic acid(1.9%); 
6.147	0.000752	Adenosine 5-monophosphate(96.4%); Malonyl coenzyme A(3.6%); 
5.217	0.0007498	Trehalose-6-phosphate(100%); 
1.187	0.0006845	Ethanol(100%); 
6.132	0.0006832	Adenosine 5-monophosphate(100%); 
5.437	0.000613	Glucosamine-6-phosphate(100%); 
2.277	0.0005958	Valine(100%); 
2.932	0.0005267	Asparagine(57.7%); Glucosamine-6-phosphate(28.7%); Glutathione (reduced)(13.6%); 
2.357	0.0005221	Argininosuccinic acid(80.2%); Malonyl coenzyme A(18%); Succinic acid(1.8%); 
2.907	0.0004952	Asparagine(100%); 
1.712	0.0004946	Leucine(100%); 
4.307	0.0004508	Argininosuccinic acid(100%); 
5.187	0.0004433	Trehalose-6-phosphate(100%); 
5.717	0.0003564	Glutathione (oxidised)(100%); 
0.8973	0.0003464	Pantothenic acid(100%); 
2.622	0.0003112	Malonyl coenzyme A(99.2%); Citric acid(0.5%); Methionine(0.3%); 
0.7373	0.000278	Malonyl coenzyme A(100%); 
2.892	0.0002646	Asparagine(100%); 
2.207	0.0002519	Methionine(90.9%); Propionic acid(9.1%); N-Acetylmethionine(0%); 
2.842	0.0002509	Asparagine(100%); 
2.717	0.0002274	Anserine nitrate(99.4%); Citric acid(0.6%); 
8.067	0.0001869	3-Methylhistidine(100%); 
5.612	0.0001523	Uridine 5-diphosphoglucose(100%); 
5.602	0.0001504	Uridine 5-diphosphoglucose(100%); 
2.222	0.0001296	N-Acetylneuraminic acid(96.1%); Methionine(2%); Propionic acid(1.9%); 
1.682	0.0001218	Leucine(100%); 
8.147	0.0001196	Histamine(100%); 
7.977	0.0001047	Histamine(96.9%); Uridine-5-diphospho-N-acetylglucosamine(3%); Uridine-5-diphosphogalactose(0.1%); 
1.832	9.913e-05	N-Acetylneuraminic acid(100%); 
7.157	8.889e-05	Histamine(100%); 
7.132	8.749e-05	3-Methylhistidine(100%); 
1.742	8.003e-05	Leucine(100%); 
6.802	7.598e-05	Ergothioneine(100%); 
8.197	4.224e-05	Hypoxanthine(100%); 
8.217	4.131e-05	Hypoxanthine(100%); 
2.237	3.852e-05	N-Acetylneuraminic acid(100%); 
2.732	3.844e-05	Anserine nitrate(100%); 
1.852	7.5e-06	Acetic acid(100%); 
5.652	6.233e-06	Uridine-5-diphosphogalactose(100%); 
5.637	5.888e-06	Uridine-5-diphosphogalactose(100%); 
4.382	2.88e-06	Uridine-5-diphosphogalactose(100%); 
2.322	1.891e-06	Succinic acid(100%); 
________________________________________________________________________________________________________________

Table 4.  Information to help in the interpretation of the pJRES graphical output of the analysis.
For each peak in the estimate pJRES spectrum (visible in yellow in the associated graphical output file) is given
the chemical shift, intensity and contributing metabolites with percentage contributions.
This table is ordered by chemical shift, with the estimated pJRES peak having the highest chemical shift detailed first.

Chemical shift	Intensity of estimated pJRES	Contributing metabolites/percentages
8.607	0.00165	Adenosine 5-monophosphate(100%); 
8.552	0.003306	Malonyl coenzyme A(100%); 
8.462	0.001534	Formic acid(100%); 
8.277	0.005241	Malonyl coenzyme A(98.5%); Adenosine 5-monophosphate(1.5%); 
8.267	0.002277	Adenosine 5-monophosphate(85%); Malonyl coenzyme A(15%); 
8.217	4.131e-05	Hypoxanthine(100%); 
8.197	4.224e-05	Hypoxanthine(100%); 
8.147	0.0001196	Histamine(100%); 
8.067	0.0001869	3-Methylhistidine(100%); 
7.977	0.0001047	Histamine(96.9%); Uridine-5-diphospho-N-acetylglucosamine(3%); Uridine-5-diphosphogalactose(0.1%); 
7.947	0.00338	Uridine 5-diphosphoglucose(60.7%); Uridine-5-diphospho-N-acetylglucosamine(37.5%); Uridine-5-diphosphogalactose(1.7%); 
7.197	0.0009961	Tyrosine(100%); 
7.157	8.889e-05	Histamine(100%); 
7.132	8.749e-05	3-Methylhistidine(100%); 
6.907	0.001685	Tyrosine(100%); 
6.802	7.598e-05	Ergothioneine(100%); 
6.527	0.001936	Argininosuccinic acid(100%); 
6.177	0.001559	Malonyl coenzyme A(100%); 
6.162	0.001241	Malonyl coenzyme A(98.3%); Adenosine 5-monophosphate(1.7%); 
6.147	0.000752	Adenosine 5-monophosphate(96.4%); Malonyl coenzyme A(3.6%); 
6.132	0.0006832	Adenosine 5-monophosphate(100%); 
5.987	0.002085	Uridine 5-diphosphoglucose(88.5%); Uridine-5-diphospho-N-acetylglucosamine(9.2%); Uridine-5-diphosphogalactose(2.3%); 
5.717	0.0003564	Glutathione (oxidised)(100%); 
5.652	6.233e-06	Uridine-5-diphosphogalactose(100%); 
5.637	5.888e-06	Uridine-5-diphosphogalactose(100%); 
5.612	0.0001523	Uridine 5-diphosphoglucose(100%); 
5.602	0.0001504	Uridine 5-diphosphoglucose(100%); 
5.437	0.000613	Glucosamine-6-phosphate(100%); 
5.412	0.002096	Sucrose(100%); 
5.217	0.0007498	Trehalose-6-phosphate(100%); 
5.187	0.0004433	Trehalose-6-phosphate(100%); 
4.382	2.88e-06	Uridine-5-diphosphogalactose(100%); 
4.307	0.0004508	Argininosuccinic acid(100%); 
4.222	0.003394	Sucrose(100%); 
4.167	0.001845	Porphobilinogen(100%); 
4.122	0.02419	Lactic acid(99.4%); Fructose(0.6%); 
4.062	0.002209	Sucrose(54.1%); Creatinine(45.9%); 
4.032	0.001588	Fructose(88%); Trehalose-6-phosphate(11.7%); Sucrose(0.3%); Uridine-5-diphosphogalactose(0%); 
4.007	0.01122	Glucose-6-phosphate(49.8%); Asparagine(35.4%); Malonyl coenzyme A(7.9%); Fructose(3.2%); Glucosamine-6-phosphate(3.1%); Phosphoethanolamine(0.6%); Pantothenic acid(0%); Glycolic acid(0%); 
3.992	0.01623	Phosphoethanolamine(66.8%); Glucose-6-phosphate(31%); Pantothenic acid(0.8%); Malonyl coenzyme A(0.6%); Asparagine(0.4%); N-Acetylneuraminic acid(0.3%); Glycolic acid(0%); Fructose(0%); 
3.982	0.009889	Phosphoethanolamine(99%); Glucose-6-phosphate(0.4%); N-Acetylneuraminic acid(0.4%); Pantothenic acid(0.2%); Glycolic acid(0%); 
3.962	0.001662	3-Methylhistidine(92.1%); Phosphocreatine(4%); Glycolic acid(2%); Creatine(1.7%); Tyrosine(0.1%); 
3.947	0.002604	Tyrosine(32.5%); Phosphocreatine(31.8%); Glycolic acid(19.6%); Creatine(16.1%); 
3.937	0.003383	Creatine(96.4%); Tyrosine(2.1%); Glycolic acid(0.9%); Phosphocreatine(0.6%); 
3.902	0.002326	Fructose(96.8%); Sucrose(2.6%); Ergothioneine(0.5%); Creatine(0.1%); Glycolic acid(0%); 
3.882	0.001954	Glucosamine-6-phosphate(77.6%); Sucrose(21.2%); Trehalose-6-phosphate(0.6%); Ergothioneine(0.5%); 
3.867	0.008362	Trehalose-6-phosphate(95.4%); Methionine(2%); Uridine 5-diphosphoglucose(1.6%); Sucrose(0.9%); N-Acetylneuraminic acid(0.1%); 
3.857	0.005819	Trehalose-6-phosphate(92.7%); N-Acetylneuraminic acid(3%); Methionine(2.8%); Sucrose(1.4%); 
3.822	0.004427	Sucrose(65.1%); Trehalose-6-phosphate(29.7%); Uridine-5-diphospho-N-acetylglucosamine(2.3%); Fructose(2.3%); Alanine(0.5%); Uridine-5-diphosphogalactose(0.1%); 
3.807	0.004121	Fructose(74.4%); Sucrose(16.1%); Alanine(4.9%); Glutathione (oxidised)(3.6%); Uridine-5-diphospho-N-acetylglucosamine(0.4%); N-acetylglucosamine-1-phosphate(0.4%); Anserine nitrate(0.3%); Uridine-5-diphosphogalactose(0%); 
3.792	0.007314	Alanine(69.4%); Glutathione (reduced)(12.6%); Glutamine(6.4%); Glutathione (oxidised)(5.7%); Uridine 5-diphosphoglucose(2.6%); Anserine nitrate(1.6%); Fructose(1.4%); Sucrose(0.2%); N-acetylglucosamine-1-phosphate(0.1%); Argininosuccinic acid(0%); Uridine-5-diphosphogalactose(0%); Uridine-5-diphospho-N-acetylglucosamine(0%); 
3.782	0.0187	Glutamine(47.1%); Glutathione (oxidised)(18.4%); Anserine nitrate(11%); Argininosuccinic acid(5.6%); Trehalose-6-phosphate(5.6%); Glutathione (reduced)(5%); Uridine 5-diphosphoglucose(3.9%); Alanine(2.2%); Sucrose(1.2%); N-acetylglucosamine-1-phosphate(0%); Uridine-5-diphosphogalactose(0%); 
3.742	0.007615	3-Methylhistidine(81.5%); Leucine(14.4%); Glutathione (oxidised)(2.4%); Fructose(1.4%); Sucrose(0.2%); Anserine nitrate(0%); Uridine-5-diphosphogalactose(0%); Ethylenediaminetetraacetic acid (EDTA)(0%); 
3.727	0.01487	Glucose-6-phosphate(68.7%); Fructose(29.4%); 3-Methylhistidine(1.5%); Sucrose(0.4%); Leucine(0.1%); Uridine-5-diphosphogalactose(0%); Ethylenediaminetetraacetic acid (EDTA)(0%); 
3.687	0.009673	Sucrose(74.4%); Trehalose-6-phosphate(14%); Fructose(7.2%); Isoleucine(4.1%); Malonyl coenzyme A(0.1%); Ethylenediaminetetraacetic acid (EDTA)(0.1%); Ethanol(0.1%); 
3.647	0.00342	Ethylenediaminetetraacetic acid (EDTA)(83.2%); Glucosamine-6-phosphate(15.9%); Isoleucine(0.3%); Valine(0.3%); Trehalose-6-phosphate(0.2%); Ethanol(0.1%); N-Acetylneuraminic acid(0%); 
3.612	0.005847	Trehalose-6-phosphate(68.3%); Valine(27.2%); Fructose(4%); Ethylenediaminetetraacetic acid (EDTA)(0.3%); N-Acetylneuraminic acid(0.2%); Glycine(0.1%); 
3.597	0.001002	Glucosamine-6-phosphate(51.2%); Fructose(40.4%); Valine(5.7%); Glycine(2.1%); Ethylenediaminetetraacetic acid (EDTA)(0.6%); 
3.567	0.02367	Glucose-6-phosphate(48.3%); Fructose(23%); Sucrose(14.5%); Glycine(13.1%); Malonyl coenzyme A(0.6%); Uridine-5-diphospho-N-acetylglucosamine(0.5%); Ethylenediaminetetraacetic acid (EDTA)(0%); 
3.542	0.007525	Malonyl coenzyme A(94.3%); Fructose(2.7%); Uridine 5-diphosphoglucose(1.6%); Glycine(1.3%); Pantothenic acid(0%); 
3.502	0.01717	Glucose-6-phosphate(97.9%); Trehalose-6-phosphate(2%); N-acetylglucosamine-1-phosphate(0.1%); Glycine(0%); Malonyl coenzyme A(0%); Sucrose(0%); 
3.482	0.002128	Sucrose(84.6%); Glucose-6-phosphate(8.2%); Uridine 5-diphosphoglucose(4%); Trehalose-6-phosphate(3.1%); 
3.427	0.01035	Taurine(77.9%); Carnitine(19.6%); Porphobilinogen(1.9%); Trehalose-6-phosphate(0.6%); Pantothenic acid(0%); Cysteamine(0%); scyllo-Inositol(0%); 
3.412	0.004475	Porphobilinogen(87.1%); Taurine(6.7%); Trehalose-6-phosphate(3%); Carnitine(1.6%); Pantothenic acid(0.9%); Cysteamine(0.7%); scyllo-Inositol(0%); 
3.367	0.004387	Glucose-6-phosphate(92.5%); scyllo-Inositol(4.8%); Glycerophosphorylcholine(2.4%); Glucosamine-6-phosphate(0.2%); Cysteamine(0%); Malonyl coenzyme A(0%); 
3.317	0.001919	Glutathione (oxidised)(63.8%); 3-Methylhistidine(11.5%); Glycerophosphorylcholine(10.1%); Histamine(8.4%); Glutathione (reduced)(5.8%); Ergothioneine(0.2%); scyllo-Inositol(0.1%); Ethylenediaminetetraacetic acid (EDTA)(0.1%); 
3.292	0.01422	Glucose-6-phosphate(93.6%); Glycerophosphorylcholine(3.5%); Argininosuccinic acid(1%); Taurine(0.8%); Glutathione (oxidised)(0.5%); Histamine(0.2%); Ergothioneine(0.2%); Carnitine(0.2%); Ethylenediaminetetraacetic acid (EDTA)(0.1%); Glucosamine-6-phosphate(0%); scyllo-Inositol(0%); 
3.277	0.01688	Glucose-6-phosphate(73.8%); Taurine(11.7%); Glycerophosphorylcholine(5.9%); Glucosamine-6-phosphate(2.6%); Ergothioneine(2.6%); Ethylenediaminetetraacetic acid (EDTA)(2%); Argininosuccinic acid(1%); Carnitine(0.4%); Histamine(0%); scyllo-Inositol(0%); 
3.232	0.1476	Glycerophosphorylcholine(85.4%); Phosphoethanolamine(9.8%); Carnitine(4.5%); 3-Methylhistidine(0.2%); Anserine nitrate(0.1%); Ergothioneine(0%); Ethylenediaminetetraacetic acid (EDTA)(0%); 
3.127	0.003109	Malonyl coenzyme A(98.3%); Glycerophosphorylcholine(1.7%); 
3.042	0.0145	Creatine(76.7%); Creatinine(14.6%); Cysteamine(3.4%); Phosphocreatine(2.4%); Histamine(1.9%); Anserine nitrate(0.7%); Malonyl coenzyme A(0.3%); 
2.992	0.001319	Glutathione (oxidised)(95.1%); Glutathione (reduced)(3.8%); Creatine(1.1%); Creatinine(0%); 
2.972	0.002097	Glutathione (oxidised)(73.8%); Glucosamine-6-phosphate(13.6%); Glutathione (reduced)(7.2%); Asparagine(5.4%); Creatine(0%); 
2.957	0.002211	Asparagine(86%); Glucosamine-6-phosphate(11.2%); Glutathione (reduced)(2%); Glutathione (oxidised)(0.9%); 
2.932	0.0005267	Asparagine(57.7%); Glucosamine-6-phosphate(28.7%); Glutathione (reduced)(13.6%); 
2.907	0.0004952	Asparagine(100%); 
2.892	0.0002646	Asparagine(100%); 
2.867	0.002499	Asparagine(100%); 
2.842	0.0002509	Asparagine(100%); 
2.827	0.000777	Argininosuccinic acid(100%); 
2.732	3.844e-05	Anserine nitrate(100%); 
2.717	0.0002274	Anserine nitrate(99.4%); Citric acid(0.6%); 
2.692	0.0009241	N-Acetylaspartate (NAA)(74.6%); Anserine nitrate(22.6%); Citric acid(2.7%); 
2.672	0.002312	Citric acid(58%); Argininosuccinic acid(37.3%); Anserine nitrate(4.1%); Porphobilinogen(0.4%); Methionine(0.2%); N-Acetylaspartate (NAA)(0.1%); 
2.662	0.001943	Porphobilinogen(66.1%); Citric acid(12.9%); Anserine nitrate(9.6%); Malonyl coenzyme A(8.8%); Methionine(2.6%); 
2.647	0.0009611	Methionine(90.6%); Citric acid(4.4%); Porphobilinogen(3.1%); Anserine nitrate(1.9%); 
2.622	0.0003112	Malonyl coenzyme A(99.2%); Citric acid(0.5%); Methionine(0.3%); 
2.562	0.0008526	Glutathione (oxidised)(76.3%); Glutathione (reduced)(17.1%); Citric acid(6.6%); 
2.542	0.001546	Citric acid(96.8%); Glutathione (oxidised)(2.4%); Glutathione (reduced)(0.8%); 
2.512	0.001264	N-Acetylaspartate (NAA)(54.3%); Glutathione (oxidised)(44.5%); Citric acid(1.2%); Succinic acid(0%); 
2.487	0.001335	Glutamine(46.8%); N-Acetylaspartate (NAA)(44.3%); Carnitine(8.8%); Succinic acid(0.2%); 
2.457	0.007709	Glutamine(85%); Carnitine(14.9%); Succinic acid(0.1%); 
2.437	0.004468	Carnitine(50.2%); Glutamine(33.2%); Malonyl coenzyme A(15.9%); Succinic acid(0.6%); Pantothenic acid(0.1%); 
2.407	0.006639	Succinic acid(76.8%); Porphobilinogen(12%); Glutamine(6.8%); Carnitine(4.4%); Pantothenic acid(0%); 
2.367	0.0007674	Argininosuccinic acid(98.1%); Succinic acid(1.9%); 
2.357	0.0005221	Argininosuccinic acid(80.2%); Malonyl coenzyme A(18%); Succinic acid(1.8%); 
2.322	1.891e-06	Succinic acid(100%); 
2.277	0.0005958	Valine(100%); 
2.237	3.852e-05	N-Acetylneuraminic acid(100%); 
2.222	0.0001296	N-Acetylneuraminic acid(96.1%); Methionine(2%); Propionic acid(1.9%); 
2.207	0.0002519	Methionine(90.9%); Propionic acid(9.1%); N-Acetylmethionine(0%); 
2.187	0.001067	Propionic acid(96.2%); Methionine(3.8%); N-Acetylmethionine(0%); 
2.167	0.00283	Glutathione (oxidised)(62.1%); Glutathione (reduced)(22.3%); Glutamine(12%); Methionine(3%); Propionic acid(0.6%); N-Acetylmethionine(0%); N-Acetylneuraminic acid(0%); 
2.142	0.009333	Glutamine(51.4%); Methionine(48.3%); N-Acetylneuraminic acid(0.2%); N-Acetylmethionine(0%); Glutathione (oxidised)(0%); Propionic acid(0%); 
2.082	0.003245	Uridine-5-diphospho-N-acetylglucosamine(98.1%); N-Acetylneuraminic acid(1.2%); N-Acetylaspartate (NAA)(0.3%); N-Acetylmethionine(0.1%); N-acetylglucosamine-1-phosphate(0.1%); Methionine(0.1%); 
2.062	0.001803	N-Acetylneuraminic acid(88.1%); N-acetylglucosamine-1-phosphate(6.9%); Uridine-5-diphospho-N-acetylglucosamine(2.4%); N-Acetylaspartate (NAA)(2.3%); N-Acetylmethionine(0.2%); Methionine(0.1%); 
2.027	0.01089	N-Acetylaspartate (NAA)(99.6%); N-Acetylmethionine(0.2%); N-Acetylneuraminic acid(0.2%); N-acetylglucosamine-1-phosphate(0%); 
1.922	0.01681	Acetic acid(100%); N-Acetylmethionine(0%); 
1.852	7.5e-06	Acetic acid(100%); 
1.832	9.913e-05	N-Acetylneuraminic acid(100%); 
1.742	8.003e-05	Leucine(100%); 
1.712	0.0004946	Leucine(100%); 
1.682	0.0001218	Leucine(100%); 
1.487	0.01323	Alanine(100%); 
1.332	0.1727	Lactic acid(100%); 
1.262	0.001595	Isoleucine(100%); 
1.187	0.0006845	Ethanol(100%); 
1.057	0.002182	Propionic acid(81.3%); Valine(17.5%); Isoleucine(1.2%); 
1.047	0.004032	Valine(95.2%); Propionic acid(3%); Isoleucine(1.8%); 
1.012	0.01157	Isoleucine(97.5%); Valine(1.9%); Leucine(0.6%); Propionic acid(0%); 
0.9923	0.005307	Valine(92.9%); Isoleucine(5.7%); Leucine(1.4%); 
0.9723	0.00343	Leucine(92.5%); Isoleucine(3.9%); Valine(3.6%); 
0.9573	0.003159	Leucine(81.7%); Isoleucine(17.3%); Valine(0.9%); Pantothenic acid(0.1%); 
0.9423	0.01143	Isoleucine(97.6%); Leucine(1.8%); Pantothenic acid(0.5%); Valine(0%); 
0.8973	0.0003464	Pantothenic acid(100%); 
0.8623	0.002114	Malonyl coenzyme A(100%); Pantothenic acid(0%); 
0.7373	0.000278	Malonyl coenzyme A(100%); 
0.7223	0.002573	Malonyl coenzyme A(100%); 
________________________________________________________________________________________________________________

Table 5.  Full result of the screening step of the analysis (finding of library peaks in the the mixture JRES spectrum) In descending order of hit-ratio:

Alanine (library entry number =66)
Hit ratio(% of total spectral intensity for metabolite): 100% (6 of 6 peaks were found)
Peaks found: chem shift/row (% of total intensity)
1.485/56(36.1%) , 1.485/74(36.1%) , 3.794/56(10.9%) , 3.794/74(10.9%) , 3.794/93(2.9%) , 3.794/37(2.9%)
Peaks not found: chem shift/row (% of total intensity)


Citric acid (library entry number =14)
Hit ratio(% of total spectral intensity for metabolite): 100% (4 of 4 peaks were found)
Peaks found: chem shift/row (% of total intensity)
2.542/46(26.2%) , 2.542/84(26.2%) , 2.67/46(23.8%) , 2.67/84(23.8%)
Peaks not found: chem shift/row (% of total intensity)


N-Acetylalanine (library entry number =85)
Hit ratio(% of total spectral intensity for metabolite): 34.06% (2 of 3 peaks were found)
Peaks found: chem shift/row (% of total intensity)
1.334/56(17%) , 1.334/74(17%)
Peaks not found: chem shift/row (% of total intensity)
2.015/65(65.9%)

Acetylcholine (library entry number =22)
Hit ratio(% of total spectral intensity for metabolite): 57.12% (1 of 2 peaks were found)
Peaks found: chem shift/row (% of total intensity)
3.225/65(57.1%)
Peaks not found: chem shift/row (% of total intensity)
2.154/65(42.9%)

Betaine (library entry number =24)
Hit ratio(% of total spectral intensity for metabolite): 100% (2 of 2 peaks were found)
Peaks found: chem shift/row (% of total intensity)
3.272/65(94.3%) , 3.914/65(5.7%)
Peaks not found: chem shift/row (% of total intensity)


Phosphocreatine (library entry number =114)
Hit ratio(% of total spectral intensity for metabolite): 100% (2 of 2 peaks were found)
Peaks found: chem shift/row (% of total intensity)
3.049/65(80.9%) , 3.951/65(19.1%)
Peaks not found: chem shift/row (% of total intensity)


Creatine (library entry number =122)
Hit ratio(% of total spectral intensity for metabolite): 100% (2 of 2 peaks were found)
Peaks found: chem shift/row (% of total intensity)
3.041/65(77.9%) , 3.938/65(22.1%)
Peaks not found: chem shift/row (% of total intensity)


Ethylenediaminetetraacetic acid (EDTA) (library entry number =140)
Hit ratio(% of total spectral intensity for metabolite): 100% (2 of 2 peaks were found)
Peaks found: chem shift/row (% of total intensity)
3.647/65(73.8%) , 3.272/65(26.2%)
Peaks not found: chem shift/row (% of total intensity)


Methionine (library entry number =82)
Hit ratio(% of total spectral intensity for metabolite): 95.05% (4 of 7 peaks were found)
Peaks found: chem shift/row (% of total intensity)
2.143/65(80.1%) , 2.649/65(6%) , 2.649/84(4.4%) , 2.649/46(4.4%)
Peaks not found: chem shift/row (% of total intensity)
3.863/81(1.7%) , 3.863/49(1.7%) , 3.863/65(1.5%)

Carnitine (library entry number =120)
Hit ratio(% of total spectral intensity for metabolite): 89.72% (2 of 8 peaks were found)
Peaks found: chem shift/row (% of total intensity)
3.225/65(85.7%) , 3.429/65(4.1%)
Peaks not found: chem shift/row (% of total intensity)
2.437/58(2.1%) , 2.437/72(2.1%) , 2.45/73(2%) , 2.45/57(2%) , 3.435/70(1%) , 3.435/60(1%)

Propionic acid (library entry number =154)
Hit ratio(% of total spectral intensity for metabolite): 91.37% (5 of 7 peaks were found)
Peaks found: chem shift/row (% of total intensity)
1.059/65(33.9%) , 1.059/45(14.4%) , 1.059/85(14.4%) , 2.188/55(14.3%) , 2.188/75(14.3%)
Peaks not found: chem shift/row (% of total intensity)
2.188/94(4.3%) , 2.188/36(4.3%)

Uridine-5-diphospho-N-acetylglucosamine (library entry number =171)
Hit ratio(% of total spectral intensity for metabolite): 91.34% (6 of 13 peaks were found)
Peaks found: chem shift/row (% of total intensity)
2.084/65(51.5%) , 7.95/55(11%) , 7.95/75(11%) , 5.976/55(8%) , 5.976/75(8%) , 3.562/65(1.7%)
Peaks not found: chem shift/row (% of total intensity)
3.816/65(1.5%) , 5.976/65(1.3%) , 5.989/65(1.2%) , 3.816/41(1.2%) , 3.816/89(1.2%) , 3.562/89.5(1.1%) , 3.562/40.5(1.1%)

Ethanol (library entry number =203)
Hit ratio(% of total spectral intensity for metabolite): 68.9% (5 of 7 peaks were found)
Peaks found: chem shift/row (% of total intensity)
1.19/65(31.3%) , 3.67/56(14.4%) , 3.67/74(14.4%) , 3.67/38(4.4%) , 3.67/92(4.4%)
Peaks not found: chem shift/row (% of total intensity)
1.19/83(15.6%) , 1.19/47(15.6%)

N-acetylglucosamine-1-phosphate (library entry number =175)
Hit ratio(% of total spectral intensity for metabolite): 90.79% (6 of 11 peaks were found)
Peaks found: chem shift/row (% of total intensity)
2.066/65(81.8%) , 3.503/65(2.9%) , 3.503/89(1.9%) , 3.503/41(1.9%) , 3.778/56(1.1%) , 3.778/74(1.1%)
Peaks not found: chem shift/row (% of total intensity)
3.806/65(3.3%) , 3.806/40(2%) , 3.806/90(2%) , 3.778/42.5(1%) , 3.778/87.5(1%)

Choline (library entry number =31)
Hit ratio(% of total spectral intensity for metabolite): 0% (0 of 1 peaks were found)
Peaks found: chem shift/row (% of total intensity)

Peaks not found: chem shift/row (% of total intensity)
3.204/65(100%)

Dimethylamine (library entry number =42)
Hit ratio(% of total spectral intensity for metabolite): 0% (0 of 1 peaks were found)
Peaks found: chem shift/row (% of total intensity)

Peaks not found: chem shift/row (% of total intensity)
2.722/65(100%)

Trimethylamine-N-oxide (library entry number =50)
Hit ratio(% of total spectral intensity for metabolite): 90% (1 of 1 peaks were found)
Peaks found: chem shift/row (% of total intensity)
3.272/65(100%)
Peaks not found: chem shift/row (% of total intensity)


scyllo-Inositol (library entry number =54)
Hit ratio(% of total spectral intensity for metabolite): 90% (1 of 1 peaks were found)
Peaks found: chem shift/row (% of total intensity)
3.36/65(100%)
Peaks not found: chem shift/row (% of total intensity)


Trimethylamine (library entry number =69)
Hit ratio(% of total spectral intensity for metabolite): 0% (0 of 1 peaks were found)
Peaks found: chem shift/row (% of total intensity)

Peaks not found: chem shift/row (% of total intensity)
2.885/65(100%)

Glycine (library entry number =80)
Hit ratio(% of total spectral intensity for metabolite): 90% (1 of 1 peaks were found)
Peaks found: chem shift/row (% of total intensity)
3.562/65(100%)
Peaks not found: chem shift/row (% of total intensity)


Pyruvic acid (library entry number =101)
Hit ratio(% of total spectral intensity for metabolite): 0% (0 of 1 peaks were found)
Peaks found: chem shift/row (% of total intensity)

Peaks not found: chem shift/row (% of total intensity)
2.376/65(100%)

Acetic acid (library entry number =117)
Hit ratio(% of total spectral intensity for metabolite): 90% (1 of 1 peaks were found)
Peaks found: chem shift/row (% of total intensity)
1.924/65(100%)
Peaks not found: chem shift/row (% of total intensity)


Malonic acid (library entry number =134)
Hit ratio(% of total spectral intensity for metabolite): 0% (0 of 1 peaks were found)
Peaks found: chem shift/row (% of total intensity)

Peaks not found: chem shift/row (% of total intensity)
3.13/65(100%)

Formic acid (library entry number =148)
Hit ratio(% of total spectral intensity for metabolite): 90% (1 of 1 peaks were found)
Peaks found: chem shift/row (% of total intensity)
8.46/65(100%)
Peaks not found: chem shift/row (% of total intensity)


Fumaric acid (library entry number =149)
Hit ratio(% of total spectral intensity for metabolite): 90% (1 of 1 peaks were found)
Peaks found: chem shift/row (% of total intensity)
6.526/65(100%)
Peaks not found: chem shift/row (% of total intensity)


Succinic acid (library entry number =152)
Hit ratio(% of total spectral intensity for metabolite): 90% (1 of 1 peaks were found)
Peaks found: chem shift/row (% of total intensity)
2.408/65(100%)
Peaks not found: chem shift/row (% of total intensity)


Tartaric acid (library entry number =153)
Hit ratio(% of total spectral intensity for metabolite): 90% (1 of 1 peaks were found)
Peaks found: chem shift/row (% of total intensity)
4.333/65(100%)
Peaks not found: chem shift/row (% of total intensity)


Oxaloacetic acid (library entry number =159)
Hit ratio(% of total spectral intensity for metabolite): 0% (0 of 1 peaks were found)
Peaks found: chem shift/row (% of total intensity)

Peaks not found: chem shift/row (% of total intensity)
2.376/65(100%)

Glycerophosphorylcholine (library entry number =186)
Hit ratio(% of total spectral intensity for metabolite): 90% (1 of 1 peaks were found)
Peaks found: chem shift/row (% of total intensity)
3.234/65(100%)
Peaks not found: chem shift/row (% of total intensity)


Methanol (library entry number =202)
Hit ratio(% of total spectral intensity for metabolite): 90% (1 of 1 peaks were found)
Peaks found: chem shift/row (% of total intensity)
3.367/65(100%)
Peaks not found: chem shift/row (% of total intensity)


Phosphocholine (library entry number =207)
Hit ratio(% of total spectral intensity for metabolite): 90% (1 of 1 peaks were found)
Peaks found: chem shift/row (% of total intensity)
3.225/65(100%)
Peaks not found: chem shift/row (% of total intensity)


N-Acetylglucosamine (library entry number =174)
Hit ratio(% of total spectral intensity for metabolite): 89.91% (4 of 9 peaks were found)
Peaks found: chem shift/row (% of total intensity)
2.061/65(85.5%) , 3.78/65(2.4%) , 3.794/56(1%) , 3.794/74(1%)
Peaks not found: chem shift/row (% of total intensity)
3.497/65(2.8%) , 3.78/40(1.9%) , 3.78/90(1.9%) , 3.497/89(1.8%) , 3.497/41(1.8%)

Ergothioneine (library entry number =1)
Hit ratio(% of total spectral intensity for metabolite): 89.35% (3 of 7 peaks were found)
Peaks found: chem shift/row (% of total intensity)
3.272/65(85.6%) , 3.893/75(1.9%) , 3.893/55(1.9%)
Peaks not found: chem shift/row (% of total intensity)
6.805/64(3.5%) , 6.805/66(3.5%) , 3.893/85(1.8%) , 3.893/45(1.8%)

Isoleucine (library entry number =68)
Hit ratio(% of total spectral intensity for metabolite): 75.57% (5 of 22 peaks were found)
Peaks found: chem shift/row (% of total intensity)
0.942/65(20.1%) , 1.014/56(19.2%) , 1.014/74(19.2%) , 0.942/46(8.5%) , 0.942/84(8.5%)
Peaks not found: chem shift/row (% of total intensity)
3.677/60(6.8%) , 3.677/70(6.8%) , 1.263/45(0.9%) , 1.263/85(0.9%) , 1.263/81(0.8%) , 1.263/49(0.8%) , 1.263/27(0.8%) , 1.263/103(0.8%) , 1.263/61(0.8%) , 1.263/69(0.8%) , 1.472/65(0.8%) , 1.472/79(0.6%) , 1.472/51(0.6%) , 1.472/98(0.6%) , 1.472/32(0.6%) , 1.472/44(0.5%) , 1.472/86(0.5%)

Asparagine (library entry number =72)
Hit ratio(% of total spectral intensity for metabolite): 90.92% (19 of 29 peaks were found)
Peaks found: chem shift/row (% of total intensity)
4.006/50(10.3%) , 4.006/80(10.3%) , 4.006/61(8.8%) , 4.006/69(8.8%) , 2.868/53(5.7%) , 2.868/77(5.7%) , 2.868/34(5.6%) , 2.868/96(5.6%) , 2.955/49(5.5%) , 2.955/81(5.5%) , 2.955/37(5.2%) , 2.955/93(5.2%) , 2.938/65(2.1%) , 2.85/64.5(1.9%) , 2.972/65(1.4%) , 2.907/34(1.2%) , 2.907/96(1.2%) , 2.868/52(0.6%) , 2.868/78(0.6%)
Peaks not found: chem shift/row (% of total intensity)
2.91/96.5(1.4%) , 2.91/33.5(1.4%) , 2.884/64.5(1.2%) , 2.884/65.5(1.2%) , 2.907/112(0.8%) , 2.907/18(0.8%) , 2.91/112(0.6%) , 2.91/18(0.6%) , 2.938/127(0.5%) , 2.938/4(0.4%)

3-Methylhistidine (library entry number =74)
Hit ratio(% of total spectral intensity for metabolite): 84.65% (5 of 15 peaks were found)
Peaks found: chem shift/row (% of total intensity)
3.741/65(71%) , 3.962/82(5.3%) , 3.962/48(5.3%) , 3.313/52(1.5%) , 3.313/78(1.5%)
Peaks not found: chem shift/row (% of total intensity)
3.962/64(5.1%) , 3.313/93(1.4%) , 3.313/37(1.4%) , 3.233/76(1.2%) , 3.233/54(1.2%) , 8.069/68(1.2%) , 8.069/61.5(1.2%) , 3.233/35(0.9%) , 3.233/95(0.9%) , 7.131/65(0.9%)

N-Acetylaspartate (NAA) (library entry number =86)
Hit ratio(% of total spectral intensity for metabolite): 82.95% (5 of 13 peaks were found)
Peaks found: chem shift/row (% of total intensity)
2.026/65(79.5%) , 2.504/57(0.9%) , 2.504/72(0.9%) , 2.504/32.5(0.9%) , 2.504/97(0.9%)
Peaks not found: chem shift/row (% of total intensity)
2.491/45(2.5%) , 2.491/85(2.5%) , 2.51/45(2.4%) , 2.51/85(2.4%) , 2.691/44(1.8%) , 2.691/86(1.8%) , 2.701/84(1.8%) , 2.701/46(1.8%)

Leucine (library entry number =77)
Hit ratio(% of total spectral intensity for metabolite): 67.56% (6 of 37 peaks were found)
Peaks found: chem shift/row (% of total intensity)
0.97/57(18.4%) , 0.97/73(18.4%) , 0.959/57(14.8%) , 0.959/73(14.8%) , 1.014/73.5(0.6%) , 1.014/56(0.6%)
Peaks not found: chem shift/row (% of total intensity)
3.741/47(7.2%) , 3.741/83(7.2%) , 1.682/65(1.6%) , 0.959/64.5(1.4%) , 1.749/65(1%) , 0.97/65(0.9%) , 1.714/51.5(0.8%) , 1.711/41(0.8%) , 1.702/64.5(0.7%) , 1.714/39.5(0.7%) , 1.714/90.5(0.7%) , 3.741/60.5(0.7%) , 3.741/69(0.7%) , 1.714/4(0.7%) , 1.714/125(0.7%) , 1.722/73.5(0.6%) , 1.722/56.5(0.6%) , 1.711/4(0.5%) , 1.711/125(0.5%) , 1.714/43(0.5%) , 1.714/87.5(0.5%) , 1.714/55.5(0.5%) , 1.714/74.5(0.5%) , 1.711/51(0.5%) , 1.711/79(0.5%) , 1.714/23(0.3%) , 1.714/107.5(0.3%) , 1.714/61.5(0.3%) , 1.714/68(0.3%) , 1.711/74(0.3%) , 1.711/55.5(0.3%)

N,N-Dimethylglycine (library entry number =38)
Hit ratio(% of total spectral intensity for metabolite): 0% (0 of 2 peaks were found)
Peaks found: chem shift/row (% of total intensity)

Peaks not found: chem shift/row (% of total intensity)
2.929/65(81.9%) , 3.724/65(18.1%)

Lysine (library entry number =81)
Hit ratio(% of total spectral intensity for metabolite): 33.34% (3 of 13 peaks were found)
Peaks found: chem shift/row (% of total intensity)
3.769/65(15.5%) , 3.769/49(8.9%) , 3.769/81(8.9%)
Peaks not found: chem shift/row (% of total intensity)
3.032/46(21.6%) , 3.032/84(21.6%) , 3.032/64(9.1%) , 3.032/66(9.1%) , 1.909/43.5(1.3%) , 1.909/86.5(1.3%) , 1.733/47(1.1%) , 1.733/83(1.1%) , 1.733/43(0.4%) , 1.733/87(0.4%)

2,3-Butanediol (library entry number =32)
Hit ratio(% of total spectral intensity for metabolite): 74.15% (2 of 14 peaks were found)
Peaks found: chem shift/row (% of total intensity)
1.148/73(37.1%) , 1.148/57(37.1%)
Peaks not found: chem shift/row (% of total intensity)
3.731/58(4.8%) , 3.731/72(4.8%) , 1.148/79(2.5%) , 1.148/51(2.5%) , 1.148/82(2.4%) , 1.148/48(2.4%) , 3.731/51(1.3%) , 3.731/79(1.3%) , 3.731/86(1.3%) , 3.731/44(1.3%) , 3.731/33(0.6%) , 3.731/97(0.6%)

Valine (library entry number =36)
Hit ratio(% of total spectral intensity for metabolite): 74.04% (4 of 14 peaks were found)
Peaks found: chem shift/row (% of total intensity)
0.993/56(19%) , 0.993/74(19%) , 1.046/56(18%) , 1.046/74(18%)
Peaks not found: chem shift/row (% of total intensity)
3.617/59(10.4%) , 3.617/71(10.4%) , 2.276/59(1%) , 2.276/71(1%) , 2.276/41(0.7%) , 2.276/89(0.7%) , 2.276/53(0.7%) , 2.276/77(0.7%) , 2.276/35(0.2%) , 2.276/95(0.2%)

N-Acetylneuraminic acid (library entry number =193)
Hit ratio(% of total spectral intensity for metabolite): 71.8% (9 of 27 peaks were found)
Peaks found: chem shift/row (% of total intensity)
2.061/65(59.8%) , 3.624/58(2%) , 3.624/72(2%) , 3.987/51.5(1.8%) , 3.987/78.5(1.8%) , 2.24/65(1.7%) , 3.769/65(1.4%) , 3.769/49(0.7%) , 3.769/81(0.7%)
Peaks not found: chem shift/row (% of total intensity)
2.046/65(5.9%) , 3.856/53(1.9%) , 3.856/77(1.9%) , 3.624/42(1.8%) , 3.624/88(1.8%) , 1.83/65(1.7%) , 3.856/46(1.5%) , 3.856/84(1.5%) , 2.222/55(1.3%) , 2.222/75(1.3%) , 1.83/96(1.1%) , 1.83/34(1.1%) , 2.222/88(1%) , 2.222/42(1%) , 3.769/58.5(0.9%) , 3.769/71.5(0.9%) , 3.769/88(0.7%) , 3.769/42(0.7%)

4-Methyl-2-oxovaleric acid (library entry number =98)
Hit ratio(% of total spectral intensity for metabolite): 0% (0 of 9 peaks were found)
Peaks found: chem shift/row (% of total intensity)

Peaks not found: chem shift/row (% of total intensity)
0.939/73.5(35.7%) , 0.939/56.5(35.7%) , 2.614/56(12.6%) , 2.614/74(12.6%) , 2.097/65(0.9%) , 2.097/48(0.8%) , 2.097/82(0.8%) , 2.097/100(0.4%) , 2.097/30(0.4%)

N-Acetylaspartylglutamate (NAAG) (library entry number =190)
Hit ratio(% of total spectral intensity for metabolite): 77.48% (4 of 13 peaks were found)
Peaks found: chem shift/row (% of total intensity)
2.061/65(68.2%) , 1.924/65(3.8%) , 2.542/85(2.8%) , 2.542/45(2.8%)
Peaks not found: chem shift/row (% of total intensity)
2.207/65(3.7%) , 2.524/45(2.9%) , 2.524/85(2.9%) , 2.742/85(2.3%) , 2.742/44.5(2.3%) , 2.752/85.5(2.2%) , 2.752/44(2.2%) , 2.207/86(2%) , 2.207/44(2%)

Suberic acid (library entry number =65)
Hit ratio(% of total spectral intensity for metabolite): 0% (0 of 15 peaks were found)
Peaks found: chem shift/row (% of total intensity)

Peaks not found: chem shift/row (% of total intensity)
2.18/84(26.9%) , 2.18/46(26.9%) , 2.18/65(17.7%) , 1.31/65(10.7%) , 1.31/46(3.9%) , 1.31/84(3.9%) , 1.552/65(1.8%) , 1.552/84(1.4%) , 1.552/46(1.4%) , 1.31/52(1.4%) , 1.31/78(1.4%) , 1.552/103(0.7%) , 1.552/27(0.7%) , 1.552/58(0.6%) , 1.552/72(0.6%)

Glucose-6-phosphate (library entry number =105)
Hit ratio(% of total spectral intensity for metabolite): 74.26% (19 of 31 peaks were found)
Peaks found: chem shift/row (% of total intensity)
3.503/65(6.9%) , 3.293/53.5(6.1%) , 3.293/76.5(6.1%) , 3.277/53(5.9%) , 3.277/77(5.9%) , 3.503/40.5(4.9%) , 3.503/89(4.9%) , 3.367/65(4.4%) , 3.57/40.5(3.7%) , 3.57/89.5(3.7%) , 4.007/69(3.6%) , 4.007/61(3.6%) , 4.007/61(3.6%) , 4.007/69(3.6%) , 3.571/65(2%) , 3.57/65(2%) , 3.519/41(1.4%) , 3.519/88.5(1.4%) , 3.486/65.5(0.4%)
Peaks not found: chem shift/row (% of total intensity)
3.73/65(5.2%) , 3.73/40.5(3.8%) , 3.73/89(3.8%) , 3.577/40(3.4%) , 3.577/89.5(3.4%) , 3.577/65(2.7%) , 3.57/52.5(0.9%) , 3.57/76.5(0.9%) , 3.577/52.5(0.7%) , 3.577/76.5(0.7%) , 4.05/55(0.1%) , 4.05/74.5(0.1%)

Creatinine (library entry number =29)
Hit ratio(% of total spectral intensity for metabolite): 69.86% (1 of 3 peaks were found)
Peaks found: chem shift/row (% of total intensity)
3.049/65(69.9%)
Peaks not found: chem shift/row (% of total intensity)
4.065/66(15.1%) , 4.065/64(15.1%)

Thiamine (library entry number =206)
Hit ratio(% of total spectral intensity for metabolite): 31.7% (3 of 11 peaks were found)
Peaks found: chem shift/row (% of total intensity)
2.568/65(23.1%) , 3.896/65(6.7%) , 3.185/65(1.9%)
Peaks not found: chem shift/row (% of total intensity)
2.497/65(43.1%) , 8.047/65(8%) , 3.896/50(4.3%) , 3.896/80(4.3%) , 9.432/65(4.2%) , 5.455/65(2.7%) , 3.185/50(0.9%) , 3.185/80(0.9%)

Taurine (library entry number =181)
Hit ratio(% of total spectral intensity for metabolite): 100% (6 of 6 peaks were found)
Peaks found: chem shift/row (% of total intensity)
3.429/65(25.2%) , 3.272/65(19.1%) , 3.429/48(16%) , 3.429/82(16%) , 3.272/48(11.8%) , 3.272/82(11.8%)
Peaks not found: chem shift/row (% of total intensity)


Methyl isobutyric acid (library entry number =198)
Hit ratio(% of total spectral intensity for metabolite): 67.86% (2 of 8 peaks were found)
Peaks found: chem shift/row (% of total intensity)
1.148/56(33.9%) , 1.148/74(33.9%)
Peaks not found: chem shift/row (% of total intensity)
3.702/65(27.6%) , 2.641/65(1.5%) , 2.641/47(1.1%) , 2.641/83(1.1%) , 2.641/101(0.4%) , 2.641/29(0.4%)

Anserine nitrate (library entry number =15)
Hit ratio(% of total spectral intensity for metabolite): 61.55% (7 of 42 peaks were found)
Peaks found: chem shift/row (% of total intensity)
3.78/65(49.3%) , 3.225/63.5(3.9%) , 3.225/66.5(3.9%) , 2.67/45(1.2%) , 2.67/85(1.2%) , 2.649/65(1%) , 2.661/65(1%)
Peaks not found: chem shift/row (% of total intensity)
3.227/44.5(2%) , 3.227/85.5(2%) , 3.225/49.5(2%) , 3.225/80.5(2%) , 2.659/44(1.7%) , 2.659/86(1.7%) , 3.235/84.5(1.5%) , 3.235/45.5(1.5%) , 3.24/84.5(1.5%) , 3.24/45.5(1.5%) , 3.041/85(1.3%) , 3.041/45(1.3%) , 3.05/85(1.3%) , 3.05/45(1.3%) , 2.694/65(1.2%) , 2.694/46.5(1.1%) , 2.694/83.5(1.1%) , 2.681/65(1%) , 3.201/65(0.9%) , 2.723/45(0.9%) , 2.723/85(0.9%) , 2.723/43(0.8%) , 2.723/86.5(0.8%) , 2.681/85.5(0.8%) , 2.706/25(0.6%) , 2.706/104(0.6%) , 2.709/64(0.6%) , 2.659/61(0.6%) , 2.659/69(0.6%) , 2.67/103(0.6%) , 2.67/26.5(0.6%) , 2.709/44.5(0.6%) , 2.709/85.5(0.6%) , 2.659/102(0.5%) , 2.659/27(0.5%)

Glutathione (reduced) (library entry number =92)
Hit ratio(% of total spectral intensity for metabolite): 61.66% (20 of 43 peaks were found)
Peaks found: chem shift/row (% of total intensity)
3.79/65(14.2%) , 3.79/65(13.5%) , 2.17/73.5(4.9%) , 3.79/49(4.2%) , 3.79/81(4.2%) , 3.79/49(4.1%) , 3.79/81(4.1%) , 2.17/37(1.6%) , 2.17/92(1.6%) , 2.955/81(1.6%) , 2.955/49(1.6%) , 2.955/48(1%) , 2.955/47.5(0.9%) , 2.955/82(0.9%) , 2.54/65.5(0.7%) , 2.568/65.5(0.6%) , 2.568/65.5(0.6%) , 2.955/82.5(0.6%) , 2.54/64.5(0.4%) , 2.54/64(0.3%)
Peaks not found: chem shift/row (% of total intensity)
2.17/56(4.9%) , 2.558/71.5(3.5%) , 2.558/58(3.5%) , 2.966/46.5(2%) , 2.966/82.5(2%) , 2.983/82(1.9%) , 2.983/46.5(1.9%) , 2.977/82(1.6%) , 2.977/47.5(1.6%) , 2.976/82(1.6%) , 2.976/47.5(1.6%) , 2.963/47(1.5%) , 2.963/83(1.5%) , 3.305/46.5(1.4%) , 3.305/83.5(1.4%) , 3.317/84(1.3%) , 3.317/46(1.3%) , 2.966/52.5(0.8%) , 2.966/75.5(0.7%) , 2.558/91(0.7%) , 2.558/39(0.7%) , 2.964/46(0.4%) , 2.964/83.5(0.4%)

Malonyl coenzyme A (library entry number =145)
Hit ratio(% of total spectral intensity for metabolite): 43.4% (5 of 25 peaks were found)
Peaks found: chem shift/row (% of total intensity)
3.542/65(22.9%) , 8.278/65(16.7%) , 3.677/65(1.8%) , 2.438/65(1.4%) , 2.661/65(0.6%)
Peaks not found: chem shift/row (% of total intensity)
3.129/65(12.7%) , 8.551/65(10%) , 0.724/65(7.2%) , 0.862/65(5.3%) , 6.178/65(4.6%) , 6.164/65(4.2%) , 4.004/65(3.1%) , 3.031/65(1.9%) , 3.031/82(1%) , 3.031/48(1%) , 0.737/65(0.9%) , 2.353/65(0.8%) , 3.353/57(0.7%) , 3.353/73(0.7%) , 2.622/65(0.7%) , 2.438/48(0.5%) , 2.438/82(0.5%) , 0.846/65(0.4%) , 3.353/89(0.3%) , 3.353/41(0.3%)

N-Acetylmethionine (library entry number =137)
Hit ratio(% of total spectral intensity for metabolite): 65.03% (1 of 2 peaks were found)
Peaks found: chem shift/row (% of total intensity)
2.114/65(65%)
Peaks not found: chem shift/row (% of total intensity)
2.039/65(35%)

Glucosamine-6-phosphate (library entry number =173)
Hit ratio(% of total spectral intensity for metabolite): 57.85% (14 of 29 peaks were found)
Peaks found: chem shift/row (% of total intensity)
3.882/65(8.1%) , 3.66/65(7%) , 3.632/65(6.4%) , 3.598/77(4.5%) , 3.598/53(4.5%) , 2.973/51.5(3.8%) , 2.973/78(3.8%) , 2.973/51.5(3.8%) , 2.973/78(3.8%) , 4.007/61(3.3%) , 4.007/69(3.3%) , 3.632/41(2.8%) , 3.632/88.5(2.8%) , 3.367/65(0.2%)
Peaks not found: chem shift/row (% of total intensity)
3.882/40(5.4%) , 3.882/90(5.4%) , 5.435/60(4.3%) , 5.435/70(4.3%) , 3.66/89.5(3.2%) , 3.66/40.5(3.2%) , 3.282/74(2.9%) , 3.282/56(2.9%) , 3.282/46.5(2.8%) , 3.282/83(2.8%) , 2.934/51.5(1.7%) , 2.934/78(1.7%) , 4.026/70(1.1%) , 4.069/55(0.3%) , 4.069/75(0.3%)

trans-Aconitic acid (library entry number =30)
Hit ratio(% of total spectral intensity for metabolite): 62.35% (1 of 2 peaks were found)
Peaks found: chem shift/row (% of total intensity)
3.458/65(62.4%)
Peaks not found: chem shift/row (% of total intensity)
6.593/65(37.6%)

Tyrosine (library entry number =208)
Hit ratio(% of total spectral intensity for metabolite): 61.6% (4 of 18 peaks were found)
Peaks found: chem shift/row (% of total intensity)
6.908/76(20.3%) , 6.908/54(20.3%) , 7.199/54(10.5%) , 7.199/76(10.5%)
Peaks not found: chem shift/row (% of total intensity)
3.947/62(7.1%) , 3.947/68(7.1%) , 3.947/48.5(5.5%) , 3.947/81.5(5.5%) , 6.908/47(1.6%) , 6.908/83(1.6%) , 3.057/56(1.5%) , 3.057/74(1.5%) , 3.057/36(1.4%) , 3.057/94(1.4%) , 3.202/90(1%) , 3.202/40(1%) , 3.202/53(1%) , 3.202/77(1%)

Sarcosine (library entry number =75)
Hit ratio(% of total spectral intensity for metabolite): 0% (0 of 2 peaks were found)
Peaks found: chem shift/row (% of total intensity)

Peaks not found: chem shift/row (% of total intensity)
2.742/65(61.5%) , 3.614/65(38.5%)

Glutathione (oxidised) (library entry number =91)
Hit ratio(% of total spectral intensity for metabolite): 50.82% (18 of 50 peaks were found)
Peaks found: chem shift/row (% of total intensity)
3.78/65(15.8%) , 3.78/81(5.7%) , 3.78/49(5.7%) , 2.164/57(3.7%) , 2.164/73(3.7%) , 2.515/65(2.3%) , 2.515/65(2.1%) , 2.54/65(2%) , 2.54/65(2%) , 2.164/37(1.8%) , 2.164/93(1.8%) , 3.822/64.5(1.2%) , 3.769/64.5(1.1%) , 3.78/64.5(1%) , 2.495/62(0.3%) , 2.495/68(0.3%) , 2.495/61.5(0.2%) , 2.495/68.5(0.2%)
Peaks not found: chem shift/row (% of total intensity)
2.971/47(4.1%) , 2.971/83(4.1%) , 3.306/47(3.7%) , 3.306/83(3.7%) , 3.317/47(3.4%) , 3.317/83(3.4%) , 2.991/47(3.3%) , 2.991/83(3.3%) , 5.716/65(1.9%) , 2.54/76(1.6%) , 2.54/54(1.6%) , 2.54/45(1.3%) , 2.54/85(1.3%) , 2.54/45(1.2%) , 2.54/85(1.2%) , 2.515/45(1.2%) , 2.515/85(1.2%) , 3.799/64.5(1.2%) , 2.515/45(1.1%) , 2.515/85(1.1%) , 2.54/33(0.9%) , 2.54/97(0.9%) , 2.54/13.5(0.4%) , 2.54/116(0.4%) , 2.515/103(0.2%) , 2.515/26(0.2%) , 2.54/61(0.2%) , 2.54/69(0.2%) , 2.54/103.5(0.2%) , 2.54/27(0.2%) , 2.524/61(0.2%) , 2.524/69(0.2%)

Argininosuccinic acid (library entry number =109)
Hit ratio(% of total spectral intensity for metabolite): 56.98% (12 of 35 peaks were found)
Peaks found: chem shift/row (% of total intensity)
6.526/65(19.9%) , 3.78/65(5.8%) , 2.675/44(3.3%) , 2.675/86(3.3%) , 2.67/45(3.2%) , 2.67/85(3.2%) , 2.67/44(3.1%) , 2.67/86(3.1%) , 2.67/47.5(3.1%) , 2.67/82.5(3.1%) , 3.78/81(2.9%) , 3.78/49(2.9%)
Peaks not found: chem shift/row (% of total intensity)
3.286/65(5.9%) , 2.68/45(3.1%) , 2.68/85(3.1%) , 2.379/45.5(2.5%) , 2.379/84.5(2.5%) , 2.359/45(2.4%) , 2.359/85(2.4%) , 2.827/48(2%) , 2.827/82(2%) , 2.369/58.5(1.8%) , 2.369/71(1.8%) , 2.369/97.5(1.7%) , 2.369/32(1.7%) , 2.827/40(1.4%) , 2.827/89.5(1.4%) , 4.307/74(1.3%) , 4.307/56(1.3%) , 3.286/83(1.1%) , 3.286/47(1.1%) , 4.307/48(1.1%) , 4.307/82(1.1%) , 2.369/38.5(0.2%) , 2.369/92(0.2%)

Glutamine (library entry number =17)
Hit ratio(% of total spectral intensity for metabolite): 55.73% (27 of 57 peaks were found)
Peaks found: chem shift/row (% of total intensity)
3.78/65(17.5%) , 3.78/81(8.3%) , 3.78/49(8.3%) , 2.438/65(3.9%) , 2.48/65(2%) , 2.48/65(1.9%) , 2.48/65(1.8%) , 2.48/65(1.5%) , 2.408/65(1%) , 2.159/73(0.9%) , 2.159/57(0.9%) , 2.408/65(0.8%) , 2.435/38.5(0.7%) , 2.435/91.5(0.7%) , 2.166/46.5(0.6%) , 2.166/83.5(0.6%) , 2.408/85.5(0.5%) , 2.408/44.5(0.5%) , 2.438/45(0.5%) , 2.438/85(0.5%) , 2.114/65(0.4%) , 2.408/85.5(0.4%) , 2.408/44.5(0.4%) , 2.48/25(0.3%) , 2.48/105(0.3%) , 2.48/25(0.2%) , 2.48/105(0.2%)
Peaks not found: chem shift/row (% of total intensity)
2.458/52.5(3.8%) , 2.458/77.5(3.8%) , 2.458/38(3.7%) , 2.458/92(3.7%) , 2.14/56.5(2.5%) , 2.14/73.5(2.5%) , 2.14/80.5(2.4%) , 2.14/49.5(2.4%) , 2.14/33.5(2.1%) , 2.14/96.5(2.1%) , 2.14/40.5(2%) , 2.14/89.5(2%) , 2.14/65(1.3%) , 2.121/56(0.9%) , 2.121/74(0.9%) , 2.13/62(0.6%) , 2.13/68(0.6%) , 2.13/61.5(0.6%) , 2.13/68.5(0.6%) , 2.13/65(0.6%) , 2.438/104(0.5%) , 2.438/25.5(0.5%) , 2.458/18.5(0.5%) , 2.458/111.5(0.5%) , 2.13/65(0.5%) , 2.13/46(0.5%) , 2.13/84(0.5%) , 2.13/84(0.5%) , 2.13/46(0.5%) , 2.435/65(0.4%)

Porphobilinogen (library entry number =170)
Hit ratio(% of total spectral intensity for metabolite): 60.32% (2 of 8 peaks were found)
Peaks found: chem shift/row (% of total intensity)
3.414/65(40.6%) , 4.169/65(19.7%)
Peaks not found: chem shift/row (% of total intensity)
2.401/45.5(10.2%) , 2.401/84.5(10.2%) , 2.401/64.5(6.4%) , 2.66/85(5.2%) , 2.66/45(5.2%) , 2.66/65(2.5%)

Pyroglutamic acid (library entry number =127)
Hit ratio(% of total spectral intensity for metabolite): 61.12% (13 of 80 peaks were found)
Peaks found: chem shift/row (% of total intensity)
2.408/65(11.4%) , 2.408/65(9.9%) , 2.408/86(8.8%) , 2.408/44(8.8%) , 2.408/86(7.5%) , 2.408/44(7.5%) , 2.504/71(1.9%) , 2.504/59(1.9%) , 4.188/61(0.8%) , 4.188/69(0.8%) , 4.188/84(0.8%) , 4.188/46(0.8%) , 2.053/65(0.2%)
Peaks not found: chem shift/row (% of total intensity)
2.038/75(2%) , 2.038/55(2%) , 2.504/38(1.7%) , 2.504/92(1.7%) , 2.038/63.5(1.5%) , 2.038/66.5(1.5%) , 2.038/42(1.5%) , 2.038/88(1.5%) , 2.504/17(1.1%) , 2.504/112(1.1%) , 2.038/22(0.9%) , 2.038/108(0.9%) , 2.39/65(0.9%) , 2.504/80(0.9%) , 2.504/49.5(0.9%) , 2.038/96(0.8%) , 2.038/34(0.8%) , 2.03/64(0.7%) , 2.03/66(0.7%) , 2.525/54(0.6%) , 2.525/75(0.6%) , 2.501/48(0.6%) , 2.501/81.5(0.6%) , 2.499/65(0.5%) , 2.501/65(0.5%) , 2.501/62(0.4%) , 2.501/68(0.4%) , 2.499/48(0.4%) , 2.499/81.5(0.4%) , 2.496/75(0.4%) , 2.496/55(0.4%) , 2.519/48.5(0.4%) , 2.519/81.5(0.4%) , 2.494/75.5(0.4%) , 2.494/54.5(0.4%) , 2.03/48(0.4%) , 2.03/82(0.4%) , 2.499/75.5(0.4%) , 2.499/54.5(0.4%) , 2.519/65(0.4%) , 2.519/63(0.4%) , 2.519/67(0.4%) , 2.03/71(0.3%) , 2.03/59(0.3%) , 2.03/46(0.3%) , 2.03/84(0.3%) , 2.501/59(0.3%) , 2.501/71(0.3%) , 2.501/75(0.3%) , 2.501/55(0.3%) , 2.519/54.5(0.3%) , 2.519/75(0.3%) , 2.03/29.5(0.2%) , 2.03/100.5(0.2%) , 2.501/101.5(0.2%) , 2.501/28(0.2%) , 2.496/48(0.2%) , 2.496/82(0.2%) , 2.03/55(0.2%) , 2.03/75(0.2%) , 2.519/28(0.2%) , 2.519/101(0.2%) , 2.525/68.5(0.2%) , 2.525/62(0.2%) , 2.525/65(0.1%) , 2.501/35.5(0.1%) , 2.501/94.5(0.1%)

cis-Aconitic acid (library entry number =108)
Hit ratio(% of total spectral intensity for metabolite): 0% (0 of 3 peaks were found)
Peaks found: chem shift/row (% of total intensity)

Peaks not found: chem shift/row (% of total intensity)
3.134/65(57.9%) , 5.766/63.5(21.1%) , 5.766/66.5(21.1%)

Cysteamine (library entry number =150)
Hit ratio(% of total spectral intensity for metabolite): 56.88% (2 of 6 peaks were found)
Peaks found: chem shift/row (% of total intensity)
3.396/65(32.3%) , 3.041/65(24.6%)
Peaks not found: chem shift/row (% of total intensity)
3.396/48(12.2%) , 3.396/82(12.2%) , 3.041/48(9.3%) , 3.041/82(9.3%)

Fructose (library entry number =5)
Hit ratio(% of total spectral intensity for metabolite): 81.92% (13 of 27 peaks were found)
Peaks found: chem shift/row (% of total intensity)
3.569/50(14.6%) , 3.569/80(14.6%) , 3.725/50(13.4%) , 3.725/80(13.4%) , 3.807/52(7.7%) , 3.807/78(7.7%) , 4.031/49(2.6%) , 4.031/81(2.6%) , 3.66/65(1.7%) , 3.58/49.5(1.4%) , 3.58/80(1.4%) , 3.569/65(0.8%) , 4.04/64.5(0.2%)
Peaks not found: chem shift/row (% of total intensity)
3.903/48(2.7%) , 3.903/82(2.7%) , 3.903/56(2.4%) , 3.903/74(2.4%) , 3.683/57.5(1.3%) , 3.683/72.5(1.3%) , 3.605/49(1.2%) , 3.605/80.5(1.2%) , 4.004/65(0.8%) , 4.119/70(0.6%) , 4.119/60(0.6%) , 3.58/18(0.3%) , 3.58/111.5(0.3%) , 3.569/33.5(0.2%)

Uridine 5-diphosphate (library entry number =182)
Hit ratio(% of total spectral intensity for metabolite): 53.57% (4 of 10 peaks were found)
Peaks found: chem shift/row (% of total intensity)
5.976/55(18.7%) , 5.976/75(18.7%) , 5.976/55.5(8.1%) , 5.976/74.5(8.1%)
Peaks not found: chem shift/row (% of total intensity)
7.997/75(20%) , 7.997/55(20%) , 5.976/65(2.9%) , 5.976/64.5(2.1%) , 8.114/54.5(0.6%) , 8.114/75(0.6%)

Uridine 5-monophosphate (library entry number =191)
Hit ratio(% of total spectral intensity for metabolite): 0% (0 of 8 peaks were found)
Peaks found: chem shift/row (% of total intensity)

Peaks not found: chem shift/row (% of total intensity)
8.107/55(26.4%) , 8.107/75(26.4%) , 5.991/75(20.1%) , 5.991/55(20.1%) , 6.006/65(3.2%) , 5.991/64.5(2.6%) , 6.006/55(0.6%) , 6.006/75(0.6%)

Guanosine-5-monophosphate (GMP) (library entry number =100)
Hit ratio(% of total spectral intensity for metabolite): 52.67% (1 of 3 peaks were found)
Peaks found: chem shift/row (% of total intensity)
8.199/65(52.7%)
Peaks not found: chem shift/row (% of total intensity)
5.932/65(24.7%) , 5.944/65(22.7%)

Lactic acid (library entry number =131)
Hit ratio(% of total spectral intensity for metabolite): 53.11% (8 of 16 peaks were found)
Peaks found: chem shift/row (% of total intensity)
1.334/74(22.5%) , 1.334/56(22.5%) , 4.124/74(3%) , 4.124/56(3%) , 4.124/91(0.6%) , 4.124/38(0.6%) , 4.135/56(0.4%) , 4.135/73.5(0.4%)
Peaks not found: chem shift/row (% of total intensity)
1.338/63(6.8%) , 1.338/67(6.8%) , 1.324/67(6.5%) , 1.324/63(6.5%) , 1.338/58.5(5.1%) , 1.338/71.5(5.1%) , 1.324/71.5(5%) , 1.324/58.5(5%)

Nicotinamide adenine dinucleotide hydrate (NAD) (library entry number =162)
Hit ratio(% of total spectral intensity for metabolite): 51.7% (3 of 23 peaks were found)
Peaks found: chem shift/row (% of total intensity)
8.182/65(29.3%) , 8.426/65(20.6%) , 8.199/64.5(1.8%)
Peaks not found: chem shift/row (% of total intensity)
6.035/65(9.1%) , 6.047/65(7.4%) , 6.074/65(3.5%) , 6.066/65(3.4%) , 8.844/78(2.4%) , 8.844/52(2.4%) , 8.844/58(2.2%) , 8.844/72(2.2%) , 9.151/57(1.8%) , 9.151/73(1.8%) , 8.199/83(1.4%) , 8.199/47(1.4%) , 9.342/62(1.4%) , 9.342/68(1.4%) , 9.151/76(1.4%) , 9.151/54(1.4%) , 9.342/60(1.2%) , 9.342/70(1.2%) , 8.505/65(0.6%) , 8.268/65(0.5%)

Uridine 5-diphosphoglucose (library entry number =165)
Hit ratio(% of total spectral intensity for metabolite): 49.79% (15 of 35 peaks were found)
Peaks found: chem shift/row (% of total intensity)
7.95/75(17.7%) , 7.95/55(17.7%) , 3.78/65(3.8%) , 3.475/65(2.6%) , 3.794/55(1%) , 3.794/75(1%) , 3.548/56.5(0.7%) , 3.548/73.5(0.7%) , 3.548/48(0.7%) , 3.548/81.5(0.7%) , 3.548/48(0.7%) , 3.548/82(0.7%) , 3.548/48(0.7%) , 3.548/56(0.6%) , 3.548/73(0.6%)
Peaks not found: chem shift/row (% of total intensity)
5.985/75(13.3%) , 5.985/55(13.3%) , 3.78/41(3%) , 3.78/89(3%) , 3.475/89(2.1%) , 3.475/40.5(2.1%) , 5.995/65(1.9%) , 3.87/46(1.2%) , 3.87/83(1.2%) , 5.6/60.5(1.2%) , 5.6/69.5(1.2%) , 5.614/60.5(1.2%) , 5.614/69.5(1.2%) , 5.995/55(1%) , 5.995/75(1%) , 5.985/64.5(0.7%) , 3.794/42.5(0.3%) , 3.794/87.5(0.3%) , 3.87/51.5(0.3%) , 3.87/78.5(0.3%)

2-hydroxybutyric acid (library entry number =177)
Hit ratio(% of total spectral intensity for metabolite): 43.97% (3 of 21 peaks were found)
Peaks found: chem shift/row (% of total intensity)
0.898/65(39.5%) , 4.006/51(2.2%) , 4.006/79(2.2%)
Peaks not found: chem shift/row (% of total intensity)
0.898/46(17.4%) , 0.898/84(17.4%) , 1.655/64.5(2.1%) , 1.655/65.5(2.1%) , 4.006/63(2%) , 4.006/67(2%) , 1.655/83(1.6%) , 1.655/47(1.6%) , 1.745/69(1.3%) , 1.745/61(1.3%) , 1.745/50(1.1%) , 1.745/80(1.1%) , 1.655/101.5(0.9%) , 1.655/28.5(0.9%) , 1.745/31.5(0.8%) , 1.745/98(0.8%) , 1.745/42.5(0.8%) , 1.745/87.5(0.8%)

2-Aminobutyric acid (library entry number =28)
Hit ratio(% of total spectral intensity for metabolite): 47.65% (3 of 14 peaks were found)
Peaks found: chem shift/row (% of total intensity)
0.986/65(40.6%) , 3.714/65(6.5%) , 1.88/65(0.6%)
Peaks not found: chem shift/row (% of total intensity)
0.986/46(16.8%) , 0.986/84(16.8%) , 3.714/50(4.5%) , 3.714/80(4.5%) , 1.902/60.5(1.8%) , 1.902/69.5(1.8%) , 1.902/52(1.4%) , 1.902/78(1.4%) , 1.902/87(1.4%) , 1.902/43(1.4%) , 1.917/65(0.5%)

Carnosine (beta-alanyl_L-histidine) (library entry number =187)
Hit ratio(% of total spectral intensity for metabolite): 39.92% (11 of 55 peaks were found)
Peaks found: chem shift/row (% of total intensity)
3.234/65(15.2%) , 8.259/65(11.7%) , 3.225/65(7.8%) , 3.256/65(1.3%) , 3.367/65(0.8%) , 2.67/86(0.7%) , 2.67/85(0.5%) , 2.67/44.5(0.5%) , 2.691/54(0.5%) , 2.691/76(0.5%) , 2.648/86(0.4%)
Peaks not found: chem shift/row (% of total intensity)
3.234/48(7.1%) , 3.234/82(7.1%) , 3.225/47(4.1%) , 3.225/83(4.1%) , 2.689/56(3.1%) , 2.689/74(3.1%) , 7.112/65(2.7%) , 7.112/62(2.2%) , 7.112/68(2.2%) , 3.114/45.5(1.9%) , 3.114/84.5(1.9%) , 3.119/45.5(1.9%) , 3.119/84.5(1.9%) , 2.689/38.5(1.8%) , 2.689/91.5(1.8%) , 2.708/44(0.8%) , 2.708/85.5(0.8%) , 2.67/43(0.7%) , 2.689/115.5(0.7%) , 2.689/14(0.7%) , 3.234/29.5(0.6%) , 3.234/100.5(0.6%) , 2.708/62(0.5%) , 2.708/68(0.5%) , 2.718/44.5(0.5%) , 2.718/85.5(0.5%) , 2.718/62(0.5%) , 2.718/68(0.5%) , 2.655/43(0.5%) , 2.691/45.5(0.4%) , 2.691/84.5(0.4%) , 2.67/61.5(0.4%) , 2.67/68.5(0.4%) , 2.648/43(0.4%) , 2.689/31.5(0.3%) , 2.689/97.5(0.3%) , 2.648/61(0.3%) , 2.648/69(0.3%) , 2.67/60.5(0.3%) , 2.67/69.5(0.3%) , 3.234/12.5(0.2%) , 3.234/117(0.2%) , 2.655/61.5(0.2%) , 2.655/68.5(0.2%)

Capric acid (library entry number =90)
Hit ratio(% of total spectral intensity for metabolite): 1.65% (2 of 10 peaks were found)
Peaks found: chem shift/row (% of total intensity)
1.269/65(0.9%) , 1.269/65(0.7%)
Peaks not found: chem shift/row (% of total intensity)
0.865/65(37.5%) , 2.174/46(17.5%) , 2.174/84(17.5%) , 2.174/65(12.1%) , 1.296/65(4.4%) , 0.865/46(3.6%) , 0.865/84(3.6%) , 1.287/65(2.2%)

Hypoxanthine (library entry number =56)
Hit ratio(% of total spectral intensity for metabolite): 100% (2 of 2 peaks were found)
Peaks found: chem shift/row (% of total intensity)
8.199/65(53.4%) , 8.216/65(46.6%)
Peaks not found: chem shift/row (% of total intensity)


Histamine (library entry number =94)
Hit ratio(% of total spectral intensity for metabolite): 50.81% (4 of 12 peaks were found)
Peaks found: chem shift/row (% of total intensity)
3.312/65(28.7%) , 3.041/65(9.4%) , 8.146/65(6.5%) , 8.146/65(6.3%)
Peaks not found: chem shift/row (% of total intensity)
3.312/83(12%) , 3.312/47(12%) , 7.977/65(6.2%) , 7.158/65(4.3%) , 3.041/47(3.7%) , 3.041/83(3.7%) , 7.158/62(3.6%) , 7.158/68(3.6%)

Hypotaurine (library entry number =129)
Hit ratio(% of total spectral intensity for metabolite): 43.91% (2 of 6 peaks were found)
Peaks found: chem shift/row (% of total intensity)
3.367/65(24.8%) , 2.649/65(19.1%)
Peaks not found: chem shift/row (% of total intensity)
3.367/48(16.5%) , 3.367/82(16.5%) , 2.649/47.5(11.5%) , 2.649/82.5(11.5%)

Histidine (library entry number =78)
Hit ratio(% of total spectral intensity for metabolite): 43.72% (4 of 8 peaks were found)
Peaks found: chem shift/row (% of total intensity)
4.006/81(11.5%) , 4.006/49(11.5%) , 4.006/68.5(10.4%) , 4.006/61.5(10.4%)
Peaks not found: chem shift/row (% of total intensity)
7.971/65(32.6%) , 7.127/65(14.8%) , 3.261/38.5(4.4%) , 3.261/91.5(4.4%)

Uridine-5-diphosphogalactose (library entry number =189)
Hit ratio(% of total spectral intensity for metabolite): 43.91% (12 of 53 peaks were found)
Peaks found: chem shift/row (% of total intensity)
7.95/55(18.6%) , 7.95/75(18.6%) , 3.751/65(1.7%) , 4.04/65(1.2%) , 3.737/57(0.7%) , 3.737/72.5(0.7%) , 3.755/56.5(0.5%) , 3.755/73.5(0.5%) , 3.737/72(0.5%) , 3.755/55(0.3%) , 3.755/75(0.3%) , 3.755/43.5(0.2%)
Peaks not found: chem shift/row (% of total intensity)
5.985/55(15.3%) , 5.985/75(15.3%) , 3.924/82(1.7%) , 3.924/48(1.7%) , 5.652/70(1.6%) , 5.652/60(1.6%) , 3.924/56(1.5%) , 3.924/74(1.5%) , 5.637/60.5(1.5%) , 5.637/69.5(1.5%) , 4.381/60.5(0.8%) , 4.381/69.5(0.8%) , 5.985/64.5(0.6%) , 3.751/81(0.6%) , 3.751/48.5(0.6%) , 3.815/83(0.6%) , 3.815/47(0.6%) , 4.381/65(0.5%) , 3.822/82.5(0.5%) , 3.822/47(0.5%) , 3.815/73(0.5%) , 3.815/56.5(0.5%) , 3.822/56.5(0.5%) , 3.822/73(0.5%) , 3.768/59(0.4%) , 3.768/71(0.4%) , 3.737/85.5(0.3%) , 3.737/44.5(0.3%) , 3.751/35(0.3%) , 3.751/94.5(0.3%) , 3.768/40(0.2%) , 3.768/89.5(0.2%) , 3.755/83(0.2%) , 3.778/51.5(0.2%) , 3.778/78.5(0.2%) , 3.755/65(0.2%) , 3.755/44.5(0.2%) , 3.755/85(0.2%) , 3.773/46(0.2%) , 3.773/83.5(0.2%) , 3.73/65(0.2%)

Glycerol (library entry number =161)
Hit ratio(% of total spectral intensity for metabolite): 6.48% (3 of 33 peaks were found)
Peaks found: chem shift/row (% of total intensity)
3.79/65(3.5%) , 3.79/49(1.5%) , 3.79/81(1.5%)
Peaks not found: chem shift/row (% of total intensity)
3.567/58(10.1%) , 3.567/72(10.1%) , 3.66/86(9.9%) , 3.66/44(9.9%) , 3.567/88(9.1%) , 3.567/42(9.1%) , 3.66/56(8.6%) , 3.66/74(8.6%) , 3.79/53(1.5%) , 3.79/77(1.5%) , 3.578/57(1.5%) , 3.578/73(1.5%) , 3.554/57(1%) , 3.554/73(1%) , 3.613/14(0.9%) , 3.613/116(0.9%) , 3.79/58(0.8%) , 3.79/72(0.8%) , 3.79/92(0.7%) , 3.79/37(0.7%) , 3.628/12(0.6%) , 3.628/118(0.6%) , 3.578/87(0.6%) , 3.578/43(0.6%) , 3.66/50(0.6%) , 3.66/80(0.6%) , 3.613/103(0.6%) , 3.613/26.5(0.6%) , 3.554/87.5(0.3%) , 3.554/42(0.3%)

Glucose-1-phosphate (library entry number =12)
Hit ratio(% of total spectral intensity for metabolite): 46.35% (16 of 44 peaks were found)
Peaks found: chem shift/row (% of total intensity)
3.79/65(7.2%) , 3.414/65(7%) , 3.414/89(4.9%) , 3.414/41(4.9%) , 3.755/56(3.2%) , 3.755/74(3.2%) , 3.878/46.5(3.1%) , 3.878/83.5(3.1%) , 3.755/42(2.5%) , 3.755/88(2.5%) , 3.367/65(1.4%) , 3.924/67(0.9%) , 3.924/63(0.9%) , 3.87/65(0.7%) , 3.924/87.5(0.5%) , 3.924/42(0.5%)
Peaks not found: chem shift/row (% of total intensity)
3.79/41(6.9%) , 3.79/89(6.9%) , 3.499/48.5(2.7%) , 3.499/81.5(2.7%) , 3.499/48.5(2.7%) , 3.499/81.5(2.7%) , 3.499/57(2.6%) , 3.499/73(2.6%) , 3.878/52.5(2.5%) , 3.878/77.5(2.5%) , 5.47/70(2%) , 5.47/60(2%) , 5.456/70(1.9%) , 5.456/60(1.9%) , 3.918/56(1%) , 3.918/74(1%) , 3.918/67(0.9%) , 3.918/63(0.9%) , 3.924/56(0.8%) , 3.924/74(0.8%) , 3.918/82(0.7%) , 3.918/48(0.7%) , 3.924/68.5(0.7%) , 3.924/61.5(0.7%) , 3.918/87.5(0.7%) , 3.918/42(0.7%) , 3.924/82(0.7%) , 3.924/48(0.7%)

Phosphoethanolamine (library entry number =167)
Hit ratio(% of total spectral intensity for metabolite): 42.82% (5 of 10 peaks were found)
Peaks found: chem shift/row (% of total intensity)
3.98/78(8.9%) , 3.98/52(8.9%) , 3.991/52(8.5%) , 3.991/78(8.5%) , 3.98/64.5(7.9%)
Peaks not found: chem shift/row (% of total intensity)
3.227/76.5(14.8%) , 3.227/53.5(14.8%) , 3.227/60(10%) , 3.227/70(10%) , 3.991/64.5(7.7%)

Pantothenic acid (library entry number =99)
Hit ratio(% of total spectral intensity for metabolite): 76.21% (7 of 15 peaks were found)
Peaks found: chem shift/row (% of total intensity)
0.898/65(24.2%) , 0.932/65(20.8%) , 3.993/65(8.4%) , 3.406/79(6.9%) , 3.406/51(6.9%) , 3.528/79(4.5%) , 3.528/51(4.5%)
Peaks not found: chem shift/row (% of total intensity)
2.423/65(8.5%) , 2.423/47.5(3.5%) , 2.423/82.5(3.5%) , 3.447/72.5(2.6%) , 3.447/57.5(2.6%) , 3.447/40(1.3%) , 3.447/90(1.3%) , 3.447/65(0.3%)

Maltose (library entry number =45)
Hit ratio(% of total spectral intensity for metabolite): 34.02% (9 of 40 peaks were found)
Peaks found: chem shift/row (% of total intensity)
3.429/65(5.4%) , 3.277/53(4.6%) , 3.277/77(4.6%) , 3.293/53(4.6%) , 3.293/77(4.6%) , 3.78/65(4.4%) , 3.647/65(3.7%) , 3.924/51.5(1.1%) , 3.924/78.5(1.1%)
Peaks not found: chem shift/row (% of total intensity)
3.429/41(4.2%) , 3.429/89(4.2%) , 3.693/65(4.1%) , 3.78/42(3.5%) , 3.78/88(3.5%) , 3.693/89(2.9%) , 3.693/41(2.9%) , 3.592/82(2.7%) , 3.592/48(2.7%) , 3.707/65(2.6%) , 5.414/60(2.6%) , 5.414/70(2.6%) , 3.592/56.5(2.5%) , 3.592/73.5(2.5%) , 3.978/65(2.4%) , 3.867/52(2.1%) , 3.867/78(2.1%) , 3.707/40.5(1.7%) , 3.707/89.5(1.7%) , 3.647/41.5(1.7%) , 3.647/88.5(1.7%) , 3.978/88.5(1.5%) , 3.978/40.5(1.5%) , 3.867/47(1.3%) , 3.867/82.5(1.3%) , 3.78/73.5(0.6%) , 3.78/56.5(0.6%) , 3.592/52(0.6%) , 3.592/78(0.6%) , 3.816/44(0.5%) , 3.816/86(0.5%)

2-Hydroxy-3-methyl butyric acid (library entry number =143)
Hit ratio(% of total spectral intensity for metabolite): 40.35% (2 of 12 peaks were found)
Peaks found: chem shift/row (% of total intensity)
0.97/74(20.2%) , 0.97/56(20.2%)
Peaks not found: chem shift/row (% of total intensity)
0.836/74(21.4%) , 0.836/56(21.4%) , 3.852/60(5.8%) , 3.852/70(5.8%) , 2.02/70.5(1.1%) , 2.02/59.5(1.1%) , 2.02/77.5(0.8%) , 2.02/52(0.8%) , 2.02/87.5(0.8%) , 2.02/42(0.8%)

Butyric acid (library entry number =119)
Hit ratio(% of total spectral intensity for metabolite): 28.61% (1 of 12 peaks were found)
Peaks found: chem shift/row (% of total intensity)
0.898/65(28.6%)
Peaks not found: chem shift/row (% of total intensity)
0.898/84(12%) , 0.898/46(12%) , 2.162/65(11.5%) , 2.162/84(7.9%) , 2.162/46(7.9%) , 1.561/56(6%) , 1.561/74(6%) , 1.561/93(3.3%) , 1.561/37(3.3%) , 1.561/112(0.7%) , 1.561/18(0.7%)

Homocarnosine (library entry number =95)
Hit ratio(% of total spectral intensity for metabolite): 23.48% (8 of 66 peaks were found)
Peaks found: chem shift/row (% of total intensity)
8.216/65(9.3%) , 8.216/65(9.1%) , 2.408/65(1.4%) , 2.955/49.5(0.9%) , 2.955/80.5(0.9%) , 2.938/66(0.7%) , 2.938/63(0.6%) , 2.938/66.5(0.6%)
Peaks not found: chem shift/row (% of total intensity)
2.376/59.5(4.2%) , 2.376/70.5(4.2%) , 2.376/40.5(2.3%) , 2.376/89.5(2.3%) , 1.89/45(2.2%) , 1.89/85(2.2%) , 7.135/65(2.1%) , 1.891/45(2.1%) , 1.891/85(2.1%) , 7.136/65(2.1%) , 3.222/84.5(2.1%) , 3.222/45.5(2.1%) , 2.376/78.5(2.1%) , 2.376/51.5(2.1%) , 3.222/84.5(2%) , 3.222/45.5(2%) , 7.136/62(2%) , 7.136/68(2%) , 7.135/62(2%) , 7.135/68(2%) , 1.891/64.5(1.8%) , 1.89/64.5(1.8%) , 3.029/45.5(1.6%) , 3.029/84.5(1.6%) , 3.038/45.5(1.6%) , 3.038/84.5(1.6%) , 2.92/81(1.3%) , 2.92/49(1.3%) , 2.357/65(1.2%) , 2.926/80.5(1.1%) , 2.926/49.5(1.1%) , 2.955/60(0.8%) , 2.946/81.5(0.8%) , 2.946/47.5(0.8%) , 1.89/103.5(0.8%) , 1.89/26.5(0.8%) , 2.909/65(0.7%) , 2.92/62.5(0.7%) , 2.92/67(0.7%) , 1.891/103.5(0.7%) , 1.891/26.5(0.7%) , 2.946/62(0.6%) , 2.946/67.5(0.6%) , 2.926/30(0.5%) , 2.938/82(0.5%) , 2.938/48(0.5%) , 2.92/100.5(0.5%) , 2.92/29.5(0.5%) , 2.92/64(0.5%) , 2.938/47.5(0.5%) , 2.938/82(0.5%) , 2.376/108.5(0.5%) , 2.376/22(0.5%) , 2.357/45.5(0.2%) , 2.357/83(0.2%) , 2.938/56.5(0.1%) , 2.938/73(0.1%) , 2.357/45.5(0.1%)

Sucrose-6-phosphate (library entry number =188)
Hit ratio(% of total spectral intensity for metabolite): 17.37% (5 of 24 peaks were found)
Peaks found: chem shift/row (% of total intensity)
3.385/65(5.8%) , 3.385/40(4%) , 3.385/90(4%) , 3.794/55(1.8%) , 3.794/75(1.8%)
Peaks not found: chem shift/row (% of total intensity)
3.76/65(29.5%) , 3.808/65(7.9%) , 3.808/89(6.4%) , 3.808/41(6.4%) , 5.42/60(4%) , 5.42/70(4%) , 3.558/82(3.3%) , 3.558/48(3.3%) , 3.558/73.5(3.1%) , 3.558/56.5(3.1%) , 3.881/52(1.8%) , 3.881/78(1.8%) , 3.794/42(1.7%) , 3.794/88(1.7%) , 3.881/46(1.5%) , 3.881/84(1.5%) , 3.558/52(0.8%) , 3.558/78(0.8%) , 3.794/65(0.3%)

Cysteine (library entry number =63)
Hit ratio(% of total spectral intensity for metabolite): 12.5% (1 of 15 peaks were found)
Peaks found: chem shift/row (% of total intensity)
3.993/65(12.5%)
Peaks not found: chem shift/row (% of total intensity)
3.993/77.5(11.8%) , 3.993/52.5(11.8%) , 3.039/50.5(8.1%) , 3.039/79.5(8.1%) , 3.039/41.5(7.5%) , 3.039/88.5(7.5%) , 3.11/91(6%) , 3.11/39(6%) , 3.11/53.5(5.9%) , 3.11/76.5(5.9%) , 3.02/64(2.6%) , 3.09/64(2.5%) , 3.07/64(2.1%) , 3.116/64(1.7%)

Uridine-5-diphosphoglucuronic acid (library entry number =184)
Hit ratio(% of total spectral intensity for metabolite): 37.7% (6 of 36 peaks were found)
Peaks found: chem shift/row (% of total intensity)
7.95/55(14.1%) , 7.95/75(14.1%) , 3.516/65(5.1%) , 3.79/65(3.5%) , 3.511/75.5(0.4%) , 3.511/54(0.4%)
Peaks not found: chem shift/row (% of total intensity)
5.988/75(11.4%) , 5.988/55(11.4%) , 4.146/78(4.4%) , 4.146/52(4.4%) , 3.79/89(2.9%) , 3.79/41(2.9%) , 3.516/40(2.8%) , 3.516/90(2.8%) , 5.619/69(1.8%) , 5.619/61(1.8%) , 5.634/69(1.8%) , 5.634/61(1.8%) , 3.59/48(0.9%) , 3.59/82(0.9%) , 3.598/82(0.9%) , 3.598/48(0.9%) , 6.001/65(0.9%) , 3.59/57(0.8%) , 3.59/73(0.8%) , 3.598/57(0.8%) , 3.598/73(0.8%) , 4.379/59.5(0.7%) , 4.379/70.5(0.7%) , 6.001/55(0.6%) , 6.001/75(0.6%) , 3.531/53(0.5%) , 3.531/77(0.5%) , 5.988/63.5(0.2%) , 5.988/66.5(0.2%) , 3.531/65(0.2%)

Glutamic acid (library entry number =71)
Hit ratio(% of total spectral intensity for metabolite): 37.41% (22 of 55 peaks were found)
Peaks found: chem shift/row (% of total intensity)
3.769/80(7.1%) , 3.769/50(7.1%) , 2.059/56(2.9%) , 2.059/74(2.9%) , 2.133/40(2.1%) , 2.133/90(2.1%) , 2.37/64.5(1.7%) , 2.341/65(1.6%) , 2.059/94(1.3%) , 2.059/36(1.3%) , 2.133/33(1%) , 2.133/97.5(1%) , 2.133/20(1%) , 2.133/109.5(1%) , 2.059/112(0.7%) , 2.059/17.5(0.7%) , 2.332/54.5(0.6%) , 2.332/74.5(0.6%) , 2.073/57(0.2%) , 2.073/72.5(0.2%) , 2.332/35.5(0.1%) , 2.332/94.5(0.1%)
Peaks not found: chem shift/row (% of total intensity)
2.357/68(9%) , 2.357/62(9%) , 3.769/68(5.4%) , 3.769/62(5.4%) , 2.357/87(5.2%) , 2.357/43(5.2%) , 2.357/48.5(4.9%) , 2.357/81.5(4.9%) , 2.133/77.5(2.1%) , 2.133/52.5(2.1%) , 2.133/59(1.4%) , 2.133/71(1.4%) , 2.357/108(0.8%) , 2.357/21(0.8%) , 2.154/65(0.6%) , 2.357/2(0.5%) , 2.078/65(0.4%) , 2.077/65(0.4%) , 2.154/84(0.3%) , 2.154/45(0.3%) , 2.077/13(0.3%) , 2.077/116.5(0.3%) , 2.078/45(0.2%) , 2.078/84.5(0.2%) , 2.077/46(0.2%) , 2.077/84(0.2%) , 2.114/63.5(0.2%) , 2.114/66.5(0.2%) , 2.078/13(0.2%) , 2.078/116(0.2%) , 2.357/127(0.2%) , 2.341/54(0.1%) , 2.341/75.5(0.1%)

myo-Inositol (library entry number =55)
Hit ratio(% of total spectral intensity for metabolite): 35.95% (4 of 23 peaks were found)
Peaks found: chem shift/row (% of total intensity)
3.632/65(11%) , 3.632/40(10.4%) , 3.632/90(10.4%) , 4.077/65(4.1%)
Peaks not found: chem shift/row (% of total intensity)
3.286/65(16.1%) , 3.286/41(7%) , 3.286/89(7%) , 3.54/74(6.8%) , 3.54/56(6.8%) , 3.54/81.5(6.3%) , 3.54/48.5(6.3%) , 4.077/57(1.9%) , 4.077/73(1.9%) , 3.571/15(0.9%) , 3.571/115(0.9%) , 3.58/26.5(0.3%) , 3.58/103.5(0.3%) , 3.591/15(0.3%) , 3.591/115(0.3%) , 3.583/2(0.2%) , 3.583/127(0.2%) , 3.583/27(0.2%) , 3.583/103(0.2%)

Glucose (library entry number =11)
Hit ratio(% of total spectral intensity for metabolite): 35.32% (29 of 75 peaks were found)
Peaks found: chem shift/row (% of total intensity)
3.414/65(5.6%) , 3.714/65(3%) , 3.737/42(2.8%) , 3.737/88(2.8%) , 3.414/41(2.6%) , 3.414/89(2.6%) , 3.737/57(2.6%) , 3.737/73(2.6%) , 3.778/56(1.1%) , 3.778/73.5(1.1%) , 3.467/65(1%) , 3.467/65(1%) , 3.475/65(0.9%) , 3.475/72(0.7%) , 3.475/57.5(0.7%) , 3.475/87.5(0.6%) , 3.755/56(0.5%) , 3.755/73.5(0.5%) , 3.836/47.5(0.4%) , 3.836/82(0.4%) , 3.751/64.5(0.4%) , 3.367/64.5(0.3%) , 3.836/61(0.2%) , 3.836/68.5(0.2%) , 3.755/42.5(0.2%) , 3.755/87(0.2%) , 3.745/56.5(0.2%) , 3.745/73.5(0.2%) , 3.844/64.5(0.1%)
Peaks not found: chem shift/row (% of total intensity)
3.496/65(6.2%) , 3.257/77(5.3%) , 3.257/53(5.3%) , 3.242/53(5.2%) , 3.242/77(5.2%) , 3.496/42(4.1%) , 3.496/88(4.1%) , 3.905/52(2.4%) , 3.905/78(2.4%) , 3.714/41(2.4%) , 3.714/89(2.4%) , 3.905/47(2.2%) , 3.905/83(2.2%) , 3.467/73(0.7%) , 3.467/56.5(0.7%) , 3.849/53(0.7%) , 3.849/77(0.7%) , 3.467/82(0.7%) , 3.467/48(0.7%) , 3.475/47.5(0.6%) , 3.475/82.5(0.6%) , 3.467/72.5(0.6%) , 3.467/57(0.6%) , 3.467/87.5(0.6%) , 3.467/41.5(0.6%) , 3.475/41.5(0.6%) , 3.467/48.5(0.6%) , 3.467/81.5(0.6%) , 3.421/64(0.6%) , 3.421/66(0.6%) , 3.467/87.5(0.5%) , 3.467/42(0.5%) , 3.778/42.5(0.5%) , 3.778/87.5(0.5%) , 3.421/40(0.4%) , 3.421/90(0.4%) , 3.849/46.5(0.4%) , 3.849/83(0.4%) , 5.24/69.5(0.3%) , 5.24/60(0.3%) , 3.751/49.5(0.2%) , 3.751/80.5(0.2%) , 3.813/5(0.2%) , 3.745/64.5(0.1%) , 3.751/56.5(0.1%) , 3.751/73.5(0.1%)

Riboflavin 5-adenosine diphosphate (Flavin adenine dinucleotide) (library entry number =194)
Hit ratio(% of total spectral intensity for metabolite): 22.16% (7 of 13 peaks were found)
Peaks found: chem shift/row (% of total intensity)
2.408/65(4.9%) , 2.408/65(3.8%) , 2.37/65(3.2%) , 2.37/65(3%) , 2.37/65(2.7%) , 2.341/65(2.5%) , 2.383/65(2.1%)
Peaks not found: chem shift/row (% of total intensity)
7.869/65(42.2%) , 8.309/65(12.4%) , 5.838/65(7.1%) , 5.849/65(6.3%) , 2.398/65(5.5%) , 2.33/65(4.4%)

Ornithine (library entry number =79)
Hit ratio(% of total spectral intensity for metabolite): 33.2% (3 of 23 peaks were found)
Peaks found: chem shift/row (% of total intensity)
3.79/65(17.4%) , 3.79/49(7.9%) , 3.79/81(7.9%)
Peaks not found: chem shift/row (% of total intensity)
3.061/65(25.1%) , 3.061/84(16.7%) , 3.061/46(16.7%) , 1.949/65(0.9%) , 1.836/103(0.8%) , 1.836/27(0.8%) , 1.946/53(0.6%) , 1.946/78(0.5%) , 1.841/62(0.5%) , 1.841/68(0.5%) , 1.949/31(0.5%) , 1.949/40(0.4%) , 1.946/41(0.4%) , 1.946/40(0.4%) , 1.946/100(0.4%) , 1.946/31(0.4%) , 1.949/53(0.3%) , 1.949/77(0.3%) , 1.949/72(0.3%) , 1.949/57(0.3%)

Trehalose-6-phosphate (library entry number =201)
Hit ratio(% of total spectral intensity for metabolite): 44.47% (14 of 49 peaks were found)
Peaks found: chem shift/row (% of total intensity)
3.858/65(6.8%) , 3.87/65(5.9%) , 3.458/65(5.4%) , 3.858/40.5(5.1%) , 3.858/89.5(5.1%) , 3.608/65(3.9%) , 3.778/56.5(2.2%) , 3.778/73.5(2.2%) , 3.702/79(1.8%) , 3.702/51(1.8%) , 3.702/78(1.8%) , 3.458/65(1.2%) , 3.503/65(1%) , 3.687/76.5(0.4%)
Peaks not found: chem shift/row (% of total intensity)
3.458/89(4.2%) , 3.458/41(4.2%) , 3.87/41(4.1%) , 3.87/89(4.1%) , 3.608/40(3.3%) , 3.608/90(3.3%) , 3.87/78.5(2.4%) , 3.87/51.5(2.4%) , 3.666/79(2.1%) , 3.666/51(2.1%) , 3.69/51(2.1%) , 3.69/79(2.1%) , 3.658/51(1.9%) , 3.658/79(1.9%) , 3.658/78(1.8%) , 3.778/43(1.5%) , 3.778/87(1.5%) , 5.216/60(1.2%) , 5.216/70(1.2%) , 3.823/42.5(1%) , 3.823/87.5(1%) , 3.823/62(1%) , 3.823/68(1%) , 5.188/59.5(0.7%) , 5.188/69.5(0.7%) , 3.687/51.5(0.4%) , 3.675/52(0.4%) , 3.675/76.5(0.4%) , 3.677/51.5(0.4%) , 3.677/78(0.4%) , 4.031/55(0.3%) , 4.031/75(0.3%) , 4.044/76(0.3%) , 0.885/55(0.2%) , 0.885/75(0.2%)

Arginine (library entry number =138)
Hit ratio(% of total spectral intensity for metabolite): 31.54% (3 of 40 peaks were found)
Peaks found: chem shift/row (% of total intensity)
3.78/65(17.3%) , 3.78/49(7.1%) , 3.78/81(7.1%)
Peaks not found: chem shift/row (% of total intensity)
3.248/65(25.6%) , 3.248/47(10.3%) , 3.248/83(10.3%) , 1.734/45(1%) , 1.734/85(1%) , 1.734/26.5(1%) , 1.734/103(1%) , 1.922/40.5(0.9%) , 1.922/89(0.9%) , 1.923/40.5(0.8%) , 1.923/89.5(0.8%) , 1.654/61.5(0.8%) , 1.654/68.5(0.8%) , 1.922/64(0.7%) , 1.922/98.5(0.7%) , 1.922/31.5(0.7%) , 1.923/65(0.7%) , 1.923/47(0.7%) , 1.923/83(0.7%) , 1.923/98.5(0.6%) , 1.923/31.5(0.6%) , 1.922/46.5(0.6%) , 1.922/83(0.6%) , 1.654/44.5(0.6%) , 1.654/85.5(0.6%) , 1.922/73(0.6%) , 1.922/57(0.6%) , 1.654/103.5(0.6%) , 1.654/26.5(0.6%) , 1.734/63(0.5%) , 1.734/67(0.5%) , 1.923/72.5(0.5%) , 1.923/57(0.5%) , 1.919/76(0.4%) , 1.919/54(0.4%) , 1.919/40(0.4%) , 1.919/89.5(0.4%)

b-Alanine (library entry number =2)
Hit ratio(% of total spectral intensity for metabolite): 33.04% (1 of 6 peaks were found)
Peaks found: chem shift/row (% of total intensity)
3.185/65(33%)
Peaks not found: chem shift/row (% of total intensity)
2.558/65(19.3%) , 3.185/48(14.9%) , 3.185/82(14.9%) , 2.558/48(8.9%) , 2.558/82(8.9%)

Sucrose (library entry number =4)
Hit ratio(% of total spectral intensity for metabolite): 46.36% (16 of 53 peaks were found)
Peaks found: chem shift/row (% of total intensity)
3.684/65(15.9%) , 3.769/65(6.9%) , 3.486/65(2.8%) , 3.569/48(2.7%) , 3.569/82(2.7%) , 3.827/61(2.5%) , 3.827/69(2.5%) , 3.827/61(2.2%) , 3.827/69(2.2%) , 3.85/79(1.3%) , 3.85/51(1.3%) , 3.85/81(0.9%) , 3.85/80(0.9%) , 3.85/50(0.9%) , 3.87/65(0.5%) , 4.077/65(0.2%)
Peaks not found: chem shift/row (% of total intensity)
3.769/89(5.3%) , 3.769/41(5.3%) , 4.222/54(5.2%) , 4.222/76(5.2%) , 5.414/60(3.5%) , 5.414/70(3.5%) , 3.569/57(2.6%) , 3.569/73(2.6%) , 4.057/65(2.3%) , 3.81/40(1.4%) , 3.81/90(1.4%) , 3.486/41(1.4%) , 3.486/89(1.4%) , 4.057/43.5(1.2%) , 4.057/86.5(1.2%) , 4.065/54.5(0.9%) , 4.065/75.5(0.9%) , 3.684/98(0.8%) , 3.684/32(0.8%) , 3.569/52(0.8%) , 3.569/78(0.8%) , 3.85/64.5(0.6%) , 4.048/54(0.5%) , 4.048/76(0.5%) , 3.733/40(0.4%) , 3.733/89(0.4%) , 3.827/36(0.4%) , 3.827/93.5(0.4%) , 3.85/64.5(0.3%) , 3.827/23.5(0.2%) , 3.827/105.5(0.2%) , 3.827/93(0.2%) , 3.827/36(0.2%) , 4.048/65(0.2%) , 4.039/60(0.2%) , 4.039/70(0.2%) , 4.065/65(0.2%)

Adenosine 3,5-cyclic monophosphate (library entry number =123)
Hit ratio(% of total spectral intensity for metabolite): 30.41% (3 of 6 peaks were found)
Peaks found: chem shift/row (% of total intensity)
8.259/65(28.6%) , 4.343/65(1.4%) , 4.333/65(0.5%)
Peaks not found: chem shift/row (% of total intensity)
8.271/65(37.5%) , 6.206/65(31.5%) , 4.354/65(0.5%)

Inosine-5'-monophosphate (library entry number =164)
Hit ratio(% of total spectral intensity for metabolite): 26.84% (2 of 4 peaks were found)
Peaks found: chem shift/row (% of total intensity)
6.148/65(13.8%) , 6.148/65(13.1%)
Peaks not found: chem shift/row (% of total intensity)
8.234/65(43.5%) , 8.558/65(29.7%)

Phenylalanine (library entry number =35)
Hit ratio(% of total spectral intensity for metabolite): 29.33% (7 of 65 peaks were found)
Peaks found: chem shift/row (% of total intensity)
7.436/65(9.8%) , 4.007/62(7.5%) , 4.007/68(7.5%) , 3.293/53.5(1.1%) , 3.293/76.5(1.1%) , 3.293/40(1.1%) , 3.293/90(1.1%)
Peaks not found: chem shift/row (% of total intensity)
4.007/48(6.7%) , 4.007/82(6.7%) , 7.382/66(4.6%) , 7.382/64(4.6%) , 7.333/75(4.6%) , 7.333/55(4.6%) , 7.436/46(3.1%) , 7.436/84(3.1%) , 7.382/45(2.3%) , 7.382/85(2.3%) , 3.13/73(1.7%) , 3.13/57(1.7%) , 3.13/36(1.6%) , 3.13/94(1.6%) , 7.408/81.5(1.3%) , 7.408/48.5(1.3%) , 7.415/38(1.2%) , 7.415/92(1.2%) , 7.448/65(1%) , 7.415/44(1%) , 7.415/86(1%) , 7.399/85.5(0.9%) , 7.399/44.5(0.9%) , 7.362/38(0.7%) , 7.362/92(0.7%) , 7.393/101(0.7%) , 7.393/29(0.7%) , 7.408/98(0.6%) , 7.408/32(0.6%) , 7.399/63(0.6%) , 7.399/67(0.6%) , 7.366/30(0.5%) , 7.366/100(0.5%) , 7.393/65(0.3%) , 7.393/63(0.3%) , 7.393/67(0.3%) , 7.415/110(0.3%) , 7.415/20(0.3%) , 7.362/85.5(0.3%) , 7.362/44.5(0.3%) , 7.399/99(0.3%) , 7.399/31(0.3%) , 7.408/101(0.3%) , 7.408/29(0.3%) , 7.415/108(0.3%) , 7.415/22(0.3%) , 7.382/17.5(0.2%) , 7.382/112.5(0.2%) , 7.366/88.5(0.2%) , 7.408/119.5(0.2%) , 7.408/10.5(0.2%) , 7.393/44.5(0.2%) , 7.393/85(0.2%) , 7.362/60(0.1%) , 7.399/105.5(0.1%) , 7.399/24(0.1%) , 7.362/27(0.1%) , 7.362/103(0.1%)

Isocitric acid (library entry number =130)
Hit ratio(% of total spectral intensity for metabolite): 16.09% (6 of 28 peaks were found)
Peaks found: chem shift/row (% of total intensity)
2.983/59(3.2%) , 2.983/71(3.2%) , 2.54/65(2.6%) , 2.408/65(2.4%) , 2.488/65(2.4%) , 2.448/65(2.3%)
Peaks not found: chem shift/row (% of total intensity)
2.519/35(6.6%) , 2.519/95(6.6%) , 3.997/59(6.5%) , 3.997/71(6.5%) , 2.519/75(6.3%) , 2.519/55(6.3%) , 2.427/55(6.3%) , 2.427/75(6.3%) , 2.427/94(5.8%) , 2.427/36(5.8%) , 2.473/36(2.8%) , 2.473/94(2.8%) , 2.983/91(2.3%) , 2.983/39(2.3%) , 2.983/78.5(2.2%) , 2.983/51.5(2.2%) , 2.473/113.5(1.3%) , 2.473/15.5(1.3%) , 2.488/6.5(0.9%) , 2.488/123.5(0.9%) , 2.448/6(0.9%) , 2.448/123.5(0.9%)

Deoxycholic acid (library entry number =121)
Hit ratio(% of total spectral intensity for metabolite): 64.4% (4 of 5 peaks were found)
Peaks found: chem shift/row (% of total intensity)
0.932/65(35.1%) , 0.97/56.5(14.1%) , 0.97/73.5(14.1%) , 2.24/65(1.2%)
Peaks not found: chem shift/row (% of total intensity)
0.718/65(35.6%)

Oxoglutaric acid (a-Ketogluturate) (library entry number =3)
Hit ratio(% of total spectral intensity for metabolite): 28.04% (1 of 6 peaks were found)
Peaks found: chem shift/row (% of total intensity)
2.438/65(28%)
Peaks not found: chem shift/row (% of total intensity)
3.009/65(27.4%) , 2.438/83(11.3%) , 2.438/47(11.3%) , 3.009/47(11%) , 3.009/83(11%)

Galactose (library entry number =7)
Hit ratio(% of total spectral intensity for metabolite): 27.14% (26 of 77 peaks were found)
Peaks found: chem shift/row (% of total intensity)
3.492/78(4%) , 3.492/52(4%) , 3.769/65(2.6%) , 3.741/64(1.8%) , 3.732/53(1.2%) , 3.732/77(1.2%) , 3.769/50.5(0.9%) , 3.769/79.5(0.9%) , 3.79/50.5(0.8%) , 3.79/79.5(0.8%) , 3.86/47(0.8%) , 3.86/57(0.8%) , 3.86/74.5(0.8%) , 3.807/50.5(0.7%) , 3.807/79.5(0.7%) , 3.79/51.5(0.7%) , 3.79/78.5(0.7%) , 3.807/50.5(0.7%) , 3.807/79.5(0.7%) , 3.741/64(0.4%) , 3.737/86(0.4%) , 3.737/86(0.4%) , 3.737/43(0.4%) , 3.367/65(0.3%) , 3.737/41(0.2%) , 3.763/98.5(0.2%)
Peaks not found: chem shift/row (% of total intensity)
3.655/47.5(5.6%) , 3.655/82.5(5.6%) , 3.655/56.5(5.2%) , 3.655/73.5(5.2%) , 3.504/78(4.3%) , 3.504/52(4.3%) , 3.768/52(3.2%) , 3.768/78(3.2%) , 3.939/60(2.9%) , 3.939/70(2.9%) , 3.939/65(1.7%) , 3.741/76(1.5%) , 3.741/54(1.5%) , 3.741/60.5(1.5%) , 3.741/69.5(1.5%) , 3.768/62.5(1.2%) , 3.768/67.5(1.2%) , 3.752/84.5(1.2%) , 3.752/45(1.2%) , 3.752/72.5(1.2%) , 3.752/57.5(1.2%) , 3.781/61.5(1.1%) , 3.781/68.5(1.1%) , 3.732/59.5(1.1%) , 3.732/70(1.1%) , 3.769/38(0.9%) , 3.769/91.5(0.9%) , 3.768/107(0.8%) , 3.768/22.5(0.8%) , 3.86/82(0.8%) , 3.781/65(0.6%) , 3.997/61(0.5%) , 3.997/69(0.5%) , 3.768/38(0.5%) , 3.768/92(0.5%) , 3.997/65(0.5%) , 3.781/90(0.4%) , 3.781/39.5(0.4%) , 3.741/49.5(0.4%) , 3.741/80.5(0.4%) , 3.741/90(0.3%) , 3.741/40(0.3%) , 3.737/33(0.2%) , 3.781/96(0.2%) , 3.781/33(0.2%) , 3.732/90.5(0.2%) , 3.732/39.5(0.2%) , 3.769/107(0.2%) , 3.769/22(0.2%) , 3.752/99.5(0.1%) , 3.752/31.5(0.1%)

Trehalose (library entry number =83)
Hit ratio(% of total spectral intensity for metabolite): 27.79% (4 of 32 peaks were found)
Peaks found: chem shift/row (% of total intensity)
3.87/65(11.4%) , 3.458/65(8.5%) , 3.778/57(3.9%) , 3.778/73(3.9%)
Peaks not found: chem shift/row (% of total intensity)
3.87/89(7.9%) , 3.87/41(7.9%) , 3.458/89(6.8%) , 3.458/41(6.8%) , 3.659/51(3.7%) , 3.659/79(3.7%) , 3.65/51(3.5%) , 3.65/79(3.5%) , 3.65/53(3.5%) , 3.65/77(3.5%) , 3.778/87(2.4%) , 3.778/43(2.4%) , 3.87/51.5(2%) , 3.87/78.5(2%) , 3.825/43(1.7%) , 3.825/87(1.7%) , 5.197/70(1.6%) , 5.197/60(1.6%) , 3.825/68.5(1.3%) , 3.825/61.5(1.3%) , 3.815/55.5(0.7%) , 3.815/74.5(0.7%) , 3.815/106(0.4%) , 3.815/24(0.4%) , 3.825/23.5(0.3%) , 3.825/106.5(0.3%) , 3.815/42(0.3%) , 3.815/87(0.3%)

Valeric acid (library entry number =196)
Hit ratio(% of total spectral intensity for metabolite): 27.52% (1 of 18 peaks were found)
Peaks found: chem shift/row (% of total intensity)
0.898/65(27.5%)
Peaks not found: chem shift/row (% of total intensity)
0.898/46(12.5%) , 0.898/84(12.5%) , 2.187/65(9.1%) , 2.187/46(6.4%) , 2.187/84(6.4%) , 1.53/64(4.1%) , 1.53/66(4.1%) , 1.305/74(2.4%) , 1.305/56(2.4%) , 1.53/84(2.3%) , 1.53/46(2.3%) , 1.305/94(1.9%) , 1.305/36(1.9%) , 1.53/27(1.4%) , 1.53/103(1.4%) , 1.305/113(0.6%) , 1.305/17(0.6%)

Aspartic acid (library entry number =13)
Hit ratio(% of total spectral intensity for metabolite): 27.28% (4 of 14 peaks were found)
Peaks found: chem shift/row (% of total intensity)
2.815/47.5(7%) , 2.815/82.5(7%) , 2.815/93(6.6%) , 2.815/37(6.6%)
Peaks not found: chem shift/row (% of total intensity)
3.907/59(9.8%) , 3.907/71(9.8%) , 3.907/81(9.6%) , 3.907/49(9.6%) , 2.679/76(8.3%) , 2.679/54(8.3%) , 2.679/32(8.1%) , 2.679/98(8.1%) , 2.661/53.5(0.6%) , 2.661/76.5(0.6%)

5-Hydroxylysine (library entry number =126)
Hit ratio(% of total spectral intensity for metabolite): 27.21% (10 of 41 peaks were found)
Peaks found: chem shift/row (% of total intensity)
3.78/65(5.7%) , 3.79/65(4.6%) , 3.78/49(4.4%) , 3.78/81(4.4%) , 3.79/49(3.5%) , 3.79/81(3.5%) , 3.896/65(0.4%) , 1.924/65(0.3%) , 2.059/55(0.2%) , 2.059/75(0.2%)
Peaks not found: chem shift/row (% of total intensity)
3.166/52(8.3%) , 3.166/78(8.3%) , 3.166/86(8.1%) , 3.166/44(8.1%) , 2.941/60.5(4.5%) , 2.941/69.5(4.5%) , 2.941/36(4.3%) , 2.941/94(4.3%) , 2.933/36(3.5%) , 2.933/94(3.5%) , 2.933/69(3.2%) , 2.933/61(3.2%) , 2.053/46(1%) , 2.053/83(1%) , 1.539/50.5(0.7%) , 1.539/79.5(0.7%) , 1.947/32(0.7%) , 1.947/98(0.7%) , 3.202/55.5(0.7%) , 3.202/75(0.7%) , 1.947/46.5(0.5%) , 1.947/83(0.5%) , 1.947/67.5(0.3%) , 1.947/60.5(0.3%) , 3.896/57(0.2%) , 3.896/72.5(0.2%) , 2.053/98.5(0.2%) , 2.053/30.5(0.2%) , 2.053/54(0.1%) , 2.053/75.5(0.1%) , 2.053/65(0.1%)

Glycerol-3-phosphate (library entry number =93)
Hit ratio(% of total spectral intensity for metabolite): 29.14% (8 of 37 peaks were found)
Peaks found: chem shift/row (% of total intensity)
3.692/43.5(6.5%) , 3.692/86.5(6.5%) , 3.837/72(4%) , 3.794/57.5(3.6%) , 3.794/72.5(3.6%) , 3.87/65(2.6%) , 3.677/65(1.3%) , 3.714/65(1%)
Peaks not found: chem shift/row (% of total intensity)
3.618/57.5(6.7%) , 3.618/72.5(6.7%) , 3.618/42.5(5.8%) , 3.618/87.5(5.8%) , 3.692/74.5(5.8%) , 3.692/55.5(5.8%) , 3.789/58(4.3%) , 3.789/72(4.3%) , 3.793/58(4.2%) , 3.793/72(4.2%) , 3.837/57.5(4%) , 3.789/86.5(1.1%) , 3.789/42.5(1.1%) , 3.87/76.5(1.1%) , 3.87/52.5(1.1%) , 3.601/65(0.9%) , 3.64/19.5(0.8%) , 3.64/110.5(0.8%) , 3.794/41(0.7%) , 3.672/18.5(0.7%) , 3.672/110.5(0.7%) , 3.656/87.5(0.7%) , 3.656/42(0.7%) , 3.656/122(0.6%) , 3.656/8(0.6%) , 3.822/40(0.6%) , 3.822/89.5(0.6%) , 3.637/19(0.5%) , 3.637/110.5(0.5%)

Glucuronic acid (library entry number =48)
Hit ratio(% of total spectral intensity for metabolite): 29.74% (13 of 52 peaks were found)
Peaks found: chem shift/row (% of total intensity)
3.503/65(5.2%) , 3.293/53(2.8%) , 3.293/77(2.8%) , 3.277/53(2.7%) , 3.277/77(2.7%) , 3.503/89.5(2.5%) , 3.503/40.5(2.5%) , 3.58/52.5(1.9%) , 3.58/77.5(1.9%) , 3.58/52.5(1.8%) , 3.58/77.5(1.8%) , 5.247/60(0.6%) , 5.247/69.5(0.6%)
Peaks not found: chem shift/row (% of total intensity)
3.733/53(6.4%) , 3.733/77(6.4%) , 3.733/65(4.6%) , 3.514/57.5(4%) , 3.514/72.5(4%) , 4.085/52(4%) , 4.085/78(4%) , 3.518/57(4%) , 3.518/73(4%) , 3.518/53.5(3.9%) , 3.518/76.5(3.9%) , 3.733/89(3.4%) , 3.733/41(3.4%) , 3.514/53.5(2.6%) , 3.514/76.5(2.6%) , 3.529/65(1.3%) , 3.514/65(0.9%) , 3.518/65(0.7%) , 3.503/46.5(0.7%) , 3.503/82.5(0.7%) , 3.717/53(0.4%) , 3.717/76.5(0.4%) , 3.718/53(0.4%) , 3.718/76.5(0.4%) , 3.518/34.5(0.4%) , 3.518/95(0.4%) , 3.518/102.5(0.3%) , 3.518/27(0.3%) , 3.529/82.5(0.3%) , 3.529/47(0.3%) , 3.514/34.5(0.2%) , 3.514/95.5(0.2%) , 3.514/26(0.1%) , 3.514/102.5(0.1%) , 3.518/40(0.1%) , 3.529/41.5(0.1%) , 3.529/88(0.1%) , 3.514/40(0.1%) , 3.529/34(0.1%)

3,4-Dihydroxymandelic acid (library entry number =43)
Hit ratio(% of total spectral intensity for metabolite): 25.84% (2 of 18 peaks were found)
Peaks found: chem shift/row (% of total intensity)
6.908/54.5(12.9%) , 6.908/75.5(12.9%)
Peaks not found: chem shift/row (% of total intensity)
6.934/63(15.2%) , 6.934/67(15.2%) , 6.857/57(8.3%) , 6.857/73(8.3%) , 6.857/52.5(7.7%) , 6.857/77.5(7.7%) , 6.881/86.5(2%) , 6.881/43.5(2%) , 6.889/37.5(1.4%) , 6.889/92.5(1.4%) , 6.881/23(1%) , 6.881/107(1%) , 6.889/76(0.9%) , 6.889/54(0.9%) , 6.881/54(0.7%) , 6.881/76(0.7%)

Glyceric acid (library entry number =141)
Hit ratio(% of total spectral intensity for metabolite): 7.88% (6 of 35 peaks were found)
Peaks found: chem shift/row (% of total intensity)
3.737/56(2.2%) , 3.737/74(2.2%) , 3.741/64.5(1.4%) , 3.741/65.5(1.4%) , 3.737/41(0.4%) , 3.737/88.5(0.4%)
Peaks not found: chem shift/row (% of total intensity)
3.721/56(8.3%) , 3.721/74(8.3%) , 3.828/47(7.9%) , 3.828/83(7.9%) , 3.828/53(7.7%) , 3.828/77(7.7%) , 3.721/86(7.6%) , 3.721/44(7.6%) , 4.092/61.5(5.4%) , 4.092/68.5(5.4%) , 4.092/53.5(5.1%) , 4.092/76(5.1%) , 3.703/65(1.2%) , 3.777/16.5(0.7%) , 3.777/113.5(0.7%) , 3.77/11(0.6%) , 3.77/119(0.6%) , 3.737/44(0.6%) , 3.737/86(0.6%) , 3.737/48(0.5%) , 3.737/82(0.5%) , 3.737/63(0.4%) , 3.737/67(0.4%) , 3.721/63.5(0.4%) , 3.721/66(0.4%) , 3.741/53.5(0.3%) , 3.741/75.5(0.3%) , 3.703/53.5(0.1%) , 3.703/76(0.1%)

Homocysteine (library entry number =166)
Hit ratio(% of total spectral intensity for metabolite): 23.72% (19 of 102 peaks were found)
Peaks found: chem shift/row (% of total intensity)
2.649/65(3.6%) , 2.649/65(3.6%) , 2.133/56(2.8%) , 2.133/74(2.8%) , 2.649/65(1.8%) , 2.661/65(1.1%) , 2.159/57(0.8%) , 2.159/73(0.8%) , 2.649/47.5(0.8%) , 2.649/82.5(0.8%) , 2.133/19(0.7%) , 2.133/110.5(0.7%) , 2.177/65(0.7%) , 2.171/36(0.6%) , 2.171/94(0.6%) , 2.649/85(0.4%) , 2.649/45(0.4%) , 2.171/56(0.3%) , 2.171/73.5(0.3%)
Peaks not found: chem shift/row (% of total intensity)
3.885/49(6.4%) , 3.885/81(6.4%) , 3.885/65(4.5%) , 2.695/65(4.3%) , 2.671/57(3.2%) , 2.671/73(3.2%) , 2.671/34.5(3.1%) , 2.671/95.5(3.1%) , 2.682/65(1.9%) , 2.189/73(1.3%) , 2.189/57(1.3%) , 2.695/101(1.3%) , 2.695/28.5(1.3%) , 2.649/28.5(1.3%) , 2.649/101.5(1.3%) , 2.649/28.5(1.1%) , 2.649/101.5(1.1%) , 2.695/84.5(1%) , 2.695/45.5(1%) , 2.189/95(1%) , 2.189/35(1%) , 2.707/65(0.9%) , 2.189/20(0.8%) , 2.189/110(0.8%) , 2.141/55(0.8%) , 2.141/75(0.8%) , 2.649/101(0.8%) , 2.649/28.5(0.8%) , 2.133/37.5(0.7%) , 2.133/92(0.7%) , 2.205/55(0.7%) , 2.205/75(0.7%) , 2.141/37(0.6%) , 2.141/93(0.6%) , 2.113/55.5(0.6%) , 2.113/74.5(0.6%) , 2.205/39(0.5%) , 2.205/38(0.5%) , 2.205/90.5(0.5%) , 2.159/34.5(0.5%) , 2.159/95.5(0.5%) , 2.671/111.5(0.5%) , 2.671/17.5(0.5%) , 2.635/64(0.5%) , 2.635/66(0.5%) , 2.159/113.5(0.5%) , 2.159/17(0.5%) , 2.15/64(0.5%) , 2.649/48(0.4%) , 2.649/82(0.4%) , 2.198/65(0.4%) , 2.151/86(0.4%) , 2.151/43.5(0.4%) , 2.661/49.5(0.4%) , 2.661/80.5(0.4%) , 2.151/64(0.3%) , 2.145/55.5(0.3%) , 2.145/74.5(0.3%) , 2.151/26.5(0.3%) , 2.151/103.5(0.3%) , 2.145/93.5(0.3%) , 2.145/36(0.3%) , 2.15/26.5(0.3%) , 2.15/102(0.3%) , 2.15/103.5(0.3%) , 0.883/57(0.3%) , 0.883/72.5(0.3%) , 2.15/85.5(0.2%) , 2.15/44.5(0.2%) , 2.167/26.5(0.2%) , 2.167/103.5(0.2%) , 2.661/33.5(0.2%) , 2.661/96.5(0.2%) , 2.167/25(0.2%) , 2.104/65(0.2%) , 2.113/37(0.2%) , 2.113/91(0.2%) , 2.198/48(0.1%) , 2.198/81.5(0.1%) , 2.167/60(0.1%) , 2.167/42.5(0.1%) , 2.167/87(0.1%) , 2.635/45.5(0.1%)

Arabinose (library entry number =9)
Hit ratio(% of total spectral intensity for metabolite): 9.1% (9 of 36 peaks were found)
Peaks found: chem shift/row (% of total intensity)
3.951/65(2.9%) , 3.951/57.5(1.5%) , 3.951/72.5(1.5%) , 4.031/50.5(1%) , 4.031/79.5(0.9%) , 5.247/60(0.4%) , 5.247/69(0.4%) , 4.04/65(0.2%) , 3.367/64(0.2%)
Peaks not found: chem shift/row (% of total intensity)
3.669/82.5(7.5%) , 3.669/47.5(7.5%) , 3.682/48(7.4%) , 3.682/82(7.4%) , 3.669/57.5(6.8%) , 3.669/72.5(6.8%) , 3.522/52.5(5.2%) , 3.522/77.5(5.2%) , 3.508/52(5%) , 3.508/78(5%) , 3.903/46(4.9%) , 3.903/84(4.9%) , 3.903/51(4%) , 3.903/79(4%) , 3.653/51.5(2%) , 3.653/78(2%) , 4.012/64.5(0.7%) , 4.522/55(0.6%) , 4.522/75(0.6%) , 3.827/51.5(0.5%) , 3.827/78(0.5%) , 4.008/64.5(0.5%) , 3.653/46.5(0.4%) , 3.653/83.5(0.4%) , 3.819/53.5(0.4%) , 3.819/76(0.4%) , 4.019/65(0.3%)

Agmatine (library entry number =110)
Hit ratio(% of total spectral intensity for metabolite): 0% (0 of 28 peaks were found)
Peaks found: chem shift/row (% of total intensity)

Peaks not found: chem shift/row (% of total intensity)
3.241/65(20.3%) , 3.036/46(12%) , 3.036/84(12%) , 3.241/48(9.6%) , 3.241/82(9.6%) , 3.036/65(8.2%) , 1.682/59(2.2%) , 1.682/71(2.2%) , 1.682/57(2.1%) , 1.682/73(2.1%) , 1.74/77(1.9%) , 1.74/53(1.9%) , 1.74/39.5(1.9%) , 1.74/90.5(1.9%) , 1.677/45(1.6%) , 1.677/84.5(1.6%) , 1.677/57.5(1%) , 1.677/72.5(1%) , 1.677/70(1%) , 1.677/60(1%) , 1.682/42(0.8%) , 1.682/88(0.8%) , 1.677/64(0.7%) , 1.74/65(0.6%) , 1.711/44(0.5%) , 1.711/85.5(0.5%) , 1.677/101.5(0.4%) , 1.677/28(0.4%)

Proline (library entry number =49)
Hit ratio(% of total spectral intensity for metabolite): 6.02% (4 of 44 peaks were found)
Peaks found: chem shift/row (% of total intensity)
2.026/65(3.2%) , 2.053/64(1%) , 2.084/65(1%) , 2.066/64(0.7%)
Peaks not found: chem shift/row (% of total intensity)
3.341/80(8.8%) , 3.341/50(8.8%) , 2.007/74(6.3%) , 2.007/56(6.3%) , 2.007/38(3.5%) , 2.007/92(3.5%) , 3.341/62(3.5%) , 3.341/68(3.5%) , 3.424/80(3.2%) , 3.424/50(3.2%) , 3.341/32(2.9%) , 3.341/98(2.9%) , 4.135/61.5(2.8%) , 4.135/68(2.8%) , 3.341/65(2.5%) , 4.135/46(2.4%) , 4.135/84(2.4%) , 1.987/64.5(1.9%) , 3.424/62(1.6%) , 3.424/68(1.6%) , 2.353/77(1.4%) , 2.353/53(1.4%) , 2.026/30(1.3%) , 2.026/100(1.3%) , 2.026/47(1.2%) , 2.026/82.5(1.2%) , 2.026/99(1.1%) , 2.007/21.5(1.1%) , 2.007/108.5(1.1%) , 3.424/32(1.1%) , 3.424/98(1.1%) , 2.353/37.5(1%) , 2.353/92.5(1%) , 1.987/46.5(0.8%) , 1.987/83.5(0.8%) , 2.353/58.5(0.6%) , 2.353/71.5(0.6%) , 3.383/25(0.6%) , 3.383/104(0.6%) , 2.026/77(0.1%)

Threonine (library entry number =41)
Hit ratio(% of total spectral intensity for metabolite): 42.02% (6 of 17 peaks were found)
Peaks found: chem shift/row (% of total intensity)
1.334/57.5(10.3%) , 1.334/72.5(10.3%) , 3.598/64(5.7%) , 3.598/66(5.7%) , 3.598/63.5(4.9%) , 3.598/66.5(4.9%)
Peaks not found: chem shift/row (% of total intensity)
1.338/63(9.4%) , 1.338/67(9.4%) , 1.325/63(9.2%) , 1.325/67(9.2%) , 3.59/64(5.6%) , 3.59/66(5.6%) , 1.334/63(3.8%) , 1.334/67(3.8%) , 4.26/65(0.8%) , 4.26/80(0.6%) , 4.26/49.5(0.6%)

3-Methyl-2-oxovaleric acid (library entry number =97)
Hit ratio(% of total spectral intensity for metabolite): 19.38% (3 of 21 peaks were found)
Peaks found: chem shift/row (% of total intensity)
0.898/65(17.4%) , 2.931/56(1%) , 2.931/74(1%)
Peaks not found: chem shift/row (% of total intensity)
1.1/56(24.3%) , 1.1/74(24.3%) , 0.898/46(8.1%) , 0.898/84(8.1%) , 1.703/65(2.2%) , 1.703/47(2%) , 1.703/83(2%) , 1.46/48(1.3%) , 1.46/82(1.3%) , 1.703/29(1.1%) , 1.703/101(1.1%) , 1.46/65(1%) , 1.46/29(0.9%) , 1.46/101(0.9%) , 2.931/91(0.7%) , 2.931/39(0.7%) , 1.46/10(0.2%) , 1.46/120(0.2%)

Isovaleric acid (library entry number =197)
Hit ratio(% of total spectral intensity for metabolite): 18.94% (2 of 7 peaks were found)
Peaks found: chem shift/row (% of total intensity)
2.059/55.5(9.5%) , 2.059/74.5(9.5%)
Peaks not found: chem shift/row (% of total intensity)
0.914/73(39.5%) , 0.914/57(39.5%) , 1.956/65(0.9%) , 1.956/47(0.6%) , 1.956/83(0.6%)

a-Lactose (library entry number =10)
Hit ratio(% of total spectral intensity for metabolite): 20.14% (21 of 111 peaks were found)
Peaks found: chem shift/row (% of total intensity)
3.844/65(3%) , 3.293/53(1.9%) , 3.293/77(1.9%) , 3.66/65(1.6%) , 3.67/56(1.6%) , 3.67/74(1.6%) , 3.647/65(1%) , 3.647/65(1%) , 3.58/52(0.6%) , 3.58/77.5(0.6%) , 3.58/52(0.6%) , 3.58/77.5(0.6%) , 3.687/52(0.6%) , 3.687/78(0.6%) , 3.64/52.5(0.5%) , 3.64/77.5(0.5%) , 3.778/55.5(0.5%) , 3.778/73.5(0.5%) , 3.58/52(0.4%) , 3.58/77.5(0.4%) , 3.367/64(0.2%)
Peaks not found: chem shift/row (% of total intensity)
3.68/73(2.5%) , 3.68/57(2.5%) , 3.945/69(2.3%) , 3.945/61(2.3%) , 3.68/82.5(2.1%) , 3.68/47.5(2.1%) , 3.307/53(1.9%) , 3.307/77(1.9%) , 3.657/72(1.9%) , 3.657/58(1.9%) , 3.945/64(1.9%) , 3.945/66(1.9%) , 3.844/41(1.8%) , 3.844/89(1.8%) , 3.562/52(1.7%) , 3.562/78(1.7%) , 3.547/52(1.7%) , 3.547/78(1.7%) , 3.817/56(1.6%) , 3.817/74(1.6%) , 3.968/52(1.5%) , 3.968/78(1.5%) , 3.66/72(1.4%) , 3.66/58(1.4%) , 3.817/87(1.2%) , 3.817/43(1.2%) , 3.968/47(1.1%) , 3.968/83(1.1%) , 3.77/84(1.1%) , 3.77/46(1.1%) , 3.806/41(1%) , 3.806/89(1%) , 3.792/45(1%) , 3.792/85(1%) , 3.66/40.5(1%) , 3.66/89(1%) , 3.77/74(0.9%) , 3.77/55.5(0.9%) , 3.572/52(0.9%) , 3.572/78(0.9%) , 4.459/55(0.9%) , 4.459/75(0.9%) , 3.57/52(0.9%) , 3.57/78(0.9%) , 3.657/64.5(0.8%) , 3.66/47(0.7%) , 3.66/83(0.7%) , 3.806/60(0.7%) , 3.806/70(0.7%) , 3.556/52(0.6%) , 3.556/77.5(0.6%) , 3.788/98(0.6%) , 3.788/31.5(0.6%) , 3.68/65(0.6%) , 3.301/65(0.5%) , 3.788/62(0.5%) , 3.788/68(0.5%) , 3.657/88.5(0.4%) , 3.657/40.5(0.4%) , 3.647/71(0.3%) , 3.647/59(0.3%) , 3.647/48(0.3%) , 3.647/82(0.3%) , 3.792/16(0.3%) , 3.792/113.5(0.3%) , 3.67/80.5(0.3%) , 3.67/49.5(0.3%) , 3.647/71(0.3%) , 3.647/59(0.3%) , 3.647/48(0.3%) , 3.647/82(0.3%) , 3.647/86(0.3%) , 3.647/44(0.3%) , 3.647/44.5(0.2%) , 3.647/85.5(0.2%) , 3.301/77.5(0.2%) , 3.301/52.5(0.2%) , 3.788/46(0.2%) , 3.788/84(0.2%) , 5.238/69(0.2%) , 5.238/60.5(0.2%) , 3.788/113.5(0.2%) , 3.788/17(0.2%) , 3.72/27.5(0.1%) , 3.72/102(0.1%) , 3.792/98(0.1%) , 3.792/31(0.1%) , 3.806/101(0.1%) , 3.778/28(0.1%) , 3.778/101.5(0.1%)

3-Hydroxy-3-methyl butyric acid (library entry number =205)
Hit ratio(% of total spectral intensity for metabolite): 100% (2 of 2 peaks were found)
Peaks found: chem shift/row (% of total intensity)
1.269/65(82.7%) , 2.37/65(17.3%)
Peaks not found: chem shift/row (% of total intensity)


Mannose (library entry number =8)
Hit ratio(% of total spectral intensity for metabolite): 8.7% (5 of 42 peaks were found)
Peaks found: chem shift/row (% of total intensity)
3.737/41(2.2%) , 3.737/88.5(2.2%) , 3.737/72.5(1.9%) , 3.737/57.5(1.9%) , 3.367/65(0.6%)
Peaks not found: chem shift/row (% of total intensity)
3.667/65(8.2%) , 3.582/65(6%) , 3.855/81.5(4.3%) , 3.855/48(4.3%) , 3.855/57(3.7%) , 3.855/72.5(3.7%) , 3.953/60(3.6%) , 3.953/69(3.6%) , 3.771/57(3.5%) , 3.771/72.5(3.5%) , 3.881/77.5(3.2%) , 3.881/52(3.2%) , 3.667/89(3.1%) , 3.667/40.5(3.1%) , 3.771/42.5(2.6%) , 3.771/87(2.6%) , 3.582/89(2.5%) , 3.582/40(2.5%) , 3.914/77.5(2%) , 3.914/52(2%) , 3.667/48(2%) , 3.667/81.5(2%) , 3.667/57.5(1.8%) , 3.667/72.5(1.8%) , 3.914/83.5(1.6%) , 3.914/46(1.6%) , 3.938/60.5(1.3%) , 3.938/69(1.3%) , 3.941/60.5(1%) , 3.941/69(1%) , 3.386/71.5(0.9%) , 3.386/57.5(0.9%) , 3.386/46.5(0.8%) , 3.386/81.5(0.8%) , 3.386/65(0.5%) , 3.821/41(0.3%) , 3.821/88(0.3%)

Sorbitol (library entry number =135)
Hit ratio(% of total spectral intensity for metabolite): 6.51% (5 of 39 peaks were found)
Peaks found: chem shift/row (% of total intensity)
3.79/65(2.7%) , 3.79/80(1.3%) , 3.79/50(1.3%) , 3.684/65(0.6%) , 3.647/65(0.5%)
Peaks not found: chem shift/row (% of total intensity)
3.666/72(7.3%) , 3.666/58(7.3%) , 3.84/54(6.2%) , 3.84/76(6.2%) , 3.666/42(5.8%) , 3.666/88(5.8%) , 3.854/67(5.5%) , 3.854/63(5.5%) , 3.84/46(5%) , 3.84/84(5%) , 3.79/70(2.3%) , 3.79/60(2.3%) , 3.633/58(2.2%) , 3.633/72(2.2%) , 3.749/46(2.2%) , 3.749/84(2.2%) , 3.79/87(2.1%) , 3.79/43(2.1%) , 3.854/75(2.1%) , 3.854/55(2.1%) , 3.749/55(2%) , 3.749/75(2%) , 3.633/88(1.8%) , 3.633/41.5(1.8%) , 3.633/83(1.2%) , 3.633/47(1.2%) , 3.766/75(0.5%) , 3.766/54.5(0.5%) , 3.727/14(0.3%) , 3.727/116(0.3%) , 3.854/40.5(0.3%) , 3.854/89(0.3%) , 3.647/57(0.1%) , 3.647/73(0.1%)

Shikimic acid (library entry number =156)
Hit ratio(% of total spectral intensity for metabolite): 0.69% (2 of 27 peaks were found)
Peaks found: chem shift/row (% of total intensity)
3.367/64(0.4%) , 1.924/64(0.3%)
Peaks not found: chem shift/row (% of total intensity)
6.449/65(9.5%) , 6.437/65(9.1%) , 3.992/72(7.1%) , 3.992/58(7.1%) , 3.992/51(4.8%) , 3.992/79(4.8%) , 3.718/54(4.4%) , 3.718/76(4.4%) , 3.708/76(4.4%) , 3.708/54(4.4%) , 3.992/36.5(3.9%) , 3.992/93.5(3.9%) , 2.768/49(3.1%) , 2.768/81(3.1%) , 2.768/35(2.7%) , 2.768/95(2.7%) , 2.197/100.5(2.7%) , 2.197/29.5(2.7%) , 2.197/75(2.7%) , 2.197/55(2.7%) , 2.197/80.5(2.3%) , 2.197/49.5(2.3%) , 2.197/95.5(2.3%) , 2.197/34.5(2.3%) , 3.708/65(0.1%)

trans-4-Hydroxyproline (library entry number =62)
Hit ratio(% of total spectral intensity for metabolite): 11.99% (14 of 56 peaks were found)
Peaks found: chem shift/row (% of total intensity)
2.437/45(1.2%) , 2.437/85(1.2%) , 2.15/47(1.2%) , 2.15/83(1.2%) , 2.166/47(1.2%) , 2.166/82.5(1.2%) , 2.15/47(1.1%) , 2.15/83(1.1%) , 2.166/81(0.8%) , 2.166/60(0.4%) , 2.166/70(0.4%) , 2.166/59.5(0.4%) , 2.166/73(0.2%) , 2.166/57(0.2%)
Peaks not found: chem shift/row (% of total intensity)
3.375/47(10.4%) , 3.375/83(10.4%) , 3.375/79.5(10.3%) , 3.375/50.5(10.3%) , 3.493/81(6.2%) , 3.493/49(6.2%) , 3.483/49(6%) , 3.483/81(6%) , 4.351/62(1.5%) , 4.351/68(1.5%) , 4.351/41.5(1.5%) , 4.351/88(1.5%) , 2.176/47(1.4%) , 2.176/83(1.4%) , 2.437/48(1.2%) , 2.437/82(1.2%) , 2.426/85(1.2%) , 2.426/45(1.2%) , 2.427/85(1.2%) , 2.427/45(1.2%) , 2.15/34(0.5%) , 2.15/96(0.5%) , 2.166/96(0.4%) , 2.166/34(0.4%) , 2.15/59(0.4%) , 2.15/70.5(0.4%) , 3.43/12(0.3%) , 3.43/117.5(0.3%) , 3.43/12(0.3%) , 3.43/117.5(0.3%) , 2.437/91.5(0.3%) , 2.15/37(0.3%) , 2.15/93(0.3%) , 2.166/93(0.2%) , 2.15/57(0.2%) , 2.15/73(0.2%) , 2.166/53.5(0.2%) , 2.166/76.5(0.2%) , 2.15/53.5(0.1%) , 2.15/76(0.1%) , 2.15/40.5(0.1%) , 2.15/89(0.1%)

Galactose-1-phosphate (library entry number =172)
Hit ratio(% of total spectral intensity for metabolite): 12.87% (2 of 13 peaks were found)
Peaks found: chem shift/row (% of total intensity)
4.007/69(6.4%) , 4.007/61(6.4%)
Peaks not found: chem shift/row (% of total intensity)
3.917/82(13.8%) , 3.917/48(13.8%) , 3.917/56(11.7%) , 3.917/74(11.7%) , 5.493/60(8.7%) , 5.493/70(8.7%) , 5.508/60(8.5%) , 5.508/70(8.5%) , 4.178/51(0.7%) , 4.178/78.5(0.7%) , 4.178/65(0.2%)

Serine (library entry number =47)
Hit ratio(% of total spectral intensity for metabolite): 14.73% (11 of 85 peaks were found)
Peaks found: chem shift/row (% of total intensity)
3.844/65(3.4%) , 3.962/72(1.6%) , 3.962/58(1.6%) , 3.951/65(1.6%) , 3.858/65(1.4%) , 3.951/65.5(1.3%) , 4.007/61(0.8%) , 4.007/69(0.8%) , 3.938/64.5(0.8%) , 3.951/57(0.7%) , 3.951/73(0.7%)
Peaks not found: chem shift/row (% of total intensity)
3.848/76(6.4%) , 3.848/54(6.4%) , 3.848/65(5.7%) , 3.998/76(2.8%) , 3.998/54(2.8%) , 3.844/54.5(2.8%) , 3.844/75.5(2.8%) , 3.951/88(2.3%) , 3.951/42(2.3%) , 3.998/44(2.1%) , 3.998/86(2.1%) , 3.951/56.5(1.9%) , 3.951/73.5(1.9%) , 3.988/88(1.7%) , 3.988/42(1.7%) , 3.976/25.5(1.5%) , 3.976/104(1.5%) , 3.974/15(1.3%) , 3.974/115(1.3%) , 3.987/41.5(1.3%) , 3.987/88.5(1.3%) , 3.951/50(1.2%) , 3.951/80(1.2%) , 3.974/104(1.2%) , 3.974/25.5(1.2%) , 3.987/60.5(1.2%) , 3.987/69.5(1.2%) , 3.97/50.5(1.1%) , 3.97/79.5(1.1%) , 3.976/15(1.1%) , 3.976/115(1.1%) , 3.97/115(1%) , 3.97/15(1%) , 3.97/65(0.9%) , 3.988/60(0.9%) , 3.988/70(0.9%) , 3.974/79.5(0.8%) , 3.974/50.5(0.8%) , 3.976/57(0.7%) , 3.976/73(0.7%) , 3.974/73(0.7%) , 3.974/57(0.7%) , 3.976/47.5(0.6%) , 3.976/82.5(0.6%) , 3.951/30(0.6%) , 3.951/100.5(0.6%) , 3.898/6(0.5%) , 3.962/28.5(0.5%) , 3.97/103.5(0.5%) , 3.97/25.5(0.5%) , 3.951/42(0.4%) , 3.951/88.5(0.4%) , 3.97/56.5(0.3%) , 3.858/54(0.3%) , 3.858/76(0.3%) , 3.962/40(0.3%) , 3.962/88.5(0.3%) , 3.988/28(0.3%) , 3.988/102(0.3%) , 3.951/41.5(0.3%) , 3.951/87.5(0.3%) , 3.951/81.5(0.3%) , 3.951/48.5(0.3%) , 3.951/56(0.3%) , 3.951/73(0.3%) , 3.962/64.5(0.2%) , 3.962/65.5(0.2%) , 3.898/16.5(0.2%) , 3.898/113.5(0.2%) , 3.987/33.5(0.1%) , 3.951/48.5(0.1%) , 3.987/95(0.1%) , 3.951/65(0.1%) , 3.951/100.5(0.1%)

Xylitol (library entry number =158)
Hit ratio(% of total spectral intensity for metabolite): 13.1% (4 of 23 peaks were found)
Peaks found: chem shift/row (% of total intensity)
3.66/65(9.6%) , 3.714/65(1.2%) , 3.71/17(1.1%) , 3.71/112(1.1%)
Peaks not found: chem shift/row (% of total intensity)
3.66/59(8.7%) , 3.66/71(8.7%) , 3.73/44(8.3%) , 3.73/85.5(8.3%) , 3.73/74(7.2%) , 3.73/56(7.2%) , 3.66/41(7.1%) , 3.66/89(7.1%) , 3.816/56(6.2%) , 3.816/74(6.2%) , 3.816/65(3.7%) , 3.816/44.5(3%) , 3.816/85(3%) , 3.694/121.5(0.6%) , 3.694/8(0.6%) , 3.694/38(0.3%) , 3.694/91(0.3%) , 3.694/23(0.2%) , 3.694/106.5(0.2%)

Homovanillic acid (library entry number =59)
Hit ratio(% of total spectral intensity for metabolite): 64.55% (2 of 10 peaks were found)
Peaks found: chem shift/row (% of total intensity)
3.87/65(52.6%) , 3.458/65(11.9%)
Peaks not found: chem shift/row (% of total intensity)
6.882/75(9.1%) , 6.882/55(9.1%) , 6.953/64(3.6%) , 6.953/66(3.6%) , 6.782/56(2.5%) , 6.782/74(2.5%) , 6.782/77(2.5%) , 6.782/53(2.5%)

Guanosine 5-triphosphate (library entry number =163)
Hit ratio(% of total spectral intensity for metabolite): 11.29% (1 of 4 peaks were found)
Peaks found: chem shift/row (% of total intensity)
8.146/65(11.3%)
Peaks not found: chem shift/row (% of total intensity)
5.944/65(41.3%) , 5.93/65(40.3%) , 8.135/65(7.1%)

Xylose (library entry number =6)
Hit ratio(% of total spectral intensity for metabolite): 9.12% (5 of 40 peaks were found)
Peaks found: chem shift/row (% of total intensity)
3.687/75(3.2%) , 3.687/55(3.2%) , 3.611/76(0.9%) , 3.611/54(0.9%) , 3.677/64(0.9%)
Peaks not found: chem shift/row (% of total intensity)
3.438/65(9.1%) , 3.323/65(6.6%) , 3.239/53(5.9%) , 3.239/77(5.9%) , 3.224/77(5.7%) , 3.224/53(5.7%) , 3.438/41(4.8%) , 3.438/89(4.8%) , 3.323/37(4.1%) , 3.323/93(4.1%) , 3.631/58(3.2%) , 3.631/72(3.2%) , 3.931/73(2.7%) , 3.931/57(2.7%) , 3.931/43(2.6%) , 3.931/87(2.6%) , 3.669/65(2.1%) , 3.631/97(1.8%) , 3.631/33(1.8%) , 3.631/47(1.7%) , 3.631/83(1.7%) , 3.669/42.5(1.2%) , 3.669/87.5(1.2%) , 3.525/54(0.8%) , 3.525/76(0.8%) , 3.533/53(0.8%) , 3.533/77(0.8%) , 3.677/43(0.4%) , 5.202/60(0.4%) , 5.202/70(0.4%) , 3.611/34(0.2%) , 3.611/96(0.2%) , 3.661/34(0.2%) , 3.661/95.5(0.2%) , 3.677/48(0.1%)

3-aminobutyric acid (library entry number =180)
Hit ratio(% of total spectral intensity for metabolite): 9.6% (4 of 24 peaks were found)
Peaks found: chem shift/row (% of total intensity)
3.624/56(4.1%) , 3.624/74(4.1%) , 2.515/65(0.7%) , 2.48/65(0.7%)
Peaks not found: chem shift/row (% of total intensity)
1.325/74(24.9%) , 1.325/56(24.9%) , 2.498/55(8%) , 2.498/75(8%) , 2.499/55(7.8%) , 2.499/75(7.8%) , 3.624/39(2.1%) , 3.624/91(2.1%) , 2.471/65(0.7%) , 2.527/65(0.7%) , 2.499/29.5(0.4%) , 2.499/100.5(0.4%) , 2.498/29.5(0.4%) , 2.498/100.5(0.4%) , 3.624/107.5(0.3%) , 3.624/22(0.3%) , 2.498/117.5(0.3%) , 2.498/12(0.3%) , 2.499/117.5(0.3%) , 2.499/12(0.3%)

Homoserine (library entry number =179)
Hit ratio(% of total spectral intensity for metabolite): 10.03% (11 of 73 peaks were found)
Peaks found: chem shift/row (% of total intensity)
3.769/65(1.9%) , 2.163/37(1.3%) , 2.163/93(1.3%) , 2.163/59(1.3%) , 2.163/71(1.3%) , 2.147/58.5(0.6%) , 2.147/71(0.6%) , 3.769/50(0.5%) , 3.769/80(0.5%) , 3.822/67.5(0.3%) , 3.822/62.5(0.3%)
Peaks not found: chem shift/row (% of total intensity)
3.862/61.5(8.5%) , 3.862/68.5(8.5%) , 3.862/49(8%) , 3.862/81(8%) , 3.79/59.5(4%) , 3.79/70.5(4%) , 3.79/56(3.4%) , 3.79/74(3.4%) , 3.79/85.5(3%) , 3.79/44.5(3%) , 3.807/65(2.9%) , 2.029/57(2.1%) , 2.029/73(2.1%) , 2.029/37.5(1.8%) , 2.029/92.5(1.8%) , 2.163/55(1.3%) , 2.163/75(1.3%) , 3.807/79.5(1.2%) , 3.807/50.5(1.2%) , 3.79/30(1%) , 3.79/99.5(1%) , 3.801/56(0.9%) , 3.801/74(0.9%) , 2.163/22.5(0.9%) , 2.163/107(0.9%) , 2.029/20.5(0.8%) , 2.029/108.5(0.8%) , 3.779/59.5(0.8%) , 3.779/70.5(0.8%) , 3.801/87.5(0.6%) , 3.801/42.5(0.6%) , 3.801/78(0.6%) , 3.801/52(0.6%) , 3.79/14.5(0.6%) , 3.79/115(0.6%) , 3.779/74.5(0.6%) , 3.779/55.5(0.6%) , 3.801/63(0.4%) , 3.801/67(0.4%) , 3.818/68(0.4%) , 3.818/61.5(0.4%) , 3.779/89.5(0.4%) , 3.779/40.5(0.4%) , 2.044/55(0.4%) , 2.044/74(0.4%) , 3.769/76(0.3%) , 3.769/54(0.3%) , 3.807/95(0.3%) , 3.807/34.5(0.3%) , 3.807/73(0.2%) , 3.807/56.5(0.2%) , 3.769/34(0.2%) , 3.769/96(0.2%) , 3.822/45.5(0.2%) , 3.822/84.5(0.2%) , 3.769/41.5(0.2%) , 3.769/90.5(0.2%) , 3.818/84.5(0.1%) , 3.818/45.5(0.1%) , 3.779/96.5(0.1%) , 3.779/33.5(0.1%) , 3.807/86.5(0.1%)

Phosphoserine (library entry number =70)
Hit ratio(% of total spectral intensity for metabolite): 10.85% (4 of 39 peaks were found)
Peaks found: chem shift/row (% of total intensity)
3.966/64.5(4%) , 3.951/65(3%) , 3.951/65(3%) , 4.04/65(0.8%)
Peaks not found: chem shift/row (% of total intensity)
3.952/60(9.5%) , 3.952/70(9.5%) , 3.952/76.5(7.8%) , 3.952/53.5(7.8%) , 4.185/75(3.7%) , 4.185/54.5(3.7%) , 4.193/75.5(3.2%) , 4.193/54.5(3.2%) , 4.08/88.5(2.7%) , 4.08/41.5(2.7%) , 4.185/84.5(2.5%) , 4.185/45(2.5%) , 4.193/84.5(2.3%) , 4.193/45.5(2.3%) , 4.08/57.5(2%) , 4.08/72.5(2%) , 4.075/89(1.9%) , 4.075/40.5(1.9%) , 4.071/40.5(1.7%) , 4.071/89.5(1.7%) , 4.075/58(1.5%) , 4.075/71.5(1.5%) , 4.091/58(1.5%) , 4.091/72(1.5%) , 4.071/64.5(1.5%) , 4.071/71.5(1.3%) , 4.071/57.5(1.3%) , 4.098/64.5(1%) , 4.071/81.5(0.9%) , 4.071/49(0.9%) , 4.079/7(0.3%) , 4.079/122(0.3%) , 4.08/50.5(0.2%) , 4.146/5.5(0.2%) , 4.146/124(0.2%)

N-Acetyllysine (library entry number =147)
Hit ratio(% of total spectral intensity for metabolite): 0% (0 of 8 peaks were found)
Peaks found: chem shift/row (% of total intensity)

Peaks not found: chem shift/row (% of total intensity)
1.986/65(80.5%) , 3.738/49(4.4%) , 3.738/81(4.4%) , 3.738/65(3%) , 3.19/72(2.4%) , 3.19/58(2.4%) , 3.19/40(1.4%) , 3.19/90(1.4%)

Quinic acid (library entry number =155)
Hit ratio(% of total spectral intensity for metabolite): 8.62% (4 of 38 peaks were found)
Peaks found: chem shift/row (% of total intensity)
1.88/67.5(4.1%) , 1.88/62.5(4.1%) , 1.924/64(0.2%) , 1.924/66(0.2%)
Peaks not found: chem shift/row (% of total intensity)
4.028/71(5.7%) , 4.028/59(5.7%) , 1.88/34(4%) , 1.88/96(4%) , 4.028/84.5(3.8%) , 4.028/45(3.8%) , 4.028/33(3.4%) , 4.028/96.5(3.4%) , 4.153/70(3.2%) , 4.153/60(3.2%) , 3.559/73(3.1%) , 3.559/57(3.1%) , 2.057/50(2.8%) , 2.057/80(2.8%) , 3.559/48.5(2.6%) , 3.559/81.5(2.6%) , 2.067/81(2.5%) , 2.067/49(2.5%) , 2.067/85(2.4%) , 2.067/45(2.4%) , 2.067/72(2.1%) , 2.067/57.5(2.1%) , 2.067/92.5(2%) , 2.067/37.5(2%) , 1.966/54(1.8%) , 1.966/76(1.8%) , 1.966/46(1.7%) , 1.966/84(1.7%) , 2.057/41.5(1.7%) , 2.057/88.5(1.7%) , 4.153/51(1.5%) , 4.153/78(1.5%) , 1.966/37.5(1.4%) , 1.966/92(1.4%)

Adenosine 5-diphosphate (library entry number =115)
Hit ratio(% of total spectral intensity for metabolite): 29.58% (3 of 5 peaks were found)
Peaks found: chem shift/row (% of total intensity)
6.148/65(21.7%) , 8.534/65(5.7%) , 8.608/65(2.2%)
Peaks not found: chem shift/row (% of total intensity)
8.27/65(51.9%) , 6.154/65(18.5%)

Kynurenine (library entry number =58)
Hit ratio(% of total spectral intensity for metabolite): 5.12% (1 of 17 peaks were found)
Peaks found: chem shift/row (% of total intensity)
4.169/65(5.1%)
Peaks not found: chem shift/row (% of total intensity)
6.813/64(10.2%) , 6.813/66(10.2%) , 7.431/63(7.8%) , 7.431/67(7.8%) , 6.891/53(6.8%) , 6.891/77(6.8%) , 6.813/84.5(6.6%) , 6.813/45.5(6.6%) , 7.431/85(5.9%) , 7.431/45(5.9%) , 3.72/58(4.6%) , 3.72/72(4.6%) , 7.854/55(4.2%) , 7.854/75(4.2%) , 4.169/51(1.3%) , 4.169/79(1.3%)

Ribose (library entry number =102)
Hit ratio(% of total spectral intensity for metabolite): 13.29% (6 of 30 peaks were found)
Peaks found: chem shift/row (% of total intensity)
4.117/65(3.2%) , 4.117/65(3.2%) , 3.613/77(2.7%) , 3.613/53(2.7%) , 3.877/70(0.8%) , 3.877/70(0.6%)
Peaks not found: chem shift/row (% of total intensity)
3.69/61(11.2%) , 3.69/69(11.2%) , 3.69/39(9.8%) , 3.69/91(9.8%) , 3.84/85(3.4%) , 3.84/45(3.4%) , 3.931/56.5(3.4%) , 3.931/73.5(3.4%) , 3.537/61(3.2%) , 3.537/69(3.2%) , 3.523/61(3.1%) , 3.523/69(3.1%) , 3.931/87.5(2.9%) , 3.931/42(2.9%) , 3.84/56(2.4%) , 3.84/74(2.4%) , 3.613/45(2%) , 3.613/84.5(2%) , 3.84/71(1.1%) , 3.931/64.5(0.8%) , 4.117/73(0.6%) , 4.117/57(0.6%) , 4.117/73(0.4%) , 4.117/57(0.4%)

Lipoic acid (library entry number =73)
Hit ratio(% of total spectral intensity for metabolite): 0% (0 of 66 peaks were found)
Peaks found: chem shift/row (% of total intensity)

Peaks not found: chem shift/row (% of total intensity)
2.194/65(14.7%) , 2.194/84(8.3%) , 2.194/46(8.3%) , 3.203/51(4.8%) , 3.203/79(4.8%) , 2.511/57(2.9%) , 2.511/73(2.9%) , 3.203/33.5(2.7%) , 3.203/96.5(2.7%) , 2.511/41(2.6%) , 2.511/89(2.6%) , 2.013/39.5(2.5%) , 2.013/90.5(2.5%) , 3.203/62(2.4%) , 3.203/68(2.4%) , 2.013/73(2.3%) , 2.013/57(2.3%) , 1.429/65(1.8%) , 2.511/104(1.5%) , 2.511/25.5(1.5%) , 1.593/65(1.5%) , 2.013/21.5(1.3%) , 2.013/108(1.3%) , 1.772/55(1.2%) , 1.772/75(1.2%) , 3.73/65(0.9%) , 1.649/54(0.9%) , 1.649/76(0.9%) , 3.243/35(0.8%) , 1.593/46.5(0.7%) , 1.593/83.5(0.7%) , 1.429/86.5(0.6%) , 1.429/43.5(0.6%) , 1.649/112.5(0.6%) , 1.649/17.5(0.6%) , 1.772/36.5(0.5%) , 1.772/93.5(0.5%) , 1.649/39(0.4%) , 1.649/91(0.4%) , 3.22/54.5(0.4%) , 3.22/75.5(0.4%) , 3.73/44.5(0.4%) , 3.73/85.5(0.4%) , 3.203/54.5(0.4%) , 3.203/75.5(0.4%) , 3.235/54.5(0.4%) , 3.235/75.5(0.4%) , 3.236/97.5(0.3%) , 3.236/32.5(0.3%) , 1.772/19.5(0.3%) , 1.772/110.5(0.3%) , 3.235/32.5(0.3%) , 3.235/97.5(0.3%) , 3.235/98(0.3%) , 3.235/32(0.3%) , 3.235/54(0.3%) , 3.235/75.5(0.3%) , 3.236/54.5(0.3%) , 3.236/75.5(0.3%) , 1.593/24.5(0.2%) , 1.593/105(0.2%) , 3.218/33.5(0.2%) , 3.22/33.5(0.2%) , 3.22/96.5(0.2%) , 3.73/99.5(0.2%) , 3.73/30.5(0.2%)

Spermidine (library entry number =168)
Hit ratio(% of total spectral intensity for metabolite): 0% (0 of 14 peaks were found)
Peaks found: chem shift/row (% of total intensity)

Peaks not found: chem shift/row (% of total intensity)
3.116/85(13.5%) , 3.116/45(13.5%) , 3.141/85(11.8%) , 3.141/45(11.8%) , 3.058/65(10.5%) , 3.058/83.5(7.9%) , 3.058/46.5(7.9%) , 3.116/65(6.9%) , 2.132/65(6.3%) , 3.141/65(3%) , 3.091/45(2.9%) , 3.091/84.5(2.9%) , 2.132/25(0.5%) , 2.132/104.5(0.5%)

Adenosine 5-triphosphate (library entry number =103)
Hit ratio(% of total spectral intensity for metabolite): 21.33% (2 of 4 peaks were found)
Peaks found: chem shift/row (% of total intensity)
6.148/65(16.9%) , 8.534/65(4.4%)
Peaks not found: chem shift/row (% of total intensity)
8.269/65(63.2%) , 6.138/65(15.4%)

Tryptophan (library entry number =39)
Hit ratio(% of total spectral intensity for metabolite): 3.7% (2 of 23 peaks were found)
Peaks found: chem shift/row (% of total intensity)
3.492/51.5(1.9%) , 3.492/78.5(1.9%)
Peaks not found: chem shift/row (% of total intensity)
7.206/65(12.2%) , 7.55/54(10.5%) , 7.55/76(10.5%) , 7.206/84(7.4%) , 7.206/46(7.4%) , 7.29/65(6.8%) , 7.74/76(5%) , 7.74/54(5%) , 7.29/46(4.2%) , 7.29/84(4.2%) , 4.065/61(3.5%) , 4.065/69(3.5%) , 4.065/82(2.8%) , 4.065/48(2.8%) , 3.492/39(1.8%) , 3.492/91(1.8%) , 3.31/56(1.4%) , 3.31/74(1.4%) , 3.31/95(1.4%) , 3.31/35(1.4%) , 7.334/66(1.4%)

Malic acid (library entry number =132)
Hit ratio(% of total spectral intensity for metabolite): 25.87% (10 of 71 peaks were found)
Peaks found: chem shift/row (% of total intensity)
2.675/87(4.9%) , 2.675/43(4.9%) , 2.675/87(4.8%) , 2.675/43(4.8%) , 2.378/78(1.6%) , 2.378/52(1.6%) , 2.354/51.5(1.4%) , 2.354/78.5(1.4%) , 2.378/91(0.2%) , 2.354/90.5(0.2%)
Peaks not found: chem shift/row (% of total intensity)
2.675/48(4.6%) , 2.675/82(4.6%) , 2.675/48(4.6%) , 2.675/82(4.6%) , 2.378/85(3.8%) , 2.378/45(3.8%) , 2.368/98(3.7%) , 2.368/32(3.7%) , 2.358/45(3.6%) , 2.358/85(3.6%) , 2.368/58(3.6%) , 2.368/72(3.6%) , 4.307/74(1.8%) , 4.307/56(1.8%) , 4.307/48(1.6%) , 4.307/82(1.6%) , 2.378/84(1.1%) , 2.378/46(1.1%) , 2.354/46.5(0.9%) , 2.354/83.5(0.9%) , 2.368/38(0.8%) , 2.368/92(0.8%) , 2.368/77(0.8%) , 2.368/53(0.8%) , 2.358/90(0.7%) , 2.358/40(0.7%) , 2.378/40(0.7%) , 2.378/90(0.7%) , 2.358/51(0.7%) , 2.358/79(0.7%) , 2.691/65(0.7%) , 4.315/65(0.5%) , 2.368/45(0.5%) , 2.368/84.5(0.5%) , 4.317/64.5(0.4%) , 4.317/65.5(0.4%) , 2.394/64.5(0.4%) , 2.691/45.5(0.4%) , 2.691/84.5(0.4%) , 2.378/59(0.3%) , 2.378/71(0.3%) , 2.358/71(0.3%) , 2.358/58.5(0.3%) , 2.378/39.5(0.2%) , 2.358/32(0.2%) , 2.358/97.5(0.2%) , 2.378/98(0.2%) , 2.378/32(0.2%) , 4.315/56(0.2%) , 4.315/74(0.2%) , 2.354/39(0.2%) , 4.315/48(0.2%) , 4.315/82(0.2%) , 2.394/45.5(0.1%) , 2.394/83.5(0.1%) , 4.317/81.5(0.1%) , 4.317/48(0.1%) , 2.394/50.5(0.1%) , 2.394/79(0.1%) , 2.394/53.5(0.1%) , 2.394/76.5(0.1%)

Cytidine (library entry number =112)
Hit ratio(% of total spectral intensity for metabolite): 2.84% (2 of 26 peaks were found)
Peaks found: chem shift/row (% of total intensity)
3.935/85(1.4%) , 3.935/45(1.4%)
Peaks not found: chem shift/row (% of total intensity)
7.844/55(20.8%) , 7.844/75(20.8%) , 6.067/55(16.4%) , 6.067/75(16.4%) , 3.819/54(1.9%) , 3.819/76(1.9%) , 3.819/44(1.5%) , 3.819/86(1.5%) , 5.903/64(1.4%) , 5.903/66(1.4%) , 5.908/70(1.4%) , 5.908/60(1.4%) , 5.913/64(1.3%) , 5.913/66(1.3%) , 3.935/52(1.3%) , 3.935/78(1.3%) , 4.317/65(0.9%) , 5.908/66(0.8%) , 5.908/64(0.8%) , 5.903/60(0.8%) , 5.903/70(0.8%) , 4.304/65(0.4%) , 4.317/53.5(0.3%) , 4.317/76.5(0.3%)

N-Acetylglutamine (library entry number =88)
Hit ratio(% of total spectral intensity for metabolite): 2.08% (1 of 10 peaks were found)
Peaks found: chem shift/row (% of total intensity)
1.924/65(2.1%)
Peaks not found: chem shift/row (% of total intensity)
2.038/65(80.8%) , 2.334/64(2.8%) , 2.334/66(2.8%) , 2.328/64(2.3%) , 2.328/66(2.3%) , 2.328/85(1.9%) , 2.328/45(1.9%) , 2.334/85(1.6%) , 2.334/45(1.6%)

Inosine (library entry number =61)
Hit ratio(% of total spectral intensity for metabolite): 1.5% (2 of 20 peaks were found)
Peaks found: chem shift/row (% of total intensity)
3.924/51(0.8%) , 3.924/79(0.8%)
Peaks not found: chem shift/row (% of total intensity)
8.239/65(33.1%) , 8.348/65(28.7%) , 6.094/65(14.9%) , 6.106/65(12.8%) , 3.849/53(0.8%) , 3.849/77(0.8%) , 3.919/84.5(0.8%) , 3.919/45.5(0.8%) , 3.843/80(0.7%) , 3.843/50(0.7%) , 3.849/44(0.6%) , 3.849/86(0.6%) , 3.852/48(0.6%) , 3.852/82(0.6%) , 3.919/51.5(0.6%) , 3.919/78(0.6%) , 3.924/83(0.4%) , 3.924/47(0.4%)

Fucose (library entry number =51)
Hit ratio(% of total spectral intensity for metabolite): 3.7% (4 of 39 peaks were found)
Peaks found: chem shift/row (% of total intensity)
1.225/57(1%) , 1.225/73(1%) , 3.86/73.5(0.8%) , 3.86/56(0.8%)
Peaks not found: chem shift/row (% of total intensity)
1.25/73(18.6%) , 1.25/57(18.6%) , 3.646/82(3.7%) , 3.646/48(3.7%) , 1.21/57(3.5%) , 1.21/73(3.5%) , 3.646/57(3.3%) , 3.646/73(3.3%) , 3.809/57(2.5%) , 3.809/73(2.5%) , 3.46/78(2.2%) , 3.46/52(2.2%) , 3.445/52(2.1%) , 3.445/78(2.1%) , 1.217/67(1.9%) , 1.217/63(1.9%) , 1.204/63(1.9%) , 1.204/67(1.9%) , 3.754/60(1.9%) , 3.754/70(1.9%) , 1.217/59(1.4%) , 1.217/71(1.4%) , 1.204/59(1.4%) , 1.204/71(1.4%) , 1.25/63(1.4%) , 1.25/67(1.4%) , 3.754/65(1.1%) , 3.86/47(0.6%) , 3.86/82.5(0.6%) , 3.809/40(0.4%) , 3.809/90(0.4%) , 3.766/53(0.3%) , 3.766/77(0.3%) , 3.775/78(0.3%) , 3.775/51(0.3%)

Citrulline (library entry number =27)
Hit ratio(% of total spectral intensity for metabolite): 1.35% (1 of 10 peaks were found)
Peaks found: chem shift/row (% of total intensity)
1.88/65(1.3%)
Peaks not found: chem shift/row (% of total intensity)
3.76/49(23.5%) , 3.76/81(23.5%) , 3.76/65(22.8%) , 3.15/58(8.1%) , 3.15/72(8.1%) , 3.15/40(5.2%) , 3.15/90(5.2%) , 1.898/61(1%) , 1.898/69.5(1%)

Cholic Acid (library entry number =125)
Hit ratio(% of total spectral intensity for metabolite): 0.77% (1 of 11 peaks were found)
Peaks found: chem shift/row (% of total intensity)
2.24/65(0.8%)
Peaks not found: chem shift/row (% of total intensity)
0.924/65(38.8%) , 0.729/65(36%) , 0.976/57(10.5%) , 0.976/73(10.5%) , 2.24/41(0.7%) , 2.24/88.5(0.7%) , 2.24/53(0.6%) , 2.24/77(0.6%) , 2.181/26.5(0.4%) , 2.181/103(0.4%)

Nicotinamide mononucleotide (NMN) (library entry number =185)
Hit ratio(% of total spectral intensity for metabolite): 0.86% (2 of 40 peaks were found)
Peaks found: chem shift/row (% of total intensity)
4.031/49.5(0.4%) , 4.031/80.5(0.4%)
Peaks not found: chem shift/row (% of total intensity)
9.006/78(7.9%) , 9.006/52(7.9%) , 9.006/57(7.7%) , 9.006/73(7.7%) , 8.323/66(5.1%) , 8.323/64(5.1%) , 6.196/65(4.7%) , 9.347/57(4.6%) , 9.347/73(4.6%) , 6.208/65(4.2%) , 8.323/47(3.9%) , 8.323/83(3.9%) , 9.347/76(3.4%) , 9.347/54(3.4%) , 9.347/60(3.3%) , 9.347/70(3.3%) , 9.588/64(3%) , 9.588/66(3%) , 9.588/60(2.2%) , 9.588/70(2.2%) , 8.259/54(0.6%) , 8.259/75(0.6%) , 7.605/48(0.5%) , 7.605/81.5(0.5%) , 4.211/49.5(0.5%) , 4.211/80(0.5%) , 4.215/49(0.5%) , 4.215/80.5(0.5%) , 7.605/61(0.5%) , 7.605/68(0.5%) , 8.259/58(0.4%) , 8.259/72(0.4%) , 4.223/50(0.4%) , 4.223/80(0.4%) , 4.047/49(0.4%) , 4.047/80.5(0.4%) , 4.042/49.5(0.4%) , 4.042/80.5(0.4%)

Hydroxyglutaric acid (library entry number =195)
Hit ratio(% of total spectral intensity for metabolite): 5.7% (1 of 84 peaks were found)
Peaks found: chem shift/row (% of total intensity)
2.24/65(5.7%)
Peaks not found: chem shift/row (% of total intensity)
4.029/69(3.5%) , 4.029/61(3.5%) , 2.294/65(3.3%) , 4.029/80(3.2%) , 4.029/50(3.2%) , 2.24/90(2.6%) , 2.24/40(2.6%) , 2.24/26(2.1%) , 2.24/104(2.1%) , 2.294/40.5(1.9%) , 2.294/89(1.9%) , 2.301/65(1.8%) , 2.261/46(1.8%) , 2.261/83(1.8%) , 2.271/82.5(1.7%) , 2.271/47.5(1.7%) , 2.266/27(1.7%) , 2.266/103(1.7%) , 1.999/65(1.5%) , 1.84/77.5(1.5%) , 1.84/52(1.5%) , 2.294/105(1.5%) , 2.294/24(1.5%) , 2.294/78.5(1.4%) , 2.294/50.5(1.4%) , 1.999/46.5(1.3%) , 1.999/83.5(1.3%) , 2.266/62(1.2%) , 2.266/67.5(1.2%) , 2.24/51.5(1.2%) , 2.24/77.5(1.2%) , 2.222/44.5(1.2%) , 2.222/85(1.2%) , 1.999/30.5(1.1%) , 1.999/98.5(1.1%) , 1.999/109(1%) , 1.999/21(1%) , 1.84/112.5(1%) , 1.84/17(1%) , 2.31/44.5(1%) , 2.31/85.5(1%) , 1.999/56.5(1%) , 1.999/73.5(1%) , 2.28/85(1%) , 2.28/45(1%) , 2.279/85(1%) , 2.279/45(1%) , 1.84/36.5(1%) , 1.84/94(1%) , 1.84/58(1%) , 1.84/71.5(1%) , 2.253/85(0.9%) , 2.253/44.5(0.9%) , 2.253/85(0.8%) , 2.253/44.5(0.8%) , 2.31/67(0.7%) , 2.31/63.5(0.7%) , 2.31/64.5(0.7%) , 1.84/65(0.6%) , 2.222/60.5(0.6%) , 2.222/69(0.6%) , 2.266/46.5(0.6%) , 2.266/83(0.6%) , 1.84/86.5(0.5%) , 1.84/43(0.5%) , 2.253/65(0.5%) , 2.261/62(0.4%) , 2.261/67.5(0.4%) , 2.261/7.5(0.4%) , 2.261/122(0.4%) , 2.253/65(0.4%) , 2.271/103(0.3%) , 2.271/26.5(0.3%) , 2.261/27(0.3%) , 2.261/102(0.3%) , 2.271/120.5(0.2%) , 2.271/9(0.2%) , 2.301/41.5(0.2%) , 2.301/89.5(0.2%) , 2.271/61.5(0.1%) , 2.271/67.5(0.1%) , 2.301/51.5(0.1%) , 2.301/78(0.1%)

trans-Cinnamic acid (library entry number =124)
Hit ratio(% of total spectral intensity for metabolite): 0% (0 of 50 peaks were found)
Peaks found: chem shift/row (% of total intensity)

Peaks not found: chem shift/row (% of total intensity)
6.537/44.5(19.7%) , 6.537/85.5(19.7%) , 7.638/77(5.6%) , 7.638/53(5.6%) , 7.408/44(3.6%) , 7.408/86(3.6%) , 7.471/65(3.4%) , 7.459/51(2.1%) , 7.459/79(2.1%) , 7.455/65(2.1%) , 7.439/63(1.9%) , 7.439/67(1.9%) , 7.471/46(1.3%) , 7.471/84(1.3%) , 7.444/55.5(1.3%) , 7.444/74.5(1.3%) , 7.439/48.5(1.2%) , 7.439/81.5(1.2%) , 7.478/56(1.1%) , 7.478/74(1.1%) , 7.424/64.5(1.1%) , 7.424/65.5(1.1%) , 7.439/45(1%) , 7.439/85(1%) , 7.459/57(0.9%) , 7.459/73(0.9%) , 7.444/60(0.9%) , 7.444/70(0.9%) , 7.455/51(0.7%) , 7.455/79(0.7%) , 7.459/65(0.7%) , 7.455/81(0.6%) , 7.455/49(0.6%) , 7.455/57(0.6%) , 7.455/73(0.6%) , 7.444/48(0.6%) , 7.444/82(0.6%) , 7.444/36(0.5%) , 7.444/94(0.5%) , 7.455/41(0.4%) , 7.455/89(0.4%) , 7.424/74(0.4%) , 7.424/56(0.4%) , 7.478/64.5(0.4%) , 7.455/44(0.4%) , 7.455/86(0.4%) , 7.439/56(0.4%) , 7.439/74(0.4%) , 7.455/23(0.2%) , 7.455/107(0.2%)

2-Aminoadipic acid (library entry number =89)
Hit ratio(% of total spectral intensity for metabolite): 0% (0 of 33 peaks were found)
Peaks found: chem shift/row (% of total intensity)

Peaks not found: chem shift/row (% of total intensity)
2.25/65(16.3%) , 2.253/65(16.1%) , 3.746/81(7.4%) , 3.746/49(7.4%) , 2.25/84(7.2%) , 2.25/46(7.2%) , 2.253/46(7.1%) , 2.253/84(7.1%) , 3.746/63(4.3%) , 3.746/67(4.3%) , 1.667/42.5(1.1%) , 1.667/87.5(1.1%) , 1.667/42.5(1.1%) , 1.667/87.5(1.1%) , 1.618/69.5(1%) , 1.618/60.5(1%) , 1.618/69.5(1%) , 1.618/60.5(1%) , 1.669/43(0.7%) , 1.669/87(0.7%) , 1.9/54(0.7%) , 1.9/55(0.7%) , 1.9/74(0.7%) , 1.832/113(0.5%) , 1.832/17(0.5%) , 1.832/35(0.5%) , 1.832/94(0.5%) , 1.618/88.5(0.4%) , 1.618/41(0.4%) , 1.618/88.5(0.3%) , 1.618/40.5(0.3%) , 1.832/55.5(0.2%) , 1.832/73.5(0.2%)

3-aminoisobutyric acid (library entry number =178)
Hit ratio(% of total spectral intensity for metabolite): 0% (0 of 29 peaks were found)
Peaks found: chem shift/row (% of total intensity)

Peaks not found: chem shift/row (% of total intensity)
1.196/56(31.1%) , 1.196/74(31.1%) , 3.039/74(3%) , 3.039/56(3%) , 3.113/70.5(2.9%) , 3.113/59.5(2.9%) , 3.039/88(2.9%) , 3.039/42(2.9%) , 3.113/92(2.7%) , 3.113/38(2.7%) , 2.61/58(1.6%) , 2.61/72(1.6%) , 2.61/91(1.2%) , 2.61/39(1.2%) , 3.02/65(1.1%) , 3.091/65(1.1%) , 2.61/78(1%) , 2.61/52(1%) , 3.074/42.5(0.7%) , 3.074/87.5(0.7%) , 3.076/25(0.5%) , 3.076/104.5(0.5%) , 3.059/64.5(0.5%) , 3.135/64(0.5%) , 3.076/43(0.5%) , 3.074/119.5(0.4%) , 3.074/10(0.4%) , 3.074/25.5(0.3%) , 3.074/104.5(0.3%)

3-Hydroxybutyric acid (library entry number =96)
Hit ratio(% of total spectral intensity for metabolite): 0% (0 of 28 peaks were found)
Peaks found: chem shift/row (% of total intensity)

Peaks not found: chem shift/row (% of total intensity)
1.202/57.5(26.6%) , 1.202/72.5(26.6%) , 2.309/53(4.5%) , 2.309/77(4.5%) , 2.309/90(4.4%) , 2.309/40(4.4%) , 2.411/56(2.5%) , 2.411/74(2.5%) , 2.411/37.5(2.5%) , 2.411/92.5(2.5%) , 4.157/57(2.3%) , 4.157/73(2.3%) , 1.22/59(2%) , 1.22/71(2%) , 2.309/49(1.6%) , 2.309/81(1.6%) , 4.157/90(0.9%) , 4.157/40(0.9%) , 2.324/52(0.8%) , 2.324/78(0.8%) , 2.418/49(0.8%) , 2.418/81(0.8%) , 2.418/44.5(0.6%) , 2.418/85.5(0.6%) , 2.394/51.5(0.3%) , 2.394/78(0.3%) , 2.396/77.5(0.3%) , 2.396/52(0.3%)

Cytidine 5-triphosphate (library entry number =192)
Hit ratio(% of total spectral intensity for metabolite): 0% (0 of 26 peaks were found)
Peaks found: chem shift/row (% of total intensity)

Peaks not found: chem shift/row (% of total intensity)
7.984/55(20.6%) , 7.984/75(20.6%) , 6.15/75(15.5%) , 6.15/55(15.5%) , 6.007/59(2.3%) , 6.007/71(2.3%) , 4.275/65(2%) , 6.011/64(1.8%) , 6.011/66(1.8%) , 6.002/66(1.8%) , 6.002/64(1.8%) , 4.28/64.5(1.5%) , 7.998/55.5(1.3%) , 7.998/74.5(1.3%) , 6.011/70(1.1%) , 6.011/60(1.1%) , 6.002/60(1.1%) , 6.002/70(1.1%) , 6.135/55.5(1%) , 6.135/74.5(1%) , 6.135/55(1%) , 6.135/74.5(1%) , 4.351/58.5(0.6%) , 4.351/71.5(0.6%) , 4.341/59(0.2%) , 4.341/70.5(0.2%)

2-methylbutyric acid (library entry number =199)
Hit ratio(% of total spectral intensity for metabolite): 0% (0 of 22 peaks were found)
Peaks found: chem shift/row (% of total intensity)

Peaks not found: chem shift/row (% of total intensity)
1.052/56(23.5%) , 1.052/74(23.5%) , 0.86/65(18.7%) , 0.86/46(8.3%) , 0.86/84(8.3%) , 1.388/65(1.8%) , 1.496/82(1.5%) , 1.496/48(1.5%) , 1.388/82.5(1.3%) , 1.388/47.5(1.3%) , 1.496/67(1.2%) , 1.496/63(1.2%) , 1.496/102(0.9%) , 1.496/28(0.9%) , 2.21/76(0.8%) , 2.21/54(0.8%) , 2.21/72(0.8%) , 2.21/58(0.8%) , 1.388/100(0.8%) , 1.388/30(0.8%) , 2.21/92(0.6%) , 2.21/38(0.6%)

Ethanolamine (library entry number =46)
Hit ratio(% of total spectral intensity for metabolite): 0% (0 of 19 peaks were found)
Peaks found: chem shift/row (% of total intensity)

Peaks not found: chem shift/row (% of total intensity)
3.149/52(16.7%) , 3.149/78(16.7%) , 3.149/63(13.3%) , 3.149/67(13.3%) , 3.831/51(7.8%) , 3.831/79(7.8%) , 3.831/65(7.4%) , 3.16/63(2.3%) , 3.16/67(2.3%) , 3.138/63.5(1.9%) , 3.138/66.5(1.9%) , 3.16/53(1.3%) , 3.16/77(1.3%) , 3.138/53(1.1%) , 3.138/77(1.1%) , 3.16/73(1.1%) , 3.16/57(1.1%) , 3.138/57(0.8%) , 3.138/73(0.8%)

Uridine (library entry number =104)
Hit ratio(% of total spectral intensity for metabolite): 0% (0 of 18 peaks were found)
Peaks found: chem shift/row (% of total intensity)

Peaks not found: chem shift/row (% of total intensity)
7.875/55(23.1%) , 7.875/75(23.1%) , 5.908/55(16.3%) , 5.908/75(16.3%) , 5.908/64.5(2.5%) , 5.925/64.5(2.4%) , 3.813/54(1.9%) , 3.813/75.5(1.9%) , 3.813/86.5(1.5%) , 3.813/42.5(1.5%) , 3.919/44.5(1.4%) , 3.919/85.5(1.4%) , 3.919/52(1.4%) , 3.919/78(1.4%) , 4.236/65(1.1%) , 4.237/65(1.1%) , 5.925/55.5(0.9%) , 5.925/74.5(0.9%)

1-Methylnicotinamide (library entry number =18)
Hit ratio(% of total spectral intensity for metabolite): 0% (0 of 16 peaks were found)
Peaks found: chem shift/row (% of total intensity)

Peaks not found: chem shift/row (% of total intensity)
8.902/52(11.4%) , 8.902/78(11.4%) , 8.902/57(11.1%) , 8.902/73(11.1%) , 8.972/72(8.4%) , 8.972/58(8.4%) , 8.972/74(8.4%) , 8.972/56(8.4%) , 9.284/65(5.4%) , 9.284/69(5.3%) , 9.284/61(5.3%) , 4.485/64.5(2.2%) , 8.188/46.5(0.9%) , 8.188/83.5(0.9%) , 8.188/63.5(0.7%) , 8.188/66.5(0.7%)

Folic acid (library entry number =40)
Hit ratio(% of total spectral intensity for metabolite): 0% (0 of 16 peaks were found)
Peaks found: chem shift/row (% of total intensity)

Peaks not found: chem shift/row (% of total intensity)
8.709/65(39.8%) , 7.658/76(13.7%) , 7.658/54(13.7%) , 6.748/76(12%) , 6.748/54(12%) , 2.307/60.5(1.3%) , 2.307/69.5(1.3%) , 2.305/60(1.3%) , 2.305/70(1.3%) , 2.29/65(0.6%) , 2.307/40.5(0.5%) , 2.307/88.5(0.5%) , 2.305/81(0.5%) , 2.305/49(0.5%) , 2.305/88.5(0.5%) , 2.305/40.5(0.5%)

Homocystine (library entry number =60)
Hit ratio(% of total spectral intensity for metabolite): 7.91% (1 of 16 peaks were found)
Peaks found: chem shift/row (% of total intensity)
2.834/65(7.9%)
Peaks not found: chem shift/row (% of total intensity)
1.254/65(18.9%) , 3.867/81(10%) , 3.867/49(10%) , 2.845/65(9.5%) , 3.867/65(8.3%) , 2.845/84.5(7.4%) , 2.845/45.5(7.4%) , 2.834/84(6.8%) , 2.834/46(6.8%) , 2.315/54.5(1.4%) , 2.315/75(1.4%) , 2.26/55.5(1.1%) , 2.26/74.5(1.1%) , 2.26/74.5(1.1%) , 2.26/55.5(1.1%)

Trigonelline (library entry number =16)
Hit ratio(% of total spectral intensity for metabolite): 0% (0 of 15 peaks were found)
Peaks found: chem shift/row (% of total intensity)

Peaks not found: chem shift/row (% of total intensity)
8.847/74(12.5%) , 8.847/56(12.5%) , 8.847/77(12.2%) , 8.847/53(12.2%) , 8.836/56(10.3%) , 8.836/74(10.3%) , 9.129/65(8.3%) , 9.129/62(6.8%) , 9.129/68(6.8%) , 4.443/64.5(4%) , 8.087/47(1.4%) , 8.087/83(1.4%) , 8.847/65(0.5%) , 8.087/63(0.4%) , 8.087/67(0.4%)

Hippuric acid (library entry number =52)
Hit ratio(% of total spectral intensity for metabolite): 0% (0 of 14 peaks were found)
Peaks found: chem shift/row (% of total intensity)

Peaks not found: chem shift/row (% of total intensity)
7.838/54(15.7%) , 7.838/76(15.7%) , 7.555/65(9.8%) , 7.643/64(8.2%) , 7.643/66(8.2%) , 3.972/72.5(7.3%) , 3.972/57.5(7.3%) , 7.555/84(5.8%) , 7.555/46(5.8%) , 7.643/47(3.8%) , 7.643/83(3.8%) , 7.643/45(3.7%) , 7.643/85(3.7%) , 3.972/65(1.2%)

5-Hydroxyindole-3-acetic acid (library entry number =106)
Hit ratio(% of total spectral intensity for metabolite): 0% (0 of 14 peaks were found)
Peaks found: chem shift/row (% of total intensity)

Peaks not found: chem shift/row (% of total intensity)
3.587/65(38.6%) , 7.381/54(12.9%) , 7.381/76(12.9%) , 6.827/51(4.4%) , 6.827/79(4.4%) , 6.827/57(4.3%) , 6.827/73(4.3%) , 7.043/64.5(4%) , 7.043/65.5(4%) , 6.827/54(3.7%) , 6.827/76(3.7%) , 7.214/62(1%) , 7.214/68(1%) , 7.214/65(0.8%)

Niacin (Nicotinic acid) (library entry number =19)
Hit ratio(% of total spectral intensity for metabolite): 0% (0 of 13 peaks were found)
Peaks found: chem shift/row (% of total intensity)

Peaks not found: chem shift/row (% of total intensity)
7.535/48(9.2%) , 7.535/82(9.2%) , 7.535/69(8.9%) , 7.535/61(8.9%) , 8.263/52(7.8%) , 8.263/78(7.8%) , 8.263/75.5(7.7%) , 8.263/54.5(7.7%) , 8.263/58(7.6%) , 8.263/72(7.6%) , 8.945/65(6.1%) , 8.616/59(5.7%) , 8.616/71(5.7%)

Nicotinamide (Niacinamide) (library entry number =21)
Hit ratio(% of total spectral intensity for metabolite): 0% (0 of 13 peaks were found)
Peaks found: chem shift/row (% of total intensity)

Peaks not found: chem shift/row (% of total intensity)
8.256/75(9.8%) , 8.256/55(9.8%) , 7.603/48(9%) , 7.603/82(9%) , 7.603/61(8.7%) , 7.603/69(8.7%) , 8.256/52(8.2%) , 8.256/78(8.2%) , 8.256/58(7.9%) , 8.256/72(7.9%) , 8.717/59(4.4%) , 8.717/71(4.4%) , 8.943/65(4%)

Adipic acid (library entry number =37)
Hit ratio(% of total spectral intensity for metabolite): 0% (0 of 12 peaks were found)
Peaks found: chem shift/row (% of total intensity)

Peaks not found: chem shift/row (% of total intensity)
1.553/65(28.6%) , 2.199/65(26.7%) , 2.199/48(9%) , 2.199/82(9%) , 1.553/82(8.2%) , 1.553/48(8.2%) , 1.553/73(2.9%) , 1.553/57(2.9%) , 2.199/38.5(1.2%) , 2.199/91.5(1.2%) , 1.553/90.5(1.1%) , 1.553/39.5(1.1%)

4-Aminobutyric acid (library entry number =118)
Hit ratio(% of total spectral intensity for metabolite): 0% (0 of 12 peaks were found)
Peaks found: chem shift/row (% of total intensity)

Peaks not found: chem shift/row (% of total intensity)
2.301/65(20.4%) , 2.301/46(12%) , 2.301/84(12%) , 3.02/46(10%) , 3.02/84(10%) , 3.02/65(9.2%) , 1.905/64(5.6%) , 1.905/66(5.6%) , 1.905/46(5.5%) , 1.905/84(5.5%) , 1.905/103(2.2%) , 1.905/27(2.2%)

Cytidine 5-diphosphate (library entry number =160)
Hit ratio(% of total spectral intensity for metabolite): 0% (0 of 12 peaks were found)
Peaks found: chem shift/row (% of total intensity)

Peaks not found: chem shift/row (% of total intensity)
7.992/55(24.1%) , 7.992/75(24.1%) , 6.136/55(19%) , 6.136/75(19%) , 5.985/64(2.4%) , 5.985/66(2.4%) , 5.983/65.5(2.1%) , 5.983/64.5(2.1%) , 5.98/64(1.9%) , 5.98/66(1.9%) , 4.332/60.5(0.5%) , 4.332/69.5(0.5%)

4-Aminohippuric acid (library entry number =34)
Hit ratio(% of total spectral intensity for metabolite): 0% (0 of 11 peaks were found)
Peaks found: chem shift/row (% of total intensity)

Peaks not found: chem shift/row (% of total intensity)
6.871/76(17.9%) , 6.871/54(17.9%) , 7.682/54(15.9%) , 7.682/76(15.9%) , 3.932/58(12.2%) , 3.932/72(12.2%) , 6.871/82.5(1.8%) , 6.871/47.5(1.8%) , 7.682/82(1.6%) , 7.682/48(1.6%) , 3.932/65(1.4%)

Indoxyl sulfate (library entry number =116)
Hit ratio(% of total spectral intensity for metabolite): 0% (0 of 11 peaks were found)
Peaks found: chem shift/row (% of total intensity)

Peaks not found: chem shift/row (% of total intensity)
7.209/65(16%) , 7.51/54(14.7%) , 7.51/76(14.7%) , 7.209/84(9%) , 7.209/46(9%) , 7.283/65(7.7%) , 7.711/54(7.1%) , 7.711/76(7.1%) , 7.365/65(6%) , 7.283/45.5(4.3%) , 7.283/84.5(4.3%)

Glutaric acid (library entry number =44)
Hit ratio(% of total spectral intensity for metabolite): 0% (0 of 10 peaks were found)
Peaks found: chem shift/row (% of total intensity)

Peaks not found: chem shift/row (% of total intensity)
2.188/45(22.5%) , 2.188/85(22.5%) , 2.188/66(14%) , 2.188/64(14%) , 1.791/64(8.2%) , 1.791/66(8.2%) , 1.791/46(3.5%) , 1.791/84(3.5%) , 1.791/104.5(1.9%) , 1.791/25.5(1.9%)

Acetaldehyde (library entry number =84)
Hit ratio(% of total spectral intensity for metabolite): 0% (0 of 10 peaks were found)
Peaks found: chem shift/row (% of total intensity)

Peaks not found: chem shift/row (% of total intensity)
2.248/61(43%) , 2.248/69(43%) , 9.682/68.5(2.9%) , 9.682/61(2.9%) , 9.683/68.5(2.9%) , 9.683/61(2.9%) , 9.682/53(0.6%) , 9.682/76(0.6%) , 9.683/53(0.6%) , 9.683/76(0.6%)

Urocanic acid (library entry number =136)
Hit ratio(% of total spectral intensity for metabolite): 0% (0 of 9 peaks were found)
Peaks found: chem shift/row (% of total intensity)

Peaks not found: chem shift/row (% of total intensity)
6.4/85(25.8%) , 6.4/45(25.8%) , 7.31/85(14.8%) , 7.31/45(14.8%) , 7.414/65(4.5%) , 7.414/62.5(4.3%) , 7.414/67.5(4.3%) , 7.895/62.5(2.9%) , 7.895/67.5(2.9%)

Taurocholic acid (library entry number =200)
Hit ratio(% of total spectral intensity for metabolite): 0% (0 of 9 peaks were found)
Peaks found: chem shift/row (% of total intensity)

Peaks not found: chem shift/row (% of total intensity)
0.924/65(37%) , 0.724/65(32.7%) , 3.085/64.5(14.9%) , 3.085/47(5.3%) , 3.085/83(5.3%) , 3.574/57(1.9%) , 3.574/73(1.9%) , 3.574/40(0.5%) , 3.574/90(0.5%)

Quinolinic acid (library entry number =20)
Hit ratio(% of total spectral intensity for metabolite): 0% (0 of 8 peaks were found)
Peaks found: chem shift/row (% of total intensity)

Peaks not found: chem shift/row (% of total intensity)
8.018/75(25.4%) , 8.018/55(25.4%) , 7.454/81(8.4%) , 7.454/49(8.4%) , 8.456/71(8.3%) , 8.456/59(8.3%) , 7.454/61(7.9%) , 7.454/69(7.9%)

Uridine 5-triphosphate (library entry number =183)
Hit ratio(% of total spectral intensity for metabolite): 0% (0 of 8 peaks were found)
Peaks found: chem shift/row (% of total intensity)

Peaks not found: chem shift/row (% of total intensity)
7.982/55(23.9%) , 7.982/75(23.9%) , 5.985/55(23.3%) , 5.985/75(23.3%) , 6/64.5(3.2%) , 5.985/64.5(0.8%) , 4.419/58.5(0.8%) , 4.419/71(0.8%)

5-Aminolevulinic acid (library entry number =111)
Hit ratio(% of total spectral intensity for metabolite): 16.18% (1 of 7 peaks were found)
Peaks found: chem shift/row (% of total intensity)
4.086/65(16.2%)
Peaks not found: chem shift/row (% of total intensity)
2.506/82(20.3%) , 2.506/48(20.3%) , 2.506/65(15.9%) , 2.8/65(9.3%) , 2.8/82(9%) , 2.8/48(9%)

2-Oxobutyric acid (library entry number =144)
Hit ratio(% of total spectral intensity for metabolite): 0% (0 of 7 peaks were found)
Peaks found: chem shift/row (% of total intensity)

Peaks not found: chem shift/row (% of total intensity)
1.067/65(34%) , 1.067/46(14.5%) , 1.067/84(14.5%) , 2.759/56(14.2%) , 2.759/74(14.2%) , 2.759/93(4.3%) , 2.759/37(4.3%)

Isobutyric acid (library entry number =151)
Hit ratio(% of total spectral intensity for metabolite): 0% (0 of 7 peaks were found)
Peaks found: chem shift/row (% of total intensity)

Peaks not found: chem shift/row (% of total intensity)
1.064/56(45.6%) , 1.064/74(45.6%) , 2.39/65(3.1%) , 2.39/47(2.1%) , 2.39/83(2.1%) , 2.39/29(0.7%) , 2.39/101(0.7%)

Cytosine (library entry number =26)
Hit ratio(% of total spectral intensity for metabolite): 0% (0 of 4 peaks were found)
Peaks found: chem shift/row (% of total intensity)

Peaks not found: chem shift/row (% of total intensity)
7.51/56(25.6%) , 7.51/74(25.6%) , 5.984/74(24.4%) , 5.984/56(24.4%)

Uracil (library entry number =67)
Hit ratio(% of total spectral intensity for metabolite): 0% (0 of 4 peaks were found)
Peaks found: chem shift/row (% of total intensity)

Peaks not found: chem shift/row (% of total intensity)
7.544/55(30.7%) , 7.544/75(30.7%) , 5.809/75(19.3%) , 5.809/55(19.3%)

N-Acetylglutamic acid (library entry number =87)
Hit ratio(% of total spectral intensity for metabolite): 0% (0 of 4 peaks were found)
Peaks found: chem shift/row (% of total intensity)

Peaks not found: chem shift/row (% of total intensity)
2.036/65(83.2%) , 2.231/44.5(6.1%) , 2.231/85.5(6.1%) , 2.231/65(4.6%)

Adenosine 5-monophosphate (library entry number =107)
Hit ratio(% of total spectral intensity for metabolite): 43.07% (2 of 4 peaks were found)
Peaks found: chem shift/row (% of total intensity)
8.608/65(30%) , 6.148/65(13%)
Peaks not found: chem shift/row (% of total intensity)
8.265/65(43.4%) , 6.134/65(13.6%)

Adenosine (library entry number =113)
Hit ratio(% of total spectral intensity for metabolite): 0% (0 of 4 peaks were found)
Peaks found: chem shift/row (% of total intensity)

Peaks not found: chem shift/row (% of total intensity)
8.248/65(39.4%) , 8.342/65(32.2%) , 6.079/65(14.3%) , 6.066/65(14%)

3-Phosphoglyceric acid (library entry number =157)
Hit ratio(% of total spectral intensity for metabolite): 0% (0 of 4 peaks were found)
Peaks found: chem shift/row (% of total intensity)

Peaks not found: chem shift/row (% of total intensity)
4.2/60(26.1%) , 4.2/69.5(26.1%) , 4.2/77(23.9%) , 4.2/53(23.9%)

Phosphoenolpyruvic acid (library entry number =128)
Hit ratio(% of total spectral intensity for metabolite): 0% (0 of 3 peaks were found)
Peaks found: chem shift/row (% of total intensity)

Peaks not found: chem shift/row (% of total intensity)
5.386/65(38.9%) , 5.383/65(37.3%) , 5.2/65(23.8%)

Guanosine 5-diphosphate (library entry number =169)
Hit ratio(% of total spectral intensity for metabolite): 0% (0 of 3 peaks were found)
Peaks found: chem shift/row (% of total intensity)

Peaks not found: chem shift/row (% of total intensity)
5.933/65(43%) , 5.945/65(36.7%) , 8.136/65(20.3%)

Acetoin (library entry number =176)
Hit ratio(% of total spectral intensity for metabolite): 0% (0 of 3 peaks were found)
Peaks found: chem shift/row (% of total intensity)

Peaks not found: chem shift/row (% of total intensity)
2.229/65(65.3%) , 1.374/65(17.4%) , 1.389/65(17.3%)

Adenine (library entry number =23)
Hit ratio(% of total spectral intensity for metabolite): 0% (0 of 2 peaks were found)
Peaks found: chem shift/row (% of total intensity)

Peaks not found: chem shift/row (% of total intensity)
8.191/65(55.8%) , 8.231/65(44.2%)

Thymine (library entry number =64)
Hit ratio(% of total spectral intensity for metabolite): 0% (0 of 2 peaks were found)
Peaks found: chem shift/row (% of total intensity)

Peaks not found: chem shift/row (% of total intensity)
1.873/65(82.2%) , 7.376/65(17.8%)

Acetoacetate (library entry number =146)
Hit ratio(% of total spectral intensity for metabolite): 0% (0 of 2 peaks were found)
Peaks found: chem shift/row (% of total intensity)

Peaks not found: chem shift/row (% of total intensity)
2.283/65(59.5%) , 3.449/65(40.5%)

2-Aminoisobutyric acid (library entry number =33)
Hit ratio(% of total spectral intensity for metabolite): 90% (1 of 1 peaks were found)
Peaks found: chem shift/row (% of total intensity)
1.492/65(100%)
Peaks not found: chem shift/row (% of total intensity)


Glycolic acid (library entry number =53)
Hit ratio(% of total spectral intensity for metabolite): 90% (1 of 1 peaks were found)
Peaks found: chem shift/row (% of total intensity)
3.951/65(100%)
Peaks not found: chem shift/row (% of total intensity)


Methylamine (library entry number =76)
Hit ratio(% of total spectral intensity for metabolite): 0% (0 of 1 peaks were found)
Peaks found: chem shift/row (% of total intensity)

Peaks not found: chem shift/row (% of total intensity)
2.608/65(100%)

Maleic acid (library entry number =133)
Hit ratio(% of total spectral intensity for metabolite): 0% (0 of 1 peaks were found)
Peaks found: chem shift/row (% of total intensity)

Peaks not found: chem shift/row (% of total intensity)
6.03/65(100%)

2-Hydroxyisobutyric acid (library entry number =142)
Hit ratio(% of total spectral intensity for metabolite): 0% (0 of 1 peaks were found)
Peaks found: chem shift/row (% of total intensity)

Peaks not found: chem shift/row (% of total intensity)
1.359/65(100%)

Chloroform (library entry number =204)
Hit ratio(% of total spectral intensity for metabolite): 0% (0 of 1 peaks were found)
Peaks found: chem shift/row (% of total intensity)

Peaks not found: chem shift/row (% of total intensity)
7.686/65(100%)


Hit ratio(% of total spectral intensity for metabolite): 
Peaks found: chem shift/row (% of total intensity)

Peaks not found: chem shift/row (% of total intensity)


Hit ratio(% of total spectral intensity for metabolite): 
Peaks found: chem shift/row (% of total intensity)

Peaks not found: chem shift/row (% of total intensity)


Hit ratio(% of total spectral intensity for metabolite): 
Peaks found: chem shift/row (% of total intensity)

Peaks not found: chem shift/row (% of total intensity)


________________________________________________________________________________________________________________

Table 6.  Full result of the screening step of the analysis (finding of library peaks in the the mixture JRES spectrum).  In ascending metabolite library number order:

Ergothioneine (library entry number =1)
Hit ratio(% of total spectral intensity for metabolite): 89.35% (3 of 7 peaks were found)
Peaks found: chem shift/row (% of total intensity)
3.272/65(85.6%) , 3.893/75(1.9%) , 3.893/55(1.9%)
Peaks not found: chem shift/row (% of total intensity)
6.805/64(3.5%) , 6.805/66(3.5%) , 3.893/85(1.8%) , 3.893/45(1.8%)

b-Alanine (library entry number =2)
Hit ratio(% of total spectral intensity for metabolite): 33.04% (1 of 6 peaks were found)
Peaks found: chem shift/row (% of total intensity)
3.185/65(33%)
Peaks not found: chem shift/row (% of total intensity)
2.558/65(19.3%) , 3.185/48(14.9%) , 3.185/82(14.9%) , 2.558/48(8.9%) , 2.558/82(8.9%)

Oxoglutaric acid (a-Ketogluturate) (library entry number =3)
Hit ratio(% of total spectral intensity for metabolite): 28.04% (1 of 6 peaks were found)
Peaks found: chem shift/row (% of total intensity)
2.438/65(28%)
Peaks not found: chem shift/row (% of total intensity)
3.009/65(27.4%) , 2.438/83(11.3%) , 2.438/47(11.3%) , 3.009/47(11%) , 3.009/83(11%)

Sucrose (library entry number =4)
Hit ratio(% of total spectral intensity for metabolite): 46.36% (16 of 53 peaks were found)
Peaks found: chem shift/row (% of total intensity)
3.684/65(15.9%) , 3.769/65(6.9%) , 3.486/65(2.8%) , 3.569/48(2.7%) , 3.569/82(2.7%) , 3.827/61(2.5%) , 3.827/69(2.5%) , 3.827/61(2.2%) , 3.827/69(2.2%) , 3.85/79(1.3%) , 3.85/51(1.3%) , 3.85/81(0.9%) , 3.85/80(0.9%) , 3.85/50(0.9%) , 3.87/65(0.5%) , 4.077/65(0.2%)
Peaks not found: chem shift/row (% of total intensity)
3.769/89(5.3%) , 3.769/41(5.3%) , 4.222/54(5.2%) , 4.222/76(5.2%) , 5.414/60(3.5%) , 5.414/70(3.5%) , 3.569/57(2.6%) , 3.569/73(2.6%) , 4.057/65(2.3%) , 3.81/40(1.4%) , 3.81/90(1.4%) , 3.486/41(1.4%) , 3.486/89(1.4%) , 4.057/43.5(1.2%) , 4.057/86.5(1.2%) , 4.065/54.5(0.9%) , 4.065/75.5(0.9%) , 3.684/98(0.8%) , 3.684/32(0.8%) , 3.569/52(0.8%) , 3.569/78(0.8%) , 3.85/64.5(0.6%) , 4.048/54(0.5%) , 4.048/76(0.5%) , 3.733/40(0.4%) , 3.733/89(0.4%) , 3.827/36(0.4%) , 3.827/93.5(0.4%) , 3.85/64.5(0.3%) , 3.827/23.5(0.2%) , 3.827/105.5(0.2%) , 3.827/93(0.2%) , 3.827/36(0.2%) , 4.048/65(0.2%) , 4.039/60(0.2%) , 4.039/70(0.2%) , 4.065/65(0.2%)

Fructose (library entry number =5)
Hit ratio(% of total spectral intensity for metabolite): 81.92% (13 of 27 peaks were found)
Peaks found: chem shift/row (% of total intensity)
3.569/50(14.6%) , 3.569/80(14.6%) , 3.725/50(13.4%) , 3.725/80(13.4%) , 3.807/52(7.7%) , 3.807/78(7.7%) , 4.031/49(2.6%) , 4.031/81(2.6%) , 3.66/65(1.7%) , 3.58/49.5(1.4%) , 3.58/80(1.4%) , 3.569/65(0.8%) , 4.04/64.5(0.2%)
Peaks not found: chem shift/row (% of total intensity)
3.903/48(2.7%) , 3.903/82(2.7%) , 3.903/56(2.4%) , 3.903/74(2.4%) , 3.683/57.5(1.3%) , 3.683/72.5(1.3%) , 3.605/49(1.2%) , 3.605/80.5(1.2%) , 4.004/65(0.8%) , 4.119/70(0.6%) , 4.119/60(0.6%) , 3.58/18(0.3%) , 3.58/111.5(0.3%) , 3.569/33.5(0.2%)

Xylose (library entry number =6)
Hit ratio(% of total spectral intensity for metabolite): 9.12% (5 of 40 peaks were found)
Peaks found: chem shift/row (% of total intensity)
3.687/75(3.2%) , 3.687/55(3.2%) , 3.611/76(0.9%) , 3.611/54(0.9%) , 3.677/64(0.9%)
Peaks not found: chem shift/row (% of total intensity)
3.438/65(9.1%) , 3.323/65(6.6%) , 3.239/53(5.9%) , 3.239/77(5.9%) , 3.224/77(5.7%) , 3.224/53(5.7%) , 3.438/41(4.8%) , 3.438/89(4.8%) , 3.323/37(4.1%) , 3.323/93(4.1%) , 3.631/58(3.2%) , 3.631/72(3.2%) , 3.931/73(2.7%) , 3.931/57(2.7%) , 3.931/43(2.6%) , 3.931/87(2.6%) , 3.669/65(2.1%) , 3.631/97(1.8%) , 3.631/33(1.8%) , 3.631/47(1.7%) , 3.631/83(1.7%) , 3.669/42.5(1.2%) , 3.669/87.5(1.2%) , 3.525/54(0.8%) , 3.525/76(0.8%) , 3.533/53(0.8%) , 3.533/77(0.8%) , 3.677/43(0.4%) , 5.202/60(0.4%) , 5.202/70(0.4%) , 3.611/34(0.2%) , 3.611/96(0.2%) , 3.661/34(0.2%) , 3.661/95.5(0.2%) , 3.677/48(0.1%)

Galactose (library entry number =7)
Hit ratio(% of total spectral intensity for metabolite): 27.14% (26 of 77 peaks were found)
Peaks found: chem shift/row (% of total intensity)
3.492/78(4%) , 3.492/52(4%) , 3.769/65(2.6%) , 3.741/64(1.8%) , 3.732/53(1.2%) , 3.732/77(1.2%) , 3.769/50.5(0.9%) , 3.769/79.5(0.9%) , 3.79/50.5(0.8%) , 3.79/79.5(0.8%) , 3.86/47(0.8%) , 3.86/57(0.8%) , 3.86/74.5(0.8%) , 3.807/50.5(0.7%) , 3.807/79.5(0.7%) , 3.79/51.5(0.7%) , 3.79/78.5(0.7%) , 3.807/50.5(0.7%) , 3.807/79.5(0.7%) , 3.741/64(0.4%) , 3.737/86(0.4%) , 3.737/86(0.4%) , 3.737/43(0.4%) , 3.367/65(0.3%) , 3.737/41(0.2%) , 3.763/98.5(0.2%)
Peaks not found: chem shift/row (% of total intensity)
3.655/47.5(5.6%) , 3.655/82.5(5.6%) , 3.655/56.5(5.2%) , 3.655/73.5(5.2%) , 3.504/78(4.3%) , 3.504/52(4.3%) , 3.768/52(3.2%) , 3.768/78(3.2%) , 3.939/60(2.9%) , 3.939/70(2.9%) , 3.939/65(1.7%) , 3.741/76(1.5%) , 3.741/54(1.5%) , 3.741/60.5(1.5%) , 3.741/69.5(1.5%) , 3.768/62.5(1.2%) , 3.768/67.5(1.2%) , 3.752/84.5(1.2%) , 3.752/45(1.2%) , 3.752/72.5(1.2%) , 3.752/57.5(1.2%) , 3.781/61.5(1.1%) , 3.781/68.5(1.1%) , 3.732/59.5(1.1%) , 3.732/70(1.1%) , 3.769/38(0.9%) , 3.769/91.5(0.9%) , 3.768/107(0.8%) , 3.768/22.5(0.8%) , 3.86/82(0.8%) , 3.781/65(0.6%) , 3.997/61(0.5%) , 3.997/69(0.5%) , 3.768/38(0.5%) , 3.768/92(0.5%) , 3.997/65(0.5%) , 3.781/90(0.4%) , 3.781/39.5(0.4%) , 3.741/49.5(0.4%) , 3.741/80.5(0.4%) , 3.741/90(0.3%) , 3.741/40(0.3%) , 3.737/33(0.2%) , 3.781/96(0.2%) , 3.781/33(0.2%) , 3.732/90.5(0.2%) , 3.732/39.5(0.2%) , 3.769/107(0.2%) , 3.769/22(0.2%) , 3.752/99.5(0.1%) , 3.752/31.5(0.1%)

Mannose (library entry number =8)
Hit ratio(% of total spectral intensity for metabolite): 8.7% (5 of 42 peaks were found)
Peaks found: chem shift/row (% of total intensity)
3.737/41(2.2%) , 3.737/88.5(2.2%) , 3.737/72.5(1.9%) , 3.737/57.5(1.9%) , 3.367/65(0.6%)
Peaks not found: chem shift/row (% of total intensity)
3.667/65(8.2%) , 3.582/65(6%) , 3.855/81.5(4.3%) , 3.855/48(4.3%) , 3.855/57(3.7%) , 3.855/72.5(3.7%) , 3.953/60(3.6%) , 3.953/69(3.6%) , 3.771/57(3.5%) , 3.771/72.5(3.5%) , 3.881/77.5(3.2%) , 3.881/52(3.2%) , 3.667/89(3.1%) , 3.667/40.5(3.1%) , 3.771/42.5(2.6%) , 3.771/87(2.6%) , 3.582/89(2.5%) , 3.582/40(2.5%) , 3.914/77.5(2%) , 3.914/52(2%) , 3.667/48(2%) , 3.667/81.5(2%) , 3.667/57.5(1.8%) , 3.667/72.5(1.8%) , 3.914/83.5(1.6%) , 3.914/46(1.6%) , 3.938/60.5(1.3%) , 3.938/69(1.3%) , 3.941/60.5(1%) , 3.941/69(1%) , 3.386/71.5(0.9%) , 3.386/57.5(0.9%) , 3.386/46.5(0.8%) , 3.386/81.5(0.8%) , 3.386/65(0.5%) , 3.821/41(0.3%) , 3.821/88(0.3%)

Arabinose (library entry number =9)
Hit ratio(% of total spectral intensity for metabolite): 9.1% (9 of 36 peaks were found)
Peaks found: chem shift/row (% of total intensity)
3.951/65(2.9%) , 3.951/57.5(1.5%) , 3.951/72.5(1.5%) , 4.031/50.5(1%) , 4.031/79.5(0.9%) , 5.247/60(0.4%) , 5.247/69(0.4%) , 4.04/65(0.2%) , 3.367/64(0.2%)
Peaks not found: chem shift/row (% of total intensity)
3.669/82.5(7.5%) , 3.669/47.5(7.5%) , 3.682/48(7.4%) , 3.682/82(7.4%) , 3.669/57.5(6.8%) , 3.669/72.5(6.8%) , 3.522/52.5(5.2%) , 3.522/77.5(5.2%) , 3.508/52(5%) , 3.508/78(5%) , 3.903/46(4.9%) , 3.903/84(4.9%) , 3.903/51(4%) , 3.903/79(4%) , 3.653/51.5(2%) , 3.653/78(2%) , 4.012/64.5(0.7%) , 4.522/55(0.6%) , 4.522/75(0.6%) , 3.827/51.5(0.5%) , 3.827/78(0.5%) , 4.008/64.5(0.5%) , 3.653/46.5(0.4%) , 3.653/83.5(0.4%) , 3.819/53.5(0.4%) , 3.819/76(0.4%) , 4.019/65(0.3%)

a-Lactose (library entry number =10)
Hit ratio(% of total spectral intensity for metabolite): 20.14% (21 of 111 peaks were found)
Peaks found: chem shift/row (% of total intensity)
3.844/65(3%) , 3.293/53(1.9%) , 3.293/77(1.9%) , 3.66/65(1.6%) , 3.67/56(1.6%) , 3.67/74(1.6%) , 3.647/65(1%) , 3.647/65(1%) , 3.58/52(0.6%) , 3.58/77.5(0.6%) , 3.58/52(0.6%) , 3.58/77.5(0.6%) , 3.687/52(0.6%) , 3.687/78(0.6%) , 3.64/52.5(0.5%) , 3.64/77.5(0.5%) , 3.778/55.5(0.5%) , 3.778/73.5(0.5%) , 3.58/52(0.4%) , 3.58/77.5(0.4%) , 3.367/64(0.2%)
Peaks not found: chem shift/row (% of total intensity)
3.68/73(2.5%) , 3.68/57(2.5%) , 3.945/69(2.3%) , 3.945/61(2.3%) , 3.68/82.5(2.1%) , 3.68/47.5(2.1%) , 3.307/53(1.9%) , 3.307/77(1.9%) , 3.657/72(1.9%) , 3.657/58(1.9%) , 3.945/64(1.9%) , 3.945/66(1.9%) , 3.844/41(1.8%) , 3.844/89(1.8%) , 3.562/52(1.7%) , 3.562/78(1.7%) , 3.547/52(1.7%) , 3.547/78(1.7%) , 3.817/56(1.6%) , 3.817/74(1.6%) , 3.968/52(1.5%) , 3.968/78(1.5%) , 3.66/72(1.4%) , 3.66/58(1.4%) , 3.817/87(1.2%) , 3.817/43(1.2%) , 3.968/47(1.1%) , 3.968/83(1.1%) , 3.77/84(1.1%) , 3.77/46(1.1%) , 3.806/41(1%) , 3.806/89(1%) , 3.792/45(1%) , 3.792/85(1%) , 3.66/40.5(1%) , 3.66/89(1%) , 3.77/74(0.9%) , 3.77/55.5(0.9%) , 3.572/52(0.9%) , 3.572/78(0.9%) , 4.459/55(0.9%) , 4.459/75(0.9%) , 3.57/52(0.9%) , 3.57/78(0.9%) , 3.657/64.5(0.8%) , 3.66/47(0.7%) , 3.66/83(0.7%) , 3.806/60(0.7%) , 3.806/70(0.7%) , 3.556/52(0.6%) , 3.556/77.5(0.6%) , 3.788/98(0.6%) , 3.788/31.5(0.6%) , 3.68/65(0.6%) , 3.301/65(0.5%) , 3.788/62(0.5%) , 3.788/68(0.5%) , 3.657/88.5(0.4%) , 3.657/40.5(0.4%) , 3.647/71(0.3%) , 3.647/59(0.3%) , 3.647/48(0.3%) , 3.647/82(0.3%) , 3.792/16(0.3%) , 3.792/113.5(0.3%) , 3.67/80.5(0.3%) , 3.67/49.5(0.3%) , 3.647/71(0.3%) , 3.647/59(0.3%) , 3.647/48(0.3%) , 3.647/82(0.3%) , 3.647/86(0.3%) , 3.647/44(0.3%) , 3.647/44.5(0.2%) , 3.647/85.5(0.2%) , 3.301/77.5(0.2%) , 3.301/52.5(0.2%) , 3.788/46(0.2%) , 3.788/84(0.2%) , 5.238/69(0.2%) , 5.238/60.5(0.2%) , 3.788/113.5(0.2%) , 3.788/17(0.2%) , 3.72/27.5(0.1%) , 3.72/102(0.1%) , 3.792/98(0.1%) , 3.792/31(0.1%) , 3.806/101(0.1%) , 3.778/28(0.1%) , 3.778/101.5(0.1%)

Glucose (library entry number =11)
Hit ratio(% of total spectral intensity for metabolite): 35.32% (29 of 75 peaks were found)
Peaks found: chem shift/row (% of total intensity)
3.414/65(5.6%) , 3.714/65(3%) , 3.737/42(2.8%) , 3.737/88(2.8%) , 3.414/41(2.6%) , 3.414/89(2.6%) , 3.737/57(2.6%) , 3.737/73(2.6%) , 3.778/56(1.1%) , 3.778/73.5(1.1%) , 3.467/65(1%) , 3.467/65(1%) , 3.475/65(0.9%) , 3.475/72(0.7%) , 3.475/57.5(0.7%) , 3.475/87.5(0.6%) , 3.755/56(0.5%) , 3.755/73.5(0.5%) , 3.836/47.5(0.4%) , 3.836/82(0.4%) , 3.751/64.5(0.4%) , 3.367/64.5(0.3%) , 3.836/61(0.2%) , 3.836/68.5(0.2%) , 3.755/42.5(0.2%) , 3.755/87(0.2%) , 3.745/56.5(0.2%) , 3.745/73.5(0.2%) , 3.844/64.5(0.1%)
Peaks not found: chem shift/row (% of total intensity)
3.496/65(6.2%) , 3.257/77(5.3%) , 3.257/53(5.3%) , 3.242/53(5.2%) , 3.242/77(5.2%) , 3.496/42(4.1%) , 3.496/88(4.1%) , 3.905/52(2.4%) , 3.905/78(2.4%) , 3.714/41(2.4%) , 3.714/89(2.4%) , 3.905/47(2.2%) , 3.905/83(2.2%) , 3.467/73(0.7%) , 3.467/56.5(0.7%) , 3.849/53(0.7%) , 3.849/77(0.7%) , 3.467/82(0.7%) , 3.467/48(0.7%) , 3.475/47.5(0.6%) , 3.475/82.5(0.6%) , 3.467/72.5(0.6%) , 3.467/57(0.6%) , 3.467/87.5(0.6%) , 3.467/41.5(0.6%) , 3.475/41.5(0.6%) , 3.467/48.5(0.6%) , 3.467/81.5(0.6%) , 3.421/64(0.6%) , 3.421/66(0.6%) , 3.467/87.5(0.5%) , 3.467/42(0.5%) , 3.778/42.5(0.5%) , 3.778/87.5(0.5%) , 3.421/40(0.4%) , 3.421/90(0.4%) , 3.849/46.5(0.4%) , 3.849/83(0.4%) , 5.24/69.5(0.3%) , 5.24/60(0.3%) , 3.751/49.5(0.2%) , 3.751/80.5(0.2%) , 3.813/5(0.2%) , 3.745/64.5(0.1%) , 3.751/56.5(0.1%) , 3.751/73.5(0.1%)

Glucose-1-phosphate (library entry number =12)
Hit ratio(% of total spectral intensity for metabolite): 46.35% (16 of 44 peaks were found)
Peaks found: chem shift/row (% of total intensity)
3.79/65(7.2%) , 3.414/65(7%) , 3.414/89(4.9%) , 3.414/41(4.9%) , 3.755/56(3.2%) , 3.755/74(3.2%) , 3.878/46.5(3.1%) , 3.878/83.5(3.1%) , 3.755/42(2.5%) , 3.755/88(2.5%) , 3.367/65(1.4%) , 3.924/67(0.9%) , 3.924/63(0.9%) , 3.87/65(0.7%) , 3.924/87.5(0.5%) , 3.924/42(0.5%)
Peaks not found: chem shift/row (% of total intensity)
3.79/41(6.9%) , 3.79/89(6.9%) , 3.499/48.5(2.7%) , 3.499/81.5(2.7%) , 3.499/48.5(2.7%) , 3.499/81.5(2.7%) , 3.499/57(2.6%) , 3.499/73(2.6%) , 3.878/52.5(2.5%) , 3.878/77.5(2.5%) , 5.47/70(2%) , 5.47/60(2%) , 5.456/70(1.9%) , 5.456/60(1.9%) , 3.918/56(1%) , 3.918/74(1%) , 3.918/67(0.9%) , 3.918/63(0.9%) , 3.924/56(0.8%) , 3.924/74(0.8%) , 3.918/82(0.7%) , 3.918/48(0.7%) , 3.924/68.5(0.7%) , 3.924/61.5(0.7%) , 3.918/87.5(0.7%) , 3.918/42(0.7%) , 3.924/82(0.7%) , 3.924/48(0.7%)

Aspartic acid (library entry number =13)
Hit ratio(% of total spectral intensity for metabolite): 27.28% (4 of 14 peaks were found)
Peaks found: chem shift/row (% of total intensity)
2.815/47.5(7%) , 2.815/82.5(7%) , 2.815/93(6.6%) , 2.815/37(6.6%)
Peaks not found: chem shift/row (% of total intensity)
3.907/59(9.8%) , 3.907/71(9.8%) , 3.907/81(9.6%) , 3.907/49(9.6%) , 2.679/76(8.3%) , 2.679/54(8.3%) , 2.679/32(8.1%) , 2.679/98(8.1%) , 2.661/53.5(0.6%) , 2.661/76.5(0.6%)

Citric acid (library entry number =14)
Hit ratio(% of total spectral intensity for metabolite): 100% (4 of 4 peaks were found)
Peaks found: chem shift/row (% of total intensity)
2.542/46(26.2%) , 2.542/84(26.2%) , 2.67/46(23.8%) , 2.67/84(23.8%)
Peaks not found: chem shift/row (% of total intensity)


Anserine nitrate (library entry number =15)
Hit ratio(% of total spectral intensity for metabolite): 61.55% (7 of 42 peaks were found)
Peaks found: chem shift/row (% of total intensity)
3.78/65(49.3%) , 3.225/63.5(3.9%) , 3.225/66.5(3.9%) , 2.67/45(1.2%) , 2.67/85(1.2%) , 2.649/65(1%) , 2.661/65(1%)
Peaks not found: chem shift/row (% of total intensity)
3.227/44.5(2%) , 3.227/85.5(2%) , 3.225/49.5(2%) , 3.225/80.5(2%) , 2.659/44(1.7%) , 2.659/86(1.7%) , 3.235/84.5(1.5%) , 3.235/45.5(1.5%) , 3.24/84.5(1.5%) , 3.24/45.5(1.5%) , 3.041/85(1.3%) , 3.041/45(1.3%) , 3.05/85(1.3%) , 3.05/45(1.3%) , 2.694/65(1.2%) , 2.694/46.5(1.1%) , 2.694/83.5(1.1%) , 2.681/65(1%) , 3.201/65(0.9%) , 2.723/45(0.9%) , 2.723/85(0.9%) , 2.723/43(0.8%) , 2.723/86.5(0.8%) , 2.681/85.5(0.8%) , 2.706/25(0.6%) , 2.706/104(0.6%) , 2.709/64(0.6%) , 2.659/61(0.6%) , 2.659/69(0.6%) , 2.67/103(0.6%) , 2.67/26.5(0.6%) , 2.709/44.5(0.6%) , 2.709/85.5(0.6%) , 2.659/102(0.5%) , 2.659/27(0.5%)

Trigonelline (library entry number =16)
Hit ratio(% of total spectral intensity for metabolite): 0% (0 of 15 peaks were found)
Peaks found: chem shift/row (% of total intensity)

Peaks not found: chem shift/row (% of total intensity)
8.847/74(12.5%) , 8.847/56(12.5%) , 8.847/77(12.2%) , 8.847/53(12.2%) , 8.836/56(10.3%) , 8.836/74(10.3%) , 9.129/65(8.3%) , 9.129/62(6.8%) , 9.129/68(6.8%) , 4.443/64.5(4%) , 8.087/47(1.4%) , 8.087/83(1.4%) , 8.847/65(0.5%) , 8.087/63(0.4%) , 8.087/67(0.4%)

Glutamine (library entry number =17)
Hit ratio(% of total spectral intensity for metabolite): 55.73% (27 of 57 peaks were found)
Peaks found: chem shift/row (% of total intensity)
3.78/65(17.5%) , 3.78/81(8.3%) , 3.78/49(8.3%) , 2.438/65(3.9%) , 2.48/65(2%) , 2.48/65(1.9%) , 2.48/65(1.8%) , 2.48/65(1.5%) , 2.408/65(1%) , 2.159/73(0.9%) , 2.159/57(0.9%) , 2.408/65(0.8%) , 2.435/38.5(0.7%) , 2.435/91.5(0.7%) , 2.166/46.5(0.6%) , 2.166/83.5(0.6%) , 2.408/85.5(0.5%) , 2.408/44.5(0.5%) , 2.438/45(0.5%) , 2.438/85(0.5%) , 2.114/65(0.4%) , 2.408/85.5(0.4%) , 2.408/44.5(0.4%) , 2.48/25(0.3%) , 2.48/105(0.3%) , 2.48/25(0.2%) , 2.48/105(0.2%)
Peaks not found: chem shift/row (% of total intensity)
2.458/52.5(3.8%) , 2.458/77.5(3.8%) , 2.458/38(3.7%) , 2.458/92(3.7%) , 2.14/56.5(2.5%) , 2.14/73.5(2.5%) , 2.14/80.5(2.4%) , 2.14/49.5(2.4%) , 2.14/33.5(2.1%) , 2.14/96.5(2.1%) , 2.14/40.5(2%) , 2.14/89.5(2%) , 2.14/65(1.3%) , 2.121/56(0.9%) , 2.121/74(0.9%) , 2.13/62(0.6%) , 2.13/68(0.6%) , 2.13/61.5(0.6%) , 2.13/68.5(0.6%) , 2.13/65(0.6%) , 2.438/104(0.5%) , 2.438/25.5(0.5%) , 2.458/18.5(0.5%) , 2.458/111.5(0.5%) , 2.13/65(0.5%) , 2.13/46(0.5%) , 2.13/84(0.5%) , 2.13/84(0.5%) , 2.13/46(0.5%) , 2.435/65(0.4%)

1-Methylnicotinamide (library entry number =18)
Hit ratio(% of total spectral intensity for metabolite): 0% (0 of 16 peaks were found)
Peaks found: chem shift/row (% of total intensity)

Peaks not found: chem shift/row (% of total intensity)
8.902/52(11.4%) , 8.902/78(11.4%) , 8.902/57(11.1%) , 8.902/73(11.1%) , 8.972/72(8.4%) , 8.972/58(8.4%) , 8.972/74(8.4%) , 8.972/56(8.4%) , 9.284/65(5.4%) , 9.284/69(5.3%) , 9.284/61(5.3%) , 4.485/64.5(2.2%) , 8.188/46.5(0.9%) , 8.188/83.5(0.9%) , 8.188/63.5(0.7%) , 8.188/66.5(0.7%)

Niacin (Nicotinic acid) (library entry number =19)
Hit ratio(% of total spectral intensity for metabolite): 0% (0 of 13 peaks were found)
Peaks found: chem shift/row (% of total intensity)

Peaks not found: chem shift/row (% of total intensity)
7.535/48(9.2%) , 7.535/82(9.2%) , 7.535/69(8.9%) , 7.535/61(8.9%) , 8.263/52(7.8%) , 8.263/78(7.8%) , 8.263/75.5(7.7%) , 8.263/54.5(7.7%) , 8.263/58(7.6%) , 8.263/72(7.6%) , 8.945/65(6.1%) , 8.616/59(5.7%) , 8.616/71(5.7%)

Quinolinic acid (library entry number =20)
Hit ratio(% of total spectral intensity for metabolite): 0% (0 of 8 peaks were found)
Peaks found: chem shift/row (% of total intensity)

Peaks not found: chem shift/row (% of total intensity)
8.018/75(25.4%) , 8.018/55(25.4%) , 7.454/81(8.4%) , 7.454/49(8.4%) , 8.456/71(8.3%) , 8.456/59(8.3%) , 7.454/61(7.9%) , 7.454/69(7.9%)

Nicotinamide (Niacinamide) (library entry number =21)
Hit ratio(% of total spectral intensity for metabolite): 0% (0 of 13 peaks were found)
Peaks found: chem shift/row (% of total intensity)

Peaks not found: chem shift/row (% of total intensity)
8.256/75(9.8%) , 8.256/55(9.8%) , 7.603/48(9%) , 7.603/82(9%) , 7.603/61(8.7%) , 7.603/69(8.7%) , 8.256/52(8.2%) , 8.256/78(8.2%) , 8.256/58(7.9%) , 8.256/72(7.9%) , 8.717/59(4.4%) , 8.717/71(4.4%) , 8.943/65(4%)

Acetylcholine (library entry number =22)
Hit ratio(% of total spectral intensity for metabolite): 57.12% (1 of 2 peaks were found)
Peaks found: chem shift/row (% of total intensity)
3.225/65(57.1%)
Peaks not found: chem shift/row (% of total intensity)
2.154/65(42.9%)

Adenine (library entry number =23)
Hit ratio(% of total spectral intensity for metabolite): 0% (0 of 2 peaks were found)
Peaks found: chem shift/row (% of total intensity)

Peaks not found: chem shift/row (% of total intensity)
8.191/65(55.8%) , 8.231/65(44.2%)

Betaine (library entry number =24)
Hit ratio(% of total spectral intensity for metabolite): 100% (2 of 2 peaks were found)
Peaks found: chem shift/row (% of total intensity)
3.272/65(94.3%) , 3.914/65(5.7%)
Peaks not found: chem shift/row (% of total intensity)


Hit ratio(% of total spectral intensity for metabolite): 
Peaks found: chem shift/row (% of total intensity)

Peaks not found: chem shift/row (% of total intensity)


Cytosine (library entry number =26)
Hit ratio(% of total spectral intensity for metabolite): 0% (0 of 4 peaks were found)
Peaks found: chem shift/row (% of total intensity)

Peaks not found: chem shift/row (% of total intensity)
7.51/56(25.6%) , 7.51/74(25.6%) , 5.984/74(24.4%) , 5.984/56(24.4%)

Citrulline (library entry number =27)
Hit ratio(% of total spectral intensity for metabolite): 1.35% (1 of 10 peaks were found)
Peaks found: chem shift/row (% of total intensity)
1.88/65(1.3%)
Peaks not found: chem shift/row (% of total intensity)
3.76/49(23.5%) , 3.76/81(23.5%) , 3.76/65(22.8%) , 3.15/58(8.1%) , 3.15/72(8.1%) , 3.15/40(5.2%) , 3.15/90(5.2%) , 1.898/61(1%) , 1.898/69.5(1%)

2-Aminobutyric acid (library entry number =28)
Hit ratio(% of total spectral intensity for metabolite): 47.65% (3 of 14 peaks were found)
Peaks found: chem shift/row (% of total intensity)
0.986/65(40.6%) , 3.714/65(6.5%) , 1.88/65(0.6%)
Peaks not found: chem shift/row (% of total intensity)
0.986/46(16.8%) , 0.986/84(16.8%) , 3.714/50(4.5%) , 3.714/80(4.5%) , 1.902/60.5(1.8%) , 1.902/69.5(1.8%) , 1.902/52(1.4%) , 1.902/78(1.4%) , 1.902/87(1.4%) , 1.902/43(1.4%) , 1.917/65(0.5%)

Creatinine (library entry number =29)
Hit ratio(% of total spectral intensity for metabolite): 69.86% (1 of 3 peaks were found)
Peaks found: chem shift/row (% of total intensity)
3.049/65(69.9%)
Peaks not found: chem shift/row (% of total intensity)
4.065/66(15.1%) , 4.065/64(15.1%)

trans-Aconitic acid (library entry number =30)
Hit ratio(% of total spectral intensity for metabolite): 62.35% (1 of 2 peaks were found)
Peaks found: chem shift/row (% of total intensity)
3.458/65(62.4%)
Peaks not found: chem shift/row (% of total intensity)
6.593/65(37.6%)

Choline (library entry number =31)
Hit ratio(% of total spectral intensity for metabolite): 0% (0 of 1 peaks were found)
Peaks found: chem shift/row (% of total intensity)

Peaks not found: chem shift/row (% of total intensity)
3.204/65(100%)

2,3-Butanediol (library entry number =32)
Hit ratio(% of total spectral intensity for metabolite): 74.15% (2 of 14 peaks were found)
Peaks found: chem shift/row (% of total intensity)
1.148/73(37.1%) , 1.148/57(37.1%)
Peaks not found: chem shift/row (% of total intensity)
3.731/58(4.8%) , 3.731/72(4.8%) , 1.148/79(2.5%) , 1.148/51(2.5%) , 1.148/82(2.4%) , 1.148/48(2.4%) , 3.731/51(1.3%) , 3.731/79(1.3%) , 3.731/86(1.3%) , 3.731/44(1.3%) , 3.731/33(0.6%) , 3.731/97(0.6%)

2-Aminoisobutyric acid (library entry number =33)
Hit ratio(% of total spectral intensity for metabolite): 90% (1 of 1 peaks were found)
Peaks found: chem shift/row (% of total intensity)
1.492/65(100%)
Peaks not found: chem shift/row (% of total intensity)


4-Aminohippuric acid (library entry number =34)
Hit ratio(% of total spectral intensity for metabolite): 0% (0 of 11 peaks were found)
Peaks found: chem shift/row (% of total intensity)

Peaks not found: chem shift/row (% of total intensity)
6.871/76(17.9%) , 6.871/54(17.9%) , 7.682/54(15.9%) , 7.682/76(15.9%) , 3.932/58(12.2%) , 3.932/72(12.2%) , 6.871/82.5(1.8%) , 6.871/47.5(1.8%) , 7.682/82(1.6%) , 7.682/48(1.6%) , 3.932/65(1.4%)

Phenylalanine (library entry number =35)
Hit ratio(% of total spectral intensity for metabolite): 29.33% (7 of 65 peaks were found)
Peaks found: chem shift/row (% of total intensity)
7.436/65(9.8%) , 4.007/62(7.5%) , 4.007/68(7.5%) , 3.293/53.5(1.1%) , 3.293/76.5(1.1%) , 3.293/40(1.1%) , 3.293/90(1.1%)
Peaks not found: chem shift/row (% of total intensity)
4.007/48(6.7%) , 4.007/82(6.7%) , 7.382/66(4.6%) , 7.382/64(4.6%) , 7.333/75(4.6%) , 7.333/55(4.6%) , 7.436/46(3.1%) , 7.436/84(3.1%) , 7.382/45(2.3%) , 7.382/85(2.3%) , 3.13/73(1.7%) , 3.13/57(1.7%) , 3.13/36(1.6%) , 3.13/94(1.6%) , 7.408/81.5(1.3%) , 7.408/48.5(1.3%) , 7.415/38(1.2%) , 7.415/92(1.2%) , 7.448/65(1%) , 7.415/44(1%) , 7.415/86(1%) , 7.399/85.5(0.9%) , 7.399/44.5(0.9%) , 7.362/38(0.7%) , 7.362/92(0.7%) , 7.393/101(0.7%) , 7.393/29(0.7%) , 7.408/98(0.6%) , 7.408/32(0.6%) , 7.399/63(0.6%) , 7.399/67(0.6%) , 7.366/30(0.5%) , 7.366/100(0.5%) , 7.393/65(0.3%) , 7.393/63(0.3%) , 7.393/67(0.3%) , 7.415/110(0.3%) , 7.415/20(0.3%) , 7.362/85.5(0.3%) , 7.362/44.5(0.3%) , 7.399/99(0.3%) , 7.399/31(0.3%) , 7.408/101(0.3%) , 7.408/29(0.3%) , 7.415/108(0.3%) , 7.415/22(0.3%) , 7.382/17.5(0.2%) , 7.382/112.5(0.2%) , 7.366/88.5(0.2%) , 7.408/119.5(0.2%) , 7.408/10.5(0.2%) , 7.393/44.5(0.2%) , 7.393/85(0.2%) , 7.362/60(0.1%) , 7.399/105.5(0.1%) , 7.399/24(0.1%) , 7.362/27(0.1%) , 7.362/103(0.1%)

Valine (library entry number =36)
Hit ratio(% of total spectral intensity for metabolite): 74.04% (4 of 14 peaks were found)
Peaks found: chem shift/row (% of total intensity)
0.993/56(19%) , 0.993/74(19%) , 1.046/56(18%) , 1.046/74(18%)
Peaks not found: chem shift/row (% of total intensity)
3.617/59(10.4%) , 3.617/71(10.4%) , 2.276/59(1%) , 2.276/71(1%) , 2.276/41(0.7%) , 2.276/89(0.7%) , 2.276/53(0.7%) , 2.276/77(0.7%) , 2.276/35(0.2%) , 2.276/95(0.2%)

Adipic acid (library entry number =37)
Hit ratio(% of total spectral intensity for metabolite): 0% (0 of 12 peaks were found)
Peaks found: chem shift/row (% of total intensity)

Peaks not found: chem shift/row (% of total intensity)
1.553/65(28.6%) , 2.199/65(26.7%) , 2.199/48(9%) , 2.199/82(9%) , 1.553/82(8.2%) , 1.553/48(8.2%) , 1.553/73(2.9%) , 1.553/57(2.9%) , 2.199/38.5(1.2%) , 2.199/91.5(1.2%) , 1.553/90.5(1.1%) , 1.553/39.5(1.1%)

N,N-Dimethylglycine (library entry number =38)
Hit ratio(% of total spectral intensity for metabolite): 0% (0 of 2 peaks were found)
Peaks found: chem shift/row (% of total intensity)

Peaks not found: chem shift/row (% of total intensity)
2.929/65(81.9%) , 3.724/65(18.1%)

Tryptophan (library entry number =39)
Hit ratio(% of total spectral intensity for metabolite): 3.7% (2 of 23 peaks were found)
Peaks found: chem shift/row (% of total intensity)
3.492/51.5(1.9%) , 3.492/78.5(1.9%)
Peaks not found: chem shift/row (% of total intensity)
7.206/65(12.2%) , 7.55/54(10.5%) , 7.55/76(10.5%) , 7.206/84(7.4%) , 7.206/46(7.4%) , 7.29/65(6.8%) , 7.74/76(5%) , 7.74/54(5%) , 7.29/46(4.2%) , 7.29/84(4.2%) , 4.065/61(3.5%) , 4.065/69(3.5%) , 4.065/82(2.8%) , 4.065/48(2.8%) , 3.492/39(1.8%) , 3.492/91(1.8%) , 3.31/56(1.4%) , 3.31/74(1.4%) , 3.31/95(1.4%) , 3.31/35(1.4%) , 7.334/66(1.4%)

Folic acid (library entry number =40)
Hit ratio(% of total spectral intensity for metabolite): 0% (0 of 16 peaks were found)
Peaks found: chem shift/row (% of total intensity)

Peaks not found: chem shift/row (% of total intensity)
8.709/65(39.8%) , 7.658/76(13.7%) , 7.658/54(13.7%) , 6.748/76(12%) , 6.748/54(12%) , 2.307/60.5(1.3%) , 2.307/69.5(1.3%) , 2.305/60(1.3%) , 2.305/70(1.3%) , 2.29/65(0.6%) , 2.307/40.5(0.5%) , 2.307/88.5(0.5%) , 2.305/81(0.5%) , 2.305/49(0.5%) , 2.305/88.5(0.5%) , 2.305/40.5(0.5%)

Threonine (library entry number =41)
Hit ratio(% of total spectral intensity for metabolite): 42.02% (6 of 17 peaks were found)
Peaks found: chem shift/row (% of total intensity)
1.334/57.5(10.3%) , 1.334/72.5(10.3%) , 3.598/64(5.7%) , 3.598/66(5.7%) , 3.598/63.5(4.9%) , 3.598/66.5(4.9%)
Peaks not found: chem shift/row (% of total intensity)
1.338/63(9.4%) , 1.338/67(9.4%) , 1.325/63(9.2%) , 1.325/67(9.2%) , 3.59/64(5.6%) , 3.59/66(5.6%) , 1.334/63(3.8%) , 1.334/67(3.8%) , 4.26/65(0.8%) , 4.26/80(0.6%) , 4.26/49.5(0.6%)

Dimethylamine (library entry number =42)
Hit ratio(% of total spectral intensity for metabolite): 0% (0 of 1 peaks were found)
Peaks found: chem shift/row (% of total intensity)

Peaks not found: chem shift/row (% of total intensity)
2.722/65(100%)

3,4-Dihydroxymandelic acid (library entry number =43)
Hit ratio(% of total spectral intensity for metabolite): 25.84% (2 of 18 peaks were found)
Peaks found: chem shift/row (% of total intensity)
6.908/54.5(12.9%) , 6.908/75.5(12.9%)
Peaks not found: chem shift/row (% of total intensity)
6.934/63(15.2%) , 6.934/67(15.2%) , 6.857/57(8.3%) , 6.857/73(8.3%) , 6.857/52.5(7.7%) , 6.857/77.5(7.7%) , 6.881/86.5(2%) , 6.881/43.5(2%) , 6.889/37.5(1.4%) , 6.889/92.5(1.4%) , 6.881/23(1%) , 6.881/107(1%) , 6.889/76(0.9%) , 6.889/54(0.9%) , 6.881/54(0.7%) , 6.881/76(0.7%)

Glutaric acid (library entry number =44)
Hit ratio(% of total spectral intensity for metabolite): 0% (0 of 10 peaks were found)
Peaks found: chem shift/row (% of total intensity)

Peaks not found: chem shift/row (% of total intensity)
2.188/45(22.5%) , 2.188/85(22.5%) , 2.188/66(14%) , 2.188/64(14%) , 1.791/64(8.2%) , 1.791/66(8.2%) , 1.791/46(3.5%) , 1.791/84(3.5%) , 1.791/104.5(1.9%) , 1.791/25.5(1.9%)

Maltose (library entry number =45)
Hit ratio(% of total spectral intensity for metabolite): 34.02% (9 of 40 peaks were found)
Peaks found: chem shift/row (% of total intensity)
3.429/65(5.4%) , 3.277/53(4.6%) , 3.277/77(4.6%) , 3.293/53(4.6%) , 3.293/77(4.6%) , 3.78/65(4.4%) , 3.647/65(3.7%) , 3.924/51.5(1.1%) , 3.924/78.5(1.1%)
Peaks not found: chem shift/row (% of total intensity)
3.429/41(4.2%) , 3.429/89(4.2%) , 3.693/65(4.1%) , 3.78/42(3.5%) , 3.78/88(3.5%) , 3.693/89(2.9%) , 3.693/41(2.9%) , 3.592/82(2.7%) , 3.592/48(2.7%) , 3.707/65(2.6%) , 5.414/60(2.6%) , 5.414/70(2.6%) , 3.592/56.5(2.5%) , 3.592/73.5(2.5%) , 3.978/65(2.4%) , 3.867/52(2.1%) , 3.867/78(2.1%) , 3.707/40.5(1.7%) , 3.707/89.5(1.7%) , 3.647/41.5(1.7%) , 3.647/88.5(1.7%) , 3.978/88.5(1.5%) , 3.978/40.5(1.5%) , 3.867/47(1.3%) , 3.867/82.5(1.3%) , 3.78/73.5(0.6%) , 3.78/56.5(0.6%) , 3.592/52(0.6%) , 3.592/78(0.6%) , 3.816/44(0.5%) , 3.816/86(0.5%)

Ethanolamine (library entry number =46)
Hit ratio(% of total spectral intensity for metabolite): 0% (0 of 19 peaks were found)
Peaks found: chem shift/row (% of total intensity)

Peaks not found: chem shift/row (% of total intensity)
3.149/52(16.7%) , 3.149/78(16.7%) , 3.149/63(13.3%) , 3.149/67(13.3%) , 3.831/51(7.8%) , 3.831/79(7.8%) , 3.831/65(7.4%) , 3.16/63(2.3%) , 3.16/67(2.3%) , 3.138/63.5(1.9%) , 3.138/66.5(1.9%) , 3.16/53(1.3%) , 3.16/77(1.3%) , 3.138/53(1.1%) , 3.138/77(1.1%) , 3.16/73(1.1%) , 3.16/57(1.1%) , 3.138/57(0.8%) , 3.138/73(0.8%)

Serine (library entry number =47)
Hit ratio(% of total spectral intensity for metabolite): 14.73% (11 of 85 peaks were found)
Peaks found: chem shift/row (% of total intensity)
3.844/65(3.4%) , 3.962/72(1.6%) , 3.962/58(1.6%) , 3.951/65(1.6%) , 3.858/65(1.4%) , 3.951/65.5(1.3%) , 4.007/61(0.8%) , 4.007/69(0.8%) , 3.938/64.5(0.8%) , 3.951/57(0.7%) , 3.951/73(0.7%)
Peaks not found: chem shift/row (% of total intensity)
3.848/76(6.4%) , 3.848/54(6.4%) , 3.848/65(5.7%) , 3.998/76(2.8%) , 3.998/54(2.8%) , 3.844/54.5(2.8%) , 3.844/75.5(2.8%) , 3.951/88(2.3%) , 3.951/42(2.3%) , 3.998/44(2.1%) , 3.998/86(2.1%) , 3.951/56.5(1.9%) , 3.951/73.5(1.9%) , 3.988/88(1.7%) , 3.988/42(1.7%) , 3.976/25.5(1.5%) , 3.976/104(1.5%) , 3.974/15(1.3%) , 3.974/115(1.3%) , 3.987/41.5(1.3%) , 3.987/88.5(1.3%) , 3.951/50(1.2%) , 3.951/80(1.2%) , 3.974/104(1.2%) , 3.974/25.5(1.2%) , 3.987/60.5(1.2%) , 3.987/69.5(1.2%) , 3.97/50.5(1.1%) , 3.97/79.5(1.1%) , 3.976/15(1.1%) , 3.976/115(1.1%) , 3.97/115(1%) , 3.97/15(1%) , 3.97/65(0.9%) , 3.988/60(0.9%) , 3.988/70(0.9%) , 3.974/79.5(0.8%) , 3.974/50.5(0.8%) , 3.976/57(0.7%) , 3.976/73(0.7%) , 3.974/73(0.7%) , 3.974/57(0.7%) , 3.976/47.5(0.6%) , 3.976/82.5(0.6%) , 3.951/30(0.6%) , 3.951/100.5(0.6%) , 3.898/6(0.5%) , 3.962/28.5(0.5%) , 3.97/103.5(0.5%) , 3.97/25.5(0.5%) , 3.951/42(0.4%) , 3.951/88.5(0.4%) , 3.97/56.5(0.3%) , 3.858/54(0.3%) , 3.858/76(0.3%) , 3.962/40(0.3%) , 3.962/88.5(0.3%) , 3.988/28(0.3%) , 3.988/102(0.3%) , 3.951/41.5(0.3%) , 3.951/87.5(0.3%) , 3.951/81.5(0.3%) , 3.951/48.5(0.3%) , 3.951/56(0.3%) , 3.951/73(0.3%) , 3.962/64.5(0.2%) , 3.962/65.5(0.2%) , 3.898/16.5(0.2%) , 3.898/113.5(0.2%) , 3.987/33.5(0.1%) , 3.951/48.5(0.1%) , 3.987/95(0.1%) , 3.951/65(0.1%) , 3.951/100.5(0.1%)

Glucuronic acid (library entry number =48)
Hit ratio(% of total spectral intensity for metabolite): 29.74% (13 of 52 peaks were found)
Peaks found: chem shift/row (% of total intensity)
3.503/65(5.2%) , 3.293/53(2.8%) , 3.293/77(2.8%) , 3.277/53(2.7%) , 3.277/77(2.7%) , 3.503/89.5(2.5%) , 3.503/40.5(2.5%) , 3.58/52.5(1.9%) , 3.58/77.5(1.9%) , 3.58/52.5(1.8%) , 3.58/77.5(1.8%) , 5.247/60(0.6%) , 5.247/69.5(0.6%)
Peaks not found: chem shift/row (% of total intensity)
3.733/53(6.4%) , 3.733/77(6.4%) , 3.733/65(4.6%) , 3.514/57.5(4%) , 3.514/72.5(4%) , 4.085/52(4%) , 4.085/78(4%) , 3.518/57(4%) , 3.518/73(4%) , 3.518/53.5(3.9%) , 3.518/76.5(3.9%) , 3.733/89(3.4%) , 3.733/41(3.4%) , 3.514/53.5(2.6%) , 3.514/76.5(2.6%) , 3.529/65(1.3%) , 3.514/65(0.9%) , 3.518/65(0.7%) , 3.503/46.5(0.7%) , 3.503/82.5(0.7%) , 3.717/53(0.4%) , 3.717/76.5(0.4%) , 3.718/53(0.4%) , 3.718/76.5(0.4%) , 3.518/34.5(0.4%) , 3.518/95(0.4%) , 3.518/102.5(0.3%) , 3.518/27(0.3%) , 3.529/82.5(0.3%) , 3.529/47(0.3%) , 3.514/34.5(0.2%) , 3.514/95.5(0.2%) , 3.514/26(0.1%) , 3.514/102.5(0.1%) , 3.518/40(0.1%) , 3.529/41.5(0.1%) , 3.529/88(0.1%) , 3.514/40(0.1%) , 3.529/34(0.1%)

Proline (library entry number =49)
Hit ratio(% of total spectral intensity for metabolite): 6.02% (4 of 44 peaks were found)
Peaks found: chem shift/row (% of total intensity)
2.026/65(3.2%) , 2.053/64(1%) , 2.084/65(1%) , 2.066/64(0.7%)
Peaks not found: chem shift/row (% of total intensity)
3.341/80(8.8%) , 3.341/50(8.8%) , 2.007/74(6.3%) , 2.007/56(6.3%) , 2.007/38(3.5%) , 2.007/92(3.5%) , 3.341/62(3.5%) , 3.341/68(3.5%) , 3.424/80(3.2%) , 3.424/50(3.2%) , 3.341/32(2.9%) , 3.341/98(2.9%) , 4.135/61.5(2.8%) , 4.135/68(2.8%) , 3.341/65(2.5%) , 4.135/46(2.4%) , 4.135/84(2.4%) , 1.987/64.5(1.9%) , 3.424/62(1.6%) , 3.424/68(1.6%) , 2.353/77(1.4%) , 2.353/53(1.4%) , 2.026/30(1.3%) , 2.026/100(1.3%) , 2.026/47(1.2%) , 2.026/82.5(1.2%) , 2.026/99(1.1%) , 2.007/21.5(1.1%) , 2.007/108.5(1.1%) , 3.424/32(1.1%) , 3.424/98(1.1%) , 2.353/37.5(1%) , 2.353/92.5(1%) , 1.987/46.5(0.8%) , 1.987/83.5(0.8%) , 2.353/58.5(0.6%) , 2.353/71.5(0.6%) , 3.383/25(0.6%) , 3.383/104(0.6%) , 2.026/77(0.1%)

Trimethylamine-N-oxide (library entry number =50)
Hit ratio(% of total spectral intensity for metabolite): 90% (1 of 1 peaks were found)
Peaks found: chem shift/row (% of total intensity)
3.272/65(100%)
Peaks not found: chem shift/row (% of total intensity)


Fucose (library entry number =51)
Hit ratio(% of total spectral intensity for metabolite): 3.7% (4 of 39 peaks were found)
Peaks found: chem shift/row (% of total intensity)
1.225/57(1%) , 1.225/73(1%) , 3.86/73.5(0.8%) , 3.86/56(0.8%)
Peaks not found: chem shift/row (% of total intensity)
1.25/73(18.6%) , 1.25/57(18.6%) , 3.646/82(3.7%) , 3.646/48(3.7%) , 1.21/57(3.5%) , 1.21/73(3.5%) , 3.646/57(3.3%) , 3.646/73(3.3%) , 3.809/57(2.5%) , 3.809/73(2.5%) , 3.46/78(2.2%) , 3.46/52(2.2%) , 3.445/52(2.1%) , 3.445/78(2.1%) , 1.217/67(1.9%) , 1.217/63(1.9%) , 1.204/63(1.9%) , 1.204/67(1.9%) , 3.754/60(1.9%) , 3.754/70(1.9%) , 1.217/59(1.4%) , 1.217/71(1.4%) , 1.204/59(1.4%) , 1.204/71(1.4%) , 1.25/63(1.4%) , 1.25/67(1.4%) , 3.754/65(1.1%) , 3.86/47(0.6%) , 3.86/82.5(0.6%) , 3.809/40(0.4%) , 3.809/90(0.4%) , 3.766/53(0.3%) , 3.766/77(0.3%) , 3.775/78(0.3%) , 3.775/51(0.3%)

Hippuric acid (library entry number =52)
Hit ratio(% of total spectral intensity for metabolite): 0% (0 of 14 peaks were found)
Peaks found: chem shift/row (% of total intensity)

Peaks not found: chem shift/row (% of total intensity)
7.838/54(15.7%) , 7.838/76(15.7%) , 7.555/65(9.8%) , 7.643/64(8.2%) , 7.643/66(8.2%) , 3.972/72.5(7.3%) , 3.972/57.5(7.3%) , 7.555/84(5.8%) , 7.555/46(5.8%) , 7.643/47(3.8%) , 7.643/83(3.8%) , 7.643/45(3.7%) , 7.643/85(3.7%) , 3.972/65(1.2%)

Glycolic acid (library entry number =53)
Hit ratio(% of total spectral intensity for metabolite): 90% (1 of 1 peaks were found)
Peaks found: chem shift/row (% of total intensity)
3.951/65(100%)
Peaks not found: chem shift/row (% of total intensity)


scyllo-Inositol (library entry number =54)
Hit ratio(% of total spectral intensity for metabolite): 90% (1 of 1 peaks were found)
Peaks found: chem shift/row (% of total intensity)
3.36/65(100%)
Peaks not found: chem shift/row (% of total intensity)


myo-Inositol (library entry number =55)
Hit ratio(% of total spectral intensity for metabolite): 35.95% (4 of 23 peaks were found)
Peaks found: chem shift/row (% of total intensity)
3.632/65(11%) , 3.632/40(10.4%) , 3.632/90(10.4%) , 4.077/65(4.1%)
Peaks not found: chem shift/row (% of total intensity)
3.286/65(16.1%) , 3.286/41(7%) , 3.286/89(7%) , 3.54/74(6.8%) , 3.54/56(6.8%) , 3.54/81.5(6.3%) , 3.54/48.5(6.3%) , 4.077/57(1.9%) , 4.077/73(1.9%) , 3.571/15(0.9%) , 3.571/115(0.9%) , 3.58/26.5(0.3%) , 3.58/103.5(0.3%) , 3.591/15(0.3%) , 3.591/115(0.3%) , 3.583/2(0.2%) , 3.583/127(0.2%) , 3.583/27(0.2%) , 3.583/103(0.2%)

Hypoxanthine (library entry number =56)
Hit ratio(% of total spectral intensity for metabolite): 100% (2 of 2 peaks were found)
Peaks found: chem shift/row (% of total intensity)
8.199/65(53.4%) , 8.216/65(46.6%)
Peaks not found: chem shift/row (% of total intensity)


Hit ratio(% of total spectral intensity for metabolite): 
Peaks found: chem shift/row (% of total intensity)

Peaks not found: chem shift/row (% of total intensity)


Kynurenine (library entry number =58)
Hit ratio(% of total spectral intensity for metabolite): 5.12% (1 of 17 peaks were found)
Peaks found: chem shift/row (% of total intensity)
4.169/65(5.1%)
Peaks not found: chem shift/row (% of total intensity)
6.813/64(10.2%) , 6.813/66(10.2%) , 7.431/63(7.8%) , 7.431/67(7.8%) , 6.891/53(6.8%) , 6.891/77(6.8%) , 6.813/84.5(6.6%) , 6.813/45.5(6.6%) , 7.431/85(5.9%) , 7.431/45(5.9%) , 3.72/58(4.6%) , 3.72/72(4.6%) , 7.854/55(4.2%) , 7.854/75(4.2%) , 4.169/51(1.3%) , 4.169/79(1.3%)

Homovanillic acid (library entry number =59)
Hit ratio(% of total spectral intensity for metabolite): 64.55% (2 of 10 peaks were found)
Peaks found: chem shift/row (% of total intensity)
3.87/65(52.6%) , 3.458/65(11.9%)
Peaks not found: chem shift/row (% of total intensity)
6.882/75(9.1%) , 6.882/55(9.1%) , 6.953/64(3.6%) , 6.953/66(3.6%) , 6.782/56(2.5%) , 6.782/74(2.5%) , 6.782/77(2.5%) , 6.782/53(2.5%)

Homocystine (library entry number =60)
Hit ratio(% of total spectral intensity for metabolite): 7.91% (1 of 16 peaks were found)
Peaks found: chem shift/row (% of total intensity)
2.834/65(7.9%)
Peaks not found: chem shift/row (% of total intensity)
1.254/65(18.9%) , 3.867/81(10%) , 3.867/49(10%) , 2.845/65(9.5%) , 3.867/65(8.3%) , 2.845/84.5(7.4%) , 2.845/45.5(7.4%) , 2.834/84(6.8%) , 2.834/46(6.8%) , 2.315/54.5(1.4%) , 2.315/75(1.4%) , 2.26/55.5(1.1%) , 2.26/74.5(1.1%) , 2.26/74.5(1.1%) , 2.26/55.5(1.1%)

Inosine (library entry number =61)
Hit ratio(% of total spectral intensity for metabolite): 1.5% (2 of 20 peaks were found)
Peaks found: chem shift/row (% of total intensity)
3.924/51(0.8%) , 3.924/79(0.8%)
Peaks not found: chem shift/row (% of total intensity)
8.239/65(33.1%) , 8.348/65(28.7%) , 6.094/65(14.9%) , 6.106/65(12.8%) , 3.849/53(0.8%) , 3.849/77(0.8%) , 3.919/84.5(0.8%) , 3.919/45.5(0.8%) , 3.843/80(0.7%) , 3.843/50(0.7%) , 3.849/44(0.6%) , 3.849/86(0.6%) , 3.852/48(0.6%) , 3.852/82(0.6%) , 3.919/51.5(0.6%) , 3.919/78(0.6%) , 3.924/83(0.4%) , 3.924/47(0.4%)

trans-4-Hydroxyproline (library entry number =62)
Hit ratio(% of total spectral intensity for metabolite): 11.99% (14 of 56 peaks were found)
Peaks found: chem shift/row (% of total intensity)
2.437/45(1.2%) , 2.437/85(1.2%) , 2.15/47(1.2%) , 2.15/83(1.2%) , 2.166/47(1.2%) , 2.166/82.5(1.2%) , 2.15/47(1.1%) , 2.15/83(1.1%) , 2.166/81(0.8%) , 2.166/60(0.4%) , 2.166/70(0.4%) , 2.166/59.5(0.4%) , 2.166/73(0.2%) , 2.166/57(0.2%)
Peaks not found: chem shift/row (% of total intensity)
3.375/47(10.4%) , 3.375/83(10.4%) , 3.375/79.5(10.3%) , 3.375/50.5(10.3%) , 3.493/81(6.2%) , 3.493/49(6.2%) , 3.483/49(6%) , 3.483/81(6%) , 4.351/62(1.5%) , 4.351/68(1.5%) , 4.351/41.5(1.5%) , 4.351/88(1.5%) , 2.176/47(1.4%) , 2.176/83(1.4%) , 2.437/48(1.2%) , 2.437/82(1.2%) , 2.426/85(1.2%) , 2.426/45(1.2%) , 2.427/85(1.2%) , 2.427/45(1.2%) , 2.15/34(0.5%) , 2.15/96(0.5%) , 2.166/96(0.4%) , 2.166/34(0.4%) , 2.15/59(0.4%) , 2.15/70.5(0.4%) , 3.43/12(0.3%) , 3.43/117.5(0.3%) , 3.43/12(0.3%) , 3.43/117.5(0.3%) , 2.437/91.5(0.3%) , 2.15/37(0.3%) , 2.15/93(0.3%) , 2.166/93(0.2%) , 2.15/57(0.2%) , 2.15/73(0.2%) , 2.166/53.5(0.2%) , 2.166/76.5(0.2%) , 2.15/53.5(0.1%) , 2.15/76(0.1%) , 2.15/40.5(0.1%) , 2.15/89(0.1%)

Cysteine (library entry number =63)
Hit ratio(% of total spectral intensity for metabolite): 12.5% (1 of 15 peaks were found)
Peaks found: chem shift/row (% of total intensity)
3.993/65(12.5%)
Peaks not found: chem shift/row (% of total intensity)
3.993/77.5(11.8%) , 3.993/52.5(11.8%) , 3.039/50.5(8.1%) , 3.039/79.5(8.1%) , 3.039/41.5(7.5%) , 3.039/88.5(7.5%) , 3.11/91(6%) , 3.11/39(6%) , 3.11/53.5(5.9%) , 3.11/76.5(5.9%) , 3.02/64(2.6%) , 3.09/64(2.5%) , 3.07/64(2.1%) , 3.116/64(1.7%)

Thymine (library entry number =64)
Hit ratio(% of total spectral intensity for metabolite): 0% (0 of 2 peaks were found)
Peaks found: chem shift/row (% of total intensity)

Peaks not found: chem shift/row (% of total intensity)
1.873/65(82.2%) , 7.376/65(17.8%)

Suberic acid (library entry number =65)
Hit ratio(% of total spectral intensity for metabolite): 0% (0 of 15 peaks were found)
Peaks found: chem shift/row (% of total intensity)

Peaks not found: chem shift/row (% of total intensity)
2.18/84(26.9%) , 2.18/46(26.9%) , 2.18/65(17.7%) , 1.31/65(10.7%) , 1.31/46(3.9%) , 1.31/84(3.9%) , 1.552/65(1.8%) , 1.552/84(1.4%) , 1.552/46(1.4%) , 1.31/52(1.4%) , 1.31/78(1.4%) , 1.552/103(0.7%) , 1.552/27(0.7%) , 1.552/58(0.6%) , 1.552/72(0.6%)

Alanine (library entry number =66)
Hit ratio(% of total spectral intensity for metabolite): 100% (6 of 6 peaks were found)
Peaks found: chem shift/row (% of total intensity)
1.485/56(36.1%) , 1.485/74(36.1%) , 3.794/56(10.9%) , 3.794/74(10.9%) , 3.794/93(2.9%) , 3.794/37(2.9%)
Peaks not found: chem shift/row (% of total intensity)


Uracil (library entry number =67)
Hit ratio(% of total spectral intensity for metabolite): 0% (0 of 4 peaks were found)
Peaks found: chem shift/row (% of total intensity)

Peaks not found: chem shift/row (% of total intensity)
7.544/55(30.7%) , 7.544/75(30.7%) , 5.809/75(19.3%) , 5.809/55(19.3%)

Isoleucine (library entry number =68)
Hit ratio(% of total spectral intensity for metabolite): 75.57% (5 of 22 peaks were found)
Peaks found: chem shift/row (% of total intensity)
0.942/65(20.1%) , 1.014/56(19.2%) , 1.014/74(19.2%) , 0.942/46(8.5%) , 0.942/84(8.5%)
Peaks not found: chem shift/row (% of total intensity)
3.677/60(6.8%) , 3.677/70(6.8%) , 1.263/45(0.9%) , 1.263/85(0.9%) , 1.263/81(0.8%) , 1.263/49(0.8%) , 1.263/27(0.8%) , 1.263/103(0.8%) , 1.263/61(0.8%) , 1.263/69(0.8%) , 1.472/65(0.8%) , 1.472/79(0.6%) , 1.472/51(0.6%) , 1.472/98(0.6%) , 1.472/32(0.6%) , 1.472/44(0.5%) , 1.472/86(0.5%)

Trimethylamine (library entry number =69)
Hit ratio(% of total spectral intensity for metabolite): 0% (0 of 1 peaks were found)
Peaks found: chem shift/row (% of total intensity)

Peaks not found: chem shift/row (% of total intensity)
2.885/65(100%)

Phosphoserine (library entry number =70)
Hit ratio(% of total spectral intensity for metabolite): 10.85% (4 of 39 peaks were found)
Peaks found: chem shift/row (% of total intensity)
3.966/64.5(4%) , 3.951/65(3%) , 3.951/65(3%) , 4.04/65(0.8%)
Peaks not found: chem shift/row (% of total intensity)
3.952/60(9.5%) , 3.952/70(9.5%) , 3.952/76.5(7.8%) , 3.952/53.5(7.8%) , 4.185/75(3.7%) , 4.185/54.5(3.7%) , 4.193/75.5(3.2%) , 4.193/54.5(3.2%) , 4.08/88.5(2.7%) , 4.08/41.5(2.7%) , 4.185/84.5(2.5%) , 4.185/45(2.5%) , 4.193/84.5(2.3%) , 4.193/45.5(2.3%) , 4.08/57.5(2%) , 4.08/72.5(2%) , 4.075/89(1.9%) , 4.075/40.5(1.9%) , 4.071/40.5(1.7%) , 4.071/89.5(1.7%) , 4.075/58(1.5%) , 4.075/71.5(1.5%) , 4.091/58(1.5%) , 4.091/72(1.5%) , 4.071/64.5(1.5%) , 4.071/71.5(1.3%) , 4.071/57.5(1.3%) , 4.098/64.5(1%) , 4.071/81.5(0.9%) , 4.071/49(0.9%) , 4.079/7(0.3%) , 4.079/122(0.3%) , 4.08/50.5(0.2%) , 4.146/5.5(0.2%) , 4.146/124(0.2%)

Glutamic acid (library entry number =71)
Hit ratio(% of total spectral intensity for metabolite): 37.41% (22 of 55 peaks were found)
Peaks found: chem shift/row (% of total intensity)
3.769/80(7.1%) , 3.769/50(7.1%) , 2.059/56(2.9%) , 2.059/74(2.9%) , 2.133/40(2.1%) , 2.133/90(2.1%) , 2.37/64.5(1.7%) , 2.341/65(1.6%) , 2.059/94(1.3%) , 2.059/36(1.3%) , 2.133/33(1%) , 2.133/97.5(1%) , 2.133/20(1%) , 2.133/109.5(1%) , 2.059/112(0.7%) , 2.059/17.5(0.7%) , 2.332/54.5(0.6%) , 2.332/74.5(0.6%) , 2.073/57(0.2%) , 2.073/72.5(0.2%) , 2.332/35.5(0.1%) , 2.332/94.5(0.1%)
Peaks not found: chem shift/row (% of total intensity)
2.357/68(9%) , 2.357/62(9%) , 3.769/68(5.4%) , 3.769/62(5.4%) , 2.357/87(5.2%) , 2.357/43(5.2%) , 2.357/48.5(4.9%) , 2.357/81.5(4.9%) , 2.133/77.5(2.1%) , 2.133/52.5(2.1%) , 2.133/59(1.4%) , 2.133/71(1.4%) , 2.357/108(0.8%) , 2.357/21(0.8%) , 2.154/65(0.6%) , 2.357/2(0.5%) , 2.078/65(0.4%) , 2.077/65(0.4%) , 2.154/84(0.3%) , 2.154/45(0.3%) , 2.077/13(0.3%) , 2.077/116.5(0.3%) , 2.078/45(0.2%) , 2.078/84.5(0.2%) , 2.077/46(0.2%) , 2.077/84(0.2%) , 2.114/63.5(0.2%) , 2.114/66.5(0.2%) , 2.078/13(0.2%) , 2.078/116(0.2%) , 2.357/127(0.2%) , 2.341/54(0.1%) , 2.341/75.5(0.1%)

Asparagine (library entry number =72)
Hit ratio(% of total spectral intensity for metabolite): 90.92% (19 of 29 peaks were found)
Peaks found: chem shift/row (% of total intensity)
4.006/50(10.3%) , 4.006/80(10.3%) , 4.006/61(8.8%) , 4.006/69(8.8%) , 2.868/53(5.7%) , 2.868/77(5.7%) , 2.868/34(5.6%) , 2.868/96(5.6%) , 2.955/49(5.5%) , 2.955/81(5.5%) , 2.955/37(5.2%) , 2.955/93(5.2%) , 2.938/65(2.1%) , 2.85/64.5(1.9%) , 2.972/65(1.4%) , 2.907/34(1.2%) , 2.907/96(1.2%) , 2.868/52(0.6%) , 2.868/78(0.6%)
Peaks not found: chem shift/row (% of total intensity)
2.91/96.5(1.4%) , 2.91/33.5(1.4%) , 2.884/64.5(1.2%) , 2.884/65.5(1.2%) , 2.907/112(0.8%) , 2.907/18(0.8%) , 2.91/112(0.6%) , 2.91/18(0.6%) , 2.938/127(0.5%) , 2.938/4(0.4%)

Lipoic acid (library entry number =73)
Hit ratio(% of total spectral intensity for metabolite): 0% (0 of 66 peaks were found)
Peaks found: chem shift/row (% of total intensity)

Peaks not found: chem shift/row (% of total intensity)
2.194/65(14.7%) , 2.194/84(8.3%) , 2.194/46(8.3%) , 3.203/51(4.8%) , 3.203/79(4.8%) , 2.511/57(2.9%) , 2.511/73(2.9%) , 3.203/33.5(2.7%) , 3.203/96.5(2.7%) , 2.511/41(2.6%) , 2.511/89(2.6%) , 2.013/39.5(2.5%) , 2.013/90.5(2.5%) , 3.203/62(2.4%) , 3.203/68(2.4%) , 2.013/73(2.3%) , 2.013/57(2.3%) , 1.429/65(1.8%) , 2.511/104(1.5%) , 2.511/25.5(1.5%) , 1.593/65(1.5%) , 2.013/21.5(1.3%) , 2.013/108(1.3%) , 1.772/55(1.2%) , 1.772/75(1.2%) , 3.73/65(0.9%) , 1.649/54(0.9%) , 1.649/76(0.9%) , 3.243/35(0.8%) , 1.593/46.5(0.7%) , 1.593/83.5(0.7%) , 1.429/86.5(0.6%) , 1.429/43.5(0.6%) , 1.649/112.5(0.6%) , 1.649/17.5(0.6%) , 1.772/36.5(0.5%) , 1.772/93.5(0.5%) , 1.649/39(0.4%) , 1.649/91(0.4%) , 3.22/54.5(0.4%) , 3.22/75.5(0.4%) , 3.73/44.5(0.4%) , 3.73/85.5(0.4%) , 3.203/54.5(0.4%) , 3.203/75.5(0.4%) , 3.235/54.5(0.4%) , 3.235/75.5(0.4%) , 3.236/97.5(0.3%) , 3.236/32.5(0.3%) , 1.772/19.5(0.3%) , 1.772/110.5(0.3%) , 3.235/32.5(0.3%) , 3.235/97.5(0.3%) , 3.235/98(0.3%) , 3.235/32(0.3%) , 3.235/54(0.3%) , 3.235/75.5(0.3%) , 3.236/54.5(0.3%) , 3.236/75.5(0.3%) , 1.593/24.5(0.2%) , 1.593/105(0.2%) , 3.218/33.5(0.2%) , 3.22/33.5(0.2%) , 3.22/96.5(0.2%) , 3.73/99.5(0.2%) , 3.73/30.5(0.2%)

3-Methylhistidine (library entry number =74)
Hit ratio(% of total spectral intensity for metabolite): 84.65% (5 of 15 peaks were found)
Peaks found: chem shift/row (% of total intensity)
3.741/65(71%) , 3.962/82(5.3%) , 3.962/48(5.3%) , 3.313/52(1.5%) , 3.313/78(1.5%)
Peaks not found: chem shift/row (% of total intensity)
3.962/64(5.1%) , 3.313/93(1.4%) , 3.313/37(1.4%) , 3.233/76(1.2%) , 3.233/54(1.2%) , 8.069/68(1.2%) , 8.069/61.5(1.2%) , 3.233/35(0.9%) , 3.233/95(0.9%) , 7.131/65(0.9%)

Sarcosine (library entry number =75)
Hit ratio(% of total spectral intensity for metabolite): 0% (0 of 2 peaks were found)
Peaks found: chem shift/row (% of total intensity)

Peaks not found: chem shift/row (% of total intensity)
2.742/65(61.5%) , 3.614/65(38.5%)

Methylamine (library entry number =76)
Hit ratio(% of total spectral intensity for metabolite): 0% (0 of 1 peaks were found)
Peaks found: chem shift/row (% of total intensity)

Peaks not found: chem shift/row (% of total intensity)
2.608/65(100%)

Leucine (library entry number =77)
Hit ratio(% of total spectral intensity for metabolite): 67.56% (6 of 37 peaks were found)
Peaks found: chem shift/row (% of total intensity)
0.97/57(18.4%) , 0.97/73(18.4%) , 0.959/57(14.8%) , 0.959/73(14.8%) , 1.014/73.5(0.6%) , 1.014/56(0.6%)
Peaks not found: chem shift/row (% of total intensity)
3.741/47(7.2%) , 3.741/83(7.2%) , 1.682/65(1.6%) , 0.959/64.5(1.4%) , 1.749/65(1%) , 0.97/65(0.9%) , 1.714/51.5(0.8%) , 1.711/41(0.8%) , 1.702/64.5(0.7%) , 1.714/39.5(0.7%) , 1.714/90.5(0.7%) , 3.741/60.5(0.7%) , 3.741/69(0.7%) , 1.714/4(0.7%) , 1.714/125(0.7%) , 1.722/73.5(0.6%) , 1.722/56.5(0.6%) , 1.711/4(0.5%) , 1.711/125(0.5%) , 1.714/43(0.5%) , 1.714/87.5(0.5%) , 1.714/55.5(0.5%) , 1.714/74.5(0.5%) , 1.711/51(0.5%) , 1.711/79(0.5%) , 1.714/23(0.3%) , 1.714/107.5(0.3%) , 1.714/61.5(0.3%) , 1.714/68(0.3%) , 1.711/74(0.3%) , 1.711/55.5(0.3%)

Histidine (library entry number =78)
Hit ratio(% of total spectral intensity for metabolite): 43.72% (4 of 8 peaks were found)
Peaks found: chem shift/row (% of total intensity)
4.006/81(11.5%) , 4.006/49(11.5%) , 4.006/68.5(10.4%) , 4.006/61.5(10.4%)
Peaks not found: chem shift/row (% of total intensity)
7.971/65(32.6%) , 7.127/65(14.8%) , 3.261/38.5(4.4%) , 3.261/91.5(4.4%)

Ornithine (library entry number =79)
Hit ratio(% of total spectral intensity for metabolite): 33.2% (3 of 23 peaks were found)
Peaks found: chem shift/row (% of total intensity)
3.79/65(17.4%) , 3.79/49(7.9%) , 3.79/81(7.9%)
Peaks not found: chem shift/row (% of total intensity)
3.061/65(25.1%) , 3.061/84(16.7%) , 3.061/46(16.7%) , 1.949/65(0.9%) , 1.836/103(0.8%) , 1.836/27(0.8%) , 1.946/53(0.6%) , 1.946/78(0.5%) , 1.841/62(0.5%) , 1.841/68(0.5%) , 1.949/31(0.5%) , 1.949/40(0.4%) , 1.946/41(0.4%) , 1.946/40(0.4%) , 1.946/100(0.4%) , 1.946/31(0.4%) , 1.949/53(0.3%) , 1.949/77(0.3%) , 1.949/72(0.3%) , 1.949/57(0.3%)

Glycine (library entry number =80)
Hit ratio(% of total spectral intensity for metabolite): 90% (1 of 1 peaks were found)
Peaks found: chem shift/row (% of total intensity)
3.562/65(100%)
Peaks not found: chem shift/row (% of total intensity)


Lysine (library entry number =81)
Hit ratio(% of total spectral intensity for metabolite): 33.34% (3 of 13 peaks were found)
Peaks found: chem shift/row (% of total intensity)
3.769/65(15.5%) , 3.769/49(8.9%) , 3.769/81(8.9%)
Peaks not found: chem shift/row (% of total intensity)
3.032/46(21.6%) , 3.032/84(21.6%) , 3.032/64(9.1%) , 3.032/66(9.1%) , 1.909/43.5(1.3%) , 1.909/86.5(1.3%) , 1.733/47(1.1%) , 1.733/83(1.1%) , 1.733/43(0.4%) , 1.733/87(0.4%)

Methionine (library entry number =82)
Hit ratio(% of total spectral intensity for metabolite): 95.05% (4 of 7 peaks were found)
Peaks found: chem shift/row (% of total intensity)
2.143/65(80.1%) , 2.649/65(6%) , 2.649/84(4.4%) , 2.649/46(4.4%)
Peaks not found: chem shift/row (% of total intensity)
3.863/81(1.7%) , 3.863/49(1.7%) , 3.863/65(1.5%)

Trehalose (library entry number =83)
Hit ratio(% of total spectral intensity for metabolite): 27.79% (4 of 32 peaks were found)
Peaks found: chem shift/row (% of total intensity)
3.87/65(11.4%) , 3.458/65(8.5%) , 3.778/57(3.9%) , 3.778/73(3.9%)
Peaks not found: chem shift/row (% of total intensity)
3.87/89(7.9%) , 3.87/41(7.9%) , 3.458/89(6.8%) , 3.458/41(6.8%) , 3.659/51(3.7%) , 3.659/79(3.7%) , 3.65/51(3.5%) , 3.65/79(3.5%) , 3.65/53(3.5%) , 3.65/77(3.5%) , 3.778/87(2.4%) , 3.778/43(2.4%) , 3.87/51.5(2%) , 3.87/78.5(2%) , 3.825/43(1.7%) , 3.825/87(1.7%) , 5.197/70(1.6%) , 5.197/60(1.6%) , 3.825/68.5(1.3%) , 3.825/61.5(1.3%) , 3.815/55.5(0.7%) , 3.815/74.5(0.7%) , 3.815/106(0.4%) , 3.815/24(0.4%) , 3.825/23.5(0.3%) , 3.825/106.5(0.3%) , 3.815/42(0.3%) , 3.815/87(0.3%)

Acetaldehyde (library entry number =84)
Hit ratio(% of total spectral intensity for metabolite): 0% (0 of 10 peaks were found)
Peaks found: chem shift/row (% of total intensity)

Peaks not found: chem shift/row (% of total intensity)
2.248/61(43%) , 2.248/69(43%) , 9.682/68.5(2.9%) , 9.682/61(2.9%) , 9.683/68.5(2.9%) , 9.683/61(2.9%) , 9.682/53(0.6%) , 9.682/76(0.6%) , 9.683/53(0.6%) , 9.683/76(0.6%)

N-Acetylalanine (library entry number =85)
Hit ratio(% of total spectral intensity for metabolite): 34.06% (2 of 3 peaks were found)
Peaks found: chem shift/row (% of total intensity)
1.334/56(17%) , 1.334/74(17%)
Peaks not found: chem shift/row (% of total intensity)
2.015/65(65.9%)

N-Acetylaspartate (NAA) (library entry number =86)
Hit ratio(% of total spectral intensity for metabolite): 82.95% (5 of 13 peaks were found)
Peaks found: chem shift/row (% of total intensity)
2.026/65(79.5%) , 2.504/57(0.9%) , 2.504/72(0.9%) , 2.504/32.5(0.9%) , 2.504/97(0.9%)
Peaks not found: chem shift/row (% of total intensity)
2.491/45(2.5%) , 2.491/85(2.5%) , 2.51/45(2.4%) , 2.51/85(2.4%) , 2.691/44(1.8%) , 2.691/86(1.8%) , 2.701/84(1.8%) , 2.701/46(1.8%)

N-Acetylglutamic acid (library entry number =87)
Hit ratio(% of total spectral intensity for metabolite): 0% (0 of 4 peaks were found)
Peaks found: chem shift/row (% of total intensity)

Peaks not found: chem shift/row (% of total intensity)
2.036/65(83.2%) , 2.231/44.5(6.1%) , 2.231/85.5(6.1%) , 2.231/65(4.6%)

N-Acetylglutamine (library entry number =88)
Hit ratio(% of total spectral intensity for metabolite): 2.08% (1 of 10 peaks were found)
Peaks found: chem shift/row (% of total intensity)
1.924/65(2.1%)
Peaks not found: chem shift/row (% of total intensity)
2.038/65(80.8%) , 2.334/64(2.8%) , 2.334/66(2.8%) , 2.328/64(2.3%) , 2.328/66(2.3%) , 2.328/85(1.9%) , 2.328/45(1.9%) , 2.334/85(1.6%) , 2.334/45(1.6%)

2-Aminoadipic acid (library entry number =89)
Hit ratio(% of total spectral intensity for metabolite): 0% (0 of 33 peaks were found)
Peaks found: chem shift/row (% of total intensity)

Peaks not found: chem shift/row (% of total intensity)
2.25/65(16.3%) , 2.253/65(16.1%) , 3.746/81(7.4%) , 3.746/49(7.4%) , 2.25/84(7.2%) , 2.25/46(7.2%) , 2.253/46(7.1%) , 2.253/84(7.1%) , 3.746/63(4.3%) , 3.746/67(4.3%) , 1.667/42.5(1.1%) , 1.667/87.5(1.1%) , 1.667/42.5(1.1%) , 1.667/87.5(1.1%) , 1.618/69.5(1%) , 1.618/60.5(1%) , 1.618/69.5(1%) , 1.618/60.5(1%) , 1.669/43(0.7%) , 1.669/87(0.7%) , 1.9/54(0.7%) , 1.9/55(0.7%) , 1.9/74(0.7%) , 1.832/113(0.5%) , 1.832/17(0.5%) , 1.832/35(0.5%) , 1.832/94(0.5%) , 1.618/88.5(0.4%) , 1.618/41(0.4%) , 1.618/88.5(0.3%) , 1.618/40.5(0.3%) , 1.832/55.5(0.2%) , 1.832/73.5(0.2%)

Capric acid (library entry number =90)
Hit ratio(% of total spectral intensity for metabolite): 1.65% (2 of 10 peaks were found)
Peaks found: chem shift/row (% of total intensity)
1.269/65(0.9%) , 1.269/65(0.7%)
Peaks not found: chem shift/row (% of total intensity)
0.865/65(37.5%) , 2.174/46(17.5%) , 2.174/84(17.5%) , 2.174/65(12.1%) , 1.296/65(4.4%) , 0.865/46(3.6%) , 0.865/84(3.6%) , 1.287/65(2.2%)

Glutathione (oxidised) (library entry number =91)
Hit ratio(% of total spectral intensity for metabolite): 50.82% (18 of 50 peaks were found)
Peaks found: chem shift/row (% of total intensity)
3.78/65(15.8%) , 3.78/81(5.7%) , 3.78/49(5.7%) , 2.164/57(3.7%) , 2.164/73(3.7%) , 2.515/65(2.3%) , 2.515/65(2.1%) , 2.54/65(2%) , 2.54/65(2%) , 2.164/37(1.8%) , 2.164/93(1.8%) , 3.822/64.5(1.2%) , 3.769/64.5(1.1%) , 3.78/64.5(1%) , 2.495/62(0.3%) , 2.495/68(0.3%) , 2.495/61.5(0.2%) , 2.495/68.5(0.2%)
Peaks not found: chem shift/row (% of total intensity)
2.971/47(4.1%) , 2.971/83(4.1%) , 3.306/47(3.7%) , 3.306/83(3.7%) , 3.317/47(3.4%) , 3.317/83(3.4%) , 2.991/47(3.3%) , 2.991/83(3.3%) , 5.716/65(1.9%) , 2.54/76(1.6%) , 2.54/54(1.6%) , 2.54/45(1.3%) , 2.54/85(1.3%) , 2.54/45(1.2%) , 2.54/85(1.2%) , 2.515/45(1.2%) , 2.515/85(1.2%) , 3.799/64.5(1.2%) , 2.515/45(1.1%) , 2.515/85(1.1%) , 2.54/33(0.9%) , 2.54/97(0.9%) , 2.54/13.5(0.4%) , 2.54/116(0.4%) , 2.515/103(0.2%) , 2.515/26(0.2%) , 2.54/61(0.2%) , 2.54/69(0.2%) , 2.54/103.5(0.2%) , 2.54/27(0.2%) , 2.524/61(0.2%) , 2.524/69(0.2%)

Glutathione (reduced) (library entry number =92)
Hit ratio(% of total spectral intensity for metabolite): 61.66% (20 of 43 peaks were found)
Peaks found: chem shift/row (% of total intensity)
3.79/65(14.2%) , 3.79/65(13.5%) , 2.17/73.5(4.9%) , 3.79/49(4.2%) , 3.79/81(4.2%) , 3.79/49(4.1%) , 3.79/81(4.1%) , 2.17/37(1.6%) , 2.17/92(1.6%) , 2.955/81(1.6%) , 2.955/49(1.6%) , 2.955/48(1%) , 2.955/47.5(0.9%) , 2.955/82(0.9%) , 2.54/65.5(0.7%) , 2.568/65.5(0.6%) , 2.568/65.5(0.6%) , 2.955/82.5(0.6%) , 2.54/64.5(0.4%) , 2.54/64(0.3%)
Peaks not found: chem shift/row (% of total intensity)
2.17/56(4.9%) , 2.558/71.5(3.5%) , 2.558/58(3.5%) , 2.966/46.5(2%) , 2.966/82.5(2%) , 2.983/82(1.9%) , 2.983/46.5(1.9%) , 2.977/82(1.6%) , 2.977/47.5(1.6%) , 2.976/82(1.6%) , 2.976/47.5(1.6%) , 2.963/47(1.5%) , 2.963/83(1.5%) , 3.305/46.5(1.4%) , 3.305/83.5(1.4%) , 3.317/84(1.3%) , 3.317/46(1.3%) , 2.966/52.5(0.8%) , 2.966/75.5(0.7%) , 2.558/91(0.7%) , 2.558/39(0.7%) , 2.964/46(0.4%) , 2.964/83.5(0.4%)

Glycerol-3-phosphate (library entry number =93)
Hit ratio(% of total spectral intensity for metabolite): 29.14% (8 of 37 peaks were found)
Peaks found: chem shift/row (% of total intensity)
3.692/43.5(6.5%) , 3.692/86.5(6.5%) , 3.837/72(4%) , 3.794/57.5(3.6%) , 3.794/72.5(3.6%) , 3.87/65(2.6%) , 3.677/65(1.3%) , 3.714/65(1%)
Peaks not found: chem shift/row (% of total intensity)
3.618/57.5(6.7%) , 3.618/72.5(6.7%) , 3.618/42.5(5.8%) , 3.618/87.5(5.8%) , 3.692/74.5(5.8%) , 3.692/55.5(5.8%) , 3.789/58(4.3%) , 3.789/72(4.3%) , 3.793/58(4.2%) , 3.793/72(4.2%) , 3.837/57.5(4%) , 3.789/86.5(1.1%) , 3.789/42.5(1.1%) , 3.87/76.5(1.1%) , 3.87/52.5(1.1%) , 3.601/65(0.9%) , 3.64/19.5(0.8%) , 3.64/110.5(0.8%) , 3.794/41(0.7%) , 3.672/18.5(0.7%) , 3.672/110.5(0.7%) , 3.656/87.5(0.7%) , 3.656/42(0.7%) , 3.656/122(0.6%) , 3.656/8(0.6%) , 3.822/40(0.6%) , 3.822/89.5(0.6%) , 3.637/19(0.5%) , 3.637/110.5(0.5%)

Histamine (library entry number =94)
Hit ratio(% of total spectral intensity for metabolite): 50.81% (4 of 12 peaks were found)
Peaks found: chem shift/row (% of total intensity)
3.312/65(28.7%) , 3.041/65(9.4%) , 8.146/65(6.5%) , 8.146/65(6.3%)
Peaks not found: chem shift/row (% of total intensity)
3.312/83(12%) , 3.312/47(12%) , 7.977/65(6.2%) , 7.158/65(4.3%) , 3.041/47(3.7%) , 3.041/83(3.7%) , 7.158/62(3.6%) , 7.158/68(3.6%)

Homocarnosine (library entry number =95)
Hit ratio(% of total spectral intensity for metabolite): 23.48% (8 of 66 peaks were found)
Peaks found: chem shift/row (% of total intensity)
8.216/65(9.3%) , 8.216/65(9.1%) , 2.408/65(1.4%) , 2.955/49.5(0.9%) , 2.955/80.5(0.9%) , 2.938/66(0.7%) , 2.938/63(0.6%) , 2.938/66.5(0.6%)
Peaks not found: chem shift/row (% of total intensity)
2.376/59.5(4.2%) , 2.376/70.5(4.2%) , 2.376/40.5(2.3%) , 2.376/89.5(2.3%) , 1.89/45(2.2%) , 1.89/85(2.2%) , 7.135/65(2.1%) , 1.891/45(2.1%) , 1.891/85(2.1%) , 7.136/65(2.1%) , 3.222/84.5(2.1%) , 3.222/45.5(2.1%) , 2.376/78.5(2.1%) , 2.376/51.5(2.1%) , 3.222/84.5(2%) , 3.222/45.5(2%) , 7.136/62(2%) , 7.136/68(2%) , 7.135/62(2%) , 7.135/68(2%) , 1.891/64.5(1.8%) , 1.89/64.5(1.8%) , 3.029/45.5(1.6%) , 3.029/84.5(1.6%) , 3.038/45.5(1.6%) , 3.038/84.5(1.6%) , 2.92/81(1.3%) , 2.92/49(1.3%) , 2.357/65(1.2%) , 2.926/80.5(1.1%) , 2.926/49.5(1.1%) , 2.955/60(0.8%) , 2.946/81.5(0.8%) , 2.946/47.5(0.8%) , 1.89/103.5(0.8%) , 1.89/26.5(0.8%) , 2.909/65(0.7%) , 2.92/62.5(0.7%) , 2.92/67(0.7%) , 1.891/103.5(0.7%) , 1.891/26.5(0.7%) , 2.946/62(0.6%) , 2.946/67.5(0.6%) , 2.926/30(0.5%) , 2.938/82(0.5%) , 2.938/48(0.5%) , 2.92/100.5(0.5%) , 2.92/29.5(0.5%) , 2.92/64(0.5%) , 2.938/47.5(0.5%) , 2.938/82(0.5%) , 2.376/108.5(0.5%) , 2.376/22(0.5%) , 2.357/45.5(0.2%) , 2.357/83(0.2%) , 2.938/56.5(0.1%) , 2.938/73(0.1%) , 2.357/45.5(0.1%)

3-Hydroxybutyric acid (library entry number =96)
Hit ratio(% of total spectral intensity for metabolite): 0% (0 of 28 peaks were found)
Peaks found: chem shift/row (% of total intensity)

Peaks not found: chem shift/row (% of total intensity)
1.202/57.5(26.6%) , 1.202/72.5(26.6%) , 2.309/53(4.5%) , 2.309/77(4.5%) , 2.309/90(4.4%) , 2.309/40(4.4%) , 2.411/56(2.5%) , 2.411/74(2.5%) , 2.411/37.5(2.5%) , 2.411/92.5(2.5%) , 4.157/57(2.3%) , 4.157/73(2.3%) , 1.22/59(2%) , 1.22/71(2%) , 2.309/49(1.6%) , 2.309/81(1.6%) , 4.157/90(0.9%) , 4.157/40(0.9%) , 2.324/52(0.8%) , 2.324/78(0.8%) , 2.418/49(0.8%) , 2.418/81(0.8%) , 2.418/44.5(0.6%) , 2.418/85.5(0.6%) , 2.394/51.5(0.3%) , 2.394/78(0.3%) , 2.396/77.5(0.3%) , 2.396/52(0.3%)

3-Methyl-2-oxovaleric acid (library entry number =97)
Hit ratio(% of total spectral intensity for metabolite): 19.38% (3 of 21 peaks were found)
Peaks found: chem shift/row (% of total intensity)
0.898/65(17.4%) , 2.931/56(1%) , 2.931/74(1%)
Peaks not found: chem shift/row (% of total intensity)
1.1/56(24.3%) , 1.1/74(24.3%) , 0.898/46(8.1%) , 0.898/84(8.1%) , 1.703/65(2.2%) , 1.703/47(2%) , 1.703/83(2%) , 1.46/48(1.3%) , 1.46/82(1.3%) , 1.703/29(1.1%) , 1.703/101(1.1%) , 1.46/65(1%) , 1.46/29(0.9%) , 1.46/101(0.9%) , 2.931/91(0.7%) , 2.931/39(0.7%) , 1.46/10(0.2%) , 1.46/120(0.2%)

4-Methyl-2-oxovaleric acid (library entry number =98)
Hit ratio(% of total spectral intensity for metabolite): 0% (0 of 9 peaks were found)
Peaks found: chem shift/row (% of total intensity)

Peaks not found: chem shift/row (% of total intensity)
0.939/73.5(35.7%) , 0.939/56.5(35.7%) , 2.614/56(12.6%) , 2.614/74(12.6%) , 2.097/65(0.9%) , 2.097/48(0.8%) , 2.097/82(0.8%) , 2.097/100(0.4%) , 2.097/30(0.4%)

Pantothenic acid (library entry number =99)
Hit ratio(% of total spectral intensity for metabolite): 76.21% (7 of 15 peaks were found)
Peaks found: chem shift/row (% of total intensity)
0.898/65(24.2%) , 0.932/65(20.8%) , 3.993/65(8.4%) , 3.406/79(6.9%) , 3.406/51(6.9%) , 3.528/79(4.5%) , 3.528/51(4.5%)
Peaks not found: chem shift/row (% of total intensity)
2.423/65(8.5%) , 2.423/47.5(3.5%) , 2.423/82.5(3.5%) , 3.447/72.5(2.6%) , 3.447/57.5(2.6%) , 3.447/40(1.3%) , 3.447/90(1.3%) , 3.447/65(0.3%)

Guanosine-5-monophosphate (GMP) (library entry number =100)
Hit ratio(% of total spectral intensity for metabolite): 52.67% (1 of 3 peaks were found)
Peaks found: chem shift/row (% of total intensity)
8.199/65(52.7%)
Peaks not found: chem shift/row (% of total intensity)
5.932/65(24.7%) , 5.944/65(22.7%)

Pyruvic acid (library entry number =101)
Hit ratio(% of total spectral intensity for metabolite): 0% (0 of 1 peaks were found)
Peaks found: chem shift/row (% of total intensity)

Peaks not found: chem shift/row (% of total intensity)
2.376/65(100%)

Ribose (library entry number =102)
Hit ratio(% of total spectral intensity for metabolite): 13.29% (6 of 30 peaks were found)
Peaks found: chem shift/row (% of total intensity)
4.117/65(3.2%) , 4.117/65(3.2%) , 3.613/77(2.7%) , 3.613/53(2.7%) , 3.877/70(0.8%) , 3.877/70(0.6%)
Peaks not found: chem shift/row (% of total intensity)
3.69/61(11.2%) , 3.69/69(11.2%) , 3.69/39(9.8%) , 3.69/91(9.8%) , 3.84/85(3.4%) , 3.84/45(3.4%) , 3.931/56.5(3.4%) , 3.931/73.5(3.4%) , 3.537/61(3.2%) , 3.537/69(3.2%) , 3.523/61(3.1%) , 3.523/69(3.1%) , 3.931/87.5(2.9%) , 3.931/42(2.9%) , 3.84/56(2.4%) , 3.84/74(2.4%) , 3.613/45(2%) , 3.613/84.5(2%) , 3.84/71(1.1%) , 3.931/64.5(0.8%) , 4.117/73(0.6%) , 4.117/57(0.6%) , 4.117/73(0.4%) , 4.117/57(0.4%)

Adenosine 5-triphosphate (library entry number =103)
Hit ratio(% of total spectral intensity for metabolite): 21.33% (2 of 4 peaks were found)
Peaks found: chem shift/row (% of total intensity)
6.148/65(16.9%) , 8.534/65(4.4%)
Peaks not found: chem shift/row (% of total intensity)
8.269/65(63.2%) , 6.138/65(15.4%)

Uridine (library entry number =104)
Hit ratio(% of total spectral intensity for metabolite): 0% (0 of 18 peaks were found)
Peaks found: chem shift/row (% of total intensity)

Peaks not found: chem shift/row (% of total intensity)
7.875/55(23.1%) , 7.875/75(23.1%) , 5.908/55(16.3%) , 5.908/75(16.3%) , 5.908/64.5(2.5%) , 5.925/64.5(2.4%) , 3.813/54(1.9%) , 3.813/75.5(1.9%) , 3.813/86.5(1.5%) , 3.813/42.5(1.5%) , 3.919/44.5(1.4%) , 3.919/85.5(1.4%) , 3.919/52(1.4%) , 3.919/78(1.4%) , 4.236/65(1.1%) , 4.237/65(1.1%) , 5.925/55.5(0.9%) , 5.925/74.5(0.9%)

Glucose-6-phosphate (library entry number =105)
Hit ratio(% of total spectral intensity for metabolite): 74.26% (19 of 31 peaks were found)
Peaks found: chem shift/row (% of total intensity)
3.503/65(6.9%) , 3.293/53.5(6.1%) , 3.293/76.5(6.1%) , 3.277/53(5.9%) , 3.277/77(5.9%) , 3.503/40.5(4.9%) , 3.503/89(4.9%) , 3.367/65(4.4%) , 3.57/40.5(3.7%) , 3.57/89.5(3.7%) , 4.007/69(3.6%) , 4.007/61(3.6%) , 4.007/61(3.6%) , 4.007/69(3.6%) , 3.571/65(2%) , 3.57/65(2%) , 3.519/41(1.4%) , 3.519/88.5(1.4%) , 3.486/65.5(0.4%)
Peaks not found: chem shift/row (% of total intensity)
3.73/65(5.2%) , 3.73/40.5(3.8%) , 3.73/89(3.8%) , 3.577/40(3.4%) , 3.577/89.5(3.4%) , 3.577/65(2.7%) , 3.57/52.5(0.9%) , 3.57/76.5(0.9%) , 3.577/52.5(0.7%) , 3.577/76.5(0.7%) , 4.05/55(0.1%) , 4.05/74.5(0.1%)

5-Hydroxyindole-3-acetic acid (library entry number =106)
Hit ratio(% of total spectral intensity for metabolite): 0% (0 of 14 peaks were found)
Peaks found: chem shift/row (% of total intensity)

Peaks not found: chem shift/row (% of total intensity)
3.587/65(38.6%) , 7.381/54(12.9%) , 7.381/76(12.9%) , 6.827/51(4.4%) , 6.827/79(4.4%) , 6.827/57(4.3%) , 6.827/73(4.3%) , 7.043/64.5(4%) , 7.043/65.5(4%) , 6.827/54(3.7%) , 6.827/76(3.7%) , 7.214/62(1%) , 7.214/68(1%) , 7.214/65(0.8%)

Adenosine 5-monophosphate (library entry number =107)
Hit ratio(% of total spectral intensity for metabolite): 43.07% (2 of 4 peaks were found)
Peaks found: chem shift/row (% of total intensity)
8.608/65(30%) , 6.148/65(13%)
Peaks not found: chem shift/row (% of total intensity)
8.265/65(43.4%) , 6.134/65(13.6%)

cis-Aconitic acid (library entry number =108)
Hit ratio(% of total spectral intensity for metabolite): 0% (0 of 3 peaks were found)
Peaks found: chem shift/row (% of total intensity)

Peaks not found: chem shift/row (% of total intensity)
3.134/65(57.9%) , 5.766/63.5(21.1%) , 5.766/66.5(21.1%)

Argininosuccinic acid (library entry number =109)
Hit ratio(% of total spectral intensity for metabolite): 56.98% (12 of 35 peaks were found)
Peaks found: chem shift/row (% of total intensity)
6.526/65(19.9%) , 3.78/65(5.8%) , 2.675/44(3.3%) , 2.675/86(3.3%) , 2.67/45(3.2%) , 2.67/85(3.2%) , 2.67/44(3.1%) , 2.67/86(3.1%) , 2.67/47.5(3.1%) , 2.67/82.5(3.1%) , 3.78/81(2.9%) , 3.78/49(2.9%)
Peaks not found: chem shift/row (% of total intensity)
3.286/65(5.9%) , 2.68/45(3.1%) , 2.68/85(3.1%) , 2.379/45.5(2.5%) , 2.379/84.5(2.5%) , 2.359/45(2.4%) , 2.359/85(2.4%) , 2.827/48(2%) , 2.827/82(2%) , 2.369/58.5(1.8%) , 2.369/71(1.8%) , 2.369/97.5(1.7%) , 2.369/32(1.7%) , 2.827/40(1.4%) , 2.827/89.5(1.4%) , 4.307/74(1.3%) , 4.307/56(1.3%) , 3.286/83(1.1%) , 3.286/47(1.1%) , 4.307/48(1.1%) , 4.307/82(1.1%) , 2.369/38.5(0.2%) , 2.369/92(0.2%)

Agmatine (library entry number =110)
Hit ratio(% of total spectral intensity for metabolite): 0% (0 of 28 peaks were found)
Peaks found: chem shift/row (% of total intensity)

Peaks not found: chem shift/row (% of total intensity)
3.241/65(20.3%) , 3.036/46(12%) , 3.036/84(12%) , 3.241/48(9.6%) , 3.241/82(9.6%) , 3.036/65(8.2%) , 1.682/59(2.2%) , 1.682/71(2.2%) , 1.682/57(2.1%) , 1.682/73(2.1%) , 1.74/77(1.9%) , 1.74/53(1.9%) , 1.74/39.5(1.9%) , 1.74/90.5(1.9%) , 1.677/45(1.6%) , 1.677/84.5(1.6%) , 1.677/57.5(1%) , 1.677/72.5(1%) , 1.677/70(1%) , 1.677/60(1%) , 1.682/42(0.8%) , 1.682/88(0.8%) , 1.677/64(0.7%) , 1.74/65(0.6%) , 1.711/44(0.5%) , 1.711/85.5(0.5%) , 1.677/101.5(0.4%) , 1.677/28(0.4%)

5-Aminolevulinic acid (library entry number =111)
Hit ratio(% of total spectral intensity for metabolite): 16.18% (1 of 7 peaks were found)
Peaks found: chem shift/row (% of total intensity)
4.086/65(16.2%)
Peaks not found: chem shift/row (% of total intensity)
2.506/82(20.3%) , 2.506/48(20.3%) , 2.506/65(15.9%) , 2.8/65(9.3%) , 2.8/82(9%) , 2.8/48(9%)

Cytidine (library entry number =112)
Hit ratio(% of total spectral intensity for metabolite): 2.84% (2 of 26 peaks were found)
Peaks found: chem shift/row (% of total intensity)
3.935/85(1.4%) , 3.935/45(1.4%)
Peaks not found: chem shift/row (% of total intensity)
7.844/55(20.8%) , 7.844/75(20.8%) , 6.067/55(16.4%) , 6.067/75(16.4%) , 3.819/54(1.9%) , 3.819/76(1.9%) , 3.819/44(1.5%) , 3.819/86(1.5%) , 5.903/64(1.4%) , 5.903/66(1.4%) , 5.908/70(1.4%) , 5.908/60(1.4%) , 5.913/64(1.3%) , 5.913/66(1.3%) , 3.935/52(1.3%) , 3.935/78(1.3%) , 4.317/65(0.9%) , 5.908/66(0.8%) , 5.908/64(0.8%) , 5.903/60(0.8%) , 5.903/70(0.8%) , 4.304/65(0.4%) , 4.317/53.5(0.3%) , 4.317/76.5(0.3%)

Adenosine (library entry number =113)
Hit ratio(% of total spectral intensity for metabolite): 0% (0 of 4 peaks were found)
Peaks found: chem shift/row (% of total intensity)

Peaks not found: chem shift/row (% of total intensity)
8.248/65(39.4%) , 8.342/65(32.2%) , 6.079/65(14.3%) , 6.066/65(14%)

Phosphocreatine (library entry number =114)
Hit ratio(% of total spectral intensity for metabolite): 100% (2 of 2 peaks were found)
Peaks found: chem shift/row (% of total intensity)
3.049/65(80.9%) , 3.951/65(19.1%)
Peaks not found: chem shift/row (% of total intensity)


Adenosine 5-diphosphate (library entry number =115)
Hit ratio(% of total spectral intensity for metabolite): 29.58% (3 of 5 peaks were found)
Peaks found: chem shift/row (% of total intensity)
6.148/65(21.7%) , 8.534/65(5.7%) , 8.608/65(2.2%)
Peaks not found: chem shift/row (% of total intensity)
8.27/65(51.9%) , 6.154/65(18.5%)

Indoxyl sulfate (library entry number =116)
Hit ratio(% of total spectral intensity for metabolite): 0% (0 of 11 peaks were found)
Peaks found: chem shift/row (% of total intensity)

Peaks not found: chem shift/row (% of total intensity)
7.209/65(16%) , 7.51/54(14.7%) , 7.51/76(14.7%) , 7.209/84(9%) , 7.209/46(9%) , 7.283/65(7.7%) , 7.711/54(7.1%) , 7.711/76(7.1%) , 7.365/65(6%) , 7.283/45.5(4.3%) , 7.283/84.5(4.3%)

Acetic acid (library entry number =117)
Hit ratio(% of total spectral intensity for metabolite): 90% (1 of 1 peaks were found)
Peaks found: chem shift/row (% of total intensity)
1.924/65(100%)
Peaks not found: chem shift/row (% of total intensity)


4-Aminobutyric acid (library entry number =118)
Hit ratio(% of total spectral intensity for metabolite): 0% (0 of 12 peaks were found)
Peaks found: chem shift/row (% of total intensity)

Peaks not found: chem shift/row (% of total intensity)
2.301/65(20.4%) , 2.301/46(12%) , 2.301/84(12%) , 3.02/46(10%) , 3.02/84(10%) , 3.02/65(9.2%) , 1.905/64(5.6%) , 1.905/66(5.6%) , 1.905/46(5.5%) , 1.905/84(5.5%) , 1.905/103(2.2%) , 1.905/27(2.2%)

Butyric acid (library entry number =119)
Hit ratio(% of total spectral intensity for metabolite): 28.61% (1 of 12 peaks were found)
Peaks found: chem shift/row (% of total intensity)
0.898/65(28.6%)
Peaks not found: chem shift/row (% of total intensity)
0.898/84(12%) , 0.898/46(12%) , 2.162/65(11.5%) , 2.162/84(7.9%) , 2.162/46(7.9%) , 1.561/56(6%) , 1.561/74(6%) , 1.561/93(3.3%) , 1.561/37(3.3%) , 1.561/112(0.7%) , 1.561/18(0.7%)

Carnitine (library entry number =120)
Hit ratio(% of total spectral intensity for metabolite): 89.72% (2 of 8 peaks were found)
Peaks found: chem shift/row (% of total intensity)
3.225/65(85.7%) , 3.429/65(4.1%)
Peaks not found: chem shift/row (% of total intensity)
2.437/58(2.1%) , 2.437/72(2.1%) , 2.45/73(2%) , 2.45/57(2%) , 3.435/70(1%) , 3.435/60(1%)

Deoxycholic acid (library entry number =121)
Hit ratio(% of total spectral intensity for metabolite): 64.4% (4 of 5 peaks were found)
Peaks found: chem shift/row (% of total intensity)
0.932/65(35.1%) , 0.97/56.5(14.1%) , 0.97/73.5(14.1%) , 2.24/65(1.2%)
Peaks not found: chem shift/row (% of total intensity)
0.718/65(35.6%)

Creatine (library entry number =122)
Hit ratio(% of total spectral intensity for metabolite): 100% (2 of 2 peaks were found)
Peaks found: chem shift/row (% of total intensity)
3.041/65(77.9%) , 3.938/65(22.1%)
Peaks not found: chem shift/row (% of total intensity)


Adenosine 3,5-cyclic monophosphate (library entry number =123)
Hit ratio(% of total spectral intensity for metabolite): 30.41% (3 of 6 peaks were found)
Peaks found: chem shift/row (% of total intensity)
8.259/65(28.6%) , 4.343/65(1.4%) , 4.333/65(0.5%)
Peaks not found: chem shift/row (% of total intensity)
8.271/65(37.5%) , 6.206/65(31.5%) , 4.354/65(0.5%)

trans-Cinnamic acid (library entry number =124)
Hit ratio(% of total spectral intensity for metabolite): 0% (0 of 50 peaks were found)
Peaks found: chem shift/row (% of total intensity)

Peaks not found: chem shift/row (% of total intensity)
6.537/44.5(19.7%) , 6.537/85.5(19.7%) , 7.638/77(5.6%) , 7.638/53(5.6%) , 7.408/44(3.6%) , 7.408/86(3.6%) , 7.471/65(3.4%) , 7.459/51(2.1%) , 7.459/79(2.1%) , 7.455/65(2.1%) , 7.439/63(1.9%) , 7.439/67(1.9%) , 7.471/46(1.3%) , 7.471/84(1.3%) , 7.444/55.5(1.3%) , 7.444/74.5(1.3%) , 7.439/48.5(1.2%) , 7.439/81.5(1.2%) , 7.478/56(1.1%) , 7.478/74(1.1%) , 7.424/64.5(1.1%) , 7.424/65.5(1.1%) , 7.439/45(1%) , 7.439/85(1%) , 7.459/57(0.9%) , 7.459/73(0.9%) , 7.444/60(0.9%) , 7.444/70(0.9%) , 7.455/51(0.7%) , 7.455/79(0.7%) , 7.459/65(0.7%) , 7.455/81(0.6%) , 7.455/49(0.6%) , 7.455/57(0.6%) , 7.455/73(0.6%) , 7.444/48(0.6%) , 7.444/82(0.6%) , 7.444/36(0.5%) , 7.444/94(0.5%) , 7.455/41(0.4%) , 7.455/89(0.4%) , 7.424/74(0.4%) , 7.424/56(0.4%) , 7.478/64.5(0.4%) , 7.455/44(0.4%) , 7.455/86(0.4%) , 7.439/56(0.4%) , 7.439/74(0.4%) , 7.455/23(0.2%) , 7.455/107(0.2%)

Cholic Acid (library entry number =125)
Hit ratio(% of total spectral intensity for metabolite): 0.77% (1 of 11 peaks were found)
Peaks found: chem shift/row (% of total intensity)
2.24/65(0.8%)
Peaks not found: chem shift/row (% of total intensity)
0.924/65(38.8%) , 0.729/65(36%) , 0.976/57(10.5%) , 0.976/73(10.5%) , 2.24/41(0.7%) , 2.24/88.5(0.7%) , 2.24/53(0.6%) , 2.24/77(0.6%) , 2.181/26.5(0.4%) , 2.181/103(0.4%)

5-Hydroxylysine (library entry number =126)
Hit ratio(% of total spectral intensity for metabolite): 27.21% (10 of 41 peaks were found)
Peaks found: chem shift/row (% of total intensity)
3.78/65(5.7%) , 3.79/65(4.6%) , 3.78/49(4.4%) , 3.78/81(4.4%) , 3.79/49(3.5%) , 3.79/81(3.5%) , 3.896/65(0.4%) , 1.924/65(0.3%) , 2.059/55(0.2%) , 2.059/75(0.2%)
Peaks not found: chem shift/row (% of total intensity)
3.166/52(8.3%) , 3.166/78(8.3%) , 3.166/86(8.1%) , 3.166/44(8.1%) , 2.941/60.5(4.5%) , 2.941/69.5(4.5%) , 2.941/36(4.3%) , 2.941/94(4.3%) , 2.933/36(3.5%) , 2.933/94(3.5%) , 2.933/69(3.2%) , 2.933/61(3.2%) , 2.053/46(1%) , 2.053/83(1%) , 1.539/50.5(0.7%) , 1.539/79.5(0.7%) , 1.947/32(0.7%) , 1.947/98(0.7%) , 3.202/55.5(0.7%) , 3.202/75(0.7%) , 1.947/46.5(0.5%) , 1.947/83(0.5%) , 1.947/67.5(0.3%) , 1.947/60.5(0.3%) , 3.896/57(0.2%) , 3.896/72.5(0.2%) , 2.053/98.5(0.2%) , 2.053/30.5(0.2%) , 2.053/54(0.1%) , 2.053/75.5(0.1%) , 2.053/65(0.1%)

Pyroglutamic acid (library entry number =127)
Hit ratio(% of total spectral intensity for metabolite): 61.12% (13 of 80 peaks were found)
Peaks found: chem shift/row (% of total intensity)
2.408/65(11.4%) , 2.408/65(9.9%) , 2.408/86(8.8%) , 2.408/44(8.8%) , 2.408/86(7.5%) , 2.408/44(7.5%) , 2.504/71(1.9%) , 2.504/59(1.9%) , 4.188/61(0.8%) , 4.188/69(0.8%) , 4.188/84(0.8%) , 4.188/46(0.8%) , 2.053/65(0.2%)
Peaks not found: chem shift/row (% of total intensity)
2.038/75(2%) , 2.038/55(2%) , 2.504/38(1.7%) , 2.504/92(1.7%) , 2.038/63.5(1.5%) , 2.038/66.5(1.5%) , 2.038/42(1.5%) , 2.038/88(1.5%) , 2.504/17(1.1%) , 2.504/112(1.1%) , 2.038/22(0.9%) , 2.038/108(0.9%) , 2.39/65(0.9%) , 2.504/80(0.9%) , 2.504/49.5(0.9%) , 2.038/96(0.8%) , 2.038/34(0.8%) , 2.03/64(0.7%) , 2.03/66(0.7%) , 2.525/54(0.6%) , 2.525/75(0.6%) , 2.501/48(0.6%) , 2.501/81.5(0.6%) , 2.499/65(0.5%) , 2.501/65(0.5%) , 2.501/62(0.4%) , 2.501/68(0.4%) , 2.499/48(0.4%) , 2.499/81.5(0.4%) , 2.496/75(0.4%) , 2.496/55(0.4%) , 2.519/48.5(0.4%) , 2.519/81.5(0.4%) , 2.494/75.5(0.4%) , 2.494/54.5(0.4%) , 2.03/48(0.4%) , 2.03/82(0.4%) , 2.499/75.5(0.4%) , 2.499/54.5(0.4%) , 2.519/65(0.4%) , 2.519/63(0.4%) , 2.519/67(0.4%) , 2.03/71(0.3%) , 2.03/59(0.3%) , 2.03/46(0.3%) , 2.03/84(0.3%) , 2.501/59(0.3%) , 2.501/71(0.3%) , 2.501/75(0.3%) , 2.501/55(0.3%) , 2.519/54.5(0.3%) , 2.519/75(0.3%) , 2.03/29.5(0.2%) , 2.03/100.5(0.2%) , 2.501/101.5(0.2%) , 2.501/28(0.2%) , 2.496/48(0.2%) , 2.496/82(0.2%) , 2.03/55(0.2%) , 2.03/75(0.2%) , 2.519/28(0.2%) , 2.519/101(0.2%) , 2.525/68.5(0.2%) , 2.525/62(0.2%) , 2.525/65(0.1%) , 2.501/35.5(0.1%) , 2.501/94.5(0.1%)

Phosphoenolpyruvic acid (library entry number =128)
Hit ratio(% of total spectral intensity for metabolite): 0% (0 of 3 peaks were found)
Peaks found: chem shift/row (% of total intensity)

Peaks not found: chem shift/row (% of total intensity)
5.386/65(38.9%) , 5.383/65(37.3%) , 5.2/65(23.8%)

Hypotaurine (library entry number =129)
Hit ratio(% of total spectral intensity for metabolite): 43.91% (2 of 6 peaks were found)
Peaks found: chem shift/row (% of total intensity)
3.367/65(24.8%) , 2.649/65(19.1%)
Peaks not found: chem shift/row (% of total intensity)
3.367/48(16.5%) , 3.367/82(16.5%) , 2.649/47.5(11.5%) , 2.649/82.5(11.5%)

Isocitric acid (library entry number =130)
Hit ratio(% of total spectral intensity for metabolite): 16.09% (6 of 28 peaks were found)
Peaks found: chem shift/row (% of total intensity)
2.983/59(3.2%) , 2.983/71(3.2%) , 2.54/65(2.6%) , 2.408/65(2.4%) , 2.488/65(2.4%) , 2.448/65(2.3%)
Peaks not found: chem shift/row (% of total intensity)
2.519/35(6.6%) , 2.519/95(6.6%) , 3.997/59(6.5%) , 3.997/71(6.5%) , 2.519/75(6.3%) , 2.519/55(6.3%) , 2.427/55(6.3%) , 2.427/75(6.3%) , 2.427/94(5.8%) , 2.427/36(5.8%) , 2.473/36(2.8%) , 2.473/94(2.8%) , 2.983/91(2.3%) , 2.983/39(2.3%) , 2.983/78.5(2.2%) , 2.983/51.5(2.2%) , 2.473/113.5(1.3%) , 2.473/15.5(1.3%) , 2.488/6.5(0.9%) , 2.488/123.5(0.9%) , 2.448/6(0.9%) , 2.448/123.5(0.9%)

Lactic acid (library entry number =131)
Hit ratio(% of total spectral intensity for metabolite): 53.11% (8 of 16 peaks were found)
Peaks found: chem shift/row (% of total intensity)
1.334/74(22.5%) , 1.334/56(22.5%) , 4.124/74(3%) , 4.124/56(3%) , 4.124/91(0.6%) , 4.124/38(0.6%) , 4.135/56(0.4%) , 4.135/73.5(0.4%)
Peaks not found: chem shift/row (% of total intensity)
1.338/63(6.8%) , 1.338/67(6.8%) , 1.324/67(6.5%) , 1.324/63(6.5%) , 1.338/58.5(5.1%) , 1.338/71.5(5.1%) , 1.324/71.5(5%) , 1.324/58.5(5%)

Malic acid (library entry number =132)
Hit ratio(% of total spectral intensity for metabolite): 25.87% (10 of 71 peaks were found)
Peaks found: chem shift/row (% of total intensity)
2.675/87(4.9%) , 2.675/43(4.9%) , 2.675/87(4.8%) , 2.675/43(4.8%) , 2.378/78(1.6%) , 2.378/52(1.6%) , 2.354/51.5(1.4%) , 2.354/78.5(1.4%) , 2.378/91(0.2%) , 2.354/90.5(0.2%)
Peaks not found: chem shift/row (% of total intensity)
2.675/48(4.6%) , 2.675/82(4.6%) , 2.675/48(4.6%) , 2.675/82(4.6%) , 2.378/85(3.8%) , 2.378/45(3.8%) , 2.368/98(3.7%) , 2.368/32(3.7%) , 2.358/45(3.6%) , 2.358/85(3.6%) , 2.368/58(3.6%) , 2.368/72(3.6%) , 4.307/74(1.8%) , 4.307/56(1.8%) , 4.307/48(1.6%) , 4.307/82(1.6%) , 2.378/84(1.1%) , 2.378/46(1.1%) , 2.354/46.5(0.9%) , 2.354/83.5(0.9%) , 2.368/38(0.8%) , 2.368/92(0.8%) , 2.368/77(0.8%) , 2.368/53(0.8%) , 2.358/90(0.7%) , 2.358/40(0.7%) , 2.378/40(0.7%) , 2.378/90(0.7%) , 2.358/51(0.7%) , 2.358/79(0.7%) , 2.691/65(0.7%) , 4.315/65(0.5%) , 2.368/45(0.5%) , 2.368/84.5(0.5%) , 4.317/64.5(0.4%) , 4.317/65.5(0.4%) , 2.394/64.5(0.4%) , 2.691/45.5(0.4%) , 2.691/84.5(0.4%) , 2.378/59(0.3%) , 2.378/71(0.3%) , 2.358/71(0.3%) , 2.358/58.5(0.3%) , 2.378/39.5(0.2%) , 2.358/32(0.2%) , 2.358/97.5(0.2%) , 2.378/98(0.2%) , 2.378/32(0.2%) , 4.315/56(0.2%) , 4.315/74(0.2%) , 2.354/39(0.2%) , 4.315/48(0.2%) , 4.315/82(0.2%) , 2.394/45.5(0.1%) , 2.394/83.5(0.1%) , 4.317/81.5(0.1%) , 4.317/48(0.1%) , 2.394/50.5(0.1%) , 2.394/79(0.1%) , 2.394/53.5(0.1%) , 2.394/76.5(0.1%)

Maleic acid (library entry number =133)
Hit ratio(% of total spectral intensity for metabolite): 0% (0 of 1 peaks were found)
Peaks found: chem shift/row (% of total intensity)

Peaks not found: chem shift/row (% of total intensity)
6.03/65(100%)

Malonic acid (library entry number =134)
Hit ratio(% of total spectral intensity for metabolite): 0% (0 of 1 peaks were found)
Peaks found: chem shift/row (% of total intensity)

Peaks not found: chem shift/row (% of total intensity)
3.13/65(100%)

Sorbitol (library entry number =135)
Hit ratio(% of total spectral intensity for metabolite): 6.51% (5 of 39 peaks were found)
Peaks found: chem shift/row (% of total intensity)
3.79/65(2.7%) , 3.79/80(1.3%) , 3.79/50(1.3%) , 3.684/65(0.6%) , 3.647/65(0.5%)
Peaks not found: chem shift/row (% of total intensity)
3.666/72(7.3%) , 3.666/58(7.3%) , 3.84/54(6.2%) , 3.84/76(6.2%) , 3.666/42(5.8%) , 3.666/88(5.8%) , 3.854/67(5.5%) , 3.854/63(5.5%) , 3.84/46(5%) , 3.84/84(5%) , 3.79/70(2.3%) , 3.79/60(2.3%) , 3.633/58(2.2%) , 3.633/72(2.2%) , 3.749/46(2.2%) , 3.749/84(2.2%) , 3.79/87(2.1%) , 3.79/43(2.1%) , 3.854/75(2.1%) , 3.854/55(2.1%) , 3.749/55(2%) , 3.749/75(2%) , 3.633/88(1.8%) , 3.633/41.5(1.8%) , 3.633/83(1.2%) , 3.633/47(1.2%) , 3.766/75(0.5%) , 3.766/54.5(0.5%) , 3.727/14(0.3%) , 3.727/116(0.3%) , 3.854/40.5(0.3%) , 3.854/89(0.3%) , 3.647/57(0.1%) , 3.647/73(0.1%)

Urocanic acid (library entry number =136)
Hit ratio(% of total spectral intensity for metabolite): 0% (0 of 9 peaks were found)
Peaks found: chem shift/row (% of total intensity)

Peaks not found: chem shift/row (% of total intensity)
6.4/85(25.8%) , 6.4/45(25.8%) , 7.31/85(14.8%) , 7.31/45(14.8%) , 7.414/65(4.5%) , 7.414/62.5(4.3%) , 7.414/67.5(4.3%) , 7.895/62.5(2.9%) , 7.895/67.5(2.9%)

N-Acetylmethionine (library entry number =137)
Hit ratio(% of total spectral intensity for metabolite): 65.03% (1 of 2 peaks were found)
Peaks found: chem shift/row (% of total intensity)
2.114/65(65%)
Peaks not found: chem shift/row (% of total intensity)
2.039/65(35%)

Arginine (library entry number =138)
Hit ratio(% of total spectral intensity for metabolite): 31.54% (3 of 40 peaks were found)
Peaks found: chem shift/row (% of total intensity)
3.78/65(17.3%) , 3.78/49(7.1%) , 3.78/81(7.1%)
Peaks not found: chem shift/row (% of total intensity)
3.248/65(25.6%) , 3.248/47(10.3%) , 3.248/83(10.3%) , 1.734/45(1%) , 1.734/85(1%) , 1.734/26.5(1%) , 1.734/103(1%) , 1.922/40.5(0.9%) , 1.922/89(0.9%) , 1.923/40.5(0.8%) , 1.923/89.5(0.8%) , 1.654/61.5(0.8%) , 1.654/68.5(0.8%) , 1.922/64(0.7%) , 1.922/98.5(0.7%) , 1.922/31.5(0.7%) , 1.923/65(0.7%) , 1.923/47(0.7%) , 1.923/83(0.7%) , 1.923/98.5(0.6%) , 1.923/31.5(0.6%) , 1.922/46.5(0.6%) , 1.922/83(0.6%) , 1.654/44.5(0.6%) , 1.654/85.5(0.6%) , 1.922/73(0.6%) , 1.922/57(0.6%) , 1.654/103.5(0.6%) , 1.654/26.5(0.6%) , 1.734/63(0.5%) , 1.734/67(0.5%) , 1.923/72.5(0.5%) , 1.923/57(0.5%) , 1.919/76(0.4%) , 1.919/54(0.4%) , 1.919/40(0.4%) , 1.919/89.5(0.4%)


Hit ratio(% of total spectral intensity for metabolite): 
Peaks found: chem shift/row (% of total intensity)

Peaks not found: chem shift/row (% of total intensity)


Ethylenediaminetetraacetic acid (EDTA) (library entry number =140)
Hit ratio(% of total spectral intensity for metabolite): 100% (2 of 2 peaks were found)
Peaks found: chem shift/row (% of total intensity)
3.647/65(73.8%) , 3.272/65(26.2%)
Peaks not found: chem shift/row (% of total intensity)


Glyceric acid (library entry number =141)
Hit ratio(% of total spectral intensity for metabolite): 7.88% (6 of 35 peaks were found)
Peaks found: chem shift/row (% of total intensity)
3.737/56(2.2%) , 3.737/74(2.2%) , 3.741/64.5(1.4%) , 3.741/65.5(1.4%) , 3.737/41(0.4%) , 3.737/88.5(0.4%)
Peaks not found: chem shift/row (% of total intensity)
3.721/56(8.3%) , 3.721/74(8.3%) , 3.828/47(7.9%) , 3.828/83(7.9%) , 3.828/53(7.7%) , 3.828/77(7.7%) , 3.721/86(7.6%) , 3.721/44(7.6%) , 4.092/61.5(5.4%) , 4.092/68.5(5.4%) , 4.092/53.5(5.1%) , 4.092/76(5.1%) , 3.703/65(1.2%) , 3.777/16.5(0.7%) , 3.777/113.5(0.7%) , 3.77/11(0.6%) , 3.77/119(0.6%) , 3.737/44(0.6%) , 3.737/86(0.6%) , 3.737/48(0.5%) , 3.737/82(0.5%) , 3.737/63(0.4%) , 3.737/67(0.4%) , 3.721/63.5(0.4%) , 3.721/66(0.4%) , 3.741/53.5(0.3%) , 3.741/75.5(0.3%) , 3.703/53.5(0.1%) , 3.703/76(0.1%)

2-Hydroxyisobutyric acid (library entry number =142)
Hit ratio(% of total spectral intensity for metabolite): 0% (0 of 1 peaks were found)
Peaks found: chem shift/row (% of total intensity)

Peaks not found: chem shift/row (% of total intensity)
1.359/65(100%)

2-Hydroxy-3-methyl butyric acid (library entry number =143)
Hit ratio(% of total spectral intensity for metabolite): 40.35% (2 of 12 peaks were found)
Peaks found: chem shift/row (% of total intensity)
0.97/74(20.2%) , 0.97/56(20.2%)
Peaks not found: chem shift/row (% of total intensity)
0.836/74(21.4%) , 0.836/56(21.4%) , 3.852/60(5.8%) , 3.852/70(5.8%) , 2.02/70.5(1.1%) , 2.02/59.5(1.1%) , 2.02/77.5(0.8%) , 2.02/52(0.8%) , 2.02/87.5(0.8%) , 2.02/42(0.8%)

2-Oxobutyric acid (library entry number =144)
Hit ratio(% of total spectral intensity for metabolite): 0% (0 of 7 peaks were found)
Peaks found: chem shift/row (% of total intensity)

Peaks not found: chem shift/row (% of total intensity)
1.067/65(34%) , 1.067/46(14.5%) , 1.067/84(14.5%) , 2.759/56(14.2%) , 2.759/74(14.2%) , 2.759/93(4.3%) , 2.759/37(4.3%)

Malonyl coenzyme A (library entry number =145)
Hit ratio(% of total spectral intensity for metabolite): 43.4% (5 of 25 peaks were found)
Peaks found: chem shift/row (% of total intensity)
3.542/65(22.9%) , 8.278/65(16.7%) , 3.677/65(1.8%) , 2.438/65(1.4%) , 2.661/65(0.6%)
Peaks not found: chem shift/row (% of total intensity)
3.129/65(12.7%) , 8.551/65(10%) , 0.724/65(7.2%) , 0.862/65(5.3%) , 6.178/65(4.6%) , 6.164/65(4.2%) , 4.004/65(3.1%) , 3.031/65(1.9%) , 3.031/82(1%) , 3.031/48(1%) , 0.737/65(0.9%) , 2.353/65(0.8%) , 3.353/57(0.7%) , 3.353/73(0.7%) , 2.622/65(0.7%) , 2.438/48(0.5%) , 2.438/82(0.5%) , 0.846/65(0.4%) , 3.353/89(0.3%) , 3.353/41(0.3%)

Acetoacetate (library entry number =146)
Hit ratio(% of total spectral intensity for metabolite): 0% (0 of 2 peaks were found)
Peaks found: chem shift/row (% of total intensity)

Peaks not found: chem shift/row (% of total intensity)
2.283/65(59.5%) , 3.449/65(40.5%)

N-Acetyllysine (library entry number =147)
Hit ratio(% of total spectral intensity for metabolite): 0% (0 of 8 peaks were found)
Peaks found: chem shift/row (% of total intensity)

Peaks not found: chem shift/row (% of total intensity)
1.986/65(80.5%) , 3.738/49(4.4%) , 3.738/81(4.4%) , 3.738/65(3%) , 3.19/72(2.4%) , 3.19/58(2.4%) , 3.19/40(1.4%) , 3.19/90(1.4%)

Formic acid (library entry number =148)
Hit ratio(% of total spectral intensity for metabolite): 90% (1 of 1 peaks were found)
Peaks found: chem shift/row (% of total intensity)
8.46/65(100%)
Peaks not found: chem shift/row (% of total intensity)


Fumaric acid (library entry number =149)
Hit ratio(% of total spectral intensity for metabolite): 90% (1 of 1 peaks were found)
Peaks found: chem shift/row (% of total intensity)
6.526/65(100%)
Peaks not found: chem shift/row (% of total intensity)


Cysteamine (library entry number =150)
Hit ratio(% of total spectral intensity for metabolite): 56.88% (2 of 6 peaks were found)
Peaks found: chem shift/row (% of total intensity)
3.396/65(32.3%) , 3.041/65(24.6%)
Peaks not found: chem shift/row (% of total intensity)
3.396/48(12.2%) , 3.396/82(12.2%) , 3.041/48(9.3%) , 3.041/82(9.3%)

Isobutyric acid (library entry number =151)
Hit ratio(% of total spectral intensity for metabolite): 0% (0 of 7 peaks were found)
Peaks found: chem shift/row (% of total intensity)

Peaks not found: chem shift/row (% of total intensity)
1.064/56(45.6%) , 1.064/74(45.6%) , 2.39/65(3.1%) , 2.39/47(2.1%) , 2.39/83(2.1%) , 2.39/29(0.7%) , 2.39/101(0.7%)

Succinic acid (library entry number =152)
Hit ratio(% of total spectral intensity for metabolite): 90% (1 of 1 peaks were found)
Peaks found: chem shift/row (% of total intensity)
2.408/65(100%)
Peaks not found: chem shift/row (% of total intensity)


Tartaric acid (library entry number =153)
Hit ratio(% of total spectral intensity for metabolite): 90% (1 of 1 peaks were found)
Peaks found: chem shift/row (% of total intensity)
4.333/65(100%)
Peaks not found: chem shift/row (% of total intensity)


Propionic acid (library entry number =154)
Hit ratio(% of total spectral intensity for metabolite): 91.37% (5 of 7 peaks were found)
Peaks found: chem shift/row (% of total intensity)
1.059/65(33.9%) , 1.059/45(14.4%) , 1.059/85(14.4%) , 2.188/55(14.3%) , 2.188/75(14.3%)
Peaks not found: chem shift/row (% of total intensity)
2.188/94(4.3%) , 2.188/36(4.3%)

Quinic acid (library entry number =155)
Hit ratio(% of total spectral intensity for metabolite): 8.62% (4 of 38 peaks were found)
Peaks found: chem shift/row (% of total intensity)
1.88/67.5(4.1%) , 1.88/62.5(4.1%) , 1.924/64(0.2%) , 1.924/66(0.2%)
Peaks not found: chem shift/row (% of total intensity)
4.028/71(5.7%) , 4.028/59(5.7%) , 1.88/34(4%) , 1.88/96(4%) , 4.028/84.5(3.8%) , 4.028/45(3.8%) , 4.028/33(3.4%) , 4.028/96.5(3.4%) , 4.153/70(3.2%) , 4.153/60(3.2%) , 3.559/73(3.1%) , 3.559/57(3.1%) , 2.057/50(2.8%) , 2.057/80(2.8%) , 3.559/48.5(2.6%) , 3.559/81.5(2.6%) , 2.067/81(2.5%) , 2.067/49(2.5%) , 2.067/85(2.4%) , 2.067/45(2.4%) , 2.067/72(2.1%) , 2.067/57.5(2.1%) , 2.067/92.5(2%) , 2.067/37.5(2%) , 1.966/54(1.8%) , 1.966/76(1.8%) , 1.966/46(1.7%) , 1.966/84(1.7%) , 2.057/41.5(1.7%) , 2.057/88.5(1.7%) , 4.153/51(1.5%) , 4.153/78(1.5%) , 1.966/37.5(1.4%) , 1.966/92(1.4%)

Shikimic acid (library entry number =156)
Hit ratio(% of total spectral intensity for metabolite): 0.69% (2 of 27 peaks were found)
Peaks found: chem shift/row (% of total intensity)
3.367/64(0.4%) , 1.924/64(0.3%)
Peaks not found: chem shift/row (% of total intensity)
6.449/65(9.5%) , 6.437/65(9.1%) , 3.992/72(7.1%) , 3.992/58(7.1%) , 3.992/51(4.8%) , 3.992/79(4.8%) , 3.718/54(4.4%) , 3.718/76(4.4%) , 3.708/76(4.4%) , 3.708/54(4.4%) , 3.992/36.5(3.9%) , 3.992/93.5(3.9%) , 2.768/49(3.1%) , 2.768/81(3.1%) , 2.768/35(2.7%) , 2.768/95(2.7%) , 2.197/100.5(2.7%) , 2.197/29.5(2.7%) , 2.197/75(2.7%) , 2.197/55(2.7%) , 2.197/80.5(2.3%) , 2.197/49.5(2.3%) , 2.197/95.5(2.3%) , 2.197/34.5(2.3%) , 3.708/65(0.1%)

3-Phosphoglyceric acid (library entry number =157)
Hit ratio(% of total spectral intensity for metabolite): 0% (0 of 4 peaks were found)
Peaks found: chem shift/row (% of total intensity)

Peaks not found: chem shift/row (% of total intensity)
4.2/60(26.1%) , 4.2/69.5(26.1%) , 4.2/77(23.9%) , 4.2/53(23.9%)

Xylitol (library entry number =158)
Hit ratio(% of total spectral intensity for metabolite): 13.1% (4 of 23 peaks were found)
Peaks found: chem shift/row (% of total intensity)
3.66/65(9.6%) , 3.714/65(1.2%) , 3.71/17(1.1%) , 3.71/112(1.1%)
Peaks not found: chem shift/row (% of total intensity)
3.66/59(8.7%) , 3.66/71(8.7%) , 3.73/44(8.3%) , 3.73/85.5(8.3%) , 3.73/74(7.2%) , 3.73/56(7.2%) , 3.66/41(7.1%) , 3.66/89(7.1%) , 3.816/56(6.2%) , 3.816/74(6.2%) , 3.816/65(3.7%) , 3.816/44.5(3%) , 3.816/85(3%) , 3.694/121.5(0.6%) , 3.694/8(0.6%) , 3.694/38(0.3%) , 3.694/91(0.3%) , 3.694/23(0.2%) , 3.694/106.5(0.2%)

Oxaloacetic acid (library entry number =159)
Hit ratio(% of total spectral intensity for metabolite): 0% (0 of 1 peaks were found)
Peaks found: chem shift/row (% of total intensity)

Peaks not found: chem shift/row (% of total intensity)
2.376/65(100%)

Cytidine 5-diphosphate (library entry number =160)
Hit ratio(% of total spectral intensity for metabolite): 0% (0 of 12 peaks were found)
Peaks found: chem shift/row (% of total intensity)

Peaks not found: chem shift/row (% of total intensity)
7.992/55(24.1%) , 7.992/75(24.1%) , 6.136/55(19%) , 6.136/75(19%) , 5.985/64(2.4%) , 5.985/66(2.4%) , 5.983/65.5(2.1%) , 5.983/64.5(2.1%) , 5.98/64(1.9%) , 5.98/66(1.9%) , 4.332/60.5(0.5%) , 4.332/69.5(0.5%)

Glycerol (library entry number =161)
Hit ratio(% of total spectral intensity for metabolite): 6.48% (3 of 33 peaks were found)
Peaks found: chem shift/row (% of total intensity)
3.79/65(3.5%) , 3.79/49(1.5%) , 3.79/81(1.5%)
Peaks not found: chem shift/row (% of total intensity)
3.567/58(10.1%) , 3.567/72(10.1%) , 3.66/86(9.9%) , 3.66/44(9.9%) , 3.567/88(9.1%) , 3.567/42(9.1%) , 3.66/56(8.6%) , 3.66/74(8.6%) , 3.79/53(1.5%) , 3.79/77(1.5%) , 3.578/57(1.5%) , 3.578/73(1.5%) , 3.554/57(1%) , 3.554/73(1%) , 3.613/14(0.9%) , 3.613/116(0.9%) , 3.79/58(0.8%) , 3.79/72(0.8%) , 3.79/92(0.7%) , 3.79/37(0.7%) , 3.628/12(0.6%) , 3.628/118(0.6%) , 3.578/87(0.6%) , 3.578/43(0.6%) , 3.66/50(0.6%) , 3.66/80(0.6%) , 3.613/103(0.6%) , 3.613/26.5(0.6%) , 3.554/87.5(0.3%) , 3.554/42(0.3%)

Nicotinamide adenine dinucleotide hydrate (NAD) (library entry number =162)
Hit ratio(% of total spectral intensity for metabolite): 51.7% (3 of 23 peaks were found)
Peaks found: chem shift/row (% of total intensity)
8.182/65(29.3%) , 8.426/65(20.6%) , 8.199/64.5(1.8%)
Peaks not found: chem shift/row (% of total intensity)
6.035/65(9.1%) , 6.047/65(7.4%) , 6.074/65(3.5%) , 6.066/65(3.4%) , 8.844/78(2.4%) , 8.844/52(2.4%) , 8.844/58(2.2%) , 8.844/72(2.2%) , 9.151/57(1.8%) , 9.151/73(1.8%) , 8.199/83(1.4%) , 8.199/47(1.4%) , 9.342/62(1.4%) , 9.342/68(1.4%) , 9.151/76(1.4%) , 9.151/54(1.4%) , 9.342/60(1.2%) , 9.342/70(1.2%) , 8.505/65(0.6%) , 8.268/65(0.5%)

Guanosine 5-triphosphate (library entry number =163)
Hit ratio(% of total spectral intensity for metabolite): 11.29% (1 of 4 peaks were found)
Peaks found: chem shift/row (% of total intensity)
8.146/65(11.3%)
Peaks not found: chem shift/row (% of total intensity)
5.944/65(41.3%) , 5.93/65(40.3%) , 8.135/65(7.1%)

Inosine-5'-monophosphate (library entry number =164)
Hit ratio(% of total spectral intensity for metabolite): 26.84% (2 of 4 peaks were found)
Peaks found: chem shift/row (% of total intensity)
6.148/65(13.8%) , 6.148/65(13.1%)
Peaks not found: chem shift/row (% of total intensity)
8.234/65(43.5%) , 8.558/65(29.7%)

Uridine 5-diphosphoglucose (library entry number =165)
Hit ratio(% of total spectral intensity for metabolite): 49.79% (15 of 35 peaks were found)
Peaks found: chem shift/row (% of total intensity)
7.95/75(17.7%) , 7.95/55(17.7%) , 3.78/65(3.8%) , 3.475/65(2.6%) , 3.794/55(1%) , 3.794/75(1%) , 3.548/56.5(0.7%) , 3.548/73.5(0.7%) , 3.548/48(0.7%) , 3.548/81.5(0.7%) , 3.548/48(0.7%) , 3.548/82(0.7%) , 3.548/48(0.7%) , 3.548/56(0.6%) , 3.548/73(0.6%)
Peaks not found: chem shift/row (% of total intensity)
5.985/75(13.3%) , 5.985/55(13.3%) , 3.78/41(3%) , 3.78/89(3%) , 3.475/89(2.1%) , 3.475/40.5(2.1%) , 5.995/65(1.9%) , 3.87/46(1.2%) , 3.87/83(1.2%) , 5.6/60.5(1.2%) , 5.6/69.5(1.2%) , 5.614/60.5(1.2%) , 5.614/69.5(1.2%) , 5.995/55(1%) , 5.995/75(1%) , 5.985/64.5(0.7%) , 3.794/42.5(0.3%) , 3.794/87.5(0.3%) , 3.87/51.5(0.3%) , 3.87/78.5(0.3%)

Homocysteine (library entry number =166)
Hit ratio(% of total spectral intensity for metabolite): 23.72% (19 of 102 peaks were found)
Peaks found: chem shift/row (% of total intensity)
2.649/65(3.6%) , 2.649/65(3.6%) , 2.133/56(2.8%) , 2.133/74(2.8%) , 2.649/65(1.8%) , 2.661/65(1.1%) , 2.159/57(0.8%) , 2.159/73(0.8%) , 2.649/47.5(0.8%) , 2.649/82.5(0.8%) , 2.133/19(0.7%) , 2.133/110.5(0.7%) , 2.177/65(0.7%) , 2.171/36(0.6%) , 2.171/94(0.6%) , 2.649/85(0.4%) , 2.649/45(0.4%) , 2.171/56(0.3%) , 2.171/73.5(0.3%)
Peaks not found: chem shift/row (% of total intensity)
3.885/49(6.4%) , 3.885/81(6.4%) , 3.885/65(4.5%) , 2.695/65(4.3%) , 2.671/57(3.2%) , 2.671/73(3.2%) , 2.671/34.5(3.1%) , 2.671/95.5(3.1%) , 2.682/65(1.9%) , 2.189/73(1.3%) , 2.189/57(1.3%) , 2.695/101(1.3%) , 2.695/28.5(1.3%) , 2.649/28.5(1.3%) , 2.649/101.5(1.3%) , 2.649/28.5(1.1%) , 2.649/101.5(1.1%) , 2.695/84.5(1%) , 2.695/45.5(1%) , 2.189/95(1%) , 2.189/35(1%) , 2.707/65(0.9%) , 2.189/20(0.8%) , 2.189/110(0.8%) , 2.141/55(0.8%) , 2.141/75(0.8%) , 2.649/101(0.8%) , 2.649/28.5(0.8%) , 2.133/37.5(0.7%) , 2.133/92(0.7%) , 2.205/55(0.7%) , 2.205/75(0.7%) , 2.141/37(0.6%) , 2.141/93(0.6%) , 2.113/55.5(0.6%) , 2.113/74.5(0.6%) , 2.205/39(0.5%) , 2.205/38(0.5%) , 2.205/90.5(0.5%) , 2.159/34.5(0.5%) , 2.159/95.5(0.5%) , 2.671/111.5(0.5%) , 2.671/17.5(0.5%) , 2.635/64(0.5%) , 2.635/66(0.5%) , 2.159/113.5(0.5%) , 2.159/17(0.5%) , 2.15/64(0.5%) , 2.649/48(0.4%) , 2.649/82(0.4%) , 2.198/65(0.4%) , 2.151/86(0.4%) , 2.151/43.5(0.4%) , 2.661/49.5(0.4%) , 2.661/80.5(0.4%) , 2.151/64(0.3%) , 2.145/55.5(0.3%) , 2.145/74.5(0.3%) , 2.151/26.5(0.3%) , 2.151/103.5(0.3%) , 2.145/93.5(0.3%) , 2.145/36(0.3%) , 2.15/26.5(0.3%) , 2.15/102(0.3%) , 2.15/103.5(0.3%) , 0.883/57(0.3%) , 0.883/72.5(0.3%) , 2.15/85.5(0.2%) , 2.15/44.5(0.2%) , 2.167/26.5(0.2%) , 2.167/103.5(0.2%) , 2.661/33.5(0.2%) , 2.661/96.5(0.2%) , 2.167/25(0.2%) , 2.104/65(0.2%) , 2.113/37(0.2%) , 2.113/91(0.2%) , 2.198/48(0.1%) , 2.198/81.5(0.1%) , 2.167/60(0.1%) , 2.167/42.5(0.1%) , 2.167/87(0.1%) , 2.635/45.5(0.1%)

Phosphoethanolamine (library entry number =167)
Hit ratio(% of total spectral intensity for metabolite): 42.82% (5 of 10 peaks were found)
Peaks found: chem shift/row (% of total intensity)
3.98/78(8.9%) , 3.98/52(8.9%) , 3.991/52(8.5%) , 3.991/78(8.5%) , 3.98/64.5(7.9%)
Peaks not found: chem shift/row (% of total intensity)
3.227/76.5(14.8%) , 3.227/53.5(14.8%) , 3.227/60(10%) , 3.227/70(10%) , 3.991/64.5(7.7%)

Spermidine (library entry number =168)
Hit ratio(% of total spectral intensity for metabolite): 0% (0 of 14 peaks were found)
Peaks found: chem shift/row (% of total intensity)

Peaks not found: chem shift/row (% of total intensity)
3.116/85(13.5%) , 3.116/45(13.5%) , 3.141/85(11.8%) , 3.141/45(11.8%) , 3.058/65(10.5%) , 3.058/83.5(7.9%) , 3.058/46.5(7.9%) , 3.116/65(6.9%) , 2.132/65(6.3%) , 3.141/65(3%) , 3.091/45(2.9%) , 3.091/84.5(2.9%) , 2.132/25(0.5%) , 2.132/104.5(0.5%)

Guanosine 5-diphosphate (library entry number =169)
Hit ratio(% of total spectral intensity for metabolite): 0% (0 of 3 peaks were found)
Peaks found: chem shift/row (% of total intensity)

Peaks not found: chem shift/row (% of total intensity)
5.933/65(43%) , 5.945/65(36.7%) , 8.136/65(20.3%)

Porphobilinogen (library entry number =170)
Hit ratio(% of total spectral intensity for metabolite): 60.32% (2 of 8 peaks were found)
Peaks found: chem shift/row (% of total intensity)
3.414/65(40.6%) , 4.169/65(19.7%)
Peaks not found: chem shift/row (% of total intensity)
2.401/45.5(10.2%) , 2.401/84.5(10.2%) , 2.401/64.5(6.4%) , 2.66/85(5.2%) , 2.66/45(5.2%) , 2.66/65(2.5%)

Uridine-5-diphospho-N-acetylglucosamine (library entry number =171)
Hit ratio(% of total spectral intensity for metabolite): 91.34% (6 of 13 peaks were found)
Peaks found: chem shift/row (% of total intensity)
2.084/65(51.5%) , 7.95/55(11%) , 7.95/75(11%) , 5.976/55(8%) , 5.976/75(8%) , 3.562/65(1.7%)
Peaks not found: chem shift/row (% of total intensity)
3.816/65(1.5%) , 5.976/65(1.3%) , 5.989/65(1.2%) , 3.816/41(1.2%) , 3.816/89(1.2%) , 3.562/89.5(1.1%) , 3.562/40.5(1.1%)

Galactose-1-phosphate (library entry number =172)
Hit ratio(% of total spectral intensity for metabolite): 12.87% (2 of 13 peaks were found)
Peaks found: chem shift/row (% of total intensity)
4.007/69(6.4%) , 4.007/61(6.4%)
Peaks not found: chem shift/row (% of total intensity)
3.917/82(13.8%) , 3.917/48(13.8%) , 3.917/56(11.7%) , 3.917/74(11.7%) , 5.493/60(8.7%) , 5.493/70(8.7%) , 5.508/60(8.5%) , 5.508/70(8.5%) , 4.178/51(0.7%) , 4.178/78.5(0.7%) , 4.178/65(0.2%)

Glucosamine-6-phosphate (library entry number =173)
Hit ratio(% of total spectral intensity for metabolite): 57.85% (14 of 29 peaks were found)
Peaks found: chem shift/row (% of total intensity)
3.882/65(8.1%) , 3.66/65(7%) , 3.632/65(6.4%) , 3.598/77(4.5%) , 3.598/53(4.5%) , 2.973/51.5(3.8%) , 2.973/78(3.8%) , 2.973/51.5(3.8%) , 2.973/78(3.8%) , 4.007/61(3.3%) , 4.007/69(3.3%) , 3.632/41(2.8%) , 3.632/88.5(2.8%) , 3.367/65(0.2%)
Peaks not found: chem shift/row (% of total intensity)
3.882/40(5.4%) , 3.882/90(5.4%) , 5.435/60(4.3%) , 5.435/70(4.3%) , 3.66/89.5(3.2%) , 3.66/40.5(3.2%) , 3.282/74(2.9%) , 3.282/56(2.9%) , 3.282/46.5(2.8%) , 3.282/83(2.8%) , 2.934/51.5(1.7%) , 2.934/78(1.7%) , 4.026/70(1.1%) , 4.069/55(0.3%) , 4.069/75(0.3%)

N-Acetylglucosamine (library entry number =174)
Hit ratio(% of total spectral intensity for metabolite): 89.91% (4 of 9 peaks were found)
Peaks found: chem shift/row (% of total intensity)
2.061/65(85.5%) , 3.78/65(2.4%) , 3.794/56(1%) , 3.794/74(1%)
Peaks not found: chem shift/row (% of total intensity)
3.497/65(2.8%) , 3.78/40(1.9%) , 3.78/90(1.9%) , 3.497/89(1.8%) , 3.497/41(1.8%)

N-acetylglucosamine-1-phosphate (library entry number =175)
Hit ratio(% of total spectral intensity for metabolite): 90.79% (6 of 11 peaks were found)
Peaks found: chem shift/row (% of total intensity)
2.066/65(81.8%) , 3.503/65(2.9%) , 3.503/89(1.9%) , 3.503/41(1.9%) , 3.778/56(1.1%) , 3.778/74(1.1%)
Peaks not found: chem shift/row (% of total intensity)
3.806/65(3.3%) , 3.806/40(2%) , 3.806/90(2%) , 3.778/42.5(1%) , 3.778/87.5(1%)

Acetoin (library entry number =176)
Hit ratio(% of total spectral intensity for metabolite): 0% (0 of 3 peaks were found)
Peaks found: chem shift/row (% of total intensity)

Peaks not found: chem shift/row (% of total intensity)
2.229/65(65.3%) , 1.374/65(17.4%) , 1.389/65(17.3%)

2-hydroxybutyric acid (library entry number =177)
Hit ratio(% of total spectral intensity for metabolite): 43.97% (3 of 21 peaks were found)
Peaks found: chem shift/row (% of total intensity)
0.898/65(39.5%) , 4.006/51(2.2%) , 4.006/79(2.2%)
Peaks not found: chem shift/row (% of total intensity)
0.898/46(17.4%) , 0.898/84(17.4%) , 1.655/64.5(2.1%) , 1.655/65.5(2.1%) , 4.006/63(2%) , 4.006/67(2%) , 1.655/83(1.6%) , 1.655/47(1.6%) , 1.745/69(1.3%) , 1.745/61(1.3%) , 1.745/50(1.1%) , 1.745/80(1.1%) , 1.655/101.5(0.9%) , 1.655/28.5(0.9%) , 1.745/31.5(0.8%) , 1.745/98(0.8%) , 1.745/42.5(0.8%) , 1.745/87.5(0.8%)

3-aminoisobutyric acid (library entry number =178)
Hit ratio(% of total spectral intensity for metabolite): 0% (0 of 29 peaks were found)
Peaks found: chem shift/row (% of total intensity)

Peaks not found: chem shift/row (% of total intensity)
1.196/56(31.1%) , 1.196/74(31.1%) , 3.039/74(3%) , 3.039/56(3%) , 3.113/70.5(2.9%) , 3.113/59.5(2.9%) , 3.039/88(2.9%) , 3.039/42(2.9%) , 3.113/92(2.7%) , 3.113/38(2.7%) , 2.61/58(1.6%) , 2.61/72(1.6%) , 2.61/91(1.2%) , 2.61/39(1.2%) , 3.02/65(1.1%) , 3.091/65(1.1%) , 2.61/78(1%) , 2.61/52(1%) , 3.074/42.5(0.7%) , 3.074/87.5(0.7%) , 3.076/25(0.5%) , 3.076/104.5(0.5%) , 3.059/64.5(0.5%) , 3.135/64(0.5%) , 3.076/43(0.5%) , 3.074/119.5(0.4%) , 3.074/10(0.4%) , 3.074/25.5(0.3%) , 3.074/104.5(0.3%)

Homoserine (library entry number =179)
Hit ratio(% of total spectral intensity for metabolite): 10.03% (11 of 73 peaks were found)
Peaks found: chem shift/row (% of total intensity)
3.769/65(1.9%) , 2.163/37(1.3%) , 2.163/93(1.3%) , 2.163/59(1.3%) , 2.163/71(1.3%) , 2.147/58.5(0.6%) , 2.147/71(0.6%) , 3.769/50(0.5%) , 3.769/80(0.5%) , 3.822/67.5(0.3%) , 3.822/62.5(0.3%)
Peaks not found: chem shift/row (% of total intensity)
3.862/61.5(8.5%) , 3.862/68.5(8.5%) , 3.862/49(8%) , 3.862/81(8%) , 3.79/59.5(4%) , 3.79/70.5(4%) , 3.79/56(3.4%) , 3.79/74(3.4%) , 3.79/85.5(3%) , 3.79/44.5(3%) , 3.807/65(2.9%) , 2.029/57(2.1%) , 2.029/73(2.1%) , 2.029/37.5(1.8%) , 2.029/92.5(1.8%) , 2.163/55(1.3%) , 2.163/75(1.3%) , 3.807/79.5(1.2%) , 3.807/50.5(1.2%) , 3.79/30(1%) , 3.79/99.5(1%) , 3.801/56(0.9%) , 3.801/74(0.9%) , 2.163/22.5(0.9%) , 2.163/107(0.9%) , 2.029/20.5(0.8%) , 2.029/108.5(0.8%) , 3.779/59.5(0.8%) , 3.779/70.5(0.8%) , 3.801/87.5(0.6%) , 3.801/42.5(0.6%) , 3.801/78(0.6%) , 3.801/52(0.6%) , 3.79/14.5(0.6%) , 3.79/115(0.6%) , 3.779/74.5(0.6%) , 3.779/55.5(0.6%) , 3.801/63(0.4%) , 3.801/67(0.4%) , 3.818/68(0.4%) , 3.818/61.5(0.4%) , 3.779/89.5(0.4%) , 3.779/40.5(0.4%) , 2.044/55(0.4%) , 2.044/74(0.4%) , 3.769/76(0.3%) , 3.769/54(0.3%) , 3.807/95(0.3%) , 3.807/34.5(0.3%) , 3.807/73(0.2%) , 3.807/56.5(0.2%) , 3.769/34(0.2%) , 3.769/96(0.2%) , 3.822/45.5(0.2%) , 3.822/84.5(0.2%) , 3.769/41.5(0.2%) , 3.769/90.5(0.2%) , 3.818/84.5(0.1%) , 3.818/45.5(0.1%) , 3.779/96.5(0.1%) , 3.779/33.5(0.1%) , 3.807/86.5(0.1%)

3-aminobutyric acid (library entry number =180)
Hit ratio(% of total spectral intensity for metabolite): 9.6% (4 of 24 peaks were found)
Peaks found: chem shift/row (% of total intensity)
3.624/56(4.1%) , 3.624/74(4.1%) , 2.515/65(0.7%) , 2.48/65(0.7%)
Peaks not found: chem shift/row (% of total intensity)
1.325/74(24.9%) , 1.325/56(24.9%) , 2.498/55(8%) , 2.498/75(8%) , 2.499/55(7.8%) , 2.499/75(7.8%) , 3.624/39(2.1%) , 3.624/91(2.1%) , 2.471/65(0.7%) , 2.527/65(0.7%) , 2.499/29.5(0.4%) , 2.499/100.5(0.4%) , 2.498/29.5(0.4%) , 2.498/100.5(0.4%) , 3.624/107.5(0.3%) , 3.624/22(0.3%) , 2.498/117.5(0.3%) , 2.498/12(0.3%) , 2.499/117.5(0.3%) , 2.499/12(0.3%)

Taurine (library entry number =181)
Hit ratio(% of total spectral intensity for metabolite): 100% (6 of 6 peaks were found)
Peaks found: chem shift/row (% of total intensity)
3.429/65(25.2%) , 3.272/65(19.1%) , 3.429/48(16%) , 3.429/82(16%) , 3.272/48(11.8%) , 3.272/82(11.8%)
Peaks not found: chem shift/row (% of total intensity)


Uridine 5-diphosphate (library entry number =182)
Hit ratio(% of total spectral intensity for metabolite): 53.57% (4 of 10 peaks were found)
Peaks found: chem shift/row (% of total intensity)
5.976/55(18.7%) , 5.976/75(18.7%) , 5.976/55.5(8.1%) , 5.976/74.5(8.1%)
Peaks not found: chem shift/row (% of total intensity)
7.997/75(20%) , 7.997/55(20%) , 5.976/65(2.9%) , 5.976/64.5(2.1%) , 8.114/54.5(0.6%) , 8.114/75(0.6%)

Uridine 5-triphosphate (library entry number =183)
Hit ratio(% of total spectral intensity for metabolite): 0% (0 of 8 peaks were found)
Peaks found: chem shift/row (% of total intensity)

Peaks not found: chem shift/row (% of total intensity)
7.982/55(23.9%) , 7.982/75(23.9%) , 5.985/55(23.3%) , 5.985/75(23.3%) , 6/64.5(3.2%) , 5.985/64.5(0.8%) , 4.419/58.5(0.8%) , 4.419/71(0.8%)

Uridine-5-diphosphoglucuronic acid (library entry number =184)
Hit ratio(% of total spectral intensity for metabolite): 37.7% (6 of 36 peaks were found)
Peaks found: chem shift/row (% of total intensity)
7.95/55(14.1%) , 7.95/75(14.1%) , 3.516/65(5.1%) , 3.79/65(3.5%) , 3.511/75.5(0.4%) , 3.511/54(0.4%)
Peaks not found: chem shift/row (% of total intensity)
5.988/75(11.4%) , 5.988/55(11.4%) , 4.146/78(4.4%) , 4.146/52(4.4%) , 3.79/89(2.9%) , 3.79/41(2.9%) , 3.516/40(2.8%) , 3.516/90(2.8%) , 5.619/69(1.8%) , 5.619/61(1.8%) , 5.634/69(1.8%) , 5.634/61(1.8%) , 3.59/48(0.9%) , 3.59/82(0.9%) , 3.598/82(0.9%) , 3.598/48(0.9%) , 6.001/65(0.9%) , 3.59/57(0.8%) , 3.59/73(0.8%) , 3.598/57(0.8%) , 3.598/73(0.8%) , 4.379/59.5(0.7%) , 4.379/70.5(0.7%) , 6.001/55(0.6%) , 6.001/75(0.6%) , 3.531/53(0.5%) , 3.531/77(0.5%) , 5.988/63.5(0.2%) , 5.988/66.5(0.2%) , 3.531/65(0.2%)

Nicotinamide mononucleotide (NMN) (library entry number =185)
Hit ratio(% of total spectral intensity for metabolite): 0.86% (2 of 40 peaks were found)
Peaks found: chem shift/row (% of total intensity)
4.031/49.5(0.4%) , 4.031/80.5(0.4%)
Peaks not found: chem shift/row (% of total intensity)
9.006/78(7.9%) , 9.006/52(7.9%) , 9.006/57(7.7%) , 9.006/73(7.7%) , 8.323/66(5.1%) , 8.323/64(5.1%) , 6.196/65(4.7%) , 9.347/57(4.6%) , 9.347/73(4.6%) , 6.208/65(4.2%) , 8.323/47(3.9%) , 8.323/83(3.9%) , 9.347/76(3.4%) , 9.347/54(3.4%) , 9.347/60(3.3%) , 9.347/70(3.3%) , 9.588/64(3%) , 9.588/66(3%) , 9.588/60(2.2%) , 9.588/70(2.2%) , 8.259/54(0.6%) , 8.259/75(0.6%) , 7.605/48(0.5%) , 7.605/81.5(0.5%) , 4.211/49.5(0.5%) , 4.211/80(0.5%) , 4.215/49(0.5%) , 4.215/80.5(0.5%) , 7.605/61(0.5%) , 7.605/68(0.5%) , 8.259/58(0.4%) , 8.259/72(0.4%) , 4.223/50(0.4%) , 4.223/80(0.4%) , 4.047/49(0.4%) , 4.047/80.5(0.4%) , 4.042/49.5(0.4%) , 4.042/80.5(0.4%)

Glycerophosphorylcholine (library entry number =186)
Hit ratio(% of total spectral intensity for metabolite): 90% (1 of 1 peaks were found)
Peaks found: chem shift/row (% of total intensity)
3.234/65(100%)
Peaks not found: chem shift/row (% of total intensity)


Carnosine (beta-alanyl_L-histidine) (library entry number =187)
Hit ratio(% of total spectral intensity for metabolite): 39.92% (11 of 55 peaks were found)
Peaks found: chem shift/row (% of total intensity)
3.234/65(15.2%) , 8.259/65(11.7%) , 3.225/65(7.8%) , 3.256/65(1.3%) , 3.367/65(0.8%) , 2.67/86(0.7%) , 2.67/85(0.5%) , 2.67/44.5(0.5%) , 2.691/54(0.5%) , 2.691/76(0.5%) , 2.648/86(0.4%)
Peaks not found: chem shift/row (% of total intensity)
3.234/48(7.1%) , 3.234/82(7.1%) , 3.225/47(4.1%) , 3.225/83(4.1%) , 2.689/56(3.1%) , 2.689/74(3.1%) , 7.112/65(2.7%) , 7.112/62(2.2%) , 7.112/68(2.2%) , 3.114/45.5(1.9%) , 3.114/84.5(1.9%) , 3.119/45.5(1.9%) , 3.119/84.5(1.9%) , 2.689/38.5(1.8%) , 2.689/91.5(1.8%) , 2.708/44(0.8%) , 2.708/85.5(0.8%) , 2.67/43(0.7%) , 2.689/115.5(0.7%) , 2.689/14(0.7%) , 3.234/29.5(0.6%) , 3.234/100.5(0.6%) , 2.708/62(0.5%) , 2.708/68(0.5%) , 2.718/44.5(0.5%) , 2.718/85.5(0.5%) , 2.718/62(0.5%) , 2.718/68(0.5%) , 2.655/43(0.5%) , 2.691/45.5(0.4%) , 2.691/84.5(0.4%) , 2.67/61.5(0.4%) , 2.67/68.5(0.4%) , 2.648/43(0.4%) , 2.689/31.5(0.3%) , 2.689/97.5(0.3%) , 2.648/61(0.3%) , 2.648/69(0.3%) , 2.67/60.5(0.3%) , 2.67/69.5(0.3%) , 3.234/12.5(0.2%) , 3.234/117(0.2%) , 2.655/61.5(0.2%) , 2.655/68.5(0.2%)

Sucrose-6-phosphate (library entry number =188)
Hit ratio(% of total spectral intensity for metabolite): 17.37% (5 of 24 peaks were found)
Peaks found: chem shift/row (% of total intensity)
3.385/65(5.8%) , 3.385/40(4%) , 3.385/90(4%) , 3.794/55(1.8%) , 3.794/75(1.8%)
Peaks not found: chem shift/row (% of total intensity)
3.76/65(29.5%) , 3.808/65(7.9%) , 3.808/89(6.4%) , 3.808/41(6.4%) , 5.42/60(4%) , 5.42/70(4%) , 3.558/82(3.3%) , 3.558/48(3.3%) , 3.558/73.5(3.1%) , 3.558/56.5(3.1%) , 3.881/52(1.8%) , 3.881/78(1.8%) , 3.794/42(1.7%) , 3.794/88(1.7%) , 3.881/46(1.5%) , 3.881/84(1.5%) , 3.558/52(0.8%) , 3.558/78(0.8%) , 3.794/65(0.3%)

Uridine-5-diphosphogalactose (library entry number =189)
Hit ratio(% of total spectral intensity for metabolite): 43.91% (12 of 53 peaks were found)
Peaks found: chem shift/row (% of total intensity)
7.95/55(18.6%) , 7.95/75(18.6%) , 3.751/65(1.7%) , 4.04/65(1.2%) , 3.737/57(0.7%) , 3.737/72.5(0.7%) , 3.755/56.5(0.5%) , 3.755/73.5(0.5%) , 3.737/72(0.5%) , 3.755/55(0.3%) , 3.755/75(0.3%) , 3.755/43.5(0.2%)
Peaks not found: chem shift/row (% of total intensity)
5.985/55(15.3%) , 5.985/75(15.3%) , 3.924/82(1.7%) , 3.924/48(1.7%) , 5.652/70(1.6%) , 5.652/60(1.6%) , 3.924/56(1.5%) , 3.924/74(1.5%) , 5.637/60.5(1.5%) , 5.637/69.5(1.5%) , 4.381/60.5(0.8%) , 4.381/69.5(0.8%) , 5.985/64.5(0.6%) , 3.751/81(0.6%) , 3.751/48.5(0.6%) , 3.815/83(0.6%) , 3.815/47(0.6%) , 4.381/65(0.5%) , 3.822/82.5(0.5%) , 3.822/47(0.5%) , 3.815/73(0.5%) , 3.815/56.5(0.5%) , 3.822/56.5(0.5%) , 3.822/73(0.5%) , 3.768/59(0.4%) , 3.768/71(0.4%) , 3.737/85.5(0.3%) , 3.737/44.5(0.3%) , 3.751/35(0.3%) , 3.751/94.5(0.3%) , 3.768/40(0.2%) , 3.768/89.5(0.2%) , 3.755/83(0.2%) , 3.778/51.5(0.2%) , 3.778/78.5(0.2%) , 3.755/65(0.2%) , 3.755/44.5(0.2%) , 3.755/85(0.2%) , 3.773/46(0.2%) , 3.773/83.5(0.2%) , 3.73/65(0.2%)

N-Acetylaspartylglutamate (NAAG) (library entry number =190)
Hit ratio(% of total spectral intensity for metabolite): 77.48% (4 of 13 peaks were found)
Peaks found: chem shift/row (% of total intensity)
2.061/65(68.2%) , 1.924/65(3.8%) , 2.542/85(2.8%) , 2.542/45(2.8%)
Peaks not found: chem shift/row (% of total intensity)
2.207/65(3.7%) , 2.524/45(2.9%) , 2.524/85(2.9%) , 2.742/85(2.3%) , 2.742/44.5(2.3%) , 2.752/85.5(2.2%) , 2.752/44(2.2%) , 2.207/86(2%) , 2.207/44(2%)

Uridine 5-monophosphate (library entry number =191)
Hit ratio(% of total spectral intensity for metabolite): 0% (0 of 8 peaks were found)
Peaks found: chem shift/row (% of total intensity)

Peaks not found: chem shift/row (% of total intensity)
8.107/55(26.4%) , 8.107/75(26.4%) , 5.991/75(20.1%) , 5.991/55(20.1%) , 6.006/65(3.2%) , 5.991/64.5(2.6%) , 6.006/55(0.6%) , 6.006/75(0.6%)

Cytidine 5-triphosphate (library entry number =192)
Hit ratio(% of total spectral intensity for metabolite): 0% (0 of 26 peaks were found)
Peaks found: chem shift/row (% of total intensity)

Peaks not found: chem shift/row (% of total intensity)
7.984/55(20.6%) , 7.984/75(20.6%) , 6.15/75(15.5%) , 6.15/55(15.5%) , 6.007/59(2.3%) , 6.007/71(2.3%) , 4.275/65(2%) , 6.011/64(1.8%) , 6.011/66(1.8%) , 6.002/66(1.8%) , 6.002/64(1.8%) , 4.28/64.5(1.5%) , 7.998/55.5(1.3%) , 7.998/74.5(1.3%) , 6.011/70(1.1%) , 6.011/60(1.1%) , 6.002/60(1.1%) , 6.002/70(1.1%) , 6.135/55.5(1%) , 6.135/74.5(1%) , 6.135/55(1%) , 6.135/74.5(1%) , 4.351/58.5(0.6%) , 4.351/71.5(0.6%) , 4.341/59(0.2%) , 4.341/70.5(0.2%)

N-Acetylneuraminic acid (library entry number =193)
Hit ratio(% of total spectral intensity for metabolite): 71.8% (9 of 27 peaks were found)
Peaks found: chem shift/row (% of total intensity)
2.061/65(59.8%) , 3.624/58(2%) , 3.624/72(2%) , 3.987/51.5(1.8%) , 3.987/78.5(1.8%) , 2.24/65(1.7%) , 3.769/65(1.4%) , 3.769/49(0.7%) , 3.769/81(0.7%)
Peaks not found: chem shift/row (% of total intensity)
2.046/65(5.9%) , 3.856/53(1.9%) , 3.856/77(1.9%) , 3.624/42(1.8%) , 3.624/88(1.8%) , 1.83/65(1.7%) , 3.856/46(1.5%) , 3.856/84(1.5%) , 2.222/55(1.3%) , 2.222/75(1.3%) , 1.83/96(1.1%) , 1.83/34(1.1%) , 2.222/88(1%) , 2.222/42(1%) , 3.769/58.5(0.9%) , 3.769/71.5(0.9%) , 3.769/88(0.7%) , 3.769/42(0.7%)

Riboflavin 5-adenosine diphosphate (Flavin adenine dinucleotide) (library entry number =194)
Hit ratio(% of total spectral intensity for metabolite): 22.16% (7 of 13 peaks were found)
Peaks found: chem shift/row (% of total intensity)
2.408/65(4.9%) , 2.408/65(3.8%) , 2.37/65(3.2%) , 2.37/65(3%) , 2.37/65(2.7%) , 2.341/65(2.5%) , 2.383/65(2.1%)
Peaks not found: chem shift/row (% of total intensity)
7.869/65(42.2%) , 8.309/65(12.4%) , 5.838/65(7.1%) , 5.849/65(6.3%) , 2.398/65(5.5%) , 2.33/65(4.4%)

Hydroxyglutaric acid (library entry number =195)
Hit ratio(% of total spectral intensity for metabolite): 5.7% (1 of 84 peaks were found)
Peaks found: chem shift/row (% of total intensity)
2.24/65(5.7%)
Peaks not found: chem shift/row (% of total intensity)
4.029/69(3.5%) , 4.029/61(3.5%) , 2.294/65(3.3%) , 4.029/80(3.2%) , 4.029/50(3.2%) , 2.24/90(2.6%) , 2.24/40(2.6%) , 2.24/26(2.1%) , 2.24/104(2.1%) , 2.294/40.5(1.9%) , 2.294/89(1.9%) , 2.301/65(1.8%) , 2.261/46(1.8%) , 2.261/83(1.8%) , 2.271/82.5(1.7%) , 2.271/47.5(1.7%) , 2.266/27(1.7%) , 2.266/103(1.7%) , 1.999/65(1.5%) , 1.84/77.5(1.5%) , 1.84/52(1.5%) , 2.294/105(1.5%) , 2.294/24(1.5%) , 2.294/78.5(1.4%) , 2.294/50.5(1.4%) , 1.999/46.5(1.3%) , 1.999/83.5(1.3%) , 2.266/62(1.2%) , 2.266/67.5(1.2%) , 2.24/51.5(1.2%) , 2.24/77.5(1.2%) , 2.222/44.5(1.2%) , 2.222/85(1.2%) , 1.999/30.5(1.1%) , 1.999/98.5(1.1%) , 1.999/109(1%) , 1.999/21(1%) , 1.84/112.5(1%) , 1.84/17(1%) , 2.31/44.5(1%) , 2.31/85.5(1%) , 1.999/56.5(1%) , 1.999/73.5(1%) , 2.28/85(1%) , 2.28/45(1%) , 2.279/85(1%) , 2.279/45(1%) , 1.84/36.5(1%) , 1.84/94(1%) , 1.84/58(1%) , 1.84/71.5(1%) , 2.253/85(0.9%) , 2.253/44.5(0.9%) , 2.253/85(0.8%) , 2.253/44.5(0.8%) , 2.31/67(0.7%) , 2.31/63.5(0.7%) , 2.31/64.5(0.7%) , 1.84/65(0.6%) , 2.222/60.5(0.6%) , 2.222/69(0.6%) , 2.266/46.5(0.6%) , 2.266/83(0.6%) , 1.84/86.5(0.5%) , 1.84/43(0.5%) , 2.253/65(0.5%) , 2.261/62(0.4%) , 2.261/67.5(0.4%) , 2.261/7.5(0.4%) , 2.261/122(0.4%) , 2.253/65(0.4%) , 2.271/103(0.3%) , 2.271/26.5(0.3%) , 2.261/27(0.3%) , 2.261/102(0.3%) , 2.271/120.5(0.2%) , 2.271/9(0.2%) , 2.301/41.5(0.2%) , 2.301/89.5(0.2%) , 2.271/61.5(0.1%) , 2.271/67.5(0.1%) , 2.301/51.5(0.1%) , 2.301/78(0.1%)

Valeric acid (library entry number =196)
Hit ratio(% of total spectral intensity for metabolite): 27.52% (1 of 18 peaks were found)
Peaks found: chem shift/row (% of total intensity)
0.898/65(27.5%)
Peaks not found: chem shift/row (% of total intensity)
0.898/46(12.5%) , 0.898/84(12.5%) , 2.187/65(9.1%) , 2.187/46(6.4%) , 2.187/84(6.4%) , 1.53/64(4.1%) , 1.53/66(4.1%) , 1.305/74(2.4%) , 1.305/56(2.4%) , 1.53/84(2.3%) , 1.53/46(2.3%) , 1.305/94(1.9%) , 1.305/36(1.9%) , 1.53/27(1.4%) , 1.53/103(1.4%) , 1.305/113(0.6%) , 1.305/17(0.6%)

Isovaleric acid (library entry number =197)
Hit ratio(% of total spectral intensity for metabolite): 18.94% (2 of 7 peaks were found)
Peaks found: chem shift/row (% of total intensity)
2.059/55.5(9.5%) , 2.059/74.5(9.5%)
Peaks not found: chem shift/row (% of total intensity)
0.914/73(39.5%) , 0.914/57(39.5%) , 1.956/65(0.9%) , 1.956/47(0.6%) , 1.956/83(0.6%)

Methyl isobutyric acid (library entry number =198)
Hit ratio(% of total spectral intensity for metabolite): 67.86% (2 of 8 peaks were found)
Peaks found: chem shift/row (% of total intensity)
1.148/56(33.9%) , 1.148/74(33.9%)
Peaks not found: chem shift/row (% of total intensity)
3.702/65(27.6%) , 2.641/65(1.5%) , 2.641/47(1.1%) , 2.641/83(1.1%) , 2.641/101(0.4%) , 2.641/29(0.4%)

2-methylbutyric acid (library entry number =199)
Hit ratio(% of total spectral intensity for metabolite): 0% (0 of 22 peaks were found)
Peaks found: chem shift/row (% of total intensity)

Peaks not found: chem shift/row (% of total intensity)
1.052/56(23.5%) , 1.052/74(23.5%) , 0.86/65(18.7%) , 0.86/46(8.3%) , 0.86/84(8.3%) , 1.388/65(1.8%) , 1.496/82(1.5%) , 1.496/48(1.5%) , 1.388/82.5(1.3%) , 1.388/47.5(1.3%) , 1.496/67(1.2%) , 1.496/63(1.2%) , 1.496/102(0.9%) , 1.496/28(0.9%) , 2.21/76(0.8%) , 2.21/54(0.8%) , 2.21/72(0.8%) , 2.21/58(0.8%) , 1.388/100(0.8%) , 1.388/30(0.8%) , 2.21/92(0.6%) , 2.21/38(0.6%)

Taurocholic acid (library entry number =200)
Hit ratio(% of total spectral intensity for metabolite): 0% (0 of 9 peaks were found)
Peaks found: chem shift/row (% of total intensity)

Peaks not found: chem shift/row (% of total intensity)
0.924/65(37%) , 0.724/65(32.7%) , 3.085/64.5(14.9%) , 3.085/47(5.3%) , 3.085/83(5.3%) , 3.574/57(1.9%) , 3.574/73(1.9%) , 3.574/40(0.5%) , 3.574/90(0.5%)

Trehalose-6-phosphate (library entry number =201)
Hit ratio(% of total spectral intensity for metabolite): 44.47% (14 of 49 peaks were found)
Peaks found: chem shift/row (% of total intensity)
3.858/65(6.8%) , 3.87/65(5.9%) , 3.458/65(5.4%) , 3.858/40.5(5.1%) , 3.858/89.5(5.1%) , 3.608/65(3.9%) , 3.778/56.5(2.2%) , 3.778/73.5(2.2%) , 3.702/79(1.8%) , 3.702/51(1.8%) , 3.702/78(1.8%) , 3.458/65(1.2%) , 3.503/65(1%) , 3.687/76.5(0.4%)
Peaks not found: chem shift/row (% of total intensity)
3.458/89(4.2%) , 3.458/41(4.2%) , 3.87/41(4.1%) , 3.87/89(4.1%) , 3.608/40(3.3%) , 3.608/90(3.3%) , 3.87/78.5(2.4%) , 3.87/51.5(2.4%) , 3.666/79(2.1%) , 3.666/51(2.1%) , 3.69/51(2.1%) , 3.69/79(2.1%) , 3.658/51(1.9%) , 3.658/79(1.9%) , 3.658/78(1.8%) , 3.778/43(1.5%) , 3.778/87(1.5%) , 5.216/60(1.2%) , 5.216/70(1.2%) , 3.823/42.5(1%) , 3.823/87.5(1%) , 3.823/62(1%) , 3.823/68(1%) , 5.188/59.5(0.7%) , 5.188/69.5(0.7%) , 3.687/51.5(0.4%) , 3.675/52(0.4%) , 3.675/76.5(0.4%) , 3.677/51.5(0.4%) , 3.677/78(0.4%) , 4.031/55(0.3%) , 4.031/75(0.3%) , 4.044/76(0.3%) , 0.885/55(0.2%) , 0.885/75(0.2%)

Methanol (library entry number =202)
Hit ratio(% of total spectral intensity for metabolite): 90% (1 of 1 peaks were found)
Peaks found: chem shift/row (% of total intensity)
3.367/65(100%)
Peaks not found: chem shift/row (% of total intensity)


Ethanol (library entry number =203)
Hit ratio(% of total spectral intensity for metabolite): 68.9% (5 of 7 peaks were found)
Peaks found: chem shift/row (% of total intensity)
1.19/65(31.3%) , 3.67/56(14.4%) , 3.67/74(14.4%) , 3.67/38(4.4%) , 3.67/92(4.4%)
Peaks not found: chem shift/row (% of total intensity)
1.19/83(15.6%) , 1.19/47(15.6%)

Chloroform (library entry number =204)
Hit ratio(% of total spectral intensity for metabolite): 0% (0 of 1 peaks were found)
Peaks found: chem shift/row (% of total intensity)

Peaks not found: chem shift/row (% of total intensity)
7.686/65(100%)

3-Hydroxy-3-methyl butyric acid (library entry number =205)
Hit ratio(% of total spectral intensity for metabolite): 100% (2 of 2 peaks were found)
Peaks found: chem shift/row (% of total intensity)
1.269/65(82.7%) , 2.37/65(17.3%)
Peaks not found: chem shift/row (% of total intensity)


Thiamine (library entry number =206)
Hit ratio(% of total spectral intensity for metabolite): 31.7% (3 of 11 peaks were found)
Peaks found: chem shift/row (% of total intensity)
2.568/65(23.1%) , 3.896/65(6.7%) , 3.185/65(1.9%)
Peaks not found: chem shift/row (% of total intensity)
2.497/65(43.1%) , 8.047/65(8%) , 3.896/50(4.3%) , 3.896/80(4.3%) , 9.432/65(4.2%) , 5.455/65(2.7%) , 3.185/50(0.9%) , 3.185/80(0.9%)

Phosphocholine (library entry number =207)
Hit ratio(% of total spectral intensity for metabolite): 90% (1 of 1 peaks were found)
Peaks found: chem shift/row (% of total intensity)
3.225/65(100%)
Peaks not found: chem shift/row (% of total intensity)


Tyrosine (library entry number =208)
Hit ratio(% of total spectral intensity for metabolite): 61.6% (4 of 18 peaks were found)
Peaks found: chem shift/row (% of total intensity)
6.908/76(20.3%) , 6.908/54(20.3%) , 7.199/54(10.5%) , 7.199/76(10.5%)
Peaks not found: chem shift/row (% of total intensity)
3.947/62(7.1%) , 3.947/68(7.1%) , 3.947/48.5(5.5%) , 3.947/81.5(5.5%) , 6.908/47(1.6%) , 6.908/83(1.6%) , 3.057/56(1.5%) , 3.057/74(1.5%) , 3.057/36(1.4%) , 3.057/94(1.4%) , 3.202/90(1%) , 3.202/40(1%) , 3.202/53(1%) , 3.202/77(1%)
