# Supplementary material for: Pathomx: an interactive workflow-based tool for the analysis of metabolomic data
Source: BMC Bioinformatics. 2014 Dec 10;15(1):396. doi: 10.1186/s12859-014-0396-9 (PMC4271363; doi:10.1186/s12859-014-0396-9)
Supplement: Additional file 4: — 2D Processed NMR dataset – THP-1 N&H. Experimental data from THP-1 normoxia (N) and hypoxia (H) experiment acquired by 2D 1H JRES NMR on Bruker spectrometer and processed via the BML-NMR web service. [file 12859_2014_396_MOESM4_ESM.zip › BMLJOB_338/indiv_expno_outputs/90/expno_90_result.txt]

*********************************   FIMA OUTPUT **********************************
FIMA:  Field Independent Metabolite Analysis by JRES NMR spectroscopy.
http://bml-nmr.org.  Birmingham Metabolite Library NMR Data Mining Algorithm.  University of Birmingham, UK.
Program developed by Jonathan J. Byrne, Mark R. Viant, Shan He.  2010/2011.
***************************************************************************************

Job completed: 24-Jul-2013 15:04:14 on computer GLNXA64.  Job number 12 of 16.

Contents of title file: 
                                                                          
s  y  0  2  0  7  j  r  e  s     H  2  O  +  D  2  O     /  o  p  t  /  t  o  p  s  p  i  n  3  .  0  /  d  a  t  a  /  y  o  u  n  g  s  p  /  n  m  r     y  o  u  n  g  s  p     {  3        E  6     -     3  4  5  }  

Sample name is taken as                                                                          

________________________________________________________________________________________________________________

Table 1.  Sample quantification result:

                         Metabolite name	Conc(mM) Hit ratio Int expl(%) Lib number 
                   Glycerol-3-phosphate 	1.844       0.415       0.049       93       
                            Lactic acid 	1.838       0.655       0.160       131       
                             Citrulline 	1.465       0.713       0.037       27       
                           myo-Inositol 	1.180       0.924       0.080       55       
                    Glucose-6-phosphate 	0.547       0.794       0.036       105       
                              Glutamine 	0.515       0.530       0.037       17       
    Carnosine (beta-alanyl_L-histidine) 	0.460       0.476       0.036       187       
               Glycerophosphorylcholine 	0.455       0.900       0.105       186       
                                Leucine 	0.224       0.676       0.030       77       
                  Glutathione (reduced) 	0.178       0.727       0.030       92       
                               Fructose 	0.167       0.511       0.033       5       
                                Glycine 	0.151       0.900       0.036       80       
                                Alanine 	0.146       0.942       0.034       66       
                             Asparagine 	0.143       0.906       0.029       72       
                              Carnitine 	0.142       0.897       0.055       120       
                             Isoleucine 	0.126       0.756       0.038       68       
                            Acetic acid 	0.112       0.900       0.038       117       
                      3-Methylhistidine 	0.100       0.893       0.031       74       
                N-Acetylaspartate (NAA) 	0.074       0.795       0.031       86       
                               Creatine 	0.070       1.000       0.033       122       
                 Methyl isobutyric acid 	0.063       0.679       0.033       198       
                        Phosphocreatine 	0.058       1.000       0.030       114       
                                Taurine 	0.055       0.679       0.030       181       
                Glucosamine-6-phosphate 	0.055       0.637       0.027       173       
                               Glycerol 	0.051       0.433       0.030       161       
                                 Valine 	0.048       0.740       0.031       36       
                  Argininosuccinic acid 	0.042       0.589       0.027       109       
                            Formic acid 	0.034       0.900       0.027       148       
                     Malonyl coenzyme A 	0.034       0.465       0.030       145       
                 Glutathione (oxidised) 	0.032       0.556       0.027       91       
                               Methanol 	0.031       0.900       0.029       202       
Uridine-5-diphospho-N-acetylglucosamine 	0.029       0.912       0.028       171       
                Adenosine 5-diphosphate 	0.028       0.761       0.027       115       
                             Creatinine 	0.022       0.699       0.027       29       
              Adenosine 5-monophosphate 	0.020       0.434       0.027       107       
               Adenosine 5-triphosphate 	0.020       0.846       0.027       103       
                    N,N-Dimethylglycine 	0.020       1.000       0.028       38       
                            Citric acid 	0.020       1.000       0.027       14       
                               Tyrosine 	0.018       0.616       0.027       208       
                             Methionine 	0.017       0.862       0.028       82       
                          Succinic acid 	0.017       0.900       0.028       152       
                       Anserine nitrate 	0.015       0.616       0.027       15       
                           Pyruvic acid 	0.010       0.900       0.027       101       
             Uridine 5-diphosphoglucose 	0.008       0.469       0.026       165       
                      cis-Aconitic acid 	0.007       0.579       0.026       108       
                                Betaine 	0.007       1.000       0.027       24       
           Uridine-5-diphosphogalactose 	0.004       0.424       0.026       189       
                N-Acetylneuraminic acid 	0.004       0.762       0.026       193       
                                Ethanol 	0.003       0.912       0.026       203       
       N-Acetylaspartylglutamate (NAAG) 	0.003       0.720       0.026       190       
 Ethylenediaminetetraacetic acid (EDTA) 	0.002       1.000       0.026       140       
                  2-hydroxybutyric acid 	0.002       0.440       0.026       177       
                              Histamine 	0.002       0.508       0.026       94       
                       Oxaloacetic acid 	0.002       0.900       0.026       159       
                        scyllo-Inositol 	0.002       0.900       0.026       54       
                          Acetylcholine 	0.002       1.000       0.027       22       
                          Glycolic acid 	0.002       0.900       0.026       53       
                             Cysteamine 	0.001       0.569       0.026       150       
                           Butyric acid 	0.001       0.401       0.026       119       
________________________________________________________________________________________________________________

Table 2.  Result of the screening step of the analysis (finding of library peaks in the the mixture JRES spectrum):

Glycerol-3-phosphate (library entry number =93)
Hit ratio(% of total spectral intensity for metabolite): 41.53% (12 of 37 peaks were found)
Peaks found: chem shift/row (% of total intensity)
3.624/57.5(6.7%) , 3.624/72.5(6.7%) , 3.692/43.5(6.5%) , 3.692/86.5(6.5%) , 3.837/72(4%) , 3.837/57.5(4%) , 3.882/65(2.6%) , 3.676/65(1.3%) , 3.713/65(1%) , 3.597/65(0.9%) , 3.678/18.5(0.7%) , 3.678/110.5(0.7%)
Peaks not found: chem shift/row (% of total intensity)
3.624/42.5(5.8%) , 3.624/87.5(5.8%) , 3.692/74.5(5.8%) , 3.692/55.5(5.8%) , 3.789/58(4.3%) , 3.789/72(4.3%) , 3.793/58(4.2%) , 3.793/72(4.2%) , 3.8/57.5(3.6%) , 3.8/72.5(3.6%) , 3.789/86.5(1.1%) , 3.789/42.5(1.1%) , 3.882/76.5(1.1%) , 3.882/52.5(1.1%) , 3.64/19.5(0.8%) , 3.64/110.5(0.8%) , 3.8/41(0.7%) , 3.656/87.5(0.7%) , 3.656/42(0.7%) , 3.656/122(0.6%) , 3.656/8(0.6%) , 3.822/40(0.6%) , 3.822/89.5(0.6%) , 3.637/19(0.5%) , 3.637/110.5(0.5%)

Lactic acid (library entry number =131)
Hit ratio(% of total spectral intensity for metabolite): 65.46% (8 of 16 peaks were found)
Peaks found: chem shift/row (% of total intensity)
1.333/74(22.5%) , 1.333/56(22.5%) , 1.327/67(6.5%) , 1.327/63(6.5%) , 4.122/74(3%) , 4.122/56(3%) , 4.122/91(0.6%) , 4.122/38(0.6%)
Peaks not found: chem shift/row (% of total intensity)
1.338/63(6.8%) , 1.338/67(6.8%) , 1.338/58.5(5.1%) , 1.338/71.5(5.1%) , 1.327/71.5(5%) , 1.327/58.5(5%) , 4.131/56(0.4%) , 4.131/73.5(0.4%)

Citrulline (library entry number =27)
Hit ratio(% of total spectral intensity for metabolite): 71.26% (4 of 10 peaks were found)
Peaks found: chem shift/row (% of total intensity)
3.767/49(23.5%) , 3.767/81(23.5%) , 3.767/65(22.8%) , 1.88/65(1.3%)
Peaks not found: chem shift/row (% of total intensity)
3.15/58(8.1%) , 3.15/72(8.1%) , 3.15/40(5.2%) , 3.15/90(5.2%) , 1.898/61(1%) , 1.898/69.5(1%)

myo-Inositol (library entry number =55)
Hit ratio(% of total spectral intensity for metabolite): 92.41% (11 of 23 peaks were found)
Peaks found: chem shift/row (% of total intensity)
3.291/65(16.1%) , 3.631/65(11%) , 3.631/40(10.4%) , 3.631/90(10.4%) , 3.291/41(7%) , 3.291/89(7%) , 3.546/74(6.8%) , 3.546/56(6.8%) , 3.546/81.5(6.3%) , 3.546/48.5(6.3%) , 4.075/65(4.1%)
Peaks not found: chem shift/row (% of total intensity)
4.075/57(1.9%) , 4.075/73(1.9%) , 3.571/15(0.9%) , 3.571/115(0.9%) , 3.58/26.5(0.3%) , 3.58/103.5(0.3%) , 3.591/15(0.3%) , 3.591/115(0.3%) , 3.583/2(0.2%) , 3.583/127(0.2%) , 3.583/27(0.2%) , 3.583/103(0.2%)

Glucose-6-phosphate (library entry number =105)
Hit ratio(% of total spectral intensity for metabolite): 79.41% (20 of 31 peaks were found)
Peaks found: chem shift/row (% of total intensity)
3.501/65(6.9%) , 3.291/53.5(6.1%) , 3.291/76.5(6.1%) , 3.284/53(5.9%) , 3.284/77(5.9%) , 3.728/65(5.2%) , 3.501/40.5(4.9%) , 3.501/89(4.9%) , 3.366/65(4.4%) , 3.569/40.5(3.7%) , 3.569/89.5(3.7%) , 4.005/69(3.6%) , 4.005/61(3.6%) , 4.005/61(3.6%) , 4.005/69(3.6%) , 3.569/65(2%) , 3.569/65(2%) , 3.535/41(1.4%) , 3.535/88.5(1.4%) , 3.484/65.5(0.4%)
Peaks not found: chem shift/row (% of total intensity)
3.728/40.5(3.8%) , 3.728/89(3.8%) , 3.577/40(3.4%) , 3.577/89.5(3.4%) , 3.577/65(2.7%) , 3.569/52.5(0.9%) , 3.569/76.5(0.9%) , 3.577/52.5(0.7%) , 3.577/76.5(0.7%) , 4.05/55(0.1%) , 4.05/74.5(0.1%)

Glutamine (library entry number =17)
Hit ratio(% of total spectral intensity for metabolite): 52.97% (21 of 57 peaks were found)
Peaks found: chem shift/row (% of total intensity)
3.778/65(17.5%) , 3.778/81(8.3%) , 3.778/49(8.3%) , 2.438/65(3.9%) , 2.478/65(2%) , 2.478/65(1.9%) , 2.478/65(1.8%) , 2.478/65(1.5%) , 2.408/65(1%) , 2.159/73(0.9%) , 2.159/57(0.9%) , 2.408/65(0.8%) , 2.433/38.5(0.7%) , 2.433/91.5(0.7%) , 2.408/85.5(0.5%) , 2.408/44.5(0.5%) , 2.114/65(0.4%) , 2.408/85.5(0.4%) , 2.408/44.5(0.4%) , 2.478/105(0.3%) , 2.478/105(0.2%)
Peaks not found: chem shift/row (% of total intensity)
2.458/52.5(3.8%) , 2.458/77.5(3.8%) , 2.458/38(3.7%) , 2.458/92(3.7%) , 2.14/56.5(2.5%) , 2.14/73.5(2.5%) , 2.14/80.5(2.4%) , 2.14/49.5(2.4%) , 2.14/33.5(2.1%) , 2.14/96.5(2.1%) , 2.14/40.5(2%) , 2.14/89.5(2%) , 2.14/65(1.3%) , 2.121/56(0.9%) , 2.121/74(0.9%) , 2.166/46.5(0.6%) , 2.166/83.5(0.6%) , 2.13/62(0.6%) , 2.13/68(0.6%) , 2.13/61.5(0.6%) , 2.13/68.5(0.6%) , 2.13/65(0.6%) , 2.438/104(0.5%) , 2.438/25.5(0.5%) , 2.458/18.5(0.5%) , 2.458/111.5(0.5%) , 2.13/65(0.5%) , 2.13/46(0.5%) , 2.13/84(0.5%) , 2.438/45(0.5%) , 2.438/85(0.5%) , 2.13/84(0.5%) , 2.13/46(0.5%) , 2.433/65(0.4%) , 2.478/25(0.3%) , 2.478/25(0.2%)

Carnosine (beta-alanyl_L-histidine) (library entry number =187)
Hit ratio(% of total spectral intensity for metabolite): 47.57% (15 of 55 peaks were found)
Peaks found: chem shift/row (% of total intensity)
3.233/65(15.2%) , 8.267/65(11.7%) , 3.224/65(7.8%) , 3.162/45.5(1.9%) , 3.162/84.5(1.9%) , 3.162/45.5(1.9%) , 3.162/84.5(1.9%) , 3.255/65(1.3%) , 3.366/65(0.8%) , 2.668/86(0.7%) , 2.668/85(0.5%) , 2.668/44.5(0.5%) , 2.686/54(0.5%) , 2.686/76(0.5%) , 2.668/86(0.4%)
Peaks not found: chem shift/row (% of total intensity)
3.233/48(7.1%) , 3.233/82(7.1%) , 3.224/47(4.1%) , 3.224/83(4.1%) , 2.689/56(3.1%) , 2.689/74(3.1%) , 7.112/65(2.7%) , 7.112/62(2.2%) , 7.112/68(2.2%) , 2.689/38.5(1.8%) , 2.689/91.5(1.8%) , 2.708/44(0.8%) , 2.708/85.5(0.8%) , 2.668/43(0.7%) , 2.689/115.5(0.7%) , 2.689/14(0.7%) , 3.233/29.5(0.6%) , 3.233/100.5(0.6%) , 2.708/62(0.5%) , 2.708/68(0.5%) , 2.718/44.5(0.5%) , 2.718/85.5(0.5%) , 2.718/62(0.5%) , 2.718/68(0.5%) , 2.655/43(0.5%) , 2.686/45.5(0.4%) , 2.686/84.5(0.4%) , 2.668/61.5(0.4%) , 2.668/68.5(0.4%) , 2.668/43(0.4%) , 2.689/31.5(0.3%) , 2.689/97.5(0.3%) , 2.668/61(0.3%) , 2.668/69(0.3%) , 2.668/60.5(0.3%) , 2.668/69.5(0.3%) , 3.233/12.5(0.2%) , 3.233/117(0.2%) , 2.655/61.5(0.2%) , 2.655/68.5(0.2%)

Glycerophosphorylcholine (library entry number =186)
Hit ratio(% of total spectral intensity for metabolite): 90% (1 of 1 peaks were found)
Peaks found: chem shift/row (% of total intensity)
3.233/65(100%)
Peaks not found: chem shift/row (% of total intensity)


Leucine (library entry number =77)
Hit ratio(% of total spectral intensity for metabolite): 67.56% (6 of 37 peaks were found)
Peaks found: chem shift/row (% of total intensity)
0.97/57(18.4%) , 0.97/73(18.4%) , 0.96/57(14.8%) , 0.96/73(14.8%) , 1.013/73.5(0.6%) , 1.013/56(0.6%)
Peaks not found: chem shift/row (% of total intensity)
3.741/47(7.2%) , 3.741/83(7.2%) , 1.682/65(1.6%) , 0.96/64.5(1.4%) , 1.749/65(1%) , 0.97/65(0.9%) , 1.714/51.5(0.8%) , 1.711/41(0.8%) , 1.702/64.5(0.7%) , 1.714/39.5(0.7%) , 1.714/90.5(0.7%) , 3.741/60.5(0.7%) , 3.741/69(0.7%) , 1.714/4(0.7%) , 1.714/125(0.7%) , 1.722/73.5(0.6%) , 1.722/56.5(0.6%) , 1.711/4(0.5%) , 1.711/125(0.5%) , 1.714/43(0.5%) , 1.714/87.5(0.5%) , 1.714/55.5(0.5%) , 1.714/74.5(0.5%) , 1.711/51(0.5%) , 1.711/79(0.5%) , 1.714/23(0.3%) , 1.714/107.5(0.3%) , 1.714/61.5(0.3%) , 1.714/68(0.3%) , 1.711/74(0.3%) , 1.711/55.5(0.3%)

Glutathione (reduced) (library entry number =92)
Hit ratio(% of total spectral intensity for metabolite): 72.66% (28 of 43 peaks were found)
Peaks found: chem shift/row (% of total intensity)
3.788/65(14.2%) , 3.788/65(13.5%) , 2.167/73.5(4.9%) , 3.788/49(4.2%) , 3.788/81(4.2%) , 3.788/49(4.1%) , 3.788/81(4.1%) , 2.976/82(1.9%) , 2.976/46.5(1.9%) , 2.976/82(1.6%) , 2.976/47.5(1.6%) , 2.976/82(1.6%) , 2.976/47.5(1.6%) , 2.954/81(1.6%) , 2.954/49(1.6%) , 2.976/47(1.5%) , 2.976/83(1.5%) , 2.954/48(1%) , 2.954/47.5(0.9%) , 2.954/82(0.9%) , 2.539/65.5(0.7%) , 2.568/65.5(0.6%) , 2.568/65.5(0.6%) , 2.954/82.5(0.6%) , 2.976/46(0.4%) , 2.976/83.5(0.4%) , 2.539/64.5(0.4%) , 2.539/64(0.3%)
Peaks not found: chem shift/row (% of total intensity)
2.167/56(4.9%) , 2.558/71.5(3.5%) , 2.558/58(3.5%) , 2.966/46.5(2%) , 2.966/82.5(2%) , 2.167/37(1.6%) , 2.167/92(1.6%) , 3.305/46.5(1.4%) , 3.305/83.5(1.4%) , 3.317/84(1.3%) , 3.317/46(1.3%) , 2.966/52.5(0.8%) , 2.966/75.5(0.7%) , 2.558/91(0.7%) , 2.558/39(0.7%)

Fructose (library entry number =5)
Hit ratio(% of total spectral intensity for metabolite): 51.12% (11 of 27 peaks were found)
Peaks found: chem shift/row (% of total intensity)
3.569/50(14.6%) , 3.569/80(14.6%) , 3.807/52(7.7%) , 3.807/78(7.7%) , 3.658/65(1.7%) , 3.58/49.5(1.4%) , 3.58/80(1.4%) , 4/65(0.8%) , 3.569/65(0.8%) , 3.58/18(0.3%) , 3.58/111.5(0.3%)
Peaks not found: chem shift/row (% of total intensity)
3.72/50(13.4%) , 3.72/80(13.4%) , 3.903/48(2.7%) , 3.903/82(2.7%) , 4.03/49(2.6%) , 4.03/81(2.6%) , 3.903/56(2.4%) , 3.903/74(2.4%) , 3.683/57.5(1.3%) , 3.683/72.5(1.3%) , 3.605/49(1.2%) , 3.605/80.5(1.2%) , 4.119/70(0.6%) , 4.119/60(0.6%) , 3.569/33.5(0.2%) , 4.04/64.5(0.2%)

Glycine (library entry number =80)
Hit ratio(% of total spectral intensity for metabolite): 90% (1 of 1 peaks were found)
Peaks found: chem shift/row (% of total intensity)
3.569/65(100%)
Peaks not found: chem shift/row (% of total intensity)


Alanine (library entry number =66)
Hit ratio(% of total spectral intensity for metabolite): 94.17% (4 of 6 peaks were found)
Peaks found: chem shift/row (% of total intensity)
1.484/56(36.1%) , 1.484/74(36.1%) , 3.792/56(10.9%) , 3.792/74(10.9%)
Peaks not found: chem shift/row (% of total intensity)
3.792/93(2.9%) , 3.792/37(2.9%)

Asparagine (library entry number =72)
Hit ratio(% of total spectral intensity for metabolite): 90.59% (18 of 29 peaks were found)
Peaks found: chem shift/row (% of total intensity)
4.004/50(10.3%) , 4.004/80(10.3%) , 4.004/61(8.8%) , 4.004/69(8.8%) , 2.864/53(5.7%) , 2.864/77(5.7%) , 2.864/34(5.6%) , 2.864/96(5.6%) , 2.954/49(5.5%) , 2.954/81(5.5%) , 2.954/37(5.2%) , 2.954/93(5.2%) , 2.932/65(2.1%) , 2.932/65(1.4%) , 2.904/96.5(1.4%) , 2.904/33.5(1.4%) , 2.904/34(1.2%) , 2.904/96(1.2%)
Peaks not found: chem shift/row (% of total intensity)
2.86/64.5(1.9%) , 2.884/64.5(1.2%) , 2.884/65.5(1.2%) , 2.904/112(0.8%) , 2.904/18(0.8%) , 2.904/112(0.6%) , 2.904/18(0.6%) , 2.876/52(0.6%) , 2.876/78(0.6%) , 2.932/127(0.5%) , 2.932/4(0.4%)

Carnitine (library entry number =120)
Hit ratio(% of total spectral intensity for metabolite): 89.72% (2 of 8 peaks were found)
Peaks found: chem shift/row (% of total intensity)
3.224/65(85.7%) , 3.426/65(4.1%)
Peaks not found: chem shift/row (% of total intensity)
2.437/58(2.1%) , 2.437/72(2.1%) , 2.45/73(2%) , 2.45/57(2%) , 3.435/70(1%) , 3.435/60(1%)

Isoleucine (library entry number =68)
Hit ratio(% of total spectral intensity for metabolite): 75.57% (5 of 22 peaks were found)
Peaks found: chem shift/row (% of total intensity)
0.942/65(20.1%) , 1.013/56(19.2%) , 1.013/74(19.2%) , 0.942/46(8.5%) , 0.942/84(8.5%)
Peaks not found: chem shift/row (% of total intensity)
3.677/60(6.8%) , 3.677/70(6.8%) , 1.263/45(0.9%) , 1.263/85(0.9%) , 1.263/81(0.8%) , 1.263/49(0.8%) , 1.263/27(0.8%) , 1.263/103(0.8%) , 1.263/61(0.8%) , 1.263/69(0.8%) , 1.472/65(0.8%) , 1.472/79(0.6%) , 1.472/51(0.6%) , 1.472/98(0.6%) , 1.472/32(0.6%) , 1.472/44(0.5%) , 1.472/86(0.5%)

Acetic acid (library entry number =117)
Hit ratio(% of total spectral intensity for metabolite): 90% (1 of 1 peaks were found)
Peaks found: chem shift/row (% of total intensity)
1.924/65(100%)
Peaks not found: chem shift/row (% of total intensity)


3-Methylhistidine (library entry number =74)
Hit ratio(% of total spectral intensity for metabolite): 89.26% (9 of 15 peaks were found)
Peaks found: chem shift/row (% of total intensity)
3.738/65(71%) , 3.962/82(5.3%) , 3.962/48(5.3%) , 3.313/52(1.5%) , 3.313/78(1.5%) , 3.215/76(1.2%) , 3.215/54(1.2%) , 8.154/68(1.2%) , 8.154/61.5(1.2%)
Peaks not found: chem shift/row (% of total intensity)
3.962/64(5.1%) , 3.313/93(1.4%) , 3.313/37(1.4%) , 3.215/35(0.9%) , 3.215/95(0.9%) , 7.131/65(0.9%)

N-Acetylaspartate (NAA) (library entry number =86)
Hit ratio(% of total spectral intensity for metabolite): 79.48% (1 of 13 peaks were found)
Peaks found: chem shift/row (% of total intensity)
2.026/65(79.5%)
Peaks not found: chem shift/row (% of total intensity)
2.491/45(2.5%) , 2.491/85(2.5%) , 2.51/45(2.4%) , 2.51/85(2.4%) , 2.691/44(1.8%) , 2.691/86(1.8%) , 2.701/84(1.8%) , 2.701/46(1.8%) , 2.5/57(0.9%) , 2.5/72(0.9%) , 2.5/32.5(0.9%) , 2.5/97(0.9%)

Creatine (library entry number =122)
Hit ratio(% of total spectral intensity for metabolite): 100% (2 of 2 peaks were found)
Peaks found: chem shift/row (% of total intensity)
3.041/65(77.9%) , 3.937/65(22.1%)
Peaks not found: chem shift/row (% of total intensity)


Methyl isobutyric acid (library entry number =198)
Hit ratio(% of total spectral intensity for metabolite): 67.86% (2 of 8 peaks were found)
Peaks found: chem shift/row (% of total intensity)
1.147/56(33.9%) , 1.147/74(33.9%)
Peaks not found: chem shift/row (% of total intensity)
3.702/65(27.6%) , 2.641/65(1.5%) , 2.641/47(1.1%) , 2.641/83(1.1%) , 2.641/101(0.4%) , 2.641/29(0.4%)

Phosphocreatine (library entry number =114)
Hit ratio(% of total spectral intensity for metabolite): 100% (2 of 2 peaks were found)
Peaks found: chem shift/row (% of total intensity)
3.048/65(80.9%) , 3.95/65(19.1%)
Peaks not found: chem shift/row (% of total intensity)


Taurine (library entry number =181)
Hit ratio(% of total spectral intensity for metabolite): 67.93% (4 of 6 peaks were found)
Peaks found: chem shift/row (% of total intensity)
3.426/65(25.2%) , 3.269/65(19.1%) , 3.269/48(11.8%) , 3.269/82(11.8%)
Peaks not found: chem shift/row (% of total intensity)
3.426/48(16%) , 3.426/82(16%)

Glucosamine-6-phosphate (library entry number =173)
Hit ratio(% of total spectral intensity for metabolite): 63.7% (16 of 29 peaks were found)
Peaks found: chem shift/row (% of total intensity)
3.882/65(8.1%) , 3.658/65(7%) , 3.631/65(6.4%) , 3.597/77(4.5%) , 3.597/53(4.5%) , 2.989/51.5(3.8%) , 2.989/78(3.8%) , 2.989/51.5(3.8%) , 2.989/78(3.8%) , 4.005/61(3.3%) , 4.005/69(3.3%) , 3.283/74(2.9%) , 3.283/56(2.9%) , 3.631/41(2.8%) , 3.631/88.5(2.8%) , 3.366/65(0.2%)
Peaks not found: chem shift/row (% of total intensity)
3.882/40(5.4%) , 3.882/90(5.4%) , 5.435/60(4.3%) , 5.435/70(4.3%) , 3.658/89.5(3.2%) , 3.658/40.5(3.2%) , 3.283/46.5(2.8%) , 3.283/83(2.8%) , 2.934/51.5(1.7%) , 2.934/78(1.7%) , 4.026/70(1.1%) , 4.069/55(0.3%) , 4.069/75(0.3%)

Glycerol (library entry number =161)
Hit ratio(% of total spectral intensity for metabolite): 43.32% (7 of 33 peaks were found)
Peaks found: chem shift/row (% of total intensity)
3.662/86(9.9%) , 3.662/44(9.9%) , 3.662/56(8.6%) , 3.662/74(8.6%) , 3.788/65(3.5%) , 3.788/49(1.5%) , 3.788/81(1.5%)
Peaks not found: chem shift/row (% of total intensity)
3.567/58(10.1%) , 3.567/72(10.1%) , 3.567/88(9.1%) , 3.567/42(9.1%) , 3.788/53(1.5%) , 3.788/77(1.5%) , 3.578/57(1.5%) , 3.578/73(1.5%) , 3.554/57(1%) , 3.554/73(1%) , 3.613/14(0.9%) , 3.613/116(0.9%) , 3.788/58(0.8%) , 3.788/72(0.8%) , 3.788/92(0.7%) , 3.788/37(0.7%) , 3.628/12(0.6%) , 3.628/118(0.6%) , 3.578/87(0.6%) , 3.578/43(0.6%) , 3.662/50(0.6%) , 3.662/80(0.6%) , 3.613/103(0.6%) , 3.613/26.5(0.6%) , 3.554/87.5(0.3%) , 3.554/42(0.3%)

Valine (library entry number =36)
Hit ratio(% of total spectral intensity for metabolite): 74.04% (4 of 14 peaks were found)
Peaks found: chem shift/row (% of total intensity)
0.993/56(19%) , 0.993/74(19%) , 1.045/56(18%) , 1.045/74(18%)
Peaks not found: chem shift/row (% of total intensity)
3.617/59(10.4%) , 3.617/71(10.4%) , 2.276/59(1%) , 2.276/71(1%) , 2.276/41(0.7%) , 2.276/89(0.7%) , 2.276/53(0.7%) , 2.276/77(0.7%) , 2.276/35(0.2%) , 2.276/95(0.2%)

Argininosuccinic acid (library entry number =109)
Hit ratio(% of total spectral intensity for metabolite): 58.88% (14 of 35 peaks were found)
Peaks found: chem shift/row (% of total intensity)
6.525/65(19.9%) , 3.291/65(5.9%) , 3.778/65(5.8%) , 2.676/44(3.3%) , 2.676/86(3.3%) , 2.668/45(3.2%) , 2.668/85(3.2%) , 2.676/44(3.1%) , 2.676/86(3.1%) , 3.778/81(2.9%) , 3.778/49(2.9%) , 2.367/58.5(1.8%) , 2.367/38.5(0.2%) , 2.367/92(0.2%)
Peaks not found: chem shift/row (% of total intensity)
2.676/47.5(3.1%) , 2.676/82.5(3.1%) , 2.68/45(3.1%) , 2.68/85(3.1%) , 2.379/45.5(2.5%) , 2.379/84.5(2.5%) , 2.359/45(2.4%) , 2.359/85(2.4%) , 2.827/48(2%) , 2.827/82(2%) , 2.367/71(1.8%) , 2.367/97.5(1.7%) , 2.367/32(1.7%) , 2.827/40(1.4%) , 2.827/89.5(1.4%) , 4.307/74(1.3%) , 4.307/56(1.3%) , 3.291/83(1.1%) , 3.291/47(1.1%) , 4.307/48(1.1%) , 4.307/82(1.1%)

Formic acid (library entry number =148)
Hit ratio(% of total spectral intensity for metabolite): 90% (1 of 1 peaks were found)
Peaks found: chem shift/row (% of total intensity)
8.459/65(100%)
Peaks not found: chem shift/row (% of total intensity)


Malonyl coenzyme A (library entry number =145)
Hit ratio(% of total spectral intensity for metabolite): 46.46% (6 of 25 peaks were found)
Peaks found: chem shift/row (% of total intensity)
3.552/65(22.9%) , 8.278/65(16.7%) , 4/65(3.1%) , 3.676/65(1.8%) , 2.438/65(1.4%) , 2.659/65(0.6%)
Peaks not found: chem shift/row (% of total intensity)
3.129/65(12.7%) , 8.551/65(10%) , 0.724/65(7.2%) , 0.862/65(5.3%) , 6.178/65(4.6%) , 6.164/65(4.2%) , 3.031/65(1.9%) , 3.031/82(1%) , 3.031/48(1%) , 0.737/65(0.9%) , 2.353/65(0.8%) , 3.353/57(0.7%) , 3.353/73(0.7%) , 2.622/65(0.7%) , 2.438/48(0.5%) , 2.438/82(0.5%) , 0.846/65(0.4%) , 3.353/89(0.3%) , 3.353/41(0.3%)

Glutathione (oxidised) (library entry number =91)
Hit ratio(% of total spectral intensity for metabolite): 55.64% (15 of 50 peaks were found)
Peaks found: chem shift/row (% of total intensity)
3.788/65(15.8%) , 3.788/81(5.7%) , 3.788/49(5.7%) , 2.976/47(4.1%) , 2.976/83(4.1%) , 2.167/57(3.7%) , 2.167/73(3.7%) , 2.515/65(2.3%) , 2.515/65(2.1%) , 2.539/65(2%) , 2.539/65(2%) , 3.797/64.5(1.2%) , 3.797/64.5(1.2%) , 3.778/64.5(1.1%) , 3.788/64.5(1%)
Peaks not found: chem shift/row (% of total intensity)
3.306/47(3.7%) , 3.306/83(3.7%) , 3.317/47(3.4%) , 3.317/83(3.4%) , 2.991/47(3.3%) , 2.991/83(3.3%) , 5.716/65(1.9%) , 2.167/37(1.8%) , 2.167/93(1.8%) , 2.54/76(1.6%) , 2.54/54(1.6%) , 2.539/45(1.3%) , 2.539/85(1.3%) , 2.539/45(1.2%) , 2.539/85(1.2%) , 2.515/45(1.2%) , 2.515/85(1.2%) , 2.515/45(1.1%) , 2.515/85(1.1%) , 2.54/33(0.9%) , 2.54/97(0.9%) , 2.54/13.5(0.4%) , 2.54/116(0.4%) , 2.498/62(0.3%) , 2.498/68(0.3%) , 2.515/61.5(0.2%) , 2.515/68.5(0.2%) , 2.515/103(0.2%) , 2.515/26(0.2%) , 2.54/61(0.2%) , 2.54/69(0.2%) , 2.539/103.5(0.2%) , 2.539/27(0.2%) , 2.524/61(0.2%) , 2.524/69(0.2%)

Methanol (library entry number =202)
Hit ratio(% of total spectral intensity for metabolite): 90% (1 of 1 peaks were found)
Peaks found: chem shift/row (% of total intensity)
3.366/65(100%)
Peaks not found: chem shift/row (% of total intensity)


Uridine-5-diphospho-N-acetylglucosamine (library entry number =171)
Hit ratio(% of total spectral intensity for metabolite): 91.2% (6 of 13 peaks were found)
Peaks found: chem shift/row (% of total intensity)
2.084/65(51.5%) , 7.952/55(11%) , 7.952/75(11%) , 5.976/55(8%) , 5.976/75(8%) , 3.822/65(1.5%)
Peaks not found: chem shift/row (% of total intensity)
3.561/65(1.7%) , 5.976/65(1.3%) , 5.989/65(1.2%) , 3.822/41(1.2%) , 3.822/89(1.2%) , 3.561/89.5(1.1%) , 3.561/40.5(1.1%)

Adenosine 5-diphosphate (library entry number =115)
Hit ratio(% of total spectral intensity for metabolite): 76.12% (3 of 5 peaks were found)
Peaks found: chem shift/row (% of total intensity)
8.267/65(51.9%) , 6.156/65(18.5%) , 8.536/65(5.7%)
Peaks not found: chem shift/row (% of total intensity)
6.143/65(21.7%) , 8.587/65(2.2%)

Creatinine (library entry number =29)
Hit ratio(% of total spectral intensity for metabolite): 69.86% (1 of 3 peaks were found)
Peaks found: chem shift/row (% of total intensity)
3.048/65(69.9%)
Peaks not found: chem shift/row (% of total intensity)
4.065/66(15.1%) , 4.065/64(15.1%)

Adenosine 5-monophosphate (library entry number =107)
Hit ratio(% of total spectral intensity for metabolite): 43.36% (1 of 4 peaks were found)
Peaks found: chem shift/row (% of total intensity)
8.267/65(43.4%)
Peaks not found: chem shift/row (% of total intensity)
8.586/65(30%) , 6.134/65(13.6%) , 6.146/65(13%)

Adenosine 5-triphosphate (library entry number =103)
Hit ratio(% of total spectral intensity for metabolite): 84.57% (3 of 4 peaks were found)
Peaks found: chem shift/row (% of total intensity)
8.267/65(63.2%) , 6.156/65(16.9%) , 8.543/65(4.4%)
Peaks not found: chem shift/row (% of total intensity)
6.138/65(15.4%)

N,N-Dimethylglycine (library entry number =38)
Hit ratio(% of total spectral intensity for metabolite): 100% (2 of 2 peaks were found)
Peaks found: chem shift/row (% of total intensity)
2.932/65(81.9%) , 3.728/65(18.1%)
Peaks not found: chem shift/row (% of total intensity)


Citric acid (library entry number =14)
Hit ratio(% of total spectral intensity for metabolite): 100% (4 of 4 peaks were found)
Peaks found: chem shift/row (% of total intensity)
2.535/46(26.2%) , 2.535/84(26.2%) , 2.668/46(23.8%) , 2.668/84(23.8%)
Peaks not found: chem shift/row (% of total intensity)


Tyrosine (library entry number =208)
Hit ratio(% of total spectral intensity for metabolite): 61.6% (4 of 18 peaks were found)
Peaks found: chem shift/row (% of total intensity)
6.906/76(20.3%) , 6.906/54(20.3%) , 7.198/54(10.5%) , 7.198/76(10.5%)
Peaks not found: chem shift/row (% of total intensity)
3.947/62(7.1%) , 3.947/68(7.1%) , 3.947/48.5(5.5%) , 3.947/81.5(5.5%) , 6.906/47(1.6%) , 6.906/83(1.6%) , 3.057/56(1.5%) , 3.057/74(1.5%) , 3.057/36(1.4%) , 3.057/94(1.4%) , 3.202/90(1%) , 3.202/40(1%) , 3.202/53(1%) , 3.202/77(1%)

Methionine (library entry number =82)
Hit ratio(% of total spectral intensity for metabolite): 86.18% (2 of 7 peaks were found)
Peaks found: chem shift/row (% of total intensity)
2.142/65(80.1%) , 2.648/65(6%)
Peaks not found: chem shift/row (% of total intensity)
2.648/84(4.4%) , 2.648/46(4.4%) , 3.863/81(1.7%) , 3.863/49(1.7%) , 3.863/65(1.5%)

Succinic acid (library entry number =152)
Hit ratio(% of total spectral intensity for metabolite): 90% (1 of 1 peaks were found)
Peaks found: chem shift/row (% of total intensity)
2.408/65(100%)
Peaks not found: chem shift/row (% of total intensity)


Anserine nitrate (library entry number =15)
Hit ratio(% of total spectral intensity for metabolite): 61.55% (7 of 42 peaks were found)
Peaks found: chem shift/row (% of total intensity)
3.778/65(49.3%) , 3.224/63.5(3.9%) , 3.224/66.5(3.9%) , 2.668/45(1.2%) , 2.668/85(1.2%) , 2.648/65(1%) , 2.659/65(1%)
Peaks not found: chem shift/row (% of total intensity)
3.227/44.5(2%) , 3.227/85.5(2%) , 3.224/49.5(2%) , 3.224/80.5(2%) , 2.659/44(1.7%) , 2.659/86(1.7%) , 3.235/84.5(1.5%) , 3.235/45.5(1.5%) , 3.24/84.5(1.5%) , 3.24/45.5(1.5%) , 3.041/85(1.3%) , 3.041/45(1.3%) , 3.05/85(1.3%) , 3.05/45(1.3%) , 2.694/65(1.2%) , 2.694/46.5(1.1%) , 2.694/83.5(1.1%) , 2.681/65(1%) , 3.201/65(0.9%) , 2.723/45(0.9%) , 2.723/85(0.9%) , 2.723/43(0.8%) , 2.723/86.5(0.8%) , 2.681/85.5(0.8%) , 2.706/25(0.6%) , 2.706/104(0.6%) , 2.709/64(0.6%) , 2.659/61(0.6%) , 2.659/69(0.6%) , 2.668/103(0.6%) , 2.668/26.5(0.6%) , 2.709/44.5(0.6%) , 2.709/85.5(0.6%) , 2.659/102(0.5%) , 2.659/27(0.5%)

Pyruvic acid (library entry number =101)
Hit ratio(% of total spectral intensity for metabolite): 90% (1 of 1 peaks were found)
Peaks found: chem shift/row (% of total intensity)
2.371/65(100%)
Peaks not found: chem shift/row (% of total intensity)


Uridine 5-diphosphoglucose (library entry number =165)
Hit ratio(% of total spectral intensity for metabolite): 46.95% (11 of 35 peaks were found)
Peaks found: chem shift/row (% of total intensity)
7.952/75(17.7%) , 7.952/55(17.7%) , 3.778/65(3.8%) , 3.473/65(2.6%) , 3.792/55(1%) , 3.792/75(1%) , 3.545/48(0.7%) , 3.545/82(0.7%) , 3.545/48(0.7%) , 3.545/56(0.6%) , 3.545/73(0.6%)
Peaks not found: chem shift/row (% of total intensity)
5.985/75(13.3%) , 5.985/55(13.3%) , 3.778/41(3%) , 3.778/89(3%) , 3.473/89(2.1%) , 3.473/40.5(2.1%) , 5.995/65(1.9%) , 3.87/46(1.2%) , 3.87/83(1.2%) , 5.6/60.5(1.2%) , 5.6/69.5(1.2%) , 5.614/60.5(1.2%) , 5.614/69.5(1.2%) , 5.995/55(1%) , 5.995/75(1%) , 5.985/64.5(0.7%) , 3.552/56.5(0.7%) , 3.552/73.5(0.7%) , 3.552/48(0.7%) , 3.552/81.5(0.7%) , 3.792/42.5(0.3%) , 3.792/87.5(0.3%) , 3.87/51.5(0.3%) , 3.87/78.5(0.3%)

cis-Aconitic acid (library entry number =108)
Hit ratio(% of total spectral intensity for metabolite): 57.89% (1 of 3 peaks were found)
Peaks found: chem shift/row (% of total intensity)
3.159/65(57.9%)
Peaks not found: chem shift/row (% of total intensity)
5.766/63.5(21.1%) , 5.766/66.5(21.1%)

Betaine (library entry number =24)
Hit ratio(% of total spectral intensity for metabolite): 100% (2 of 2 peaks were found)
Peaks found: chem shift/row (% of total intensity)
3.269/65(94.3%) , 3.915/65(5.7%)
Peaks not found: chem shift/row (% of total intensity)


Uridine-5-diphosphogalactose (library entry number =189)
Hit ratio(% of total spectral intensity for metabolite): 42.36% (10 of 53 peaks were found)
Peaks found: chem shift/row (% of total intensity)
7.952/55(18.6%) , 7.952/75(18.6%) , 3.756/65(1.7%) , 3.736/57(0.7%) , 3.736/72.5(0.7%) , 3.736/56.5(0.5%) , 3.736/73.5(0.5%) , 3.736/72(0.5%) , 3.728/65(0.2%) , 3.736/43.5(0.2%)
Peaks not found: chem shift/row (% of total intensity)
5.985/55(15.3%) , 5.985/75(15.3%) , 3.924/82(1.7%) , 3.924/48(1.7%) , 5.652/70(1.6%) , 5.652/60(1.6%) , 3.924/56(1.5%) , 3.924/74(1.5%) , 5.637/60.5(1.5%) , 5.637/69.5(1.5%) , 4.041/65(1.2%) , 4.381/60.5(0.8%) , 4.381/69.5(0.8%) , 5.985/64.5(0.6%) , 3.756/81(0.6%) , 3.756/48.5(0.6%) , 3.815/83(0.6%) , 3.815/47(0.6%) , 4.381/65(0.5%) , 3.822/82.5(0.5%) , 3.822/47(0.5%) , 3.815/73(0.5%) , 3.815/56.5(0.5%) , 3.822/56.5(0.5%) , 3.822/73(0.5%) , 3.768/59(0.4%) , 3.768/71(0.4%) , 3.736/85.5(0.3%) , 3.736/44.5(0.3%) , 3.76/55(0.3%) , 3.76/75(0.3%) , 3.756/35(0.3%) , 3.756/94.5(0.3%) , 3.768/40(0.2%) , 3.768/89.5(0.2%) , 3.76/83(0.2%) , 3.778/51.5(0.2%) , 3.778/78.5(0.2%) , 3.76/65(0.2%) , 3.76/44.5(0.2%) , 3.736/85(0.2%) , 3.773/46(0.2%) , 3.773/83.5(0.2%)

N-Acetylneuraminic acid (library entry number =193)
Hit ratio(% of total spectral intensity for metabolite): 76.18% (9 of 27 peaks were found)
Peaks found: chem shift/row (% of total intensity)
2.061/65(59.8%) , 2.051/65(5.9%) , 3.624/58(2%) , 3.624/72(2%) , 3.85/53(1.9%) , 3.85/77(1.9%) , 3.767/65(1.4%) , 3.767/49(0.7%) , 3.767/81(0.7%)
Peaks not found: chem shift/row (% of total intensity)
3.624/42(1.8%) , 3.624/88(1.8%) , 3.988/51.5(1.8%) , 3.988/78.5(1.8%) , 1.83/65(1.7%) , 2.238/65(1.7%) , 3.85/46(1.5%) , 3.85/84(1.5%) , 2.222/55(1.3%) , 2.222/75(1.3%) , 1.83/96(1.1%) , 1.83/34(1.1%) , 2.222/88(1%) , 2.222/42(1%) , 3.767/58.5(0.9%) , 3.767/71.5(0.9%) , 3.767/88(0.7%) , 3.767/42(0.7%)

Ethanol (library entry number =203)
Hit ratio(% of total spectral intensity for metabolite): 91.16% (5 of 7 peaks were found)
Peaks found: chem shift/row (% of total intensity)
1.188/65(31.3%) , 1.188/83(15.6%) , 1.188/47(15.6%) , 3.662/56(14.4%) , 3.662/74(14.4%)
Peaks not found: chem shift/row (% of total intensity)
3.662/38(4.4%) , 3.662/92(4.4%)

N-Acetylaspartylglutamate (NAAG) (library entry number =190)
Hit ratio(% of total spectral intensity for metabolite): 71.96% (2 of 13 peaks were found)
Peaks found: chem shift/row (% of total intensity)
2.061/65(68.2%) , 1.924/65(3.8%)
Peaks not found: chem shift/row (% of total intensity)
2.207/65(3.7%) , 2.524/45(2.9%) , 2.524/85(2.9%) , 2.544/85(2.8%) , 2.544/45(2.8%) , 2.742/85(2.3%) , 2.742/44.5(2.3%) , 2.752/85.5(2.2%) , 2.752/44(2.2%) , 2.207/86(2%) , 2.207/44(2%)

Ethylenediaminetetraacetic acid (EDTA) (library entry number =140)
Hit ratio(% of total spectral intensity for metabolite): 100% (2 of 2 peaks were found)
Peaks found: chem shift/row (% of total intensity)
3.646/65(73.8%) , 3.269/65(26.2%)
Peaks not found: chem shift/row (% of total intensity)


2-hydroxybutyric acid (library entry number =177)
Hit ratio(% of total spectral intensity for metabolite): 43.97% (3 of 21 peaks were found)
Peaks found: chem shift/row (% of total intensity)
0.898/65(39.5%) , 4.004/51(2.2%) , 4.004/79(2.2%)
Peaks not found: chem shift/row (% of total intensity)
0.898/46(17.4%) , 0.898/84(17.4%) , 1.655/64.5(2.1%) , 1.655/65.5(2.1%) , 4.004/63(2%) , 4.004/67(2%) , 1.655/83(1.6%) , 1.655/47(1.6%) , 1.745/69(1.3%) , 1.745/61(1.3%) , 1.745/50(1.1%) , 1.745/80(1.1%) , 1.655/101.5(0.9%) , 1.655/28.5(0.9%) , 1.745/31.5(0.8%) , 1.745/98(0.8%) , 1.745/42.5(0.8%) , 1.745/87.5(0.8%)

Histamine (library entry number =94)
Hit ratio(% of total spectral intensity for metabolite): 50.81% (4 of 12 peaks were found)
Peaks found: chem shift/row (% of total intensity)
3.291/65(28.7%) , 3.041/65(9.4%) , 8.145/65(6.5%) , 8.145/65(6.3%)
Peaks not found: chem shift/row (% of total intensity)
3.291/83(12%) , 3.291/47(12%) , 7.977/65(6.2%) , 7.158/65(4.3%) , 3.041/47(3.7%) , 3.041/83(3.7%) , 7.158/62(3.6%) , 7.158/68(3.6%)

Oxaloacetic acid (library entry number =159)
Hit ratio(% of total spectral intensity for metabolite): 90% (1 of 1 peaks were found)
Peaks found: chem shift/row (% of total intensity)
2.371/65(100%)
Peaks not found: chem shift/row (% of total intensity)


scyllo-Inositol (library entry number =54)
Hit ratio(% of total spectral intensity for metabolite): 90% (1 of 1 peaks were found)
Peaks found: chem shift/row (% of total intensity)
3.358/65(100%)
Peaks not found: chem shift/row (% of total intensity)


Acetylcholine (library entry number =22)
Hit ratio(% of total spectral intensity for metabolite): 100% (2 of 2 peaks were found)
Peaks found: chem shift/row (% of total intensity)
3.224/65(57.1%) , 2.15/65(42.9%)
Peaks not found: chem shift/row (% of total intensity)


Glycolic acid (library entry number =53)
Hit ratio(% of total spectral intensity for metabolite): 90% (1 of 1 peaks were found)
Peaks found: chem shift/row (% of total intensity)
3.95/65(100%)
Peaks not found: chem shift/row (% of total intensity)


Cysteamine (library entry number =150)
Hit ratio(% of total spectral intensity for metabolite): 56.88% (2 of 6 peaks were found)
Peaks found: chem shift/row (% of total intensity)
3.396/65(32.3%) , 3.041/65(24.6%)
Peaks not found: chem shift/row (% of total intensity)
3.396/48(12.2%) , 3.396/82(12.2%) , 3.041/48(9.3%) , 3.041/82(9.3%)

Butyric acid (library entry number =119)
Hit ratio(% of total spectral intensity for metabolite): 40.12% (2 of 12 peaks were found)
Peaks found: chem shift/row (% of total intensity)
0.898/65(28.6%) , 2.165/65(11.5%)
Peaks not found: chem shift/row (% of total intensity)
0.898/84(12%) , 0.898/46(12%) , 2.165/84(7.9%) , 2.165/46(7.9%) , 1.561/56(6%) , 1.561/74(6%) , 1.561/93(3.3%) , 1.561/37(3.3%) , 1.561/112(0.7%) , 1.561/18(0.7%)

________________________________________________________________________________________________________________

Table 3.  Information to help in the interpretation of the pJRES graphical output of the analysis.
For each peak in the estimate pJRES spectrum (visible in yellow in the associated graphical output file) is given
the chemical shift, intensity and contributing metabolites with percentage contributions.
This table is ordered by intensity, with the most intense estimated pJRES peak detailed first.

Chemical shift	Intensity of estimated pJRES	Contributing metabolites/percentages
1.332	0.1278	Lactic acid(100%); 
3.232	0.09891	Glycerophosphorylcholine(85.8%); Carnosine (beta-alanyl_L-histidine)(10%); Carnitine(4.1%); Acetylcholine(0.1%); Anserine nitrate(0.1%); Betaine(0%); 
3.632	0.02873	myo-Inositol(88.3%); Glycerol-3-phosphate(11%); Glycerol(0.3%); Valine(0.2%); Glucosamine-6-phosphate(0.1%); Ethylenediaminetetraacetic acid (EDTA)(0.1%); Glycine(0%); N-Acetylneuraminic acid(0%); Methyl isobutyric acid(0%); 
3.292	0.02453	myo-Inositol(87.3%); Glucose-6-phosphate(10.5%); Glycerophosphorylcholine(1.1%); Argininosuccinic acid(0.5%); Histamine(0.2%); Taurine(0.1%); Betaine(0.1%); Carnitine(0.1%); Glutathione (oxidised)(0%); Glucosamine-6-phosphate(0%); Methanol(0%); Ethylenediaminetetraacetic acid (EDTA)(0%); Acetylcholine(0%); scyllo-Inositol(0%); 
3.567	0.02246	Glycine(60.2%); Fructose(13%); Glycerol(11.6%); Glucose-6-phosphate(11.2%); myo-Inositol(3.5%); Malonyl coenzyme A(0.2%); Uridine-5-diphospho-N-acetylglucosamine(0.2%); 
3.547	0.02084	myo-Inositol(92.3%); Malonyl coenzyme A(5.6%); Fructose(0.8%); Glycine(0.8%); Glycerol(0.3%); Glucose-6-phosphate(0.1%); Uridine 5-diphosphoglucose(0%); 
4.122	0.01863	Lactic acid(99.6%); Fructose(0.4%); 
1.147	0.01568	Methyl isobutyric acid(100%); Ethanol(0%); 
1.922	0.01543	Acetic acid(99.9%); N-Acetylaspartylglutamate (NAAG)(0.1%); 
3.767	0.01454	Citrulline(94.7%); Glutamine(3.8%); Glutathione (oxidised)(0.4%); Anserine nitrate(0.4%); N-Acetylneuraminic acid(0.2%); Alanine(0.2%); Argininosuccinic acid(0.1%); Uridine-5-diphosphogalactose(0%); Methyl isobutyric acid(0%); N,N-Dimethylglycine(0%); Glutathione (reduced)(0%); 3-Methylhistidine(0%); Uridine 5-diphosphoglucose(0%); 
3.692	0.01308	Glycerol-3-phosphate(91.1%); Methyl isobutyric acid(7.7%); Isoleucine(0.7%); Fructose(0.4%); N,N-Dimethylglycine(0%); Ethylenediaminetetraacetic acid (EDTA)(0%); Ethanol(0%); 
3.787	0.009693	Glycerol-3-phosphate(37.5%); Glutathione (reduced)(22.3%); Alanine(17.1%); Glutamine(8.1%); Glutathione (oxidised)(7.4%); Glycerol(6.6%); Anserine nitrate(0.8%); Uridine 5-diphosphoglucose(0.2%); Argininosuccinic acid(0.1%); Fructose(0%); Uridine-5-diphosphogalactose(0%); 
3.777	0.009059	Glutamine(69.6%); Glutathione (reduced)(8.9%); Anserine nitrate(7.1%); Citrulline(6.4%); Argininosuccinic acid(3.2%); Glutathione (oxidised)(2%); Alanine(1.4%); Glycerol-3-phosphate(0.7%); Uridine 5-diphosphoglucose(0.6%); Glycerol(0.1%); Uridine-5-diphosphogalactose(0%); N-Acetylneuraminic acid(0%); 
3.042	0.008442	Creatine(82.6%); Phosphocreatine(7.9%); Creatinine(7.8%); Cysteamine(0.7%); Histamine(0.5%); Anserine nitrate(0.4%); Malonyl coenzyme A(0.2%); 
1.482	0.007518	Alanine(99.6%); Isoleucine(0.4%); 
1.012	0.007431	Isoleucine(97.4%); Valine(1.8%); Leucine(0.8%); 
0.9423	0.007331	Isoleucine(97.7%); Leucine(2.3%); Valine(0%); 2-hydroxybutyric acid(0%); Butyric acid(0%); 
8.267	0.006801	Carnosine (beta-alanyl_L-histidine)(72.8%); Adenosine 5-monophosphate(8.9%); Adenosine 5-diphosphate(8.5%); Adenosine 5-triphosphate(8%); Malonyl coenzyme A(1.9%); 
2.027	0.006337	N-Acetylaspartate (NAA)(99.9%); N-Acetylneuraminic acid(0%); N-Acetylaspartylglutamate (NAAG)(0%); Acetylcholine(0%); 
3.737	0.006185	3-Methylhistidine(84.2%); Leucine(11.2%); N,N-Dimethylglycine(1.4%); Glucose-6-phosphate(1.4%); Fructose(1.1%); Methyl isobutyric acid(0.6%); Uridine-5-diphosphogalactose(0.1%); Anserine nitrate(0%); Ethylenediaminetetraacetic acid (EDTA)(0%); 
4.072	0.00615	myo-Inositol(98.9%); Creatinine(1.1%); Glucosamine-6-phosphate(0.1%); 
2.142	0.005999	Glutamine(58.5%); Methionine(40.5%); Acetylcholine(0.9%); N-Acetylneuraminic acid(0%); Butyric acid(0%); 
2.457	0.005702	Glutamine(84.1%); Carnitine(15.8%); Succinic acid(0.1%); 
3.272	0.005695	Glucose-6-phosphate(32.7%); Taurine(27.8%); Betaine(20%); Glycerophosphorylcholine(12.7%); myo-Inositol(3.8%); Ethylenediaminetetraacetic acid (EDTA)(1.7%); Carnitine(1.1%); Anserine nitrate(0%); Acetylcholine(0%); Histamine(0%); Glucosamine-6-phosphate(0%); scyllo-Inositol(0%); Argininosuccinic acid(0%); 
3.152	0.00542	Citrulline(95.4%); Glycerophosphorylcholine(2.3%); cis-Aconitic acid(1.8%); Carnitine(0.3%); Carnosine (beta-alanyl_L-histidine)(0.2%); Malonyl coenzyme A(0.1%); Acetylcholine(0%); 
2.932	0.005074	N,N-Dimethylglycine(93.3%); Asparagine(3.4%); Glutathione (reduced)(2.4%); Glucosamine-6-phosphate(0.8%); 
3.367	0.004627	Methanol(75.8%); Glucose-6-phosphate(17.6%); Carnosine (beta-alanyl_L-histidine)(4.1%); Glycerophosphorylcholine(1.5%); scyllo-Inositol(0.9%); Glucosamine-6-phosphate(0.1%); Betaine(0%); Malonyl coenzyme A(0%); Acetylcholine(0%); Cysteamine(0%); 
3.722	0.004556	Fructose(57.8%); Glucose-6-phosphate(23.6%); N,N-Dimethylglycine(12.9%); 3-Methylhistidine(3.3%); Methyl isobutyric acid(2.4%); Uridine-5-diphosphogalactose(0%); Ethylenediaminetetraacetic acid (EDTA)(0%); 
3.427	0.004459	Taurine(64.5%); Carnitine(35.4%); Methanol(0.1%); scyllo-Inositol(0%); Cysteamine(0%); 
3.802	0.004089	Glycerol-3-phosphate(67.8%); Fructose(23.6%); Alanine(6.5%); Glutathione (oxidised)(1.6%); Anserine nitrate(0.1%); Glutathione (reduced)(0.1%); Glycerol(0.1%); Uridine-5-diphospho-N-acetylglucosamine(0.1%); Glutamine(0%); 
3.662	0.003991	Glycerol(52.3%); Glycerol-3-phosphate(33%); Ethanol(6.5%); Isoleucine(4.1%); Fructose(1.9%); Glucosamine-6-phosphate(1%); Methyl isobutyric acid(0.9%); Ethylenediaminetetraacetic acid (EDTA)(0.3%); Malonyl coenzyme A(0%); 
2.687	0.003905	Carnosine (beta-alanyl_L-histidine)(91.6%); N-Acetylaspartate (NAA)(4.3%); Anserine nitrate(2.3%); Argininosuccinic acid(1.2%); Citric acid(0.6%); 
2.407	0.003666	Succinic acid(84.7%); Glutamine(9%); Carnitine(6.2%); Pyruvic acid(0.1%); Oxaloacetic acid(0%); 
3.502	0.003521	Glucose-6-phosphate(99.9%); Glycine(0.1%); 
4.002	0.003248	Asparagine(54.8%); Glucose-6-phosphate(28.1%); Malonyl coenzyme A(9.1%); Fructose(5.2%); Glucosamine-6-phosphate(2.3%); 2-hydroxybutyric acid(0.5%); Glycolic acid(0%); 
0.9923	0.00324	Valine(92.2%); Isoleucine(6%); Leucine(1.8%); 
2.437	0.003081	Carnitine(57.3%); Glutamine(35.2%); Malonyl coenzyme A(7%); Succinic acid(0.5%); Pyruvic acid(0%); 
0.9723	0.002708	Leucine(94.1%); Isoleucine(3.1%); Valine(2.8%); 
0.9573	0.002441	Leucine(85%); Isoleucine(14.4%); Valine(0.7%); 2-hydroxybutyric acid(0%); Butyric acid(0%); 
1.047	0.00237	Valine(98%); Isoleucine(2%); 
3.937	0.002253	Creatine(96.9%); Phosphocreatine(1.6%); Tyrosine(1.2%); Glycolic acid(0.2%); Betaine(0%); 
2.667	0.002215	Carnosine (beta-alanyl_L-histidine)(59.2%); Citric acid(38.8%); Anserine nitrate(1.2%); Argininosuccinic acid(0.4%); Methionine(0.3%); Malonyl coenzyme A(0.1%); 
2.082	0.001887	Uridine-5-diphospho-N-acetylglucosamine(98.8%); N-Acetylneuraminic acid(0.5%); N-Acetylaspartylglutamate (NAAG)(0.3%); N-Acetylaspartate (NAA)(0.3%); Methionine(0.1%); Acetylcholine(0%); 
3.162	0.001866	Carnosine (beta-alanyl_L-histidine)(73.7%); cis-Aconitic acid(14.4%); Glycerophosphorylcholine(8.8%); Carnitine(2%); Citrulline(1.1%); Acetylcholine(0%); 
2.167	0.0018	Glutathione (reduced)(62.2%); Glutathione (oxidised)(19.3%); Glutamine(13.8%); Methionine(2.3%); Butyric acid(2.2%); Acetylcholine(0.3%); N-Acetylneuraminic acid(0%); 
2.372	0.001768	Pyruvic acid(74.1%); Oxaloacetic acid(15.4%); Argininosuccinic acid(9.8%); Succinic acid(0.7%); 
2.712	0.001661	Carnosine (beta-alanyl_L-histidine)(97.7%); Anserine nitrate(1.7%); N-Acetylaspartate (NAA)(0.6%); Citric acid(0.1%); 
3.172	0.001647	Carnosine (beta-alanyl_L-histidine)(81.7%); Glycerophosphorylcholine(13.9%); Carnitine(3.7%); cis-Aconitic acid(0.7%); Acetylcholine(0.1%); Betaine(0%); 
3.947	0.00162	Phosphocreatine(61%); Tyrosine(20.9%); Creatine(13.7%); Glycolic acid(4.4%); 
8.457	0.001582	Formic acid(100%); 
7.112	0.001484	Carnosine (beta-alanyl_L-histidine)(100%); 
3.852	0.001435	Glycerol-3-phosphate(96.8%); N-Acetylneuraminic acid(2.1%); Methionine(1.1%); 
3.962	0.001358	3-Methylhistidine(94.1%); Phosphocreatine(4.3%); Creatine(1.3%); Glycolic acid(0.3%); Tyrosine(0.1%); 
2.952	0.001337	Asparagine(86.5%); Glutathione (reduced)(8.4%); N,N-Dimethylglycine(5%); 
3.992	0.001335	Glucose-6-phosphate(83.6%); Asparagine(8.1%); Malonyl coenzyme A(7.3%); N-Acetylneuraminic acid(0.9%); Fructose(0.1%); 2-hydroxybutyric acid(0.1%); Glycolic acid(0%); 
2.642	0.001298	Methyl isobutyric acid(77.5%); Methionine(19.3%); Anserine nitrate(1.4%); Citric acid(1.3%); Carnosine (beta-alanyl_L-histidine)(0.5%); 
3.867	0.001276	Glycerol-3-phosphate(91.8%); Methionine(7.1%); Uridine 5-diphosphoglucose(1%); N-Acetylneuraminic acid(0.1%); 
2.862	0.00121	Asparagine(99.7%); N,N-Dimethylglycine(0.3%); 
3.882	0.001135	Glycerol-3-phosphate(64.3%); Glucosamine-6-phosphate(35.7%); 
3.902	0.001118	Fructose(99.3%); Betaine(0.6%); Creatine(0.1%); Glycolic acid(0%); 
7.952	0.001098	Uridine-5-diphospho-N-acetylglucosamine(71.3%); Uridine 5-diphosphoglucose(18.9%); Uridine-5-diphosphogalactose(9.8%); 
1.262	0.001023	Isoleucine(100%); 
8.552	0.001003	Malonyl coenzyme A(99.7%); Adenosine 5-triphosphate(0.3%); Adenosine 5-monophosphate(0%); 
3.827	0.0009612	Glycerol-3-phosphate(97.3%); Uridine-5-diphospho-N-acetylglucosamine(1.9%); Alanine(0.4%); Uridine-5-diphosphogalactose(0.2%); Fructose(0.2%); Glutathione (oxidised)(0.1%); 
3.132	0.0009592	Malonyl coenzyme A(94.7%); Glycerophosphorylcholine(4.1%); Carnitine(1%); cis-Aconitic acid(0.2%); Acetylcholine(0%); 
2.487	0.0009183	Glutamine(49.7%); N-Acetylaspartate (NAA)(40%); Carnitine(10.1%); Succinic acid(0.1%); Citric acid(0%); 
2.532	0.0008738	Citric acid(96%); Glutathione (oxidised)(2.2%); Glutathione (reduced)(1.4%); N-Acetylaspartylglutamate (NAAG)(0.4%); 
3.592	0.0008251	myo-Inositol(40%); Fructose(31%); Glycine(13.5%); Glucosamine-6-phosphate(6.9%); Glycerol(4.1%); Valine(2.5%); Glucose-6-phosphate(2%); Ethylenediaminetetraacetic acid (EDTA)(0.1%); Malonyl coenzyme A(0.1%); 
0.7223	0.0007782	Malonyl coenzyme A(100%); 
5.977	0.000683	Uridine-5-diphospho-N-acetylglucosamine(93.8%); Uridine 5-diphosphoglucose(4.1%); Uridine-5-diphosphogalactose(2.1%); 
6.907	0.0006606	Tyrosine(100%); 
2.557	0.0006576	Glutathione (reduced)(90.7%); Glutathione (oxidised)(5.5%); Citric acid(3.6%); N-Acetylaspartylglutamate (NAAG)(0.1%); 
0.8623	0.0006401	Malonyl coenzyme A(99.9%); 2-hydroxybutyric acid(0.1%); Butyric acid(0.1%); 
4.032	0.0006022	Fructose(99.9%); Uridine-5-diphosphogalactose(0.1%); 
2.062	0.000566	N-Acetylneuraminic acid(50.5%); N-Acetylaspartylglutamate (NAAG)(39.9%); N-Acetylaspartate (NAA)(4.9%); Uridine-5-diphospho-N-acetylglucosamine(4.4%); Methionine(0.2%); Acetylcholine(0%); 
2.977	0.0005339	Glutathione (oxidised)(45.2%); Glutathione (reduced)(36.8%); Asparagine(10.1%); Glucosamine-6-phosphate(5.3%); N,N-Dimethylglycine(2.1%); Creatine(0.5%); 
2.512	0.0005331	N-Acetylaspartate (NAA)(80.2%); Glutathione (oxidised)(16.5%); Citric acid(3.2%); N-Acetylaspartylglutamate (NAAG)(0.2%); Succinic acid(0%); 
1.187	0.0004761	Ethanol(93%); Methyl isobutyric acid(7%); 
6.177	0.0004715	Malonyl coenzyme A(100%); Adenosine 5-triphosphate(0%); 
6.527	0.0004698	Argininosuccinic acid(100%); 
8.587	0.0004578	Adenosine 5-monophosphate(95.2%); Adenosine 5-diphosphate(4.8%); 
6.147	0.0004483	Adenosine 5-monophosphate(41.3%); Adenosine 5-diphosphate(34.7%); Adenosine 5-triphosphate(22.1%); Malonyl coenzyme A(1.8%); 
6.162	0.0004296	Malonyl coenzyme A(85.9%); Adenosine 5-diphosphate(8.2%); Adenosine 5-triphosphate(4.9%); Adenosine 5-monophosphate(1.1%); 
7.197	0.0004237	Tyrosine(100%); 
1.712	0.0003971	Leucine(100%); 
1.897	0.0003909	Citrulline(71.1%); Acetic acid(26.9%); N-Acetylaspartylglutamate (NAAG)(2%); 
2.277	0.0003621	Valine(99.7%); Acetylcholine(0.3%); 
2.997	0.0003348	Glutathione (oxidised)(58.5%); Glutathione (reduced)(32.9%); Creatine(4.8%); Glucosamine-6-phosphate(2.4%); N,N-Dimethylglycine(1.1%); Creatinine(0.3%); 
2.902	0.0002564	Asparagine(88.6%); N,N-Dimethylglycine(11.4%); 
0.8973	0.0002477	2-hydroxybutyric acid(55.1%); Butyric acid(44.9%); 
2.827	0.0002166	Argininosuccinic acid(99.9%); Asparagine(0.1%); N,N-Dimethylglycine(0%); 
1.882	0.0001839	Citrulline(84.3%); Acetic acid(15.7%); 
8.152	0.0001663	3-Methylhistidine(94.3%); Histamine(5.7%); 
5.437	0.0001639	Glucosamine-6-phosphate(100%); 
5.767	0.0001596	cis-Aconitic acid(100%); 
2.207	0.0001535	Methionine(75.8%); N-Acetylaspartylglutamate (NAAG)(24%); Acetylcholine(0.2%); N-Acetylneuraminic acid(0%); 
2.887	0.0001474	Asparagine(91.4%); N,N-Dimethylglycine(8.6%); 
4.307	0.0001256	Argininosuccinic acid(100%); 
2.837	0.0001193	Asparagine(98.5%); N,N-Dimethylglycine(1.2%); Argininosuccinic acid(0.3%); 
2.622	9.883e-05	Malonyl coenzyme A(94.5%); Citric acid(3.3%); Methionine(1.2%); Methyl isobutyric acid(1%); 
1.682	9.784e-05	Leucine(100%); 
0.7373	8.407e-05	Malonyl coenzyme A(100%); 
1.742	8.141e-05	Leucine(78.9%); 2-hydroxybutyric acid(21.1%); 
7.132	7.342e-05	3-Methylhistidine(100%); 
3.482	6.369e-05	Glucose-6-phosphate(95.4%); Uridine 5-diphosphoglucose(4.6%); 
5.717	5.564e-05	Glutathione (oxidised)(100%); 
1.562	4.872e-05	Butyric acid(100%); 
3.472	4.003e-05	Uridine 5-diphosphoglucose(98.7%); Taurine(1.3%); 
2.222	2.723e-05	N-Acetylneuraminic acid(93.2%); Methionine(4.2%); N-Acetylaspartylglutamate (NAAG)(2%); Acetylcholine(0.5%); 
2.742	2.223e-05	N-Acetylaspartylglutamate (NAAG)(89.7%); Anserine nitrate(10.3%); 
1.832	1.907e-05	N-Acetylneuraminic acid(100%); 
2.752	1.758e-05	N-Acetylaspartylglutamate (NAAG)(100%); 
1.657	1.651e-05	2-hydroxybutyric acid(100%); 
1.097	1.516e-05	Methyl isobutyric acid(100%); 
5.612	1.387e-05	Uridine 5-diphosphoglucose(100%); 
5.602	1.369e-05	Uridine 5-diphosphoglucose(100%); 
7.157	1.301e-05	Histamine(100%); 
5.652	1.089e-05	Uridine-5-diphosphogalactose(100%); 
5.637	1.029e-05	Uridine-5-diphosphogalactose(100%); 
2.237	8.01e-06	N-Acetylneuraminic acid(98.9%); Acetylcholine(1.1%); 
1.852	6.878e-06	Acetic acid(100%); 
4.382	5.034e-06	Uridine-5-diphosphogalactose(100%); 
________________________________________________________________________________________________________________

Table 4.  Information to help in the interpretation of the pJRES graphical output of the analysis.
For each peak in the estimate pJRES spectrum (visible in yellow in the associated graphical output file) is given
the chemical shift, intensity and contributing metabolites with percentage contributions.
This table is ordered by chemical shift, with the estimated pJRES peak having the highest chemical shift detailed first.

Chemical shift	Intensity of estimated pJRES	Contributing metabolites/percentages
8.587	0.0004578	Adenosine 5-monophosphate(95.2%); Adenosine 5-diphosphate(4.8%); 
8.552	0.001003	Malonyl coenzyme A(99.7%); Adenosine 5-triphosphate(0.3%); Adenosine 5-monophosphate(0%); 
8.457	0.001582	Formic acid(100%); 
8.267	0.006801	Carnosine (beta-alanyl_L-histidine)(72.8%); Adenosine 5-monophosphate(8.9%); Adenosine 5-diphosphate(8.5%); Adenosine 5-triphosphate(8%); Malonyl coenzyme A(1.9%); 
8.152	0.0001663	3-Methylhistidine(94.3%); Histamine(5.7%); 
7.952	0.001098	Uridine-5-diphospho-N-acetylglucosamine(71.3%); Uridine 5-diphosphoglucose(18.9%); Uridine-5-diphosphogalactose(9.8%); 
7.197	0.0004237	Tyrosine(100%); 
7.157	1.301e-05	Histamine(100%); 
7.132	7.342e-05	3-Methylhistidine(100%); 
7.112	0.001484	Carnosine (beta-alanyl_L-histidine)(100%); 
6.907	0.0006606	Tyrosine(100%); 
6.527	0.0004698	Argininosuccinic acid(100%); 
6.177	0.0004715	Malonyl coenzyme A(100%); Adenosine 5-triphosphate(0%); 
6.162	0.0004296	Malonyl coenzyme A(85.9%); Adenosine 5-diphosphate(8.2%); Adenosine 5-triphosphate(4.9%); Adenosine 5-monophosphate(1.1%); 
6.147	0.0004483	Adenosine 5-monophosphate(41.3%); Adenosine 5-diphosphate(34.7%); Adenosine 5-triphosphate(22.1%); Malonyl coenzyme A(1.8%); 
5.977	0.000683	Uridine-5-diphospho-N-acetylglucosamine(93.8%); Uridine 5-diphosphoglucose(4.1%); Uridine-5-diphosphogalactose(2.1%); 
5.767	0.0001596	cis-Aconitic acid(100%); 
5.717	5.564e-05	Glutathione (oxidised)(100%); 
5.652	1.089e-05	Uridine-5-diphosphogalactose(100%); 
5.637	1.029e-05	Uridine-5-diphosphogalactose(100%); 
5.612	1.387e-05	Uridine 5-diphosphoglucose(100%); 
5.602	1.369e-05	Uridine 5-diphosphoglucose(100%); 
5.437	0.0001639	Glucosamine-6-phosphate(100%); 
4.382	5.034e-06	Uridine-5-diphosphogalactose(100%); 
4.307	0.0001256	Argininosuccinic acid(100%); 
4.122	0.01863	Lactic acid(99.6%); Fructose(0.4%); 
4.072	0.00615	myo-Inositol(98.9%); Creatinine(1.1%); Glucosamine-6-phosphate(0.1%); 
4.032	0.0006022	Fructose(99.9%); Uridine-5-diphosphogalactose(0.1%); 
4.002	0.003248	Asparagine(54.8%); Glucose-6-phosphate(28.1%); Malonyl coenzyme A(9.1%); Fructose(5.2%); Glucosamine-6-phosphate(2.3%); 2-hydroxybutyric acid(0.5%); Glycolic acid(0%); 
3.992	0.001335	Glucose-6-phosphate(83.6%); Asparagine(8.1%); Malonyl coenzyme A(7.3%); N-Acetylneuraminic acid(0.9%); Fructose(0.1%); 2-hydroxybutyric acid(0.1%); Glycolic acid(0%); 
3.962	0.001358	3-Methylhistidine(94.1%); Phosphocreatine(4.3%); Creatine(1.3%); Glycolic acid(0.3%); Tyrosine(0.1%); 
3.947	0.00162	Phosphocreatine(61%); Tyrosine(20.9%); Creatine(13.7%); Glycolic acid(4.4%); 
3.937	0.002253	Creatine(96.9%); Phosphocreatine(1.6%); Tyrosine(1.2%); Glycolic acid(0.2%); Betaine(0%); 
3.902	0.001118	Fructose(99.3%); Betaine(0.6%); Creatine(0.1%); Glycolic acid(0%); 
3.882	0.001135	Glycerol-3-phosphate(64.3%); Glucosamine-6-phosphate(35.7%); 
3.867	0.001276	Glycerol-3-phosphate(91.8%); Methionine(7.1%); Uridine 5-diphosphoglucose(1%); N-Acetylneuraminic acid(0.1%); 
3.852	0.001435	Glycerol-3-phosphate(96.8%); N-Acetylneuraminic acid(2.1%); Methionine(1.1%); 
3.827	0.0009612	Glycerol-3-phosphate(97.3%); Uridine-5-diphospho-N-acetylglucosamine(1.9%); Alanine(0.4%); Uridine-5-diphosphogalactose(0.2%); Fructose(0.2%); Glutathione (oxidised)(0.1%); 
3.802	0.004089	Glycerol-3-phosphate(67.8%); Fructose(23.6%); Alanine(6.5%); Glutathione (oxidised)(1.6%); Anserine nitrate(0.1%); Glutathione (reduced)(0.1%); Glycerol(0.1%); Uridine-5-diphospho-N-acetylglucosamine(0.1%); Glutamine(0%); 
3.787	0.009693	Glycerol-3-phosphate(37.5%); Glutathione (reduced)(22.3%); Alanine(17.1%); Glutamine(8.1%); Glutathione (oxidised)(7.4%); Glycerol(6.6%); Anserine nitrate(0.8%); Uridine 5-diphosphoglucose(0.2%); Argininosuccinic acid(0.1%); Fructose(0%); Uridine-5-diphosphogalactose(0%); 
3.777	0.009059	Glutamine(69.6%); Glutathione (reduced)(8.9%); Anserine nitrate(7.1%); Citrulline(6.4%); Argininosuccinic acid(3.2%); Glutathione (oxidised)(2%); Alanine(1.4%); Glycerol-3-phosphate(0.7%); Uridine 5-diphosphoglucose(0.6%); Glycerol(0.1%); Uridine-5-diphosphogalactose(0%); N-Acetylneuraminic acid(0%); 
3.767	0.01454	Citrulline(94.7%); Glutamine(3.8%); Glutathione (oxidised)(0.4%); Anserine nitrate(0.4%); N-Acetylneuraminic acid(0.2%); Alanine(0.2%); Argininosuccinic acid(0.1%); Uridine-5-diphosphogalactose(0%); Methyl isobutyric acid(0%); N,N-Dimethylglycine(0%); Glutathione (reduced)(0%); 3-Methylhistidine(0%); Uridine 5-diphosphoglucose(0%); 
3.737	0.006185	3-Methylhistidine(84.2%); Leucine(11.2%); N,N-Dimethylglycine(1.4%); Glucose-6-phosphate(1.4%); Fructose(1.1%); Methyl isobutyric acid(0.6%); Uridine-5-diphosphogalactose(0.1%); Anserine nitrate(0%); Ethylenediaminetetraacetic acid (EDTA)(0%); 
3.722	0.004556	Fructose(57.8%); Glucose-6-phosphate(23.6%); N,N-Dimethylglycine(12.9%); 3-Methylhistidine(3.3%); Methyl isobutyric acid(2.4%); Uridine-5-diphosphogalactose(0%); Ethylenediaminetetraacetic acid (EDTA)(0%); 
3.692	0.01308	Glycerol-3-phosphate(91.1%); Methyl isobutyric acid(7.7%); Isoleucine(0.7%); Fructose(0.4%); N,N-Dimethylglycine(0%); Ethylenediaminetetraacetic acid (EDTA)(0%); Ethanol(0%); 
3.662	0.003991	Glycerol(52.3%); Glycerol-3-phosphate(33%); Ethanol(6.5%); Isoleucine(4.1%); Fructose(1.9%); Glucosamine-6-phosphate(1%); Methyl isobutyric acid(0.9%); Ethylenediaminetetraacetic acid (EDTA)(0.3%); Malonyl coenzyme A(0%); 
3.632	0.02873	myo-Inositol(88.3%); Glycerol-3-phosphate(11%); Glycerol(0.3%); Valine(0.2%); Glucosamine-6-phosphate(0.1%); Ethylenediaminetetraacetic acid (EDTA)(0.1%); Glycine(0%); N-Acetylneuraminic acid(0%); Methyl isobutyric acid(0%); 
3.592	0.0008251	myo-Inositol(40%); Fructose(31%); Glycine(13.5%); Glucosamine-6-phosphate(6.9%); Glycerol(4.1%); Valine(2.5%); Glucose-6-phosphate(2%); Ethylenediaminetetraacetic acid (EDTA)(0.1%); Malonyl coenzyme A(0.1%); 
3.567	0.02246	Glycine(60.2%); Fructose(13%); Glycerol(11.6%); Glucose-6-phosphate(11.2%); myo-Inositol(3.5%); Malonyl coenzyme A(0.2%); Uridine-5-diphospho-N-acetylglucosamine(0.2%); 
3.547	0.02084	myo-Inositol(92.3%); Malonyl coenzyme A(5.6%); Fructose(0.8%); Glycine(0.8%); Glycerol(0.3%); Glucose-6-phosphate(0.1%); Uridine 5-diphosphoglucose(0%); 
3.502	0.003521	Glucose-6-phosphate(99.9%); Glycine(0.1%); 
3.482	6.369e-05	Glucose-6-phosphate(95.4%); Uridine 5-diphosphoglucose(4.6%); 
3.472	4.003e-05	Uridine 5-diphosphoglucose(98.7%); Taurine(1.3%); 
3.427	0.004459	Taurine(64.5%); Carnitine(35.4%); Methanol(0.1%); scyllo-Inositol(0%); Cysteamine(0%); 
3.367	0.004627	Methanol(75.8%); Glucose-6-phosphate(17.6%); Carnosine (beta-alanyl_L-histidine)(4.1%); Glycerophosphorylcholine(1.5%); scyllo-Inositol(0.9%); Glucosamine-6-phosphate(0.1%); Betaine(0%); Malonyl coenzyme A(0%); Acetylcholine(0%); Cysteamine(0%); 
3.292	0.02453	myo-Inositol(87.3%); Glucose-6-phosphate(10.5%); Glycerophosphorylcholine(1.1%); Argininosuccinic acid(0.5%); Histamine(0.2%); Taurine(0.1%); Betaine(0.1%); Carnitine(0.1%); Glutathione (oxidised)(0%); Glucosamine-6-phosphate(0%); Methanol(0%); Ethylenediaminetetraacetic acid (EDTA)(0%); Acetylcholine(0%); scyllo-Inositol(0%); 
3.272	0.005695	Glucose-6-phosphate(32.7%); Taurine(27.8%); Betaine(20%); Glycerophosphorylcholine(12.7%); myo-Inositol(3.8%); Ethylenediaminetetraacetic acid (EDTA)(1.7%); Carnitine(1.1%); Anserine nitrate(0%); Acetylcholine(0%); Histamine(0%); Glucosamine-6-phosphate(0%); scyllo-Inositol(0%); Argininosuccinic acid(0%); 
3.232	0.09891	Glycerophosphorylcholine(85.8%); Carnosine (beta-alanyl_L-histidine)(10%); Carnitine(4.1%); Acetylcholine(0.1%); Anserine nitrate(0.1%); Betaine(0%); 
3.172	0.001647	Carnosine (beta-alanyl_L-histidine)(81.7%); Glycerophosphorylcholine(13.9%); Carnitine(3.7%); cis-Aconitic acid(0.7%); Acetylcholine(0.1%); Betaine(0%); 
3.162	0.001866	Carnosine (beta-alanyl_L-histidine)(73.7%); cis-Aconitic acid(14.4%); Glycerophosphorylcholine(8.8%); Carnitine(2%); Citrulline(1.1%); Acetylcholine(0%); 
3.152	0.00542	Citrulline(95.4%); Glycerophosphorylcholine(2.3%); cis-Aconitic acid(1.8%); Carnitine(0.3%); Carnosine (beta-alanyl_L-histidine)(0.2%); Malonyl coenzyme A(0.1%); Acetylcholine(0%); 
3.132	0.0009592	Malonyl coenzyme A(94.7%); Glycerophosphorylcholine(4.1%); Carnitine(1%); cis-Aconitic acid(0.2%); Acetylcholine(0%); 
3.042	0.008442	Creatine(82.6%); Phosphocreatine(7.9%); Creatinine(7.8%); Cysteamine(0.7%); Histamine(0.5%); Anserine nitrate(0.4%); Malonyl coenzyme A(0.2%); 
2.997	0.0003348	Glutathione (oxidised)(58.5%); Glutathione (reduced)(32.9%); Creatine(4.8%); Glucosamine-6-phosphate(2.4%); N,N-Dimethylglycine(1.1%); Creatinine(0.3%); 
2.977	0.0005339	Glutathione (oxidised)(45.2%); Glutathione (reduced)(36.8%); Asparagine(10.1%); Glucosamine-6-phosphate(5.3%); N,N-Dimethylglycine(2.1%); Creatine(0.5%); 
2.952	0.001337	Asparagine(86.5%); Glutathione (reduced)(8.4%); N,N-Dimethylglycine(5%); 
2.932	0.005074	N,N-Dimethylglycine(93.3%); Asparagine(3.4%); Glutathione (reduced)(2.4%); Glucosamine-6-phosphate(0.8%); 
2.902	0.0002564	Asparagine(88.6%); N,N-Dimethylglycine(11.4%); 
2.887	0.0001474	Asparagine(91.4%); N,N-Dimethylglycine(8.6%); 
2.862	0.00121	Asparagine(99.7%); N,N-Dimethylglycine(0.3%); 
2.837	0.0001193	Asparagine(98.5%); N,N-Dimethylglycine(1.2%); Argininosuccinic acid(0.3%); 
2.827	0.0002166	Argininosuccinic acid(99.9%); Asparagine(0.1%); N,N-Dimethylglycine(0%); 
2.752	1.758e-05	N-Acetylaspartylglutamate (NAAG)(100%); 
2.742	2.223e-05	N-Acetylaspartylglutamate (NAAG)(89.7%); Anserine nitrate(10.3%); 
2.712	0.001661	Carnosine (beta-alanyl_L-histidine)(97.7%); Anserine nitrate(1.7%); N-Acetylaspartate (NAA)(0.6%); Citric acid(0.1%); 
2.687	0.003905	Carnosine (beta-alanyl_L-histidine)(91.6%); N-Acetylaspartate (NAA)(4.3%); Anserine nitrate(2.3%); Argininosuccinic acid(1.2%); Citric acid(0.6%); 
2.667	0.002215	Carnosine (beta-alanyl_L-histidine)(59.2%); Citric acid(38.8%); Anserine nitrate(1.2%); Argininosuccinic acid(0.4%); Methionine(0.3%); Malonyl coenzyme A(0.1%); 
2.642	0.001298	Methyl isobutyric acid(77.5%); Methionine(19.3%); Anserine nitrate(1.4%); Citric acid(1.3%); Carnosine (beta-alanyl_L-histidine)(0.5%); 
2.622	9.883e-05	Malonyl coenzyme A(94.5%); Citric acid(3.3%); Methionine(1.2%); Methyl isobutyric acid(1%); 
2.557	0.0006576	Glutathione (reduced)(90.7%); Glutathione (oxidised)(5.5%); Citric acid(3.6%); N-Acetylaspartylglutamate (NAAG)(0.1%); 
2.532	0.0008738	Citric acid(96%); Glutathione (oxidised)(2.2%); Glutathione (reduced)(1.4%); N-Acetylaspartylglutamate (NAAG)(0.4%); 
2.512	0.0005331	N-Acetylaspartate (NAA)(80.2%); Glutathione (oxidised)(16.5%); Citric acid(3.2%); N-Acetylaspartylglutamate (NAAG)(0.2%); Succinic acid(0%); 
2.487	0.0009183	Glutamine(49.7%); N-Acetylaspartate (NAA)(40%); Carnitine(10.1%); Succinic acid(0.1%); Citric acid(0%); 
2.457	0.005702	Glutamine(84.1%); Carnitine(15.8%); Succinic acid(0.1%); 
2.437	0.003081	Carnitine(57.3%); Glutamine(35.2%); Malonyl coenzyme A(7%); Succinic acid(0.5%); Pyruvic acid(0%); 
2.407	0.003666	Succinic acid(84.7%); Glutamine(9%); Carnitine(6.2%); Pyruvic acid(0.1%); Oxaloacetic acid(0%); 
2.372	0.001768	Pyruvic acid(74.1%); Oxaloacetic acid(15.4%); Argininosuccinic acid(9.8%); Succinic acid(0.7%); 
2.277	0.0003621	Valine(99.7%); Acetylcholine(0.3%); 
2.237	8.01e-06	N-Acetylneuraminic acid(98.9%); Acetylcholine(1.1%); 
2.222	2.723e-05	N-Acetylneuraminic acid(93.2%); Methionine(4.2%); N-Acetylaspartylglutamate (NAAG)(2%); Acetylcholine(0.5%); 
2.207	0.0001535	Methionine(75.8%); N-Acetylaspartylglutamate (NAAG)(24%); Acetylcholine(0.2%); N-Acetylneuraminic acid(0%); 
2.167	0.0018	Glutathione (reduced)(62.2%); Glutathione (oxidised)(19.3%); Glutamine(13.8%); Methionine(2.3%); Butyric acid(2.2%); Acetylcholine(0.3%); N-Acetylneuraminic acid(0%); 
2.142	0.005999	Glutamine(58.5%); Methionine(40.5%); Acetylcholine(0.9%); N-Acetylneuraminic acid(0%); Butyric acid(0%); 
2.082	0.001887	Uridine-5-diphospho-N-acetylglucosamine(98.8%); N-Acetylneuraminic acid(0.5%); N-Acetylaspartylglutamate (NAAG)(0.3%); N-Acetylaspartate (NAA)(0.3%); Methionine(0.1%); Acetylcholine(0%); 
2.062	0.000566	N-Acetylneuraminic acid(50.5%); N-Acetylaspartylglutamate (NAAG)(39.9%); N-Acetylaspartate (NAA)(4.9%); Uridine-5-diphospho-N-acetylglucosamine(4.4%); Methionine(0.2%); Acetylcholine(0%); 
2.027	0.006337	N-Acetylaspartate (NAA)(99.9%); N-Acetylneuraminic acid(0%); N-Acetylaspartylglutamate (NAAG)(0%); Acetylcholine(0%); 
1.922	0.01543	Acetic acid(99.9%); N-Acetylaspartylglutamate (NAAG)(0.1%); 
1.897	0.0003909	Citrulline(71.1%); Acetic acid(26.9%); N-Acetylaspartylglutamate (NAAG)(2%); 
1.882	0.0001839	Citrulline(84.3%); Acetic acid(15.7%); 
1.852	6.878e-06	Acetic acid(100%); 
1.832	1.907e-05	N-Acetylneuraminic acid(100%); 
1.742	8.141e-05	Leucine(78.9%); 2-hydroxybutyric acid(21.1%); 
1.712	0.0003971	Leucine(100%); 
1.682	9.784e-05	Leucine(100%); 
1.657	1.651e-05	2-hydroxybutyric acid(100%); 
1.562	4.872e-05	Butyric acid(100%); 
1.482	0.007518	Alanine(99.6%); Isoleucine(0.4%); 
1.332	0.1278	Lactic acid(100%); 
1.262	0.001023	Isoleucine(100%); 
1.187	0.0004761	Ethanol(93%); Methyl isobutyric acid(7%); 
1.147	0.01568	Methyl isobutyric acid(100%); Ethanol(0%); 
1.097	1.516e-05	Methyl isobutyric acid(100%); 
1.047	0.00237	Valine(98%); Isoleucine(2%); 
1.012	0.007431	Isoleucine(97.4%); Valine(1.8%); Leucine(0.8%); 
0.9923	0.00324	Valine(92.2%); Isoleucine(6%); Leucine(1.8%); 
0.9723	0.002708	Leucine(94.1%); Isoleucine(3.1%); Valine(2.8%); 
0.9573	0.002441	Leucine(85%); Isoleucine(14.4%); Valine(0.7%); 2-hydroxybutyric acid(0%); Butyric acid(0%); 
0.9423	0.007331	Isoleucine(97.7%); Leucine(2.3%); Valine(0%); 2-hydroxybutyric acid(0%); Butyric acid(0%); 
0.8973	0.0002477	2-hydroxybutyric acid(55.1%); Butyric acid(44.9%); 
0.8623	0.0006401	Malonyl coenzyme A(99.9%); 2-hydroxybutyric acid(0.1%); Butyric acid(0.1%); 
0.7373	8.407e-05	Malonyl coenzyme A(100%); 
0.7223	0.0007782	Malonyl coenzyme A(100%); 
________________________________________________________________________________________________________________

Table 5.  Full result of the screening step of the analysis (finding of library peaks in the the mixture JRES spectrum) In descending order of hit-ratio:

Alanine (library entry number =66)
Hit ratio(% of total spectral intensity for metabolite): 94.17% (4 of 6 peaks were found)
Peaks found: chem shift/row (% of total intensity)
1.484/56(36.1%) , 1.484/74(36.1%) , 3.792/56(10.9%) , 3.792/74(10.9%)
Peaks not found: chem shift/row (% of total intensity)
3.792/93(2.9%) , 3.792/37(2.9%)

Citric acid (library entry number =14)
Hit ratio(% of total spectral intensity for metabolite): 100% (4 of 4 peaks were found)
Peaks found: chem shift/row (% of total intensity)
2.535/46(26.2%) , 2.535/84(26.2%) , 2.668/46(23.8%) , 2.668/84(23.8%)
Peaks not found: chem shift/row (% of total intensity)


N-Acetylalanine (library entry number =85)
Hit ratio(% of total spectral intensity for metabolite): 34.06% (2 of 3 peaks were found)
Peaks found: chem shift/row (% of total intensity)
1.333/56(17%) , 1.333/74(17%)
Peaks not found: chem shift/row (% of total intensity)
2.015/65(65.9%)

Acetylcholine (library entry number =22)
Hit ratio(% of total spectral intensity for metabolite): 100% (2 of 2 peaks were found)
Peaks found: chem shift/row (% of total intensity)
3.224/65(57.1%) , 2.15/65(42.9%)
Peaks not found: chem shift/row (% of total intensity)


Betaine (library entry number =24)
Hit ratio(% of total spectral intensity for metabolite): 100% (2 of 2 peaks were found)
Peaks found: chem shift/row (% of total intensity)
3.269/65(94.3%) , 3.915/65(5.7%)
Peaks not found: chem shift/row (% of total intensity)


Phosphocreatine (library entry number =114)
Hit ratio(% of total spectral intensity for metabolite): 100% (2 of 2 peaks were found)
Peaks found: chem shift/row (% of total intensity)
3.048/65(80.9%) , 3.95/65(19.1%)
Peaks not found: chem shift/row (% of total intensity)


Creatine (library entry number =122)
Hit ratio(% of total spectral intensity for metabolite): 100% (2 of 2 peaks were found)
Peaks found: chem shift/row (% of total intensity)
3.041/65(77.9%) , 3.937/65(22.1%)
Peaks not found: chem shift/row (% of total intensity)


Ethylenediaminetetraacetic acid (EDTA) (library entry number =140)
Hit ratio(% of total spectral intensity for metabolite): 100% (2 of 2 peaks were found)
Peaks found: chem shift/row (% of total intensity)
3.646/65(73.8%) , 3.269/65(26.2%)
Peaks not found: chem shift/row (% of total intensity)


Methionine (library entry number =82)
Hit ratio(% of total spectral intensity for metabolite): 86.18% (2 of 7 peaks were found)
Peaks found: chem shift/row (% of total intensity)
2.142/65(80.1%) , 2.648/65(6%)
Peaks not found: chem shift/row (% of total intensity)
2.648/84(4.4%) , 2.648/46(4.4%) , 3.863/81(1.7%) , 3.863/49(1.7%) , 3.863/65(1.5%)

Carnitine (library entry number =120)
Hit ratio(% of total spectral intensity for metabolite): 89.72% (2 of 8 peaks were found)
Peaks found: chem shift/row (% of total intensity)
3.224/65(85.7%) , 3.426/65(4.1%)
Peaks not found: chem shift/row (% of total intensity)
2.437/58(2.1%) , 2.437/72(2.1%) , 2.45/73(2%) , 2.45/57(2%) , 3.435/70(1%) , 3.435/60(1%)

Propionic acid (library entry number =154)
Hit ratio(% of total spectral intensity for metabolite): 91.37% (5 of 7 peaks were found)
Peaks found: chem shift/row (% of total intensity)
1.06/65(33.9%) , 1.06/45(14.4%) , 1.06/85(14.4%) , 2.186/55(14.3%) , 2.186/75(14.3%)
Peaks not found: chem shift/row (% of total intensity)
2.186/94(4.3%) , 2.186/36(4.3%)

Uridine-5-diphospho-N-acetylglucosamine (library entry number =171)
Hit ratio(% of total spectral intensity for metabolite): 91.2% (6 of 13 peaks were found)
Peaks found: chem shift/row (% of total intensity)
2.084/65(51.5%) , 7.952/55(11%) , 7.952/75(11%) , 5.976/55(8%) , 5.976/75(8%) , 3.822/65(1.5%)
Peaks not found: chem shift/row (% of total intensity)
3.561/65(1.7%) , 5.976/65(1.3%) , 5.989/65(1.2%) , 3.822/41(1.2%) , 3.822/89(1.2%) , 3.561/89.5(1.1%) , 3.561/40.5(1.1%)

Ethanol (library entry number =203)
Hit ratio(% of total spectral intensity for metabolite): 91.16% (5 of 7 peaks were found)
Peaks found: chem shift/row (% of total intensity)
1.188/65(31.3%) , 1.188/83(15.6%) , 1.188/47(15.6%) , 3.662/56(14.4%) , 3.662/74(14.4%)
Peaks not found: chem shift/row (% of total intensity)
3.662/38(4.4%) , 3.662/92(4.4%)

N-acetylglucosamine-1-phosphate (library entry number =175)
Hit ratio(% of total spectral intensity for metabolite): 8.96% (5 of 11 peaks were found)
Peaks found: chem shift/row (% of total intensity)
3.501/65(2.9%) , 3.501/89(1.9%) , 3.501/41(1.9%) , 3.792/56(1.1%) , 3.792/74(1.1%)
Peaks not found: chem shift/row (% of total intensity)
2.069/65(81.8%) , 3.806/65(3.3%) , 3.806/40(2%) , 3.806/90(2%) , 3.792/42.5(1%) , 3.792/87.5(1%)

Choline (library entry number =31)
Hit ratio(% of total spectral intensity for metabolite): 0% (0 of 1 peaks were found)
Peaks found: chem shift/row (% of total intensity)

Peaks not found: chem shift/row (% of total intensity)
3.204/65(100%)

Dimethylamine (library entry number =42)
Hit ratio(% of total spectral intensity for metabolite): 90% (1 of 1 peaks were found)
Peaks found: chem shift/row (% of total intensity)
2.736/65(100%)
Peaks not found: chem shift/row (% of total intensity)


Trimethylamine-N-oxide (library entry number =50)
Hit ratio(% of total spectral intensity for metabolite): 90% (1 of 1 peaks were found)
Peaks found: chem shift/row (% of total intensity)
3.269/65(100%)
Peaks not found: chem shift/row (% of total intensity)


scyllo-Inositol (library entry number =54)
Hit ratio(% of total spectral intensity for metabolite): 90% (1 of 1 peaks were found)
Peaks found: chem shift/row (% of total intensity)
3.358/65(100%)
Peaks not found: chem shift/row (% of total intensity)


Trimethylamine (library entry number =69)
Hit ratio(% of total spectral intensity for metabolite): 0% (0 of 1 peaks were found)
Peaks found: chem shift/row (% of total intensity)

Peaks not found: chem shift/row (% of total intensity)
2.885/65(100%)

Glycine (library entry number =80)
Hit ratio(% of total spectral intensity for metabolite): 90% (1 of 1 peaks were found)
Peaks found: chem shift/row (% of total intensity)
3.569/65(100%)
Peaks not found: chem shift/row (% of total intensity)


Pyruvic acid (library entry number =101)
Hit ratio(% of total spectral intensity for metabolite): 90% (1 of 1 peaks were found)
Peaks found: chem shift/row (% of total intensity)
2.371/65(100%)
Peaks not found: chem shift/row (% of total intensity)


Acetic acid (library entry number =117)
Hit ratio(% of total spectral intensity for metabolite): 90% (1 of 1 peaks were found)
Peaks found: chem shift/row (% of total intensity)
1.924/65(100%)
Peaks not found: chem shift/row (% of total intensity)


Malonic acid (library entry number =134)
Hit ratio(% of total spectral intensity for metabolite): 0% (0 of 1 peaks were found)
Peaks found: chem shift/row (% of total intensity)

Peaks not found: chem shift/row (% of total intensity)
3.13/65(100%)

Formic acid (library entry number =148)
Hit ratio(% of total spectral intensity for metabolite): 90% (1 of 1 peaks were found)
Peaks found: chem shift/row (% of total intensity)
8.459/65(100%)
Peaks not found: chem shift/row (% of total intensity)


Fumaric acid (library entry number =149)
Hit ratio(% of total spectral intensity for metabolite): 90% (1 of 1 peaks were found)
Peaks found: chem shift/row (% of total intensity)
6.525/65(100%)
Peaks not found: chem shift/row (% of total intensity)


Succinic acid (library entry number =152)
Hit ratio(% of total spectral intensity for metabolite): 90% (1 of 1 peaks were found)
Peaks found: chem shift/row (% of total intensity)
2.408/65(100%)
Peaks not found: chem shift/row (% of total intensity)


Tartaric acid (library entry number =153)
Hit ratio(% of total spectral intensity for metabolite): 0% (0 of 1 peaks were found)
Peaks found: chem shift/row (% of total intensity)

Peaks not found: chem shift/row (% of total intensity)
4.335/65(100%)

Oxaloacetic acid (library entry number =159)
Hit ratio(% of total spectral intensity for metabolite): 90% (1 of 1 peaks were found)
Peaks found: chem shift/row (% of total intensity)
2.371/65(100%)
Peaks not found: chem shift/row (% of total intensity)


Glycerophosphorylcholine (library entry number =186)
Hit ratio(% of total spectral intensity for metabolite): 90% (1 of 1 peaks were found)
Peaks found: chem shift/row (% of total intensity)
3.233/65(100%)
Peaks not found: chem shift/row (% of total intensity)


Methanol (library entry number =202)
Hit ratio(% of total spectral intensity for metabolite): 90% (1 of 1 peaks were found)
Peaks found: chem shift/row (% of total intensity)
3.366/65(100%)
Peaks not found: chem shift/row (% of total intensity)


Phosphocholine (library entry number =207)
Hit ratio(% of total spectral intensity for metabolite): 90% (1 of 1 peaks were found)
Peaks found: chem shift/row (% of total intensity)
3.224/65(100%)
Peaks not found: chem shift/row (% of total intensity)


N-Acetylglucosamine (library entry number =174)
Hit ratio(% of total spectral intensity for metabolite): 94.16% (5 of 9 peaks were found)
Peaks found: chem shift/row (% of total intensity)
2.061/65(85.5%) , 3.501/65(2.8%) , 3.778/65(2.4%) , 3.501/89(1.8%) , 3.501/41(1.8%)
Peaks not found: chem shift/row (% of total intensity)
3.778/40(1.9%) , 3.778/90(1.9%) , 3.799/56(1%) , 3.799/74(1%)

Ergothioneine (library entry number =1)
Hit ratio(% of total spectral intensity for metabolite): 89.35% (3 of 7 peaks were found)
Peaks found: chem shift/row (% of total intensity)
3.269/65(85.6%) , 3.892/75(1.9%) , 3.892/55(1.9%)
Peaks not found: chem shift/row (% of total intensity)
6.805/64(3.5%) , 6.805/66(3.5%) , 3.892/85(1.8%) , 3.892/45(1.8%)

Isoleucine (library entry number =68)
Hit ratio(% of total spectral intensity for metabolite): 75.57% (5 of 22 peaks were found)
Peaks found: chem shift/row (% of total intensity)
0.942/65(20.1%) , 1.013/56(19.2%) , 1.013/74(19.2%) , 0.942/46(8.5%) , 0.942/84(8.5%)
Peaks not found: chem shift/row (% of total intensity)
3.677/60(6.8%) , 3.677/70(6.8%) , 1.263/45(0.9%) , 1.263/85(0.9%) , 1.263/81(0.8%) , 1.263/49(0.8%) , 1.263/27(0.8%) , 1.263/103(0.8%) , 1.263/61(0.8%) , 1.263/69(0.8%) , 1.472/65(0.8%) , 1.472/79(0.6%) , 1.472/51(0.6%) , 1.472/98(0.6%) , 1.472/32(0.6%) , 1.472/44(0.5%) , 1.472/86(0.5%)

Asparagine (library entry number =72)
Hit ratio(% of total spectral intensity for metabolite): 90.59% (18 of 29 peaks were found)
Peaks found: chem shift/row (% of total intensity)
4.004/50(10.3%) , 4.004/80(10.3%) , 4.004/61(8.8%) , 4.004/69(8.8%) , 2.864/53(5.7%) , 2.864/77(5.7%) , 2.864/34(5.6%) , 2.864/96(5.6%) , 2.954/49(5.5%) , 2.954/81(5.5%) , 2.954/37(5.2%) , 2.954/93(5.2%) , 2.932/65(2.1%) , 2.932/65(1.4%) , 2.904/96.5(1.4%) , 2.904/33.5(1.4%) , 2.904/34(1.2%) , 2.904/96(1.2%)
Peaks not found: chem shift/row (% of total intensity)
2.86/64.5(1.9%) , 2.884/64.5(1.2%) , 2.884/65.5(1.2%) , 2.904/112(0.8%) , 2.904/18(0.8%) , 2.904/112(0.6%) , 2.904/18(0.6%) , 2.876/52(0.6%) , 2.876/78(0.6%) , 2.932/127(0.5%) , 2.932/4(0.4%)

3-Methylhistidine (library entry number =74)
Hit ratio(% of total spectral intensity for metabolite): 89.26% (9 of 15 peaks were found)
Peaks found: chem shift/row (% of total intensity)
3.738/65(71%) , 3.962/82(5.3%) , 3.962/48(5.3%) , 3.313/52(1.5%) , 3.313/78(1.5%) , 3.215/76(1.2%) , 3.215/54(1.2%) , 8.154/68(1.2%) , 8.154/61.5(1.2%)
Peaks not found: chem shift/row (% of total intensity)
3.962/64(5.1%) , 3.313/93(1.4%) , 3.313/37(1.4%) , 3.215/35(0.9%) , 3.215/95(0.9%) , 7.131/65(0.9%)

N-Acetylaspartate (NAA) (library entry number =86)
Hit ratio(% of total spectral intensity for metabolite): 79.48% (1 of 13 peaks were found)
Peaks found: chem shift/row (% of total intensity)
2.026/65(79.5%)
Peaks not found: chem shift/row (% of total intensity)
2.491/45(2.5%) , 2.491/85(2.5%) , 2.51/45(2.4%) , 2.51/85(2.4%) , 2.691/44(1.8%) , 2.691/86(1.8%) , 2.701/84(1.8%) , 2.701/46(1.8%) , 2.5/57(0.9%) , 2.5/72(0.9%) , 2.5/32.5(0.9%) , 2.5/97(0.9%)

Leucine (library entry number =77)
Hit ratio(% of total spectral intensity for metabolite): 67.56% (6 of 37 peaks were found)
Peaks found: chem shift/row (% of total intensity)
0.97/57(18.4%) , 0.97/73(18.4%) , 0.96/57(14.8%) , 0.96/73(14.8%) , 1.013/73.5(0.6%) , 1.013/56(0.6%)
Peaks not found: chem shift/row (% of total intensity)
3.741/47(7.2%) , 3.741/83(7.2%) , 1.682/65(1.6%) , 0.96/64.5(1.4%) , 1.749/65(1%) , 0.97/65(0.9%) , 1.714/51.5(0.8%) , 1.711/41(0.8%) , 1.702/64.5(0.7%) , 1.714/39.5(0.7%) , 1.714/90.5(0.7%) , 3.741/60.5(0.7%) , 3.741/69(0.7%) , 1.714/4(0.7%) , 1.714/125(0.7%) , 1.722/73.5(0.6%) , 1.722/56.5(0.6%) , 1.711/4(0.5%) , 1.711/125(0.5%) , 1.714/43(0.5%) , 1.714/87.5(0.5%) , 1.714/55.5(0.5%) , 1.714/74.5(0.5%) , 1.711/51(0.5%) , 1.711/79(0.5%) , 1.714/23(0.3%) , 1.714/107.5(0.3%) , 1.714/61.5(0.3%) , 1.714/68(0.3%) , 1.711/74(0.3%) , 1.711/55.5(0.3%)

N,N-Dimethylglycine (library entry number =38)
Hit ratio(% of total spectral intensity for metabolite): 100% (2 of 2 peaks were found)
Peaks found: chem shift/row (% of total intensity)
2.932/65(81.9%) , 3.728/65(18.1%)
Peaks not found: chem shift/row (% of total intensity)


Lysine (library entry number =81)
Hit ratio(% of total spectral intensity for metabolite): 33.34% (3 of 13 peaks were found)
Peaks found: chem shift/row (% of total intensity)
3.767/65(15.5%) , 3.767/49(8.9%) , 3.767/81(8.9%)
Peaks not found: chem shift/row (% of total intensity)
3.032/46(21.6%) , 3.032/84(21.6%) , 3.032/64(9.1%) , 3.032/66(9.1%) , 1.909/43.5(1.3%) , 1.909/86.5(1.3%) , 1.733/47(1.1%) , 1.733/83(1.1%) , 1.733/43(0.4%) , 1.733/87(0.4%)

2,3-Butanediol (library entry number =32)
Hit ratio(% of total spectral intensity for metabolite): 74.15% (2 of 14 peaks were found)
Peaks found: chem shift/row (% of total intensity)
1.147/73(37.1%) , 1.147/57(37.1%)
Peaks not found: chem shift/row (% of total intensity)
3.731/58(4.8%) , 3.731/72(4.8%) , 1.147/79(2.5%) , 1.147/51(2.5%) , 1.147/82(2.4%) , 1.147/48(2.4%) , 3.731/51(1.3%) , 3.731/79(1.3%) , 3.731/86(1.3%) , 3.731/44(1.3%) , 3.731/33(0.6%) , 3.731/97(0.6%)

Valine (library entry number =36)
Hit ratio(% of total spectral intensity for metabolite): 74.04% (4 of 14 peaks were found)
Peaks found: chem shift/row (% of total intensity)
0.993/56(19%) , 0.993/74(19%) , 1.045/56(18%) , 1.045/74(18%)
Peaks not found: chem shift/row (% of total intensity)
3.617/59(10.4%) , 3.617/71(10.4%) , 2.276/59(1%) , 2.276/71(1%) , 2.276/41(0.7%) , 2.276/89(0.7%) , 2.276/53(0.7%) , 2.276/77(0.7%) , 2.276/35(0.2%) , 2.276/95(0.2%)

N-Acetylneuraminic acid (library entry number =193)
Hit ratio(% of total spectral intensity for metabolite): 76.18% (9 of 27 peaks were found)
Peaks found: chem shift/row (% of total intensity)
2.061/65(59.8%) , 2.051/65(5.9%) , 3.624/58(2%) , 3.624/72(2%) , 3.85/53(1.9%) , 3.85/77(1.9%) , 3.767/65(1.4%) , 3.767/49(0.7%) , 3.767/81(0.7%)
Peaks not found: chem shift/row (% of total intensity)
3.624/42(1.8%) , 3.624/88(1.8%) , 3.988/51.5(1.8%) , 3.988/78.5(1.8%) , 1.83/65(1.7%) , 2.238/65(1.7%) , 3.85/46(1.5%) , 3.85/84(1.5%) , 2.222/55(1.3%) , 2.222/75(1.3%) , 1.83/96(1.1%) , 1.83/34(1.1%) , 2.222/88(1%) , 2.222/42(1%) , 3.767/58.5(0.9%) , 3.767/71.5(0.9%) , 3.767/88(0.7%) , 3.767/42(0.7%)

4-Methyl-2-oxovaleric acid (library entry number =98)
Hit ratio(% of total spectral intensity for metabolite): 0% (0 of 9 peaks were found)
Peaks found: chem shift/row (% of total intensity)

Peaks not found: chem shift/row (% of total intensity)
0.939/73.5(35.7%) , 0.939/56.5(35.7%) , 2.614/56(12.6%) , 2.614/74(12.6%) , 2.097/65(0.9%) , 2.097/48(0.8%) , 2.097/82(0.8%) , 2.097/100(0.4%) , 2.097/30(0.4%)

N-Acetylaspartylglutamate (NAAG) (library entry number =190)
Hit ratio(% of total spectral intensity for metabolite): 71.96% (2 of 13 peaks were found)
Peaks found: chem shift/row (% of total intensity)
2.061/65(68.2%) , 1.924/65(3.8%)
Peaks not found: chem shift/row (% of total intensity)
2.207/65(3.7%) , 2.524/45(2.9%) , 2.524/85(2.9%) , 2.544/85(2.8%) , 2.544/45(2.8%) , 2.742/85(2.3%) , 2.742/44.5(2.3%) , 2.752/85.5(2.2%) , 2.752/44(2.2%) , 2.207/86(2%) , 2.207/44(2%)

Suberic acid (library entry number =65)
Hit ratio(% of total spectral intensity for metabolite): 0% (0 of 15 peaks were found)
Peaks found: chem shift/row (% of total intensity)

Peaks not found: chem shift/row (% of total intensity)
2.18/84(26.9%) , 2.18/46(26.9%) , 2.18/65(17.7%) , 1.31/65(10.7%) , 1.31/46(3.9%) , 1.31/84(3.9%) , 1.552/65(1.8%) , 1.552/84(1.4%) , 1.552/46(1.4%) , 1.31/52(1.4%) , 1.31/78(1.4%) , 1.552/103(0.7%) , 1.552/27(0.7%) , 1.552/58(0.6%) , 1.552/72(0.6%)

Glucose-6-phosphate (library entry number =105)
Hit ratio(% of total spectral intensity for metabolite): 79.41% (20 of 31 peaks were found)
Peaks found: chem shift/row (% of total intensity)
3.501/65(6.9%) , 3.291/53.5(6.1%) , 3.291/76.5(6.1%) , 3.284/53(5.9%) , 3.284/77(5.9%) , 3.728/65(5.2%) , 3.501/40.5(4.9%) , 3.501/89(4.9%) , 3.366/65(4.4%) , 3.569/40.5(3.7%) , 3.569/89.5(3.7%) , 4.005/69(3.6%) , 4.005/61(3.6%) , 4.005/61(3.6%) , 4.005/69(3.6%) , 3.569/65(2%) , 3.569/65(2%) , 3.535/41(1.4%) , 3.535/88.5(1.4%) , 3.484/65.5(0.4%)
Peaks not found: chem shift/row (% of total intensity)
3.728/40.5(3.8%) , 3.728/89(3.8%) , 3.577/40(3.4%) , 3.577/89.5(3.4%) , 3.577/65(2.7%) , 3.569/52.5(0.9%) , 3.569/76.5(0.9%) , 3.577/52.5(0.7%) , 3.577/76.5(0.7%) , 4.05/55(0.1%) , 4.05/74.5(0.1%)

Creatinine (library entry number =29)
Hit ratio(% of total spectral intensity for metabolite): 69.86% (1 of 3 peaks were found)
Peaks found: chem shift/row (% of total intensity)
3.048/65(69.9%)
Peaks not found: chem shift/row (% of total intensity)
4.065/66(15.1%) , 4.065/64(15.1%)

Thiamine (library entry number =206)
Hit ratio(% of total spectral intensity for metabolite): 68.09% (3 of 11 peaks were found)
Peaks found: chem shift/row (% of total intensity)
2.504/65(43.1%) , 2.568/65(23.1%) , 3.184/65(1.9%)
Peaks not found: chem shift/row (% of total intensity)
8.047/65(8%) , 3.89/65(6.7%) , 3.89/50(4.3%) , 3.89/80(4.3%) , 9.432/65(4.2%) , 5.455/65(2.7%) , 3.184/50(0.9%) , 3.184/80(0.9%)

Taurine (library entry number =181)
Hit ratio(% of total spectral intensity for metabolite): 67.93% (4 of 6 peaks were found)
Peaks found: chem shift/row (% of total intensity)
3.426/65(25.2%) , 3.269/65(19.1%) , 3.269/48(11.8%) , 3.269/82(11.8%)
Peaks not found: chem shift/row (% of total intensity)
3.426/48(16%) , 3.426/82(16%)

Methyl isobutyric acid (library entry number =198)
Hit ratio(% of total spectral intensity for metabolite): 67.86% (2 of 8 peaks were found)
Peaks found: chem shift/row (% of total intensity)
1.147/56(33.9%) , 1.147/74(33.9%)
Peaks not found: chem shift/row (% of total intensity)
3.702/65(27.6%) , 2.641/65(1.5%) , 2.641/47(1.1%) , 2.641/83(1.1%) , 2.641/101(0.4%) , 2.641/29(0.4%)

Anserine nitrate (library entry number =15)
Hit ratio(% of total spectral intensity for metabolite): 61.55% (7 of 42 peaks were found)
Peaks found: chem shift/row (% of total intensity)
3.778/65(49.3%) , 3.224/63.5(3.9%) , 3.224/66.5(3.9%) , 2.668/45(1.2%) , 2.668/85(1.2%) , 2.648/65(1%) , 2.659/65(1%)
Peaks not found: chem shift/row (% of total intensity)
3.227/44.5(2%) , 3.227/85.5(2%) , 3.224/49.5(2%) , 3.224/80.5(2%) , 2.659/44(1.7%) , 2.659/86(1.7%) , 3.235/84.5(1.5%) , 3.235/45.5(1.5%) , 3.24/84.5(1.5%) , 3.24/45.5(1.5%) , 3.041/85(1.3%) , 3.041/45(1.3%) , 3.05/85(1.3%) , 3.05/45(1.3%) , 2.694/65(1.2%) , 2.694/46.5(1.1%) , 2.694/83.5(1.1%) , 2.681/65(1%) , 3.201/65(0.9%) , 2.723/45(0.9%) , 2.723/85(0.9%) , 2.723/43(0.8%) , 2.723/86.5(0.8%) , 2.681/85.5(0.8%) , 2.706/25(0.6%) , 2.706/104(0.6%) , 2.709/64(0.6%) , 2.659/61(0.6%) , 2.659/69(0.6%) , 2.668/103(0.6%) , 2.668/26.5(0.6%) , 2.709/44.5(0.6%) , 2.709/85.5(0.6%) , 2.659/102(0.5%) , 2.659/27(0.5%)

Glutathione (reduced) (library entry number =92)
Hit ratio(% of total spectral intensity for metabolite): 72.66% (28 of 43 peaks were found)
Peaks found: chem shift/row (% of total intensity)
3.788/65(14.2%) , 3.788/65(13.5%) , 2.167/73.5(4.9%) , 3.788/49(4.2%) , 3.788/81(4.2%) , 3.788/49(4.1%) , 3.788/81(4.1%) , 2.976/82(1.9%) , 2.976/46.5(1.9%) , 2.976/82(1.6%) , 2.976/47.5(1.6%) , 2.976/82(1.6%) , 2.976/47.5(1.6%) , 2.954/81(1.6%) , 2.954/49(1.6%) , 2.976/47(1.5%) , 2.976/83(1.5%) , 2.954/48(1%) , 2.954/47.5(0.9%) , 2.954/82(0.9%) , 2.539/65.5(0.7%) , 2.568/65.5(0.6%) , 2.568/65.5(0.6%) , 2.954/82.5(0.6%) , 2.976/46(0.4%) , 2.976/83.5(0.4%) , 2.539/64.5(0.4%) , 2.539/64(0.3%)
Peaks not found: chem shift/row (% of total intensity)
2.167/56(4.9%) , 2.558/71.5(3.5%) , 2.558/58(3.5%) , 2.966/46.5(2%) , 2.966/82.5(2%) , 2.167/37(1.6%) , 2.167/92(1.6%) , 3.305/46.5(1.4%) , 3.305/83.5(1.4%) , 3.317/84(1.3%) , 3.317/46(1.3%) , 2.966/52.5(0.8%) , 2.966/75.5(0.7%) , 2.558/91(0.7%) , 2.558/39(0.7%)

Malonyl coenzyme A (library entry number =145)
Hit ratio(% of total spectral intensity for metabolite): 46.46% (6 of 25 peaks were found)
Peaks found: chem shift/row (% of total intensity)
3.552/65(22.9%) , 8.278/65(16.7%) , 4/65(3.1%) , 3.676/65(1.8%) , 2.438/65(1.4%) , 2.659/65(0.6%)
Peaks not found: chem shift/row (% of total intensity)
3.129/65(12.7%) , 8.551/65(10%) , 0.724/65(7.2%) , 0.862/65(5.3%) , 6.178/65(4.6%) , 6.164/65(4.2%) , 3.031/65(1.9%) , 3.031/82(1%) , 3.031/48(1%) , 0.737/65(0.9%) , 2.353/65(0.8%) , 3.353/57(0.7%) , 3.353/73(0.7%) , 2.622/65(0.7%) , 2.438/48(0.5%) , 2.438/82(0.5%) , 0.846/65(0.4%) , 3.353/89(0.3%) , 3.353/41(0.3%)

N-Acetylmethionine (library entry number =137)
Hit ratio(% of total spectral intensity for metabolite): 65.03% (1 of 2 peaks were found)
Peaks found: chem shift/row (% of total intensity)
2.114/65(65%)
Peaks not found: chem shift/row (% of total intensity)
2.039/65(35%)

Glucosamine-6-phosphate (library entry number =173)
Hit ratio(% of total spectral intensity for metabolite): 63.7% (16 of 29 peaks were found)
Peaks found: chem shift/row (% of total intensity)
3.882/65(8.1%) , 3.658/65(7%) , 3.631/65(6.4%) , 3.597/77(4.5%) , 3.597/53(4.5%) , 2.989/51.5(3.8%) , 2.989/78(3.8%) , 2.989/51.5(3.8%) , 2.989/78(3.8%) , 4.005/61(3.3%) , 4.005/69(3.3%) , 3.283/74(2.9%) , 3.283/56(2.9%) , 3.631/41(2.8%) , 3.631/88.5(2.8%) , 3.366/65(0.2%)
Peaks not found: chem shift/row (% of total intensity)
3.882/40(5.4%) , 3.882/90(5.4%) , 5.435/60(4.3%) , 5.435/70(4.3%) , 3.658/89.5(3.2%) , 3.658/40.5(3.2%) , 3.283/46.5(2.8%) , 3.283/83(2.8%) , 2.934/51.5(1.7%) , 2.934/78(1.7%) , 4.026/70(1.1%) , 4.069/55(0.3%) , 4.069/75(0.3%)

trans-Aconitic acid (library entry number =30)
Hit ratio(% of total spectral intensity for metabolite): 62.35% (1 of 2 peaks were found)
Peaks found: chem shift/row (% of total intensity)
3.46/65(62.4%)
Peaks not found: chem shift/row (% of total intensity)
6.593/65(37.6%)

Tyrosine (library entry number =208)
Hit ratio(% of total spectral intensity for metabolite): 61.6% (4 of 18 peaks were found)
Peaks found: chem shift/row (% of total intensity)
6.906/76(20.3%) , 6.906/54(20.3%) , 7.198/54(10.5%) , 7.198/76(10.5%)
Peaks not found: chem shift/row (% of total intensity)
3.947/62(7.1%) , 3.947/68(7.1%) , 3.947/48.5(5.5%) , 3.947/81.5(5.5%) , 6.906/47(1.6%) , 6.906/83(1.6%) , 3.057/56(1.5%) , 3.057/74(1.5%) , 3.057/36(1.4%) , 3.057/94(1.4%) , 3.202/90(1%) , 3.202/40(1%) , 3.202/53(1%) , 3.202/77(1%)

Sarcosine (library entry number =75)
Hit ratio(% of total spectral intensity for metabolite): 38.51% (1 of 2 peaks were found)
Peaks found: chem shift/row (% of total intensity)
3.611/65(38.5%)
Peaks not found: chem shift/row (% of total intensity)
2.742/65(61.5%)

Glutathione (oxidised) (library entry number =91)
Hit ratio(% of total spectral intensity for metabolite): 55.64% (15 of 50 peaks were found)
Peaks found: chem shift/row (% of total intensity)
3.788/65(15.8%) , 3.788/81(5.7%) , 3.788/49(5.7%) , 2.976/47(4.1%) , 2.976/83(4.1%) , 2.167/57(3.7%) , 2.167/73(3.7%) , 2.515/65(2.3%) , 2.515/65(2.1%) , 2.539/65(2%) , 2.539/65(2%) , 3.797/64.5(1.2%) , 3.797/64.5(1.2%) , 3.778/64.5(1.1%) , 3.788/64.5(1%)
Peaks not found: chem shift/row (% of total intensity)
3.306/47(3.7%) , 3.306/83(3.7%) , 3.317/47(3.4%) , 3.317/83(3.4%) , 2.991/47(3.3%) , 2.991/83(3.3%) , 5.716/65(1.9%) , 2.167/37(1.8%) , 2.167/93(1.8%) , 2.54/76(1.6%) , 2.54/54(1.6%) , 2.539/45(1.3%) , 2.539/85(1.3%) , 2.539/45(1.2%) , 2.539/85(1.2%) , 2.515/45(1.2%) , 2.515/85(1.2%) , 2.515/45(1.1%) , 2.515/85(1.1%) , 2.54/33(0.9%) , 2.54/97(0.9%) , 2.54/13.5(0.4%) , 2.54/116(0.4%) , 2.498/62(0.3%) , 2.498/68(0.3%) , 2.515/61.5(0.2%) , 2.515/68.5(0.2%) , 2.515/103(0.2%) , 2.515/26(0.2%) , 2.54/61(0.2%) , 2.54/69(0.2%) , 2.539/103.5(0.2%) , 2.539/27(0.2%) , 2.524/61(0.2%) , 2.524/69(0.2%)

Argininosuccinic acid (library entry number =109)
Hit ratio(% of total spectral intensity for metabolite): 58.88% (14 of 35 peaks were found)
Peaks found: chem shift/row (% of total intensity)
6.525/65(19.9%) , 3.291/65(5.9%) , 3.778/65(5.8%) , 2.676/44(3.3%) , 2.676/86(3.3%) , 2.668/45(3.2%) , 2.668/85(3.2%) , 2.676/44(3.1%) , 2.676/86(3.1%) , 3.778/81(2.9%) , 3.778/49(2.9%) , 2.367/58.5(1.8%) , 2.367/38.5(0.2%) , 2.367/92(0.2%)
Peaks not found: chem shift/row (% of total intensity)
2.676/47.5(3.1%) , 2.676/82.5(3.1%) , 2.68/45(3.1%) , 2.68/85(3.1%) , 2.379/45.5(2.5%) , 2.379/84.5(2.5%) , 2.359/45(2.4%) , 2.359/85(2.4%) , 2.827/48(2%) , 2.827/82(2%) , 2.367/71(1.8%) , 2.367/97.5(1.7%) , 2.367/32(1.7%) , 2.827/40(1.4%) , 2.827/89.5(1.4%) , 4.307/74(1.3%) , 4.307/56(1.3%) , 3.291/83(1.1%) , 3.291/47(1.1%) , 4.307/48(1.1%) , 4.307/82(1.1%)

Glutamine (library entry number =17)
Hit ratio(% of total spectral intensity for metabolite): 52.97% (21 of 57 peaks were found)
Peaks found: chem shift/row (% of total intensity)
3.778/65(17.5%) , 3.778/81(8.3%) , 3.778/49(8.3%) , 2.438/65(3.9%) , 2.478/65(2%) , 2.478/65(1.9%) , 2.478/65(1.8%) , 2.478/65(1.5%) , 2.408/65(1%) , 2.159/73(0.9%) , 2.159/57(0.9%) , 2.408/65(0.8%) , 2.433/38.5(0.7%) , 2.433/91.5(0.7%) , 2.408/85.5(0.5%) , 2.408/44.5(0.5%) , 2.114/65(0.4%) , 2.408/85.5(0.4%) , 2.408/44.5(0.4%) , 2.478/105(0.3%) , 2.478/105(0.2%)
Peaks not found: chem shift/row (% of total intensity)
2.458/52.5(3.8%) , 2.458/77.5(3.8%) , 2.458/38(3.7%) , 2.458/92(3.7%) , 2.14/56.5(2.5%) , 2.14/73.5(2.5%) , 2.14/80.5(2.4%) , 2.14/49.5(2.4%) , 2.14/33.5(2.1%) , 2.14/96.5(2.1%) , 2.14/40.5(2%) , 2.14/89.5(2%) , 2.14/65(1.3%) , 2.121/56(0.9%) , 2.121/74(0.9%) , 2.166/46.5(0.6%) , 2.166/83.5(0.6%) , 2.13/62(0.6%) , 2.13/68(0.6%) , 2.13/61.5(0.6%) , 2.13/68.5(0.6%) , 2.13/65(0.6%) , 2.438/104(0.5%) , 2.438/25.5(0.5%) , 2.458/18.5(0.5%) , 2.458/111.5(0.5%) , 2.13/65(0.5%) , 2.13/46(0.5%) , 2.13/84(0.5%) , 2.438/45(0.5%) , 2.438/85(0.5%) , 2.13/84(0.5%) , 2.13/46(0.5%) , 2.433/65(0.4%) , 2.478/25(0.3%) , 2.478/25(0.2%)

Porphobilinogen (library entry number =170)
Hit ratio(% of total spectral intensity for metabolite): 40.65% (1 of 8 peaks were found)
Peaks found: chem shift/row (% of total intensity)
3.412/65(40.6%)
Peaks not found: chem shift/row (% of total intensity)
4.164/65(19.7%) , 2.401/45.5(10.2%) , 2.401/84.5(10.2%) , 2.401/64.5(6.4%) , 2.66/85(5.2%) , 2.66/45(5.2%) , 2.66/65(2.5%)

Pyroglutamic acid (library entry number =127)
Hit ratio(% of total spectral intensity for metabolite): 54.57% (8 of 80 peaks were found)
Peaks found: chem shift/row (% of total intensity)
2.408/65(11.4%) , 2.408/65(9.9%) , 2.408/86(8.8%) , 2.408/44(8.8%) , 2.408/86(7.5%) , 2.408/44(7.5%) , 2.504/65(0.5%) , 2.061/65(0.2%)
Peaks not found: chem shift/row (% of total intensity)
2.038/75(2%) , 2.038/55(2%) , 2.51/71(1.9%) , 2.51/59(1.9%) , 2.51/38(1.7%) , 2.51/92(1.7%) , 2.038/63.5(1.5%) , 2.038/66.5(1.5%) , 2.038/42(1.5%) , 2.038/88(1.5%) , 2.51/17(1.1%) , 2.51/112(1.1%) , 2.038/22(0.9%) , 2.038/108(0.9%) , 2.39/65(0.9%) , 2.51/80(0.9%) , 2.51/49.5(0.9%) , 4.184/61(0.8%) , 4.184/69(0.8%) , 2.038/96(0.8%) , 2.038/34(0.8%) , 4.184/84(0.8%) , 4.184/46(0.8%) , 2.03/64(0.7%) , 2.03/66(0.7%) , 2.525/54(0.6%) , 2.525/75(0.6%) , 2.501/48(0.6%) , 2.501/81.5(0.6%) , 2.501/65(0.5%) , 2.501/62(0.4%) , 2.501/68(0.4%) , 2.504/48(0.4%) , 2.504/81.5(0.4%) , 2.496/75(0.4%) , 2.496/55(0.4%) , 2.519/48.5(0.4%) , 2.519/81.5(0.4%) , 2.494/75.5(0.4%) , 2.494/54.5(0.4%) , 2.03/48(0.4%) , 2.03/82(0.4%) , 2.504/75.5(0.4%) , 2.504/54.5(0.4%) , 2.519/65(0.4%) , 2.519/63(0.4%) , 2.519/67(0.4%) , 2.03/71(0.3%) , 2.03/59(0.3%) , 2.03/46(0.3%) , 2.03/84(0.3%) , 2.501/59(0.3%) , 2.501/71(0.3%) , 2.501/75(0.3%) , 2.501/55(0.3%) , 2.519/54.5(0.3%) , 2.519/75(0.3%) , 2.03/29.5(0.2%) , 2.03/100.5(0.2%) , 2.501/101.5(0.2%) , 2.501/28(0.2%) , 2.496/48(0.2%) , 2.496/82(0.2%) , 2.03/55(0.2%) , 2.03/75(0.2%) , 2.519/28(0.2%) , 2.519/101(0.2%) , 2.525/68.5(0.2%) , 2.525/62(0.2%) , 2.525/65(0.1%) , 2.501/35.5(0.1%) , 2.501/94.5(0.1%)

cis-Aconitic acid (library entry number =108)
Hit ratio(% of total spectral intensity for metabolite): 57.89% (1 of 3 peaks were found)
Peaks found: chem shift/row (% of total intensity)
3.159/65(57.9%)
Peaks not found: chem shift/row (% of total intensity)
5.766/63.5(21.1%) , 5.766/66.5(21.1%)

Cysteamine (library entry number =150)
Hit ratio(% of total spectral intensity for metabolite): 56.88% (2 of 6 peaks were found)
Peaks found: chem shift/row (% of total intensity)
3.396/65(32.3%) , 3.041/65(24.6%)
Peaks not found: chem shift/row (% of total intensity)
3.396/48(12.2%) , 3.396/82(12.2%) , 3.041/48(9.3%) , 3.041/82(9.3%)

Fructose (library entry number =5)
Hit ratio(% of total spectral intensity for metabolite): 51.12% (11 of 27 peaks were found)
Peaks found: chem shift/row (% of total intensity)
3.569/50(14.6%) , 3.569/80(14.6%) , 3.807/52(7.7%) , 3.807/78(7.7%) , 3.658/65(1.7%) , 3.58/49.5(1.4%) , 3.58/80(1.4%) , 4/65(0.8%) , 3.569/65(0.8%) , 3.58/18(0.3%) , 3.58/111.5(0.3%)
Peaks not found: chem shift/row (% of total intensity)
3.72/50(13.4%) , 3.72/80(13.4%) , 3.903/48(2.7%) , 3.903/82(2.7%) , 4.03/49(2.6%) , 4.03/81(2.6%) , 3.903/56(2.4%) , 3.903/74(2.4%) , 3.683/57.5(1.3%) , 3.683/72.5(1.3%) , 3.605/49(1.2%) , 3.605/80.5(1.2%) , 4.119/70(0.6%) , 4.119/60(0.6%) , 3.569/33.5(0.2%) , 4.04/64.5(0.2%)

Uridine 5-diphosphate (library entry number =182)
Hit ratio(% of total spectral intensity for metabolite): 53.57% (4 of 10 peaks were found)
Peaks found: chem shift/row (% of total intensity)
5.976/55(18.7%) , 5.976/75(18.7%) , 5.976/55.5(8.1%) , 5.976/74.5(8.1%)
Peaks not found: chem shift/row (% of total intensity)
7.997/75(20%) , 7.997/55(20%) , 5.976/65(2.9%) , 5.976/64.5(2.1%) , 8.114/54.5(0.6%) , 8.114/75(0.6%)

Uridine 5-monophosphate (library entry number =191)
Hit ratio(% of total spectral intensity for metabolite): 0% (0 of 8 peaks were found)
Peaks found: chem shift/row (% of total intensity)

Peaks not found: chem shift/row (% of total intensity)
8.107/55(26.4%) , 8.107/75(26.4%) , 5.991/75(20.1%) , 5.991/55(20.1%) , 6.006/65(3.2%) , 5.991/64.5(2.6%) , 6.006/55(0.6%) , 6.006/75(0.6%)

Guanosine-5-monophosphate (GMP) (library entry number =100)
Hit ratio(% of total spectral intensity for metabolite): 52.67% (1 of 3 peaks were found)
Peaks found: chem shift/row (% of total intensity)
8.182/65(52.7%)
Peaks not found: chem shift/row (% of total intensity)
5.932/65(24.7%) , 5.944/65(22.7%)

Lactic acid (library entry number =131)
Hit ratio(% of total spectral intensity for metabolite): 65.46% (8 of 16 peaks were found)
Peaks found: chem shift/row (% of total intensity)
1.333/74(22.5%) , 1.333/56(22.5%) , 1.327/67(6.5%) , 1.327/63(6.5%) , 4.122/74(3%) , 4.122/56(3%) , 4.122/91(0.6%) , 4.122/38(0.6%)
Peaks not found: chem shift/row (% of total intensity)
1.338/63(6.8%) , 1.338/67(6.8%) , 1.338/58.5(5.1%) , 1.338/71.5(5.1%) , 1.327/71.5(5%) , 1.327/58.5(5%) , 4.131/56(0.4%) , 4.131/73.5(0.4%)

Nicotinamide adenine dinucleotide hydrate (NAD) (library entry number =162)
Hit ratio(% of total spectral intensity for metabolite): 21.13% (2 of 23 peaks were found)
Peaks found: chem shift/row (% of total intensity)
8.429/65(20.6%) , 8.267/65(0.5%)
Peaks not found: chem shift/row (% of total intensity)
8.175/65(29.3%) , 6.035/65(9.1%) , 6.047/65(7.4%) , 6.074/65(3.5%) , 6.066/65(3.4%) , 8.844/78(2.4%) , 8.844/52(2.4%) , 8.844/58(2.2%) , 8.844/72(2.2%) , 9.151/57(1.8%) , 9.151/73(1.8%) , 8.204/64.5(1.8%) , 8.204/83(1.4%) , 8.204/47(1.4%) , 9.342/62(1.4%) , 9.342/68(1.4%) , 9.151/76(1.4%) , 9.151/54(1.4%) , 9.342/60(1.2%) , 9.342/70(1.2%) , 8.505/65(0.6%)

Uridine 5-diphosphoglucose (library entry number =165)
Hit ratio(% of total spectral intensity for metabolite): 46.95% (11 of 35 peaks were found)
Peaks found: chem shift/row (% of total intensity)
7.952/75(17.7%) , 7.952/55(17.7%) , 3.778/65(3.8%) , 3.473/65(2.6%) , 3.792/55(1%) , 3.792/75(1%) , 3.545/48(0.7%) , 3.545/82(0.7%) , 3.545/48(0.7%) , 3.545/56(0.6%) , 3.545/73(0.6%)
Peaks not found: chem shift/row (% of total intensity)
5.985/75(13.3%) , 5.985/55(13.3%) , 3.778/41(3%) , 3.778/89(3%) , 3.473/89(2.1%) , 3.473/40.5(2.1%) , 5.995/65(1.9%) , 3.87/46(1.2%) , 3.87/83(1.2%) , 5.6/60.5(1.2%) , 5.6/69.5(1.2%) , 5.614/60.5(1.2%) , 5.614/69.5(1.2%) , 5.995/55(1%) , 5.995/75(1%) , 5.985/64.5(0.7%) , 3.552/56.5(0.7%) , 3.552/73.5(0.7%) , 3.552/48(0.7%) , 3.552/81.5(0.7%) , 3.792/42.5(0.3%) , 3.792/87.5(0.3%) , 3.87/51.5(0.3%) , 3.87/78.5(0.3%)

2-hydroxybutyric acid (library entry number =177)
Hit ratio(% of total spectral intensity for metabolite): 43.97% (3 of 21 peaks were found)
Peaks found: chem shift/row (% of total intensity)
0.898/65(39.5%) , 4.004/51(2.2%) , 4.004/79(2.2%)
Peaks not found: chem shift/row (% of total intensity)
0.898/46(17.4%) , 0.898/84(17.4%) , 1.655/64.5(2.1%) , 1.655/65.5(2.1%) , 4.004/63(2%) , 4.004/67(2%) , 1.655/83(1.6%) , 1.655/47(1.6%) , 1.745/69(1.3%) , 1.745/61(1.3%) , 1.745/50(1.1%) , 1.745/80(1.1%) , 1.655/101.5(0.9%) , 1.655/28.5(0.9%) , 1.745/31.5(0.8%) , 1.745/98(0.8%) , 1.745/42.5(0.8%) , 1.745/87.5(0.8%)

2-Aminobutyric acid (library entry number =28)
Hit ratio(% of total spectral intensity for metabolite): 0.57% (1 of 14 peaks were found)
Peaks found: chem shift/row (% of total intensity)
1.88/65(0.6%)
Peaks not found: chem shift/row (% of total intensity)
0.981/65(40.6%) , 0.981/46(16.8%) , 0.981/84(16.8%) , 3.72/65(6.5%) , 3.72/50(4.5%) , 3.72/80(4.5%) , 1.902/60.5(1.8%) , 1.902/69.5(1.8%) , 1.902/52(1.4%) , 1.902/78(1.4%) , 1.902/87(1.4%) , 1.902/43(1.4%) , 1.917/65(0.5%)

Carnosine (beta-alanyl_L-histidine) (library entry number =187)
Hit ratio(% of total spectral intensity for metabolite): 47.57% (15 of 55 peaks were found)
Peaks found: chem shift/row (% of total intensity)
3.233/65(15.2%) , 8.267/65(11.7%) , 3.224/65(7.8%) , 3.162/45.5(1.9%) , 3.162/84.5(1.9%) , 3.162/45.5(1.9%) , 3.162/84.5(1.9%) , 3.255/65(1.3%) , 3.366/65(0.8%) , 2.668/86(0.7%) , 2.668/85(0.5%) , 2.668/44.5(0.5%) , 2.686/54(0.5%) , 2.686/76(0.5%) , 2.668/86(0.4%)
Peaks not found: chem shift/row (% of total intensity)
3.233/48(7.1%) , 3.233/82(7.1%) , 3.224/47(4.1%) , 3.224/83(4.1%) , 2.689/56(3.1%) , 2.689/74(3.1%) , 7.112/65(2.7%) , 7.112/62(2.2%) , 7.112/68(2.2%) , 2.689/38.5(1.8%) , 2.689/91.5(1.8%) , 2.708/44(0.8%) , 2.708/85.5(0.8%) , 2.668/43(0.7%) , 2.689/115.5(0.7%) , 2.689/14(0.7%) , 3.233/29.5(0.6%) , 3.233/100.5(0.6%) , 2.708/62(0.5%) , 2.708/68(0.5%) , 2.718/44.5(0.5%) , 2.718/85.5(0.5%) , 2.718/62(0.5%) , 2.718/68(0.5%) , 2.655/43(0.5%) , 2.686/45.5(0.4%) , 2.686/84.5(0.4%) , 2.668/61.5(0.4%) , 2.668/68.5(0.4%) , 2.668/43(0.4%) , 2.689/31.5(0.3%) , 2.689/97.5(0.3%) , 2.668/61(0.3%) , 2.668/69(0.3%) , 2.668/60.5(0.3%) , 2.668/69.5(0.3%) , 3.233/12.5(0.2%) , 3.233/117(0.2%) , 2.655/61.5(0.2%) , 2.655/68.5(0.2%)

Capric acid (library entry number =90)
Hit ratio(% of total spectral intensity for metabolite): 0% (0 of 10 peaks were found)
Peaks found: chem shift/row (% of total intensity)

Peaks not found: chem shift/row (% of total intensity)
0.865/65(37.5%) , 2.174/46(17.5%) , 2.174/84(17.5%) , 2.174/65(12.1%) , 1.296/65(4.4%) , 0.865/46(3.6%) , 0.865/84(3.6%) , 1.287/65(2.2%) , 1.272/65(0.9%) , 1.263/65(0.7%)

Hypoxanthine (library entry number =56)
Hit ratio(% of total spectral intensity for metabolite): 0% (0 of 2 peaks were found)
Peaks found: chem shift/row (% of total intensity)

Peaks not found: chem shift/row (% of total intensity)
8.194/65(53.4%) , 8.214/65(46.6%)

Histamine (library entry number =94)
Hit ratio(% of total spectral intensity for metabolite): 50.81% (4 of 12 peaks were found)
Peaks found: chem shift/row (% of total intensity)
3.291/65(28.7%) , 3.041/65(9.4%) , 8.145/65(6.5%) , 8.145/65(6.3%)
Peaks not found: chem shift/row (% of total intensity)
3.291/83(12%) , 3.291/47(12%) , 7.977/65(6.2%) , 7.158/65(4.3%) , 3.041/47(3.7%) , 3.041/83(3.7%) , 7.158/62(3.6%) , 7.158/68(3.6%)

Hypotaurine (library entry number =129)
Hit ratio(% of total spectral intensity for metabolite): 43.91% (2 of 6 peaks were found)
Peaks found: chem shift/row (% of total intensity)
3.366/65(24.8%) , 2.659/65(19.1%)
Peaks not found: chem shift/row (% of total intensity)
3.366/48(16.5%) , 3.366/82(16.5%) , 2.659/47.5(11.5%) , 2.659/82.5(11.5%)

Histidine (library entry number =78)
Hit ratio(% of total spectral intensity for metabolite): 43.72% (4 of 8 peaks were found)
Peaks found: chem shift/row (% of total intensity)
4.004/81(11.5%) , 4.004/49(11.5%) , 4.004/68.5(10.4%) , 4.004/61.5(10.4%)
Peaks not found: chem shift/row (% of total intensity)
7.971/65(32.6%) , 7.127/65(14.8%) , 3.261/38.5(4.4%) , 3.261/91.5(4.4%)

Uridine-5-diphosphogalactose (library entry number =189)
Hit ratio(% of total spectral intensity for metabolite): 42.36% (10 of 53 peaks were found)
Peaks found: chem shift/row (% of total intensity)
7.952/55(18.6%) , 7.952/75(18.6%) , 3.756/65(1.7%) , 3.736/57(0.7%) , 3.736/72.5(0.7%) , 3.736/56.5(0.5%) , 3.736/73.5(0.5%) , 3.736/72(0.5%) , 3.728/65(0.2%) , 3.736/43.5(0.2%)
Peaks not found: chem shift/row (% of total intensity)
5.985/55(15.3%) , 5.985/75(15.3%) , 3.924/82(1.7%) , 3.924/48(1.7%) , 5.652/70(1.6%) , 5.652/60(1.6%) , 3.924/56(1.5%) , 3.924/74(1.5%) , 5.637/60.5(1.5%) , 5.637/69.5(1.5%) , 4.041/65(1.2%) , 4.381/60.5(0.8%) , 4.381/69.5(0.8%) , 5.985/64.5(0.6%) , 3.756/81(0.6%) , 3.756/48.5(0.6%) , 3.815/83(0.6%) , 3.815/47(0.6%) , 4.381/65(0.5%) , 3.822/82.5(0.5%) , 3.822/47(0.5%) , 3.815/73(0.5%) , 3.815/56.5(0.5%) , 3.822/56.5(0.5%) , 3.822/73(0.5%) , 3.768/59(0.4%) , 3.768/71(0.4%) , 3.736/85.5(0.3%) , 3.736/44.5(0.3%) , 3.76/55(0.3%) , 3.76/75(0.3%) , 3.756/35(0.3%) , 3.756/94.5(0.3%) , 3.768/40(0.2%) , 3.768/89.5(0.2%) , 3.76/83(0.2%) , 3.778/51.5(0.2%) , 3.778/78.5(0.2%) , 3.76/65(0.2%) , 3.76/44.5(0.2%) , 3.736/85(0.2%) , 3.773/46(0.2%) , 3.773/83.5(0.2%)

Glycerol (library entry number =161)
Hit ratio(% of total spectral intensity for metabolite): 43.32% (7 of 33 peaks were found)
Peaks found: chem shift/row (% of total intensity)
3.662/86(9.9%) , 3.662/44(9.9%) , 3.662/56(8.6%) , 3.662/74(8.6%) , 3.788/65(3.5%) , 3.788/49(1.5%) , 3.788/81(1.5%)
Peaks not found: chem shift/row (% of total intensity)
3.567/58(10.1%) , 3.567/72(10.1%) , 3.567/88(9.1%) , 3.567/42(9.1%) , 3.788/53(1.5%) , 3.788/77(1.5%) , 3.578/57(1.5%) , 3.578/73(1.5%) , 3.554/57(1%) , 3.554/73(1%) , 3.613/14(0.9%) , 3.613/116(0.9%) , 3.788/58(0.8%) , 3.788/72(0.8%) , 3.788/92(0.7%) , 3.788/37(0.7%) , 3.628/12(0.6%) , 3.628/118(0.6%) , 3.578/87(0.6%) , 3.578/43(0.6%) , 3.662/50(0.6%) , 3.662/80(0.6%) , 3.613/103(0.6%) , 3.613/26.5(0.6%) , 3.554/87.5(0.3%) , 3.554/42(0.3%)

Glucose-1-phosphate (library entry number =12)
Hit ratio(% of total spectral intensity for metabolite): 33.56% (9 of 44 peaks were found)
Peaks found: chem shift/row (% of total intensity)
3.788/65(7.2%) , 3.412/65(7%) , 3.412/89(4.9%) , 3.412/41(4.9%) , 3.877/46.5(3.1%) , 3.877/83.5(3.1%) , 3.366/65(1.4%) , 3.915/56(1%) , 3.915/74(1%)
Peaks not found: chem shift/row (% of total intensity)
3.788/41(6.9%) , 3.788/89(6.9%) , 3.758/56(3.2%) , 3.758/74(3.2%) , 3.499/48.5(2.7%) , 3.499/81.5(2.7%) , 3.499/48.5(2.7%) , 3.499/81.5(2.7%) , 3.499/57(2.6%) , 3.499/73(2.6%) , 3.758/42(2.5%) , 3.758/88(2.5%) , 3.877/52.5(2.5%) , 3.877/77.5(2.5%) , 5.47/70(2%) , 5.47/60(2%) , 5.456/70(1.9%) , 5.456/60(1.9%) , 3.915/67(0.9%) , 3.915/63(0.9%) , 3.916/67(0.9%) , 3.916/63(0.9%) , 3.916/56(0.8%) , 3.916/74(0.8%) , 3.915/82(0.7%) , 3.915/48(0.7%) , 3.924/68.5(0.7%) , 3.924/61.5(0.7%) , 3.915/87.5(0.7%) , 3.915/42(0.7%) , 3.916/82(0.7%) , 3.916/48(0.7%) , 3.867/65(0.7%) , 3.916/87.5(0.5%) , 3.916/42(0.5%)

Phosphoethanolamine (library entry number =167)
Hit ratio(% of total spectral intensity for metabolite): 0% (0 of 10 peaks were found)
Peaks found: chem shift/row (% of total intensity)

Peaks not found: chem shift/row (% of total intensity)
3.227/76.5(14.8%) , 3.227/53.5(14.8%) , 3.227/60(10%) , 3.227/70(10%) , 3.984/78(8.9%) , 3.984/52(8.9%) , 3.999/52(8.5%) , 3.999/78(8.5%) , 3.984/64.5(7.9%) , 3.999/64.5(7.7%)

Pantothenic acid (library entry number =99)
Hit ratio(% of total spectral intensity for metabolite): 41.65% (4 of 15 peaks were found)
Peaks found: chem shift/row (% of total intensity)
0.898/65(24.2%) , 2.428/65(8.5%) , 3.525/79(4.5%) , 3.525/51(4.5%)
Peaks not found: chem shift/row (% of total intensity)
0.934/65(20.8%) , 3.993/65(8.4%) , 3.404/79(6.9%) , 3.404/51(6.9%) , 2.428/47.5(3.5%) , 2.428/82.5(3.5%) , 3.447/72.5(2.6%) , 3.447/57.5(2.6%) , 3.447/40(1.3%) , 3.447/90(1.3%) , 3.447/65(0.3%)

Maltose (library entry number =45)
Hit ratio(% of total spectral intensity for metabolite): 28.66% (10 of 40 peaks were found)
Peaks found: chem shift/row (% of total intensity)
3.426/65(5.4%) , 3.291/53(4.6%) , 3.291/77(4.6%) , 3.778/65(4.4%) , 3.646/65(3.7%) , 3.713/65(2.6%) , 3.924/51.5(1.1%) , 3.924/78.5(1.1%) , 3.778/73.5(0.6%) , 3.778/56.5(0.6%)
Peaks not found: chem shift/row (% of total intensity)
3.276/53(4.6%) , 3.276/77(4.6%) , 3.426/41(4.2%) , 3.426/89(4.2%) , 3.693/65(4.1%) , 3.778/42(3.5%) , 3.778/88(3.5%) , 3.693/89(2.9%) , 3.693/41(2.9%) , 3.592/82(2.7%) , 3.592/48(2.7%) , 5.414/60(2.6%) , 5.414/70(2.6%) , 3.592/56.5(2.5%) , 3.592/73.5(2.5%) , 3.978/65(2.4%) , 3.867/52(2.1%) , 3.867/78(2.1%) , 3.713/40.5(1.7%) , 3.713/89.5(1.7%) , 3.646/41.5(1.7%) , 3.646/88.5(1.7%) , 3.978/88.5(1.5%) , 3.978/40.5(1.5%) , 3.867/47(1.3%) , 3.867/82.5(1.3%) , 3.592/52(0.6%) , 3.592/78(0.6%) , 3.816/44(0.5%) , 3.816/86(0.5%)

2-Hydroxy-3-methyl butyric acid (library entry number =143)
Hit ratio(% of total spectral intensity for metabolite): 40.35% (2 of 12 peaks were found)
Peaks found: chem shift/row (% of total intensity)
0.97/74(20.2%) , 0.97/56(20.2%)
Peaks not found: chem shift/row (% of total intensity)
0.836/74(21.4%) , 0.836/56(21.4%) , 3.852/60(5.8%) , 3.852/70(5.8%) , 2.02/70.5(1.1%) , 2.02/59.5(1.1%) , 2.02/77.5(0.8%) , 2.02/52(0.8%) , 2.02/87.5(0.8%) , 2.02/42(0.8%)

Butyric acid (library entry number =119)
Hit ratio(% of total spectral intensity for metabolite): 40.12% (2 of 12 peaks were found)
Peaks found: chem shift/row (% of total intensity)
0.898/65(28.6%) , 2.165/65(11.5%)
Peaks not found: chem shift/row (% of total intensity)
0.898/84(12%) , 0.898/46(12%) , 2.165/84(7.9%) , 2.165/46(7.9%) , 1.561/56(6%) , 1.561/74(6%) , 1.561/93(3.3%) , 1.561/37(3.3%) , 1.561/112(0.7%) , 1.561/18(0.7%)

Homocarnosine (library entry number =95)
Hit ratio(% of total spectral intensity for metabolite): 25.1% (10 of 66 peaks were found)
Peaks found: chem shift/row (% of total intensity)
8.267/65(9.3%) , 8.267/65(9.1%) , 2.408/65(1.4%) , 2.954/49.5(0.9%) , 2.954/80.5(0.9%) , 2.954/81.5(0.8%) , 2.954/47.5(0.8%) , 2.919/65(0.7%) , 2.932/66(0.7%) , 2.919/64(0.5%)
Peaks not found: chem shift/row (% of total intensity)
2.376/59.5(4.2%) , 2.376/70.5(4.2%) , 2.376/40.5(2.3%) , 2.376/89.5(2.3%) , 1.89/45(2.2%) , 1.89/85(2.2%) , 7.135/65(2.1%) , 1.891/45(2.1%) , 1.891/85(2.1%) , 7.136/65(2.1%) , 3.222/84.5(2.1%) , 3.222/45.5(2.1%) , 2.376/78.5(2.1%) , 2.376/51.5(2.1%) , 3.222/84.5(2%) , 3.222/45.5(2%) , 7.136/62(2%) , 7.136/68(2%) , 7.135/62(2%) , 7.135/68(2%) , 1.891/64.5(1.8%) , 1.89/64.5(1.8%) , 3.029/45.5(1.6%) , 3.029/84.5(1.6%) , 3.038/45.5(1.6%) , 3.038/84.5(1.6%) , 2.92/81(1.3%) , 2.92/49(1.3%) , 2.357/65(1.2%) , 2.926/80.5(1.1%) , 2.926/49.5(1.1%) , 2.954/60(0.8%) , 1.89/103.5(0.8%) , 1.89/26.5(0.8%) , 2.92/62.5(0.7%) , 2.92/67(0.7%) , 1.891/103.5(0.7%) , 1.891/26.5(0.7%) , 2.943/63(0.6%) , 2.943/66.5(0.6%) , 2.954/62(0.6%) , 2.954/67.5(0.6%) , 2.926/30(0.5%) , 2.932/82(0.5%) , 2.932/48(0.5%) , 2.92/100.5(0.5%) , 2.92/29.5(0.5%) , 2.943/47.5(0.5%) , 2.943/82(0.5%) , 2.376/108.5(0.5%) , 2.376/22(0.5%) , 2.357/45.5(0.2%) , 2.357/83(0.2%) , 2.943/56.5(0.1%) , 2.943/73(0.1%) , 2.357/45.5(0.1%)

Sucrose-6-phosphate (library entry number =188)
Hit ratio(% of total spectral intensity for metabolite): 38.82% (4 of 24 peaks were found)
Peaks found: chem shift/row (% of total intensity)
3.756/65(29.5%) , 3.396/65(5.8%) , 3.792/55(1.8%) , 3.792/75(1.8%)
Peaks not found: chem shift/row (% of total intensity)
3.808/65(7.9%) , 3.808/89(6.4%) , 3.808/41(6.4%) , 3.396/40(4%) , 3.396/90(4%) , 5.42/60(4%) , 5.42/70(4%) , 3.558/82(3.3%) , 3.558/48(3.3%) , 3.558/73.5(3.1%) , 3.558/56.5(3.1%) , 3.881/52(1.8%) , 3.881/78(1.8%) , 3.792/42(1.7%) , 3.792/88(1.7%) , 3.881/46(1.5%) , 3.881/84(1.5%) , 3.558/52(0.8%) , 3.558/78(0.8%) , 3.792/65(0.3%)

Cysteine (library entry number =63)
Hit ratio(% of total spectral intensity for metabolite): 14.59% (2 of 15 peaks were found)
Peaks found: chem shift/row (% of total intensity)
3.965/65(12.5%) , 3.066/64(2.1%)
Peaks not found: chem shift/row (% of total intensity)
3.965/77.5(11.8%) , 3.965/52.5(11.8%) , 3.039/50.5(8.1%) , 3.039/79.5(8.1%) , 3.039/41.5(7.5%) , 3.039/88.5(7.5%) , 3.11/91(6%) , 3.11/39(6%) , 3.11/53.5(5.9%) , 3.11/76.5(5.9%) , 3.02/64(2.6%) , 3.09/64(2.5%) , 3.116/64(1.7%)

Uridine-5-diphosphoglucuronic acid (library entry number =184)
Hit ratio(% of total spectral intensity for metabolite): 32.61% (5 of 36 peaks were found)
Peaks found: chem shift/row (% of total intensity)
7.952/55(14.1%) , 7.952/75(14.1%) , 3.797/65(3.5%) , 3.508/75.5(0.4%) , 3.508/54(0.4%)
Peaks not found: chem shift/row (% of total intensity)
5.988/75(11.4%) , 5.988/55(11.4%) , 3.521/65(5.1%) , 4.146/78(4.4%) , 4.146/52(4.4%) , 3.797/89(2.9%) , 3.797/41(2.9%) , 3.521/40(2.8%) , 3.521/90(2.8%) , 5.619/69(1.8%) , 5.619/61(1.8%) , 5.634/69(1.8%) , 5.634/61(1.8%) , 3.59/48(0.9%) , 3.59/82(0.9%) , 3.598/82(0.9%) , 3.598/48(0.9%) , 6.001/65(0.9%) , 3.59/57(0.8%) , 3.59/73(0.8%) , 3.598/57(0.8%) , 3.598/73(0.8%) , 4.379/59.5(0.7%) , 4.379/70.5(0.7%) , 6.001/55(0.6%) , 6.001/75(0.6%) , 3.531/53(0.5%) , 3.531/77(0.5%) , 5.988/63.5(0.2%) , 5.988/66.5(0.2%) , 3.531/65(0.2%)

Glutamic acid (library entry number =71)
Hit ratio(% of total spectral intensity for metabolite): 37.58% (21 of 55 peaks were found)
Peaks found: chem shift/row (% of total intensity)
3.767/80(7.1%) , 3.767/50(7.1%) , 2.059/56(2.9%) , 2.059/74(2.9%) , 2.133/40(2.1%) , 2.133/90(2.1%) , 2.371/64.5(1.7%) , 2.341/65(1.6%) , 2.059/94(1.3%) , 2.059/36(1.3%) , 2.133/33(1%) , 2.133/97.5(1%) , 2.133/20(1%) , 2.133/109.5(1%) , 2.059/112(0.7%) , 2.059/17.5(0.7%) , 2.15/65(0.6%) , 2.331/54.5(0.6%) , 2.331/74.5(0.6%) , 2.331/35.5(0.1%) , 2.331/94.5(0.1%)
Peaks not found: chem shift/row (% of total intensity)
2.357/68(9%) , 2.357/62(9%) , 3.767/68(5.4%) , 3.767/62(5.4%) , 2.357/87(5.2%) , 2.357/43(5.2%) , 2.357/48.5(4.9%) , 2.357/81.5(4.9%) , 2.133/77.5(2.1%) , 2.133/52.5(2.1%) , 2.133/59(1.4%) , 2.133/71(1.4%) , 2.357/108(0.8%) , 2.357/21(0.8%) , 2.357/2(0.5%) , 2.078/65(0.4%) , 2.077/65(0.4%) , 2.15/84(0.3%) , 2.15/45(0.3%) , 2.077/13(0.3%) , 2.077/116.5(0.3%) , 2.07/57(0.2%) , 2.07/72.5(0.2%) , 2.078/45(0.2%) , 2.078/84.5(0.2%) , 2.077/46(0.2%) , 2.077/84(0.2%) , 2.114/63.5(0.2%) , 2.114/66.5(0.2%) , 2.078/13(0.2%) , 2.078/116(0.2%) , 2.357/127(0.2%) , 2.341/54(0.1%) , 2.341/75.5(0.1%)

myo-Inositol (library entry number =55)
Hit ratio(% of total spectral intensity for metabolite): 92.41% (11 of 23 peaks were found)
Peaks found: chem shift/row (% of total intensity)
3.291/65(16.1%) , 3.631/65(11%) , 3.631/40(10.4%) , 3.631/90(10.4%) , 3.291/41(7%) , 3.291/89(7%) , 3.546/74(6.8%) , 3.546/56(6.8%) , 3.546/81.5(6.3%) , 3.546/48.5(6.3%) , 4.075/65(4.1%)
Peaks not found: chem shift/row (% of total intensity)
4.075/57(1.9%) , 4.075/73(1.9%) , 3.571/15(0.9%) , 3.571/115(0.9%) , 3.58/26.5(0.3%) , 3.58/103.5(0.3%) , 3.591/15(0.3%) , 3.591/115(0.3%) , 3.583/2(0.2%) , 3.583/127(0.2%) , 3.583/27(0.2%) , 3.583/103(0.2%)

Glucose (library entry number =11)
Hit ratio(% of total spectral intensity for metabolite): 62.5% (41 of 75 peaks were found)
Peaks found: chem shift/row (% of total intensity)
3.501/65(6.2%) , 3.412/65(5.6%) , 3.244/53(5.2%) , 3.244/77(5.2%) , 3.501/42(4.1%) , 3.501/88(4.1%) , 3.736/42(2.8%) , 3.736/88(2.8%) , 3.412/41(2.6%) , 3.412/89(2.6%) , 3.736/57(2.6%) , 3.736/73(2.6%) , 3.777/56(1.1%) , 3.777/73.5(1.1%) , 3.473/65(1%) , 3.473/65(1%) , 3.473/65(0.9%) , 3.473/73(0.7%) , 3.473/56.5(0.7%) , 3.85/53(0.7%) , 3.85/77(0.7%) , 3.473/72(0.7%) , 3.473/57.5(0.7%) , 3.473/72.5(0.6%) , 3.473/57(0.6%) , 3.473/87.5(0.6%) , 3.473/87.5(0.6%) , 3.473/87.5(0.5%) , 3.473/42(0.5%) , 3.745/56(0.5%) , 3.745/73.5(0.5%) , 3.836/47.5(0.4%) , 3.836/82(0.4%) , 3.756/64.5(0.4%) , 5.245/69.5(0.3%) , 5.245/60(0.3%) , 3.366/64.5(0.3%) , 3.836/61(0.2%) , 3.745/56.5(0.2%) , 3.745/73.5(0.2%) , 3.843/64.5(0.1%)
Peaks not found: chem shift/row (% of total intensity)
3.257/77(5.3%) , 3.257/53(5.3%) , 3.72/65(3%) , 3.905/52(2.4%) , 3.905/78(2.4%) , 3.72/41(2.4%) , 3.72/89(2.4%) , 3.905/47(2.2%) , 3.905/83(2.2%) , 3.473/82(0.7%) , 3.473/48(0.7%) , 3.473/47.5(0.6%) , 3.473/82.5(0.6%) , 3.473/41.5(0.6%) , 3.473/41.5(0.6%) , 3.473/48.5(0.6%) , 3.473/81.5(0.6%) , 3.421/64(0.6%) , 3.421/66(0.6%) , 3.777/42.5(0.5%) , 3.777/87.5(0.5%) , 3.421/40(0.4%) , 3.421/90(0.4%) , 3.85/46.5(0.4%) , 3.85/83(0.4%) , 3.836/68.5(0.2%) , 3.745/42.5(0.2%) , 3.745/87(0.2%) , 3.756/49.5(0.2%) , 3.756/80.5(0.2%) , 3.813/5(0.2%) , 3.745/64.5(0.1%) , 3.756/56.5(0.1%) , 3.756/73.5(0.1%)

Riboflavin 5-adenosine diphosphate (Flavin adenine dinucleotide) (library entry number =194)
Hit ratio(% of total spectral intensity for metabolite): 22.16% (7 of 13 peaks were found)
Peaks found: chem shift/row (% of total intensity)
2.408/65(4.9%) , 2.408/65(3.8%) , 2.371/65(3.2%) , 2.371/65(3%) , 2.371/65(2.7%) , 2.341/65(2.5%) , 2.383/65(2.1%)
Peaks not found: chem shift/row (% of total intensity)
7.869/65(42.2%) , 8.309/65(12.4%) , 5.838/65(7.1%) , 5.849/65(6.3%) , 2.398/65(5.5%) , 2.33/65(4.4%)

Ornithine (library entry number =79)
Hit ratio(% of total spectral intensity for metabolite): 58.34% (4 of 23 peaks were found)
Peaks found: chem shift/row (% of total intensity)
3.066/65(25.1%) , 3.788/65(17.4%) , 3.788/49(7.9%) , 3.788/81(7.9%)
Peaks not found: chem shift/row (% of total intensity)
3.066/84(16.7%) , 3.066/46(16.7%) , 1.949/65(0.9%) , 1.836/103(0.8%) , 1.836/27(0.8%) , 1.946/53(0.6%) , 1.946/78(0.5%) , 1.841/62(0.5%) , 1.841/68(0.5%) , 1.949/31(0.5%) , 1.949/40(0.4%) , 1.946/41(0.4%) , 1.946/40(0.4%) , 1.946/100(0.4%) , 1.946/31(0.4%) , 1.949/53(0.3%) , 1.949/77(0.3%) , 1.949/72(0.3%) , 1.949/57(0.3%)

Trehalose-6-phosphate (library entry number =201)
Hit ratio(% of total spectral intensity for metabolite): 28.41% (11 of 49 peaks were found)
Peaks found: chem shift/row (% of total intensity)
3.855/65(6.8%) , 3.46/65(5.4%) , 3.611/65(3.9%) , 3.777/56.5(2.2%) , 3.777/73.5(2.2%) , 3.703/79(1.8%) , 3.703/51(1.8%) , 3.703/78(1.8%) , 3.46/65(1.2%) , 3.501/65(1%) , 3.684/76.5(0.4%)
Peaks not found: chem shift/row (% of total intensity)
3.867/65(5.9%) , 3.855/40.5(5.1%) , 3.855/89.5(5.1%) , 3.46/89(4.2%) , 3.46/41(4.2%) , 3.867/41(4.1%) , 3.867/89(4.1%) , 3.611/40(3.3%) , 3.611/90(3.3%) , 3.867/78.5(2.4%) , 3.867/51.5(2.4%) , 3.666/79(2.1%) , 3.666/51(2.1%) , 3.69/51(2.1%) , 3.69/79(2.1%) , 3.658/51(1.9%) , 3.658/79(1.9%) , 3.658/78(1.8%) , 3.777/43(1.5%) , 3.777/87(1.5%) , 5.216/60(1.2%) , 5.216/70(1.2%) , 3.823/42.5(1%) , 3.823/87.5(1%) , 3.823/62(1%) , 3.823/68(1%) , 5.188/59.5(0.7%) , 5.188/69.5(0.7%) , 3.684/51.5(0.4%) , 3.675/52(0.4%) , 3.675/76.5(0.4%) , 3.677/51.5(0.4%) , 3.677/78(0.4%) , 4.031/55(0.3%) , 4.031/75(0.3%) , 4.044/76(0.3%) , 0.885/55(0.2%) , 0.885/75(0.2%)

Arginine (library entry number =138)
Hit ratio(% of total spectral intensity for metabolite): 31.54% (3 of 40 peaks were found)
Peaks found: chem shift/row (% of total intensity)
3.778/65(17.3%) , 3.778/49(7.1%) , 3.778/81(7.1%)
Peaks not found: chem shift/row (% of total intensity)
3.248/65(25.6%) , 3.248/47(10.3%) , 3.248/83(10.3%) , 1.734/45(1%) , 1.734/85(1%) , 1.734/26.5(1%) , 1.734/103(1%) , 1.922/40.5(0.9%) , 1.922/89(0.9%) , 1.923/40.5(0.8%) , 1.923/89.5(0.8%) , 1.654/61.5(0.8%) , 1.654/68.5(0.8%) , 1.922/64(0.7%) , 1.922/98.5(0.7%) , 1.922/31.5(0.7%) , 1.923/65(0.7%) , 1.923/47(0.7%) , 1.923/83(0.7%) , 1.923/98.5(0.6%) , 1.923/31.5(0.6%) , 1.922/46.5(0.6%) , 1.922/83(0.6%) , 1.654/44.5(0.6%) , 1.654/85.5(0.6%) , 1.922/73(0.6%) , 1.922/57(0.6%) , 1.654/103.5(0.6%) , 1.654/26.5(0.6%) , 1.734/63(0.5%) , 1.734/67(0.5%) , 1.923/72.5(0.5%) , 1.923/57(0.5%) , 1.919/76(0.4%) , 1.919/54(0.4%) , 1.919/40(0.4%) , 1.919/89.5(0.4%)

b-Alanine (library entry number =2)
Hit ratio(% of total spectral intensity for metabolite): 33.04% (1 of 6 peaks were found)
Peaks found: chem shift/row (% of total intensity)
3.184/65(33%)
Peaks not found: chem shift/row (% of total intensity)
2.558/65(19.3%) , 3.184/48(14.9%) , 3.184/82(14.9%) , 2.558/48(8.9%) , 2.558/82(8.9%)

Sucrose (library entry number =4)
Hit ratio(% of total spectral intensity for metabolite): 34.17% (9 of 53 peaks were found)
Peaks found: chem shift/row (% of total intensity)
3.684/65(15.9%) , 3.767/65(6.9%) , 3.484/65(2.8%) , 3.569/48(2.7%) , 3.569/82(2.7%) , 3.85/79(1.3%) , 3.85/51(1.3%) , 3.882/65(0.5%) , 4.075/65(0.2%)
Peaks not found: chem shift/row (% of total intensity)
3.767/89(5.3%) , 3.767/41(5.3%) , 4.222/54(5.2%) , 4.222/76(5.2%) , 5.414/60(3.5%) , 5.414/70(3.5%) , 3.569/57(2.6%) , 3.569/73(2.6%) , 3.831/61(2.5%) , 3.831/69(2.5%) , 4.057/65(2.3%) , 3.823/61(2.2%) , 3.823/69(2.2%) , 3.81/40(1.4%) , 3.81/90(1.4%) , 3.484/41(1.4%) , 3.484/89(1.4%) , 4.057/43.5(1.2%) , 4.057/86.5(1.2%) , 3.855/81(0.9%) , 4.065/54.5(0.9%) , 4.065/75.5(0.9%) , 3.849/80(0.9%) , 3.849/50(0.9%) , 3.684/98(0.8%) , 3.684/32(0.8%) , 3.569/52(0.8%) , 3.569/78(0.8%) , 3.849/64.5(0.6%) , 4.048/54(0.5%) , 4.048/76(0.5%) , 3.733/40(0.4%) , 3.733/89(0.4%) , 3.831/36(0.4%) , 3.831/93.5(0.4%) , 3.85/64.5(0.3%) , 3.823/23.5(0.2%) , 3.823/105.5(0.2%) , 3.823/93(0.2%) , 3.823/36(0.2%) , 4.048/65(0.2%) , 4.039/60(0.2%) , 4.039/70(0.2%) , 4.065/65(0.2%)

Adenosine 3,5-cyclic monophosphate (library entry number =123)
Hit ratio(% of total spectral intensity for metabolite): 37.52% (1 of 6 peaks were found)
Peaks found: chem shift/row (% of total intensity)
8.267/65(37.5%)
Peaks not found: chem shift/row (% of total intensity)
6.206/65(31.5%) , 8.258/65(28.6%) , 4.342/65(1.4%) , 4.354/65(0.5%) , 4.331/65(0.5%)

Inosine-5'-monophosphate (library entry number =164)
Hit ratio(% of total spectral intensity for metabolite): 42.77% (2 of 4 peaks were found)
Peaks found: chem shift/row (% of total intensity)
8.543/65(29.7%) , 6.156/65(13.1%)
Peaks not found: chem shift/row (% of total intensity)
8.234/65(43.5%) , 6.142/65(13.8%)

Phenylalanine (library entry number =35)
Hit ratio(% of total spectral intensity for metabolite): 29.33% (7 of 65 peaks were found)
Peaks found: chem shift/row (% of total intensity)
7.435/65(9.8%) , 4.005/62(7.5%) , 4.005/68(7.5%) , 3.291/53.5(1.1%) , 3.291/76.5(1.1%) , 3.291/40(1.1%) , 3.291/90(1.1%)
Peaks not found: chem shift/row (% of total intensity)
4.005/48(6.7%) , 4.005/82(6.7%) , 7.382/66(4.6%) , 7.382/64(4.6%) , 7.333/75(4.6%) , 7.333/55(4.6%) , 7.435/46(3.1%) , 7.435/84(3.1%) , 7.382/45(2.3%) , 7.382/85(2.3%) , 3.13/73(1.7%) , 3.13/57(1.7%) , 3.13/36(1.6%) , 3.13/94(1.6%) , 7.408/81.5(1.3%) , 7.408/48.5(1.3%) , 7.415/38(1.2%) , 7.415/92(1.2%) , 7.448/65(1%) , 7.415/44(1%) , 7.415/86(1%) , 7.399/85.5(0.9%) , 7.399/44.5(0.9%) , 7.362/38(0.7%) , 7.362/92(0.7%) , 7.393/101(0.7%) , 7.393/29(0.7%) , 7.408/98(0.6%) , 7.408/32(0.6%) , 7.399/63(0.6%) , 7.399/67(0.6%) , 7.366/30(0.5%) , 7.366/100(0.5%) , 7.393/65(0.3%) , 7.393/63(0.3%) , 7.393/67(0.3%) , 7.415/110(0.3%) , 7.415/20(0.3%) , 7.362/85.5(0.3%) , 7.362/44.5(0.3%) , 7.399/99(0.3%) , 7.399/31(0.3%) , 7.408/101(0.3%) , 7.408/29(0.3%) , 7.415/108(0.3%) , 7.415/22(0.3%) , 7.382/17.5(0.2%) , 7.382/112.5(0.2%) , 7.366/88.5(0.2%) , 7.408/119.5(0.2%) , 7.408/10.5(0.2%) , 7.393/44.5(0.2%) , 7.393/85(0.2%) , 7.362/60(0.1%) , 7.399/105.5(0.1%) , 7.399/24(0.1%) , 7.362/27(0.1%) , 7.362/103(0.1%)

Isocitric acid (library entry number =130)
Hit ratio(% of total spectral intensity for metabolite): 13.74% (5 of 28 peaks were found)
Peaks found: chem shift/row (% of total intensity)
2.982/59(3.2%) , 2.982/71(3.2%) , 2.539/65(2.6%) , 2.408/65(2.4%) , 2.504/65(2.4%)
Peaks not found: chem shift/row (% of total intensity)
2.519/35(6.6%) , 2.519/95(6.6%) , 3.997/59(6.5%) , 3.997/71(6.5%) , 2.519/75(6.3%) , 2.519/55(6.3%) , 2.427/55(6.3%) , 2.427/75(6.3%) , 2.427/94(5.8%) , 2.427/36(5.8%) , 2.473/36(2.8%) , 2.473/94(2.8%) , 2.45/65(2.3%) , 2.982/91(2.3%) , 2.982/39(2.3%) , 2.982/78.5(2.2%) , 2.982/51.5(2.2%) , 2.473/113.5(1.3%) , 2.473/15.5(1.3%) , 2.504/6.5(0.9%) , 2.504/123.5(0.9%) , 2.45/6(0.9%) , 2.45/123.5(0.9%)

Deoxycholic acid (library entry number =121)
Hit ratio(% of total spectral intensity for metabolite): 28.1% (2 of 5 peaks were found)
Peaks found: chem shift/row (% of total intensity)
0.97/56.5(14.1%) , 0.97/73.5(14.1%)
Peaks not found: chem shift/row (% of total intensity)
0.718/65(35.6%) , 0.93/65(35.1%) , 2.236/65(1.2%)

Oxoglutaric acid (a-Ketogluturate) (library entry number =3)
Hit ratio(% of total spectral intensity for metabolite): 28.04% (1 of 6 peaks were found)
Peaks found: chem shift/row (% of total intensity)
2.438/65(28%)
Peaks not found: chem shift/row (% of total intensity)
3.009/65(27.4%) , 2.438/83(11.3%) , 2.438/47(11.3%) , 3.009/47(11%) , 3.009/83(11%)

Galactose (library entry number =7)
Hit ratio(% of total spectral intensity for metabolite): 29.01% (27 of 77 peaks were found)
Peaks found: chem shift/row (% of total intensity)
3.508/78(4.3%) , 3.508/52(4.3%) , 3.767/65(2.6%) , 3.767/64(1.8%) , 3.745/76(1.5%) , 3.745/54(1.5%) , 3.745/53(1.2%) , 3.745/77(1.2%) , 3.767/50.5(0.9%) , 3.767/79.5(0.9%) , 3.788/50.5(0.8%) , 3.788/79.5(0.8%) , 3.807/50.5(0.7%) , 3.807/79.5(0.7%) , 3.807/51.5(0.7%) , 3.807/78.5(0.7%) , 3.807/50.5(0.7%) , 3.807/79.5(0.7%) , 3.728/64(0.4%) , 3.736/86(0.4%) , 3.736/86(0.4%) , 3.736/43(0.4%) , 3.767/49.5(0.4%) , 3.767/80.5(0.4%) , 3.366/65(0.3%) , 3.736/41(0.2%) , 3.706/98.5(0.2%)
Peaks not found: chem shift/row (% of total intensity)
3.655/47.5(5.6%) , 3.655/82.5(5.6%) , 3.655/56.5(5.2%) , 3.655/73.5(5.2%) , 3.49/78(4%) , 3.49/52(4%) , 3.768/52(3.2%) , 3.768/78(3.2%) , 3.939/60(2.9%) , 3.939/70(2.9%) , 3.939/65(1.7%) , 3.745/60.5(1.5%) , 3.745/69.5(1.5%) , 3.768/62.5(1.2%) , 3.768/67.5(1.2%) , 3.752/84.5(1.2%) , 3.752/45(1.2%) , 3.752/72.5(1.2%) , 3.752/57.5(1.2%) , 3.781/61.5(1.1%) , 3.781/68.5(1.1%) , 3.745/59.5(1.1%) , 3.745/70(1.1%) , 3.767/38(0.9%) , 3.767/91.5(0.9%) , 3.768/107(0.8%) , 3.768/22.5(0.8%) , 3.862/47(0.8%) , 3.862/82(0.8%) , 3.862/57(0.8%) , 3.862/74.5(0.8%) , 3.781/65(0.6%) , 3.997/61(0.5%) , 3.997/69(0.5%) , 3.768/38(0.5%) , 3.768/92(0.5%) , 3.997/65(0.5%) , 3.781/90(0.4%) , 3.781/39.5(0.4%) , 3.745/90(0.3%) , 3.745/40(0.3%) , 3.736/33(0.2%) , 3.781/96(0.2%) , 3.781/33(0.2%) , 3.745/90.5(0.2%) , 3.745/39.5(0.2%) , 3.767/107(0.2%) , 3.767/22(0.2%) , 3.752/99.5(0.1%) , 3.752/31.5(0.1%)

Trehalose (library entry number =83)
Hit ratio(% of total spectral intensity for metabolite): 8.54% (1 of 32 peaks were found)
Peaks found: chem shift/row (% of total intensity)
3.46/65(8.5%)
Peaks not found: chem shift/row (% of total intensity)
3.866/65(11.4%) , 3.866/89(7.9%) , 3.866/41(7.9%) , 3.46/89(6.8%) , 3.46/41(6.8%) , 3.774/57(3.9%) , 3.774/73(3.9%) , 3.659/51(3.7%) , 3.659/79(3.7%) , 3.65/51(3.5%) , 3.65/79(3.5%) , 3.65/53(3.5%) , 3.65/77(3.5%) , 3.774/87(2.4%) , 3.774/43(2.4%) , 3.866/51.5(2%) , 3.866/78.5(2%) , 3.825/43(1.7%) , 3.825/87(1.7%) , 5.197/70(1.6%) , 5.197/60(1.6%) , 3.825/68.5(1.3%) , 3.825/61.5(1.3%) , 3.815/55.5(0.7%) , 3.815/74.5(0.7%) , 3.815/106(0.4%) , 3.815/24(0.4%) , 3.825/23.5(0.3%) , 3.825/106.5(0.3%) , 3.815/42(0.3%) , 3.815/87(0.3%)

Valeric acid (library entry number =196)
Hit ratio(% of total spectral intensity for metabolite): 27.52% (1 of 18 peaks were found)
Peaks found: chem shift/row (% of total intensity)
0.898/65(27.5%)
Peaks not found: chem shift/row (% of total intensity)
0.898/46(12.5%) , 0.898/84(12.5%) , 2.187/65(9.1%) , 2.187/46(6.4%) , 2.187/84(6.4%) , 1.53/64(4.1%) , 1.53/66(4.1%) , 1.305/74(2.4%) , 1.305/56(2.4%) , 1.53/84(2.3%) , 1.53/46(2.3%) , 1.305/94(1.9%) , 1.305/36(1.9%) , 1.53/27(1.4%) , 1.53/103(1.4%) , 1.305/113(0.6%) , 1.305/17(0.6%)

Aspartic acid (library entry number =13)
Hit ratio(% of total spectral intensity for metabolite): 27.28% (4 of 14 peaks were found)
Peaks found: chem shift/row (% of total intensity)
2.816/47.5(7%) , 2.816/82.5(7%) , 2.816/93(6.6%) , 2.816/37(6.6%)
Peaks not found: chem shift/row (% of total intensity)
3.907/59(9.8%) , 3.907/71(9.8%) , 3.907/81(9.6%) , 3.907/49(9.6%) , 2.679/76(8.3%) , 2.679/54(8.3%) , 2.679/32(8.1%) , 2.679/98(8.1%) , 2.661/53.5(0.6%) , 2.661/76.5(0.6%)

5-Hydroxylysine (library entry number =126)
Hit ratio(% of total spectral intensity for metabolite): 26.81% (9 of 41 peaks were found)
Peaks found: chem shift/row (% of total intensity)
3.778/65(5.7%) , 3.788/65(4.6%) , 3.778/49(4.4%) , 3.778/81(4.4%) , 3.788/49(3.5%) , 3.788/81(3.5%) , 1.924/65(0.3%) , 2.059/55(0.2%) , 2.059/75(0.2%)
Peaks not found: chem shift/row (% of total intensity)
3.166/52(8.3%) , 3.166/78(8.3%) , 3.166/86(8.1%) , 3.166/44(8.1%) , 2.941/60.5(4.5%) , 2.941/69.5(4.5%) , 2.941/36(4.3%) , 2.941/94(4.3%) , 2.933/36(3.5%) , 2.933/94(3.5%) , 2.933/69(3.2%) , 2.933/61(3.2%) , 2.053/46(1%) , 2.053/83(1%) , 1.539/50.5(0.7%) , 1.539/79.5(0.7%) , 1.947/32(0.7%) , 1.947/98(0.7%) , 3.202/55.5(0.7%) , 3.202/75(0.7%) , 1.947/46.5(0.5%) , 1.947/83(0.5%) , 3.9/65(0.4%) , 1.947/67.5(0.3%) , 1.947/60.5(0.3%) , 3.9/57(0.2%) , 3.9/72.5(0.2%) , 2.053/98.5(0.2%) , 2.053/30.5(0.2%) , 2.053/54(0.1%) , 2.053/75.5(0.1%) , 2.053/65(0.1%)

Glycerol-3-phosphate (library entry number =93)
Hit ratio(% of total spectral intensity for metabolite): 41.53% (12 of 37 peaks were found)
Peaks found: chem shift/row (% of total intensity)
3.624/57.5(6.7%) , 3.624/72.5(6.7%) , 3.692/43.5(6.5%) , 3.692/86.5(6.5%) , 3.837/72(4%) , 3.837/57.5(4%) , 3.882/65(2.6%) , 3.676/65(1.3%) , 3.713/65(1%) , 3.597/65(0.9%) , 3.678/18.5(0.7%) , 3.678/110.5(0.7%)
Peaks not found: chem shift/row (% of total intensity)
3.624/42.5(5.8%) , 3.624/87.5(5.8%) , 3.692/74.5(5.8%) , 3.692/55.5(5.8%) , 3.789/58(4.3%) , 3.789/72(4.3%) , 3.793/58(4.2%) , 3.793/72(4.2%) , 3.8/57.5(3.6%) , 3.8/72.5(3.6%) , 3.789/86.5(1.1%) , 3.789/42.5(1.1%) , 3.882/76.5(1.1%) , 3.882/52.5(1.1%) , 3.64/19.5(0.8%) , 3.64/110.5(0.8%) , 3.8/41(0.7%) , 3.656/87.5(0.7%) , 3.656/42(0.7%) , 3.656/122(0.6%) , 3.656/8(0.6%) , 3.822/40(0.6%) , 3.822/89.5(0.6%) , 3.637/19(0.5%) , 3.637/110.5(0.5%)

Glucuronic acid (library entry number =48)
Hit ratio(% of total spectral intensity for metabolite): 29.74% (13 of 52 peaks were found)
Peaks found: chem shift/row (% of total intensity)
3.501/65(5.2%) , 3.291/53(2.8%) , 3.291/77(2.8%) , 3.284/53(2.7%) , 3.284/77(2.7%) , 3.501/89.5(2.5%) , 3.501/40.5(2.5%) , 3.58/52.5(1.9%) , 3.58/77.5(1.9%) , 3.577/52.5(1.8%) , 3.577/77.5(1.8%) , 5.245/60(0.6%) , 5.245/69.5(0.6%)
Peaks not found: chem shift/row (% of total intensity)
3.733/53(6.4%) , 3.733/77(6.4%) , 3.733/65(4.6%) , 3.514/57.5(4%) , 3.514/72.5(4%) , 4.085/52(4%) , 4.085/78(4%) , 3.518/57(4%) , 3.518/73(4%) , 3.518/53.5(3.9%) , 3.518/76.5(3.9%) , 3.733/89(3.4%) , 3.733/41(3.4%) , 3.514/53.5(2.6%) , 3.514/76.5(2.6%) , 3.529/65(1.3%) , 3.514/65(0.9%) , 3.518/65(0.7%) , 3.501/46.5(0.7%) , 3.501/82.5(0.7%) , 3.717/53(0.4%) , 3.717/76.5(0.4%) , 3.718/53(0.4%) , 3.718/76.5(0.4%) , 3.518/34.5(0.4%) , 3.518/95(0.4%) , 3.518/102.5(0.3%) , 3.518/27(0.3%) , 3.529/82.5(0.3%) , 3.529/47(0.3%) , 3.514/34.5(0.2%) , 3.514/95.5(0.2%) , 3.514/26(0.1%) , 3.514/102.5(0.1%) , 3.518/40(0.1%) , 3.529/41.5(0.1%) , 3.529/88(0.1%) , 3.514/40(0.1%) , 3.529/34(0.1%)

3,4-Dihydroxymandelic acid (library entry number =43)
Hit ratio(% of total spectral intensity for metabolite): 25.84% (2 of 18 peaks were found)
Peaks found: chem shift/row (% of total intensity)
6.906/54.5(12.9%) , 6.906/75.5(12.9%)
Peaks not found: chem shift/row (% of total intensity)
6.934/63(15.2%) , 6.934/67(15.2%) , 6.857/57(8.3%) , 6.857/73(8.3%) , 6.857/52.5(7.7%) , 6.857/77.5(7.7%) , 6.881/86.5(2%) , 6.881/43.5(2%) , 6.889/37.5(1.4%) , 6.889/92.5(1.4%) , 6.881/23(1%) , 6.881/107(1%) , 6.889/76(0.9%) , 6.889/54(0.9%) , 6.881/54(0.7%) , 6.881/76(0.7%)

Glyceric acid (library entry number =141)
Hit ratio(% of total spectral intensity for metabolite): 24.52% (8 of 35 peaks were found)
Peaks found: chem shift/row (% of total intensity)
3.723/56(8.3%) , 3.723/74(8.3%) , 3.736/56(2.2%) , 3.736/74(2.2%) , 3.738/64.5(1.4%) , 3.738/65.5(1.4%) , 3.736/41(0.4%) , 3.736/88.5(0.4%)
Peaks not found: chem shift/row (% of total intensity)
3.828/47(7.9%) , 3.828/83(7.9%) , 3.828/53(7.7%) , 3.828/77(7.7%) , 3.723/86(7.6%) , 3.723/44(7.6%) , 4.092/61.5(5.4%) , 4.092/68.5(5.4%) , 4.092/53.5(5.1%) , 4.092/76(5.1%) , 3.703/65(1.2%) , 3.777/16.5(0.7%) , 3.777/113.5(0.7%) , 3.77/11(0.6%) , 3.77/119(0.6%) , 3.736/44(0.6%) , 3.736/86(0.6%) , 3.736/48(0.5%) , 3.736/82(0.5%) , 3.736/63(0.4%) , 3.736/67(0.4%) , 3.723/63.5(0.4%) , 3.723/66(0.4%) , 3.738/53.5(0.3%) , 3.738/75.5(0.3%) , 3.703/53.5(0.1%) , 3.703/76(0.1%)

Homocysteine (library entry number =166)
Hit ratio(% of total spectral intensity for metabolite): 21.15% (14 of 102 peaks were found)
Peaks found: chem shift/row (% of total intensity)
2.648/65(3.6%) , 2.648/65(3.6%) , 2.133/56(2.8%) , 2.133/74(2.8%) , 2.648/65(1.8%) , 2.659/65(1.1%) , 2.159/57(0.8%) , 2.159/73(0.8%) , 2.133/19(0.7%) , 2.133/110.5(0.7%) , 2.175/65(0.7%) , 2.17/36(0.6%) , 2.17/94(0.6%) , 2.15/64(0.5%)
Peaks not found: chem shift/row (% of total intensity)
3.885/49(6.4%) , 3.885/81(6.4%) , 3.885/65(4.5%) , 2.695/65(4.3%) , 2.671/57(3.2%) , 2.671/73(3.2%) , 2.671/34.5(3.1%) , 2.671/95.5(3.1%) , 2.682/65(1.9%) , 2.189/73(1.3%) , 2.189/57(1.3%) , 2.695/101(1.3%) , 2.695/28.5(1.3%) , 2.648/28.5(1.3%) , 2.648/101.5(1.3%) , 2.648/28.5(1.1%) , 2.648/101.5(1.1%) , 2.695/84.5(1%) , 2.695/45.5(1%) , 2.189/95(1%) , 2.189/35(1%) , 2.707/65(0.9%) , 2.648/47.5(0.8%) , 2.648/82.5(0.8%) , 2.189/20(0.8%) , 2.189/110(0.8%) , 2.141/55(0.8%) , 2.141/75(0.8%) , 2.648/101(0.8%) , 2.648/28.5(0.8%) , 2.133/37.5(0.7%) , 2.133/92(0.7%) , 2.205/55(0.7%) , 2.205/75(0.7%) , 2.141/37(0.6%) , 2.141/93(0.6%) , 2.113/55.5(0.6%) , 2.113/74.5(0.6%) , 2.205/39(0.5%) , 2.205/38(0.5%) , 2.205/90.5(0.5%) , 2.159/34.5(0.5%) , 2.159/95.5(0.5%) , 2.671/111.5(0.5%) , 2.671/17.5(0.5%) , 2.635/64(0.5%) , 2.635/66(0.5%) , 2.159/113.5(0.5%) , 2.159/17(0.5%) , 2.648/85(0.4%) , 2.648/45(0.4%) , 2.648/48(0.4%) , 2.648/82(0.4%) , 2.198/65(0.4%) , 2.151/86(0.4%) , 2.151/43.5(0.4%) , 2.659/49.5(0.4%) , 2.659/80.5(0.4%) , 2.151/64(0.3%) , 2.145/55.5(0.3%) , 2.145/74.5(0.3%) , 2.151/26.5(0.3%) , 2.151/103.5(0.3%) , 2.145/93.5(0.3%) , 2.145/36(0.3%) , 2.17/56(0.3%) , 2.17/73.5(0.3%) , 2.15/26.5(0.3%) , 2.15/102(0.3%) , 2.15/103.5(0.3%) , 0.883/57(0.3%) , 0.883/72.5(0.3%) , 2.15/85.5(0.2%) , 2.15/44.5(0.2%) , 2.167/26.5(0.2%) , 2.167/103.5(0.2%) , 2.659/33.5(0.2%) , 2.659/96.5(0.2%) , 2.167/25(0.2%) , 2.104/65(0.2%) , 2.113/37(0.2%) , 2.113/91(0.2%) , 2.198/48(0.1%) , 2.198/81.5(0.1%) , 2.167/60(0.1%) , 2.167/42.5(0.1%) , 2.167/87(0.1%) , 2.635/45.5(0.1%)

Arabinose (library entry number =9)
Hit ratio(% of total spectral intensity for metabolite): 24.77% (9 of 36 peaks were found)
Peaks found: chem shift/row (% of total intensity)
3.525/52.5(5.2%) , 3.525/77.5(5.2%) , 3.508/52(5%) , 3.508/78(5%) , 3.95/65(2.9%) , 4/64.5(0.5%) , 5.245/60(0.4%) , 5.245/69(0.4%) , 3.366/64(0.2%)
Peaks not found: chem shift/row (% of total intensity)
3.669/82.5(7.5%) , 3.669/47.5(7.5%) , 3.682/48(7.4%) , 3.682/82(7.4%) , 3.669/57.5(6.8%) , 3.669/72.5(6.8%) , 3.903/46(4.9%) , 3.903/84(4.9%) , 3.903/51(4%) , 3.903/79(4%) , 3.653/51.5(2%) , 3.653/78(2%) , 3.95/57.5(1.5%) , 3.95/72.5(1.5%) , 4.028/50.5(1%) , 4.028/79.5(0.9%) , 4.012/64.5(0.7%) , 4.522/55(0.6%) , 4.522/75(0.6%) , 3.827/51.5(0.5%) , 3.827/78(0.5%) , 3.653/46.5(0.4%) , 3.653/83.5(0.4%) , 3.819/53.5(0.4%) , 3.819/76(0.4%) , 4.019/65(0.3%) , 4.028/65(0.2%)

Agmatine (library entry number =110)
Hit ratio(% of total spectral intensity for metabolite): 0% (0 of 28 peaks were found)
Peaks found: chem shift/row (% of total intensity)

Peaks not found: chem shift/row (% of total intensity)
3.241/65(20.3%) , 3.036/46(12%) , 3.036/84(12%) , 3.241/48(9.6%) , 3.241/82(9.6%) , 3.036/65(8.2%) , 1.682/59(2.2%) , 1.682/71(2.2%) , 1.682/57(2.1%) , 1.682/73(2.1%) , 1.74/77(1.9%) , 1.74/53(1.9%) , 1.74/39.5(1.9%) , 1.74/90.5(1.9%) , 1.677/45(1.6%) , 1.677/84.5(1.6%) , 1.677/57.5(1%) , 1.677/72.5(1%) , 1.677/70(1%) , 1.677/60(1%) , 1.682/42(0.8%) , 1.682/88(0.8%) , 1.677/64(0.7%) , 1.74/65(0.6%) , 1.711/44(0.5%) , 1.711/85.5(0.5%) , 1.677/101.5(0.4%) , 1.677/28(0.4%)

Proline (library entry number =49)
Hit ratio(% of total spectral intensity for metabolite): 12.47% (6 of 44 peaks were found)
Peaks found: chem shift/row (% of total intensity)
2.026/65(3.2%) , 3.419/80(3.2%) , 3.419/50(3.2%) , 2.051/64(1%) , 2.084/65(1%) , 2.061/64(0.7%)
Peaks not found: chem shift/row (% of total intensity)
3.341/80(8.8%) , 3.341/50(8.8%) , 2.007/74(6.3%) , 2.007/56(6.3%) , 2.007/38(3.5%) , 2.007/92(3.5%) , 3.341/62(3.5%) , 3.341/68(3.5%) , 3.341/32(2.9%) , 3.341/98(2.9%) , 4.135/61.5(2.8%) , 4.135/68(2.8%) , 3.341/65(2.5%) , 4.135/46(2.4%) , 4.135/84(2.4%) , 1.987/64.5(1.9%) , 3.419/62(1.6%) , 3.419/68(1.6%) , 2.353/77(1.4%) , 2.353/53(1.4%) , 2.026/30(1.3%) , 2.026/100(1.3%) , 2.026/47(1.2%) , 2.026/82.5(1.2%) , 2.026/99(1.1%) , 2.007/21.5(1.1%) , 2.007/108.5(1.1%) , 3.419/32(1.1%) , 3.419/98(1.1%) , 2.353/37.5(1%) , 2.353/92.5(1%) , 1.987/46.5(0.8%) , 1.987/83.5(0.8%) , 2.353/58.5(0.6%) , 2.353/71.5(0.6%) , 3.383/25(0.6%) , 3.383/104(0.6%) , 2.026/77(0.1%)

Threonine (library entry number =41)
Hit ratio(% of total spectral intensity for metabolite): 39.07% (4 of 17 peaks were found)
Peaks found: chem shift/row (% of total intensity)
1.333/57.5(10.3%) , 1.333/72.5(10.3%) , 1.327/63(9.2%) , 1.327/67(9.2%)
Peaks not found: chem shift/row (% of total intensity)
1.338/63(9.4%) , 1.338/67(9.4%) , 3.596/64(5.7%) , 3.596/66(5.7%) , 3.59/64(5.6%) , 3.59/66(5.6%) , 3.595/63.5(4.9%) , 3.595/66.5(4.9%) , 1.333/63(3.8%) , 1.333/67(3.8%) , 4.26/65(0.8%) , 4.26/80(0.6%) , 4.26/49.5(0.6%)

3-Methyl-2-oxovaleric acid (library entry number =97)
Hit ratio(% of total spectral intensity for metabolite): 19.38% (3 of 21 peaks were found)
Peaks found: chem shift/row (% of total intensity)
0.898/65(17.4%) , 2.931/56(1%) , 2.931/74(1%)
Peaks not found: chem shift/row (% of total intensity)
1.1/56(24.3%) , 1.1/74(24.3%) , 0.898/46(8.1%) , 0.898/84(8.1%) , 1.703/65(2.2%) , 1.703/47(2%) , 1.703/83(2%) , 1.46/48(1.3%) , 1.46/82(1.3%) , 1.703/29(1.1%) , 1.703/101(1.1%) , 1.46/65(1%) , 1.46/29(0.9%) , 1.46/101(0.9%) , 2.931/91(0.7%) , 2.931/39(0.7%) , 1.46/10(0.2%) , 1.46/120(0.2%)

Isovaleric acid (library entry number =197)
Hit ratio(% of total spectral intensity for metabolite): 18.94% (2 of 7 peaks were found)
Peaks found: chem shift/row (% of total intensity)
2.059/55.5(9.5%) , 2.059/74.5(9.5%)
Peaks not found: chem shift/row (% of total intensity)
0.914/73(39.5%) , 0.914/57(39.5%) , 1.956/65(0.9%) , 1.956/47(0.6%) , 1.956/83(0.6%)

a-Lactose (library entry number =10)
Hit ratio(% of total spectral intensity for metabolite): 22.62% (23 of 111 peaks were found)
Peaks found: chem shift/row (% of total intensity)
3.843/65(3%) , 3.313/53(1.9%) , 3.313/77(1.9%) , 3.291/53(1.9%) , 3.291/77(1.9%) , 3.658/65(1.6%) , 3.646/65(1%) , 3.646/65(1%) , 3.577/52(0.9%) , 3.577/78(0.9%) , 3.58/52(0.6%) , 3.58/77.5(0.6%) , 3.58/52(0.6%) , 3.58/77.5(0.6%) , 3.684/52(0.6%) , 3.684/78(0.6%) , 3.684/52.5(0.5%) , 3.684/77.5(0.5%) , 3.777/55.5(0.5%) , 3.777/73.5(0.5%) , 3.577/52(0.4%) , 3.577/77.5(0.4%) , 3.366/64(0.2%)
Peaks not found: chem shift/row (% of total intensity)
3.68/73(2.5%) , 3.68/57(2.5%) , 3.945/69(2.3%) , 3.945/61(2.3%) , 3.68/82.5(2.1%) , 3.68/47.5(2.1%) , 3.657/72(1.9%) , 3.657/58(1.9%) , 3.945/64(1.9%) , 3.945/66(1.9%) , 3.843/41(1.8%) , 3.843/89(1.8%) , 3.562/52(1.7%) , 3.562/78(1.7%) , 3.547/52(1.7%) , 3.547/78(1.7%) , 3.67/56(1.6%) , 3.67/74(1.6%) , 3.817/56(1.6%) , 3.817/74(1.6%) , 3.968/52(1.5%) , 3.968/78(1.5%) , 3.658/72(1.4%) , 3.658/58(1.4%) , 3.817/87(1.2%) , 3.817/43(1.2%) , 3.968/47(1.1%) , 3.968/83(1.1%) , 3.77/84(1.1%) , 3.77/46(1.1%) , 3.806/41(1%) , 3.806/89(1%) , 3.792/45(1%) , 3.792/85(1%) , 3.658/40.5(1%) , 3.658/89(1%) , 3.77/74(0.9%) , 3.77/55.5(0.9%) , 4.459/55(0.9%) , 4.459/75(0.9%) , 3.57/52(0.9%) , 3.57/78(0.9%) , 3.657/64.5(0.8%) , 3.658/47(0.7%) , 3.658/83(0.7%) , 3.806/60(0.7%) , 3.806/70(0.7%) , 3.556/52(0.6%) , 3.556/77.5(0.6%) , 3.788/98(0.6%) , 3.788/31.5(0.6%) , 3.68/65(0.6%) , 3.301/65(0.5%) , 3.788/62(0.5%) , 3.788/68(0.5%) , 3.657/88.5(0.4%) , 3.657/40.5(0.4%) , 3.646/71(0.3%) , 3.646/59(0.3%) , 3.646/48(0.3%) , 3.646/82(0.3%) , 3.792/16(0.3%) , 3.792/113.5(0.3%) , 3.67/80.5(0.3%) , 3.67/49.5(0.3%) , 3.646/71(0.3%) , 3.646/59(0.3%) , 3.646/48(0.3%) , 3.646/82(0.3%) , 3.646/86(0.3%) , 3.646/44(0.3%) , 3.646/44.5(0.2%) , 3.646/85.5(0.2%) , 3.301/77.5(0.2%) , 3.301/52.5(0.2%) , 3.788/46(0.2%) , 3.788/84(0.2%) , 5.238/69(0.2%) , 5.238/60.5(0.2%) , 3.788/113.5(0.2%) , 3.788/17(0.2%) , 3.72/27.5(0.1%) , 3.72/102(0.1%) , 3.792/98(0.1%) , 3.792/31(0.1%) , 3.806/101(0.1%) , 3.777/28(0.1%) , 3.777/101.5(0.1%)

3-Hydroxy-3-methyl butyric acid (library entry number =205)
Hit ratio(% of total spectral intensity for metabolite): 17.25% (1 of 2 peaks were found)
Peaks found: chem shift/row (% of total intensity)
2.371/65(17.3%)
Peaks not found: chem shift/row (% of total intensity)
1.273/65(82.7%)

Mannose (library entry number =8)
Hit ratio(% of total spectral intensity for metabolite): 16.86% (6 of 42 peaks were found)
Peaks found: chem shift/row (% of total intensity)
3.669/65(8.2%) , 3.736/41(2.2%) , 3.736/88.5(2.2%) , 3.736/72.5(1.9%) , 3.736/57.5(1.9%) , 3.366/65(0.6%)
Peaks not found: chem shift/row (% of total intensity)
3.582/65(6%) , 3.855/81.5(4.3%) , 3.855/48(4.3%) , 3.855/57(3.7%) , 3.855/72.5(3.7%) , 3.953/60(3.6%) , 3.953/69(3.6%) , 3.771/57(3.5%) , 3.771/72.5(3.5%) , 3.881/77.5(3.2%) , 3.881/52(3.2%) , 3.669/89(3.1%) , 3.669/40.5(3.1%) , 3.771/42.5(2.6%) , 3.771/87(2.6%) , 3.582/89(2.5%) , 3.582/40(2.5%) , 3.914/77.5(2%) , 3.914/52(2%) , 3.669/48(2%) , 3.669/81.5(2%) , 3.669/57.5(1.8%) , 3.669/72.5(1.8%) , 3.914/83.5(1.6%) , 3.914/46(1.6%) , 3.938/60.5(1.3%) , 3.938/69(1.3%) , 3.941/60.5(1%) , 3.941/69(1%) , 3.386/71.5(0.9%) , 3.386/57.5(0.9%) , 3.386/46.5(0.8%) , 3.386/81.5(0.8%) , 3.386/65(0.5%) , 3.821/41(0.3%) , 3.821/88(0.3%)

Sorbitol (library entry number =135)
Hit ratio(% of total spectral intensity for metabolite): 6.51% (5 of 39 peaks were found)
Peaks found: chem shift/row (% of total intensity)
3.788/65(2.7%) , 3.788/80(1.3%) , 3.788/50(1.3%) , 3.684/65(0.6%) , 3.646/65(0.5%)
Peaks not found: chem shift/row (% of total intensity)
3.666/72(7.3%) , 3.666/58(7.3%) , 3.84/54(6.2%) , 3.84/76(6.2%) , 3.666/42(5.8%) , 3.666/88(5.8%) , 3.854/67(5.5%) , 3.854/63(5.5%) , 3.84/46(5%) , 3.84/84(5%) , 3.788/70(2.3%) , 3.788/60(2.3%) , 3.633/58(2.2%) , 3.633/72(2.2%) , 3.749/46(2.2%) , 3.749/84(2.2%) , 3.788/87(2.1%) , 3.788/43(2.1%) , 3.854/75(2.1%) , 3.854/55(2.1%) , 3.749/55(2%) , 3.749/75(2%) , 3.633/88(1.8%) , 3.633/41.5(1.8%) , 3.633/83(1.2%) , 3.633/47(1.2%) , 3.766/75(0.5%) , 3.766/54.5(0.5%) , 3.727/14(0.3%) , 3.727/116(0.3%) , 3.854/40.5(0.3%) , 3.854/89(0.3%) , 3.646/57(0.1%) , 3.646/73(0.1%)

Shikimic acid (library entry number =156)
Hit ratio(% of total spectral intensity for metabolite): 9.56% (4 of 27 peaks were found)
Peaks found: chem shift/row (% of total intensity)
3.723/54(4.4%) , 3.723/76(4.4%) , 3.366/64(0.4%) , 1.924/64(0.3%)
Peaks not found: chem shift/row (% of total intensity)
6.449/65(9.5%) , 6.437/65(9.1%) , 3.992/72(7.1%) , 3.992/58(7.1%) , 3.992/51(4.8%) , 3.992/79(4.8%) , 3.708/76(4.4%) , 3.708/54(4.4%) , 3.992/36.5(3.9%) , 3.992/93.5(3.9%) , 2.768/49(3.1%) , 2.768/81(3.1%) , 2.768/35(2.7%) , 2.768/95(2.7%) , 2.197/100.5(2.7%) , 2.197/29.5(2.7%) , 2.197/75(2.7%) , 2.197/55(2.7%) , 2.197/80.5(2.3%) , 2.197/49.5(2.3%) , 2.197/95.5(2.3%) , 2.197/34.5(2.3%) , 3.708/65(0.1%)

trans-4-Hydroxyproline (library entry number =62)
Hit ratio(% of total spectral intensity for metabolite): 0.69% (2 of 56 peaks were found)
Peaks found: chem shift/row (% of total intensity)
3.433/12(0.3%) , 3.433/12(0.3%)
Peaks not found: chem shift/row (% of total intensity)
3.375/47(10.4%) , 3.375/83(10.4%) , 3.375/79.5(10.3%) , 3.375/50.5(10.3%) , 3.493/81(6.2%) , 3.493/49(6.2%) , 3.483/49(6%) , 3.483/81(6%) , 4.351/62(1.5%) , 4.351/68(1.5%) , 4.351/41.5(1.5%) , 4.351/88(1.5%) , 2.176/47(1.4%) , 2.176/83(1.4%) , 2.443/45(1.2%) , 2.443/85(1.2%) , 2.145/47(1.2%) , 2.145/83(1.2%) , 2.443/48(1.2%) , 2.443/82(1.2%) , 2.426/85(1.2%) , 2.426/45(1.2%) , 2.427/85(1.2%) , 2.427/45(1.2%) , 2.166/47(1.2%) , 2.166/82.5(1.2%) , 2.155/47(1.1%) , 2.155/83(1.1%) , 2.166/81(0.8%) , 2.155/34(0.5%) , 2.155/96(0.5%) , 2.166/96(0.4%) , 2.166/34(0.4%) , 2.166/60(0.4%) , 2.166/70(0.4%) , 2.166/59.5(0.4%) , 2.155/59(0.4%) , 2.155/70.5(0.4%) , 3.433/117.5(0.3%) , 3.433/117.5(0.3%) , 2.443/91.5(0.3%) , 2.155/37(0.3%) , 2.155/93(0.3%) , 2.166/73(0.2%) , 2.166/57(0.2%) , 2.166/93(0.2%) , 2.155/57(0.2%) , 2.155/73(0.2%) , 2.166/53.5(0.2%) , 2.166/76.5(0.2%) , 2.155/53.5(0.1%) , 2.155/76(0.1%) , 2.155/40.5(0.1%) , 2.155/89(0.1%)

Galactose-1-phosphate (library entry number =172)
Hit ratio(% of total spectral intensity for metabolite): 12.87% (2 of 13 peaks were found)
Peaks found: chem shift/row (% of total intensity)
4.005/69(6.4%) , 4.005/61(6.4%)
Peaks not found: chem shift/row (% of total intensity)
3.917/82(13.8%) , 3.917/48(13.8%) , 3.917/56(11.7%) , 3.917/74(11.7%) , 5.493/60(8.7%) , 5.493/70(8.7%) , 5.508/60(8.5%) , 5.508/70(8.5%) , 4.178/51(0.7%) , 4.178/78.5(0.7%) , 4.178/65(0.2%)

Serine (library entry number =47)
Hit ratio(% of total spectral intensity for metabolite): 13.35% (9 of 85 peaks were found)
Peaks found: chem shift/row (% of total intensity)
3.843/65(3.4%) , 3.961/72(1.6%) , 3.961/58(1.6%) , 3.95/65(1.6%) , 3.855/65(1.4%) , 3.957/65.5(1.3%) , 4.005/61(0.8%) , 4.005/69(0.8%) , 3.937/64.5(0.8%)
Peaks not found: chem shift/row (% of total intensity)
3.848/76(6.4%) , 3.848/54(6.4%) , 3.848/65(5.7%) , 3.998/76(2.8%) , 3.998/54(2.8%) , 3.843/54.5(2.8%) , 3.843/75.5(2.8%) , 3.951/88(2.3%) , 3.951/42(2.3%) , 3.998/44(2.1%) , 3.998/86(2.1%) , 3.951/56.5(1.9%) , 3.951/73.5(1.9%) , 3.988/88(1.7%) , 3.988/42(1.7%) , 3.976/25.5(1.5%) , 3.976/104(1.5%) , 3.974/15(1.3%) , 3.974/115(1.3%) , 3.987/41.5(1.3%) , 3.987/88.5(1.3%) , 3.95/50(1.2%) , 3.95/80(1.2%) , 3.974/104(1.2%) , 3.974/25.5(1.2%) , 3.987/60.5(1.2%) , 3.987/69.5(1.2%) , 3.97/50.5(1.1%) , 3.97/79.5(1.1%) , 3.976/15(1.1%) , 3.976/115(1.1%) , 3.97/115(1%) , 3.97/15(1%) , 3.97/65(0.9%) , 3.988/60(0.9%) , 3.988/70(0.9%) , 3.974/79.5(0.8%) , 3.974/50.5(0.8%) , 3.976/57(0.7%) , 3.976/73(0.7%) , 3.957/57(0.7%) , 3.957/73(0.7%) , 3.974/73(0.7%) , 3.974/57(0.7%) , 3.976/47.5(0.6%) , 3.976/82.5(0.6%) , 3.957/30(0.6%) , 3.957/100.5(0.6%) , 3.898/6(0.5%) , 3.961/28.5(0.5%) , 3.97/103.5(0.5%) , 3.97/25.5(0.5%) , 3.957/42(0.4%) , 3.957/88.5(0.4%) , 3.97/56.5(0.3%) , 3.855/54(0.3%) , 3.855/76(0.3%) , 3.961/40(0.3%) , 3.961/88.5(0.3%) , 3.988/28(0.3%) , 3.988/102(0.3%) , 3.95/41.5(0.3%) , 3.95/87.5(0.3%) , 3.957/81.5(0.3%) , 3.957/48.5(0.3%) , 3.95/56(0.3%) , 3.95/73(0.3%) , 3.961/64.5(0.2%) , 3.961/65.5(0.2%) , 3.898/16.5(0.2%) , 3.898/113.5(0.2%) , 3.987/33.5(0.1%) , 3.951/48.5(0.1%) , 3.987/95(0.1%) , 3.951/65(0.1%) , 3.951/100.5(0.1%)

Xylitol (library entry number =158)
Hit ratio(% of total spectral intensity for metabolite): 10.84% (2 of 23 peaks were found)
Peaks found: chem shift/row (% of total intensity)
3.658/65(9.6%) , 3.713/65(1.2%)
Peaks not found: chem shift/row (% of total intensity)
3.658/59(8.7%) , 3.658/71(8.7%) , 3.73/44(8.3%) , 3.73/85.5(8.3%) , 3.73/74(7.2%) , 3.73/56(7.2%) , 3.658/41(7.1%) , 3.658/89(7.1%) , 3.816/56(6.2%) , 3.816/74(6.2%) , 3.816/65(3.7%) , 3.816/44.5(3%) , 3.816/85(3%) , 3.709/17(1.1%) , 3.709/112(1.1%) , 3.694/121.5(0.6%) , 3.694/8(0.6%) , 3.694/38(0.3%) , 3.694/91(0.3%) , 3.694/23(0.2%) , 3.694/106.5(0.2%)

Homovanillic acid (library entry number =59)
Hit ratio(% of total spectral intensity for metabolite): 11.91% (1 of 10 peaks were found)
Peaks found: chem shift/row (% of total intensity)
3.46/65(11.9%)
Peaks not found: chem shift/row (% of total intensity)
3.871/65(52.6%) , 6.882/75(9.1%) , 6.882/55(9.1%) , 6.953/64(3.6%) , 6.953/66(3.6%) , 6.782/56(2.5%) , 6.782/74(2.5%) , 6.782/77(2.5%) , 6.782/53(2.5%)

Guanosine 5-triphosphate (library entry number =163)
Hit ratio(% of total spectral intensity for metabolite): 11.29% (1 of 4 peaks were found)
Peaks found: chem shift/row (% of total intensity)
8.145/65(11.3%)
Peaks not found: chem shift/row (% of total intensity)
5.944/65(41.3%) , 5.93/65(40.3%) , 8.135/65(7.1%)

Xylose (library entry number =6)
Hit ratio(% of total spectral intensity for metabolite): 14.86% (4 of 40 peaks were found)
Peaks found: chem shift/row (% of total intensity)
3.244/53(5.9%) , 3.244/77(5.9%) , 3.669/65(2.1%) , 3.676/64(0.9%)
Peaks not found: chem shift/row (% of total intensity)
3.438/65(9.1%) , 3.323/65(6.6%) , 3.224/77(5.7%) , 3.224/53(5.7%) , 3.438/41(4.8%) , 3.438/89(4.8%) , 3.323/37(4.1%) , 3.323/93(4.1%) , 3.631/58(3.2%) , 3.631/72(3.2%) , 3.692/75(3.2%) , 3.692/55(3.2%) , 3.931/73(2.7%) , 3.931/57(2.7%) , 3.931/43(2.6%) , 3.931/87(2.6%) , 3.631/97(1.8%) , 3.631/33(1.8%) , 3.631/47(1.7%) , 3.631/83(1.7%) , 3.669/42.5(1.2%) , 3.669/87.5(1.2%) , 3.612/76(0.9%) , 3.612/54(0.9%) , 3.525/54(0.8%) , 3.525/76(0.8%) , 3.533/53(0.8%) , 3.533/77(0.8%) , 3.676/43(0.4%) , 5.202/60(0.4%) , 5.202/70(0.4%) , 3.612/34(0.2%) , 3.612/96(0.2%) , 3.661/34(0.2%) , 3.661/95.5(0.2%) , 3.676/48(0.1%)

3-aminobutyric acid (library entry number =180)
Hit ratio(% of total spectral intensity for metabolite): 9.6% (4 of 24 peaks were found)
Peaks found: chem shift/row (% of total intensity)
3.624/56(4.1%) , 3.624/74(4.1%) , 2.515/65(0.7%) , 2.478/65(0.7%)
Peaks not found: chem shift/row (% of total intensity)
1.325/74(24.9%) , 1.325/56(24.9%) , 2.498/55(8%) , 2.498/75(8%) , 2.499/55(7.8%) , 2.499/75(7.8%) , 3.624/39(2.1%) , 3.624/91(2.1%) , 2.471/65(0.7%) , 2.527/65(0.7%) , 2.499/29.5(0.4%) , 2.499/100.5(0.4%) , 2.498/29.5(0.4%) , 2.498/100.5(0.4%) , 3.624/107.5(0.3%) , 3.624/22(0.3%) , 2.498/117.5(0.3%) , 2.498/12(0.3%) , 2.499/117.5(0.3%) , 2.499/12(0.3%)

Homoserine (library entry number =179)
Hit ratio(% of total spectral intensity for metabolite): 6.88% (9 of 73 peaks were found)
Peaks found: chem shift/row (% of total intensity)
3.778/65(1.9%) , 2.17/37(1.3%) , 2.17/93(1.3%) , 3.778/50(0.5%) , 3.778/80(0.5%) , 3.822/67.5(0.3%) , 3.822/62.5(0.3%) , 3.778/76(0.3%) , 3.778/54(0.3%)
Peaks not found: chem shift/row (% of total intensity)
3.862/61.5(8.5%) , 3.862/68.5(8.5%) , 3.862/49(8%) , 3.862/81(8%) , 3.79/59.5(4%) , 3.79/70.5(4%) , 3.79/56(3.4%) , 3.79/74(3.4%) , 3.79/85.5(3%) , 3.79/44.5(3%) , 3.807/65(2.9%) , 2.029/57(2.1%) , 2.029/73(2.1%) , 2.029/37.5(1.8%) , 2.029/92.5(1.8%) , 2.17/55(1.3%) , 2.17/75(1.3%) , 2.17/59(1.3%) , 2.17/71(1.3%) , 3.807/79.5(1.2%) , 3.807/50.5(1.2%) , 3.79/30(1%) , 3.79/99.5(1%) , 3.801/56(0.9%) , 3.801/74(0.9%) , 2.17/22.5(0.9%) , 2.17/107(0.9%) , 2.029/20.5(0.8%) , 2.029/108.5(0.8%) , 3.779/59.5(0.8%) , 3.779/70.5(0.8%) , 3.801/87.5(0.6%) , 3.801/42.5(0.6%) , 3.801/78(0.6%) , 3.801/52(0.6%) , 2.15/58.5(0.6%) , 2.15/71(0.6%) , 3.79/14.5(0.6%) , 3.79/115(0.6%) , 3.779/74.5(0.6%) , 3.779/55.5(0.6%) , 3.801/63(0.4%) , 3.801/67(0.4%) , 3.818/68(0.4%) , 3.818/61.5(0.4%) , 3.779/89.5(0.4%) , 3.779/40.5(0.4%) , 2.044/55(0.4%) , 2.044/74(0.4%) , 3.807/95(0.3%) , 3.807/34.5(0.3%) , 3.807/73(0.2%) , 3.807/56.5(0.2%) , 3.778/34(0.2%) , 3.778/96(0.2%) , 3.822/45.5(0.2%) , 3.822/84.5(0.2%) , 3.778/41.5(0.2%) , 3.778/90.5(0.2%) , 3.818/84.5(0.1%) , 3.818/45.5(0.1%) , 3.779/96.5(0.1%) , 3.779/33.5(0.1%) , 3.807/86.5(0.1%)

Phosphoserine (library entry number =70)
Hit ratio(% of total spectral intensity for metabolite): 10.05% (3 of 39 peaks were found)
Peaks found: chem shift/row (% of total intensity)
3.965/64.5(4%) , 3.95/65(3%) , 3.95/65(3%)
Peaks not found: chem shift/row (% of total intensity)
3.952/60(9.5%) , 3.952/70(9.5%) , 3.952/76.5(7.8%) , 3.952/53.5(7.8%) , 4.185/75(3.7%) , 4.185/54.5(3.7%) , 4.193/75.5(3.2%) , 4.193/54.5(3.2%) , 4.08/88.5(2.7%) , 4.08/41.5(2.7%) , 4.185/84.5(2.5%) , 4.185/45(2.5%) , 4.193/84.5(2.3%) , 4.193/45.5(2.3%) , 4.08/57.5(2%) , 4.08/72.5(2%) , 4.075/89(1.9%) , 4.075/40.5(1.9%) , 4.071/40.5(1.7%) , 4.071/89.5(1.7%) , 4.075/58(1.5%) , 4.075/71.5(1.5%) , 4.091/58(1.5%) , 4.091/72(1.5%) , 4.071/64.5(1.5%) , 4.071/71.5(1.3%) , 4.071/57.5(1.3%) , 4.098/64.5(1%) , 4.071/81.5(0.9%) , 4.071/49(0.9%) , 4.053/65(0.8%) , 4.079/7(0.3%) , 4.079/122(0.3%) , 4.08/50.5(0.2%) , 4.146/5.5(0.2%) , 4.146/124(0.2%)

N-Acetyllysine (library entry number =147)
Hit ratio(% of total spectral intensity for metabolite): 0% (0 of 8 peaks were found)
Peaks found: chem shift/row (% of total intensity)

Peaks not found: chem shift/row (% of total intensity)
1.986/65(80.5%) , 3.738/49(4.4%) , 3.738/81(4.4%) , 3.738/65(3%) , 3.19/72(2.4%) , 3.19/58(2.4%) , 3.19/40(1.4%) , 3.19/90(1.4%)

Quinic acid (library entry number =155)
Hit ratio(% of total spectral intensity for metabolite): 8.62% (4 of 38 peaks were found)
Peaks found: chem shift/row (% of total intensity)
1.88/67.5(4.1%) , 1.88/62.5(4.1%) , 1.924/64(0.2%) , 1.924/66(0.2%)
Peaks not found: chem shift/row (% of total intensity)
4.028/71(5.7%) , 4.028/59(5.7%) , 1.88/34(4%) , 1.88/96(4%) , 4.028/84.5(3.8%) , 4.028/45(3.8%) , 4.028/33(3.4%) , 4.028/96.5(3.4%) , 4.153/70(3.2%) , 4.153/60(3.2%) , 3.559/73(3.1%) , 3.559/57(3.1%) , 2.057/50(2.8%) , 2.057/80(2.8%) , 3.559/48.5(2.6%) , 3.559/81.5(2.6%) , 2.067/81(2.5%) , 2.067/49(2.5%) , 2.067/85(2.4%) , 2.067/45(2.4%) , 2.067/72(2.1%) , 2.067/57.5(2.1%) , 2.067/92.5(2%) , 2.067/37.5(2%) , 1.966/54(1.8%) , 1.966/76(1.8%) , 1.966/46(1.7%) , 1.966/84(1.7%) , 2.057/41.5(1.7%) , 2.057/88.5(1.7%) , 4.153/51(1.5%) , 4.153/78(1.5%) , 1.966/37.5(1.4%) , 1.966/92(1.4%)

Adenosine 5-diphosphate (library entry number =115)
Hit ratio(% of total spectral intensity for metabolite): 76.12% (3 of 5 peaks were found)
Peaks found: chem shift/row (% of total intensity)
8.267/65(51.9%) , 6.156/65(18.5%) , 8.536/65(5.7%)
Peaks not found: chem shift/row (% of total intensity)
6.143/65(21.7%) , 8.587/65(2.2%)

Kynurenine (library entry number =58)
Hit ratio(% of total spectral intensity for metabolite): 0% (0 of 17 peaks were found)
Peaks found: chem shift/row (% of total intensity)

Peaks not found: chem shift/row (% of total intensity)
6.813/64(10.2%) , 6.813/66(10.2%) , 7.431/63(7.8%) , 7.431/67(7.8%) , 6.891/53(6.8%) , 6.891/77(6.8%) , 6.813/84.5(6.6%) , 6.813/45.5(6.6%) , 7.431/85(5.9%) , 7.431/45(5.9%) , 4.162/65(5.1%) , 3.72/58(4.6%) , 3.72/72(4.6%) , 7.854/55(4.2%) , 7.854/75(4.2%) , 4.162/51(1.3%) , 4.162/79(1.3%)

Ribose (library entry number =102)
Hit ratio(% of total spectral intensity for metabolite): 1.43% (2 of 30 peaks were found)
Peaks found: chem shift/row (% of total intensity)
3.877/70(0.8%) , 3.877/70(0.6%)
Peaks not found: chem shift/row (% of total intensity)
3.69/61(11.2%) , 3.69/69(11.2%) , 3.69/39(9.8%) , 3.69/91(9.8%) , 3.84/85(3.4%) , 3.84/45(3.4%) , 3.931/56.5(3.4%) , 3.931/73.5(3.4%) , 4.112/65(3.2%) , 4.111/65(3.2%) , 3.537/61(3.2%) , 3.537/69(3.2%) , 3.523/61(3.1%) , 3.523/69(3.1%) , 3.931/87.5(2.9%) , 3.931/42(2.9%) , 3.617/77(2.7%) , 3.617/53(2.7%) , 3.84/56(2.4%) , 3.84/74(2.4%) , 3.617/45(2%) , 3.617/84.5(2%) , 3.84/71(1.1%) , 3.931/64.5(0.8%) , 4.111/73(0.6%) , 4.111/57(0.6%) , 4.112/73(0.4%) , 4.112/57(0.4%)

Lipoic acid (library entry number =73)
Hit ratio(% of total spectral intensity for metabolite): 4.44% (11 of 66 peaks were found)
Peaks found: chem shift/row (% of total intensity)
3.728/65(0.9%) , 3.215/54.5(0.4%) , 3.215/75.5(0.4%) , 3.215/54.5(0.4%) , 3.215/75.5(0.4%) , 3.215/54.5(0.4%) , 3.215/75.5(0.4%) , 3.247/97.5(0.3%) , 3.247/32.5(0.3%) , 3.215/54(0.3%) , 3.215/75.5(0.3%)
Peaks not found: chem shift/row (% of total intensity)
2.194/65(14.7%) , 2.194/84(8.3%) , 2.194/46(8.3%) , 3.203/51(4.8%) , 3.203/79(4.8%) , 2.511/57(2.9%) , 2.511/73(2.9%) , 3.203/33.5(2.7%) , 3.203/96.5(2.7%) , 2.511/41(2.6%) , 2.511/89(2.6%) , 2.013/39.5(2.5%) , 2.013/90.5(2.5%) , 3.203/62(2.4%) , 3.203/68(2.4%) , 2.013/73(2.3%) , 2.013/57(2.3%) , 1.429/65(1.8%) , 2.511/104(1.5%) , 2.511/25.5(1.5%) , 1.593/65(1.5%) , 2.013/21.5(1.3%) , 2.013/108(1.3%) , 1.772/55(1.2%) , 1.772/75(1.2%) , 1.649/54(0.9%) , 1.649/76(0.9%) , 3.243/35(0.8%) , 1.593/46.5(0.7%) , 1.593/83.5(0.7%) , 1.429/86.5(0.6%) , 1.429/43.5(0.6%) , 1.649/112.5(0.6%) , 1.649/17.5(0.6%) , 1.772/36.5(0.5%) , 1.772/93.5(0.5%) , 1.649/39(0.4%) , 1.649/91(0.4%) , 3.728/44.5(0.4%) , 3.728/85.5(0.4%) , 1.772/19.5(0.3%) , 1.772/110.5(0.3%) , 3.215/32.5(0.3%) , 3.215/97.5(0.3%) , 3.215/98(0.3%) , 3.215/32(0.3%) , 3.247/54.5(0.3%) , 3.247/75.5(0.3%) , 1.593/24.5(0.2%) , 1.593/105(0.2%) , 3.218/33.5(0.2%) , 3.215/33.5(0.2%) , 3.215/96.5(0.2%) , 3.728/99.5(0.2%) , 3.728/30.5(0.2%)

Spermidine (library entry number =168)
Hit ratio(% of total spectral intensity for metabolite): 6.28% (1 of 14 peaks were found)
Peaks found: chem shift/row (% of total intensity)
2.13/65(6.3%)
Peaks not found: chem shift/row (% of total intensity)
3.116/85(13.5%) , 3.116/45(13.5%) , 3.141/85(11.8%) , 3.141/45(11.8%) , 3.058/65(10.5%) , 3.058/83.5(7.9%) , 3.058/46.5(7.9%) , 3.116/65(6.9%) , 3.141/65(3%) , 3.091/45(2.9%) , 3.091/84.5(2.9%) , 2.13/25(0.5%) , 2.13/104.5(0.5%)

Adenosine 5-triphosphate (library entry number =103)
Hit ratio(% of total spectral intensity for metabolite): 84.57% (3 of 4 peaks were found)
Peaks found: chem shift/row (% of total intensity)
8.267/65(63.2%) , 6.156/65(16.9%) , 8.543/65(4.4%)
Peaks not found: chem shift/row (% of total intensity)
6.138/65(15.4%)

Tryptophan (library entry number =39)
Hit ratio(% of total spectral intensity for metabolite): 0% (0 of 23 peaks were found)
Peaks found: chem shift/row (% of total intensity)

Peaks not found: chem shift/row (% of total intensity)
7.206/65(12.2%) , 7.55/54(10.5%) , 7.55/76(10.5%) , 7.206/84(7.4%) , 7.206/46(7.4%) , 7.29/65(6.8%) , 7.74/76(5%) , 7.74/54(5%) , 7.29/46(4.2%) , 7.29/84(4.2%) , 4.065/61(3.5%) , 4.065/69(3.5%) , 4.065/82(2.8%) , 4.065/48(2.8%) , 3.489/51.5(1.9%) , 3.489/78.5(1.9%) , 3.489/39(1.8%) , 3.489/91(1.8%) , 3.31/56(1.4%) , 3.31/74(1.4%) , 3.31/95(1.4%) , 3.31/35(1.4%) , 7.334/66(1.4%)

Malic acid (library entry number =132)
Hit ratio(% of total spectral intensity for metabolite): 22.42% (7 of 71 peaks were found)
Peaks found: chem shift/row (% of total intensity)
2.676/87(4.9%) , 2.676/43(4.9%) , 2.676/87(4.8%) , 2.676/43(4.8%) , 2.355/51.5(1.4%) , 2.355/78.5(1.4%) , 2.355/90.5(0.2%)
Peaks not found: chem shift/row (% of total intensity)
2.676/48(4.6%) , 2.676/82(4.6%) , 2.676/48(4.6%) , 2.676/82(4.6%) , 2.378/85(3.8%) , 2.378/45(3.8%) , 2.368/98(3.7%) , 2.368/32(3.7%) , 2.358/45(3.6%) , 2.358/85(3.6%) , 2.368/58(3.6%) , 2.368/72(3.6%) , 4.307/74(1.8%) , 4.307/56(1.8%) , 2.384/78(1.6%) , 2.384/52(1.6%) , 4.307/48(1.6%) , 4.307/82(1.6%) , 2.384/84(1.1%) , 2.384/46(1.1%) , 2.355/46.5(0.9%) , 2.355/83.5(0.9%) , 2.368/38(0.8%) , 2.368/92(0.8%) , 2.368/77(0.8%) , 2.368/53(0.8%) , 2.358/90(0.7%) , 2.358/40(0.7%) , 2.378/40(0.7%) , 2.378/90(0.7%) , 2.358/51(0.7%) , 2.358/79(0.7%) , 2.691/65(0.7%) , 4.315/65(0.5%) , 2.368/45(0.5%) , 2.368/84.5(0.5%) , 4.317/64.5(0.4%) , 4.317/65.5(0.4%) , 2.394/64.5(0.4%) , 2.691/45.5(0.4%) , 2.691/84.5(0.4%) , 2.378/59(0.3%) , 2.378/71(0.3%) , 2.358/71(0.3%) , 2.358/58.5(0.3%) , 2.384/39.5(0.2%) , 2.384/91(0.2%) , 2.358/32(0.2%) , 2.358/97.5(0.2%) , 2.378/98(0.2%) , 2.378/32(0.2%) , 4.315/56(0.2%) , 4.315/74(0.2%) , 2.355/39(0.2%) , 4.315/48(0.2%) , 4.315/82(0.2%) , 2.394/45.5(0.1%) , 2.394/83.5(0.1%) , 4.317/81.5(0.1%) , 4.317/48(0.1%) , 2.394/50.5(0.1%) , 2.394/79(0.1%) , 2.394/53.5(0.1%) , 2.394/76.5(0.1%)

Cytidine (library entry number =112)
Hit ratio(% of total spectral intensity for metabolite): 0% (0 of 26 peaks were found)
Peaks found: chem shift/row (% of total intensity)

Peaks not found: chem shift/row (% of total intensity)
7.844/55(20.8%) , 7.844/75(20.8%) , 6.067/55(16.4%) , 6.067/75(16.4%) , 3.819/54(1.9%) , 3.819/76(1.9%) , 3.819/44(1.5%) , 3.819/86(1.5%) , 3.932/85(1.4%) , 3.932/45(1.4%) , 5.903/64(1.4%) , 5.903/66(1.4%) , 5.908/70(1.4%) , 5.908/60(1.4%) , 5.913/64(1.3%) , 5.913/66(1.3%) , 3.932/52(1.3%) , 3.932/78(1.3%) , 4.317/65(0.9%) , 5.908/66(0.8%) , 5.908/64(0.8%) , 5.903/60(0.8%) , 5.903/70(0.8%) , 4.304/65(0.4%) , 4.317/53.5(0.3%) , 4.317/76.5(0.3%)

N-Acetylglutamine (library entry number =88)
Hit ratio(% of total spectral intensity for metabolite): 2.08% (1 of 10 peaks were found)
Peaks found: chem shift/row (% of total intensity)
1.924/65(2.1%)
Peaks not found: chem shift/row (% of total intensity)
2.038/65(80.8%) , 2.334/64(2.8%) , 2.334/66(2.8%) , 2.328/64(2.3%) , 2.328/66(2.3%) , 2.328/85(1.9%) , 2.328/45(1.9%) , 2.334/85(1.6%) , 2.334/45(1.6%)

Inosine (library entry number =61)
Hit ratio(% of total spectral intensity for metabolite): 1.69% (2 of 20 peaks were found)
Peaks found: chem shift/row (% of total intensity)
3.85/53(0.8%) , 3.85/77(0.8%)
Peaks not found: chem shift/row (% of total intensity)
8.239/65(33.1%) , 8.348/65(28.7%) , 6.094/65(14.9%) , 6.106/65(12.8%) , 3.919/84.5(0.8%) , 3.919/45.5(0.8%) , 3.925/51(0.8%) , 3.925/79(0.8%) , 3.843/80(0.7%) , 3.843/50(0.7%) , 3.85/44(0.6%) , 3.85/86(0.6%) , 3.852/48(0.6%) , 3.852/82(0.6%) , 3.919/51.5(0.6%) , 3.919/78(0.6%) , 3.925/83(0.4%) , 3.925/47(0.4%)

Fucose (library entry number =51)
Hit ratio(% of total spectral intensity for metabolite): 1.68% (2 of 39 peaks were found)
Peaks found: chem shift/row (% of total intensity)
3.869/73.5(0.8%) , 3.869/56(0.8%)
Peaks not found: chem shift/row (% of total intensity)
1.25/73(18.6%) , 1.25/57(18.6%) , 3.646/82(3.7%) , 3.646/48(3.7%) , 1.21/57(3.5%) , 1.21/73(3.5%) , 3.646/57(3.3%) , 3.646/73(3.3%) , 3.809/57(2.5%) , 3.809/73(2.5%) , 3.46/78(2.2%) , 3.46/52(2.2%) , 3.445/52(2.1%) , 3.445/78(2.1%) , 1.217/67(1.9%) , 1.217/63(1.9%) , 1.204/63(1.9%) , 1.204/67(1.9%) , 3.754/60(1.9%) , 3.754/70(1.9%) , 1.217/59(1.4%) , 1.217/71(1.4%) , 1.204/59(1.4%) , 1.204/71(1.4%) , 1.25/63(1.4%) , 1.25/67(1.4%) , 3.754/65(1.1%) , 1.227/57(1%) , 1.227/73(1%) , 3.869/47(0.6%) , 3.869/82.5(0.6%) , 3.809/40(0.4%) , 3.809/90(0.4%) , 3.766/53(0.3%) , 3.766/77(0.3%) , 3.775/78(0.3%) , 3.775/51(0.3%)

Citrulline (library entry number =27)
Hit ratio(% of total spectral intensity for metabolite): 71.26% (4 of 10 peaks were found)
Peaks found: chem shift/row (% of total intensity)
3.767/49(23.5%) , 3.767/81(23.5%) , 3.767/65(22.8%) , 1.88/65(1.3%)
Peaks not found: chem shift/row (% of total intensity)
3.15/58(8.1%) , 3.15/72(8.1%) , 3.15/40(5.2%) , 3.15/90(5.2%) , 1.898/61(1%) , 1.898/69.5(1%)

Cholic Acid (library entry number =125)
Hit ratio(% of total spectral intensity for metabolite): 0% (0 of 11 peaks were found)
Peaks found: chem shift/row (% of total intensity)

Peaks not found: chem shift/row (% of total intensity)
0.924/65(38.8%) , 0.729/65(36%) , 0.976/57(10.5%) , 0.976/73(10.5%) , 2.246/65(0.8%) , 2.246/41(0.7%) , 2.246/88.5(0.7%) , 2.246/53(0.6%) , 2.246/77(0.6%) , 2.181/26.5(0.4%) , 2.181/103(0.4%)

Nicotinamide mononucleotide (NMN) (library entry number =185)
Hit ratio(% of total spectral intensity for metabolite): 0% (0 of 40 peaks were found)
Peaks found: chem shift/row (% of total intensity)

Peaks not found: chem shift/row (% of total intensity)
9.006/78(7.9%) , 9.006/52(7.9%) , 9.006/57(7.7%) , 9.006/73(7.7%) , 8.323/66(5.1%) , 8.323/64(5.1%) , 6.196/65(4.7%) , 9.347/57(4.6%) , 9.347/73(4.6%) , 6.208/65(4.2%) , 8.323/47(3.9%) , 8.323/83(3.9%) , 9.347/76(3.4%) , 9.347/54(3.4%) , 9.347/60(3.3%) , 9.347/70(3.3%) , 9.588/64(3%) , 9.588/66(3%) , 9.588/60(2.2%) , 9.588/70(2.2%) , 8.259/54(0.6%) , 8.259/75(0.6%) , 7.605/48(0.5%) , 7.605/81.5(0.5%) , 4.211/49.5(0.5%) , 4.211/80(0.5%) , 4.215/49(0.5%) , 4.215/80.5(0.5%) , 7.605/61(0.5%) , 7.605/68(0.5%) , 8.259/58(0.4%) , 8.259/72(0.4%) , 4.04/49.5(0.4%) , 4.04/80.5(0.4%) , 4.223/50(0.4%) , 4.223/80(0.4%) , 4.047/49(0.4%) , 4.047/80.5(0.4%) , 4.042/49.5(0.4%) , 4.042/80.5(0.4%)

Hydroxyglutaric acid (library entry number =195)
Hit ratio(% of total spectral intensity for metabolite): 0% (0 of 84 peaks were found)
Peaks found: chem shift/row (% of total intensity)

Peaks not found: chem shift/row (% of total intensity)
2.236/65(5.7%) , 4.029/69(3.5%) , 4.029/61(3.5%) , 2.294/65(3.3%) , 4.029/80(3.2%) , 4.029/50(3.2%) , 2.236/90(2.6%) , 2.236/40(2.6%) , 2.236/26(2.1%) , 2.236/104(2.1%) , 2.294/40.5(1.9%) , 2.294/89(1.9%) , 2.301/65(1.8%) , 2.261/46(1.8%) , 2.261/83(1.8%) , 2.271/82.5(1.7%) , 2.271/47.5(1.7%) , 2.266/27(1.7%) , 2.266/103(1.7%) , 1.999/65(1.5%) , 1.84/77.5(1.5%) , 1.84/52(1.5%) , 2.294/105(1.5%) , 2.294/24(1.5%) , 2.294/78.5(1.4%) , 2.294/50.5(1.4%) , 1.999/46.5(1.3%) , 1.999/83.5(1.3%) , 2.266/62(1.2%) , 2.266/67.5(1.2%) , 2.236/51.5(1.2%) , 2.236/77.5(1.2%) , 2.222/44.5(1.2%) , 2.222/85(1.2%) , 1.999/30.5(1.1%) , 1.999/98.5(1.1%) , 1.999/109(1%) , 1.999/21(1%) , 1.84/112.5(1%) , 1.84/17(1%) , 2.31/44.5(1%) , 2.31/85.5(1%) , 1.999/56.5(1%) , 1.999/73.5(1%) , 2.28/85(1%) , 2.28/45(1%) , 2.279/85(1%) , 2.279/45(1%) , 1.84/36.5(1%) , 1.84/94(1%) , 1.84/58(1%) , 1.84/71.5(1%) , 2.253/85(0.9%) , 2.253/44.5(0.9%) , 2.253/85(0.8%) , 2.253/44.5(0.8%) , 2.31/67(0.7%) , 2.31/63.5(0.7%) , 2.31/64.5(0.7%) , 1.84/65(0.6%) , 2.222/60.5(0.6%) , 2.222/69(0.6%) , 2.266/46.5(0.6%) , 2.266/83(0.6%) , 1.84/86.5(0.5%) , 1.84/43(0.5%) , 2.253/65(0.5%) , 2.261/62(0.4%) , 2.261/67.5(0.4%) , 2.261/7.5(0.4%) , 2.261/122(0.4%) , 2.253/65(0.4%) , 2.271/103(0.3%) , 2.271/26.5(0.3%) , 2.261/27(0.3%) , 2.261/102(0.3%) , 2.271/120.5(0.2%) , 2.271/9(0.2%) , 2.301/41.5(0.2%) , 2.301/89.5(0.2%) , 2.271/61.5(0.1%) , 2.271/67.5(0.1%) , 2.301/51.5(0.1%) , 2.301/78(0.1%)

trans-Cinnamic acid (library entry number =124)
Hit ratio(% of total spectral intensity for metabolite): 0% (0 of 50 peaks were found)
Peaks found: chem shift/row (% of total intensity)

Peaks not found: chem shift/row (% of total intensity)
6.537/44.5(19.7%) , 6.537/85.5(19.7%) , 7.638/77(5.6%) , 7.638/53(5.6%) , 7.408/44(3.6%) , 7.408/86(3.6%) , 7.471/65(3.4%) , 7.459/51(2.1%) , 7.459/79(2.1%) , 7.455/65(2.1%) , 7.439/63(1.9%) , 7.439/67(1.9%) , 7.471/46(1.3%) , 7.471/84(1.3%) , 7.444/55.5(1.3%) , 7.444/74.5(1.3%) , 7.439/48.5(1.2%) , 7.439/81.5(1.2%) , 7.478/56(1.1%) , 7.478/74(1.1%) , 7.424/64.5(1.1%) , 7.424/65.5(1.1%) , 7.439/45(1%) , 7.439/85(1%) , 7.459/57(0.9%) , 7.459/73(0.9%) , 7.444/60(0.9%) , 7.444/70(0.9%) , 7.455/51(0.7%) , 7.455/79(0.7%) , 7.459/65(0.7%) , 7.455/81(0.6%) , 7.455/49(0.6%) , 7.455/57(0.6%) , 7.455/73(0.6%) , 7.444/48(0.6%) , 7.444/82(0.6%) , 7.444/36(0.5%) , 7.444/94(0.5%) , 7.455/41(0.4%) , 7.455/89(0.4%) , 7.424/74(0.4%) , 7.424/56(0.4%) , 7.478/64.5(0.4%) , 7.455/44(0.4%) , 7.455/86(0.4%) , 7.439/56(0.4%) , 7.439/74(0.4%) , 7.455/23(0.2%) , 7.455/107(0.2%)

2-Aminoadipic acid (library entry number =89)
Hit ratio(% of total spectral intensity for metabolite): 0% (0 of 33 peaks were found)
Peaks found: chem shift/row (% of total intensity)

Peaks not found: chem shift/row (% of total intensity)
2.25/65(16.3%) , 2.253/65(16.1%) , 3.746/81(7.4%) , 3.746/49(7.4%) , 2.25/84(7.2%) , 2.25/46(7.2%) , 2.253/46(7.1%) , 2.253/84(7.1%) , 3.746/63(4.3%) , 3.746/67(4.3%) , 1.667/42.5(1.1%) , 1.667/87.5(1.1%) , 1.667/42.5(1.1%) , 1.667/87.5(1.1%) , 1.618/69.5(1%) , 1.618/60.5(1%) , 1.618/69.5(1%) , 1.618/60.5(1%) , 1.669/43(0.7%) , 1.669/87(0.7%) , 1.9/54(0.7%) , 1.9/55(0.7%) , 1.9/74(0.7%) , 1.832/113(0.5%) , 1.832/17(0.5%) , 1.832/35(0.5%) , 1.832/94(0.5%) , 1.618/88.5(0.4%) , 1.618/41(0.4%) , 1.618/88.5(0.3%) , 1.618/40.5(0.3%) , 1.832/55.5(0.2%) , 1.832/73.5(0.2%)

3-aminoisobutyric acid (library entry number =178)
Hit ratio(% of total spectral intensity for metabolite): 0% (0 of 29 peaks were found)
Peaks found: chem shift/row (% of total intensity)

Peaks not found: chem shift/row (% of total intensity)
1.196/56(31.1%) , 1.196/74(31.1%) , 3.039/74(3%) , 3.039/56(3%) , 3.113/70.5(2.9%) , 3.113/59.5(2.9%) , 3.039/88(2.9%) , 3.039/42(2.9%) , 3.113/92(2.7%) , 3.113/38(2.7%) , 2.61/58(1.6%) , 2.61/72(1.6%) , 2.61/91(1.2%) , 2.61/39(1.2%) , 3.02/65(1.1%) , 3.091/65(1.1%) , 2.61/78(1%) , 2.61/52(1%) , 3.074/42.5(0.7%) , 3.074/87.5(0.7%) , 3.076/25(0.5%) , 3.076/104.5(0.5%) , 3.059/64.5(0.5%) , 3.135/64(0.5%) , 3.076/43(0.5%) , 3.074/119.5(0.4%) , 3.074/10(0.4%) , 3.074/25.5(0.3%) , 3.074/104.5(0.3%)

3-Hydroxybutyric acid (library entry number =96)
Hit ratio(% of total spectral intensity for metabolite): 0% (0 of 28 peaks were found)
Peaks found: chem shift/row (% of total intensity)

Peaks not found: chem shift/row (% of total intensity)
1.202/57.5(26.6%) , 1.202/72.5(26.6%) , 2.309/53(4.5%) , 2.309/77(4.5%) , 2.309/90(4.4%) , 2.309/40(4.4%) , 2.411/56(2.5%) , 2.411/74(2.5%) , 2.411/37.5(2.5%) , 2.411/92.5(2.5%) , 4.157/57(2.3%) , 4.157/73(2.3%) , 1.22/59(2%) , 1.22/71(2%) , 2.309/49(1.6%) , 2.309/81(1.6%) , 4.157/90(0.9%) , 4.157/40(0.9%) , 2.324/52(0.8%) , 2.324/78(0.8%) , 2.418/49(0.8%) , 2.418/81(0.8%) , 2.418/44.5(0.6%) , 2.418/85.5(0.6%) , 2.394/51.5(0.3%) , 2.394/78(0.3%) , 2.396/77.5(0.3%) , 2.396/52(0.3%)

Cytidine 5-triphosphate (library entry number =192)
Hit ratio(% of total spectral intensity for metabolite): 0% (0 of 26 peaks were found)
Peaks found: chem shift/row (% of total intensity)

Peaks not found: chem shift/row (% of total intensity)
7.984/55(20.6%) , 7.984/75(20.6%) , 6.15/75(15.5%) , 6.15/55(15.5%) , 6.007/59(2.3%) , 6.007/71(2.3%) , 4.275/65(2%) , 6.011/64(1.8%) , 6.011/66(1.8%) , 6.002/66(1.8%) , 6.002/64(1.8%) , 4.28/64.5(1.5%) , 7.998/55.5(1.3%) , 7.998/74.5(1.3%) , 6.011/70(1.1%) , 6.011/60(1.1%) , 6.002/60(1.1%) , 6.002/70(1.1%) , 6.135/55.5(1%) , 6.135/74.5(1%) , 6.135/55(1%) , 6.135/74.5(1%) , 4.351/58.5(0.6%) , 4.351/71.5(0.6%) , 4.341/59(0.2%) , 4.341/70.5(0.2%)

2-methylbutyric acid (library entry number =199)
Hit ratio(% of total spectral intensity for metabolite): 0% (0 of 22 peaks were found)
Peaks found: chem shift/row (% of total intensity)

Peaks not found: chem shift/row (% of total intensity)
1.052/56(23.5%) , 1.052/74(23.5%) , 0.86/65(18.7%) , 0.86/46(8.3%) , 0.86/84(8.3%) , 1.388/65(1.8%) , 1.496/82(1.5%) , 1.496/48(1.5%) , 1.388/82.5(1.3%) , 1.388/47.5(1.3%) , 1.496/67(1.2%) , 1.496/63(1.2%) , 1.496/102(0.9%) , 1.496/28(0.9%) , 2.21/76(0.8%) , 2.21/54(0.8%) , 2.21/72(0.8%) , 2.21/58(0.8%) , 1.388/100(0.8%) , 1.388/30(0.8%) , 2.21/92(0.6%) , 2.21/38(0.6%)

Ethanolamine (library entry number =46)
Hit ratio(% of total spectral intensity for metabolite): 0% (0 of 19 peaks were found)
Peaks found: chem shift/row (% of total intensity)

Peaks not found: chem shift/row (% of total intensity)
3.149/52(16.7%) , 3.149/78(16.7%) , 3.149/63(13.3%) , 3.149/67(13.3%) , 3.831/51(7.8%) , 3.831/79(7.8%) , 3.831/65(7.4%) , 3.16/63(2.3%) , 3.16/67(2.3%) , 3.138/63.5(1.9%) , 3.138/66.5(1.9%) , 3.16/53(1.3%) , 3.16/77(1.3%) , 3.138/53(1.1%) , 3.138/77(1.1%) , 3.16/73(1.1%) , 3.16/57(1.1%) , 3.138/57(0.8%) , 3.138/73(0.8%)

Uridine (library entry number =104)
Hit ratio(% of total spectral intensity for metabolite): 4.15% (3 of 18 peaks were found)
Peaks found: chem shift/row (% of total intensity)
3.924/44.5(1.4%) , 3.924/52(1.4%) , 3.924/78(1.4%)
Peaks not found: chem shift/row (% of total intensity)
7.875/55(23.1%) , 7.875/75(23.1%) , 5.908/55(16.3%) , 5.908/75(16.3%) , 5.908/64.5(2.5%) , 5.925/64.5(2.4%) , 3.813/54(1.9%) , 3.813/75.5(1.9%) , 3.813/86.5(1.5%) , 3.813/42.5(1.5%) , 3.924/85.5(1.4%) , 4.236/65(1.1%) , 4.237/65(1.1%) , 5.925/55.5(0.9%) , 5.925/74.5(0.9%)

1-Methylnicotinamide (library entry number =18)
Hit ratio(% of total spectral intensity for metabolite): 0% (0 of 16 peaks were found)
Peaks found: chem shift/row (% of total intensity)

Peaks not found: chem shift/row (% of total intensity)
8.902/52(11.4%) , 8.902/78(11.4%) , 8.902/57(11.1%) , 8.902/73(11.1%) , 8.972/72(8.4%) , 8.972/58(8.4%) , 8.972/74(8.4%) , 8.972/56(8.4%) , 9.284/65(5.4%) , 9.284/69(5.3%) , 9.284/61(5.3%) , 4.485/64.5(2.2%) , 8.188/46.5(0.9%) , 8.188/83.5(0.9%) , 8.188/63.5(0.7%) , 8.188/66.5(0.7%)

Folic acid (library entry number =40)
Hit ratio(% of total spectral intensity for metabolite): 0% (0 of 16 peaks were found)
Peaks found: chem shift/row (% of total intensity)

Peaks not found: chem shift/row (% of total intensity)
8.709/65(39.8%) , 7.658/76(13.7%) , 7.658/54(13.7%) , 6.748/76(12%) , 6.748/54(12%) , 2.307/60.5(1.3%) , 2.307/69.5(1.3%) , 2.305/60(1.3%) , 2.305/70(1.3%) , 2.29/65(0.6%) , 2.307/40.5(0.5%) , 2.307/88.5(0.5%) , 2.305/81(0.5%) , 2.305/49(0.5%) , 2.305/88.5(0.5%) , 2.305/40.5(0.5%)

Homocystine (library entry number =60)
Hit ratio(% of total spectral intensity for metabolite): 0% (0 of 16 peaks were found)
Peaks found: chem shift/row (% of total intensity)

Peaks not found: chem shift/row (% of total intensity)
1.254/65(18.9%) , 3.867/81(10%) , 3.867/49(10%) , 2.845/65(9.5%) , 3.867/65(8.3%) , 2.84/65(7.9%) , 2.845/84.5(7.4%) , 2.845/45.5(7.4%) , 2.84/84(6.8%) , 2.84/46(6.8%) , 2.315/54.5(1.4%) , 2.315/75(1.4%) , 2.26/55.5(1.1%) , 2.26/74.5(1.1%) , 2.26/74.5(1.1%) , 2.26/55.5(1.1%)

Trigonelline (library entry number =16)
Hit ratio(% of total spectral intensity for metabolite): 0% (0 of 15 peaks were found)
Peaks found: chem shift/row (% of total intensity)

Peaks not found: chem shift/row (% of total intensity)
8.847/74(12.5%) , 8.847/56(12.5%) , 8.847/77(12.2%) , 8.847/53(12.2%) , 8.836/56(10.3%) , 8.836/74(10.3%) , 9.129/65(8.3%) , 9.129/62(6.8%) , 9.129/68(6.8%) , 4.443/64.5(4%) , 8.087/47(1.4%) , 8.087/83(1.4%) , 8.847/65(0.5%) , 8.087/63(0.4%) , 8.087/67(0.4%)

Hippuric acid (library entry number =52)
Hit ratio(% of total spectral intensity for metabolite): 0% (0 of 14 peaks were found)
Peaks found: chem shift/row (% of total intensity)

Peaks not found: chem shift/row (% of total intensity)
7.838/54(15.7%) , 7.838/76(15.7%) , 7.555/65(9.8%) , 7.643/64(8.2%) , 7.643/66(8.2%) , 3.972/72.5(7.3%) , 3.972/57.5(7.3%) , 7.555/84(5.8%) , 7.555/46(5.8%) , 7.643/47(3.8%) , 7.643/83(3.8%) , 7.643/45(3.7%) , 7.643/85(3.7%) , 3.972/65(1.2%)

5-Hydroxyindole-3-acetic acid (library entry number =106)
Hit ratio(% of total spectral intensity for metabolite): 0% (0 of 14 peaks were found)
Peaks found: chem shift/row (% of total intensity)

Peaks not found: chem shift/row (% of total intensity)
3.587/65(38.6%) , 7.381/54(12.9%) , 7.381/76(12.9%) , 6.827/51(4.4%) , 6.827/79(4.4%) , 6.827/57(4.3%) , 6.827/73(4.3%) , 7.043/64.5(4%) , 7.043/65.5(4%) , 6.827/54(3.7%) , 6.827/76(3.7%) , 7.214/62(1%) , 7.214/68(1%) , 7.214/65(0.8%)

Niacin (Nicotinic acid) (library entry number =19)
Hit ratio(% of total spectral intensity for metabolite): 0% (0 of 13 peaks were found)
Peaks found: chem shift/row (% of total intensity)

Peaks not found: chem shift/row (% of total intensity)
7.535/48(9.2%) , 7.535/82(9.2%) , 7.535/69(8.9%) , 7.535/61(8.9%) , 8.263/52(7.8%) , 8.263/78(7.8%) , 8.263/75.5(7.7%) , 8.263/54.5(7.7%) , 8.263/58(7.6%) , 8.263/72(7.6%) , 8.945/65(6.1%) , 8.616/59(5.7%) , 8.616/71(5.7%)

Nicotinamide (Niacinamide) (library entry number =21)
Hit ratio(% of total spectral intensity for metabolite): 0% (0 of 13 peaks were found)
Peaks found: chem shift/row (% of total intensity)

Peaks not found: chem shift/row (% of total intensity)
8.256/75(9.8%) , 8.256/55(9.8%) , 7.603/48(9%) , 7.603/82(9%) , 7.603/61(8.7%) , 7.603/69(8.7%) , 8.256/52(8.2%) , 8.256/78(8.2%) , 8.256/58(7.9%) , 8.256/72(7.9%) , 8.717/59(4.4%) , 8.717/71(4.4%) , 8.943/65(4%)

Adipic acid (library entry number =37)
Hit ratio(% of total spectral intensity for metabolite): 0% (0 of 12 peaks were found)
Peaks found: chem shift/row (% of total intensity)

Peaks not found: chem shift/row (% of total intensity)
1.553/65(28.6%) , 2.199/65(26.7%) , 2.199/48(9%) , 2.199/82(9%) , 1.553/82(8.2%) , 1.553/48(8.2%) , 1.553/73(2.9%) , 1.553/57(2.9%) , 2.199/38.5(1.2%) , 2.199/91.5(1.2%) , 1.553/90.5(1.1%) , 1.553/39.5(1.1%)

4-Aminobutyric acid (library entry number =118)
Hit ratio(% of total spectral intensity for metabolite): 0% (0 of 12 peaks were found)
Peaks found: chem shift/row (% of total intensity)

Peaks not found: chem shift/row (% of total intensity)
2.301/65(20.4%) , 2.301/46(12%) , 2.301/84(12%) , 3.02/46(10%) , 3.02/84(10%) , 3.02/65(9.2%) , 1.905/64(5.6%) , 1.905/66(5.6%) , 1.905/46(5.5%) , 1.905/84(5.5%) , 1.905/103(2.2%) , 1.905/27(2.2%)

Cytidine 5-diphosphate (library entry number =160)
Hit ratio(% of total spectral intensity for metabolite): 0% (0 of 12 peaks were found)
Peaks found: chem shift/row (% of total intensity)

Peaks not found: chem shift/row (% of total intensity)
7.992/55(24.1%) , 7.992/75(24.1%) , 6.136/55(19%) , 6.136/75(19%) , 5.985/64(2.4%) , 5.985/66(2.4%) , 5.983/65.5(2.1%) , 5.983/64.5(2.1%) , 5.98/64(1.9%) , 5.98/66(1.9%) , 4.332/60.5(0.5%) , 4.332/69.5(0.5%)

4-Aminohippuric acid (library entry number =34)
Hit ratio(% of total spectral intensity for metabolite): 24.32% (2 of 11 peaks were found)
Peaks found: chem shift/row (% of total intensity)
3.927/58(12.2%) , 3.927/72(12.2%)
Peaks not found: chem shift/row (% of total intensity)
6.871/76(17.9%) , 6.871/54(17.9%) , 7.682/54(15.9%) , 7.682/76(15.9%) , 6.871/82.5(1.8%) , 6.871/47.5(1.8%) , 7.682/82(1.6%) , 7.682/48(1.6%) , 3.927/65(1.4%)

Indoxyl sulfate (library entry number =116)
Hit ratio(% of total spectral intensity for metabolite): 0% (0 of 11 peaks were found)
Peaks found: chem shift/row (% of total intensity)

Peaks not found: chem shift/row (% of total intensity)
7.209/65(16%) , 7.51/54(14.7%) , 7.51/76(14.7%) , 7.209/84(9%) , 7.209/46(9%) , 7.283/65(7.7%) , 7.711/54(7.1%) , 7.711/76(7.1%) , 7.365/65(6%) , 7.283/45.5(4.3%) , 7.283/84.5(4.3%)

Glutaric acid (library entry number =44)
Hit ratio(% of total spectral intensity for metabolite): 0% (0 of 10 peaks were found)
Peaks found: chem shift/row (% of total intensity)

Peaks not found: chem shift/row (% of total intensity)
2.188/45(22.5%) , 2.188/85(22.5%) , 2.188/66(14%) , 2.188/64(14%) , 1.791/64(8.2%) , 1.791/66(8.2%) , 1.791/46(3.5%) , 1.791/84(3.5%) , 1.791/104.5(1.9%) , 1.791/25.5(1.9%)

Acetaldehyde (library entry number =84)
Hit ratio(% of total spectral intensity for metabolite): 0% (0 of 10 peaks were found)
Peaks found: chem shift/row (% of total intensity)

Peaks not found: chem shift/row (% of total intensity)
2.248/61(43%) , 2.248/69(43%) , 9.682/68.5(2.9%) , 9.682/61(2.9%) , 9.683/68.5(2.9%) , 9.683/61(2.9%) , 9.682/53(0.6%) , 9.682/76(0.6%) , 9.683/53(0.6%) , 9.683/76(0.6%)

Urocanic acid (library entry number =136)
Hit ratio(% of total spectral intensity for metabolite): 0% (0 of 9 peaks were found)
Peaks found: chem shift/row (% of total intensity)

Peaks not found: chem shift/row (% of total intensity)
6.4/85(25.8%) , 6.4/45(25.8%) , 7.31/85(14.8%) , 7.31/45(14.8%) , 7.414/65(4.5%) , 7.414/62.5(4.3%) , 7.414/67.5(4.3%) , 7.895/62.5(2.9%) , 7.895/67.5(2.9%)

Taurocholic acid (library entry number =200)
Hit ratio(% of total spectral intensity for metabolite): 0% (0 of 9 peaks were found)
Peaks found: chem shift/row (% of total intensity)

Peaks not found: chem shift/row (% of total intensity)
0.924/65(37%) , 0.724/65(32.7%) , 3.085/64.5(14.9%) , 3.085/47(5.3%) , 3.085/83(5.3%) , 3.574/57(1.9%) , 3.574/73(1.9%) , 3.574/40(0.5%) , 3.574/90(0.5%)

Quinolinic acid (library entry number =20)
Hit ratio(% of total spectral intensity for metabolite): 0% (0 of 8 peaks were found)
Peaks found: chem shift/row (% of total intensity)

Peaks not found: chem shift/row (% of total intensity)
8.018/75(25.4%) , 8.018/55(25.4%) , 7.454/81(8.4%) , 7.454/49(8.4%) , 8.456/71(8.3%) , 8.456/59(8.3%) , 7.454/61(7.9%) , 7.454/69(7.9%)

Uridine 5-triphosphate (library entry number =183)
Hit ratio(% of total spectral intensity for metabolite): 0% (0 of 8 peaks were found)
Peaks found: chem shift/row (% of total intensity)

Peaks not found: chem shift/row (% of total intensity)
7.982/55(23.9%) , 7.982/75(23.9%) , 5.985/55(23.3%) , 5.985/75(23.3%) , 6/64.5(3.2%) , 5.985/64.5(0.8%) , 4.419/58.5(0.8%) , 4.419/71(0.8%)

5-Aminolevulinic acid (library entry number =111)
Hit ratio(% of total spectral intensity for metabolite): 0% (0 of 7 peaks were found)
Peaks found: chem shift/row (% of total intensity)

Peaks not found: chem shift/row (% of total intensity)
2.506/82(20.3%) , 2.506/48(20.3%) , 4.099/65(16.2%) , 2.506/65(15.9%) , 2.8/65(9.3%) , 2.8/82(9%) , 2.8/48(9%)

2-Oxobutyric acid (library entry number =144)
Hit ratio(% of total spectral intensity for metabolite): 0% (0 of 7 peaks were found)
Peaks found: chem shift/row (% of total intensity)

Peaks not found: chem shift/row (% of total intensity)
1.067/65(34%) , 1.067/46(14.5%) , 1.067/84(14.5%) , 2.759/56(14.2%) , 2.759/74(14.2%) , 2.759/93(4.3%) , 2.759/37(4.3%)

Isobutyric acid (library entry number =151)
Hit ratio(% of total spectral intensity for metabolite): 0% (0 of 7 peaks were found)
Peaks found: chem shift/row (% of total intensity)

Peaks not found: chem shift/row (% of total intensity)
1.064/56(45.6%) , 1.064/74(45.6%) , 2.39/65(3.1%) , 2.39/47(2.1%) , 2.39/83(2.1%) , 2.39/29(0.7%) , 2.39/101(0.7%)

Cytosine (library entry number =26)
Hit ratio(% of total spectral intensity for metabolite): 0% (0 of 4 peaks were found)
Peaks found: chem shift/row (% of total intensity)

Peaks not found: chem shift/row (% of total intensity)
7.51/56(25.6%) , 7.51/74(25.6%) , 5.984/74(24.4%) , 5.984/56(24.4%)

Uracil (library entry number =67)
Hit ratio(% of total spectral intensity for metabolite): 0% (0 of 4 peaks were found)
Peaks found: chem shift/row (% of total intensity)

Peaks not found: chem shift/row (% of total intensity)
7.544/55(30.7%) , 7.544/75(30.7%) , 5.809/75(19.3%) , 5.809/55(19.3%)

N-Acetylglutamic acid (library entry number =87)
Hit ratio(% of total spectral intensity for metabolite): 0% (0 of 4 peaks were found)
Peaks found: chem shift/row (% of total intensity)

Peaks not found: chem shift/row (% of total intensity)
2.036/65(83.2%) , 2.231/44.5(6.1%) , 2.231/85.5(6.1%) , 2.231/65(4.6%)

Adenosine 5-monophosphate (library entry number =107)
Hit ratio(% of total spectral intensity for metabolite): 43.36% (1 of 4 peaks were found)
Peaks found: chem shift/row (% of total intensity)
8.267/65(43.4%)
Peaks not found: chem shift/row (% of total intensity)
8.586/65(30%) , 6.134/65(13.6%) , 6.146/65(13%)

Adenosine (library entry number =113)
Hit ratio(% of total spectral intensity for metabolite): 0% (0 of 4 peaks were found)
Peaks found: chem shift/row (% of total intensity)

Peaks not found: chem shift/row (% of total intensity)
8.248/65(39.4%) , 8.342/65(32.2%) , 6.079/65(14.3%) , 6.066/65(14%)

3-Phosphoglyceric acid (library entry number =157)
Hit ratio(% of total spectral intensity for metabolite): 0% (0 of 4 peaks were found)
Peaks found: chem shift/row (% of total intensity)

Peaks not found: chem shift/row (% of total intensity)
4.2/60(26.1%) , 4.2/69.5(26.1%) , 4.2/77(23.9%) , 4.2/53(23.9%)

Phosphoenolpyruvic acid (library entry number =128)
Hit ratio(% of total spectral intensity for metabolite): 0% (0 of 3 peaks were found)
Peaks found: chem shift/row (% of total intensity)

Peaks not found: chem shift/row (% of total intensity)
5.386/65(38.9%) , 5.383/65(37.3%) , 5.2/65(23.8%)

Guanosine 5-diphosphate (library entry number =169)
Hit ratio(% of total spectral intensity for metabolite): 0% (0 of 3 peaks were found)
Peaks found: chem shift/row (% of total intensity)

Peaks not found: chem shift/row (% of total intensity)
5.933/65(43%) , 5.945/65(36.7%) , 8.136/65(20.3%)

Acetoin (library entry number =176)
Hit ratio(% of total spectral intensity for metabolite): 0% (0 of 3 peaks were found)
Peaks found: chem shift/row (% of total intensity)

Peaks not found: chem shift/row (% of total intensity)
2.229/65(65.3%) , 1.374/65(17.4%) , 1.389/65(17.3%)

Adenine (library entry number =23)
Hit ratio(% of total spectral intensity for metabolite): 0% (0 of 2 peaks were found)
Peaks found: chem shift/row (% of total intensity)

Peaks not found: chem shift/row (% of total intensity)
8.191/65(55.8%) , 8.231/65(44.2%)

Thymine (library entry number =64)
Hit ratio(% of total spectral intensity for metabolite): 0% (0 of 2 peaks were found)
Peaks found: chem shift/row (% of total intensity)

Peaks not found: chem shift/row (% of total intensity)
1.873/65(82.2%) , 7.376/65(17.8%)

Acetoacetate (library entry number =146)
Hit ratio(% of total spectral intensity for metabolite): 0% (0 of 2 peaks were found)
Peaks found: chem shift/row (% of total intensity)

Peaks not found: chem shift/row (% of total intensity)
2.283/65(59.5%) , 3.449/65(40.5%)

2-Aminoisobutyric acid (library entry number =33)
Hit ratio(% of total spectral intensity for metabolite): 0% (0 of 1 peaks were found)
Peaks found: chem shift/row (% of total intensity)

Peaks not found: chem shift/row (% of total intensity)
1.498/65(100%)

Glycolic acid (library entry number =53)
Hit ratio(% of total spectral intensity for metabolite): 90% (1 of 1 peaks were found)
Peaks found: chem shift/row (% of total intensity)
3.95/65(100%)
Peaks not found: chem shift/row (% of total intensity)


Methylamine (library entry number =76)
Hit ratio(% of total spectral intensity for metabolite): 0% (0 of 1 peaks were found)
Peaks found: chem shift/row (% of total intensity)

Peaks not found: chem shift/row (% of total intensity)
2.608/65(100%)

Maleic acid (library entry number =133)
Hit ratio(% of total spectral intensity for metabolite): 0% (0 of 1 peaks were found)
Peaks found: chem shift/row (% of total intensity)

Peaks not found: chem shift/row (% of total intensity)
6.03/65(100%)

2-Hydroxyisobutyric acid (library entry number =142)
Hit ratio(% of total spectral intensity for metabolite): 0% (0 of 1 peaks were found)
Peaks found: chem shift/row (% of total intensity)

Peaks not found: chem shift/row (% of total intensity)
1.359/65(100%)

Chloroform (library entry number =204)
Hit ratio(% of total spectral intensity for metabolite): 0% (0 of 1 peaks were found)
Peaks found: chem shift/row (% of total intensity)

Peaks not found: chem shift/row (% of total intensity)
7.686/65(100%)


Hit ratio(% of total spectral intensity for metabolite): 
Peaks found: chem shift/row (% of total intensity)

Peaks not found: chem shift/row (% of total intensity)


Hit ratio(% of total spectral intensity for metabolite): 
Peaks found: chem shift/row (% of total intensity)

Peaks not found: chem shift/row (% of total intensity)


Hit ratio(% of total spectral intensity for metabolite): 
Peaks found: chem shift/row (% of total intensity)

Peaks not found: chem shift/row (% of total intensity)


________________________________________________________________________________________________________________

Table 6.  Full result of the screening step of the analysis (finding of library peaks in the the mixture JRES spectrum).  In ascending metabolite library number order:

Ergothioneine (library entry number =1)
Hit ratio(% of total spectral intensity for metabolite): 89.35% (3 of 7 peaks were found)
Peaks found: chem shift/row (% of total intensity)
3.269/65(85.6%) , 3.892/75(1.9%) , 3.892/55(1.9%)
Peaks not found: chem shift/row (% of total intensity)
6.805/64(3.5%) , 6.805/66(3.5%) , 3.892/85(1.8%) , 3.892/45(1.8%)

b-Alanine (library entry number =2)
Hit ratio(% of total spectral intensity for metabolite): 33.04% (1 of 6 peaks were found)
Peaks found: chem shift/row (% of total intensity)
3.184/65(33%)
Peaks not found: chem shift/row (% of total intensity)
2.558/65(19.3%) , 3.184/48(14.9%) , 3.184/82(14.9%) , 2.558/48(8.9%) , 2.558/82(8.9%)

Oxoglutaric acid (a-Ketogluturate) (library entry number =3)
Hit ratio(% of total spectral intensity for metabolite): 28.04% (1 of 6 peaks were found)
Peaks found: chem shift/row (% of total intensity)
2.438/65(28%)
Peaks not found: chem shift/row (% of total intensity)
3.009/65(27.4%) , 2.438/83(11.3%) , 2.438/47(11.3%) , 3.009/47(11%) , 3.009/83(11%)

Sucrose (library entry number =4)
Hit ratio(% of total spectral intensity for metabolite): 34.17% (9 of 53 peaks were found)
Peaks found: chem shift/row (% of total intensity)
3.684/65(15.9%) , 3.767/65(6.9%) , 3.484/65(2.8%) , 3.569/48(2.7%) , 3.569/82(2.7%) , 3.85/79(1.3%) , 3.85/51(1.3%) , 3.882/65(0.5%) , 4.075/65(0.2%)
Peaks not found: chem shift/row (% of total intensity)
3.767/89(5.3%) , 3.767/41(5.3%) , 4.222/54(5.2%) , 4.222/76(5.2%) , 5.414/60(3.5%) , 5.414/70(3.5%) , 3.569/57(2.6%) , 3.569/73(2.6%) , 3.831/61(2.5%) , 3.831/69(2.5%) , 4.057/65(2.3%) , 3.823/61(2.2%) , 3.823/69(2.2%) , 3.81/40(1.4%) , 3.81/90(1.4%) , 3.484/41(1.4%) , 3.484/89(1.4%) , 4.057/43.5(1.2%) , 4.057/86.5(1.2%) , 3.855/81(0.9%) , 4.065/54.5(0.9%) , 4.065/75.5(0.9%) , 3.849/80(0.9%) , 3.849/50(0.9%) , 3.684/98(0.8%) , 3.684/32(0.8%) , 3.569/52(0.8%) , 3.569/78(0.8%) , 3.849/64.5(0.6%) , 4.048/54(0.5%) , 4.048/76(0.5%) , 3.733/40(0.4%) , 3.733/89(0.4%) , 3.831/36(0.4%) , 3.831/93.5(0.4%) , 3.85/64.5(0.3%) , 3.823/23.5(0.2%) , 3.823/105.5(0.2%) , 3.823/93(0.2%) , 3.823/36(0.2%) , 4.048/65(0.2%) , 4.039/60(0.2%) , 4.039/70(0.2%) , 4.065/65(0.2%)

Fructose (library entry number =5)
Hit ratio(% of total spectral intensity for metabolite): 51.12% (11 of 27 peaks were found)
Peaks found: chem shift/row (% of total intensity)
3.569/50(14.6%) , 3.569/80(14.6%) , 3.807/52(7.7%) , 3.807/78(7.7%) , 3.658/65(1.7%) , 3.58/49.5(1.4%) , 3.58/80(1.4%) , 4/65(0.8%) , 3.569/65(0.8%) , 3.58/18(0.3%) , 3.58/111.5(0.3%)
Peaks not found: chem shift/row (% of total intensity)
3.72/50(13.4%) , 3.72/80(13.4%) , 3.903/48(2.7%) , 3.903/82(2.7%) , 4.03/49(2.6%) , 4.03/81(2.6%) , 3.903/56(2.4%) , 3.903/74(2.4%) , 3.683/57.5(1.3%) , 3.683/72.5(1.3%) , 3.605/49(1.2%) , 3.605/80.5(1.2%) , 4.119/70(0.6%) , 4.119/60(0.6%) , 3.569/33.5(0.2%) , 4.04/64.5(0.2%)

Xylose (library entry number =6)
Hit ratio(% of total spectral intensity for metabolite): 14.86% (4 of 40 peaks were found)
Peaks found: chem shift/row (% of total intensity)
3.244/53(5.9%) , 3.244/77(5.9%) , 3.669/65(2.1%) , 3.676/64(0.9%)
Peaks not found: chem shift/row (% of total intensity)
3.438/65(9.1%) , 3.323/65(6.6%) , 3.224/77(5.7%) , 3.224/53(5.7%) , 3.438/41(4.8%) , 3.438/89(4.8%) , 3.323/37(4.1%) , 3.323/93(4.1%) , 3.631/58(3.2%) , 3.631/72(3.2%) , 3.692/75(3.2%) , 3.692/55(3.2%) , 3.931/73(2.7%) , 3.931/57(2.7%) , 3.931/43(2.6%) , 3.931/87(2.6%) , 3.631/97(1.8%) , 3.631/33(1.8%) , 3.631/47(1.7%) , 3.631/83(1.7%) , 3.669/42.5(1.2%) , 3.669/87.5(1.2%) , 3.612/76(0.9%) , 3.612/54(0.9%) , 3.525/54(0.8%) , 3.525/76(0.8%) , 3.533/53(0.8%) , 3.533/77(0.8%) , 3.676/43(0.4%) , 5.202/60(0.4%) , 5.202/70(0.4%) , 3.612/34(0.2%) , 3.612/96(0.2%) , 3.661/34(0.2%) , 3.661/95.5(0.2%) , 3.676/48(0.1%)

Galactose (library entry number =7)
Hit ratio(% of total spectral intensity for metabolite): 29.01% (27 of 77 peaks were found)
Peaks found: chem shift/row (% of total intensity)
3.508/78(4.3%) , 3.508/52(4.3%) , 3.767/65(2.6%) , 3.767/64(1.8%) , 3.745/76(1.5%) , 3.745/54(1.5%) , 3.745/53(1.2%) , 3.745/77(1.2%) , 3.767/50.5(0.9%) , 3.767/79.5(0.9%) , 3.788/50.5(0.8%) , 3.788/79.5(0.8%) , 3.807/50.5(0.7%) , 3.807/79.5(0.7%) , 3.807/51.5(0.7%) , 3.807/78.5(0.7%) , 3.807/50.5(0.7%) , 3.807/79.5(0.7%) , 3.728/64(0.4%) , 3.736/86(0.4%) , 3.736/86(0.4%) , 3.736/43(0.4%) , 3.767/49.5(0.4%) , 3.767/80.5(0.4%) , 3.366/65(0.3%) , 3.736/41(0.2%) , 3.706/98.5(0.2%)
Peaks not found: chem shift/row (% of total intensity)
3.655/47.5(5.6%) , 3.655/82.5(5.6%) , 3.655/56.5(5.2%) , 3.655/73.5(5.2%) , 3.49/78(4%) , 3.49/52(4%) , 3.768/52(3.2%) , 3.768/78(3.2%) , 3.939/60(2.9%) , 3.939/70(2.9%) , 3.939/65(1.7%) , 3.745/60.5(1.5%) , 3.745/69.5(1.5%) , 3.768/62.5(1.2%) , 3.768/67.5(1.2%) , 3.752/84.5(1.2%) , 3.752/45(1.2%) , 3.752/72.5(1.2%) , 3.752/57.5(1.2%) , 3.781/61.5(1.1%) , 3.781/68.5(1.1%) , 3.745/59.5(1.1%) , 3.745/70(1.1%) , 3.767/38(0.9%) , 3.767/91.5(0.9%) , 3.768/107(0.8%) , 3.768/22.5(0.8%) , 3.862/47(0.8%) , 3.862/82(0.8%) , 3.862/57(0.8%) , 3.862/74.5(0.8%) , 3.781/65(0.6%) , 3.997/61(0.5%) , 3.997/69(0.5%) , 3.768/38(0.5%) , 3.768/92(0.5%) , 3.997/65(0.5%) , 3.781/90(0.4%) , 3.781/39.5(0.4%) , 3.745/90(0.3%) , 3.745/40(0.3%) , 3.736/33(0.2%) , 3.781/96(0.2%) , 3.781/33(0.2%) , 3.745/90.5(0.2%) , 3.745/39.5(0.2%) , 3.767/107(0.2%) , 3.767/22(0.2%) , 3.752/99.5(0.1%) , 3.752/31.5(0.1%)

Mannose (library entry number =8)
Hit ratio(% of total spectral intensity for metabolite): 16.86% (6 of 42 peaks were found)
Peaks found: chem shift/row (% of total intensity)
3.669/65(8.2%) , 3.736/41(2.2%) , 3.736/88.5(2.2%) , 3.736/72.5(1.9%) , 3.736/57.5(1.9%) , 3.366/65(0.6%)
Peaks not found: chem shift/row (% of total intensity)
3.582/65(6%) , 3.855/81.5(4.3%) , 3.855/48(4.3%) , 3.855/57(3.7%) , 3.855/72.5(3.7%) , 3.953/60(3.6%) , 3.953/69(3.6%) , 3.771/57(3.5%) , 3.771/72.5(3.5%) , 3.881/77.5(3.2%) , 3.881/52(3.2%) , 3.669/89(3.1%) , 3.669/40.5(3.1%) , 3.771/42.5(2.6%) , 3.771/87(2.6%) , 3.582/89(2.5%) , 3.582/40(2.5%) , 3.914/77.5(2%) , 3.914/52(2%) , 3.669/48(2%) , 3.669/81.5(2%) , 3.669/57.5(1.8%) , 3.669/72.5(1.8%) , 3.914/83.5(1.6%) , 3.914/46(1.6%) , 3.938/60.5(1.3%) , 3.938/69(1.3%) , 3.941/60.5(1%) , 3.941/69(1%) , 3.386/71.5(0.9%) , 3.386/57.5(0.9%) , 3.386/46.5(0.8%) , 3.386/81.5(0.8%) , 3.386/65(0.5%) , 3.821/41(0.3%) , 3.821/88(0.3%)

Arabinose (library entry number =9)
Hit ratio(% of total spectral intensity for metabolite): 24.77% (9 of 36 peaks were found)
Peaks found: chem shift/row (% of total intensity)
3.525/52.5(5.2%) , 3.525/77.5(5.2%) , 3.508/52(5%) , 3.508/78(5%) , 3.95/65(2.9%) , 4/64.5(0.5%) , 5.245/60(0.4%) , 5.245/69(0.4%) , 3.366/64(0.2%)
Peaks not found: chem shift/row (% of total intensity)
3.669/82.5(7.5%) , 3.669/47.5(7.5%) , 3.682/48(7.4%) , 3.682/82(7.4%) , 3.669/57.5(6.8%) , 3.669/72.5(6.8%) , 3.903/46(4.9%) , 3.903/84(4.9%) , 3.903/51(4%) , 3.903/79(4%) , 3.653/51.5(2%) , 3.653/78(2%) , 3.95/57.5(1.5%) , 3.95/72.5(1.5%) , 4.028/50.5(1%) , 4.028/79.5(0.9%) , 4.012/64.5(0.7%) , 4.522/55(0.6%) , 4.522/75(0.6%) , 3.827/51.5(0.5%) , 3.827/78(0.5%) , 3.653/46.5(0.4%) , 3.653/83.5(0.4%) , 3.819/53.5(0.4%) , 3.819/76(0.4%) , 4.019/65(0.3%) , 4.028/65(0.2%)

a-Lactose (library entry number =10)
Hit ratio(% of total spectral intensity for metabolite): 22.62% (23 of 111 peaks were found)
Peaks found: chem shift/row (% of total intensity)
3.843/65(3%) , 3.313/53(1.9%) , 3.313/77(1.9%) , 3.291/53(1.9%) , 3.291/77(1.9%) , 3.658/65(1.6%) , 3.646/65(1%) , 3.646/65(1%) , 3.577/52(0.9%) , 3.577/78(0.9%) , 3.58/52(0.6%) , 3.58/77.5(0.6%) , 3.58/52(0.6%) , 3.58/77.5(0.6%) , 3.684/52(0.6%) , 3.684/78(0.6%) , 3.684/52.5(0.5%) , 3.684/77.5(0.5%) , 3.777/55.5(0.5%) , 3.777/73.5(0.5%) , 3.577/52(0.4%) , 3.577/77.5(0.4%) , 3.366/64(0.2%)
Peaks not found: chem shift/row (% of total intensity)
3.68/73(2.5%) , 3.68/57(2.5%) , 3.945/69(2.3%) , 3.945/61(2.3%) , 3.68/82.5(2.1%) , 3.68/47.5(2.1%) , 3.657/72(1.9%) , 3.657/58(1.9%) , 3.945/64(1.9%) , 3.945/66(1.9%) , 3.843/41(1.8%) , 3.843/89(1.8%) , 3.562/52(1.7%) , 3.562/78(1.7%) , 3.547/52(1.7%) , 3.547/78(1.7%) , 3.67/56(1.6%) , 3.67/74(1.6%) , 3.817/56(1.6%) , 3.817/74(1.6%) , 3.968/52(1.5%) , 3.968/78(1.5%) , 3.658/72(1.4%) , 3.658/58(1.4%) , 3.817/87(1.2%) , 3.817/43(1.2%) , 3.968/47(1.1%) , 3.968/83(1.1%) , 3.77/84(1.1%) , 3.77/46(1.1%) , 3.806/41(1%) , 3.806/89(1%) , 3.792/45(1%) , 3.792/85(1%) , 3.658/40.5(1%) , 3.658/89(1%) , 3.77/74(0.9%) , 3.77/55.5(0.9%) , 4.459/55(0.9%) , 4.459/75(0.9%) , 3.57/52(0.9%) , 3.57/78(0.9%) , 3.657/64.5(0.8%) , 3.658/47(0.7%) , 3.658/83(0.7%) , 3.806/60(0.7%) , 3.806/70(0.7%) , 3.556/52(0.6%) , 3.556/77.5(0.6%) , 3.788/98(0.6%) , 3.788/31.5(0.6%) , 3.68/65(0.6%) , 3.301/65(0.5%) , 3.788/62(0.5%) , 3.788/68(0.5%) , 3.657/88.5(0.4%) , 3.657/40.5(0.4%) , 3.646/71(0.3%) , 3.646/59(0.3%) , 3.646/48(0.3%) , 3.646/82(0.3%) , 3.792/16(0.3%) , 3.792/113.5(0.3%) , 3.67/80.5(0.3%) , 3.67/49.5(0.3%) , 3.646/71(0.3%) , 3.646/59(0.3%) , 3.646/48(0.3%) , 3.646/82(0.3%) , 3.646/86(0.3%) , 3.646/44(0.3%) , 3.646/44.5(0.2%) , 3.646/85.5(0.2%) , 3.301/77.5(0.2%) , 3.301/52.5(0.2%) , 3.788/46(0.2%) , 3.788/84(0.2%) , 5.238/69(0.2%) , 5.238/60.5(0.2%) , 3.788/113.5(0.2%) , 3.788/17(0.2%) , 3.72/27.5(0.1%) , 3.72/102(0.1%) , 3.792/98(0.1%) , 3.792/31(0.1%) , 3.806/101(0.1%) , 3.777/28(0.1%) , 3.777/101.5(0.1%)

Glucose (library entry number =11)
Hit ratio(% of total spectral intensity for metabolite): 62.5% (41 of 75 peaks were found)
Peaks found: chem shift/row (% of total intensity)
3.501/65(6.2%) , 3.412/65(5.6%) , 3.244/53(5.2%) , 3.244/77(5.2%) , 3.501/42(4.1%) , 3.501/88(4.1%) , 3.736/42(2.8%) , 3.736/88(2.8%) , 3.412/41(2.6%) , 3.412/89(2.6%) , 3.736/57(2.6%) , 3.736/73(2.6%) , 3.777/56(1.1%) , 3.777/73.5(1.1%) , 3.473/65(1%) , 3.473/65(1%) , 3.473/65(0.9%) , 3.473/73(0.7%) , 3.473/56.5(0.7%) , 3.85/53(0.7%) , 3.85/77(0.7%) , 3.473/72(0.7%) , 3.473/57.5(0.7%) , 3.473/72.5(0.6%) , 3.473/57(0.6%) , 3.473/87.5(0.6%) , 3.473/87.5(0.6%) , 3.473/87.5(0.5%) , 3.473/42(0.5%) , 3.745/56(0.5%) , 3.745/73.5(0.5%) , 3.836/47.5(0.4%) , 3.836/82(0.4%) , 3.756/64.5(0.4%) , 5.245/69.5(0.3%) , 5.245/60(0.3%) , 3.366/64.5(0.3%) , 3.836/61(0.2%) , 3.745/56.5(0.2%) , 3.745/73.5(0.2%) , 3.843/64.5(0.1%)
Peaks not found: chem shift/row (% of total intensity)
3.257/77(5.3%) , 3.257/53(5.3%) , 3.72/65(3%) , 3.905/52(2.4%) , 3.905/78(2.4%) , 3.72/41(2.4%) , 3.72/89(2.4%) , 3.905/47(2.2%) , 3.905/83(2.2%) , 3.473/82(0.7%) , 3.473/48(0.7%) , 3.473/47.5(0.6%) , 3.473/82.5(0.6%) , 3.473/41.5(0.6%) , 3.473/41.5(0.6%) , 3.473/48.5(0.6%) , 3.473/81.5(0.6%) , 3.421/64(0.6%) , 3.421/66(0.6%) , 3.777/42.5(0.5%) , 3.777/87.5(0.5%) , 3.421/40(0.4%) , 3.421/90(0.4%) , 3.85/46.5(0.4%) , 3.85/83(0.4%) , 3.836/68.5(0.2%) , 3.745/42.5(0.2%) , 3.745/87(0.2%) , 3.756/49.5(0.2%) , 3.756/80.5(0.2%) , 3.813/5(0.2%) , 3.745/64.5(0.1%) , 3.756/56.5(0.1%) , 3.756/73.5(0.1%)

Glucose-1-phosphate (library entry number =12)
Hit ratio(% of total spectral intensity for metabolite): 33.56% (9 of 44 peaks were found)
Peaks found: chem shift/row (% of total intensity)
3.788/65(7.2%) , 3.412/65(7%) , 3.412/89(4.9%) , 3.412/41(4.9%) , 3.877/46.5(3.1%) , 3.877/83.5(3.1%) , 3.366/65(1.4%) , 3.915/56(1%) , 3.915/74(1%)
Peaks not found: chem shift/row (% of total intensity)
3.788/41(6.9%) , 3.788/89(6.9%) , 3.758/56(3.2%) , 3.758/74(3.2%) , 3.499/48.5(2.7%) , 3.499/81.5(2.7%) , 3.499/48.5(2.7%) , 3.499/81.5(2.7%) , 3.499/57(2.6%) , 3.499/73(2.6%) , 3.758/42(2.5%) , 3.758/88(2.5%) , 3.877/52.5(2.5%) , 3.877/77.5(2.5%) , 5.47/70(2%) , 5.47/60(2%) , 5.456/70(1.9%) , 5.456/60(1.9%) , 3.915/67(0.9%) , 3.915/63(0.9%) , 3.916/67(0.9%) , 3.916/63(0.9%) , 3.916/56(0.8%) , 3.916/74(0.8%) , 3.915/82(0.7%) , 3.915/48(0.7%) , 3.924/68.5(0.7%) , 3.924/61.5(0.7%) , 3.915/87.5(0.7%) , 3.915/42(0.7%) , 3.916/82(0.7%) , 3.916/48(0.7%) , 3.867/65(0.7%) , 3.916/87.5(0.5%) , 3.916/42(0.5%)

Aspartic acid (library entry number =13)
Hit ratio(% of total spectral intensity for metabolite): 27.28% (4 of 14 peaks were found)
Peaks found: chem shift/row (% of total intensity)
2.816/47.5(7%) , 2.816/82.5(7%) , 2.816/93(6.6%) , 2.816/37(6.6%)
Peaks not found: chem shift/row (% of total intensity)
3.907/59(9.8%) , 3.907/71(9.8%) , 3.907/81(9.6%) , 3.907/49(9.6%) , 2.679/76(8.3%) , 2.679/54(8.3%) , 2.679/32(8.1%) , 2.679/98(8.1%) , 2.661/53.5(0.6%) , 2.661/76.5(0.6%)

Citric acid (library entry number =14)
Hit ratio(% of total spectral intensity for metabolite): 100% (4 of 4 peaks were found)
Peaks found: chem shift/row (% of total intensity)
2.535/46(26.2%) , 2.535/84(26.2%) , 2.668/46(23.8%) , 2.668/84(23.8%)
Peaks not found: chem shift/row (% of total intensity)


Anserine nitrate (library entry number =15)
Hit ratio(% of total spectral intensity for metabolite): 61.55% (7 of 42 peaks were found)
Peaks found: chem shift/row (% of total intensity)
3.778/65(49.3%) , 3.224/63.5(3.9%) , 3.224/66.5(3.9%) , 2.668/45(1.2%) , 2.668/85(1.2%) , 2.648/65(1%) , 2.659/65(1%)
Peaks not found: chem shift/row (% of total intensity)
3.227/44.5(2%) , 3.227/85.5(2%) , 3.224/49.5(2%) , 3.224/80.5(2%) , 2.659/44(1.7%) , 2.659/86(1.7%) , 3.235/84.5(1.5%) , 3.235/45.5(1.5%) , 3.24/84.5(1.5%) , 3.24/45.5(1.5%) , 3.041/85(1.3%) , 3.041/45(1.3%) , 3.05/85(1.3%) , 3.05/45(1.3%) , 2.694/65(1.2%) , 2.694/46.5(1.1%) , 2.694/83.5(1.1%) , 2.681/65(1%) , 3.201/65(0.9%) , 2.723/45(0.9%) , 2.723/85(0.9%) , 2.723/43(0.8%) , 2.723/86.5(0.8%) , 2.681/85.5(0.8%) , 2.706/25(0.6%) , 2.706/104(0.6%) , 2.709/64(0.6%) , 2.659/61(0.6%) , 2.659/69(0.6%) , 2.668/103(0.6%) , 2.668/26.5(0.6%) , 2.709/44.5(0.6%) , 2.709/85.5(0.6%) , 2.659/102(0.5%) , 2.659/27(0.5%)

Trigonelline (library entry number =16)
Hit ratio(% of total spectral intensity for metabolite): 0% (0 of 15 peaks were found)
Peaks found: chem shift/row (% of total intensity)

Peaks not found: chem shift/row (% of total intensity)
8.847/74(12.5%) , 8.847/56(12.5%) , 8.847/77(12.2%) , 8.847/53(12.2%) , 8.836/56(10.3%) , 8.836/74(10.3%) , 9.129/65(8.3%) , 9.129/62(6.8%) , 9.129/68(6.8%) , 4.443/64.5(4%) , 8.087/47(1.4%) , 8.087/83(1.4%) , 8.847/65(0.5%) , 8.087/63(0.4%) , 8.087/67(0.4%)

Glutamine (library entry number =17)
Hit ratio(% of total spectral intensity for metabolite): 52.97% (21 of 57 peaks were found)
Peaks found: chem shift/row (% of total intensity)
3.778/65(17.5%) , 3.778/81(8.3%) , 3.778/49(8.3%) , 2.438/65(3.9%) , 2.478/65(2%) , 2.478/65(1.9%) , 2.478/65(1.8%) , 2.478/65(1.5%) , 2.408/65(1%) , 2.159/73(0.9%) , 2.159/57(0.9%) , 2.408/65(0.8%) , 2.433/38.5(0.7%) , 2.433/91.5(0.7%) , 2.408/85.5(0.5%) , 2.408/44.5(0.5%) , 2.114/65(0.4%) , 2.408/85.5(0.4%) , 2.408/44.5(0.4%) , 2.478/105(0.3%) , 2.478/105(0.2%)
Peaks not found: chem shift/row (% of total intensity)
2.458/52.5(3.8%) , 2.458/77.5(3.8%) , 2.458/38(3.7%) , 2.458/92(3.7%) , 2.14/56.5(2.5%) , 2.14/73.5(2.5%) , 2.14/80.5(2.4%) , 2.14/49.5(2.4%) , 2.14/33.5(2.1%) , 2.14/96.5(2.1%) , 2.14/40.5(2%) , 2.14/89.5(2%) , 2.14/65(1.3%) , 2.121/56(0.9%) , 2.121/74(0.9%) , 2.166/46.5(0.6%) , 2.166/83.5(0.6%) , 2.13/62(0.6%) , 2.13/68(0.6%) , 2.13/61.5(0.6%) , 2.13/68.5(0.6%) , 2.13/65(0.6%) , 2.438/104(0.5%) , 2.438/25.5(0.5%) , 2.458/18.5(0.5%) , 2.458/111.5(0.5%) , 2.13/65(0.5%) , 2.13/46(0.5%) , 2.13/84(0.5%) , 2.438/45(0.5%) , 2.438/85(0.5%) , 2.13/84(0.5%) , 2.13/46(0.5%) , 2.433/65(0.4%) , 2.478/25(0.3%) , 2.478/25(0.2%)

1-Methylnicotinamide (library entry number =18)
Hit ratio(% of total spectral intensity for metabolite): 0% (0 of 16 peaks were found)
Peaks found: chem shift/row (% of total intensity)

Peaks not found: chem shift/row (% of total intensity)
8.902/52(11.4%) , 8.902/78(11.4%) , 8.902/57(11.1%) , 8.902/73(11.1%) , 8.972/72(8.4%) , 8.972/58(8.4%) , 8.972/74(8.4%) , 8.972/56(8.4%) , 9.284/65(5.4%) , 9.284/69(5.3%) , 9.284/61(5.3%) , 4.485/64.5(2.2%) , 8.188/46.5(0.9%) , 8.188/83.5(0.9%) , 8.188/63.5(0.7%) , 8.188/66.5(0.7%)

Niacin (Nicotinic acid) (library entry number =19)
Hit ratio(% of total spectral intensity for metabolite): 0% (0 of 13 peaks were found)
Peaks found: chem shift/row (% of total intensity)

Peaks not found: chem shift/row (% of total intensity)
7.535/48(9.2%) , 7.535/82(9.2%) , 7.535/69(8.9%) , 7.535/61(8.9%) , 8.263/52(7.8%) , 8.263/78(7.8%) , 8.263/75.5(7.7%) , 8.263/54.5(7.7%) , 8.263/58(7.6%) , 8.263/72(7.6%) , 8.945/65(6.1%) , 8.616/59(5.7%) , 8.616/71(5.7%)

Quinolinic acid (library entry number =20)
Hit ratio(% of total spectral intensity for metabolite): 0% (0 of 8 peaks were found)
Peaks found: chem shift/row (% of total intensity)

Peaks not found: chem shift/row (% of total intensity)
8.018/75(25.4%) , 8.018/55(25.4%) , 7.454/81(8.4%) , 7.454/49(8.4%) , 8.456/71(8.3%) , 8.456/59(8.3%) , 7.454/61(7.9%) , 7.454/69(7.9%)

Nicotinamide (Niacinamide) (library entry number =21)
Hit ratio(% of total spectral intensity for metabolite): 0% (0 of 13 peaks were found)
Peaks found: chem shift/row (% of total intensity)

Peaks not found: chem shift/row (% of total intensity)
8.256/75(9.8%) , 8.256/55(9.8%) , 7.603/48(9%) , 7.603/82(9%) , 7.603/61(8.7%) , 7.603/69(8.7%) , 8.256/52(8.2%) , 8.256/78(8.2%) , 8.256/58(7.9%) , 8.256/72(7.9%) , 8.717/59(4.4%) , 8.717/71(4.4%) , 8.943/65(4%)

Acetylcholine (library entry number =22)
Hit ratio(% of total spectral intensity for metabolite): 100% (2 of 2 peaks were found)
Peaks found: chem shift/row (% of total intensity)
3.224/65(57.1%) , 2.15/65(42.9%)
Peaks not found: chem shift/row (% of total intensity)


Adenine (library entry number =23)
Hit ratio(% of total spectral intensity for metabolite): 0% (0 of 2 peaks were found)
Peaks found: chem shift/row (% of total intensity)

Peaks not found: chem shift/row (% of total intensity)
8.191/65(55.8%) , 8.231/65(44.2%)

Betaine (library entry number =24)
Hit ratio(% of total spectral intensity for metabolite): 100% (2 of 2 peaks were found)
Peaks found: chem shift/row (% of total intensity)
3.269/65(94.3%) , 3.915/65(5.7%)
Peaks not found: chem shift/row (% of total intensity)


Hit ratio(% of total spectral intensity for metabolite): 
Peaks found: chem shift/row (% of total intensity)

Peaks not found: chem shift/row (% of total intensity)


Cytosine (library entry number =26)
Hit ratio(% of total spectral intensity for metabolite): 0% (0 of 4 peaks were found)
Peaks found: chem shift/row (% of total intensity)

Peaks not found: chem shift/row (% of total intensity)
7.51/56(25.6%) , 7.51/74(25.6%) , 5.984/74(24.4%) , 5.984/56(24.4%)

Citrulline (library entry number =27)
Hit ratio(% of total spectral intensity for metabolite): 71.26% (4 of 10 peaks were found)
Peaks found: chem shift/row (% of total intensity)
3.767/49(23.5%) , 3.767/81(23.5%) , 3.767/65(22.8%) , 1.88/65(1.3%)
Peaks not found: chem shift/row (% of total intensity)
3.15/58(8.1%) , 3.15/72(8.1%) , 3.15/40(5.2%) , 3.15/90(5.2%) , 1.898/61(1%) , 1.898/69.5(1%)

2-Aminobutyric acid (library entry number =28)
Hit ratio(% of total spectral intensity for metabolite): 0.57% (1 of 14 peaks were found)
Peaks found: chem shift/row (% of total intensity)
1.88/65(0.6%)
Peaks not found: chem shift/row (% of total intensity)
0.981/65(40.6%) , 0.981/46(16.8%) , 0.981/84(16.8%) , 3.72/65(6.5%) , 3.72/50(4.5%) , 3.72/80(4.5%) , 1.902/60.5(1.8%) , 1.902/69.5(1.8%) , 1.902/52(1.4%) , 1.902/78(1.4%) , 1.902/87(1.4%) , 1.902/43(1.4%) , 1.917/65(0.5%)

Creatinine (library entry number =29)
Hit ratio(% of total spectral intensity for metabolite): 69.86% (1 of 3 peaks were found)
Peaks found: chem shift/row (% of total intensity)
3.048/65(69.9%)
Peaks not found: chem shift/row (% of total intensity)
4.065/66(15.1%) , 4.065/64(15.1%)

trans-Aconitic acid (library entry number =30)
Hit ratio(% of total spectral intensity for metabolite): 62.35% (1 of 2 peaks were found)
Peaks found: chem shift/row (% of total intensity)
3.46/65(62.4%)
Peaks not found: chem shift/row (% of total intensity)
6.593/65(37.6%)

Choline (library entry number =31)
Hit ratio(% of total spectral intensity for metabolite): 0% (0 of 1 peaks were found)
Peaks found: chem shift/row (% of total intensity)

Peaks not found: chem shift/row (% of total intensity)
3.204/65(100%)

2,3-Butanediol (library entry number =32)
Hit ratio(% of total spectral intensity for metabolite): 74.15% (2 of 14 peaks were found)
Peaks found: chem shift/row (% of total intensity)
1.147/73(37.1%) , 1.147/57(37.1%)
Peaks not found: chem shift/row (% of total intensity)
3.731/58(4.8%) , 3.731/72(4.8%) , 1.147/79(2.5%) , 1.147/51(2.5%) , 1.147/82(2.4%) , 1.147/48(2.4%) , 3.731/51(1.3%) , 3.731/79(1.3%) , 3.731/86(1.3%) , 3.731/44(1.3%) , 3.731/33(0.6%) , 3.731/97(0.6%)

2-Aminoisobutyric acid (library entry number =33)
Hit ratio(% of total spectral intensity for metabolite): 0% (0 of 1 peaks were found)
Peaks found: chem shift/row (% of total intensity)

Peaks not found: chem shift/row (% of total intensity)
1.498/65(100%)

4-Aminohippuric acid (library entry number =34)
Hit ratio(% of total spectral intensity for metabolite): 24.32% (2 of 11 peaks were found)
Peaks found: chem shift/row (% of total intensity)
3.927/58(12.2%) , 3.927/72(12.2%)
Peaks not found: chem shift/row (% of total intensity)
6.871/76(17.9%) , 6.871/54(17.9%) , 7.682/54(15.9%) , 7.682/76(15.9%) , 6.871/82.5(1.8%) , 6.871/47.5(1.8%) , 7.682/82(1.6%) , 7.682/48(1.6%) , 3.927/65(1.4%)

Phenylalanine (library entry number =35)
Hit ratio(% of total spectral intensity for metabolite): 29.33% (7 of 65 peaks were found)
Peaks found: chem shift/row (% of total intensity)
7.435/65(9.8%) , 4.005/62(7.5%) , 4.005/68(7.5%) , 3.291/53.5(1.1%) , 3.291/76.5(1.1%) , 3.291/40(1.1%) , 3.291/90(1.1%)
Peaks not found: chem shift/row (% of total intensity)
4.005/48(6.7%) , 4.005/82(6.7%) , 7.382/66(4.6%) , 7.382/64(4.6%) , 7.333/75(4.6%) , 7.333/55(4.6%) , 7.435/46(3.1%) , 7.435/84(3.1%) , 7.382/45(2.3%) , 7.382/85(2.3%) , 3.13/73(1.7%) , 3.13/57(1.7%) , 3.13/36(1.6%) , 3.13/94(1.6%) , 7.408/81.5(1.3%) , 7.408/48.5(1.3%) , 7.415/38(1.2%) , 7.415/92(1.2%) , 7.448/65(1%) , 7.415/44(1%) , 7.415/86(1%) , 7.399/85.5(0.9%) , 7.399/44.5(0.9%) , 7.362/38(0.7%) , 7.362/92(0.7%) , 7.393/101(0.7%) , 7.393/29(0.7%) , 7.408/98(0.6%) , 7.408/32(0.6%) , 7.399/63(0.6%) , 7.399/67(0.6%) , 7.366/30(0.5%) , 7.366/100(0.5%) , 7.393/65(0.3%) , 7.393/63(0.3%) , 7.393/67(0.3%) , 7.415/110(0.3%) , 7.415/20(0.3%) , 7.362/85.5(0.3%) , 7.362/44.5(0.3%) , 7.399/99(0.3%) , 7.399/31(0.3%) , 7.408/101(0.3%) , 7.408/29(0.3%) , 7.415/108(0.3%) , 7.415/22(0.3%) , 7.382/17.5(0.2%) , 7.382/112.5(0.2%) , 7.366/88.5(0.2%) , 7.408/119.5(0.2%) , 7.408/10.5(0.2%) , 7.393/44.5(0.2%) , 7.393/85(0.2%) , 7.362/60(0.1%) , 7.399/105.5(0.1%) , 7.399/24(0.1%) , 7.362/27(0.1%) , 7.362/103(0.1%)

Valine (library entry number =36)
Hit ratio(% of total spectral intensity for metabolite): 74.04% (4 of 14 peaks were found)
Peaks found: chem shift/row (% of total intensity)
0.993/56(19%) , 0.993/74(19%) , 1.045/56(18%) , 1.045/74(18%)
Peaks not found: chem shift/row (% of total intensity)
3.617/59(10.4%) , 3.617/71(10.4%) , 2.276/59(1%) , 2.276/71(1%) , 2.276/41(0.7%) , 2.276/89(0.7%) , 2.276/53(0.7%) , 2.276/77(0.7%) , 2.276/35(0.2%) , 2.276/95(0.2%)

Adipic acid (library entry number =37)
Hit ratio(% of total spectral intensity for metabolite): 0% (0 of 12 peaks were found)
Peaks found: chem shift/row (% of total intensity)

Peaks not found: chem shift/row (% of total intensity)
1.553/65(28.6%) , 2.199/65(26.7%) , 2.199/48(9%) , 2.199/82(9%) , 1.553/82(8.2%) , 1.553/48(8.2%) , 1.553/73(2.9%) , 1.553/57(2.9%) , 2.199/38.5(1.2%) , 2.199/91.5(1.2%) , 1.553/90.5(1.1%) , 1.553/39.5(1.1%)

N,N-Dimethylglycine (library entry number =38)
Hit ratio(% of total spectral intensity for metabolite): 100% (2 of 2 peaks were found)
Peaks found: chem shift/row (% of total intensity)
2.932/65(81.9%) , 3.728/65(18.1%)
Peaks not found: chem shift/row (% of total intensity)


Tryptophan (library entry number =39)
Hit ratio(% of total spectral intensity for metabolite): 0% (0 of 23 peaks were found)
Peaks found: chem shift/row (% of total intensity)

Peaks not found: chem shift/row (% of total intensity)
7.206/65(12.2%) , 7.55/54(10.5%) , 7.55/76(10.5%) , 7.206/84(7.4%) , 7.206/46(7.4%) , 7.29/65(6.8%) , 7.74/76(5%) , 7.74/54(5%) , 7.29/46(4.2%) , 7.29/84(4.2%) , 4.065/61(3.5%) , 4.065/69(3.5%) , 4.065/82(2.8%) , 4.065/48(2.8%) , 3.489/51.5(1.9%) , 3.489/78.5(1.9%) , 3.489/39(1.8%) , 3.489/91(1.8%) , 3.31/56(1.4%) , 3.31/74(1.4%) , 3.31/95(1.4%) , 3.31/35(1.4%) , 7.334/66(1.4%)

Folic acid (library entry number =40)
Hit ratio(% of total spectral intensity for metabolite): 0% (0 of 16 peaks were found)
Peaks found: chem shift/row (% of total intensity)

Peaks not found: chem shift/row (% of total intensity)
8.709/65(39.8%) , 7.658/76(13.7%) , 7.658/54(13.7%) , 6.748/76(12%) , 6.748/54(12%) , 2.307/60.5(1.3%) , 2.307/69.5(1.3%) , 2.305/60(1.3%) , 2.305/70(1.3%) , 2.29/65(0.6%) , 2.307/40.5(0.5%) , 2.307/88.5(0.5%) , 2.305/81(0.5%) , 2.305/49(0.5%) , 2.305/88.5(0.5%) , 2.305/40.5(0.5%)

Threonine (library entry number =41)
Hit ratio(% of total spectral intensity for metabolite): 39.07% (4 of 17 peaks were found)
Peaks found: chem shift/row (% of total intensity)
1.333/57.5(10.3%) , 1.333/72.5(10.3%) , 1.327/63(9.2%) , 1.327/67(9.2%)
Peaks not found: chem shift/row (% of total intensity)
1.338/63(9.4%) , 1.338/67(9.4%) , 3.596/64(5.7%) , 3.596/66(5.7%) , 3.59/64(5.6%) , 3.59/66(5.6%) , 3.595/63.5(4.9%) , 3.595/66.5(4.9%) , 1.333/63(3.8%) , 1.333/67(3.8%) , 4.26/65(0.8%) , 4.26/80(0.6%) , 4.26/49.5(0.6%)

Dimethylamine (library entry number =42)
Hit ratio(% of total spectral intensity for metabolite): 90% (1 of 1 peaks were found)
Peaks found: chem shift/row (% of total intensity)
2.736/65(100%)
Peaks not found: chem shift/row (% of total intensity)


3,4-Dihydroxymandelic acid (library entry number =43)
Hit ratio(% of total spectral intensity for metabolite): 25.84% (2 of 18 peaks were found)
Peaks found: chem shift/row (% of total intensity)
6.906/54.5(12.9%) , 6.906/75.5(12.9%)
Peaks not found: chem shift/row (% of total intensity)
6.934/63(15.2%) , 6.934/67(15.2%) , 6.857/57(8.3%) , 6.857/73(8.3%) , 6.857/52.5(7.7%) , 6.857/77.5(7.7%) , 6.881/86.5(2%) , 6.881/43.5(2%) , 6.889/37.5(1.4%) , 6.889/92.5(1.4%) , 6.881/23(1%) , 6.881/107(1%) , 6.889/76(0.9%) , 6.889/54(0.9%) , 6.881/54(0.7%) , 6.881/76(0.7%)

Glutaric acid (library entry number =44)
Hit ratio(% of total spectral intensity for metabolite): 0% (0 of 10 peaks were found)
Peaks found: chem shift/row (% of total intensity)

Peaks not found: chem shift/row (% of total intensity)
2.188/45(22.5%) , 2.188/85(22.5%) , 2.188/66(14%) , 2.188/64(14%) , 1.791/64(8.2%) , 1.791/66(8.2%) , 1.791/46(3.5%) , 1.791/84(3.5%) , 1.791/104.5(1.9%) , 1.791/25.5(1.9%)

Maltose (library entry number =45)
Hit ratio(% of total spectral intensity for metabolite): 28.66% (10 of 40 peaks were found)
Peaks found: chem shift/row (% of total intensity)
3.426/65(5.4%) , 3.291/53(4.6%) , 3.291/77(4.6%) , 3.778/65(4.4%) , 3.646/65(3.7%) , 3.713/65(2.6%) , 3.924/51.5(1.1%) , 3.924/78.5(1.1%) , 3.778/73.5(0.6%) , 3.778/56.5(0.6%)
Peaks not found: chem shift/row (% of total intensity)
3.276/53(4.6%) , 3.276/77(4.6%) , 3.426/41(4.2%) , 3.426/89(4.2%) , 3.693/65(4.1%) , 3.778/42(3.5%) , 3.778/88(3.5%) , 3.693/89(2.9%) , 3.693/41(2.9%) , 3.592/82(2.7%) , 3.592/48(2.7%) , 5.414/60(2.6%) , 5.414/70(2.6%) , 3.592/56.5(2.5%) , 3.592/73.5(2.5%) , 3.978/65(2.4%) , 3.867/52(2.1%) , 3.867/78(2.1%) , 3.713/40.5(1.7%) , 3.713/89.5(1.7%) , 3.646/41.5(1.7%) , 3.646/88.5(1.7%) , 3.978/88.5(1.5%) , 3.978/40.5(1.5%) , 3.867/47(1.3%) , 3.867/82.5(1.3%) , 3.592/52(0.6%) , 3.592/78(0.6%) , 3.816/44(0.5%) , 3.816/86(0.5%)

Ethanolamine (library entry number =46)
Hit ratio(% of total spectral intensity for metabolite): 0% (0 of 19 peaks were found)
Peaks found: chem shift/row (% of total intensity)

Peaks not found: chem shift/row (% of total intensity)
3.149/52(16.7%) , 3.149/78(16.7%) , 3.149/63(13.3%) , 3.149/67(13.3%) , 3.831/51(7.8%) , 3.831/79(7.8%) , 3.831/65(7.4%) , 3.16/63(2.3%) , 3.16/67(2.3%) , 3.138/63.5(1.9%) , 3.138/66.5(1.9%) , 3.16/53(1.3%) , 3.16/77(1.3%) , 3.138/53(1.1%) , 3.138/77(1.1%) , 3.16/73(1.1%) , 3.16/57(1.1%) , 3.138/57(0.8%) , 3.138/73(0.8%)

Serine (library entry number =47)
Hit ratio(% of total spectral intensity for metabolite): 13.35% (9 of 85 peaks were found)
Peaks found: chem shift/row (% of total intensity)
3.843/65(3.4%) , 3.961/72(1.6%) , 3.961/58(1.6%) , 3.95/65(1.6%) , 3.855/65(1.4%) , 3.957/65.5(1.3%) , 4.005/61(0.8%) , 4.005/69(0.8%) , 3.937/64.5(0.8%)
Peaks not found: chem shift/row (% of total intensity)
3.848/76(6.4%) , 3.848/54(6.4%) , 3.848/65(5.7%) , 3.998/76(2.8%) , 3.998/54(2.8%) , 3.843/54.5(2.8%) , 3.843/75.5(2.8%) , 3.951/88(2.3%) , 3.951/42(2.3%) , 3.998/44(2.1%) , 3.998/86(2.1%) , 3.951/56.5(1.9%) , 3.951/73.5(1.9%) , 3.988/88(1.7%) , 3.988/42(1.7%) , 3.976/25.5(1.5%) , 3.976/104(1.5%) , 3.974/15(1.3%) , 3.974/115(1.3%) , 3.987/41.5(1.3%) , 3.987/88.5(1.3%) , 3.95/50(1.2%) , 3.95/80(1.2%) , 3.974/104(1.2%) , 3.974/25.5(1.2%) , 3.987/60.5(1.2%) , 3.987/69.5(1.2%) , 3.97/50.5(1.1%) , 3.97/79.5(1.1%) , 3.976/15(1.1%) , 3.976/115(1.1%) , 3.97/115(1%) , 3.97/15(1%) , 3.97/65(0.9%) , 3.988/60(0.9%) , 3.988/70(0.9%) , 3.974/79.5(0.8%) , 3.974/50.5(0.8%) , 3.976/57(0.7%) , 3.976/73(0.7%) , 3.957/57(0.7%) , 3.957/73(0.7%) , 3.974/73(0.7%) , 3.974/57(0.7%) , 3.976/47.5(0.6%) , 3.976/82.5(0.6%) , 3.957/30(0.6%) , 3.957/100.5(0.6%) , 3.898/6(0.5%) , 3.961/28.5(0.5%) , 3.97/103.5(0.5%) , 3.97/25.5(0.5%) , 3.957/42(0.4%) , 3.957/88.5(0.4%) , 3.97/56.5(0.3%) , 3.855/54(0.3%) , 3.855/76(0.3%) , 3.961/40(0.3%) , 3.961/88.5(0.3%) , 3.988/28(0.3%) , 3.988/102(0.3%) , 3.95/41.5(0.3%) , 3.95/87.5(0.3%) , 3.957/81.5(0.3%) , 3.957/48.5(0.3%) , 3.95/56(0.3%) , 3.95/73(0.3%) , 3.961/64.5(0.2%) , 3.961/65.5(0.2%) , 3.898/16.5(0.2%) , 3.898/113.5(0.2%) , 3.987/33.5(0.1%) , 3.951/48.5(0.1%) , 3.987/95(0.1%) , 3.951/65(0.1%) , 3.951/100.5(0.1%)

Glucuronic acid (library entry number =48)
Hit ratio(% of total spectral intensity for metabolite): 29.74% (13 of 52 peaks were found)
Peaks found: chem shift/row (% of total intensity)
3.501/65(5.2%) , 3.291/53(2.8%) , 3.291/77(2.8%) , 3.284/53(2.7%) , 3.284/77(2.7%) , 3.501/89.5(2.5%) , 3.501/40.5(2.5%) , 3.58/52.5(1.9%) , 3.58/77.5(1.9%) , 3.577/52.5(1.8%) , 3.577/77.5(1.8%) , 5.245/60(0.6%) , 5.245/69.5(0.6%)
Peaks not found: chem shift/row (% of total intensity)
3.733/53(6.4%) , 3.733/77(6.4%) , 3.733/65(4.6%) , 3.514/57.5(4%) , 3.514/72.5(4%) , 4.085/52(4%) , 4.085/78(4%) , 3.518/57(4%) , 3.518/73(4%) , 3.518/53.5(3.9%) , 3.518/76.5(3.9%) , 3.733/89(3.4%) , 3.733/41(3.4%) , 3.514/53.5(2.6%) , 3.514/76.5(2.6%) , 3.529/65(1.3%) , 3.514/65(0.9%) , 3.518/65(0.7%) , 3.501/46.5(0.7%) , 3.501/82.5(0.7%) , 3.717/53(0.4%) , 3.717/76.5(0.4%) , 3.718/53(0.4%) , 3.718/76.5(0.4%) , 3.518/34.5(0.4%) , 3.518/95(0.4%) , 3.518/102.5(0.3%) , 3.518/27(0.3%) , 3.529/82.5(0.3%) , 3.529/47(0.3%) , 3.514/34.5(0.2%) , 3.514/95.5(0.2%) , 3.514/26(0.1%) , 3.514/102.5(0.1%) , 3.518/40(0.1%) , 3.529/41.5(0.1%) , 3.529/88(0.1%) , 3.514/40(0.1%) , 3.529/34(0.1%)

Proline (library entry number =49)
Hit ratio(% of total spectral intensity for metabolite): 12.47% (6 of 44 peaks were found)
Peaks found: chem shift/row (% of total intensity)
2.026/65(3.2%) , 3.419/80(3.2%) , 3.419/50(3.2%) , 2.051/64(1%) , 2.084/65(1%) , 2.061/64(0.7%)
Peaks not found: chem shift/row (% of total intensity)
3.341/80(8.8%) , 3.341/50(8.8%) , 2.007/74(6.3%) , 2.007/56(6.3%) , 2.007/38(3.5%) , 2.007/92(3.5%) , 3.341/62(3.5%) , 3.341/68(3.5%) , 3.341/32(2.9%) , 3.341/98(2.9%) , 4.135/61.5(2.8%) , 4.135/68(2.8%) , 3.341/65(2.5%) , 4.135/46(2.4%) , 4.135/84(2.4%) , 1.987/64.5(1.9%) , 3.419/62(1.6%) , 3.419/68(1.6%) , 2.353/77(1.4%) , 2.353/53(1.4%) , 2.026/30(1.3%) , 2.026/100(1.3%) , 2.026/47(1.2%) , 2.026/82.5(1.2%) , 2.026/99(1.1%) , 2.007/21.5(1.1%) , 2.007/108.5(1.1%) , 3.419/32(1.1%) , 3.419/98(1.1%) , 2.353/37.5(1%) , 2.353/92.5(1%) , 1.987/46.5(0.8%) , 1.987/83.5(0.8%) , 2.353/58.5(0.6%) , 2.353/71.5(0.6%) , 3.383/25(0.6%) , 3.383/104(0.6%) , 2.026/77(0.1%)

Trimethylamine-N-oxide (library entry number =50)
Hit ratio(% of total spectral intensity for metabolite): 90% (1 of 1 peaks were found)
Peaks found: chem shift/row (% of total intensity)
3.269/65(100%)
Peaks not found: chem shift/row (% of total intensity)


Fucose (library entry number =51)
Hit ratio(% of total spectral intensity for metabolite): 1.68% (2 of 39 peaks were found)
Peaks found: chem shift/row (% of total intensity)
3.869/73.5(0.8%) , 3.869/56(0.8%)
Peaks not found: chem shift/row (% of total intensity)
1.25/73(18.6%) , 1.25/57(18.6%) , 3.646/82(3.7%) , 3.646/48(3.7%) , 1.21/57(3.5%) , 1.21/73(3.5%) , 3.646/57(3.3%) , 3.646/73(3.3%) , 3.809/57(2.5%) , 3.809/73(2.5%) , 3.46/78(2.2%) , 3.46/52(2.2%) , 3.445/52(2.1%) , 3.445/78(2.1%) , 1.217/67(1.9%) , 1.217/63(1.9%) , 1.204/63(1.9%) , 1.204/67(1.9%) , 3.754/60(1.9%) , 3.754/70(1.9%) , 1.217/59(1.4%) , 1.217/71(1.4%) , 1.204/59(1.4%) , 1.204/71(1.4%) , 1.25/63(1.4%) , 1.25/67(1.4%) , 3.754/65(1.1%) , 1.227/57(1%) , 1.227/73(1%) , 3.869/47(0.6%) , 3.869/82.5(0.6%) , 3.809/40(0.4%) , 3.809/90(0.4%) , 3.766/53(0.3%) , 3.766/77(0.3%) , 3.775/78(0.3%) , 3.775/51(0.3%)

Hippuric acid (library entry number =52)
Hit ratio(% of total spectral intensity for metabolite): 0% (0 of 14 peaks were found)
Peaks found: chem shift/row (% of total intensity)

Peaks not found: chem shift/row (% of total intensity)
7.838/54(15.7%) , 7.838/76(15.7%) , 7.555/65(9.8%) , 7.643/64(8.2%) , 7.643/66(8.2%) , 3.972/72.5(7.3%) , 3.972/57.5(7.3%) , 7.555/84(5.8%) , 7.555/46(5.8%) , 7.643/47(3.8%) , 7.643/83(3.8%) , 7.643/45(3.7%) , 7.643/85(3.7%) , 3.972/65(1.2%)

Glycolic acid (library entry number =53)
Hit ratio(% of total spectral intensity for metabolite): 90% (1 of 1 peaks were found)
Peaks found: chem shift/row (% of total intensity)
3.95/65(100%)
Peaks not found: chem shift/row (% of total intensity)


scyllo-Inositol (library entry number =54)
Hit ratio(% of total spectral intensity for metabolite): 90% (1 of 1 peaks were found)
Peaks found: chem shift/row (% of total intensity)
3.358/65(100%)
Peaks not found: chem shift/row (% of total intensity)


myo-Inositol (library entry number =55)
Hit ratio(% of total spectral intensity for metabolite): 92.41% (11 of 23 peaks were found)
Peaks found: chem shift/row (% of total intensity)
3.291/65(16.1%) , 3.631/65(11%) , 3.631/40(10.4%) , 3.631/90(10.4%) , 3.291/41(7%) , 3.291/89(7%) , 3.546/74(6.8%) , 3.546/56(6.8%) , 3.546/81.5(6.3%) , 3.546/48.5(6.3%) , 4.075/65(4.1%)
Peaks not found: chem shift/row (% of total intensity)
4.075/57(1.9%) , 4.075/73(1.9%) , 3.571/15(0.9%) , 3.571/115(0.9%) , 3.58/26.5(0.3%) , 3.58/103.5(0.3%) , 3.591/15(0.3%) , 3.591/115(0.3%) , 3.583/2(0.2%) , 3.583/127(0.2%) , 3.583/27(0.2%) , 3.583/103(0.2%)

Hypoxanthine (library entry number =56)
Hit ratio(% of total spectral intensity for metabolite): 0% (0 of 2 peaks were found)
Peaks found: chem shift/row (% of total intensity)

Peaks not found: chem shift/row (% of total intensity)
8.194/65(53.4%) , 8.214/65(46.6%)


Hit ratio(% of total spectral intensity for metabolite): 
Peaks found: chem shift/row (% of total intensity)

Peaks not found: chem shift/row (% of total intensity)


Kynurenine (library entry number =58)
Hit ratio(% of total spectral intensity for metabolite): 0% (0 of 17 peaks were found)
Peaks found: chem shift/row (% of total intensity)

Peaks not found: chem shift/row (% of total intensity)
6.813/64(10.2%) , 6.813/66(10.2%) , 7.431/63(7.8%) , 7.431/67(7.8%) , 6.891/53(6.8%) , 6.891/77(6.8%) , 6.813/84.5(6.6%) , 6.813/45.5(6.6%) , 7.431/85(5.9%) , 7.431/45(5.9%) , 4.162/65(5.1%) , 3.72/58(4.6%) , 3.72/72(4.6%) , 7.854/55(4.2%) , 7.854/75(4.2%) , 4.162/51(1.3%) , 4.162/79(1.3%)

Homovanillic acid (library entry number =59)
Hit ratio(% of total spectral intensity for metabolite): 11.91% (1 of 10 peaks were found)
Peaks found: chem shift/row (% of total intensity)
3.46/65(11.9%)
Peaks not found: chem shift/row (% of total intensity)
3.871/65(52.6%) , 6.882/75(9.1%) , 6.882/55(9.1%) , 6.953/64(3.6%) , 6.953/66(3.6%) , 6.782/56(2.5%) , 6.782/74(2.5%) , 6.782/77(2.5%) , 6.782/53(2.5%)

Homocystine (library entry number =60)
Hit ratio(% of total spectral intensity for metabolite): 0% (0 of 16 peaks were found)
Peaks found: chem shift/row (% of total intensity)

Peaks not found: chem shift/row (% of total intensity)
1.254/65(18.9%) , 3.867/81(10%) , 3.867/49(10%) , 2.845/65(9.5%) , 3.867/65(8.3%) , 2.84/65(7.9%) , 2.845/84.5(7.4%) , 2.845/45.5(7.4%) , 2.84/84(6.8%) , 2.84/46(6.8%) , 2.315/54.5(1.4%) , 2.315/75(1.4%) , 2.26/55.5(1.1%) , 2.26/74.5(1.1%) , 2.26/74.5(1.1%) , 2.26/55.5(1.1%)

Inosine (library entry number =61)
Hit ratio(% of total spectral intensity for metabolite): 1.69% (2 of 20 peaks were found)
Peaks found: chem shift/row (% of total intensity)
3.85/53(0.8%) , 3.85/77(0.8%)
Peaks not found: chem shift/row (% of total intensity)
8.239/65(33.1%) , 8.348/65(28.7%) , 6.094/65(14.9%) , 6.106/65(12.8%) , 3.919/84.5(0.8%) , 3.919/45.5(0.8%) , 3.925/51(0.8%) , 3.925/79(0.8%) , 3.843/80(0.7%) , 3.843/50(0.7%) , 3.85/44(0.6%) , 3.85/86(0.6%) , 3.852/48(0.6%) , 3.852/82(0.6%) , 3.919/51.5(0.6%) , 3.919/78(0.6%) , 3.925/83(0.4%) , 3.925/47(0.4%)

trans-4-Hydroxyproline (library entry number =62)
Hit ratio(% of total spectral intensity for metabolite): 0.69% (2 of 56 peaks were found)
Peaks found: chem shift/row (% of total intensity)
3.433/12(0.3%) , 3.433/12(0.3%)
Peaks not found: chem shift/row (% of total intensity)
3.375/47(10.4%) , 3.375/83(10.4%) , 3.375/79.5(10.3%) , 3.375/50.5(10.3%) , 3.493/81(6.2%) , 3.493/49(6.2%) , 3.483/49(6%) , 3.483/81(6%) , 4.351/62(1.5%) , 4.351/68(1.5%) , 4.351/41.5(1.5%) , 4.351/88(1.5%) , 2.176/47(1.4%) , 2.176/83(1.4%) , 2.443/45(1.2%) , 2.443/85(1.2%) , 2.145/47(1.2%) , 2.145/83(1.2%) , 2.443/48(1.2%) , 2.443/82(1.2%) , 2.426/85(1.2%) , 2.426/45(1.2%) , 2.427/85(1.2%) , 2.427/45(1.2%) , 2.166/47(1.2%) , 2.166/82.5(1.2%) , 2.155/47(1.1%) , 2.155/83(1.1%) , 2.166/81(0.8%) , 2.155/34(0.5%) , 2.155/96(0.5%) , 2.166/96(0.4%) , 2.166/34(0.4%) , 2.166/60(0.4%) , 2.166/70(0.4%) , 2.166/59.5(0.4%) , 2.155/59(0.4%) , 2.155/70.5(0.4%) , 3.433/117.5(0.3%) , 3.433/117.5(0.3%) , 2.443/91.5(0.3%) , 2.155/37(0.3%) , 2.155/93(0.3%) , 2.166/73(0.2%) , 2.166/57(0.2%) , 2.166/93(0.2%) , 2.155/57(0.2%) , 2.155/73(0.2%) , 2.166/53.5(0.2%) , 2.166/76.5(0.2%) , 2.155/53.5(0.1%) , 2.155/76(0.1%) , 2.155/40.5(0.1%) , 2.155/89(0.1%)

Cysteine (library entry number =63)
Hit ratio(% of total spectral intensity for metabolite): 14.59% (2 of 15 peaks were found)
Peaks found: chem shift/row (% of total intensity)
3.965/65(12.5%) , 3.066/64(2.1%)
Peaks not found: chem shift/row (% of total intensity)
3.965/77.5(11.8%) , 3.965/52.5(11.8%) , 3.039/50.5(8.1%) , 3.039/79.5(8.1%) , 3.039/41.5(7.5%) , 3.039/88.5(7.5%) , 3.11/91(6%) , 3.11/39(6%) , 3.11/53.5(5.9%) , 3.11/76.5(5.9%) , 3.02/64(2.6%) , 3.09/64(2.5%) , 3.116/64(1.7%)

Thymine (library entry number =64)
Hit ratio(% of total spectral intensity for metabolite): 0% (0 of 2 peaks were found)
Peaks found: chem shift/row (% of total intensity)

Peaks not found: chem shift/row (% of total intensity)
1.873/65(82.2%) , 7.376/65(17.8%)

Suberic acid (library entry number =65)
Hit ratio(% of total spectral intensity for metabolite): 0% (0 of 15 peaks were found)
Peaks found: chem shift/row (% of total intensity)

Peaks not found: chem shift/row (% of total intensity)
2.18/84(26.9%) , 2.18/46(26.9%) , 2.18/65(17.7%) , 1.31/65(10.7%) , 1.31/46(3.9%) , 1.31/84(3.9%) , 1.552/65(1.8%) , 1.552/84(1.4%) , 1.552/46(1.4%) , 1.31/52(1.4%) , 1.31/78(1.4%) , 1.552/103(0.7%) , 1.552/27(0.7%) , 1.552/58(0.6%) , 1.552/72(0.6%)

Alanine (library entry number =66)
Hit ratio(% of total spectral intensity for metabolite): 94.17% (4 of 6 peaks were found)
Peaks found: chem shift/row (% of total intensity)
1.484/56(36.1%) , 1.484/74(36.1%) , 3.792/56(10.9%) , 3.792/74(10.9%)
Peaks not found: chem shift/row (% of total intensity)
3.792/93(2.9%) , 3.792/37(2.9%)

Uracil (library entry number =67)
Hit ratio(% of total spectral intensity for metabolite): 0% (0 of 4 peaks were found)
Peaks found: chem shift/row (% of total intensity)

Peaks not found: chem shift/row (% of total intensity)
7.544/55(30.7%) , 7.544/75(30.7%) , 5.809/75(19.3%) , 5.809/55(19.3%)

Isoleucine (library entry number =68)
Hit ratio(% of total spectral intensity for metabolite): 75.57% (5 of 22 peaks were found)
Peaks found: chem shift/row (% of total intensity)
0.942/65(20.1%) , 1.013/56(19.2%) , 1.013/74(19.2%) , 0.942/46(8.5%) , 0.942/84(8.5%)
Peaks not found: chem shift/row (% of total intensity)
3.677/60(6.8%) , 3.677/70(6.8%) , 1.263/45(0.9%) , 1.263/85(0.9%) , 1.263/81(0.8%) , 1.263/49(0.8%) , 1.263/27(0.8%) , 1.263/103(0.8%) , 1.263/61(0.8%) , 1.263/69(0.8%) , 1.472/65(0.8%) , 1.472/79(0.6%) , 1.472/51(0.6%) , 1.472/98(0.6%) , 1.472/32(0.6%) , 1.472/44(0.5%) , 1.472/86(0.5%)

Trimethylamine (library entry number =69)
Hit ratio(% of total spectral intensity for metabolite): 0% (0 of 1 peaks were found)
Peaks found: chem shift/row (% of total intensity)

Peaks not found: chem shift/row (% of total intensity)
2.885/65(100%)

Phosphoserine (library entry number =70)
Hit ratio(% of total spectral intensity for metabolite): 10.05% (3 of 39 peaks were found)
Peaks found: chem shift/row (% of total intensity)
3.965/64.5(4%) , 3.95/65(3%) , 3.95/65(3%)
Peaks not found: chem shift/row (% of total intensity)
3.952/60(9.5%) , 3.952/70(9.5%) , 3.952/76.5(7.8%) , 3.952/53.5(7.8%) , 4.185/75(3.7%) , 4.185/54.5(3.7%) , 4.193/75.5(3.2%) , 4.193/54.5(3.2%) , 4.08/88.5(2.7%) , 4.08/41.5(2.7%) , 4.185/84.5(2.5%) , 4.185/45(2.5%) , 4.193/84.5(2.3%) , 4.193/45.5(2.3%) , 4.08/57.5(2%) , 4.08/72.5(2%) , 4.075/89(1.9%) , 4.075/40.5(1.9%) , 4.071/40.5(1.7%) , 4.071/89.5(1.7%) , 4.075/58(1.5%) , 4.075/71.5(1.5%) , 4.091/58(1.5%) , 4.091/72(1.5%) , 4.071/64.5(1.5%) , 4.071/71.5(1.3%) , 4.071/57.5(1.3%) , 4.098/64.5(1%) , 4.071/81.5(0.9%) , 4.071/49(0.9%) , 4.053/65(0.8%) , 4.079/7(0.3%) , 4.079/122(0.3%) , 4.08/50.5(0.2%) , 4.146/5.5(0.2%) , 4.146/124(0.2%)

Glutamic acid (library entry number =71)
Hit ratio(% of total spectral intensity for metabolite): 37.58% (21 of 55 peaks were found)
Peaks found: chem shift/row (% of total intensity)
3.767/80(7.1%) , 3.767/50(7.1%) , 2.059/56(2.9%) , 2.059/74(2.9%) , 2.133/40(2.1%) , 2.133/90(2.1%) , 2.371/64.5(1.7%) , 2.341/65(1.6%) , 2.059/94(1.3%) , 2.059/36(1.3%) , 2.133/33(1%) , 2.133/97.5(1%) , 2.133/20(1%) , 2.133/109.5(1%) , 2.059/112(0.7%) , 2.059/17.5(0.7%) , 2.15/65(0.6%) , 2.331/54.5(0.6%) , 2.331/74.5(0.6%) , 2.331/35.5(0.1%) , 2.331/94.5(0.1%)
Peaks not found: chem shift/row (% of total intensity)
2.357/68(9%) , 2.357/62(9%) , 3.767/68(5.4%) , 3.767/62(5.4%) , 2.357/87(5.2%) , 2.357/43(5.2%) , 2.357/48.5(4.9%) , 2.357/81.5(4.9%) , 2.133/77.5(2.1%) , 2.133/52.5(2.1%) , 2.133/59(1.4%) , 2.133/71(1.4%) , 2.357/108(0.8%) , 2.357/21(0.8%) , 2.357/2(0.5%) , 2.078/65(0.4%) , 2.077/65(0.4%) , 2.15/84(0.3%) , 2.15/45(0.3%) , 2.077/13(0.3%) , 2.077/116.5(0.3%) , 2.07/57(0.2%) , 2.07/72.5(0.2%) , 2.078/45(0.2%) , 2.078/84.5(0.2%) , 2.077/46(0.2%) , 2.077/84(0.2%) , 2.114/63.5(0.2%) , 2.114/66.5(0.2%) , 2.078/13(0.2%) , 2.078/116(0.2%) , 2.357/127(0.2%) , 2.341/54(0.1%) , 2.341/75.5(0.1%)

Asparagine (library entry number =72)
Hit ratio(% of total spectral intensity for metabolite): 90.59% (18 of 29 peaks were found)
Peaks found: chem shift/row (% of total intensity)
4.004/50(10.3%) , 4.004/80(10.3%) , 4.004/61(8.8%) , 4.004/69(8.8%) , 2.864/53(5.7%) , 2.864/77(5.7%) , 2.864/34(5.6%) , 2.864/96(5.6%) , 2.954/49(5.5%) , 2.954/81(5.5%) , 2.954/37(5.2%) , 2.954/93(5.2%) , 2.932/65(2.1%) , 2.932/65(1.4%) , 2.904/96.5(1.4%) , 2.904/33.5(1.4%) , 2.904/34(1.2%) , 2.904/96(1.2%)
Peaks not found: chem shift/row (% of total intensity)
2.86/64.5(1.9%) , 2.884/64.5(1.2%) , 2.884/65.5(1.2%) , 2.904/112(0.8%) , 2.904/18(0.8%) , 2.904/112(0.6%) , 2.904/18(0.6%) , 2.876/52(0.6%) , 2.876/78(0.6%) , 2.932/127(0.5%) , 2.932/4(0.4%)

Lipoic acid (library entry number =73)
Hit ratio(% of total spectral intensity for metabolite): 4.44% (11 of 66 peaks were found)
Peaks found: chem shift/row (% of total intensity)
3.728/65(0.9%) , 3.215/54.5(0.4%) , 3.215/75.5(0.4%) , 3.215/54.5(0.4%) , 3.215/75.5(0.4%) , 3.215/54.5(0.4%) , 3.215/75.5(0.4%) , 3.247/97.5(0.3%) , 3.247/32.5(0.3%) , 3.215/54(0.3%) , 3.215/75.5(0.3%)
Peaks not found: chem shift/row (% of total intensity)
2.194/65(14.7%) , 2.194/84(8.3%) , 2.194/46(8.3%) , 3.203/51(4.8%) , 3.203/79(4.8%) , 2.511/57(2.9%) , 2.511/73(2.9%) , 3.203/33.5(2.7%) , 3.203/96.5(2.7%) , 2.511/41(2.6%) , 2.511/89(2.6%) , 2.013/39.5(2.5%) , 2.013/90.5(2.5%) , 3.203/62(2.4%) , 3.203/68(2.4%) , 2.013/73(2.3%) , 2.013/57(2.3%) , 1.429/65(1.8%) , 2.511/104(1.5%) , 2.511/25.5(1.5%) , 1.593/65(1.5%) , 2.013/21.5(1.3%) , 2.013/108(1.3%) , 1.772/55(1.2%) , 1.772/75(1.2%) , 1.649/54(0.9%) , 1.649/76(0.9%) , 3.243/35(0.8%) , 1.593/46.5(0.7%) , 1.593/83.5(0.7%) , 1.429/86.5(0.6%) , 1.429/43.5(0.6%) , 1.649/112.5(0.6%) , 1.649/17.5(0.6%) , 1.772/36.5(0.5%) , 1.772/93.5(0.5%) , 1.649/39(0.4%) , 1.649/91(0.4%) , 3.728/44.5(0.4%) , 3.728/85.5(0.4%) , 1.772/19.5(0.3%) , 1.772/110.5(0.3%) , 3.215/32.5(0.3%) , 3.215/97.5(0.3%) , 3.215/98(0.3%) , 3.215/32(0.3%) , 3.247/54.5(0.3%) , 3.247/75.5(0.3%) , 1.593/24.5(0.2%) , 1.593/105(0.2%) , 3.218/33.5(0.2%) , 3.215/33.5(0.2%) , 3.215/96.5(0.2%) , 3.728/99.5(0.2%) , 3.728/30.5(0.2%)

3-Methylhistidine (library entry number =74)
Hit ratio(% of total spectral intensity for metabolite): 89.26% (9 of 15 peaks were found)
Peaks found: chem shift/row (% of total intensity)
3.738/65(71%) , 3.962/82(5.3%) , 3.962/48(5.3%) , 3.313/52(1.5%) , 3.313/78(1.5%) , 3.215/76(1.2%) , 3.215/54(1.2%) , 8.154/68(1.2%) , 8.154/61.5(1.2%)
Peaks not found: chem shift/row (% of total intensity)
3.962/64(5.1%) , 3.313/93(1.4%) , 3.313/37(1.4%) , 3.215/35(0.9%) , 3.215/95(0.9%) , 7.131/65(0.9%)

Sarcosine (library entry number =75)
Hit ratio(% of total spectral intensity for metabolite): 38.51% (1 of 2 peaks were found)
Peaks found: chem shift/row (% of total intensity)
3.611/65(38.5%)
Peaks not found: chem shift/row (% of total intensity)
2.742/65(61.5%)

Methylamine (library entry number =76)
Hit ratio(% of total spectral intensity for metabolite): 0% (0 of 1 peaks were found)
Peaks found: chem shift/row (% of total intensity)

Peaks not found: chem shift/row (% of total intensity)
2.608/65(100%)

Leucine (library entry number =77)
Hit ratio(% of total spectral intensity for metabolite): 67.56% (6 of 37 peaks were found)
Peaks found: chem shift/row (% of total intensity)
0.97/57(18.4%) , 0.97/73(18.4%) , 0.96/57(14.8%) , 0.96/73(14.8%) , 1.013/73.5(0.6%) , 1.013/56(0.6%)
Peaks not found: chem shift/row (% of total intensity)
3.741/47(7.2%) , 3.741/83(7.2%) , 1.682/65(1.6%) , 0.96/64.5(1.4%) , 1.749/65(1%) , 0.97/65(0.9%) , 1.714/51.5(0.8%) , 1.711/41(0.8%) , 1.702/64.5(0.7%) , 1.714/39.5(0.7%) , 1.714/90.5(0.7%) , 3.741/60.5(0.7%) , 3.741/69(0.7%) , 1.714/4(0.7%) , 1.714/125(0.7%) , 1.722/73.5(0.6%) , 1.722/56.5(0.6%) , 1.711/4(0.5%) , 1.711/125(0.5%) , 1.714/43(0.5%) , 1.714/87.5(0.5%) , 1.714/55.5(0.5%) , 1.714/74.5(0.5%) , 1.711/51(0.5%) , 1.711/79(0.5%) , 1.714/23(0.3%) , 1.714/107.5(0.3%) , 1.714/61.5(0.3%) , 1.714/68(0.3%) , 1.711/74(0.3%) , 1.711/55.5(0.3%)

Histidine (library entry number =78)
Hit ratio(% of total spectral intensity for metabolite): 43.72% (4 of 8 peaks were found)
Peaks found: chem shift/row (% of total intensity)
4.004/81(11.5%) , 4.004/49(11.5%) , 4.004/68.5(10.4%) , 4.004/61.5(10.4%)
Peaks not found: chem shift/row (% of total intensity)
7.971/65(32.6%) , 7.127/65(14.8%) , 3.261/38.5(4.4%) , 3.261/91.5(4.4%)

Ornithine (library entry number =79)
Hit ratio(% of total spectral intensity for metabolite): 58.34% (4 of 23 peaks were found)
Peaks found: chem shift/row (% of total intensity)
3.066/65(25.1%) , 3.788/65(17.4%) , 3.788/49(7.9%) , 3.788/81(7.9%)
Peaks not found: chem shift/row (% of total intensity)
3.066/84(16.7%) , 3.066/46(16.7%) , 1.949/65(0.9%) , 1.836/103(0.8%) , 1.836/27(0.8%) , 1.946/53(0.6%) , 1.946/78(0.5%) , 1.841/62(0.5%) , 1.841/68(0.5%) , 1.949/31(0.5%) , 1.949/40(0.4%) , 1.946/41(0.4%) , 1.946/40(0.4%) , 1.946/100(0.4%) , 1.946/31(0.4%) , 1.949/53(0.3%) , 1.949/77(0.3%) , 1.949/72(0.3%) , 1.949/57(0.3%)

Glycine (library entry number =80)
Hit ratio(% of total spectral intensity for metabolite): 90% (1 of 1 peaks were found)
Peaks found: chem shift/row (% of total intensity)
3.569/65(100%)
Peaks not found: chem shift/row (% of total intensity)


Lysine (library entry number =81)
Hit ratio(% of total spectral intensity for metabolite): 33.34% (3 of 13 peaks were found)
Peaks found: chem shift/row (% of total intensity)
3.767/65(15.5%) , 3.767/49(8.9%) , 3.767/81(8.9%)
Peaks not found: chem shift/row (% of total intensity)
3.032/46(21.6%) , 3.032/84(21.6%) , 3.032/64(9.1%) , 3.032/66(9.1%) , 1.909/43.5(1.3%) , 1.909/86.5(1.3%) , 1.733/47(1.1%) , 1.733/83(1.1%) , 1.733/43(0.4%) , 1.733/87(0.4%)

Methionine (library entry number =82)
Hit ratio(% of total spectral intensity for metabolite): 86.18% (2 of 7 peaks were found)
Peaks found: chem shift/row (% of total intensity)
2.142/65(80.1%) , 2.648/65(6%)
Peaks not found: chem shift/row (% of total intensity)
2.648/84(4.4%) , 2.648/46(4.4%) , 3.863/81(1.7%) , 3.863/49(1.7%) , 3.863/65(1.5%)

Trehalose (library entry number =83)
Hit ratio(% of total spectral intensity for metabolite): 8.54% (1 of 32 peaks were found)
Peaks found: chem shift/row (% of total intensity)
3.46/65(8.5%)
Peaks not found: chem shift/row (% of total intensity)
3.866/65(11.4%) , 3.866/89(7.9%) , 3.866/41(7.9%) , 3.46/89(6.8%) , 3.46/41(6.8%) , 3.774/57(3.9%) , 3.774/73(3.9%) , 3.659/51(3.7%) , 3.659/79(3.7%) , 3.65/51(3.5%) , 3.65/79(3.5%) , 3.65/53(3.5%) , 3.65/77(3.5%) , 3.774/87(2.4%) , 3.774/43(2.4%) , 3.866/51.5(2%) , 3.866/78.5(2%) , 3.825/43(1.7%) , 3.825/87(1.7%) , 5.197/70(1.6%) , 5.197/60(1.6%) , 3.825/68.5(1.3%) , 3.825/61.5(1.3%) , 3.815/55.5(0.7%) , 3.815/74.5(0.7%) , 3.815/106(0.4%) , 3.815/24(0.4%) , 3.825/23.5(0.3%) , 3.825/106.5(0.3%) , 3.815/42(0.3%) , 3.815/87(0.3%)

Acetaldehyde (library entry number =84)
Hit ratio(% of total spectral intensity for metabolite): 0% (0 of 10 peaks were found)
Peaks found: chem shift/row (% of total intensity)

Peaks not found: chem shift/row (% of total intensity)
2.248/61(43%) , 2.248/69(43%) , 9.682/68.5(2.9%) , 9.682/61(2.9%) , 9.683/68.5(2.9%) , 9.683/61(2.9%) , 9.682/53(0.6%) , 9.682/76(0.6%) , 9.683/53(0.6%) , 9.683/76(0.6%)

N-Acetylalanine (library entry number =85)
Hit ratio(% of total spectral intensity for metabolite): 34.06% (2 of 3 peaks were found)
Peaks found: chem shift/row (% of total intensity)
1.333/56(17%) , 1.333/74(17%)
Peaks not found: chem shift/row (% of total intensity)
2.015/65(65.9%)

N-Acetylaspartate (NAA) (library entry number =86)
Hit ratio(% of total spectral intensity for metabolite): 79.48% (1 of 13 peaks were found)
Peaks found: chem shift/row (% of total intensity)
2.026/65(79.5%)
Peaks not found: chem shift/row (% of total intensity)
2.491/45(2.5%) , 2.491/85(2.5%) , 2.51/45(2.4%) , 2.51/85(2.4%) , 2.691/44(1.8%) , 2.691/86(1.8%) , 2.701/84(1.8%) , 2.701/46(1.8%) , 2.5/57(0.9%) , 2.5/72(0.9%) , 2.5/32.5(0.9%) , 2.5/97(0.9%)

N-Acetylglutamic acid (library entry number =87)
Hit ratio(% of total spectral intensity for metabolite): 0% (0 of 4 peaks were found)
Peaks found: chem shift/row (% of total intensity)

Peaks not found: chem shift/row (% of total intensity)
2.036/65(83.2%) , 2.231/44.5(6.1%) , 2.231/85.5(6.1%) , 2.231/65(4.6%)

N-Acetylglutamine (library entry number =88)
Hit ratio(% of total spectral intensity for metabolite): 2.08% (1 of 10 peaks were found)
Peaks found: chem shift/row (% of total intensity)
1.924/65(2.1%)
Peaks not found: chem shift/row (% of total intensity)
2.038/65(80.8%) , 2.334/64(2.8%) , 2.334/66(2.8%) , 2.328/64(2.3%) , 2.328/66(2.3%) , 2.328/85(1.9%) , 2.328/45(1.9%) , 2.334/85(1.6%) , 2.334/45(1.6%)

2-Aminoadipic acid (library entry number =89)
Hit ratio(% of total spectral intensity for metabolite): 0% (0 of 33 peaks were found)
Peaks found: chem shift/row (% of total intensity)

Peaks not found: chem shift/row (% of total intensity)
2.25/65(16.3%) , 2.253/65(16.1%) , 3.746/81(7.4%) , 3.746/49(7.4%) , 2.25/84(7.2%) , 2.25/46(7.2%) , 2.253/46(7.1%) , 2.253/84(7.1%) , 3.746/63(4.3%) , 3.746/67(4.3%) , 1.667/42.5(1.1%) , 1.667/87.5(1.1%) , 1.667/42.5(1.1%) , 1.667/87.5(1.1%) , 1.618/69.5(1%) , 1.618/60.5(1%) , 1.618/69.5(1%) , 1.618/60.5(1%) , 1.669/43(0.7%) , 1.669/87(0.7%) , 1.9/54(0.7%) , 1.9/55(0.7%) , 1.9/74(0.7%) , 1.832/113(0.5%) , 1.832/17(0.5%) , 1.832/35(0.5%) , 1.832/94(0.5%) , 1.618/88.5(0.4%) , 1.618/41(0.4%) , 1.618/88.5(0.3%) , 1.618/40.5(0.3%) , 1.832/55.5(0.2%) , 1.832/73.5(0.2%)

Capric acid (library entry number =90)
Hit ratio(% of total spectral intensity for metabolite): 0% (0 of 10 peaks were found)
Peaks found: chem shift/row (% of total intensity)

Peaks not found: chem shift/row (% of total intensity)
0.865/65(37.5%) , 2.174/46(17.5%) , 2.174/84(17.5%) , 2.174/65(12.1%) , 1.296/65(4.4%) , 0.865/46(3.6%) , 0.865/84(3.6%) , 1.287/65(2.2%) , 1.272/65(0.9%) , 1.263/65(0.7%)

Glutathione (oxidised) (library entry number =91)
Hit ratio(% of total spectral intensity for metabolite): 55.64% (15 of 50 peaks were found)
Peaks found: chem shift/row (% of total intensity)
3.788/65(15.8%) , 3.788/81(5.7%) , 3.788/49(5.7%) , 2.976/47(4.1%) , 2.976/83(4.1%) , 2.167/57(3.7%) , 2.167/73(3.7%) , 2.515/65(2.3%) , 2.515/65(2.1%) , 2.539/65(2%) , 2.539/65(2%) , 3.797/64.5(1.2%) , 3.797/64.5(1.2%) , 3.778/64.5(1.1%) , 3.788/64.5(1%)
Peaks not found: chem shift/row (% of total intensity)
3.306/47(3.7%) , 3.306/83(3.7%) , 3.317/47(3.4%) , 3.317/83(3.4%) , 2.991/47(3.3%) , 2.991/83(3.3%) , 5.716/65(1.9%) , 2.167/37(1.8%) , 2.167/93(1.8%) , 2.54/76(1.6%) , 2.54/54(1.6%) , 2.539/45(1.3%) , 2.539/85(1.3%) , 2.539/45(1.2%) , 2.539/85(1.2%) , 2.515/45(1.2%) , 2.515/85(1.2%) , 2.515/45(1.1%) , 2.515/85(1.1%) , 2.54/33(0.9%) , 2.54/97(0.9%) , 2.54/13.5(0.4%) , 2.54/116(0.4%) , 2.498/62(0.3%) , 2.498/68(0.3%) , 2.515/61.5(0.2%) , 2.515/68.5(0.2%) , 2.515/103(0.2%) , 2.515/26(0.2%) , 2.54/61(0.2%) , 2.54/69(0.2%) , 2.539/103.5(0.2%) , 2.539/27(0.2%) , 2.524/61(0.2%) , 2.524/69(0.2%)

Glutathione (reduced) (library entry number =92)
Hit ratio(% of total spectral intensity for metabolite): 72.66% (28 of 43 peaks were found)
Peaks found: chem shift/row (% of total intensity)
3.788/65(14.2%) , 3.788/65(13.5%) , 2.167/73.5(4.9%) , 3.788/49(4.2%) , 3.788/81(4.2%) , 3.788/49(4.1%) , 3.788/81(4.1%) , 2.976/82(1.9%) , 2.976/46.5(1.9%) , 2.976/82(1.6%) , 2.976/47.5(1.6%) , 2.976/82(1.6%) , 2.976/47.5(1.6%) , 2.954/81(1.6%) , 2.954/49(1.6%) , 2.976/47(1.5%) , 2.976/83(1.5%) , 2.954/48(1%) , 2.954/47.5(0.9%) , 2.954/82(0.9%) , 2.539/65.5(0.7%) , 2.568/65.5(0.6%) , 2.568/65.5(0.6%) , 2.954/82.5(0.6%) , 2.976/46(0.4%) , 2.976/83.5(0.4%) , 2.539/64.5(0.4%) , 2.539/64(0.3%)
Peaks not found: chem shift/row (% of total intensity)
2.167/56(4.9%) , 2.558/71.5(3.5%) , 2.558/58(3.5%) , 2.966/46.5(2%) , 2.966/82.5(2%) , 2.167/37(1.6%) , 2.167/92(1.6%) , 3.305/46.5(1.4%) , 3.305/83.5(1.4%) , 3.317/84(1.3%) , 3.317/46(1.3%) , 2.966/52.5(0.8%) , 2.966/75.5(0.7%) , 2.558/91(0.7%) , 2.558/39(0.7%)

Glycerol-3-phosphate (library entry number =93)
Hit ratio(% of total spectral intensity for metabolite): 41.53% (12 of 37 peaks were found)
Peaks found: chem shift/row (% of total intensity)
3.624/57.5(6.7%) , 3.624/72.5(6.7%) , 3.692/43.5(6.5%) , 3.692/86.5(6.5%) , 3.837/72(4%) , 3.837/57.5(4%) , 3.882/65(2.6%) , 3.676/65(1.3%) , 3.713/65(1%) , 3.597/65(0.9%) , 3.678/18.5(0.7%) , 3.678/110.5(0.7%)
Peaks not found: chem shift/row (% of total intensity)
3.624/42.5(5.8%) , 3.624/87.5(5.8%) , 3.692/74.5(5.8%) , 3.692/55.5(5.8%) , 3.789/58(4.3%) , 3.789/72(4.3%) , 3.793/58(4.2%) , 3.793/72(4.2%) , 3.8/57.5(3.6%) , 3.8/72.5(3.6%) , 3.789/86.5(1.1%) , 3.789/42.5(1.1%) , 3.882/76.5(1.1%) , 3.882/52.5(1.1%) , 3.64/19.5(0.8%) , 3.64/110.5(0.8%) , 3.8/41(0.7%) , 3.656/87.5(0.7%) , 3.656/42(0.7%) , 3.656/122(0.6%) , 3.656/8(0.6%) , 3.822/40(0.6%) , 3.822/89.5(0.6%) , 3.637/19(0.5%) , 3.637/110.5(0.5%)

Histamine (library entry number =94)
Hit ratio(% of total spectral intensity for metabolite): 50.81% (4 of 12 peaks were found)
Peaks found: chem shift/row (% of total intensity)
3.291/65(28.7%) , 3.041/65(9.4%) , 8.145/65(6.5%) , 8.145/65(6.3%)
Peaks not found: chem shift/row (% of total intensity)
3.291/83(12%) , 3.291/47(12%) , 7.977/65(6.2%) , 7.158/65(4.3%) , 3.041/47(3.7%) , 3.041/83(3.7%) , 7.158/62(3.6%) , 7.158/68(3.6%)

Homocarnosine (library entry number =95)
Hit ratio(% of total spectral intensity for metabolite): 25.1% (10 of 66 peaks were found)
Peaks found: chem shift/row (% of total intensity)
8.267/65(9.3%) , 8.267/65(9.1%) , 2.408/65(1.4%) , 2.954/49.5(0.9%) , 2.954/80.5(0.9%) , 2.954/81.5(0.8%) , 2.954/47.5(0.8%) , 2.919/65(0.7%) , 2.932/66(0.7%) , 2.919/64(0.5%)
Peaks not found: chem shift/row (% of total intensity)
2.376/59.5(4.2%) , 2.376/70.5(4.2%) , 2.376/40.5(2.3%) , 2.376/89.5(2.3%) , 1.89/45(2.2%) , 1.89/85(2.2%) , 7.135/65(2.1%) , 1.891/45(2.1%) , 1.891/85(2.1%) , 7.136/65(2.1%) , 3.222/84.5(2.1%) , 3.222/45.5(2.1%) , 2.376/78.5(2.1%) , 2.376/51.5(2.1%) , 3.222/84.5(2%) , 3.222/45.5(2%) , 7.136/62(2%) , 7.136/68(2%) , 7.135/62(2%) , 7.135/68(2%) , 1.891/64.5(1.8%) , 1.89/64.5(1.8%) , 3.029/45.5(1.6%) , 3.029/84.5(1.6%) , 3.038/45.5(1.6%) , 3.038/84.5(1.6%) , 2.92/81(1.3%) , 2.92/49(1.3%) , 2.357/65(1.2%) , 2.926/80.5(1.1%) , 2.926/49.5(1.1%) , 2.954/60(0.8%) , 1.89/103.5(0.8%) , 1.89/26.5(0.8%) , 2.92/62.5(0.7%) , 2.92/67(0.7%) , 1.891/103.5(0.7%) , 1.891/26.5(0.7%) , 2.943/63(0.6%) , 2.943/66.5(0.6%) , 2.954/62(0.6%) , 2.954/67.5(0.6%) , 2.926/30(0.5%) , 2.932/82(0.5%) , 2.932/48(0.5%) , 2.92/100.5(0.5%) , 2.92/29.5(0.5%) , 2.943/47.5(0.5%) , 2.943/82(0.5%) , 2.376/108.5(0.5%) , 2.376/22(0.5%) , 2.357/45.5(0.2%) , 2.357/83(0.2%) , 2.943/56.5(0.1%) , 2.943/73(0.1%) , 2.357/45.5(0.1%)

3-Hydroxybutyric acid (library entry number =96)
Hit ratio(% of total spectral intensity for metabolite): 0% (0 of 28 peaks were found)
Peaks found: chem shift/row (% of total intensity)

Peaks not found: chem shift/row (% of total intensity)
1.202/57.5(26.6%) , 1.202/72.5(26.6%) , 2.309/53(4.5%) , 2.309/77(4.5%) , 2.309/90(4.4%) , 2.309/40(4.4%) , 2.411/56(2.5%) , 2.411/74(2.5%) , 2.411/37.5(2.5%) , 2.411/92.5(2.5%) , 4.157/57(2.3%) , 4.157/73(2.3%) , 1.22/59(2%) , 1.22/71(2%) , 2.309/49(1.6%) , 2.309/81(1.6%) , 4.157/90(0.9%) , 4.157/40(0.9%) , 2.324/52(0.8%) , 2.324/78(0.8%) , 2.418/49(0.8%) , 2.418/81(0.8%) , 2.418/44.5(0.6%) , 2.418/85.5(0.6%) , 2.394/51.5(0.3%) , 2.394/78(0.3%) , 2.396/77.5(0.3%) , 2.396/52(0.3%)

3-Methyl-2-oxovaleric acid (library entry number =97)
Hit ratio(% of total spectral intensity for metabolite): 19.38% (3 of 21 peaks were found)
Peaks found: chem shift/row (% of total intensity)
0.898/65(17.4%) , 2.931/56(1%) , 2.931/74(1%)
Peaks not found: chem shift/row (% of total intensity)
1.1/56(24.3%) , 1.1/74(24.3%) , 0.898/46(8.1%) , 0.898/84(8.1%) , 1.703/65(2.2%) , 1.703/47(2%) , 1.703/83(2%) , 1.46/48(1.3%) , 1.46/82(1.3%) , 1.703/29(1.1%) , 1.703/101(1.1%) , 1.46/65(1%) , 1.46/29(0.9%) , 1.46/101(0.9%) , 2.931/91(0.7%) , 2.931/39(0.7%) , 1.46/10(0.2%) , 1.46/120(0.2%)

4-Methyl-2-oxovaleric acid (library entry number =98)
Hit ratio(% of total spectral intensity for metabolite): 0% (0 of 9 peaks were found)
Peaks found: chem shift/row (% of total intensity)

Peaks not found: chem shift/row (% of total intensity)
0.939/73.5(35.7%) , 0.939/56.5(35.7%) , 2.614/56(12.6%) , 2.614/74(12.6%) , 2.097/65(0.9%) , 2.097/48(0.8%) , 2.097/82(0.8%) , 2.097/100(0.4%) , 2.097/30(0.4%)

Pantothenic acid (library entry number =99)
Hit ratio(% of total spectral intensity for metabolite): 41.65% (4 of 15 peaks were found)
Peaks found: chem shift/row (% of total intensity)
0.898/65(24.2%) , 2.428/65(8.5%) , 3.525/79(4.5%) , 3.525/51(4.5%)
Peaks not found: chem shift/row (% of total intensity)
0.934/65(20.8%) , 3.993/65(8.4%) , 3.404/79(6.9%) , 3.404/51(6.9%) , 2.428/47.5(3.5%) , 2.428/82.5(3.5%) , 3.447/72.5(2.6%) , 3.447/57.5(2.6%) , 3.447/40(1.3%) , 3.447/90(1.3%) , 3.447/65(0.3%)

Guanosine-5-monophosphate (GMP) (library entry number =100)
Hit ratio(% of total spectral intensity for metabolite): 52.67% (1 of 3 peaks were found)
Peaks found: chem shift/row (% of total intensity)
8.182/65(52.7%)
Peaks not found: chem shift/row (% of total intensity)
5.932/65(24.7%) , 5.944/65(22.7%)

Pyruvic acid (library entry number =101)
Hit ratio(% of total spectral intensity for metabolite): 90% (1 of 1 peaks were found)
Peaks found: chem shift/row (% of total intensity)
2.371/65(100%)
Peaks not found: chem shift/row (% of total intensity)


Ribose (library entry number =102)
Hit ratio(% of total spectral intensity for metabolite): 1.43% (2 of 30 peaks were found)
Peaks found: chem shift/row (% of total intensity)
3.877/70(0.8%) , 3.877/70(0.6%)
Peaks not found: chem shift/row (% of total intensity)
3.69/61(11.2%) , 3.69/69(11.2%) , 3.69/39(9.8%) , 3.69/91(9.8%) , 3.84/85(3.4%) , 3.84/45(3.4%) , 3.931/56.5(3.4%) , 3.931/73.5(3.4%) , 4.112/65(3.2%) , 4.111/65(3.2%) , 3.537/61(3.2%) , 3.537/69(3.2%) , 3.523/61(3.1%) , 3.523/69(3.1%) , 3.931/87.5(2.9%) , 3.931/42(2.9%) , 3.617/77(2.7%) , 3.617/53(2.7%) , 3.84/56(2.4%) , 3.84/74(2.4%) , 3.617/45(2%) , 3.617/84.5(2%) , 3.84/71(1.1%) , 3.931/64.5(0.8%) , 4.111/73(0.6%) , 4.111/57(0.6%) , 4.112/73(0.4%) , 4.112/57(0.4%)

Adenosine 5-triphosphate (library entry number =103)
Hit ratio(% of total spectral intensity for metabolite): 84.57% (3 of 4 peaks were found)
Peaks found: chem shift/row (% of total intensity)
8.267/65(63.2%) , 6.156/65(16.9%) , 8.543/65(4.4%)
Peaks not found: chem shift/row (% of total intensity)
6.138/65(15.4%)

Uridine (library entry number =104)
Hit ratio(% of total spectral intensity for metabolite): 4.15% (3 of 18 peaks were found)
Peaks found: chem shift/row (% of total intensity)
3.924/44.5(1.4%) , 3.924/52(1.4%) , 3.924/78(1.4%)
Peaks not found: chem shift/row (% of total intensity)
7.875/55(23.1%) , 7.875/75(23.1%) , 5.908/55(16.3%) , 5.908/75(16.3%) , 5.908/64.5(2.5%) , 5.925/64.5(2.4%) , 3.813/54(1.9%) , 3.813/75.5(1.9%) , 3.813/86.5(1.5%) , 3.813/42.5(1.5%) , 3.924/85.5(1.4%) , 4.236/65(1.1%) , 4.237/65(1.1%) , 5.925/55.5(0.9%) , 5.925/74.5(0.9%)

Glucose-6-phosphate (library entry number =105)
Hit ratio(% of total spectral intensity for metabolite): 79.41% (20 of 31 peaks were found)
Peaks found: chem shift/row (% of total intensity)
3.501/65(6.9%) , 3.291/53.5(6.1%) , 3.291/76.5(6.1%) , 3.284/53(5.9%) , 3.284/77(5.9%) , 3.728/65(5.2%) , 3.501/40.5(4.9%) , 3.501/89(4.9%) , 3.366/65(4.4%) , 3.569/40.5(3.7%) , 3.569/89.5(3.7%) , 4.005/69(3.6%) , 4.005/61(3.6%) , 4.005/61(3.6%) , 4.005/69(3.6%) , 3.569/65(2%) , 3.569/65(2%) , 3.535/41(1.4%) , 3.535/88.5(1.4%) , 3.484/65.5(0.4%)
Peaks not found: chem shift/row (% of total intensity)
3.728/40.5(3.8%) , 3.728/89(3.8%) , 3.577/40(3.4%) , 3.577/89.5(3.4%) , 3.577/65(2.7%) , 3.569/52.5(0.9%) , 3.569/76.5(0.9%) , 3.577/52.5(0.7%) , 3.577/76.5(0.7%) , 4.05/55(0.1%) , 4.05/74.5(0.1%)

5-Hydroxyindole-3-acetic acid (library entry number =106)
Hit ratio(% of total spectral intensity for metabolite): 0% (0 of 14 peaks were found)
Peaks found: chem shift/row (% of total intensity)

Peaks not found: chem shift/row (% of total intensity)
3.587/65(38.6%) , 7.381/54(12.9%) , 7.381/76(12.9%) , 6.827/51(4.4%) , 6.827/79(4.4%) , 6.827/57(4.3%) , 6.827/73(4.3%) , 7.043/64.5(4%) , 7.043/65.5(4%) , 6.827/54(3.7%) , 6.827/76(3.7%) , 7.214/62(1%) , 7.214/68(1%) , 7.214/65(0.8%)

Adenosine 5-monophosphate (library entry number =107)
Hit ratio(% of total spectral intensity for metabolite): 43.36% (1 of 4 peaks were found)
Peaks found: chem shift/row (% of total intensity)
8.267/65(43.4%)
Peaks not found: chem shift/row (% of total intensity)
8.586/65(30%) , 6.134/65(13.6%) , 6.146/65(13%)

cis-Aconitic acid (library entry number =108)
Hit ratio(% of total spectral intensity for metabolite): 57.89% (1 of 3 peaks were found)
Peaks found: chem shift/row (% of total intensity)
3.159/65(57.9%)
Peaks not found: chem shift/row (% of total intensity)
5.766/63.5(21.1%) , 5.766/66.5(21.1%)

Argininosuccinic acid (library entry number =109)
Hit ratio(% of total spectral intensity for metabolite): 58.88% (14 of 35 peaks were found)
Peaks found: chem shift/row (% of total intensity)
6.525/65(19.9%) , 3.291/65(5.9%) , 3.778/65(5.8%) , 2.676/44(3.3%) , 2.676/86(3.3%) , 2.668/45(3.2%) , 2.668/85(3.2%) , 2.676/44(3.1%) , 2.676/86(3.1%) , 3.778/81(2.9%) , 3.778/49(2.9%) , 2.367/58.5(1.8%) , 2.367/38.5(0.2%) , 2.367/92(0.2%)
Peaks not found: chem shift/row (% of total intensity)
2.676/47.5(3.1%) , 2.676/82.5(3.1%) , 2.68/45(3.1%) , 2.68/85(3.1%) , 2.379/45.5(2.5%) , 2.379/84.5(2.5%) , 2.359/45(2.4%) , 2.359/85(2.4%) , 2.827/48(2%) , 2.827/82(2%) , 2.367/71(1.8%) , 2.367/97.5(1.7%) , 2.367/32(1.7%) , 2.827/40(1.4%) , 2.827/89.5(1.4%) , 4.307/74(1.3%) , 4.307/56(1.3%) , 3.291/83(1.1%) , 3.291/47(1.1%) , 4.307/48(1.1%) , 4.307/82(1.1%)

Agmatine (library entry number =110)
Hit ratio(% of total spectral intensity for metabolite): 0% (0 of 28 peaks were found)
Peaks found: chem shift/row (% of total intensity)

Peaks not found: chem shift/row (% of total intensity)
3.241/65(20.3%) , 3.036/46(12%) , 3.036/84(12%) , 3.241/48(9.6%) , 3.241/82(9.6%) , 3.036/65(8.2%) , 1.682/59(2.2%) , 1.682/71(2.2%) , 1.682/57(2.1%) , 1.682/73(2.1%) , 1.74/77(1.9%) , 1.74/53(1.9%) , 1.74/39.5(1.9%) , 1.74/90.5(1.9%) , 1.677/45(1.6%) , 1.677/84.5(1.6%) , 1.677/57.5(1%) , 1.677/72.5(1%) , 1.677/70(1%) , 1.677/60(1%) , 1.682/42(0.8%) , 1.682/88(0.8%) , 1.677/64(0.7%) , 1.74/65(0.6%) , 1.711/44(0.5%) , 1.711/85.5(0.5%) , 1.677/101.5(0.4%) , 1.677/28(0.4%)

5-Aminolevulinic acid (library entry number =111)
Hit ratio(% of total spectral intensity for metabolite): 0% (0 of 7 peaks were found)
Peaks found: chem shift/row (% of total intensity)

Peaks not found: chem shift/row (% of total intensity)
2.506/82(20.3%) , 2.506/48(20.3%) , 4.099/65(16.2%) , 2.506/65(15.9%) , 2.8/65(9.3%) , 2.8/82(9%) , 2.8/48(9%)

Cytidine (library entry number =112)
Hit ratio(% of total spectral intensity for metabolite): 0% (0 of 26 peaks were found)
Peaks found: chem shift/row (% of total intensity)

Peaks not found: chem shift/row (% of total intensity)
7.844/55(20.8%) , 7.844/75(20.8%) , 6.067/55(16.4%) , 6.067/75(16.4%) , 3.819/54(1.9%) , 3.819/76(1.9%) , 3.819/44(1.5%) , 3.819/86(1.5%) , 3.932/85(1.4%) , 3.932/45(1.4%) , 5.903/64(1.4%) , 5.903/66(1.4%) , 5.908/70(1.4%) , 5.908/60(1.4%) , 5.913/64(1.3%) , 5.913/66(1.3%) , 3.932/52(1.3%) , 3.932/78(1.3%) , 4.317/65(0.9%) , 5.908/66(0.8%) , 5.908/64(0.8%) , 5.903/60(0.8%) , 5.903/70(0.8%) , 4.304/65(0.4%) , 4.317/53.5(0.3%) , 4.317/76.5(0.3%)

Adenosine (library entry number =113)
Hit ratio(% of total spectral intensity for metabolite): 0% (0 of 4 peaks were found)
Peaks found: chem shift/row (% of total intensity)

Peaks not found: chem shift/row (% of total intensity)
8.248/65(39.4%) , 8.342/65(32.2%) , 6.079/65(14.3%) , 6.066/65(14%)

Phosphocreatine (library entry number =114)
Hit ratio(% of total spectral intensity for metabolite): 100% (2 of 2 peaks were found)
Peaks found: chem shift/row (% of total intensity)
3.048/65(80.9%) , 3.95/65(19.1%)
Peaks not found: chem shift/row (% of total intensity)


Adenosine 5-diphosphate (library entry number =115)
Hit ratio(% of total spectral intensity for metabolite): 76.12% (3 of 5 peaks were found)
Peaks found: chem shift/row (% of total intensity)
8.267/65(51.9%) , 6.156/65(18.5%) , 8.536/65(5.7%)
Peaks not found: chem shift/row (% of total intensity)
6.143/65(21.7%) , 8.587/65(2.2%)

Indoxyl sulfate (library entry number =116)
Hit ratio(% of total spectral intensity for metabolite): 0% (0 of 11 peaks were found)
Peaks found: chem shift/row (% of total intensity)

Peaks not found: chem shift/row (% of total intensity)
7.209/65(16%) , 7.51/54(14.7%) , 7.51/76(14.7%) , 7.209/84(9%) , 7.209/46(9%) , 7.283/65(7.7%) , 7.711/54(7.1%) , 7.711/76(7.1%) , 7.365/65(6%) , 7.283/45.5(4.3%) , 7.283/84.5(4.3%)

Acetic acid (library entry number =117)
Hit ratio(% of total spectral intensity for metabolite): 90% (1 of 1 peaks were found)
Peaks found: chem shift/row (% of total intensity)
1.924/65(100%)
Peaks not found: chem shift/row (% of total intensity)


4-Aminobutyric acid (library entry number =118)
Hit ratio(% of total spectral intensity for metabolite): 0% (0 of 12 peaks were found)
Peaks found: chem shift/row (% of total intensity)

Peaks not found: chem shift/row (% of total intensity)
2.301/65(20.4%) , 2.301/46(12%) , 2.301/84(12%) , 3.02/46(10%) , 3.02/84(10%) , 3.02/65(9.2%) , 1.905/64(5.6%) , 1.905/66(5.6%) , 1.905/46(5.5%) , 1.905/84(5.5%) , 1.905/103(2.2%) , 1.905/27(2.2%)

Butyric acid (library entry number =119)
Hit ratio(% of total spectral intensity for metabolite): 40.12% (2 of 12 peaks were found)
Peaks found: chem shift/row (% of total intensity)
0.898/65(28.6%) , 2.165/65(11.5%)
Peaks not found: chem shift/row (% of total intensity)
0.898/84(12%) , 0.898/46(12%) , 2.165/84(7.9%) , 2.165/46(7.9%) , 1.561/56(6%) , 1.561/74(6%) , 1.561/93(3.3%) , 1.561/37(3.3%) , 1.561/112(0.7%) , 1.561/18(0.7%)

Carnitine (library entry number =120)
Hit ratio(% of total spectral intensity for metabolite): 89.72% (2 of 8 peaks were found)
Peaks found: chem shift/row (% of total intensity)
3.224/65(85.7%) , 3.426/65(4.1%)
Peaks not found: chem shift/row (% of total intensity)
2.437/58(2.1%) , 2.437/72(2.1%) , 2.45/73(2%) , 2.45/57(2%) , 3.435/70(1%) , 3.435/60(1%)

Deoxycholic acid (library entry number =121)
Hit ratio(% of total spectral intensity for metabolite): 28.1% (2 of 5 peaks were found)
Peaks found: chem shift/row (% of total intensity)
0.97/56.5(14.1%) , 0.97/73.5(14.1%)
Peaks not found: chem shift/row (% of total intensity)
0.718/65(35.6%) , 0.93/65(35.1%) , 2.236/65(1.2%)

Creatine (library entry number =122)
Hit ratio(% of total spectral intensity for metabolite): 100% (2 of 2 peaks were found)
Peaks found: chem shift/row (% of total intensity)
3.041/65(77.9%) , 3.937/65(22.1%)
Peaks not found: chem shift/row (% of total intensity)


Adenosine 3,5-cyclic monophosphate (library entry number =123)
Hit ratio(% of total spectral intensity for metabolite): 37.52% (1 of 6 peaks were found)
Peaks found: chem shift/row (% of total intensity)
8.267/65(37.5%)
Peaks not found: chem shift/row (% of total intensity)
6.206/65(31.5%) , 8.258/65(28.6%) , 4.342/65(1.4%) , 4.354/65(0.5%) , 4.331/65(0.5%)

trans-Cinnamic acid (library entry number =124)
Hit ratio(% of total spectral intensity for metabolite): 0% (0 of 50 peaks were found)
Peaks found: chem shift/row (% of total intensity)

Peaks not found: chem shift/row (% of total intensity)
6.537/44.5(19.7%) , 6.537/85.5(19.7%) , 7.638/77(5.6%) , 7.638/53(5.6%) , 7.408/44(3.6%) , 7.408/86(3.6%) , 7.471/65(3.4%) , 7.459/51(2.1%) , 7.459/79(2.1%) , 7.455/65(2.1%) , 7.439/63(1.9%) , 7.439/67(1.9%) , 7.471/46(1.3%) , 7.471/84(1.3%) , 7.444/55.5(1.3%) , 7.444/74.5(1.3%) , 7.439/48.5(1.2%) , 7.439/81.5(1.2%) , 7.478/56(1.1%) , 7.478/74(1.1%) , 7.424/64.5(1.1%) , 7.424/65.5(1.1%) , 7.439/45(1%) , 7.439/85(1%) , 7.459/57(0.9%) , 7.459/73(0.9%) , 7.444/60(0.9%) , 7.444/70(0.9%) , 7.455/51(0.7%) , 7.455/79(0.7%) , 7.459/65(0.7%) , 7.455/81(0.6%) , 7.455/49(0.6%) , 7.455/57(0.6%) , 7.455/73(0.6%) , 7.444/48(0.6%) , 7.444/82(0.6%) , 7.444/36(0.5%) , 7.444/94(0.5%) , 7.455/41(0.4%) , 7.455/89(0.4%) , 7.424/74(0.4%) , 7.424/56(0.4%) , 7.478/64.5(0.4%) , 7.455/44(0.4%) , 7.455/86(0.4%) , 7.439/56(0.4%) , 7.439/74(0.4%) , 7.455/23(0.2%) , 7.455/107(0.2%)

Cholic Acid (library entry number =125)
Hit ratio(% of total spectral intensity for metabolite): 0% (0 of 11 peaks were found)
Peaks found: chem shift/row (% of total intensity)

Peaks not found: chem shift/row (% of total intensity)
0.924/65(38.8%) , 0.729/65(36%) , 0.976/57(10.5%) , 0.976/73(10.5%) , 2.246/65(0.8%) , 2.246/41(0.7%) , 2.246/88.5(0.7%) , 2.246/53(0.6%) , 2.246/77(0.6%) , 2.181/26.5(0.4%) , 2.181/103(0.4%)

5-Hydroxylysine (library entry number =126)
Hit ratio(% of total spectral intensity for metabolite): 26.81% (9 of 41 peaks were found)
Peaks found: chem shift/row (% of total intensity)
3.778/65(5.7%) , 3.788/65(4.6%) , 3.778/49(4.4%) , 3.778/81(4.4%) , 3.788/49(3.5%) , 3.788/81(3.5%) , 1.924/65(0.3%) , 2.059/55(0.2%) , 2.059/75(0.2%)
Peaks not found: chem shift/row (% of total intensity)
3.166/52(8.3%) , 3.166/78(8.3%) , 3.166/86(8.1%) , 3.166/44(8.1%) , 2.941/60.5(4.5%) , 2.941/69.5(4.5%) , 2.941/36(4.3%) , 2.941/94(4.3%) , 2.933/36(3.5%) , 2.933/94(3.5%) , 2.933/69(3.2%) , 2.933/61(3.2%) , 2.053/46(1%) , 2.053/83(1%) , 1.539/50.5(0.7%) , 1.539/79.5(0.7%) , 1.947/32(0.7%) , 1.947/98(0.7%) , 3.202/55.5(0.7%) , 3.202/75(0.7%) , 1.947/46.5(0.5%) , 1.947/83(0.5%) , 3.9/65(0.4%) , 1.947/67.5(0.3%) , 1.947/60.5(0.3%) , 3.9/57(0.2%) , 3.9/72.5(0.2%) , 2.053/98.5(0.2%) , 2.053/30.5(0.2%) , 2.053/54(0.1%) , 2.053/75.5(0.1%) , 2.053/65(0.1%)

Pyroglutamic acid (library entry number =127)
Hit ratio(% of total spectral intensity for metabolite): 54.57% (8 of 80 peaks were found)
Peaks found: chem shift/row (% of total intensity)
2.408/65(11.4%) , 2.408/65(9.9%) , 2.408/86(8.8%) , 2.408/44(8.8%) , 2.408/86(7.5%) , 2.408/44(7.5%) , 2.504/65(0.5%) , 2.061/65(0.2%)
Peaks not found: chem shift/row (% of total intensity)
2.038/75(2%) , 2.038/55(2%) , 2.51/71(1.9%) , 2.51/59(1.9%) , 2.51/38(1.7%) , 2.51/92(1.7%) , 2.038/63.5(1.5%) , 2.038/66.5(1.5%) , 2.038/42(1.5%) , 2.038/88(1.5%) , 2.51/17(1.1%) , 2.51/112(1.1%) , 2.038/22(0.9%) , 2.038/108(0.9%) , 2.39/65(0.9%) , 2.51/80(0.9%) , 2.51/49.5(0.9%) , 4.184/61(0.8%) , 4.184/69(0.8%) , 2.038/96(0.8%) , 2.038/34(0.8%) , 4.184/84(0.8%) , 4.184/46(0.8%) , 2.03/64(0.7%) , 2.03/66(0.7%) , 2.525/54(0.6%) , 2.525/75(0.6%) , 2.501/48(0.6%) , 2.501/81.5(0.6%) , 2.501/65(0.5%) , 2.501/62(0.4%) , 2.501/68(0.4%) , 2.504/48(0.4%) , 2.504/81.5(0.4%) , 2.496/75(0.4%) , 2.496/55(0.4%) , 2.519/48.5(0.4%) , 2.519/81.5(0.4%) , 2.494/75.5(0.4%) , 2.494/54.5(0.4%) , 2.03/48(0.4%) , 2.03/82(0.4%) , 2.504/75.5(0.4%) , 2.504/54.5(0.4%) , 2.519/65(0.4%) , 2.519/63(0.4%) , 2.519/67(0.4%) , 2.03/71(0.3%) , 2.03/59(0.3%) , 2.03/46(0.3%) , 2.03/84(0.3%) , 2.501/59(0.3%) , 2.501/71(0.3%) , 2.501/75(0.3%) , 2.501/55(0.3%) , 2.519/54.5(0.3%) , 2.519/75(0.3%) , 2.03/29.5(0.2%) , 2.03/100.5(0.2%) , 2.501/101.5(0.2%) , 2.501/28(0.2%) , 2.496/48(0.2%) , 2.496/82(0.2%) , 2.03/55(0.2%) , 2.03/75(0.2%) , 2.519/28(0.2%) , 2.519/101(0.2%) , 2.525/68.5(0.2%) , 2.525/62(0.2%) , 2.525/65(0.1%) , 2.501/35.5(0.1%) , 2.501/94.5(0.1%)

Phosphoenolpyruvic acid (library entry number =128)
Hit ratio(% of total spectral intensity for metabolite): 0% (0 of 3 peaks were found)
Peaks found: chem shift/row (% of total intensity)

Peaks not found: chem shift/row (% of total intensity)
5.386/65(38.9%) , 5.383/65(37.3%) , 5.2/65(23.8%)

Hypotaurine (library entry number =129)
Hit ratio(% of total spectral intensity for metabolite): 43.91% (2 of 6 peaks were found)
Peaks found: chem shift/row (% of total intensity)
3.366/65(24.8%) , 2.659/65(19.1%)
Peaks not found: chem shift/row (% of total intensity)
3.366/48(16.5%) , 3.366/82(16.5%) , 2.659/47.5(11.5%) , 2.659/82.5(11.5%)

Isocitric acid (library entry number =130)
Hit ratio(% of total spectral intensity for metabolite): 13.74% (5 of 28 peaks were found)
Peaks found: chem shift/row (% of total intensity)
2.982/59(3.2%) , 2.982/71(3.2%) , 2.539/65(2.6%) , 2.408/65(2.4%) , 2.504/65(2.4%)
Peaks not found: chem shift/row (% of total intensity)
2.519/35(6.6%) , 2.519/95(6.6%) , 3.997/59(6.5%) , 3.997/71(6.5%) , 2.519/75(6.3%) , 2.519/55(6.3%) , 2.427/55(6.3%) , 2.427/75(6.3%) , 2.427/94(5.8%) , 2.427/36(5.8%) , 2.473/36(2.8%) , 2.473/94(2.8%) , 2.45/65(2.3%) , 2.982/91(2.3%) , 2.982/39(2.3%) , 2.982/78.5(2.2%) , 2.982/51.5(2.2%) , 2.473/113.5(1.3%) , 2.473/15.5(1.3%) , 2.504/6.5(0.9%) , 2.504/123.5(0.9%) , 2.45/6(0.9%) , 2.45/123.5(0.9%)

Lactic acid (library entry number =131)
Hit ratio(% of total spectral intensity for metabolite): 65.46% (8 of 16 peaks were found)
Peaks found: chem shift/row (% of total intensity)
1.333/74(22.5%) , 1.333/56(22.5%) , 1.327/67(6.5%) , 1.327/63(6.5%) , 4.122/74(3%) , 4.122/56(3%) , 4.122/91(0.6%) , 4.122/38(0.6%)
Peaks not found: chem shift/row (% of total intensity)
1.338/63(6.8%) , 1.338/67(6.8%) , 1.338/58.5(5.1%) , 1.338/71.5(5.1%) , 1.327/71.5(5%) , 1.327/58.5(5%) , 4.131/56(0.4%) , 4.131/73.5(0.4%)

Malic acid (library entry number =132)
Hit ratio(% of total spectral intensity for metabolite): 22.42% (7 of 71 peaks were found)
Peaks found: chem shift/row (% of total intensity)
2.676/87(4.9%) , 2.676/43(4.9%) , 2.676/87(4.8%) , 2.676/43(4.8%) , 2.355/51.5(1.4%) , 2.355/78.5(1.4%) , 2.355/90.5(0.2%)
Peaks not found: chem shift/row (% of total intensity)
2.676/48(4.6%) , 2.676/82(4.6%) , 2.676/48(4.6%) , 2.676/82(4.6%) , 2.378/85(3.8%) , 2.378/45(3.8%) , 2.368/98(3.7%) , 2.368/32(3.7%) , 2.358/45(3.6%) , 2.358/85(3.6%) , 2.368/58(3.6%) , 2.368/72(3.6%) , 4.307/74(1.8%) , 4.307/56(1.8%) , 2.384/78(1.6%) , 2.384/52(1.6%) , 4.307/48(1.6%) , 4.307/82(1.6%) , 2.384/84(1.1%) , 2.384/46(1.1%) , 2.355/46.5(0.9%) , 2.355/83.5(0.9%) , 2.368/38(0.8%) , 2.368/92(0.8%) , 2.368/77(0.8%) , 2.368/53(0.8%) , 2.358/90(0.7%) , 2.358/40(0.7%) , 2.378/40(0.7%) , 2.378/90(0.7%) , 2.358/51(0.7%) , 2.358/79(0.7%) , 2.691/65(0.7%) , 4.315/65(0.5%) , 2.368/45(0.5%) , 2.368/84.5(0.5%) , 4.317/64.5(0.4%) , 4.317/65.5(0.4%) , 2.394/64.5(0.4%) , 2.691/45.5(0.4%) , 2.691/84.5(0.4%) , 2.378/59(0.3%) , 2.378/71(0.3%) , 2.358/71(0.3%) , 2.358/58.5(0.3%) , 2.384/39.5(0.2%) , 2.384/91(0.2%) , 2.358/32(0.2%) , 2.358/97.5(0.2%) , 2.378/98(0.2%) , 2.378/32(0.2%) , 4.315/56(0.2%) , 4.315/74(0.2%) , 2.355/39(0.2%) , 4.315/48(0.2%) , 4.315/82(0.2%) , 2.394/45.5(0.1%) , 2.394/83.5(0.1%) , 4.317/81.5(0.1%) , 4.317/48(0.1%) , 2.394/50.5(0.1%) , 2.394/79(0.1%) , 2.394/53.5(0.1%) , 2.394/76.5(0.1%)

Maleic acid (library entry number =133)
Hit ratio(% of total spectral intensity for metabolite): 0% (0 of 1 peaks were found)
Peaks found: chem shift/row (% of total intensity)

Peaks not found: chem shift/row (% of total intensity)
6.03/65(100%)

Malonic acid (library entry number =134)
Hit ratio(% of total spectral intensity for metabolite): 0% (0 of 1 peaks were found)
Peaks found: chem shift/row (% of total intensity)

Peaks not found: chem shift/row (% of total intensity)
3.13/65(100%)

Sorbitol (library entry number =135)
Hit ratio(% of total spectral intensity for metabolite): 6.51% (5 of 39 peaks were found)
Peaks found: chem shift/row (% of total intensity)
3.788/65(2.7%) , 3.788/80(1.3%) , 3.788/50(1.3%) , 3.684/65(0.6%) , 3.646/65(0.5%)
Peaks not found: chem shift/row (% of total intensity)
3.666/72(7.3%) , 3.666/58(7.3%) , 3.84/54(6.2%) , 3.84/76(6.2%) , 3.666/42(5.8%) , 3.666/88(5.8%) , 3.854/67(5.5%) , 3.854/63(5.5%) , 3.84/46(5%) , 3.84/84(5%) , 3.788/70(2.3%) , 3.788/60(2.3%) , 3.633/58(2.2%) , 3.633/72(2.2%) , 3.749/46(2.2%) , 3.749/84(2.2%) , 3.788/87(2.1%) , 3.788/43(2.1%) , 3.854/75(2.1%) , 3.854/55(2.1%) , 3.749/55(2%) , 3.749/75(2%) , 3.633/88(1.8%) , 3.633/41.5(1.8%) , 3.633/83(1.2%) , 3.633/47(1.2%) , 3.766/75(0.5%) , 3.766/54.5(0.5%) , 3.727/14(0.3%) , 3.727/116(0.3%) , 3.854/40.5(0.3%) , 3.854/89(0.3%) , 3.646/57(0.1%) , 3.646/73(0.1%)

Urocanic acid (library entry number =136)
Hit ratio(% of total spectral intensity for metabolite): 0% (0 of 9 peaks were found)
Peaks found: chem shift/row (% of total intensity)

Peaks not found: chem shift/row (% of total intensity)
6.4/85(25.8%) , 6.4/45(25.8%) , 7.31/85(14.8%) , 7.31/45(14.8%) , 7.414/65(4.5%) , 7.414/62.5(4.3%) , 7.414/67.5(4.3%) , 7.895/62.5(2.9%) , 7.895/67.5(2.9%)

N-Acetylmethionine (library entry number =137)
Hit ratio(% of total spectral intensity for metabolite): 65.03% (1 of 2 peaks were found)
Peaks found: chem shift/row (% of total intensity)
2.114/65(65%)
Peaks not found: chem shift/row (% of total intensity)
2.039/65(35%)

Arginine (library entry number =138)
Hit ratio(% of total spectral intensity for metabolite): 31.54% (3 of 40 peaks were found)
Peaks found: chem shift/row (% of total intensity)
3.778/65(17.3%) , 3.778/49(7.1%) , 3.778/81(7.1%)
Peaks not found: chem shift/row (% of total intensity)
3.248/65(25.6%) , 3.248/47(10.3%) , 3.248/83(10.3%) , 1.734/45(1%) , 1.734/85(1%) , 1.734/26.5(1%) , 1.734/103(1%) , 1.922/40.5(0.9%) , 1.922/89(0.9%) , 1.923/40.5(0.8%) , 1.923/89.5(0.8%) , 1.654/61.5(0.8%) , 1.654/68.5(0.8%) , 1.922/64(0.7%) , 1.922/98.5(0.7%) , 1.922/31.5(0.7%) , 1.923/65(0.7%) , 1.923/47(0.7%) , 1.923/83(0.7%) , 1.923/98.5(0.6%) , 1.923/31.5(0.6%) , 1.922/46.5(0.6%) , 1.922/83(0.6%) , 1.654/44.5(0.6%) , 1.654/85.5(0.6%) , 1.922/73(0.6%) , 1.922/57(0.6%) , 1.654/103.5(0.6%) , 1.654/26.5(0.6%) , 1.734/63(0.5%) , 1.734/67(0.5%) , 1.923/72.5(0.5%) , 1.923/57(0.5%) , 1.919/76(0.4%) , 1.919/54(0.4%) , 1.919/40(0.4%) , 1.919/89.5(0.4%)


Hit ratio(% of total spectral intensity for metabolite): 
Peaks found: chem shift/row (% of total intensity)

Peaks not found: chem shift/row (% of total intensity)


Ethylenediaminetetraacetic acid (EDTA) (library entry number =140)
Hit ratio(% of total spectral intensity for metabolite): 100% (2 of 2 peaks were found)
Peaks found: chem shift/row (% of total intensity)
3.646/65(73.8%) , 3.269/65(26.2%)
Peaks not found: chem shift/row (% of total intensity)


Glyceric acid (library entry number =141)
Hit ratio(% of total spectral intensity for metabolite): 24.52% (8 of 35 peaks were found)
Peaks found: chem shift/row (% of total intensity)
3.723/56(8.3%) , 3.723/74(8.3%) , 3.736/56(2.2%) , 3.736/74(2.2%) , 3.738/64.5(1.4%) , 3.738/65.5(1.4%) , 3.736/41(0.4%) , 3.736/88.5(0.4%)
Peaks not found: chem shift/row (% of total intensity)
3.828/47(7.9%) , 3.828/83(7.9%) , 3.828/53(7.7%) , 3.828/77(7.7%) , 3.723/86(7.6%) , 3.723/44(7.6%) , 4.092/61.5(5.4%) , 4.092/68.5(5.4%) , 4.092/53.5(5.1%) , 4.092/76(5.1%) , 3.703/65(1.2%) , 3.777/16.5(0.7%) , 3.777/113.5(0.7%) , 3.77/11(0.6%) , 3.77/119(0.6%) , 3.736/44(0.6%) , 3.736/86(0.6%) , 3.736/48(0.5%) , 3.736/82(0.5%) , 3.736/63(0.4%) , 3.736/67(0.4%) , 3.723/63.5(0.4%) , 3.723/66(0.4%) , 3.738/53.5(0.3%) , 3.738/75.5(0.3%) , 3.703/53.5(0.1%) , 3.703/76(0.1%)

2-Hydroxyisobutyric acid (library entry number =142)
Hit ratio(% of total spectral intensity for metabolite): 0% (0 of 1 peaks were found)
Peaks found: chem shift/row (% of total intensity)

Peaks not found: chem shift/row (% of total intensity)
1.359/65(100%)

2-Hydroxy-3-methyl butyric acid (library entry number =143)
Hit ratio(% of total spectral intensity for metabolite): 40.35% (2 of 12 peaks were found)
Peaks found: chem shift/row (% of total intensity)
0.97/74(20.2%) , 0.97/56(20.2%)
Peaks not found: chem shift/row (% of total intensity)
0.836/74(21.4%) , 0.836/56(21.4%) , 3.852/60(5.8%) , 3.852/70(5.8%) , 2.02/70.5(1.1%) , 2.02/59.5(1.1%) , 2.02/77.5(0.8%) , 2.02/52(0.8%) , 2.02/87.5(0.8%) , 2.02/42(0.8%)

2-Oxobutyric acid (library entry number =144)
Hit ratio(% of total spectral intensity for metabolite): 0% (0 of 7 peaks were found)
Peaks found: chem shift/row (% of total intensity)

Peaks not found: chem shift/row (% of total intensity)
1.067/65(34%) , 1.067/46(14.5%) , 1.067/84(14.5%) , 2.759/56(14.2%) , 2.759/74(14.2%) , 2.759/93(4.3%) , 2.759/37(4.3%)

Malonyl coenzyme A (library entry number =145)
Hit ratio(% of total spectral intensity for metabolite): 46.46% (6 of 25 peaks were found)
Peaks found: chem shift/row (% of total intensity)
3.552/65(22.9%) , 8.278/65(16.7%) , 4/65(3.1%) , 3.676/65(1.8%) , 2.438/65(1.4%) , 2.659/65(0.6%)
Peaks not found: chem shift/row (% of total intensity)
3.129/65(12.7%) , 8.551/65(10%) , 0.724/65(7.2%) , 0.862/65(5.3%) , 6.178/65(4.6%) , 6.164/65(4.2%) , 3.031/65(1.9%) , 3.031/82(1%) , 3.031/48(1%) , 0.737/65(0.9%) , 2.353/65(0.8%) , 3.353/57(0.7%) , 3.353/73(0.7%) , 2.622/65(0.7%) , 2.438/48(0.5%) , 2.438/82(0.5%) , 0.846/65(0.4%) , 3.353/89(0.3%) , 3.353/41(0.3%)

Acetoacetate (library entry number =146)
Hit ratio(% of total spectral intensity for metabolite): 0% (0 of 2 peaks were found)
Peaks found: chem shift/row (% of total intensity)

Peaks not found: chem shift/row (% of total intensity)
2.283/65(59.5%) , 3.449/65(40.5%)

N-Acetyllysine (library entry number =147)
Hit ratio(% of total spectral intensity for metabolite): 0% (0 of 8 peaks were found)
Peaks found: chem shift/row (% of total intensity)

Peaks not found: chem shift/row (% of total intensity)
1.986/65(80.5%) , 3.738/49(4.4%) , 3.738/81(4.4%) , 3.738/65(3%) , 3.19/72(2.4%) , 3.19/58(2.4%) , 3.19/40(1.4%) , 3.19/90(1.4%)

Formic acid (library entry number =148)
Hit ratio(% of total spectral intensity for metabolite): 90% (1 of 1 peaks were found)
Peaks found: chem shift/row (% of total intensity)
8.459/65(100%)
Peaks not found: chem shift/row (% of total intensity)


Fumaric acid (library entry number =149)
Hit ratio(% of total spectral intensity for metabolite): 90% (1 of 1 peaks were found)
Peaks found: chem shift/row (% of total intensity)
6.525/65(100%)
Peaks not found: chem shift/row (% of total intensity)


Cysteamine (library entry number =150)
Hit ratio(% of total spectral intensity for metabolite): 56.88% (2 of 6 peaks were found)
Peaks found: chem shift/row (% of total intensity)
3.396/65(32.3%) , 3.041/65(24.6%)
Peaks not found: chem shift/row (% of total intensity)
3.396/48(12.2%) , 3.396/82(12.2%) , 3.041/48(9.3%) , 3.041/82(9.3%)

Isobutyric acid (library entry number =151)
Hit ratio(% of total spectral intensity for metabolite): 0% (0 of 7 peaks were found)
Peaks found: chem shift/row (% of total intensity)

Peaks not found: chem shift/row (% of total intensity)
1.064/56(45.6%) , 1.064/74(45.6%) , 2.39/65(3.1%) , 2.39/47(2.1%) , 2.39/83(2.1%) , 2.39/29(0.7%) , 2.39/101(0.7%)

Succinic acid (library entry number =152)
Hit ratio(% of total spectral intensity for metabolite): 90% (1 of 1 peaks were found)
Peaks found: chem shift/row (% of total intensity)
2.408/65(100%)
Peaks not found: chem shift/row (% of total intensity)


Tartaric acid (library entry number =153)
Hit ratio(% of total spectral intensity for metabolite): 0% (0 of 1 peaks were found)
Peaks found: chem shift/row (% of total intensity)

Peaks not found: chem shift/row (% of total intensity)
4.335/65(100%)

Propionic acid (library entry number =154)
Hit ratio(% of total spectral intensity for metabolite): 91.37% (5 of 7 peaks were found)
Peaks found: chem shift/row (% of total intensity)
1.06/65(33.9%) , 1.06/45(14.4%) , 1.06/85(14.4%) , 2.186/55(14.3%) , 2.186/75(14.3%)
Peaks not found: chem shift/row (% of total intensity)
2.186/94(4.3%) , 2.186/36(4.3%)

Quinic acid (library entry number =155)
Hit ratio(% of total spectral intensity for metabolite): 8.62% (4 of 38 peaks were found)
Peaks found: chem shift/row (% of total intensity)
1.88/67.5(4.1%) , 1.88/62.5(4.1%) , 1.924/64(0.2%) , 1.924/66(0.2%)
Peaks not found: chem shift/row (% of total intensity)
4.028/71(5.7%) , 4.028/59(5.7%) , 1.88/34(4%) , 1.88/96(4%) , 4.028/84.5(3.8%) , 4.028/45(3.8%) , 4.028/33(3.4%) , 4.028/96.5(3.4%) , 4.153/70(3.2%) , 4.153/60(3.2%) , 3.559/73(3.1%) , 3.559/57(3.1%) , 2.057/50(2.8%) , 2.057/80(2.8%) , 3.559/48.5(2.6%) , 3.559/81.5(2.6%) , 2.067/81(2.5%) , 2.067/49(2.5%) , 2.067/85(2.4%) , 2.067/45(2.4%) , 2.067/72(2.1%) , 2.067/57.5(2.1%) , 2.067/92.5(2%) , 2.067/37.5(2%) , 1.966/54(1.8%) , 1.966/76(1.8%) , 1.966/46(1.7%) , 1.966/84(1.7%) , 2.057/41.5(1.7%) , 2.057/88.5(1.7%) , 4.153/51(1.5%) , 4.153/78(1.5%) , 1.966/37.5(1.4%) , 1.966/92(1.4%)

Shikimic acid (library entry number =156)
Hit ratio(% of total spectral intensity for metabolite): 9.56% (4 of 27 peaks were found)
Peaks found: chem shift/row (% of total intensity)
3.723/54(4.4%) , 3.723/76(4.4%) , 3.366/64(0.4%) , 1.924/64(0.3%)
Peaks not found: chem shift/row (% of total intensity)
6.449/65(9.5%) , 6.437/65(9.1%) , 3.992/72(7.1%) , 3.992/58(7.1%) , 3.992/51(4.8%) , 3.992/79(4.8%) , 3.708/76(4.4%) , 3.708/54(4.4%) , 3.992/36.5(3.9%) , 3.992/93.5(3.9%) , 2.768/49(3.1%) , 2.768/81(3.1%) , 2.768/35(2.7%) , 2.768/95(2.7%) , 2.197/100.5(2.7%) , 2.197/29.5(2.7%) , 2.197/75(2.7%) , 2.197/55(2.7%) , 2.197/80.5(2.3%) , 2.197/49.5(2.3%) , 2.197/95.5(2.3%) , 2.197/34.5(2.3%) , 3.708/65(0.1%)

3-Phosphoglyceric acid (library entry number =157)
Hit ratio(% of total spectral intensity for metabolite): 0% (0 of 4 peaks were found)
Peaks found: chem shift/row (% of total intensity)

Peaks not found: chem shift/row (% of total intensity)
4.2/60(26.1%) , 4.2/69.5(26.1%) , 4.2/77(23.9%) , 4.2/53(23.9%)

Xylitol (library entry number =158)
Hit ratio(% of total spectral intensity for metabolite): 10.84% (2 of 23 peaks were found)
Peaks found: chem shift/row (% of total intensity)
3.658/65(9.6%) , 3.713/65(1.2%)
Peaks not found: chem shift/row (% of total intensity)
3.658/59(8.7%) , 3.658/71(8.7%) , 3.73/44(8.3%) , 3.73/85.5(8.3%) , 3.73/74(7.2%) , 3.73/56(7.2%) , 3.658/41(7.1%) , 3.658/89(7.1%) , 3.816/56(6.2%) , 3.816/74(6.2%) , 3.816/65(3.7%) , 3.816/44.5(3%) , 3.816/85(3%) , 3.709/17(1.1%) , 3.709/112(1.1%) , 3.694/121.5(0.6%) , 3.694/8(0.6%) , 3.694/38(0.3%) , 3.694/91(0.3%) , 3.694/23(0.2%) , 3.694/106.5(0.2%)

Oxaloacetic acid (library entry number =159)
Hit ratio(% of total spectral intensity for metabolite): 90% (1 of 1 peaks were found)
Peaks found: chem shift/row (% of total intensity)
2.371/65(100%)
Peaks not found: chem shift/row (% of total intensity)


Cytidine 5-diphosphate (library entry number =160)
Hit ratio(% of total spectral intensity for metabolite): 0% (0 of 12 peaks were found)
Peaks found: chem shift/row (% of total intensity)

Peaks not found: chem shift/row (% of total intensity)
7.992/55(24.1%) , 7.992/75(24.1%) , 6.136/55(19%) , 6.136/75(19%) , 5.985/64(2.4%) , 5.985/66(2.4%) , 5.983/65.5(2.1%) , 5.983/64.5(2.1%) , 5.98/64(1.9%) , 5.98/66(1.9%) , 4.332/60.5(0.5%) , 4.332/69.5(0.5%)

Glycerol (library entry number =161)
Hit ratio(% of total spectral intensity for metabolite): 43.32% (7 of 33 peaks were found)
Peaks found: chem shift/row (% of total intensity)
3.662/86(9.9%) , 3.662/44(9.9%) , 3.662/56(8.6%) , 3.662/74(8.6%) , 3.788/65(3.5%) , 3.788/49(1.5%) , 3.788/81(1.5%)
Peaks not found: chem shift/row (% of total intensity)
3.567/58(10.1%) , 3.567/72(10.1%) , 3.567/88(9.1%) , 3.567/42(9.1%) , 3.788/53(1.5%) , 3.788/77(1.5%) , 3.578/57(1.5%) , 3.578/73(1.5%) , 3.554/57(1%) , 3.554/73(1%) , 3.613/14(0.9%) , 3.613/116(0.9%) , 3.788/58(0.8%) , 3.788/72(0.8%) , 3.788/92(0.7%) , 3.788/37(0.7%) , 3.628/12(0.6%) , 3.628/118(0.6%) , 3.578/87(0.6%) , 3.578/43(0.6%) , 3.662/50(0.6%) , 3.662/80(0.6%) , 3.613/103(0.6%) , 3.613/26.5(0.6%) , 3.554/87.5(0.3%) , 3.554/42(0.3%)

Nicotinamide adenine dinucleotide hydrate (NAD) (library entry number =162)
Hit ratio(% of total spectral intensity for metabolite): 21.13% (2 of 23 peaks were found)
Peaks found: chem shift/row (% of total intensity)
8.429/65(20.6%) , 8.267/65(0.5%)
Peaks not found: chem shift/row (% of total intensity)
8.175/65(29.3%) , 6.035/65(9.1%) , 6.047/65(7.4%) , 6.074/65(3.5%) , 6.066/65(3.4%) , 8.844/78(2.4%) , 8.844/52(2.4%) , 8.844/58(2.2%) , 8.844/72(2.2%) , 9.151/57(1.8%) , 9.151/73(1.8%) , 8.204/64.5(1.8%) , 8.204/83(1.4%) , 8.204/47(1.4%) , 9.342/62(1.4%) , 9.342/68(1.4%) , 9.151/76(1.4%) , 9.151/54(1.4%) , 9.342/60(1.2%) , 9.342/70(1.2%) , 8.505/65(0.6%)

Guanosine 5-triphosphate (library entry number =163)
Hit ratio(% of total spectral intensity for metabolite): 11.29% (1 of 4 peaks were found)
Peaks found: chem shift/row (% of total intensity)
8.145/65(11.3%)
Peaks not found: chem shift/row (% of total intensity)
5.944/65(41.3%) , 5.93/65(40.3%) , 8.135/65(7.1%)

Inosine-5'-monophosphate (library entry number =164)
Hit ratio(% of total spectral intensity for metabolite): 42.77% (2 of 4 peaks were found)
Peaks found: chem shift/row (% of total intensity)
8.543/65(29.7%) , 6.156/65(13.1%)
Peaks not found: chem shift/row (% of total intensity)
8.234/65(43.5%) , 6.142/65(13.8%)

Uridine 5-diphosphoglucose (library entry number =165)
Hit ratio(% of total spectral intensity for metabolite): 46.95% (11 of 35 peaks were found)
Peaks found: chem shift/row (% of total intensity)
7.952/75(17.7%) , 7.952/55(17.7%) , 3.778/65(3.8%) , 3.473/65(2.6%) , 3.792/55(1%) , 3.792/75(1%) , 3.545/48(0.7%) , 3.545/82(0.7%) , 3.545/48(0.7%) , 3.545/56(0.6%) , 3.545/73(0.6%)
Peaks not found: chem shift/row (% of total intensity)
5.985/75(13.3%) , 5.985/55(13.3%) , 3.778/41(3%) , 3.778/89(3%) , 3.473/89(2.1%) , 3.473/40.5(2.1%) , 5.995/65(1.9%) , 3.87/46(1.2%) , 3.87/83(1.2%) , 5.6/60.5(1.2%) , 5.6/69.5(1.2%) , 5.614/60.5(1.2%) , 5.614/69.5(1.2%) , 5.995/55(1%) , 5.995/75(1%) , 5.985/64.5(0.7%) , 3.552/56.5(0.7%) , 3.552/73.5(0.7%) , 3.552/48(0.7%) , 3.552/81.5(0.7%) , 3.792/42.5(0.3%) , 3.792/87.5(0.3%) , 3.87/51.5(0.3%) , 3.87/78.5(0.3%)

Homocysteine (library entry number =166)
Hit ratio(% of total spectral intensity for metabolite): 21.15% (14 of 102 peaks were found)
Peaks found: chem shift/row (% of total intensity)
2.648/65(3.6%) , 2.648/65(3.6%) , 2.133/56(2.8%) , 2.133/74(2.8%) , 2.648/65(1.8%) , 2.659/65(1.1%) , 2.159/57(0.8%) , 2.159/73(0.8%) , 2.133/19(0.7%) , 2.133/110.5(0.7%) , 2.175/65(0.7%) , 2.17/36(0.6%) , 2.17/94(0.6%) , 2.15/64(0.5%)
Peaks not found: chem shift/row (% of total intensity)
3.885/49(6.4%) , 3.885/81(6.4%) , 3.885/65(4.5%) , 2.695/65(4.3%) , 2.671/57(3.2%) , 2.671/73(3.2%) , 2.671/34.5(3.1%) , 2.671/95.5(3.1%) , 2.682/65(1.9%) , 2.189/73(1.3%) , 2.189/57(1.3%) , 2.695/101(1.3%) , 2.695/28.5(1.3%) , 2.648/28.5(1.3%) , 2.648/101.5(1.3%) , 2.648/28.5(1.1%) , 2.648/101.5(1.1%) , 2.695/84.5(1%) , 2.695/45.5(1%) , 2.189/95(1%) , 2.189/35(1%) , 2.707/65(0.9%) , 2.648/47.5(0.8%) , 2.648/82.5(0.8%) , 2.189/20(0.8%) , 2.189/110(0.8%) , 2.141/55(0.8%) , 2.141/75(0.8%) , 2.648/101(0.8%) , 2.648/28.5(0.8%) , 2.133/37.5(0.7%) , 2.133/92(0.7%) , 2.205/55(0.7%) , 2.205/75(0.7%) , 2.141/37(0.6%) , 2.141/93(0.6%) , 2.113/55.5(0.6%) , 2.113/74.5(0.6%) , 2.205/39(0.5%) , 2.205/38(0.5%) , 2.205/90.5(0.5%) , 2.159/34.5(0.5%) , 2.159/95.5(0.5%) , 2.671/111.5(0.5%) , 2.671/17.5(0.5%) , 2.635/64(0.5%) , 2.635/66(0.5%) , 2.159/113.5(0.5%) , 2.159/17(0.5%) , 2.648/85(0.4%) , 2.648/45(0.4%) , 2.648/48(0.4%) , 2.648/82(0.4%) , 2.198/65(0.4%) , 2.151/86(0.4%) , 2.151/43.5(0.4%) , 2.659/49.5(0.4%) , 2.659/80.5(0.4%) , 2.151/64(0.3%) , 2.145/55.5(0.3%) , 2.145/74.5(0.3%) , 2.151/26.5(0.3%) , 2.151/103.5(0.3%) , 2.145/93.5(0.3%) , 2.145/36(0.3%) , 2.17/56(0.3%) , 2.17/73.5(0.3%) , 2.15/26.5(0.3%) , 2.15/102(0.3%) , 2.15/103.5(0.3%) , 0.883/57(0.3%) , 0.883/72.5(0.3%) , 2.15/85.5(0.2%) , 2.15/44.5(0.2%) , 2.167/26.5(0.2%) , 2.167/103.5(0.2%) , 2.659/33.5(0.2%) , 2.659/96.5(0.2%) , 2.167/25(0.2%) , 2.104/65(0.2%) , 2.113/37(0.2%) , 2.113/91(0.2%) , 2.198/48(0.1%) , 2.198/81.5(0.1%) , 2.167/60(0.1%) , 2.167/42.5(0.1%) , 2.167/87(0.1%) , 2.635/45.5(0.1%)

Phosphoethanolamine (library entry number =167)
Hit ratio(% of total spectral intensity for metabolite): 0% (0 of 10 peaks were found)
Peaks found: chem shift/row (% of total intensity)

Peaks not found: chem shift/row (% of total intensity)
3.227/76.5(14.8%) , 3.227/53.5(14.8%) , 3.227/60(10%) , 3.227/70(10%) , 3.984/78(8.9%) , 3.984/52(8.9%) , 3.999/52(8.5%) , 3.999/78(8.5%) , 3.984/64.5(7.9%) , 3.999/64.5(7.7%)

Spermidine (library entry number =168)
Hit ratio(% of total spectral intensity for metabolite): 6.28% (1 of 14 peaks were found)
Peaks found: chem shift/row (% of total intensity)
2.13/65(6.3%)
Peaks not found: chem shift/row (% of total intensity)
3.116/85(13.5%) , 3.116/45(13.5%) , 3.141/85(11.8%) , 3.141/45(11.8%) , 3.058/65(10.5%) , 3.058/83.5(7.9%) , 3.058/46.5(7.9%) , 3.116/65(6.9%) , 3.141/65(3%) , 3.091/45(2.9%) , 3.091/84.5(2.9%) , 2.13/25(0.5%) , 2.13/104.5(0.5%)

Guanosine 5-diphosphate (library entry number =169)
Hit ratio(% of total spectral intensity for metabolite): 0% (0 of 3 peaks were found)
Peaks found: chem shift/row (% of total intensity)

Peaks not found: chem shift/row (% of total intensity)
5.933/65(43%) , 5.945/65(36.7%) , 8.136/65(20.3%)

Porphobilinogen (library entry number =170)
Hit ratio(% of total spectral intensity for metabolite): 40.65% (1 of 8 peaks were found)
Peaks found: chem shift/row (% of total intensity)
3.412/65(40.6%)
Peaks not found: chem shift/row (% of total intensity)
4.164/65(19.7%) , 2.401/45.5(10.2%) , 2.401/84.5(10.2%) , 2.401/64.5(6.4%) , 2.66/85(5.2%) , 2.66/45(5.2%) , 2.66/65(2.5%)

Uridine-5-diphospho-N-acetylglucosamine (library entry number =171)
Hit ratio(% of total spectral intensity for metabolite): 91.2% (6 of 13 peaks were found)
Peaks found: chem shift/row (% of total intensity)
2.084/65(51.5%) , 7.952/55(11%) , 7.952/75(11%) , 5.976/55(8%) , 5.976/75(8%) , 3.822/65(1.5%)
Peaks not found: chem shift/row (% of total intensity)
3.561/65(1.7%) , 5.976/65(1.3%) , 5.989/65(1.2%) , 3.822/41(1.2%) , 3.822/89(1.2%) , 3.561/89.5(1.1%) , 3.561/40.5(1.1%)

Galactose-1-phosphate (library entry number =172)
Hit ratio(% of total spectral intensity for metabolite): 12.87% (2 of 13 peaks were found)
Peaks found: chem shift/row (% of total intensity)
4.005/69(6.4%) , 4.005/61(6.4%)
Peaks not found: chem shift/row (% of total intensity)
3.917/82(13.8%) , 3.917/48(13.8%) , 3.917/56(11.7%) , 3.917/74(11.7%) , 5.493/60(8.7%) , 5.493/70(8.7%) , 5.508/60(8.5%) , 5.508/70(8.5%) , 4.178/51(0.7%) , 4.178/78.5(0.7%) , 4.178/65(0.2%)

Glucosamine-6-phosphate (library entry number =173)
Hit ratio(% of total spectral intensity for metabolite): 63.7% (16 of 29 peaks were found)
Peaks found: chem shift/row (% of total intensity)
3.882/65(8.1%) , 3.658/65(7%) , 3.631/65(6.4%) , 3.597/77(4.5%) , 3.597/53(4.5%) , 2.989/51.5(3.8%) , 2.989/78(3.8%) , 2.989/51.5(3.8%) , 2.989/78(3.8%) , 4.005/61(3.3%) , 4.005/69(3.3%) , 3.283/74(2.9%) , 3.283/56(2.9%) , 3.631/41(2.8%) , 3.631/88.5(2.8%) , 3.366/65(0.2%)
Peaks not found: chem shift/row (% of total intensity)
3.882/40(5.4%) , 3.882/90(5.4%) , 5.435/60(4.3%) , 5.435/70(4.3%) , 3.658/89.5(3.2%) , 3.658/40.5(3.2%) , 3.283/46.5(2.8%) , 3.283/83(2.8%) , 2.934/51.5(1.7%) , 2.934/78(1.7%) , 4.026/70(1.1%) , 4.069/55(0.3%) , 4.069/75(0.3%)

N-Acetylglucosamine (library entry number =174)
Hit ratio(% of total spectral intensity for metabolite): 94.16% (5 of 9 peaks were found)
Peaks found: chem shift/row (% of total intensity)
2.061/65(85.5%) , 3.501/65(2.8%) , 3.778/65(2.4%) , 3.501/89(1.8%) , 3.501/41(1.8%)
Peaks not found: chem shift/row (% of total intensity)
3.778/40(1.9%) , 3.778/90(1.9%) , 3.799/56(1%) , 3.799/74(1%)

N-acetylglucosamine-1-phosphate (library entry number =175)
Hit ratio(% of total spectral intensity for metabolite): 8.96% (5 of 11 peaks were found)
Peaks found: chem shift/row (% of total intensity)
3.501/65(2.9%) , 3.501/89(1.9%) , 3.501/41(1.9%) , 3.792/56(1.1%) , 3.792/74(1.1%)
Peaks not found: chem shift/row (% of total intensity)
2.069/65(81.8%) , 3.806/65(3.3%) , 3.806/40(2%) , 3.806/90(2%) , 3.792/42.5(1%) , 3.792/87.5(1%)

Acetoin (library entry number =176)
Hit ratio(% of total spectral intensity for metabolite): 0% (0 of 3 peaks were found)
Peaks found: chem shift/row (% of total intensity)

Peaks not found: chem shift/row (% of total intensity)
2.229/65(65.3%) , 1.374/65(17.4%) , 1.389/65(17.3%)

2-hydroxybutyric acid (library entry number =177)
Hit ratio(% of total spectral intensity for metabolite): 43.97% (3 of 21 peaks were found)
Peaks found: chem shift/row (% of total intensity)
0.898/65(39.5%) , 4.004/51(2.2%) , 4.004/79(2.2%)
Peaks not found: chem shift/row (% of total intensity)
0.898/46(17.4%) , 0.898/84(17.4%) , 1.655/64.5(2.1%) , 1.655/65.5(2.1%) , 4.004/63(2%) , 4.004/67(2%) , 1.655/83(1.6%) , 1.655/47(1.6%) , 1.745/69(1.3%) , 1.745/61(1.3%) , 1.745/50(1.1%) , 1.745/80(1.1%) , 1.655/101.5(0.9%) , 1.655/28.5(0.9%) , 1.745/31.5(0.8%) , 1.745/98(0.8%) , 1.745/42.5(0.8%) , 1.745/87.5(0.8%)

3-aminoisobutyric acid (library entry number =178)
Hit ratio(% of total spectral intensity for metabolite): 0% (0 of 29 peaks were found)
Peaks found: chem shift/row (% of total intensity)

Peaks not found: chem shift/row (% of total intensity)
1.196/56(31.1%) , 1.196/74(31.1%) , 3.039/74(3%) , 3.039/56(3%) , 3.113/70.5(2.9%) , 3.113/59.5(2.9%) , 3.039/88(2.9%) , 3.039/42(2.9%) , 3.113/92(2.7%) , 3.113/38(2.7%) , 2.61/58(1.6%) , 2.61/72(1.6%) , 2.61/91(1.2%) , 2.61/39(1.2%) , 3.02/65(1.1%) , 3.091/65(1.1%) , 2.61/78(1%) , 2.61/52(1%) , 3.074/42.5(0.7%) , 3.074/87.5(0.7%) , 3.076/25(0.5%) , 3.076/104.5(0.5%) , 3.059/64.5(0.5%) , 3.135/64(0.5%) , 3.076/43(0.5%) , 3.074/119.5(0.4%) , 3.074/10(0.4%) , 3.074/25.5(0.3%) , 3.074/104.5(0.3%)

Homoserine (library entry number =179)
Hit ratio(% of total spectral intensity for metabolite): 6.88% (9 of 73 peaks were found)
Peaks found: chem shift/row (% of total intensity)
3.778/65(1.9%) , 2.17/37(1.3%) , 2.17/93(1.3%) , 3.778/50(0.5%) , 3.778/80(0.5%) , 3.822/67.5(0.3%) , 3.822/62.5(0.3%) , 3.778/76(0.3%) , 3.778/54(0.3%)
Peaks not found: chem shift/row (% of total intensity)
3.862/61.5(8.5%) , 3.862/68.5(8.5%) , 3.862/49(8%) , 3.862/81(8%) , 3.79/59.5(4%) , 3.79/70.5(4%) , 3.79/56(3.4%) , 3.79/74(3.4%) , 3.79/85.5(3%) , 3.79/44.5(3%) , 3.807/65(2.9%) , 2.029/57(2.1%) , 2.029/73(2.1%) , 2.029/37.5(1.8%) , 2.029/92.5(1.8%) , 2.17/55(1.3%) , 2.17/75(1.3%) , 2.17/59(1.3%) , 2.17/71(1.3%) , 3.807/79.5(1.2%) , 3.807/50.5(1.2%) , 3.79/30(1%) , 3.79/99.5(1%) , 3.801/56(0.9%) , 3.801/74(0.9%) , 2.17/22.5(0.9%) , 2.17/107(0.9%) , 2.029/20.5(0.8%) , 2.029/108.5(0.8%) , 3.779/59.5(0.8%) , 3.779/70.5(0.8%) , 3.801/87.5(0.6%) , 3.801/42.5(0.6%) , 3.801/78(0.6%) , 3.801/52(0.6%) , 2.15/58.5(0.6%) , 2.15/71(0.6%) , 3.79/14.5(0.6%) , 3.79/115(0.6%) , 3.779/74.5(0.6%) , 3.779/55.5(0.6%) , 3.801/63(0.4%) , 3.801/67(0.4%) , 3.818/68(0.4%) , 3.818/61.5(0.4%) , 3.779/89.5(0.4%) , 3.779/40.5(0.4%) , 2.044/55(0.4%) , 2.044/74(0.4%) , 3.807/95(0.3%) , 3.807/34.5(0.3%) , 3.807/73(0.2%) , 3.807/56.5(0.2%) , 3.778/34(0.2%) , 3.778/96(0.2%) , 3.822/45.5(0.2%) , 3.822/84.5(0.2%) , 3.778/41.5(0.2%) , 3.778/90.5(0.2%) , 3.818/84.5(0.1%) , 3.818/45.5(0.1%) , 3.779/96.5(0.1%) , 3.779/33.5(0.1%) , 3.807/86.5(0.1%)

3-aminobutyric acid (library entry number =180)
Hit ratio(% of total spectral intensity for metabolite): 9.6% (4 of 24 peaks were found)
Peaks found: chem shift/row (% of total intensity)
3.624/56(4.1%) , 3.624/74(4.1%) , 2.515/65(0.7%) , 2.478/65(0.7%)
Peaks not found: chem shift/row (% of total intensity)
1.325/74(24.9%) , 1.325/56(24.9%) , 2.498/55(8%) , 2.498/75(8%) , 2.499/55(7.8%) , 2.499/75(7.8%) , 3.624/39(2.1%) , 3.624/91(2.1%) , 2.471/65(0.7%) , 2.527/65(0.7%) , 2.499/29.5(0.4%) , 2.499/100.5(0.4%) , 2.498/29.5(0.4%) , 2.498/100.5(0.4%) , 3.624/107.5(0.3%) , 3.624/22(0.3%) , 2.498/117.5(0.3%) , 2.498/12(0.3%) , 2.499/117.5(0.3%) , 2.499/12(0.3%)

Taurine (library entry number =181)
Hit ratio(% of total spectral intensity for metabolite): 67.93% (4 of 6 peaks were found)
Peaks found: chem shift/row (% of total intensity)
3.426/65(25.2%) , 3.269/65(19.1%) , 3.269/48(11.8%) , 3.269/82(11.8%)
Peaks not found: chem shift/row (% of total intensity)
3.426/48(16%) , 3.426/82(16%)

Uridine 5-diphosphate (library entry number =182)
Hit ratio(% of total spectral intensity for metabolite): 53.57% (4 of 10 peaks were found)
Peaks found: chem shift/row (% of total intensity)
5.976/55(18.7%) , 5.976/75(18.7%) , 5.976/55.5(8.1%) , 5.976/74.5(8.1%)
Peaks not found: chem shift/row (% of total intensity)
7.997/75(20%) , 7.997/55(20%) , 5.976/65(2.9%) , 5.976/64.5(2.1%) , 8.114/54.5(0.6%) , 8.114/75(0.6%)

Uridine 5-triphosphate (library entry number =183)
Hit ratio(% of total spectral intensity for metabolite): 0% (0 of 8 peaks were found)
Peaks found: chem shift/row (% of total intensity)

Peaks not found: chem shift/row (% of total intensity)
7.982/55(23.9%) , 7.982/75(23.9%) , 5.985/55(23.3%) , 5.985/75(23.3%) , 6/64.5(3.2%) , 5.985/64.5(0.8%) , 4.419/58.5(0.8%) , 4.419/71(0.8%)

Uridine-5-diphosphoglucuronic acid (library entry number =184)
Hit ratio(% of total spectral intensity for metabolite): 32.61% (5 of 36 peaks were found)
Peaks found: chem shift/row (% of total intensity)
7.952/55(14.1%) , 7.952/75(14.1%) , 3.797/65(3.5%) , 3.508/75.5(0.4%) , 3.508/54(0.4%)
Peaks not found: chem shift/row (% of total intensity)
5.988/75(11.4%) , 5.988/55(11.4%) , 3.521/65(5.1%) , 4.146/78(4.4%) , 4.146/52(4.4%) , 3.797/89(2.9%) , 3.797/41(2.9%) , 3.521/40(2.8%) , 3.521/90(2.8%) , 5.619/69(1.8%) , 5.619/61(1.8%) , 5.634/69(1.8%) , 5.634/61(1.8%) , 3.59/48(0.9%) , 3.59/82(0.9%) , 3.598/82(0.9%) , 3.598/48(0.9%) , 6.001/65(0.9%) , 3.59/57(0.8%) , 3.59/73(0.8%) , 3.598/57(0.8%) , 3.598/73(0.8%) , 4.379/59.5(0.7%) , 4.379/70.5(0.7%) , 6.001/55(0.6%) , 6.001/75(0.6%) , 3.531/53(0.5%) , 3.531/77(0.5%) , 5.988/63.5(0.2%) , 5.988/66.5(0.2%) , 3.531/65(0.2%)

Nicotinamide mononucleotide (NMN) (library entry number =185)
Hit ratio(% of total spectral intensity for metabolite): 0% (0 of 40 peaks were found)
Peaks found: chem shift/row (% of total intensity)

Peaks not found: chem shift/row (% of total intensity)
9.006/78(7.9%) , 9.006/52(7.9%) , 9.006/57(7.7%) , 9.006/73(7.7%) , 8.323/66(5.1%) , 8.323/64(5.1%) , 6.196/65(4.7%) , 9.347/57(4.6%) , 9.347/73(4.6%) , 6.208/65(4.2%) , 8.323/47(3.9%) , 8.323/83(3.9%) , 9.347/76(3.4%) , 9.347/54(3.4%) , 9.347/60(3.3%) , 9.347/70(3.3%) , 9.588/64(3%) , 9.588/66(3%) , 9.588/60(2.2%) , 9.588/70(2.2%) , 8.259/54(0.6%) , 8.259/75(0.6%) , 7.605/48(0.5%) , 7.605/81.5(0.5%) , 4.211/49.5(0.5%) , 4.211/80(0.5%) , 4.215/49(0.5%) , 4.215/80.5(0.5%) , 7.605/61(0.5%) , 7.605/68(0.5%) , 8.259/58(0.4%) , 8.259/72(0.4%) , 4.04/49.5(0.4%) , 4.04/80.5(0.4%) , 4.223/50(0.4%) , 4.223/80(0.4%) , 4.047/49(0.4%) , 4.047/80.5(0.4%) , 4.042/49.5(0.4%) , 4.042/80.5(0.4%)

Glycerophosphorylcholine (library entry number =186)
Hit ratio(% of total spectral intensity for metabolite): 90% (1 of 1 peaks were found)
Peaks found: chem shift/row (% of total intensity)
3.233/65(100%)
Peaks not found: chem shift/row (% of total intensity)


Carnosine (beta-alanyl_L-histidine) (library entry number =187)
Hit ratio(% of total spectral intensity for metabolite): 47.57% (15 of 55 peaks were found)
Peaks found: chem shift/row (% of total intensity)
3.233/65(15.2%) , 8.267/65(11.7%) , 3.224/65(7.8%) , 3.162/45.5(1.9%) , 3.162/84.5(1.9%) , 3.162/45.5(1.9%) , 3.162/84.5(1.9%) , 3.255/65(1.3%) , 3.366/65(0.8%) , 2.668/86(0.7%) , 2.668/85(0.5%) , 2.668/44.5(0.5%) , 2.686/54(0.5%) , 2.686/76(0.5%) , 2.668/86(0.4%)
Peaks not found: chem shift/row (% of total intensity)
3.233/48(7.1%) , 3.233/82(7.1%) , 3.224/47(4.1%) , 3.224/83(4.1%) , 2.689/56(3.1%) , 2.689/74(3.1%) , 7.112/65(2.7%) , 7.112/62(2.2%) , 7.112/68(2.2%) , 2.689/38.5(1.8%) , 2.689/91.5(1.8%) , 2.708/44(0.8%) , 2.708/85.5(0.8%) , 2.668/43(0.7%) , 2.689/115.5(0.7%) , 2.689/14(0.7%) , 3.233/29.5(0.6%) , 3.233/100.5(0.6%) , 2.708/62(0.5%) , 2.708/68(0.5%) , 2.718/44.5(0.5%) , 2.718/85.5(0.5%) , 2.718/62(0.5%) , 2.718/68(0.5%) , 2.655/43(0.5%) , 2.686/45.5(0.4%) , 2.686/84.5(0.4%) , 2.668/61.5(0.4%) , 2.668/68.5(0.4%) , 2.668/43(0.4%) , 2.689/31.5(0.3%) , 2.689/97.5(0.3%) , 2.668/61(0.3%) , 2.668/69(0.3%) , 2.668/60.5(0.3%) , 2.668/69.5(0.3%) , 3.233/12.5(0.2%) , 3.233/117(0.2%) , 2.655/61.5(0.2%) , 2.655/68.5(0.2%)

Sucrose-6-phosphate (library entry number =188)
Hit ratio(% of total spectral intensity for metabolite): 38.82% (4 of 24 peaks were found)
Peaks found: chem shift/row (% of total intensity)
3.756/65(29.5%) , 3.396/65(5.8%) , 3.792/55(1.8%) , 3.792/75(1.8%)
Peaks not found: chem shift/row (% of total intensity)
3.808/65(7.9%) , 3.808/89(6.4%) , 3.808/41(6.4%) , 3.396/40(4%) , 3.396/90(4%) , 5.42/60(4%) , 5.42/70(4%) , 3.558/82(3.3%) , 3.558/48(3.3%) , 3.558/73.5(3.1%) , 3.558/56.5(3.1%) , 3.881/52(1.8%) , 3.881/78(1.8%) , 3.792/42(1.7%) , 3.792/88(1.7%) , 3.881/46(1.5%) , 3.881/84(1.5%) , 3.558/52(0.8%) , 3.558/78(0.8%) , 3.792/65(0.3%)

Uridine-5-diphosphogalactose (library entry number =189)
Hit ratio(% of total spectral intensity for metabolite): 42.36% (10 of 53 peaks were found)
Peaks found: chem shift/row (% of total intensity)
7.952/55(18.6%) , 7.952/75(18.6%) , 3.756/65(1.7%) , 3.736/57(0.7%) , 3.736/72.5(0.7%) , 3.736/56.5(0.5%) , 3.736/73.5(0.5%) , 3.736/72(0.5%) , 3.728/65(0.2%) , 3.736/43.5(0.2%)
Peaks not found: chem shift/row (% of total intensity)
5.985/55(15.3%) , 5.985/75(15.3%) , 3.924/82(1.7%) , 3.924/48(1.7%) , 5.652/70(1.6%) , 5.652/60(1.6%) , 3.924/56(1.5%) , 3.924/74(1.5%) , 5.637/60.5(1.5%) , 5.637/69.5(1.5%) , 4.041/65(1.2%) , 4.381/60.5(0.8%) , 4.381/69.5(0.8%) , 5.985/64.5(0.6%) , 3.756/81(0.6%) , 3.756/48.5(0.6%) , 3.815/83(0.6%) , 3.815/47(0.6%) , 4.381/65(0.5%) , 3.822/82.5(0.5%) , 3.822/47(0.5%) , 3.815/73(0.5%) , 3.815/56.5(0.5%) , 3.822/56.5(0.5%) , 3.822/73(0.5%) , 3.768/59(0.4%) , 3.768/71(0.4%) , 3.736/85.5(0.3%) , 3.736/44.5(0.3%) , 3.76/55(0.3%) , 3.76/75(0.3%) , 3.756/35(0.3%) , 3.756/94.5(0.3%) , 3.768/40(0.2%) , 3.768/89.5(0.2%) , 3.76/83(0.2%) , 3.778/51.5(0.2%) , 3.778/78.5(0.2%) , 3.76/65(0.2%) , 3.76/44.5(0.2%) , 3.736/85(0.2%) , 3.773/46(0.2%) , 3.773/83.5(0.2%)

N-Acetylaspartylglutamate (NAAG) (library entry number =190)
Hit ratio(% of total spectral intensity for metabolite): 71.96% (2 of 13 peaks were found)
Peaks found: chem shift/row (% of total intensity)
2.061/65(68.2%) , 1.924/65(3.8%)
Peaks not found: chem shift/row (% of total intensity)
2.207/65(3.7%) , 2.524/45(2.9%) , 2.524/85(2.9%) , 2.544/85(2.8%) , 2.544/45(2.8%) , 2.742/85(2.3%) , 2.742/44.5(2.3%) , 2.752/85.5(2.2%) , 2.752/44(2.2%) , 2.207/86(2%) , 2.207/44(2%)

Uridine 5-monophosphate (library entry number =191)
Hit ratio(% of total spectral intensity for metabolite): 0% (0 of 8 peaks were found)
Peaks found: chem shift/row (% of total intensity)

Peaks not found: chem shift/row (% of total intensity)
8.107/55(26.4%) , 8.107/75(26.4%) , 5.991/75(20.1%) , 5.991/55(20.1%) , 6.006/65(3.2%) , 5.991/64.5(2.6%) , 6.006/55(0.6%) , 6.006/75(0.6%)

Cytidine 5-triphosphate (library entry number =192)
Hit ratio(% of total spectral intensity for metabolite): 0% (0 of 26 peaks were found)
Peaks found: chem shift/row (% of total intensity)

Peaks not found: chem shift/row (% of total intensity)
7.984/55(20.6%) , 7.984/75(20.6%) , 6.15/75(15.5%) , 6.15/55(15.5%) , 6.007/59(2.3%) , 6.007/71(2.3%) , 4.275/65(2%) , 6.011/64(1.8%) , 6.011/66(1.8%) , 6.002/66(1.8%) , 6.002/64(1.8%) , 4.28/64.5(1.5%) , 7.998/55.5(1.3%) , 7.998/74.5(1.3%) , 6.011/70(1.1%) , 6.011/60(1.1%) , 6.002/60(1.1%) , 6.002/70(1.1%) , 6.135/55.5(1%) , 6.135/74.5(1%) , 6.135/55(1%) , 6.135/74.5(1%) , 4.351/58.5(0.6%) , 4.351/71.5(0.6%) , 4.341/59(0.2%) , 4.341/70.5(0.2%)

N-Acetylneuraminic acid (library entry number =193)
Hit ratio(% of total spectral intensity for metabolite): 76.18% (9 of 27 peaks were found)
Peaks found: chem shift/row (% of total intensity)
2.061/65(59.8%) , 2.051/65(5.9%) , 3.624/58(2%) , 3.624/72(2%) , 3.85/53(1.9%) , 3.85/77(1.9%) , 3.767/65(1.4%) , 3.767/49(0.7%) , 3.767/81(0.7%)
Peaks not found: chem shift/row (% of total intensity)
3.624/42(1.8%) , 3.624/88(1.8%) , 3.988/51.5(1.8%) , 3.988/78.5(1.8%) , 1.83/65(1.7%) , 2.238/65(1.7%) , 3.85/46(1.5%) , 3.85/84(1.5%) , 2.222/55(1.3%) , 2.222/75(1.3%) , 1.83/96(1.1%) , 1.83/34(1.1%) , 2.222/88(1%) , 2.222/42(1%) , 3.767/58.5(0.9%) , 3.767/71.5(0.9%) , 3.767/88(0.7%) , 3.767/42(0.7%)

Riboflavin 5-adenosine diphosphate (Flavin adenine dinucleotide) (library entry number =194)
Hit ratio(% of total spectral intensity for metabolite): 22.16% (7 of 13 peaks were found)
Peaks found: chem shift/row (% of total intensity)
2.408/65(4.9%) , 2.408/65(3.8%) , 2.371/65(3.2%) , 2.371/65(3%) , 2.371/65(2.7%) , 2.341/65(2.5%) , 2.383/65(2.1%)
Peaks not found: chem shift/row (% of total intensity)
7.869/65(42.2%) , 8.309/65(12.4%) , 5.838/65(7.1%) , 5.849/65(6.3%) , 2.398/65(5.5%) , 2.33/65(4.4%)

Hydroxyglutaric acid (library entry number =195)
Hit ratio(% of total spectral intensity for metabolite): 0% (0 of 84 peaks were found)
Peaks found: chem shift/row (% of total intensity)

Peaks not found: chem shift/row (% of total intensity)
2.236/65(5.7%) , 4.029/69(3.5%) , 4.029/61(3.5%) , 2.294/65(3.3%) , 4.029/80(3.2%) , 4.029/50(3.2%) , 2.236/90(2.6%) , 2.236/40(2.6%) , 2.236/26(2.1%) , 2.236/104(2.1%) , 2.294/40.5(1.9%) , 2.294/89(1.9%) , 2.301/65(1.8%) , 2.261/46(1.8%) , 2.261/83(1.8%) , 2.271/82.5(1.7%) , 2.271/47.5(1.7%) , 2.266/27(1.7%) , 2.266/103(1.7%) , 1.999/65(1.5%) , 1.84/77.5(1.5%) , 1.84/52(1.5%) , 2.294/105(1.5%) , 2.294/24(1.5%) , 2.294/78.5(1.4%) , 2.294/50.5(1.4%) , 1.999/46.5(1.3%) , 1.999/83.5(1.3%) , 2.266/62(1.2%) , 2.266/67.5(1.2%) , 2.236/51.5(1.2%) , 2.236/77.5(1.2%) , 2.222/44.5(1.2%) , 2.222/85(1.2%) , 1.999/30.5(1.1%) , 1.999/98.5(1.1%) , 1.999/109(1%) , 1.999/21(1%) , 1.84/112.5(1%) , 1.84/17(1%) , 2.31/44.5(1%) , 2.31/85.5(1%) , 1.999/56.5(1%) , 1.999/73.5(1%) , 2.28/85(1%) , 2.28/45(1%) , 2.279/85(1%) , 2.279/45(1%) , 1.84/36.5(1%) , 1.84/94(1%) , 1.84/58(1%) , 1.84/71.5(1%) , 2.253/85(0.9%) , 2.253/44.5(0.9%) , 2.253/85(0.8%) , 2.253/44.5(0.8%) , 2.31/67(0.7%) , 2.31/63.5(0.7%) , 2.31/64.5(0.7%) , 1.84/65(0.6%) , 2.222/60.5(0.6%) , 2.222/69(0.6%) , 2.266/46.5(0.6%) , 2.266/83(0.6%) , 1.84/86.5(0.5%) , 1.84/43(0.5%) , 2.253/65(0.5%) , 2.261/62(0.4%) , 2.261/67.5(0.4%) , 2.261/7.5(0.4%) , 2.261/122(0.4%) , 2.253/65(0.4%) , 2.271/103(0.3%) , 2.271/26.5(0.3%) , 2.261/27(0.3%) , 2.261/102(0.3%) , 2.271/120.5(0.2%) , 2.271/9(0.2%) , 2.301/41.5(0.2%) , 2.301/89.5(0.2%) , 2.271/61.5(0.1%) , 2.271/67.5(0.1%) , 2.301/51.5(0.1%) , 2.301/78(0.1%)

Valeric acid (library entry number =196)
Hit ratio(% of total spectral intensity for metabolite): 27.52% (1 of 18 peaks were found)
Peaks found: chem shift/row (% of total intensity)
0.898/65(27.5%)
Peaks not found: chem shift/row (% of total intensity)
0.898/46(12.5%) , 0.898/84(12.5%) , 2.187/65(9.1%) , 2.187/46(6.4%) , 2.187/84(6.4%) , 1.53/64(4.1%) , 1.53/66(4.1%) , 1.305/74(2.4%) , 1.305/56(2.4%) , 1.53/84(2.3%) , 1.53/46(2.3%) , 1.305/94(1.9%) , 1.305/36(1.9%) , 1.53/27(1.4%) , 1.53/103(1.4%) , 1.305/113(0.6%) , 1.305/17(0.6%)

Isovaleric acid (library entry number =197)
Hit ratio(% of total spectral intensity for metabolite): 18.94% (2 of 7 peaks were found)
Peaks found: chem shift/row (% of total intensity)
2.059/55.5(9.5%) , 2.059/74.5(9.5%)
Peaks not found: chem shift/row (% of total intensity)
0.914/73(39.5%) , 0.914/57(39.5%) , 1.956/65(0.9%) , 1.956/47(0.6%) , 1.956/83(0.6%)

Methyl isobutyric acid (library entry number =198)
Hit ratio(% of total spectral intensity for metabolite): 67.86% (2 of 8 peaks were found)
Peaks found: chem shift/row (% of total intensity)
1.147/56(33.9%) , 1.147/74(33.9%)
Peaks not found: chem shift/row (% of total intensity)
3.702/65(27.6%) , 2.641/65(1.5%) , 2.641/47(1.1%) , 2.641/83(1.1%) , 2.641/101(0.4%) , 2.641/29(0.4%)

2-methylbutyric acid (library entry number =199)
Hit ratio(% of total spectral intensity for metabolite): 0% (0 of 22 peaks were found)
Peaks found: chem shift/row (% of total intensity)

Peaks not found: chem shift/row (% of total intensity)
1.052/56(23.5%) , 1.052/74(23.5%) , 0.86/65(18.7%) , 0.86/46(8.3%) , 0.86/84(8.3%) , 1.388/65(1.8%) , 1.496/82(1.5%) , 1.496/48(1.5%) , 1.388/82.5(1.3%) , 1.388/47.5(1.3%) , 1.496/67(1.2%) , 1.496/63(1.2%) , 1.496/102(0.9%) , 1.496/28(0.9%) , 2.21/76(0.8%) , 2.21/54(0.8%) , 2.21/72(0.8%) , 2.21/58(0.8%) , 1.388/100(0.8%) , 1.388/30(0.8%) , 2.21/92(0.6%) , 2.21/38(0.6%)

Taurocholic acid (library entry number =200)
Hit ratio(% of total spectral intensity for metabolite): 0% (0 of 9 peaks were found)
Peaks found: chem shift/row (% of total intensity)

Peaks not found: chem shift/row (% of total intensity)
0.924/65(37%) , 0.724/65(32.7%) , 3.085/64.5(14.9%) , 3.085/47(5.3%) , 3.085/83(5.3%) , 3.574/57(1.9%) , 3.574/73(1.9%) , 3.574/40(0.5%) , 3.574/90(0.5%)

Trehalose-6-phosphate (library entry number =201)
Hit ratio(% of total spectral intensity for metabolite): 28.41% (11 of 49 peaks were found)
Peaks found: chem shift/row (% of total intensity)
3.855/65(6.8%) , 3.46/65(5.4%) , 3.611/65(3.9%) , 3.777/56.5(2.2%) , 3.777/73.5(2.2%) , 3.703/79(1.8%) , 3.703/51(1.8%) , 3.703/78(1.8%) , 3.46/65(1.2%) , 3.501/65(1%) , 3.684/76.5(0.4%)
Peaks not found: chem shift/row (% of total intensity)
3.867/65(5.9%) , 3.855/40.5(5.1%) , 3.855/89.5(5.1%) , 3.46/89(4.2%) , 3.46/41(4.2%) , 3.867/41(4.1%) , 3.867/89(4.1%) , 3.611/40(3.3%) , 3.611/90(3.3%) , 3.867/78.5(2.4%) , 3.867/51.5(2.4%) , 3.666/79(2.1%) , 3.666/51(2.1%) , 3.69/51(2.1%) , 3.69/79(2.1%) , 3.658/51(1.9%) , 3.658/79(1.9%) , 3.658/78(1.8%) , 3.777/43(1.5%) , 3.777/87(1.5%) , 5.216/60(1.2%) , 5.216/70(1.2%) , 3.823/42.5(1%) , 3.823/87.5(1%) , 3.823/62(1%) , 3.823/68(1%) , 5.188/59.5(0.7%) , 5.188/69.5(0.7%) , 3.684/51.5(0.4%) , 3.675/52(0.4%) , 3.675/76.5(0.4%) , 3.677/51.5(0.4%) , 3.677/78(0.4%) , 4.031/55(0.3%) , 4.031/75(0.3%) , 4.044/76(0.3%) , 0.885/55(0.2%) , 0.885/75(0.2%)

Methanol (library entry number =202)
Hit ratio(% of total spectral intensity for metabolite): 90% (1 of 1 peaks were found)
Peaks found: chem shift/row (% of total intensity)
3.366/65(100%)
Peaks not found: chem shift/row (% of total intensity)


Ethanol (library entry number =203)
Hit ratio(% of total spectral intensity for metabolite): 91.16% (5 of 7 peaks were found)
Peaks found: chem shift/row (% of total intensity)
1.188/65(31.3%) , 1.188/83(15.6%) , 1.188/47(15.6%) , 3.662/56(14.4%) , 3.662/74(14.4%)
Peaks not found: chem shift/row (% of total intensity)
3.662/38(4.4%) , 3.662/92(4.4%)

Chloroform (library entry number =204)
Hit ratio(% of total spectral intensity for metabolite): 0% (0 of 1 peaks were found)
Peaks found: chem shift/row (% of total intensity)

Peaks not found: chem shift/row (% of total intensity)
7.686/65(100%)

3-Hydroxy-3-methyl butyric acid (library entry number =205)
Hit ratio(% of total spectral intensity for metabolite): 17.25% (1 of 2 peaks were found)
Peaks found: chem shift/row (% of total intensity)
2.371/65(17.3%)
Peaks not found: chem shift/row (% of total intensity)
1.273/65(82.7%)

Thiamine (library entry number =206)
Hit ratio(% of total spectral intensity for metabolite): 68.09% (3 of 11 peaks were found)
Peaks found: chem shift/row (% of total intensity)
2.504/65(43.1%) , 2.568/65(23.1%) , 3.184/65(1.9%)
Peaks not found: chem shift/row (% of total intensity)
8.047/65(8%) , 3.89/65(6.7%) , 3.89/50(4.3%) , 3.89/80(4.3%) , 9.432/65(4.2%) , 5.455/65(2.7%) , 3.184/50(0.9%) , 3.184/80(0.9%)

Phosphocholine (library entry number =207)
Hit ratio(% of total spectral intensity for metabolite): 90% (1 of 1 peaks were found)
Peaks found: chem shift/row (% of total intensity)
3.224/65(100%)
Peaks not found: chem shift/row (% of total intensity)


Tyrosine (library entry number =208)
Hit ratio(% of total spectral intensity for metabolite): 61.6% (4 of 18 peaks were found)
Peaks found: chem shift/row (% of total intensity)
6.906/76(20.3%) , 6.906/54(20.3%) , 7.198/54(10.5%) , 7.198/76(10.5%)
Peaks not found: chem shift/row (% of total intensity)
3.947/62(7.1%) , 3.947/68(7.1%) , 3.947/48.5(5.5%) , 3.947/81.5(5.5%) , 6.906/47(1.6%) , 6.906/83(1.6%) , 3.057/56(1.5%) , 3.057/74(1.5%) , 3.057/36(1.4%) , 3.057/94(1.4%) , 3.202/90(1%) , 3.202/40(1%) , 3.202/53(1%) , 3.202/77(1%)
