# Supplementary material for: Pathomx: an interactive workflow-based tool for the analysis of metabolomic data
Source: BMC Bioinformatics. 2014 Dec 10;15(1):396. doi: 10.1186/s12859-014-0396-9 (PMC4271363; doi:10.1186/s12859-014-0396-9)
Supplement: Additional file 4: — 2D Processed NMR dataset – THP-1 N&H. Experimental data from THP-1 normoxia (N) and hypoxia (H) experiment acquired by 2D 1H JRES NMR on Bruker spectrometer and processed via the BML-NMR web service. [file 12859_2014_396_MOESM4_ESM.zip › BMLJOB_338/indiv_expno_outputs/92/expno_92_result.txt]

*********************************   FIMA OUTPUT **********************************
FIMA:  Field Independent Metabolite Analysis by JRES NMR spectroscopy.
http://bml-nmr.org.  Birmingham Metabolite Library NMR Data Mining Algorithm.  University of Birmingham, UK.
Program developed by Jonathan J. Byrne, Mark R. Viant, Shan He.  2010/2011.
***************************************************************************************

Job completed: 24-Jul-2013 15:07:45 on computer GLNXA64.  Job number 13 of 16.

Contents of title file: 
                                                                          
s  y  0  2  0  7  j  r  e  s     H  2  O  +  D  2  O     /  o  p  t  /  t  o  p  s  p  i  n  3  .  0  /  d  a  t  a  /  y  o  u  n  g  s  p  /  n  m  r     y  o  u  n  g  s  p     {  3        F  6     -     3  4  6  }  

Sample name is taken as                                                                          

________________________________________________________________________________________________________________

Table 1.  Sample quantification result:

                         Metabolite name	Conc(mM) Hit ratio Int expl(%) Lib number 
                            Lactic acid 	2.619       0.524       0.157       131       
                                Maltose 	1.920       0.430       0.090       45       
                    Phosphoethanolamine 	1.836       0.505       0.082       167       
                    Glucose-6-phosphate 	1.693       0.648       0.081       105       
               Glycerophosphorylcholine 	0.935       0.900       0.151       186       
                              Glutamine 	0.827       0.535       0.077       17       
                                 Lysine 	0.774       0.765       0.071       81       
                             Asparagine 	0.447       0.885       0.071       72       
                  Glutathione (reduced) 	0.339       0.617       0.069       92       
                                Alanine 	0.308       1.000       0.076       66       
                                Glycine 	0.300       0.900       0.076       80       
                             Creatinine 	0.251       0.699       0.074       29       
                              Carnitine 	0.237       0.897       0.092       120       
                               Fructose 	0.235       0.817       0.072       5       
                             Isoleucine 	0.228       0.756       0.077       68       
                                Leucine 	0.209       0.676       0.068       77       
                              Histamine 	0.179       0.443       0.070       94       
                            Acetic acid 	0.161       0.900       0.075       117       
                N-Acetylaspartate (NAA) 	0.142       0.830       0.071       86       
             Uridine 5-diphosphoglucose 	0.132       0.764       0.068       165       
                      3-Methylhistidine 	0.112       0.870       0.069       74       
                 Glutathione (oxidised) 	0.112       0.567       0.069       91       
                                 Valine 	0.112       0.740       0.072       36       
                                Taurine 	0.096       1.000       0.069       181       
                 Methyl isobutyric acid 	0.091       0.679       0.071       198       
                     Malonyl coenzyme A 	0.088       0.434       0.070       145       
                               Creatine 	0.084       1.000       0.070       122       
                      Pyroglutamic acid 	0.079       0.693       0.067       127       
                               Tyrosine 	0.076       0.616       0.068       208       
Uridine-5-diphospho-N-acetylglucosamine 	0.057       0.897       0.069       171       
                          Tartaric acid 	0.055       0.900       0.066       153       
               Adenosine 5-triphosphate 	0.055       0.676       0.067       103       
                            Formic acid 	0.049       0.900       0.067       148       
                Adenosine 5-diphosphate 	0.047       0.576       0.066       115       
                          Glycolic acid 	0.041       0.900       0.067       53       
                             Methionine 	0.037       0.951       0.068       82       
                            Citric acid 	0.036       1.000       0.067       14       
                N-Acetylneuraminic acid 	0.032       0.701       0.067       193       
                          Succinic acid 	0.029       0.900       0.068       152       
                         Propionic acid 	0.024       1.000       0.067       154       
                              Ornithine 	0.023       0.583       0.066       79       
                          Ergothioneine 	0.020       0.894       0.068       1       
              Adenosine 5-monophosphate 	0.014       0.434       0.066       107       
                           Pyruvic acid 	0.013       0.900       0.067       101       
                       Oxaloacetic acid 	0.011       0.900       0.066       159       
                            Hypotaurine 	0.008       0.439       0.066       129       
                        scyllo-Inositol 	0.007       0.900       0.067       54       
                                Ethanol 	0.007       0.912       0.066       203       
                               Methanol 	0.006       0.900       0.066       202       
                           Butyric acid 	0.006       0.642       0.066       119       
     Uridine-5-diphosphoglucuronic acid 	0.005       0.642       0.066       184       
                              Sarcosine 	0.005       0.615       0.066       75       
                          Acetylcholine 	0.005       1.000       0.067       22       
                     N-Acetylmethionine 	0.005       0.650       0.066       137       
 Ethylenediaminetetraacetic acid (EDTA) 	0.004       1.000       0.066       140       
                                Betaine 	0.003       0.943       0.066       24       
                       Pantothenic acid 	0.003       0.464       0.066       99       
             3-Methyl-2-oxovaleric acid 	0.002       0.843       0.066       97       
                                Choline 	0.001       0.900       0.066       31       
     Oxoglutaric acid (a-Ketogluturate) 	0.001       0.554       0.066       3       
________________________________________________________________________________________________________________

Table 2.  Result of the screening step of the analysis (finding of library peaks in the the mixture JRES spectrum):

Lactic acid (library entry number =131)
Hit ratio(% of total spectral intensity for metabolite): 52.38% (6 of 16 peaks were found)
Peaks found: chem shift/row (% of total intensity)
1.335/74(22.5%) , 1.335/56(22.5%) , 4.124/74(3%) , 4.124/56(3%) , 4.124/91(0.6%) , 4.124/38(0.6%)
Peaks not found: chem shift/row (% of total intensity)
1.338/63(6.8%) , 1.338/67(6.8%) , 1.324/67(6.5%) , 1.324/63(6.5%) , 1.338/58.5(5.1%) , 1.338/71.5(5.1%) , 1.324/71.5(5%) , 1.324/58.5(5%) , 4.131/56(0.4%) , 4.131/73.5(0.4%)

Maltose (library entry number =45)
Hit ratio(% of total spectral intensity for metabolite): 42.99% (14 of 40 peaks were found)
Peaks found: chem shift/row (% of total intensity)
3.428/65(5.4%) , 3.277/53(4.6%) , 3.277/77(4.6%) , 3.293/53(4.6%) , 3.293/77(4.6%) , 3.779/65(4.4%) , 3.646/65(3.7%) , 3.592/82(2.7%) , 3.592/48(2.7%) , 3.98/65(2.4%) , 3.924/51.5(1.1%) , 3.924/78.5(1.1%) , 3.779/73.5(0.6%) , 3.779/56.5(0.6%)
Peaks not found: chem shift/row (% of total intensity)
3.428/41(4.2%) , 3.428/89(4.2%) , 3.693/65(4.1%) , 3.779/42(3.5%) , 3.779/88(3.5%) , 3.693/89(2.9%) , 3.693/41(2.9%) , 3.707/65(2.6%) , 5.414/60(2.6%) , 5.414/70(2.6%) , 3.592/56.5(2.5%) , 3.592/73.5(2.5%) , 3.867/52(2.1%) , 3.867/78(2.1%) , 3.707/40.5(1.7%) , 3.707/89.5(1.7%) , 3.646/41.5(1.7%) , 3.646/88.5(1.7%) , 3.98/88.5(1.5%) , 3.98/40.5(1.5%) , 3.867/47(1.3%) , 3.867/82.5(1.3%) , 3.592/52(0.6%) , 3.592/78(0.6%) , 3.816/44(0.5%) , 3.816/86(0.5%)

Phosphoethanolamine (library entry number =167)
Hit ratio(% of total spectral intensity for metabolite): 50.49% (6 of 10 peaks were found)
Peaks found: chem shift/row (% of total intensity)
3.98/78(8.9%) , 3.98/52(8.9%) , 3.992/52(8.5%) , 3.992/78(8.5%) , 3.98/64.5(7.9%) , 3.992/64.5(7.7%)
Peaks not found: chem shift/row (% of total intensity)
3.227/76.5(14.8%) , 3.227/53.5(14.8%) , 3.227/60(10%) , 3.227/70(10%)

Glucose-6-phosphate (library entry number =105)
Hit ratio(% of total spectral intensity for metabolite): 64.76% (16 of 31 peaks were found)
Peaks found: chem shift/row (% of total intensity)
3.503/65(6.9%) , 3.293/53.5(6.1%) , 3.293/76.5(6.1%) , 3.277/53(5.9%) , 3.277/77(5.9%) , 3.503/40.5(4.9%) , 3.503/89(4.9%) , 3.367/65(4.4%) , 4.006/69(3.6%) , 4.006/61(3.6%) , 4.006/61(3.6%) , 4.006/69(3.6%) , 3.57/65(2%) , 3.535/41(1.4%) , 3.535/88.5(1.4%) , 3.486/65.5(0.4%)
Peaks not found: chem shift/row (% of total intensity)
3.73/65(5.2%) , 3.73/40.5(3.8%) , 3.73/89(3.8%) , 3.574/40.5(3.7%) , 3.574/89.5(3.7%) , 3.577/40(3.4%) , 3.577/89.5(3.4%) , 3.577/65(2.7%) , 3.574/65(2%) , 3.574/52.5(0.9%) , 3.574/76.5(0.9%) , 3.577/52.5(0.7%) , 3.577/76.5(0.7%) , 4.05/55(0.1%) , 4.05/74.5(0.1%)

Glycerophosphorylcholine (library entry number =186)
Hit ratio(% of total spectral intensity for metabolite): 90% (1 of 1 peaks were found)
Peaks found: chem shift/row (% of total intensity)
3.234/65(100%)
Peaks not found: chem shift/row (% of total intensity)


Glutamine (library entry number =17)
Hit ratio(% of total spectral intensity for metabolite): 53.48% (23 of 57 peaks were found)
Peaks found: chem shift/row (% of total intensity)
3.779/65(17.5%) , 3.779/81(8.3%) , 3.779/49(8.3%) , 2.439/65(3.9%) , 2.48/65(2%) , 2.48/65(1.9%) , 2.48/65(1.8%) , 2.48/65(1.5%) , 2.408/65(1%) , 2.164/73(0.9%) , 2.164/57(0.9%) , 2.408/65(0.8%) , 2.434/38.5(0.7%) , 2.434/91.5(0.7%) , 2.408/85.5(0.5%) , 2.408/44.5(0.5%) , 2.115/65(0.4%) , 2.408/85.5(0.4%) , 2.408/44.5(0.4%) , 2.48/25(0.3%) , 2.48/105(0.3%) , 2.48/25(0.2%) , 2.48/105(0.2%)
Peaks not found: chem shift/row (% of total intensity)
2.458/52.5(3.8%) , 2.458/77.5(3.8%) , 2.458/38(3.7%) , 2.458/92(3.7%) , 2.14/56.5(2.5%) , 2.14/73.5(2.5%) , 2.14/80.5(2.4%) , 2.14/49.5(2.4%) , 2.14/33.5(2.1%) , 2.14/96.5(2.1%) , 2.14/40.5(2%) , 2.14/89.5(2%) , 2.14/65(1.3%) , 2.121/56(0.9%) , 2.121/74(0.9%) , 2.166/46.5(0.6%) , 2.166/83.5(0.6%) , 2.13/62(0.6%) , 2.13/68(0.6%) , 2.13/61.5(0.6%) , 2.13/68.5(0.6%) , 2.13/65(0.6%) , 2.439/104(0.5%) , 2.439/25.5(0.5%) , 2.458/18.5(0.5%) , 2.458/111.5(0.5%) , 2.13/65(0.5%) , 2.13/46(0.5%) , 2.13/84(0.5%) , 2.439/45(0.5%) , 2.439/85(0.5%) , 2.13/84(0.5%) , 2.13/46(0.5%) , 2.434/65(0.4%)

Lysine (library entry number =81)
Hit ratio(% of total spectral intensity for metabolite): 76.49% (5 of 13 peaks were found)
Peaks found: chem shift/row (% of total intensity)
3.036/46(21.6%) , 3.036/84(21.6%) , 3.768/65(15.5%) , 3.768/49(8.9%) , 3.768/81(8.9%)
Peaks not found: chem shift/row (% of total intensity)
3.036/64(9.1%) , 3.036/66(9.1%) , 1.909/43.5(1.3%) , 1.909/86.5(1.3%) , 1.733/47(1.1%) , 1.733/83(1.1%) , 1.733/43(0.4%) , 1.733/87(0.4%)

Asparagine (library entry number =72)
Hit ratio(% of total spectral intensity for metabolite): 88.5% (17 of 29 peaks were found)
Peaks found: chem shift/row (% of total intensity)
4.006/50(10.3%) , 4.006/80(10.3%) , 4.006/61(8.8%) , 4.006/69(8.8%) , 2.867/53(5.7%) , 2.867/77(5.7%) , 2.867/34(5.6%) , 2.867/96(5.6%) , 2.955/49(5.5%) , 2.955/81(5.5%) , 2.955/37(5.2%) , 2.955/93(5.2%) , 2.938/65(2.1%) , 2.848/64.5(1.9%) , 2.948/65(1.4%) , 2.867/52(0.6%) , 2.867/78(0.6%)
Peaks not found: chem shift/row (% of total intensity)
2.91/96.5(1.4%) , 2.91/33.5(1.4%) , 2.884/64.5(1.2%) , 2.884/65.5(1.2%) , 2.909/34(1.2%) , 2.909/96(1.2%) , 2.909/112(0.8%) , 2.909/18(0.8%) , 2.91/112(0.6%) , 2.91/18(0.6%) , 2.938/127(0.5%) , 2.938/4(0.4%)

Glutathione (reduced) (library entry number =92)
Hit ratio(% of total spectral intensity for metabolite): 61.66% (20 of 43 peaks were found)
Peaks found: chem shift/row (% of total intensity)
3.789/65(14.2%) , 3.789/65(13.5%) , 2.171/73.5(4.9%) , 3.789/49(4.2%) , 3.789/81(4.2%) , 3.789/49(4.1%) , 3.789/81(4.1%) , 2.171/37(1.6%) , 2.171/92(1.6%) , 2.955/81(1.6%) , 2.955/49(1.6%) , 2.955/48(1%) , 2.955/47.5(0.9%) , 2.955/82(0.9%) , 2.54/65.5(0.7%) , 2.567/65.5(0.6%) , 2.567/65.5(0.6%) , 2.955/82.5(0.6%) , 2.54/64.5(0.4%) , 2.54/64(0.3%)
Peaks not found: chem shift/row (% of total intensity)
2.171/56(4.9%) , 2.558/71.5(3.5%) , 2.558/58(3.5%) , 2.966/46.5(2%) , 2.966/82.5(2%) , 2.983/82(1.9%) , 2.983/46.5(1.9%) , 2.977/82(1.6%) , 2.977/47.5(1.6%) , 2.976/82(1.6%) , 2.976/47.5(1.6%) , 2.963/47(1.5%) , 2.963/83(1.5%) , 3.305/46.5(1.4%) , 3.305/83.5(1.4%) , 3.317/84(1.3%) , 3.317/46(1.3%) , 2.966/52.5(0.8%) , 2.966/75.5(0.7%) , 2.558/91(0.7%) , 2.558/39(0.7%) , 2.964/46(0.4%) , 2.964/83.5(0.4%)

Alanine (library entry number =66)
Hit ratio(% of total spectral intensity for metabolite): 100% (6 of 6 peaks were found)
Peaks found: chem shift/row (% of total intensity)
1.485/56(36.1%) , 1.485/74(36.1%) , 3.793/56(10.9%) , 3.793/74(10.9%) , 3.793/93(2.9%) , 3.793/37(2.9%)
Peaks not found: chem shift/row (% of total intensity)


Glycine (library entry number =80)
Hit ratio(% of total spectral intensity for metabolite): 90% (1 of 1 peaks were found)
Peaks found: chem shift/row (% of total intensity)
3.57/65(100%)
Peaks not found: chem shift/row (% of total intensity)


Creatinine (library entry number =29)
Hit ratio(% of total spectral intensity for metabolite): 69.86% (1 of 3 peaks were found)
Peaks found: chem shift/row (% of total intensity)
3.049/65(69.9%)
Peaks not found: chem shift/row (% of total intensity)
4.065/66(15.1%) , 4.065/64(15.1%)

Carnitine (library entry number =120)
Hit ratio(% of total spectral intensity for metabolite): 89.72% (2 of 8 peaks were found)
Peaks found: chem shift/row (% of total intensity)
3.225/65(85.7%) , 3.428/65(4.1%)
Peaks not found: chem shift/row (% of total intensity)
2.437/58(2.1%) , 2.437/72(2.1%) , 2.45/73(2%) , 2.45/57(2%) , 3.435/70(1%) , 3.435/60(1%)

Fructose (library entry number =5)
Hit ratio(% of total spectral intensity for metabolite): 81.71% (12 of 27 peaks were found)
Peaks found: chem shift/row (% of total intensity)
3.57/50(14.6%) , 3.57/80(14.6%) , 3.715/50(13.4%) , 3.715/80(13.4%) , 3.808/52(7.7%) , 3.808/78(7.7%) , 4.031/49(2.6%) , 4.031/81(2.6%) , 3.66/65(1.7%) , 3.58/49.5(1.4%) , 3.58/80(1.4%) , 3.57/65(0.8%)
Peaks not found: chem shift/row (% of total intensity)
3.903/48(2.7%) , 3.903/82(2.7%) , 3.903/56(2.4%) , 3.903/74(2.4%) , 3.683/57.5(1.3%) , 3.683/72.5(1.3%) , 3.605/49(1.2%) , 3.605/80.5(1.2%) , 4.004/65(0.8%) , 4.119/70(0.6%) , 4.119/60(0.6%) , 3.58/18(0.3%) , 3.58/111.5(0.3%) , 3.57/33.5(0.2%) , 4.04/64.5(0.2%)

Isoleucine (library entry number =68)
Hit ratio(% of total spectral intensity for metabolite): 75.57% (5 of 22 peaks were found)
Peaks found: chem shift/row (% of total intensity)
0.942/65(20.1%) , 1.014/56(19.2%) , 1.014/74(19.2%) , 0.942/46(8.5%) , 0.942/84(8.5%)
Peaks not found: chem shift/row (% of total intensity)
3.677/60(6.8%) , 3.677/70(6.8%) , 1.263/45(0.9%) , 1.263/85(0.9%) , 1.263/81(0.8%) , 1.263/49(0.8%) , 1.263/27(0.8%) , 1.263/103(0.8%) , 1.263/61(0.8%) , 1.263/69(0.8%) , 1.472/65(0.8%) , 1.472/79(0.6%) , 1.472/51(0.6%) , 1.472/98(0.6%) , 1.472/32(0.6%) , 1.472/44(0.5%) , 1.472/86(0.5%)

Leucine (library entry number =77)
Hit ratio(% of total spectral intensity for metabolite): 67.56% (6 of 37 peaks were found)
Peaks found: chem shift/row (% of total intensity)
0.97/57(18.4%) , 0.97/73(18.4%) , 0.96/57(14.8%) , 0.96/73(14.8%) , 1.014/73.5(0.6%) , 1.014/56(0.6%)
Peaks not found: chem shift/row (% of total intensity)
3.741/47(7.2%) , 3.741/83(7.2%) , 1.682/65(1.6%) , 0.96/64.5(1.4%) , 1.749/65(1%) , 0.97/65(0.9%) , 1.714/51.5(0.8%) , 1.711/41(0.8%) , 1.702/64.5(0.7%) , 1.714/39.5(0.7%) , 1.714/90.5(0.7%) , 3.741/60.5(0.7%) , 3.741/69(0.7%) , 1.714/4(0.7%) , 1.714/125(0.7%) , 1.722/73.5(0.6%) , 1.722/56.5(0.6%) , 1.711/4(0.5%) , 1.711/125(0.5%) , 1.714/43(0.5%) , 1.714/87.5(0.5%) , 1.714/55.5(0.5%) , 1.714/74.5(0.5%) , 1.711/51(0.5%) , 1.711/79(0.5%) , 1.714/23(0.3%) , 1.714/107.5(0.3%) , 1.714/61.5(0.3%) , 1.714/68(0.3%) , 1.711/74(0.3%) , 1.711/55.5(0.3%)

Histamine (library entry number =94)
Hit ratio(% of total spectral intensity for metabolite): 44.34% (3 of 12 peaks were found)
Peaks found: chem shift/row (% of total intensity)
3.293/65(28.7%) , 3.042/65(9.4%) , 8.149/65(6.3%)
Peaks not found: chem shift/row (% of total intensity)
3.293/83(12%) , 3.293/47(12%) , 8.095/65(6.5%) , 7.977/65(6.2%) , 7.158/65(4.3%) , 3.042/47(3.7%) , 3.042/83(3.7%) , 7.158/62(3.6%) , 7.158/68(3.6%)

Acetic acid (library entry number =117)
Hit ratio(% of total spectral intensity for metabolite): 90% (1 of 1 peaks were found)
Peaks found: chem shift/row (% of total intensity)
1.925/65(100%)
Peaks not found: chem shift/row (% of total intensity)


N-Acetylaspartate (NAA) (library entry number =86)
Hit ratio(% of total spectral intensity for metabolite): 82.95% (5 of 13 peaks were found)
Peaks found: chem shift/row (% of total intensity)
2.026/65(79.5%) , 2.504/57(0.9%) , 2.504/72(0.9%) , 2.504/32.5(0.9%) , 2.504/97(0.9%)
Peaks not found: chem shift/row (% of total intensity)
2.491/45(2.5%) , 2.491/85(2.5%) , 2.51/45(2.4%) , 2.51/85(2.4%) , 2.691/44(1.8%) , 2.691/86(1.8%) , 2.701/84(1.8%) , 2.701/46(1.8%)

Uridine 5-diphosphoglucose (library entry number =165)
Hit ratio(% of total spectral intensity for metabolite): 76.45% (17 of 35 peaks were found)
Peaks found: chem shift/row (% of total intensity)
7.95/75(17.7%) , 7.95/55(17.7%) , 5.988/75(13.3%) , 5.988/55(13.3%) , 3.779/65(3.8%) , 3.474/65(2.6%) , 3.793/55(1%) , 3.793/75(1%) , 3.547/56.5(0.7%) , 3.547/73.5(0.7%) , 3.547/48(0.7%) , 3.547/81.5(0.7%) , 3.547/48(0.7%) , 3.547/82(0.7%) , 3.547/48(0.7%) , 3.547/56(0.6%) , 3.547/73(0.6%)
Peaks not found: chem shift/row (% of total intensity)
3.779/41(3%) , 3.779/89(3%) , 3.474/89(2.1%) , 3.474/40.5(2.1%) , 5.995/65(1.9%) , 3.87/46(1.2%) , 3.87/83(1.2%) , 5.6/60.5(1.2%) , 5.6/69.5(1.2%) , 5.614/60.5(1.2%) , 5.614/69.5(1.2%) , 5.995/55(1%) , 5.995/75(1%) , 5.988/64.5(0.7%) , 3.793/42.5(0.3%) , 3.793/87.5(0.3%) , 3.87/51.5(0.3%) , 3.87/78.5(0.3%)

3-Methylhistidine (library entry number =74)
Hit ratio(% of total spectral intensity for metabolite): 86.95% (7 of 15 peaks were found)
Peaks found: chem shift/row (% of total intensity)
3.742/65(71%) , 3.962/82(5.3%) , 3.962/48(5.3%) , 3.314/52(1.5%) , 3.314/78(1.5%) , 3.264/76(1.2%) , 3.264/54(1.2%)
Peaks not found: chem shift/row (% of total intensity)
3.962/64(5.1%) , 3.314/93(1.4%) , 3.314/37(1.4%) , 8.069/68(1.2%) , 8.069/61.5(1.2%) , 3.264/35(0.9%) , 3.264/95(0.9%) , 7.131/65(0.9%)

Glutathione (oxidised) (library entry number =91)
Hit ratio(% of total spectral intensity for metabolite): 56.74% (23 of 50 peaks were found)
Peaks found: chem shift/row (% of total intensity)
3.789/65(15.8%) , 3.789/81(5.7%) , 3.789/49(5.7%) , 2.171/57(3.7%) , 2.171/73(3.7%) , 2.516/65(2.3%) , 2.516/65(2.1%) , 2.54/65(2%) , 2.54/65(2%) , 2.171/37(1.8%) , 2.171/93(1.8%) , 2.54/45(1.3%) , 2.54/85(1.3%) , 2.54/45(1.2%) , 2.54/85(1.2%) , 3.798/64.5(1.2%) , 3.798/64.5(1.2%) , 3.768/64.5(1.1%) , 3.779/64.5(1%) , 2.504/61.5(0.2%) , 2.504/68.5(0.2%) , 2.516/26(0.2%) , 2.54/103.5(0.2%)
Peaks not found: chem shift/row (% of total intensity)
2.971/47(4.1%) , 2.971/83(4.1%) , 3.306/47(3.7%) , 3.306/83(3.7%) , 3.317/47(3.4%) , 3.317/83(3.4%) , 2.991/47(3.3%) , 2.991/83(3.3%) , 5.716/65(1.9%) , 2.54/76(1.6%) , 2.54/54(1.6%) , 2.516/45(1.2%) , 2.516/85(1.2%) , 2.516/45(1.1%) , 2.516/85(1.1%) , 2.54/33(0.9%) , 2.54/97(0.9%) , 2.54/13.5(0.4%) , 2.54/116(0.4%) , 2.498/62(0.3%) , 2.498/68(0.3%) , 2.516/103(0.2%) , 2.54/61(0.2%) , 2.54/69(0.2%) , 2.54/27(0.2%) , 2.524/61(0.2%) , 2.524/69(0.2%)

Valine (library entry number =36)
Hit ratio(% of total spectral intensity for metabolite): 74.04% (4 of 14 peaks were found)
Peaks found: chem shift/row (% of total intensity)
0.994/56(19%) , 0.994/74(19%) , 1.046/56(18%) , 1.046/74(18%)
Peaks not found: chem shift/row (% of total intensity)
3.617/59(10.4%) , 3.617/71(10.4%) , 2.276/59(1%) , 2.276/71(1%) , 2.276/41(0.7%) , 2.276/89(0.7%) , 2.276/53(0.7%) , 2.276/77(0.7%) , 2.276/35(0.2%) , 2.276/95(0.2%)

Taurine (library entry number =181)
Hit ratio(% of total spectral intensity for metabolite): 100% (6 of 6 peaks were found)
Peaks found: chem shift/row (% of total intensity)
3.428/65(25.2%) , 3.271/65(19.1%) , 3.428/48(16%) , 3.428/82(16%) , 3.271/48(11.8%) , 3.271/82(11.8%)
Peaks not found: chem shift/row (% of total intensity)


Methyl isobutyric acid (library entry number =198)
Hit ratio(% of total spectral intensity for metabolite): 67.86% (2 of 8 peaks were found)
Peaks found: chem shift/row (% of total intensity)
1.148/56(33.9%) , 1.148/74(33.9%)
Peaks not found: chem shift/row (% of total intensity)
3.702/65(27.6%) , 2.641/65(1.5%) , 2.641/47(1.1%) , 2.641/83(1.1%) , 2.641/101(0.4%) , 2.641/29(0.4%)

Malonyl coenzyme A (library entry number =145)
Hit ratio(% of total spectral intensity for metabolite): 43.4% (5 of 25 peaks were found)
Peaks found: chem shift/row (% of total intensity)
3.542/65(22.9%) , 8.278/65(16.7%) , 3.677/65(1.8%) , 2.439/65(1.4%) , 2.661/65(0.6%)
Peaks not found: chem shift/row (% of total intensity)
3.129/65(12.7%) , 8.551/65(10%) , 0.724/65(7.2%) , 0.862/65(5.3%) , 6.178/65(4.6%) , 6.164/65(4.2%) , 4.004/65(3.1%) , 3.031/65(1.9%) , 3.031/82(1%) , 3.031/48(1%) , 0.737/65(0.9%) , 2.353/65(0.8%) , 3.353/57(0.7%) , 3.353/73(0.7%) , 2.622/65(0.7%) , 2.439/48(0.5%) , 2.439/82(0.5%) , 0.846/65(0.4%) , 3.353/89(0.3%) , 3.353/41(0.3%)

Creatine (library entry number =122)
Hit ratio(% of total spectral intensity for metabolite): 100% (2 of 2 peaks were found)
Peaks found: chem shift/row (% of total intensity)
3.042/65(77.9%) , 3.938/65(22.1%)
Peaks not found: chem shift/row (% of total intensity)


Pyroglutamic acid (library entry number =127)
Hit ratio(% of total spectral intensity for metabolite): 69.32% (18 of 80 peaks were found)
Peaks found: chem shift/row (% of total intensity)
2.408/65(11.4%) , 2.408/65(9.9%) , 2.408/86(8.8%) , 2.408/44(8.8%) , 2.408/86(7.5%) , 2.408/44(7.5%) , 2.04/75(2%) , 2.04/55(2%) , 2.512/71(1.9%) , 2.512/59(1.9%) , 2.04/42(1.5%) , 2.04/88(1.5%) , 2.512/17(1.1%) , 4.188/61(0.8%) , 4.188/69(0.8%) , 4.188/84(0.8%) , 4.188/46(0.8%) , 2.054/65(0.2%)
Peaks not found: chem shift/row (% of total intensity)
2.512/38(1.7%) , 2.512/92(1.7%) , 2.04/63.5(1.5%) , 2.04/66.5(1.5%) , 2.512/112(1.1%) , 2.04/22(0.9%) , 2.04/108(0.9%) , 2.39/65(0.9%) , 2.512/80(0.9%) , 2.512/49.5(0.9%) , 2.04/96(0.8%) , 2.04/34(0.8%) , 2.03/64(0.7%) , 2.03/66(0.7%) , 2.525/54(0.6%) , 2.525/75(0.6%) , 2.501/48(0.6%) , 2.501/81.5(0.6%) , 2.499/65(0.5%) , 2.501/65(0.5%) , 2.501/62(0.4%) , 2.501/68(0.4%) , 2.499/48(0.4%) , 2.499/81.5(0.4%) , 2.496/75(0.4%) , 2.496/55(0.4%) , 2.519/48.5(0.4%) , 2.519/81.5(0.4%) , 2.494/75.5(0.4%) , 2.494/54.5(0.4%) , 2.03/48(0.4%) , 2.03/82(0.4%) , 2.499/75.5(0.4%) , 2.499/54.5(0.4%) , 2.519/65(0.4%) , 2.519/63(0.4%) , 2.519/67(0.4%) , 2.03/71(0.3%) , 2.03/59(0.3%) , 2.03/46(0.3%) , 2.03/84(0.3%) , 2.501/59(0.3%) , 2.501/71(0.3%) , 2.501/75(0.3%) , 2.501/55(0.3%) , 2.519/54.5(0.3%) , 2.519/75(0.3%) , 2.03/29.5(0.2%) , 2.03/100.5(0.2%) , 2.501/101.5(0.2%) , 2.501/28(0.2%) , 2.496/48(0.2%) , 2.496/82(0.2%) , 2.03/55(0.2%) , 2.03/75(0.2%) , 2.519/28(0.2%) , 2.519/101(0.2%) , 2.525/68.5(0.2%) , 2.525/62(0.2%) , 2.525/65(0.1%) , 2.501/35.5(0.1%) , 2.501/94.5(0.1%)

Tyrosine (library entry number =208)
Hit ratio(% of total spectral intensity for metabolite): 61.6% (4 of 18 peaks were found)
Peaks found: chem shift/row (% of total intensity)
6.907/76(20.3%) , 6.907/54(20.3%) , 7.198/54(10.5%) , 7.198/76(10.5%)
Peaks not found: chem shift/row (% of total intensity)
3.947/62(7.1%) , 3.947/68(7.1%) , 3.947/48.5(5.5%) , 3.947/81.5(5.5%) , 6.907/47(1.6%) , 6.907/83(1.6%) , 3.057/56(1.5%) , 3.057/74(1.5%) , 3.057/36(1.4%) , 3.057/94(1.4%) , 3.202/90(1%) , 3.202/40(1%) , 3.202/53(1%) , 3.202/77(1%)

Uridine-5-diphospho-N-acetylglucosamine (library entry number =171)
Hit ratio(% of total spectral intensity for metabolite): 89.67% (5 of 13 peaks were found)
Peaks found: chem shift/row (% of total intensity)
2.085/65(51.5%) , 7.95/55(11%) , 7.95/75(11%) , 5.976/55(8%) , 5.976/75(8%)
Peaks not found: chem shift/row (% of total intensity)
3.561/65(1.7%) , 3.816/65(1.5%) , 5.976/65(1.3%) , 5.989/65(1.2%) , 3.816/41(1.2%) , 3.816/89(1.2%) , 3.561/89.5(1.1%) , 3.561/40.5(1.1%)

Tartaric acid (library entry number =153)
Hit ratio(% of total spectral intensity for metabolite): 90% (1 of 1 peaks were found)
Peaks found: chem shift/row (% of total intensity)
4.332/65(100%)
Peaks not found: chem shift/row (% of total intensity)


Adenosine 5-triphosphate (library entry number =103)
Hit ratio(% of total spectral intensity for metabolite): 67.63% (2 of 4 peaks were found)
Peaks found: chem shift/row (% of total intensity)
8.267/65(63.2%) , 8.536/65(4.4%)
Peaks not found: chem shift/row (% of total intensity)
6.153/65(16.9%) , 6.138/65(15.4%)

Formic acid (library entry number =148)
Hit ratio(% of total spectral intensity for metabolite): 90% (1 of 1 peaks were found)
Peaks found: chem shift/row (% of total intensity)
8.46/65(100%)
Peaks not found: chem shift/row (% of total intensity)


Adenosine 5-diphosphate (library entry number =115)
Hit ratio(% of total spectral intensity for metabolite): 57.63% (2 of 5 peaks were found)
Peaks found: chem shift/row (% of total intensity)
8.267/65(51.9%) , 8.536/65(5.7%)
Peaks not found: chem shift/row (% of total intensity)
6.143/65(21.7%) , 6.154/65(18.5%) , 8.587/65(2.2%)

Glycolic acid (library entry number =53)
Hit ratio(% of total spectral intensity for metabolite): 90% (1 of 1 peaks were found)
Peaks found: chem shift/row (% of total intensity)
3.951/65(100%)
Peaks not found: chem shift/row (% of total intensity)


Methionine (library entry number =82)
Hit ratio(% of total spectral intensity for metabolite): 95.05% (4 of 7 peaks were found)
Peaks found: chem shift/row (% of total intensity)
2.143/65(80.1%) , 2.649/65(6%) , 2.649/84(4.4%) , 2.649/46(4.4%)
Peaks not found: chem shift/row (% of total intensity)
3.863/81(1.7%) , 3.863/49(1.7%) , 3.863/65(1.5%)

Citric acid (library entry number =14)
Hit ratio(% of total spectral intensity for metabolite): 100% (4 of 4 peaks were found)
Peaks found: chem shift/row (% of total intensity)
2.542/46(26.2%) , 2.542/84(26.2%) , 2.672/46(23.8%) , 2.672/84(23.8%)
Peaks not found: chem shift/row (% of total intensity)


N-Acetylneuraminic acid (library entry number =193)
Hit ratio(% of total spectral intensity for metabolite): 70.1% (8 of 27 peaks were found)
Peaks found: chem shift/row (% of total intensity)
2.062/65(59.8%) , 3.624/58(2%) , 3.624/72(2%) , 3.992/51.5(1.8%) , 3.992/78.5(1.8%) , 3.768/65(1.4%) , 3.768/49(0.7%) , 3.768/81(0.7%)
Peaks not found: chem shift/row (% of total intensity)
2.046/65(5.9%) , 3.856/53(1.9%) , 3.856/77(1.9%) , 3.624/42(1.8%) , 3.624/88(1.8%) , 1.83/65(1.7%) , 2.238/65(1.7%) , 3.856/46(1.5%) , 3.856/84(1.5%) , 2.222/55(1.3%) , 2.222/75(1.3%) , 1.83/96(1.1%) , 1.83/34(1.1%) , 2.222/88(1%) , 2.222/42(1%) , 3.768/58.5(0.9%) , 3.768/71.5(0.9%) , 3.768/88(0.7%) , 3.768/42(0.7%)

Succinic acid (library entry number =152)
Hit ratio(% of total spectral intensity for metabolite): 90% (1 of 1 peaks were found)
Peaks found: chem shift/row (% of total intensity)
2.408/65(100%)
Peaks not found: chem shift/row (% of total intensity)


Propionic acid (library entry number =154)
Hit ratio(% of total spectral intensity for metabolite): 100% (7 of 7 peaks were found)
Peaks found: chem shift/row (% of total intensity)
1.06/65(33.9%) , 1.06/45(14.4%) , 1.06/85(14.4%) , 2.187/55(14.3%) , 2.187/75(14.3%) , 2.187/94(4.3%) , 2.187/36(4.3%)
Peaks not found: chem shift/row (% of total intensity)


Ornithine (library entry number =79)
Hit ratio(% of total spectral intensity for metabolite): 58.34% (4 of 23 peaks were found)
Peaks found: chem shift/row (% of total intensity)
3.065/65(25.1%) , 3.789/65(17.4%) , 3.789/49(7.9%) , 3.789/81(7.9%)
Peaks not found: chem shift/row (% of total intensity)
3.065/84(16.7%) , 3.065/46(16.7%) , 1.949/65(0.9%) , 1.836/103(0.8%) , 1.836/27(0.8%) , 1.946/53(0.6%) , 1.946/78(0.5%) , 1.841/62(0.5%) , 1.841/68(0.5%) , 1.949/31(0.5%) , 1.949/40(0.4%) , 1.946/41(0.4%) , 1.946/40(0.4%) , 1.946/100(0.4%) , 1.946/31(0.4%) , 1.949/53(0.3%) , 1.949/77(0.3%) , 1.949/72(0.3%) , 1.949/57(0.3%)

Ergothioneine (library entry number =1)
Hit ratio(% of total spectral intensity for metabolite): 89.35% (3 of 7 peaks were found)
Peaks found: chem shift/row (% of total intensity)
3.271/65(85.6%) , 3.892/75(1.9%) , 3.892/55(1.9%)
Peaks not found: chem shift/row (% of total intensity)
6.805/64(3.5%) , 6.805/66(3.5%) , 3.892/85(1.8%) , 3.892/45(1.8%)

Adenosine 5-monophosphate (library entry number =107)
Hit ratio(% of total spectral intensity for metabolite): 43.36% (1 of 4 peaks were found)
Peaks found: chem shift/row (% of total intensity)
8.265/65(43.4%)
Peaks not found: chem shift/row (% of total intensity)
8.586/65(30%) , 6.134/65(13.6%) , 6.146/65(13%)

Pyruvic acid (library entry number =101)
Hit ratio(% of total spectral intensity for metabolite): 90% (1 of 1 peaks were found)
Peaks found: chem shift/row (% of total intensity)
2.371/65(100%)
Peaks not found: chem shift/row (% of total intensity)


Oxaloacetic acid (library entry number =159)
Hit ratio(% of total spectral intensity for metabolite): 90% (1 of 1 peaks were found)
Peaks found: chem shift/row (% of total intensity)
2.371/65(100%)
Peaks not found: chem shift/row (% of total intensity)


Hypotaurine (library entry number =129)
Hit ratio(% of total spectral intensity for metabolite): 43.91% (2 of 6 peaks were found)
Peaks found: chem shift/row (% of total intensity)
3.367/65(24.8%) , 2.649/65(19.1%)
Peaks not found: chem shift/row (% of total intensity)
3.367/48(16.5%) , 3.367/82(16.5%) , 2.649/47.5(11.5%) , 2.649/82.5(11.5%)

scyllo-Inositol (library entry number =54)
Hit ratio(% of total spectral intensity for metabolite): 90% (1 of 1 peaks were found)
Peaks found: chem shift/row (% of total intensity)
3.362/65(100%)
Peaks not found: chem shift/row (% of total intensity)


Ethanol (library entry number =203)
Hit ratio(% of total spectral intensity for metabolite): 91.16% (5 of 7 peaks were found)
Peaks found: chem shift/row (% of total intensity)
1.19/65(31.3%) , 1.19/83(15.6%) , 1.19/47(15.6%) , 3.663/56(14.4%) , 3.663/74(14.4%)
Peaks not found: chem shift/row (% of total intensity)
3.663/38(4.4%) , 3.663/92(4.4%)

Methanol (library entry number =202)
Hit ratio(% of total spectral intensity for metabolite): 90% (1 of 1 peaks were found)
Peaks found: chem shift/row (% of total intensity)
3.367/65(100%)
Peaks not found: chem shift/row (% of total intensity)


Butyric acid (library entry number =119)
Hit ratio(% of total spectral intensity for metabolite): 64.15% (4 of 12 peaks were found)
Peaks found: chem shift/row (% of total intensity)
0.898/65(28.6%) , 0.898/84(12%) , 0.898/46(12%) , 2.162/65(11.5%)
Peaks not found: chem shift/row (% of total intensity)
2.162/84(7.9%) , 2.162/46(7.9%) , 1.561/56(6%) , 1.561/74(6%) , 1.561/93(3.3%) , 1.561/37(3.3%) , 1.561/112(0.7%) , 1.561/18(0.7%)

Uridine-5-diphosphoglucuronic acid (library entry number =184)
Hit ratio(% of total spectral intensity for metabolite): 64.17% (12 of 36 peaks were found)
Peaks found: chem shift/row (% of total intensity)
7.95/55(14.1%) , 7.95/75(14.1%) , 5.988/75(11.4%) , 5.988/55(11.4%) , 3.516/65(5.1%) , 3.789/65(3.5%) , 3.592/48(0.9%) , 3.592/82(0.9%) , 3.592/82(0.9%) , 3.592/48(0.9%) , 3.51/75.5(0.4%) , 3.51/54(0.4%)
Peaks not found: chem shift/row (% of total intensity)
4.146/78(4.4%) , 4.146/52(4.4%) , 3.789/89(2.9%) , 3.789/41(2.9%) , 3.516/40(2.8%) , 3.516/90(2.8%) , 5.619/69(1.8%) , 5.619/61(1.8%) , 5.634/69(1.8%) , 5.634/61(1.8%) , 6.001/65(0.9%) , 3.592/57(0.8%) , 3.592/73(0.8%) , 3.592/57(0.8%) , 3.592/73(0.8%) , 4.379/59.5(0.7%) , 4.379/70.5(0.7%) , 6.001/55(0.6%) , 6.001/75(0.6%) , 3.531/53(0.5%) , 3.531/77(0.5%) , 5.988/63.5(0.2%) , 5.988/66.5(0.2%) , 3.531/65(0.2%)

Sarcosine (library entry number =75)
Hit ratio(% of total spectral intensity for metabolite): 61.49% (1 of 2 peaks were found)
Peaks found: chem shift/row (% of total intensity)
2.738/65(61.5%)
Peaks not found: chem shift/row (% of total intensity)
3.614/65(38.5%)

Acetylcholine (library entry number =22)
Hit ratio(% of total spectral intensity for metabolite): 100% (2 of 2 peaks were found)
Peaks found: chem shift/row (% of total intensity)
3.225/65(57.1%) , 2.152/65(42.9%)
Peaks not found: chem shift/row (% of total intensity)


N-Acetylmethionine (library entry number =137)
Hit ratio(% of total spectral intensity for metabolite): 65.03% (1 of 2 peaks were found)
Peaks found: chem shift/row (% of total intensity)
2.115/65(65%)
Peaks not found: chem shift/row (% of total intensity)
2.039/65(35%)

Ethylenediaminetetraacetic acid (EDTA) (library entry number =140)
Hit ratio(% of total spectral intensity for metabolite): 100% (2 of 2 peaks were found)
Peaks found: chem shift/row (% of total intensity)
3.657/65(73.8%) , 3.271/65(26.2%)
Peaks not found: chem shift/row (% of total intensity)


Betaine (library entry number =24)
Hit ratio(% of total spectral intensity for metabolite): 94.33% (1 of 2 peaks were found)
Peaks found: chem shift/row (% of total intensity)
3.271/65(94.3%)
Peaks not found: chem shift/row (% of total intensity)
3.903/65(5.7%)

Pantothenic acid (library entry number =99)
Hit ratio(% of total spectral intensity for metabolite): 46.42% (4 of 15 peaks were found)
Peaks found: chem shift/row (% of total intensity)
0.898/65(24.2%) , 3.994/65(8.4%) , 3.406/79(6.9%) , 3.406/51(6.9%)
Peaks not found: chem shift/row (% of total intensity)
0.934/65(20.8%) , 2.423/65(8.5%) , 3.522/79(4.5%) , 3.522/51(4.5%) , 2.423/47.5(3.5%) , 2.423/82.5(3.5%) , 3.447/72.5(2.6%) , 3.447/57.5(2.6%) , 3.447/40(1.3%) , 3.447/90(1.3%) , 3.447/65(0.3%)

3-Methyl-2-oxovaleric acid (library entry number =97)
Hit ratio(% of total spectral intensity for metabolite): 84.34% (7 of 21 peaks were found)
Peaks found: chem shift/row (% of total intensity)
1.103/56(24.3%) , 1.103/74(24.3%) , 0.898/65(17.4%) , 0.898/46(8.1%) , 0.898/84(8.1%) , 2.931/56(1%) , 2.931/74(1%)
Peaks not found: chem shift/row (% of total intensity)
1.703/65(2.2%) , 1.703/47(2%) , 1.703/83(2%) , 1.46/48(1.3%) , 1.46/82(1.3%) , 1.703/29(1.1%) , 1.703/101(1.1%) , 1.46/65(1%) , 1.46/29(0.9%) , 1.46/101(0.9%) , 2.931/91(0.7%) , 2.931/39(0.7%) , 1.46/10(0.2%) , 1.46/120(0.2%)

Choline (library entry number =31)
Hit ratio(% of total spectral intensity for metabolite): 90% (1 of 1 peaks were found)
Peaks found: chem shift/row (% of total intensity)
3.209/65(100%)
Peaks not found: chem shift/row (% of total intensity)


Oxoglutaric acid (a-Ketogluturate) (library entry number =3)
Hit ratio(% of total spectral intensity for metabolite): 55.4% (2 of 6 peaks were found)
Peaks found: chem shift/row (% of total intensity)
2.439/65(28%) , 3.014/65(27.4%)
Peaks not found: chem shift/row (% of total intensity)
2.439/83(11.3%) , 2.439/47(11.3%) , 3.014/47(11%) , 3.014/83(11%)

________________________________________________________________________________________________________________

Table 3.  Information to help in the interpretation of the pJRES graphical output of the analysis.
For each peak in the estimate pJRES spectrum (visible in yellow in the associated graphical output file) is given
the chemical shift, intensity and contributing metabolites with percentage contributions.
This table is ordered by intensity, with the most intense estimated pJRES peak detailed first.

Chemical shift	Intensity of estimated pJRES	Contributing metabolites/percentages
3.232	0.1804	Glycerophosphorylcholine(85%); Phosphoethanolamine(10.1%); Carnitine(4.8%); Acetylcholine(0.1%); Ergothioneine(0%); Choline(0%); Betaine(0%); 
1.332	0.1538	Lactic acid(100%); 
3.572	0.03746	Glycine(68%); Glucose-6-phosphate(21.8%); Fructose(9%); Maltose(1%); Malonyl coenzyme A(0.1%); Uridine-5-diphospho-N-acetylglucosamine(0%); Sarcosine(0%); 
3.782	0.02717	Maltose(41.2%); Glutamine(34%); Glutathione (reduced)(12.3%); Glutathione (oxidised)(6.1%); Uridine 5-diphosphoglucose(3.6%); Alanine(2.2%); Lysine(0.3%); Ornithine(0.2%); Uridine-5-diphosphoglucuronic acid(0%); 
3.042	0.02401	Creatine(37%); Creatinine(25%); Lysine(24.8%); Histamine(13%); Malonyl coenzyme A(0.2%); Ornithine(0%); 
4.122	0.02368	Lactic acid(99.6%); Fructose(0.4%); 
1.927	0.02286	Acetic acid(100%); N-Acetylmethionine(0%); 
3.427	0.02283	Maltose(66.1%); Taurine(22.2%); Carnitine(11.6%); scyllo-Inositol(0%); Methanol(0%); Pantothenic acid(0%); 
3.292	0.02237	Maltose(46.6%); Glucose-6-phosphate(37.9%); Histamine(11.9%); Glycerophosphorylcholine(2.7%); Ergothioneine(0.3%); Taurine(0.3%); Glutathione (oxidised)(0.2%); Carnitine(0.1%); Betaine(0%); Ethylenediaminetetraacetic acid (EDTA)(0%); Acetylcholine(0%); scyllo-Inositol(0%); Methanol(0%); 
1.147	0.02188	Methyl isobutyric acid(100%); Ethanol(0%); 3-Methyl-2-oxovaleric acid(0%); 
3.277	0.02156	Maltose(46.8%); Glucose-6-phosphate(36.8%); Glycerophosphorylcholine(5.6%); Ergothioneine(4.3%); Taurine(4.3%); Betaine(0.9%); Histamine(0.6%); Carnitine(0.4%); Ethylenediaminetetraacetic acid (EDTA)(0.2%); Acetylcholine(0%); scyllo-Inositol(0%); Choline(0%); 
3.992	0.0175	Phosphoethanolamine(77.5%); Glucose-6-phosphate(20%); N-Acetylneuraminic acid(1.1%); Asparagine(0.7%); Malonyl coenzyme A(0.5%); Pantothenic acid(0.2%); Glycolic acid(0%); Fructose(0%); 
1.487	0.01666	Alanine(100%); 
3.977	0.01614	Phosphoethanolamine(69.2%); Maltose(30.7%); Glycolic acid(0.1%); Pantothenic acid(0%); 
3.692	0.01376	Maltose(87%); Methyl isobutyric acid(10.5%); Isoleucine(1.3%); Fructose(1.1%); Ethylenediaminetetraacetic acid (EDTA)(0%); Ethanol(0%); Malonyl coenzyme A(0%); 
1.012	0.01349	Isoleucine(97.2%); Valine(2.4%); Leucine(0.4%); Propionic acid(0%); 
3.702	0.01344	Methyl isobutyric acid(74.1%); Maltose(20.1%); Fructose(5.6%); Isoleucine(0.2%); Ethylenediaminetetraacetic acid (EDTA)(0%); 
0.9423	0.01317	Isoleucine(98.6%); Leucine(1.2%); Pantothenic acid(0.2%); Valine(0%); Butyric acid(0%); 
2.027	0.01295	N-Acetylaspartate (NAA)(99.3%); N-Acetylmethionine(0.3%); N-Acetylneuraminic acid(0.2%); Pyroglutamic acid(0.2%); Acetylcholine(0%); 
3.592	0.01273	Maltose(94.1%); Fructose(2.5%); Glycine(2%); Glucose-6-phosphate(0.8%); Valine(0.4%); Uridine-5-diphosphoglucuronic acid(0.1%); Sarcosine(0%); Ethylenediaminetetraacetic acid (EDTA)(0%); 
2.142	0.01089	Glutamine(51.8%); Methionine(47.1%); Acetylcholine(0.8%); N-Acetylneuraminic acid(0.3%); Butyric acid(0.1%); N-Acetylmethionine(0.1%); Propionic acid(0%); 
3.502	0.01072	Glucose-6-phosphate(99.9%); Malonyl coenzyme A(0%); Glycine(0%); Uridine-5-diphosphoglucuronic acid(0%); Pantothenic acid(0%); 
4.007	0.01062	Asparagine(59.3%); Glucose-6-phosphate(30.9%); Malonyl coenzyme A(6.6%); Fructose(2.4%); Phosphoethanolamine(0.8%); Pantothenic acid(0%); Glycolic acid(0%); 
3.647	0.009553	Maltose(98.8%); Ethylenediaminetetraacetic acid (EDTA)(0.7%); Valine(0.1%); Methyl isobutyric acid(0.1%); Isoleucine(0.1%); Ethanol(0.1%); Sarcosine(0%); N-Acetylneuraminic acid(0%); 
2.457	0.008903	Glutamine(82.8%); Carnitine(16.9%); Pyroglutamic acid(0.2%); Succinic acid(0.1%); Oxoglutaric acid (a-Ketogluturate)(0%); 
3.732	0.008063	Glucose-6-phosphate(87.9%); 3-Methylhistidine(8.8%); Leucine(1.5%); Fructose(0.9%); Methyl isobutyric acid(0.9%); Ethylenediaminetetraacetic acid (EDTA)(0%); 
3.867	0.007997	Maltose(95%); Uridine 5-diphosphoglucose(2.5%); Methionine(2.4%); N-Acetylneuraminic acid(0.1%); 
2.407	0.007724	Succinic acid(69.1%); Pyroglutamic acid(19%); Glutamine(6.8%); Carnitine(4.9%); Pyruvic acid(0.1%); Oxaloacetic acid(0%); Pantothenic acid(0%); Oxoglutaric acid (a-Ketogluturate)(0%); 
0.9923	0.007117	Valine(94.3%); Isoleucine(4.9%); Leucine(0.8%); 
3.742	0.006918	3-Methylhistidine(87.4%); Leucine(11.9%); Methyl isobutyric acid(0.5%); Glutathione (oxidised)(0.1%); Ethylenediaminetetraacetic acid (EDTA)(0%); 
1.047	0.006342	Valine(95.9%); Propionic acid(2.7%); Isoleucine(1.3%); 3-Methyl-2-oxovaleric acid(0%); 
3.542	0.006287	Malonyl coenzyme A(89.9%); Glucose-6-phosphate(3%); Glycine(2.7%); Uridine 5-diphosphoglucose(2.5%); Fructose(1.9%); Uridine-5-diphosphoglucuronic acid(0%); Sarcosine(0%); 
5.412	0.005749	Maltose(100%); 
3.677	0.005719	Isoleucine(81.1%); Fructose(8.5%); Malonyl coenzyme A(7.5%); Methyl isobutyric acid(2.6%); Ethanol(0.3%); Ethylenediaminetetraacetic acid (EDTA)(0.2%); Sarcosine(0%); 
2.437	0.005312	Carnitine(55.4%); Glutamine(32.3%); Malonyl coenzyme A(10.5%); Oxoglutaric acid (a-Ketogluturate)(1%); Succinic acid(0.5%); Pyroglutamic acid(0.4%); Pantothenic acid(0%); Pyruvic acid(0%); 
3.367	0.00446	Glucose-6-phosphate(58%); Methanol(16.2%); scyllo-Inositol(14.1%); Hypotaurine(8.8%); Glycerophosphorylcholine(2.8%); Malonyl coenzyme A(0%); Acetylcholine(0%); Betaine(0%); 
7.952	0.004367	Uridine 5-diphosphoglucose(67.4%); Uridine-5-diphospho-N-acetylglucosamine(29.9%); Uridine-5-diphosphoglucuronic acid(2.7%); 
8.277	0.004297	Malonyl coenzyme A(95.8%); Adenosine 5-triphosphate(2.8%); Adenosine 5-diphosphate(1.1%); Adenosine 5-monophosphate(0.3%); 
2.867	0.004018	Asparagine(100%); 
3.617	0.003658	Valine(85.1%); Sarcosine(8.1%); Fructose(4.2%); N-Acetylneuraminic acid(1.9%); Glycine(0.7%); Ethylenediaminetetraacetic acid (EDTA)(0%); 
3.922	0.00365	Maltose(97.5%); Creatine(2.1%); Glycolic acid(0.4%); Betaine(0%); 
2.087	0.00358	Uridine-5-diphospho-N-acetylglucosamine(98.1%); N-Acetylneuraminic acid(1.3%); N-Acetylmethionine(0.2%); N-Acetylaspartate (NAA)(0.2%); Methionine(0.2%); Acetylcholine(0%); 
2.167	0.003552	Glutathione (reduced)(54.2%); Glutathione (oxidised)(26.8%); Glutamine(11.2%); Butyric acid(3.6%); Methionine(2.7%); Propionic acid(1%); Acetylcholine(0.5%); N-Acetylmethionine(0%); N-Acetylneuraminic acid(0%); 
2.952	0.003405	Asparagine(97.2%); Glutathione (reduced)(2.8%); 
3.947	0.003335	Glycolic acid(48.5%); Tyrosine(41.6%); Creatine(9.9%); 
1.057	0.003322	Propionic acid(80.1%); Valine(18.9%); Isoleucine(0.9%); 3-Methyl-2-oxovaleric acid(0%); 
4.067	0.003257	Creatinine(100%); 
2.372	0.00313	Pyruvic acid(57.4%); Oxaloacetic acid(41.9%); Succinic acid(0.7%); 
5.987	0.003103	Uridine 5-diphosphoglucose(89.1%); Uridine-5-diphospho-N-acetylglucosamine(7.2%); Uridine-5-diphosphoglucuronic acid(3.6%); 
8.267	0.003069	Adenosine 5-triphosphate(48.5%); Adenosine 5-diphosphate(31.6%); Adenosine 5-monophosphate(11.1%); Malonyl coenzyme A(8.9%); 
2.062	0.002872	N-Acetylneuraminic acid(96.3%); N-Acetylaspartate (NAA)(1.7%); Uridine-5-diphospho-N-acetylglucosamine(1.6%); N-Acetylmethionine(0.2%); Pyroglutamic acid(0.1%); Methionine(0.1%); Acetylcholine(0%); 
6.907	0.002806	Tyrosine(100%); 
3.937	0.0028	Creatine(92.3%); Tyrosine(4.1%); Glycolic acid(3.6%); 
0.9723	0.002691	Leucine(88.3%); Valine(6%); Isoleucine(5.7%); 
8.552	0.002635	Malonyl coenzyme A(100%); 
0.9573	0.002604	Leucine(74.2%); Isoleucine(24.4%); Valine(1.3%); Pantothenic acid(0.1%); Butyric acid(0%); 
3.807	0.002572	Fructose(83.7%); Alanine(8.5%); Glutathione (oxidised)(7.1%); Uridine-5-diphospho-N-acetylglucosamine(0.8%); Ornithine(0%); Uridine-5-diphosphoglucuronic acid(0%); 
3.127	0.002501	Malonyl coenzyme A(97.4%); Glycerophosphorylcholine(2.6%); Acetylcholine(0%); Choline(0%); 
8.462	0.002078	Formic acid(100%); 
0.7223	0.002051	Malonyl coenzyme A(100%); 
2.642	0.001894	Methyl isobutyric acid(76.6%); Methionine(20%); Hypotaurine(2.2%); Citric acid(1.2%); Sarcosine(0%); 
1.262	0.001854	Isoleucine(100%); 
2.512	0.001788	N-Acetylaspartate (NAA)(45.5%); Pyroglutamic acid(36.1%); Glutathione (oxidised)(17.5%); Citric acid(0.8%); Succinic acid(0%); 
3.317	0.001783	Glutathione (oxidised)(38.2%); Glutathione (reduced)(20.1%); 3-Methylhistidine(15.7%); Glycerophosphorylcholine(13.2%); Histamine(11.8%); Ergothioneine(0.5%); scyllo-Inositol(0.2%); Betaine(0.1%); Methanol(0.1%); Acetylcholine(0%); Ethylenediaminetetraacetic acid (EDTA)(0%); 
2.187	0.001765	Propionic acid(96.9%); Methionine(2.6%); Glutathione (oxidised)(0.2%); Acetylcholine(0.1%); Butyric acid(0.1%); N-Acetylmethionine(0%); 
7.197	0.001738	Tyrosine(100%); 
2.487	0.0017	Glutamine(49.5%); N-Acetylaspartate (NAA)(41.2%); Carnitine(9.1%); Succinic acid(0.1%); Pyroglutamic acid(0.1%); 
0.8623	0.001687	Malonyl coenzyme A(99.8%); Butyric acid(0.1%); 3-Methyl-2-oxovaleric acid(0%); 
3.902	0.001639	Fructose(95.4%); Betaine(2.8%); Ergothioneine(1.6%); Glycolic acid(0.1%); Creatine(0.1%); 
2.672	0.001595	Citric acid(99.3%); Methionine(0.3%); Hypotaurine(0.2%); N-Acetylaspartate (NAA)(0.1%); Sarcosine(0%); 
2.542	0.001588	Citric acid(96%); Glutathione (reduced)(2.7%); Glutathione (oxidised)(1.3%); 
3.962	0.001583	3-Methylhistidine(91.6%); Glycolic acid(6.8%); Creatine(1.4%); Tyrosine(0.2%); 
2.972	0.001568	Glutathione (oxidised)(54.8%); Glutathione (reduced)(31.2%); Asparagine(14%); Creatine(0%); 
8.122	0.001349	Histamine(100%); 
2.557	0.001339	Glutathione (reduced)(84.6%); Citric acid(8%); Glutathione (oxidised)(7.4%); 
6.177	0.001242	Malonyl coenzyme A(100%); 
2.117	0.001195	N-Acetylmethionine(65.4%); Glutamine(25.5%); Methionine(6%); Uridine-5-diphospho-N-acetylglucosamine(2.3%); N-Acetylneuraminic acid(0.5%); Acetylcholine(0.3%); Butyric acid(0%); 
7.982	0.001151	Histamine(100%); Uridine-5-diphospho-N-acetylglucosamine(0%); Uridine-5-diphosphoglucuronic acid(0%); 
6.162	0.001059	Malonyl coenzyme A(91.8%); Adenosine 5-diphosphate(4.3%); Adenosine 5-triphosphate(3.6%); Adenosine 5-monophosphate(0.3%); 
7.157	0.001002	Histamine(100%); 
4.032	0.0009712	Fructose(100%); 
2.992	0.000872	Glutathione (oxidised)(79.9%); Glutathione (reduced)(18.6%); Creatine(1.2%); Oxoglutaric acid (a-Ketogluturate)(0.2%); Creatinine(0.1%); 
1.187	0.0008663	Ethanol(94.1%); Methyl isobutyric acid(5.9%); 
2.697	0.0008647	N-Acetylaspartate (NAA)(97.7%); Citric acid(2.1%); Sarcosine(0.2%); 
6.152	0.0008565	Adenosine 5-triphosphate(48.2%); Adenosine 5-diphosphate(36.4%); Malonyl coenzyme A(10%); Adenosine 5-monophosphate(5.4%); 
2.277	0.0008521	Valine(99.7%); Acetylcholine(0.3%); 
0.8973	0.0008152	Butyric acid(69.1%); 3-Methyl-2-oxovaleric acid(16.5%); Pantothenic acid(14.4%); 
2.907	0.0007858	Asparagine(100%); 
2.932	0.000772	Asparagine(67.8%); Glutathione (reduced)(30.2%); 3-Methyl-2-oxovaleric acid(2.1%); 
1.732	0.0007016	Lysine(98.6%); Leucine(1.4%); 
6.137	0.0006861	Adenosine 5-triphosphate(56.2%); Adenosine 5-diphosphate(28.3%); Adenosine 5-monophosphate(15.5%); 
2.737	0.0006384	Sarcosine(100%); 
3.472	0.0005584	Uridine 5-diphosphoglucose(99.8%); Taurine(0.2%); 
4.332	0.0004598	Tartaric acid(100%); 
2.842	0.0004109	Asparagine(100%); Sarcosine(0%); 
2.892	0.0004026	Asparagine(100%); 
1.712	0.000373	Leucine(99.2%); 3-Methyl-2-oxovaleric acid(0.8%); 
8.587	0.0003345	Adenosine 5-monophosphate(88.9%); Adenosine 5-diphosphate(11.1%); 
2.207	0.0002965	Methionine(87.7%); Propionic acid(11.9%); Acetylcholine(0.3%); N-Acetylmethionine(0%); N-Acetylneuraminic acid(0%); 
2.622	0.0002492	Malonyl coenzyme A(98.8%); Methyl isobutyric acid(0.6%); Methionine(0.4%); Hypotaurine(0.2%); Citric acid(0.1%); 
1.562	0.0002467	Butyric acid(100%); 
1.102	0.0002409	3-Methyl-2-oxovaleric acid(89.7%); Methyl isobutyric acid(8.5%); Propionic acid(1.8%); 
5.612	0.0002297	Uridine 5-diphosphoglucose(97.2%); Uridine-5-diphosphoglucuronic acid(2.8%); 
0.7373	0.0002216	Malonyl coenzyme A(100%); 
5.602	0.0002205	Uridine 5-diphosphoglucose(100%); 
2.222	0.0002199	N-Acetylneuraminic acid(97.1%); Propionic acid(1.4%); Methionine(1.3%); Acetylcholine(0.2%); 
6.802	0.0002142	Ergothioneine(100%); 
5.717	0.0001981	Glutathione (oxidised)(100%); 
2.352	0.0001924	Malonyl coenzyme A(81.5%); Pyruvic acid(15.3%); Succinic acid(3.2%); 
8.067	0.0001771	3-Methylhistidine(100%); 
1.832	0.0001685	N-Acetylneuraminic acid(95.2%); Ornithine(4.8%); 
4.187	0.0001625	Pyroglutamic acid(100%); 
1.682	9.122e-05	Leucine(100%); 3-Methyl-2-oxovaleric acid(0%); 
7.132	8.288e-05	3-Methylhistidine(100%); 
2.237	6.687e-05	N-Acetylneuraminic acid(99.6%); Acetylcholine(0.4%); 
5.632	1.774e-05	Uridine-5-diphosphoglucuronic acid(100%); 
1.852	9.68e-06	Acetic acid(100%); 
4.377	7.845e-06	Uridine-5-diphosphoglucuronic acid(100%); 
2.822	2.59e-07	Sarcosine(100%); 
________________________________________________________________________________________________________________

Table 4.  Information to help in the interpretation of the pJRES graphical output of the analysis.
For each peak in the estimate pJRES spectrum (visible in yellow in the associated graphical output file) is given
the chemical shift, intensity and contributing metabolites with percentage contributions.
This table is ordered by chemical shift, with the estimated pJRES peak having the highest chemical shift detailed first.

Chemical shift	Intensity of estimated pJRES	Contributing metabolites/percentages
8.587	0.0003345	Adenosine 5-monophosphate(88.9%); Adenosine 5-diphosphate(11.1%); 
8.552	0.002635	Malonyl coenzyme A(100%); 
8.462	0.002078	Formic acid(100%); 
8.277	0.004297	Malonyl coenzyme A(95.8%); Adenosine 5-triphosphate(2.8%); Adenosine 5-diphosphate(1.1%); Adenosine 5-monophosphate(0.3%); 
8.267	0.003069	Adenosine 5-triphosphate(48.5%); Adenosine 5-diphosphate(31.6%); Adenosine 5-monophosphate(11.1%); Malonyl coenzyme A(8.9%); 
8.122	0.001349	Histamine(100%); 
8.067	0.0001771	3-Methylhistidine(100%); 
7.982	0.001151	Histamine(100%); Uridine-5-diphospho-N-acetylglucosamine(0%); Uridine-5-diphosphoglucuronic acid(0%); 
7.952	0.004367	Uridine 5-diphosphoglucose(67.4%); Uridine-5-diphospho-N-acetylglucosamine(29.9%); Uridine-5-diphosphoglucuronic acid(2.7%); 
7.197	0.001738	Tyrosine(100%); 
7.157	0.001002	Histamine(100%); 
7.132	8.288e-05	3-Methylhistidine(100%); 
6.907	0.002806	Tyrosine(100%); 
6.802	0.0002142	Ergothioneine(100%); 
6.177	0.001242	Malonyl coenzyme A(100%); 
6.162	0.001059	Malonyl coenzyme A(91.8%); Adenosine 5-diphosphate(4.3%); Adenosine 5-triphosphate(3.6%); Adenosine 5-monophosphate(0.3%); 
6.152	0.0008565	Adenosine 5-triphosphate(48.2%); Adenosine 5-diphosphate(36.4%); Malonyl coenzyme A(10%); Adenosine 5-monophosphate(5.4%); 
6.137	0.0006861	Adenosine 5-triphosphate(56.2%); Adenosine 5-diphosphate(28.3%); Adenosine 5-monophosphate(15.5%); 
5.987	0.003103	Uridine 5-diphosphoglucose(89.1%); Uridine-5-diphospho-N-acetylglucosamine(7.2%); Uridine-5-diphosphoglucuronic acid(3.6%); 
5.717	0.0001981	Glutathione (oxidised)(100%); 
5.632	1.774e-05	Uridine-5-diphosphoglucuronic acid(100%); 
5.612	0.0002297	Uridine 5-diphosphoglucose(97.2%); Uridine-5-diphosphoglucuronic acid(2.8%); 
5.602	0.0002205	Uridine 5-diphosphoglucose(100%); 
5.412	0.005749	Maltose(100%); 
4.377	7.845e-06	Uridine-5-diphosphoglucuronic acid(100%); 
4.332	0.0004598	Tartaric acid(100%); 
4.187	0.0001625	Pyroglutamic acid(100%); 
4.122	0.02368	Lactic acid(99.6%); Fructose(0.4%); 
4.067	0.003257	Creatinine(100%); 
4.032	0.0009712	Fructose(100%); 
4.007	0.01062	Asparagine(59.3%); Glucose-6-phosphate(30.9%); Malonyl coenzyme A(6.6%); Fructose(2.4%); Phosphoethanolamine(0.8%); Pantothenic acid(0%); Glycolic acid(0%); 
3.992	0.0175	Phosphoethanolamine(77.5%); Glucose-6-phosphate(20%); N-Acetylneuraminic acid(1.1%); Asparagine(0.7%); Malonyl coenzyme A(0.5%); Pantothenic acid(0.2%); Glycolic acid(0%); Fructose(0%); 
3.977	0.01614	Phosphoethanolamine(69.2%); Maltose(30.7%); Glycolic acid(0.1%); Pantothenic acid(0%); 
3.962	0.001583	3-Methylhistidine(91.6%); Glycolic acid(6.8%); Creatine(1.4%); Tyrosine(0.2%); 
3.947	0.003335	Glycolic acid(48.5%); Tyrosine(41.6%); Creatine(9.9%); 
3.937	0.0028	Creatine(92.3%); Tyrosine(4.1%); Glycolic acid(3.6%); 
3.922	0.00365	Maltose(97.5%); Creatine(2.1%); Glycolic acid(0.4%); Betaine(0%); 
3.902	0.001639	Fructose(95.4%); Betaine(2.8%); Ergothioneine(1.6%); Glycolic acid(0.1%); Creatine(0.1%); 
3.867	0.007997	Maltose(95%); Uridine 5-diphosphoglucose(2.5%); Methionine(2.4%); N-Acetylneuraminic acid(0.1%); 
3.807	0.002572	Fructose(83.7%); Alanine(8.5%); Glutathione (oxidised)(7.1%); Uridine-5-diphospho-N-acetylglucosamine(0.8%); Ornithine(0%); Uridine-5-diphosphoglucuronic acid(0%); 
3.782	0.02717	Maltose(41.2%); Glutamine(34%); Glutathione (reduced)(12.3%); Glutathione (oxidised)(6.1%); Uridine 5-diphosphoglucose(3.6%); Alanine(2.2%); Lysine(0.3%); Ornithine(0.2%); Uridine-5-diphosphoglucuronic acid(0%); 
3.742	0.006918	3-Methylhistidine(87.4%); Leucine(11.9%); Methyl isobutyric acid(0.5%); Glutathione (oxidised)(0.1%); Ethylenediaminetetraacetic acid (EDTA)(0%); 
3.732	0.008063	Glucose-6-phosphate(87.9%); 3-Methylhistidine(8.8%); Leucine(1.5%); Fructose(0.9%); Methyl isobutyric acid(0.9%); Ethylenediaminetetraacetic acid (EDTA)(0%); 
3.702	0.01344	Methyl isobutyric acid(74.1%); Maltose(20.1%); Fructose(5.6%); Isoleucine(0.2%); Ethylenediaminetetraacetic acid (EDTA)(0%); 
3.692	0.01376	Maltose(87%); Methyl isobutyric acid(10.5%); Isoleucine(1.3%); Fructose(1.1%); Ethylenediaminetetraacetic acid (EDTA)(0%); Ethanol(0%); Malonyl coenzyme A(0%); 
3.677	0.005719	Isoleucine(81.1%); Fructose(8.5%); Malonyl coenzyme A(7.5%); Methyl isobutyric acid(2.6%); Ethanol(0.3%); Ethylenediaminetetraacetic acid (EDTA)(0.2%); Sarcosine(0%); 
3.647	0.009553	Maltose(98.8%); Ethylenediaminetetraacetic acid (EDTA)(0.7%); Valine(0.1%); Methyl isobutyric acid(0.1%); Isoleucine(0.1%); Ethanol(0.1%); Sarcosine(0%); N-Acetylneuraminic acid(0%); 
3.617	0.003658	Valine(85.1%); Sarcosine(8.1%); Fructose(4.2%); N-Acetylneuraminic acid(1.9%); Glycine(0.7%); Ethylenediaminetetraacetic acid (EDTA)(0%); 
3.592	0.01273	Maltose(94.1%); Fructose(2.5%); Glycine(2%); Glucose-6-phosphate(0.8%); Valine(0.4%); Uridine-5-diphosphoglucuronic acid(0.1%); Sarcosine(0%); Ethylenediaminetetraacetic acid (EDTA)(0%); 
3.572	0.03746	Glycine(68%); Glucose-6-phosphate(21.8%); Fructose(9%); Maltose(1%); Malonyl coenzyme A(0.1%); Uridine-5-diphospho-N-acetylglucosamine(0%); Sarcosine(0%); 
3.542	0.006287	Malonyl coenzyme A(89.9%); Glucose-6-phosphate(3%); Glycine(2.7%); Uridine 5-diphosphoglucose(2.5%); Fructose(1.9%); Uridine-5-diphosphoglucuronic acid(0%); Sarcosine(0%); 
3.502	0.01072	Glucose-6-phosphate(99.9%); Malonyl coenzyme A(0%); Glycine(0%); Uridine-5-diphosphoglucuronic acid(0%); Pantothenic acid(0%); 
3.472	0.0005584	Uridine 5-diphosphoglucose(99.8%); Taurine(0.2%); 
3.427	0.02283	Maltose(66.1%); Taurine(22.2%); Carnitine(11.6%); scyllo-Inositol(0%); Methanol(0%); Pantothenic acid(0%); 
3.367	0.00446	Glucose-6-phosphate(58%); Methanol(16.2%); scyllo-Inositol(14.1%); Hypotaurine(8.8%); Glycerophosphorylcholine(2.8%); Malonyl coenzyme A(0%); Acetylcholine(0%); Betaine(0%); 
3.317	0.001783	Glutathione (oxidised)(38.2%); Glutathione (reduced)(20.1%); 3-Methylhistidine(15.7%); Glycerophosphorylcholine(13.2%); Histamine(11.8%); Ergothioneine(0.5%); scyllo-Inositol(0.2%); Betaine(0.1%); Methanol(0.1%); Acetylcholine(0%); Ethylenediaminetetraacetic acid (EDTA)(0%); 
3.292	0.02237	Maltose(46.6%); Glucose-6-phosphate(37.9%); Histamine(11.9%); Glycerophosphorylcholine(2.7%); Ergothioneine(0.3%); Taurine(0.3%); Glutathione (oxidised)(0.2%); Carnitine(0.1%); Betaine(0%); Ethylenediaminetetraacetic acid (EDTA)(0%); Acetylcholine(0%); scyllo-Inositol(0%); Methanol(0%); 
3.277	0.02156	Maltose(46.8%); Glucose-6-phosphate(36.8%); Glycerophosphorylcholine(5.6%); Ergothioneine(4.3%); Taurine(4.3%); Betaine(0.9%); Histamine(0.6%); Carnitine(0.4%); Ethylenediaminetetraacetic acid (EDTA)(0.2%); Acetylcholine(0%); scyllo-Inositol(0%); Choline(0%); 
3.232	0.1804	Glycerophosphorylcholine(85%); Phosphoethanolamine(10.1%); Carnitine(4.8%); Acetylcholine(0.1%); Ergothioneine(0%); Choline(0%); Betaine(0%); 
3.127	0.002501	Malonyl coenzyme A(97.4%); Glycerophosphorylcholine(2.6%); Acetylcholine(0%); Choline(0%); 
3.042	0.02401	Creatine(37%); Creatinine(25%); Lysine(24.8%); Histamine(13%); Malonyl coenzyme A(0.2%); Ornithine(0%); 
2.992	0.000872	Glutathione (oxidised)(79.9%); Glutathione (reduced)(18.6%); Creatine(1.2%); Oxoglutaric acid (a-Ketogluturate)(0.2%); Creatinine(0.1%); 
2.972	0.001568	Glutathione (oxidised)(54.8%); Glutathione (reduced)(31.2%); Asparagine(14%); Creatine(0%); 
2.952	0.003405	Asparagine(97.2%); Glutathione (reduced)(2.8%); 
2.932	0.000772	Asparagine(67.8%); Glutathione (reduced)(30.2%); 3-Methyl-2-oxovaleric acid(2.1%); 
2.907	0.0007858	Asparagine(100%); 
2.892	0.0004026	Asparagine(100%); 
2.867	0.004018	Asparagine(100%); 
2.842	0.0004109	Asparagine(100%); Sarcosine(0%); 
2.822	2.59e-07	Sarcosine(100%); 
2.737	0.0006384	Sarcosine(100%); 
2.697	0.0008647	N-Acetylaspartate (NAA)(97.7%); Citric acid(2.1%); Sarcosine(0.2%); 
2.672	0.001595	Citric acid(99.3%); Methionine(0.3%); Hypotaurine(0.2%); N-Acetylaspartate (NAA)(0.1%); Sarcosine(0%); 
2.642	0.001894	Methyl isobutyric acid(76.6%); Methionine(20%); Hypotaurine(2.2%); Citric acid(1.2%); Sarcosine(0%); 
2.622	0.0002492	Malonyl coenzyme A(98.8%); Methyl isobutyric acid(0.6%); Methionine(0.4%); Hypotaurine(0.2%); Citric acid(0.1%); 
2.557	0.001339	Glutathione (reduced)(84.6%); Citric acid(8%); Glutathione (oxidised)(7.4%); 
2.542	0.001588	Citric acid(96%); Glutathione (reduced)(2.7%); Glutathione (oxidised)(1.3%); 
2.512	0.001788	N-Acetylaspartate (NAA)(45.5%); Pyroglutamic acid(36.1%); Glutathione (oxidised)(17.5%); Citric acid(0.8%); Succinic acid(0%); 
2.487	0.0017	Glutamine(49.5%); N-Acetylaspartate (NAA)(41.2%); Carnitine(9.1%); Succinic acid(0.1%); Pyroglutamic acid(0.1%); 
2.457	0.008903	Glutamine(82.8%); Carnitine(16.9%); Pyroglutamic acid(0.2%); Succinic acid(0.1%); Oxoglutaric acid (a-Ketogluturate)(0%); 
2.437	0.005312	Carnitine(55.4%); Glutamine(32.3%); Malonyl coenzyme A(10.5%); Oxoglutaric acid (a-Ketogluturate)(1%); Succinic acid(0.5%); Pyroglutamic acid(0.4%); Pantothenic acid(0%); Pyruvic acid(0%); 
2.407	0.007724	Succinic acid(69.1%); Pyroglutamic acid(19%); Glutamine(6.8%); Carnitine(4.9%); Pyruvic acid(0.1%); Oxaloacetic acid(0%); Pantothenic acid(0%); Oxoglutaric acid (a-Ketogluturate)(0%); 
2.372	0.00313	Pyruvic acid(57.4%); Oxaloacetic acid(41.9%); Succinic acid(0.7%); 
2.352	0.0001924	Malonyl coenzyme A(81.5%); Pyruvic acid(15.3%); Succinic acid(3.2%); 
2.277	0.0008521	Valine(99.7%); Acetylcholine(0.3%); 
2.237	6.687e-05	N-Acetylneuraminic acid(99.6%); Acetylcholine(0.4%); 
2.222	0.0002199	N-Acetylneuraminic acid(97.1%); Propionic acid(1.4%); Methionine(1.3%); Acetylcholine(0.2%); 
2.207	0.0002965	Methionine(87.7%); Propionic acid(11.9%); Acetylcholine(0.3%); N-Acetylmethionine(0%); N-Acetylneuraminic acid(0%); 
2.187	0.001765	Propionic acid(96.9%); Methionine(2.6%); Glutathione (oxidised)(0.2%); Acetylcholine(0.1%); Butyric acid(0.1%); N-Acetylmethionine(0%); 
2.167	0.003552	Glutathione (reduced)(54.2%); Glutathione (oxidised)(26.8%); Glutamine(11.2%); Butyric acid(3.6%); Methionine(2.7%); Propionic acid(1%); Acetylcholine(0.5%); N-Acetylmethionine(0%); N-Acetylneuraminic acid(0%); 
2.142	0.01089	Glutamine(51.8%); Methionine(47.1%); Acetylcholine(0.8%); N-Acetylneuraminic acid(0.3%); Butyric acid(0.1%); N-Acetylmethionine(0.1%); Propionic acid(0%); 
2.117	0.001195	N-Acetylmethionine(65.4%); Glutamine(25.5%); Methionine(6%); Uridine-5-diphospho-N-acetylglucosamine(2.3%); N-Acetylneuraminic acid(0.5%); Acetylcholine(0.3%); Butyric acid(0%); 
2.087	0.00358	Uridine-5-diphospho-N-acetylglucosamine(98.1%); N-Acetylneuraminic acid(1.3%); N-Acetylmethionine(0.2%); N-Acetylaspartate (NAA)(0.2%); Methionine(0.2%); Acetylcholine(0%); 
2.062	0.002872	N-Acetylneuraminic acid(96.3%); N-Acetylaspartate (NAA)(1.7%); Uridine-5-diphospho-N-acetylglucosamine(1.6%); N-Acetylmethionine(0.2%); Pyroglutamic acid(0.1%); Methionine(0.1%); Acetylcholine(0%); 
2.027	0.01295	N-Acetylaspartate (NAA)(99.3%); N-Acetylmethionine(0.3%); N-Acetylneuraminic acid(0.2%); Pyroglutamic acid(0.2%); Acetylcholine(0%); 
1.927	0.02286	Acetic acid(100%); N-Acetylmethionine(0%); 
1.852	9.68e-06	Acetic acid(100%); 
1.832	0.0001685	N-Acetylneuraminic acid(95.2%); Ornithine(4.8%); 
1.732	0.0007016	Lysine(98.6%); Leucine(1.4%); 
1.712	0.000373	Leucine(99.2%); 3-Methyl-2-oxovaleric acid(0.8%); 
1.682	9.122e-05	Leucine(100%); 3-Methyl-2-oxovaleric acid(0%); 
1.562	0.0002467	Butyric acid(100%); 
1.487	0.01666	Alanine(100%); 
1.332	0.1538	Lactic acid(100%); 
1.262	0.001854	Isoleucine(100%); 
1.187	0.0008663	Ethanol(94.1%); Methyl isobutyric acid(5.9%); 
1.147	0.02188	Methyl isobutyric acid(100%); Ethanol(0%); 3-Methyl-2-oxovaleric acid(0%); 
1.102	0.0002409	3-Methyl-2-oxovaleric acid(89.7%); Methyl isobutyric acid(8.5%); Propionic acid(1.8%); 
1.057	0.003322	Propionic acid(80.1%); Valine(18.9%); Isoleucine(0.9%); 3-Methyl-2-oxovaleric acid(0%); 
1.047	0.006342	Valine(95.9%); Propionic acid(2.7%); Isoleucine(1.3%); 3-Methyl-2-oxovaleric acid(0%); 
1.012	0.01349	Isoleucine(97.2%); Valine(2.4%); Leucine(0.4%); Propionic acid(0%); 
0.9923	0.007117	Valine(94.3%); Isoleucine(4.9%); Leucine(0.8%); 
0.9723	0.002691	Leucine(88.3%); Valine(6%); Isoleucine(5.7%); 
0.9573	0.002604	Leucine(74.2%); Isoleucine(24.4%); Valine(1.3%); Pantothenic acid(0.1%); Butyric acid(0%); 
0.9423	0.01317	Isoleucine(98.6%); Leucine(1.2%); Pantothenic acid(0.2%); Valine(0%); Butyric acid(0%); 
0.8973	0.0008152	Butyric acid(69.1%); 3-Methyl-2-oxovaleric acid(16.5%); Pantothenic acid(14.4%); 
0.8623	0.001687	Malonyl coenzyme A(99.8%); Butyric acid(0.1%); 3-Methyl-2-oxovaleric acid(0%); 
0.7373	0.0002216	Malonyl coenzyme A(100%); 
0.7223	0.002051	Malonyl coenzyme A(100%); 
________________________________________________________________________________________________________________

Table 5.  Full result of the screening step of the analysis (finding of library peaks in the the mixture JRES spectrum) In descending order of hit-ratio:

Alanine (library entry number =66)
Hit ratio(% of total spectral intensity for metabolite): 100% (6 of 6 peaks were found)
Peaks found: chem shift/row (% of total intensity)
1.485/56(36.1%) , 1.485/74(36.1%) , 3.793/56(10.9%) , 3.793/74(10.9%) , 3.793/93(2.9%) , 3.793/37(2.9%)
Peaks not found: chem shift/row (% of total intensity)


Citric acid (library entry number =14)
Hit ratio(% of total spectral intensity for metabolite): 100% (4 of 4 peaks were found)
Peaks found: chem shift/row (% of total intensity)
2.542/46(26.2%) , 2.542/84(26.2%) , 2.672/46(23.8%) , 2.672/84(23.8%)
Peaks not found: chem shift/row (% of total intensity)


N-Acetylalanine (library entry number =85)
Hit ratio(% of total spectral intensity for metabolite): 100% (3 of 3 peaks were found)
Peaks found: chem shift/row (% of total intensity)
2.012/65(65.9%) , 1.335/56(17%) , 1.335/74(17%)
Peaks not found: chem shift/row (% of total intensity)


Acetylcholine (library entry number =22)
Hit ratio(% of total spectral intensity for metabolite): 100% (2 of 2 peaks were found)
Peaks found: chem shift/row (% of total intensity)
3.225/65(57.1%) , 2.152/65(42.9%)
Peaks not found: chem shift/row (% of total intensity)


Betaine (library entry number =24)
Hit ratio(% of total spectral intensity for metabolite): 94.33% (1 of 2 peaks were found)
Peaks found: chem shift/row (% of total intensity)
3.271/65(94.3%)
Peaks not found: chem shift/row (% of total intensity)
3.903/65(5.7%)

Phosphocreatine (library entry number =114)
Hit ratio(% of total spectral intensity for metabolite): 100% (2 of 2 peaks were found)
Peaks found: chem shift/row (% of total intensity)
3.049/65(80.9%) , 3.951/65(19.1%)
Peaks not found: chem shift/row (% of total intensity)


Creatine (library entry number =122)
Hit ratio(% of total spectral intensity for metabolite): 100% (2 of 2 peaks were found)
Peaks found: chem shift/row (% of total intensity)
3.042/65(77.9%) , 3.938/65(22.1%)
Peaks not found: chem shift/row (% of total intensity)


Ethylenediaminetetraacetic acid (EDTA) (library entry number =140)
Hit ratio(% of total spectral intensity for metabolite): 100% (2 of 2 peaks were found)
Peaks found: chem shift/row (% of total intensity)
3.657/65(73.8%) , 3.271/65(26.2%)
Peaks not found: chem shift/row (% of total intensity)


Methionine (library entry number =82)
Hit ratio(% of total spectral intensity for metabolite): 95.05% (4 of 7 peaks were found)
Peaks found: chem shift/row (% of total intensity)
2.143/65(80.1%) , 2.649/65(6%) , 2.649/84(4.4%) , 2.649/46(4.4%)
Peaks not found: chem shift/row (% of total intensity)
3.863/81(1.7%) , 3.863/49(1.7%) , 3.863/65(1.5%)

Carnitine (library entry number =120)
Hit ratio(% of total spectral intensity for metabolite): 89.72% (2 of 8 peaks were found)
Peaks found: chem shift/row (% of total intensity)
3.225/65(85.7%) , 3.428/65(4.1%)
Peaks not found: chem shift/row (% of total intensity)
2.437/58(2.1%) , 2.437/72(2.1%) , 2.45/73(2%) , 2.45/57(2%) , 3.435/70(1%) , 3.435/60(1%)

Propionic acid (library entry number =154)
Hit ratio(% of total spectral intensity for metabolite): 100% (7 of 7 peaks were found)
Peaks found: chem shift/row (% of total intensity)
1.06/65(33.9%) , 1.06/45(14.4%) , 1.06/85(14.4%) , 2.187/55(14.3%) , 2.187/75(14.3%) , 2.187/94(4.3%) , 2.187/36(4.3%)
Peaks not found: chem shift/row (% of total intensity)


Uridine-5-diphospho-N-acetylglucosamine (library entry number =171)
Hit ratio(% of total spectral intensity for metabolite): 89.67% (5 of 13 peaks were found)
Peaks found: chem shift/row (% of total intensity)
2.085/65(51.5%) , 7.95/55(11%) , 7.95/75(11%) , 5.976/55(8%) , 5.976/75(8%)
Peaks not found: chem shift/row (% of total intensity)
3.561/65(1.7%) , 3.816/65(1.5%) , 5.976/65(1.3%) , 5.989/65(1.2%) , 3.816/41(1.2%) , 3.816/89(1.2%) , 3.561/89.5(1.1%) , 3.561/40.5(1.1%)

Ethanol (library entry number =203)
Hit ratio(% of total spectral intensity for metabolite): 91.16% (5 of 7 peaks were found)
Peaks found: chem shift/row (% of total intensity)
1.19/65(31.3%) , 1.19/83(15.6%) , 1.19/47(15.6%) , 3.663/56(14.4%) , 3.663/74(14.4%)
Peaks not found: chem shift/row (% of total intensity)
3.663/38(4.4%) , 3.663/92(4.4%)

N-acetylglucosamine-1-phosphate (library entry number =175)
Hit ratio(% of total spectral intensity for metabolite): 8.96% (5 of 11 peaks were found)
Peaks found: chem shift/row (% of total intensity)
3.503/65(2.9%) , 3.503/89(1.9%) , 3.503/41(1.9%) , 3.793/56(1.1%) , 3.793/74(1.1%)
Peaks not found: chem shift/row (% of total intensity)
2.069/65(81.8%) , 3.806/65(3.3%) , 3.806/40(2%) , 3.806/90(2%) , 3.793/42.5(1%) , 3.793/87.5(1%)

Choline (library entry number =31)
Hit ratio(% of total spectral intensity for metabolite): 90% (1 of 1 peaks were found)
Peaks found: chem shift/row (% of total intensity)
3.209/65(100%)
Peaks not found: chem shift/row (% of total intensity)


Dimethylamine (library entry number =42)
Hit ratio(% of total spectral intensity for metabolite): 90% (1 of 1 peaks were found)
Peaks found: chem shift/row (% of total intensity)
2.724/65(100%)
Peaks not found: chem shift/row (% of total intensity)


Trimethylamine-N-oxide (library entry number =50)
Hit ratio(% of total spectral intensity for metabolite): 90% (1 of 1 peaks were found)
Peaks found: chem shift/row (% of total intensity)
3.271/65(100%)
Peaks not found: chem shift/row (% of total intensity)


scyllo-Inositol (library entry number =54)
Hit ratio(% of total spectral intensity for metabolite): 90% (1 of 1 peaks were found)
Peaks found: chem shift/row (% of total intensity)
3.362/65(100%)
Peaks not found: chem shift/row (% of total intensity)


Trimethylamine (library entry number =69)
Hit ratio(% of total spectral intensity for metabolite): 0% (0 of 1 peaks were found)
Peaks found: chem shift/row (% of total intensity)

Peaks not found: chem shift/row (% of total intensity)
2.885/65(100%)

Glycine (library entry number =80)
Hit ratio(% of total spectral intensity for metabolite): 90% (1 of 1 peaks were found)
Peaks found: chem shift/row (% of total intensity)
3.57/65(100%)
Peaks not found: chem shift/row (% of total intensity)


Pyruvic acid (library entry number =101)
Hit ratio(% of total spectral intensity for metabolite): 90% (1 of 1 peaks were found)
Peaks found: chem shift/row (% of total intensity)
2.371/65(100%)
Peaks not found: chem shift/row (% of total intensity)


Acetic acid (library entry number =117)
Hit ratio(% of total spectral intensity for metabolite): 90% (1 of 1 peaks were found)
Peaks found: chem shift/row (% of total intensity)
1.925/65(100%)
Peaks not found: chem shift/row (% of total intensity)


Malonic acid (library entry number =134)
Hit ratio(% of total spectral intensity for metabolite): 0% (0 of 1 peaks were found)
Peaks found: chem shift/row (% of total intensity)

Peaks not found: chem shift/row (% of total intensity)
3.13/65(100%)

Formic acid (library entry number =148)
Hit ratio(% of total spectral intensity for metabolite): 90% (1 of 1 peaks were found)
Peaks found: chem shift/row (% of total intensity)
8.46/65(100%)
Peaks not found: chem shift/row (% of total intensity)


Fumaric acid (library entry number =149)
Hit ratio(% of total spectral intensity for metabolite): 90% (1 of 1 peaks were found)
Peaks found: chem shift/row (% of total intensity)
6.526/65(100%)
Peaks not found: chem shift/row (% of total intensity)


Succinic acid (library entry number =152)
Hit ratio(% of total spectral intensity for metabolite): 90% (1 of 1 peaks were found)
Peaks found: chem shift/row (% of total intensity)
2.408/65(100%)
Peaks not found: chem shift/row (% of total intensity)


Tartaric acid (library entry number =153)
Hit ratio(% of total spectral intensity for metabolite): 90% (1 of 1 peaks were found)
Peaks found: chem shift/row (% of total intensity)
4.332/65(100%)
Peaks not found: chem shift/row (% of total intensity)


Oxaloacetic acid (library entry number =159)
Hit ratio(% of total spectral intensity for metabolite): 90% (1 of 1 peaks were found)
Peaks found: chem shift/row (% of total intensity)
2.371/65(100%)
Peaks not found: chem shift/row (% of total intensity)


Glycerophosphorylcholine (library entry number =186)
Hit ratio(% of total spectral intensity for metabolite): 90% (1 of 1 peaks were found)
Peaks found: chem shift/row (% of total intensity)
3.234/65(100%)
Peaks not found: chem shift/row (% of total intensity)


Methanol (library entry number =202)
Hit ratio(% of total spectral intensity for metabolite): 90% (1 of 1 peaks were found)
Peaks found: chem shift/row (% of total intensity)
3.367/65(100%)
Peaks not found: chem shift/row (% of total intensity)


Phosphocholine (library entry number =207)
Hit ratio(% of total spectral intensity for metabolite): 90% (1 of 1 peaks were found)
Peaks found: chem shift/row (% of total intensity)
3.225/65(100%)
Peaks not found: chem shift/row (% of total intensity)


N-Acetylglucosamine (library entry number =174)
Hit ratio(% of total spectral intensity for metabolite): 89.91% (4 of 9 peaks were found)
Peaks found: chem shift/row (% of total intensity)
2.062/65(85.5%) , 3.779/65(2.4%) , 3.793/56(1%) , 3.793/74(1%)
Peaks not found: chem shift/row (% of total intensity)
3.497/65(2.8%) , 3.779/40(1.9%) , 3.779/90(1.9%) , 3.497/89(1.8%) , 3.497/41(1.8%)

Ergothioneine (library entry number =1)
Hit ratio(% of total spectral intensity for metabolite): 89.35% (3 of 7 peaks were found)
Peaks found: chem shift/row (% of total intensity)
3.271/65(85.6%) , 3.892/75(1.9%) , 3.892/55(1.9%)
Peaks not found: chem shift/row (% of total intensity)
6.805/64(3.5%) , 6.805/66(3.5%) , 3.892/85(1.8%) , 3.892/45(1.8%)

Isoleucine (library entry number =68)
Hit ratio(% of total spectral intensity for metabolite): 75.57% (5 of 22 peaks were found)
Peaks found: chem shift/row (% of total intensity)
0.942/65(20.1%) , 1.014/56(19.2%) , 1.014/74(19.2%) , 0.942/46(8.5%) , 0.942/84(8.5%)
Peaks not found: chem shift/row (% of total intensity)
3.677/60(6.8%) , 3.677/70(6.8%) , 1.263/45(0.9%) , 1.263/85(0.9%) , 1.263/81(0.8%) , 1.263/49(0.8%) , 1.263/27(0.8%) , 1.263/103(0.8%) , 1.263/61(0.8%) , 1.263/69(0.8%) , 1.472/65(0.8%) , 1.472/79(0.6%) , 1.472/51(0.6%) , 1.472/98(0.6%) , 1.472/32(0.6%) , 1.472/44(0.5%) , 1.472/86(0.5%)

Asparagine (library entry number =72)
Hit ratio(% of total spectral intensity for metabolite): 88.5% (17 of 29 peaks were found)
Peaks found: chem shift/row (% of total intensity)
4.006/50(10.3%) , 4.006/80(10.3%) , 4.006/61(8.8%) , 4.006/69(8.8%) , 2.867/53(5.7%) , 2.867/77(5.7%) , 2.867/34(5.6%) , 2.867/96(5.6%) , 2.955/49(5.5%) , 2.955/81(5.5%) , 2.955/37(5.2%) , 2.955/93(5.2%) , 2.938/65(2.1%) , 2.848/64.5(1.9%) , 2.948/65(1.4%) , 2.867/52(0.6%) , 2.867/78(0.6%)
Peaks not found: chem shift/row (% of total intensity)
2.91/96.5(1.4%) , 2.91/33.5(1.4%) , 2.884/64.5(1.2%) , 2.884/65.5(1.2%) , 2.909/34(1.2%) , 2.909/96(1.2%) , 2.909/112(0.8%) , 2.909/18(0.8%) , 2.91/112(0.6%) , 2.91/18(0.6%) , 2.938/127(0.5%) , 2.938/4(0.4%)

3-Methylhistidine (library entry number =74)
Hit ratio(% of total spectral intensity for metabolite): 86.95% (7 of 15 peaks were found)
Peaks found: chem shift/row (% of total intensity)
3.742/65(71%) , 3.962/82(5.3%) , 3.962/48(5.3%) , 3.314/52(1.5%) , 3.314/78(1.5%) , 3.264/76(1.2%) , 3.264/54(1.2%)
Peaks not found: chem shift/row (% of total intensity)
3.962/64(5.1%) , 3.314/93(1.4%) , 3.314/37(1.4%) , 8.069/68(1.2%) , 8.069/61.5(1.2%) , 3.264/35(0.9%) , 3.264/95(0.9%) , 7.131/65(0.9%)

N-Acetylaspartate (NAA) (library entry number =86)
Hit ratio(% of total spectral intensity for metabolite): 82.95% (5 of 13 peaks were found)
Peaks found: chem shift/row (% of total intensity)
2.026/65(79.5%) , 2.504/57(0.9%) , 2.504/72(0.9%) , 2.504/32.5(0.9%) , 2.504/97(0.9%)
Peaks not found: chem shift/row (% of total intensity)
2.491/45(2.5%) , 2.491/85(2.5%) , 2.51/45(2.4%) , 2.51/85(2.4%) , 2.691/44(1.8%) , 2.691/86(1.8%) , 2.701/84(1.8%) , 2.701/46(1.8%)

Leucine (library entry number =77)
Hit ratio(% of total spectral intensity for metabolite): 67.56% (6 of 37 peaks were found)
Peaks found: chem shift/row (% of total intensity)
0.97/57(18.4%) , 0.97/73(18.4%) , 0.96/57(14.8%) , 0.96/73(14.8%) , 1.014/73.5(0.6%) , 1.014/56(0.6%)
Peaks not found: chem shift/row (% of total intensity)
3.741/47(7.2%) , 3.741/83(7.2%) , 1.682/65(1.6%) , 0.96/64.5(1.4%) , 1.749/65(1%) , 0.97/65(0.9%) , 1.714/51.5(0.8%) , 1.711/41(0.8%) , 1.702/64.5(0.7%) , 1.714/39.5(0.7%) , 1.714/90.5(0.7%) , 3.741/60.5(0.7%) , 3.741/69(0.7%) , 1.714/4(0.7%) , 1.714/125(0.7%) , 1.722/73.5(0.6%) , 1.722/56.5(0.6%) , 1.711/4(0.5%) , 1.711/125(0.5%) , 1.714/43(0.5%) , 1.714/87.5(0.5%) , 1.714/55.5(0.5%) , 1.714/74.5(0.5%) , 1.711/51(0.5%) , 1.711/79(0.5%) , 1.714/23(0.3%) , 1.714/107.5(0.3%) , 1.714/61.5(0.3%) , 1.714/68(0.3%) , 1.711/74(0.3%) , 1.711/55.5(0.3%)

N,N-Dimethylglycine (library entry number =38)
Hit ratio(% of total spectral intensity for metabolite): 0% (0 of 2 peaks were found)
Peaks found: chem shift/row (% of total intensity)

Peaks not found: chem shift/row (% of total intensity)
2.929/65(81.9%) , 3.724/65(18.1%)

Lysine (library entry number =81)
Hit ratio(% of total spectral intensity for metabolite): 76.49% (5 of 13 peaks were found)
Peaks found: chem shift/row (% of total intensity)
3.036/46(21.6%) , 3.036/84(21.6%) , 3.768/65(15.5%) , 3.768/49(8.9%) , 3.768/81(8.9%)
Peaks not found: chem shift/row (% of total intensity)
3.036/64(9.1%) , 3.036/66(9.1%) , 1.909/43.5(1.3%) , 1.909/86.5(1.3%) , 1.733/47(1.1%) , 1.733/83(1.1%) , 1.733/43(0.4%) , 1.733/87(0.4%)

2,3-Butanediol (library entry number =32)
Hit ratio(% of total spectral intensity for metabolite): 74.15% (2 of 14 peaks were found)
Peaks found: chem shift/row (% of total intensity)
1.148/73(37.1%) , 1.148/57(37.1%)
Peaks not found: chem shift/row (% of total intensity)
3.731/58(4.8%) , 3.731/72(4.8%) , 1.148/79(2.5%) , 1.148/51(2.5%) , 1.148/82(2.4%) , 1.148/48(2.4%) , 3.731/51(1.3%) , 3.731/79(1.3%) , 3.731/86(1.3%) , 3.731/44(1.3%) , 3.731/33(0.6%) , 3.731/97(0.6%)

Valine (library entry number =36)
Hit ratio(% of total spectral intensity for metabolite): 74.04% (4 of 14 peaks were found)
Peaks found: chem shift/row (% of total intensity)
0.994/56(19%) , 0.994/74(19%) , 1.046/56(18%) , 1.046/74(18%)
Peaks not found: chem shift/row (% of total intensity)
3.617/59(10.4%) , 3.617/71(10.4%) , 2.276/59(1%) , 2.276/71(1%) , 2.276/41(0.7%) , 2.276/89(0.7%) , 2.276/53(0.7%) , 2.276/77(0.7%) , 2.276/35(0.2%) , 2.276/95(0.2%)

N-Acetylneuraminic acid (library entry number =193)
Hit ratio(% of total spectral intensity for metabolite): 70.1% (8 of 27 peaks were found)
Peaks found: chem shift/row (% of total intensity)
2.062/65(59.8%) , 3.624/58(2%) , 3.624/72(2%) , 3.992/51.5(1.8%) , 3.992/78.5(1.8%) , 3.768/65(1.4%) , 3.768/49(0.7%) , 3.768/81(0.7%)
Peaks not found: chem shift/row (% of total intensity)
2.046/65(5.9%) , 3.856/53(1.9%) , 3.856/77(1.9%) , 3.624/42(1.8%) , 3.624/88(1.8%) , 1.83/65(1.7%) , 2.238/65(1.7%) , 3.856/46(1.5%) , 3.856/84(1.5%) , 2.222/55(1.3%) , 2.222/75(1.3%) , 1.83/96(1.1%) , 1.83/34(1.1%) , 2.222/88(1%) , 2.222/42(1%) , 3.768/58.5(0.9%) , 3.768/71.5(0.9%) , 3.768/88(0.7%) , 3.768/42(0.7%)

4-Methyl-2-oxovaleric acid (library entry number =98)
Hit ratio(% of total spectral intensity for metabolite): 72.42% (3 of 9 peaks were found)
Peaks found: chem shift/row (% of total intensity)
0.939/73.5(35.7%) , 0.939/56.5(35.7%) , 2.097/65(0.9%)
Peaks not found: chem shift/row (% of total intensity)
2.614/56(12.6%) , 2.614/74(12.6%) , 2.097/48(0.8%) , 2.097/82(0.8%) , 2.097/100(0.4%) , 2.097/30(0.4%)

N-Acetylaspartylglutamate (NAAG) (library entry number =190)
Hit ratio(% of total spectral intensity for metabolite): 77.48% (4 of 13 peaks were found)
Peaks found: chem shift/row (% of total intensity)
2.062/65(68.2%) , 1.925/65(3.8%) , 2.542/85(2.8%) , 2.542/45(2.8%)
Peaks not found: chem shift/row (% of total intensity)
2.207/65(3.7%) , 2.524/45(2.9%) , 2.524/85(2.9%) , 2.742/85(2.3%) , 2.742/44.5(2.3%) , 2.752/85.5(2.2%) , 2.752/44(2.2%) , 2.207/86(2%) , 2.207/44(2%)

Suberic acid (library entry number =65)
Hit ratio(% of total spectral intensity for metabolite): 0% (0 of 15 peaks were found)
Peaks found: chem shift/row (% of total intensity)

Peaks not found: chem shift/row (% of total intensity)
2.18/84(26.9%) , 2.18/46(26.9%) , 2.18/65(17.7%) , 1.31/65(10.7%) , 1.31/46(3.9%) , 1.31/84(3.9%) , 1.552/65(1.8%) , 1.552/84(1.4%) , 1.552/46(1.4%) , 1.31/52(1.4%) , 1.31/78(1.4%) , 1.552/103(0.7%) , 1.552/27(0.7%) , 1.552/58(0.6%) , 1.552/72(0.6%)

Glucose-6-phosphate (library entry number =105)
Hit ratio(% of total spectral intensity for metabolite): 64.76% (16 of 31 peaks were found)
Peaks found: chem shift/row (% of total intensity)
3.503/65(6.9%) , 3.293/53.5(6.1%) , 3.293/76.5(6.1%) , 3.277/53(5.9%) , 3.277/77(5.9%) , 3.503/40.5(4.9%) , 3.503/89(4.9%) , 3.367/65(4.4%) , 4.006/69(3.6%) , 4.006/61(3.6%) , 4.006/61(3.6%) , 4.006/69(3.6%) , 3.57/65(2%) , 3.535/41(1.4%) , 3.535/88.5(1.4%) , 3.486/65.5(0.4%)
Peaks not found: chem shift/row (% of total intensity)
3.73/65(5.2%) , 3.73/40.5(3.8%) , 3.73/89(3.8%) , 3.574/40.5(3.7%) , 3.574/89.5(3.7%) , 3.577/40(3.4%) , 3.577/89.5(3.4%) , 3.577/65(2.7%) , 3.574/65(2%) , 3.574/52.5(0.9%) , 3.574/76.5(0.9%) , 3.577/52.5(0.7%) , 3.577/76.5(0.7%) , 4.05/55(0.1%) , 4.05/74.5(0.1%)

Creatinine (library entry number =29)
Hit ratio(% of total spectral intensity for metabolite): 69.86% (1 of 3 peaks were found)
Peaks found: chem shift/row (% of total intensity)
3.049/65(69.9%)
Peaks not found: chem shift/row (% of total intensity)
4.065/66(15.1%) , 4.065/64(15.1%)

Thiamine (library entry number =206)
Hit ratio(% of total spectral intensity for metabolite): 25% (2 of 11 peaks were found)
Peaks found: chem shift/row (% of total intensity)
2.567/65(23.1%) , 3.185/65(1.9%)
Peaks not found: chem shift/row (% of total intensity)
2.497/65(43.1%) , 8.047/65(8%) , 3.89/65(6.7%) , 3.89/50(4.3%) , 3.89/80(4.3%) , 9.432/65(4.2%) , 5.455/65(2.7%) , 3.185/50(0.9%) , 3.185/80(0.9%)

Taurine (library entry number =181)
Hit ratio(% of total spectral intensity for metabolite): 100% (6 of 6 peaks were found)
Peaks found: chem shift/row (% of total intensity)
3.428/65(25.2%) , 3.271/65(19.1%) , 3.428/48(16%) , 3.428/82(16%) , 3.271/48(11.8%) , 3.271/82(11.8%)
Peaks not found: chem shift/row (% of total intensity)


Methyl isobutyric acid (library entry number =198)
Hit ratio(% of total spectral intensity for metabolite): 67.86% (2 of 8 peaks were found)
Peaks found: chem shift/row (% of total intensity)
1.148/56(33.9%) , 1.148/74(33.9%)
Peaks not found: chem shift/row (% of total intensity)
3.702/65(27.6%) , 2.641/65(1.5%) , 2.641/47(1.1%) , 2.641/83(1.1%) , 2.641/101(0.4%) , 2.641/29(0.4%)

Anserine nitrate (library entry number =15)
Hit ratio(% of total spectral intensity for metabolite): 68.88% (13 of 42 peaks were found)
Peaks found: chem shift/row (% of total intensity)
3.779/65(49.3%) , 3.209/63.5(3.9%) , 3.209/66.5(3.9%) , 3.036/85(1.3%) , 3.036/45(1.3%) , 3.036/85(1.3%) , 3.036/45(1.3%) , 2.659/45(1.2%) , 2.659/85(1.2%) , 2.697/65(1.2%) , 2.649/65(1%) , 2.661/65(1%) , 3.195/65(0.9%)
Peaks not found: chem shift/row (% of total intensity)
3.227/44.5(2%) , 3.227/85.5(2%) , 3.209/49.5(2%) , 3.209/80.5(2%) , 2.659/44(1.7%) , 2.659/86(1.7%) , 3.235/84.5(1.5%) , 3.235/45.5(1.5%) , 3.24/84.5(1.5%) , 3.24/45.5(1.5%) , 2.697/46.5(1.1%) , 2.697/83.5(1.1%) , 2.681/65(1%) , 2.723/45(0.9%) , 2.723/85(0.9%) , 2.723/43(0.8%) , 2.723/86.5(0.8%) , 2.681/85.5(0.8%) , 2.706/25(0.6%) , 2.706/104(0.6%) , 2.709/64(0.6%) , 2.659/61(0.6%) , 2.659/69(0.6%) , 2.659/103(0.6%) , 2.659/26.5(0.6%) , 2.709/44.5(0.6%) , 2.709/85.5(0.6%) , 2.659/102(0.5%) , 2.659/27(0.5%)

Glutathione (reduced) (library entry number =92)
Hit ratio(% of total spectral intensity for metabolite): 61.66% (20 of 43 peaks were found)
Peaks found: chem shift/row (% of total intensity)
3.789/65(14.2%) , 3.789/65(13.5%) , 2.171/73.5(4.9%) , 3.789/49(4.2%) , 3.789/81(4.2%) , 3.789/49(4.1%) , 3.789/81(4.1%) , 2.171/37(1.6%) , 2.171/92(1.6%) , 2.955/81(1.6%) , 2.955/49(1.6%) , 2.955/48(1%) , 2.955/47.5(0.9%) , 2.955/82(0.9%) , 2.54/65.5(0.7%) , 2.567/65.5(0.6%) , 2.567/65.5(0.6%) , 2.955/82.5(0.6%) , 2.54/64.5(0.4%) , 2.54/64(0.3%)
Peaks not found: chem shift/row (% of total intensity)
2.171/56(4.9%) , 2.558/71.5(3.5%) , 2.558/58(3.5%) , 2.966/46.5(2%) , 2.966/82.5(2%) , 2.983/82(1.9%) , 2.983/46.5(1.9%) , 2.977/82(1.6%) , 2.977/47.5(1.6%) , 2.976/82(1.6%) , 2.976/47.5(1.6%) , 2.963/47(1.5%) , 2.963/83(1.5%) , 3.305/46.5(1.4%) , 3.305/83.5(1.4%) , 3.317/84(1.3%) , 3.317/46(1.3%) , 2.966/52.5(0.8%) , 2.966/75.5(0.7%) , 2.558/91(0.7%) , 2.558/39(0.7%) , 2.964/46(0.4%) , 2.964/83.5(0.4%)

Malonyl coenzyme A (library entry number =145)
Hit ratio(% of total spectral intensity for metabolite): 43.4% (5 of 25 peaks were found)
Peaks found: chem shift/row (% of total intensity)
3.542/65(22.9%) , 8.278/65(16.7%) , 3.677/65(1.8%) , 2.439/65(1.4%) , 2.661/65(0.6%)
Peaks not found: chem shift/row (% of total intensity)
3.129/65(12.7%) , 8.551/65(10%) , 0.724/65(7.2%) , 0.862/65(5.3%) , 6.178/65(4.6%) , 6.164/65(4.2%) , 4.004/65(3.1%) , 3.031/65(1.9%) , 3.031/82(1%) , 3.031/48(1%) , 0.737/65(0.9%) , 2.353/65(0.8%) , 3.353/57(0.7%) , 3.353/73(0.7%) , 2.622/65(0.7%) , 2.439/48(0.5%) , 2.439/82(0.5%) , 0.846/65(0.4%) , 3.353/89(0.3%) , 3.353/41(0.3%)

N-Acetylmethionine (library entry number =137)
Hit ratio(% of total spectral intensity for metabolite): 65.03% (1 of 2 peaks were found)
Peaks found: chem shift/row (% of total intensity)
2.115/65(65%)
Peaks not found: chem shift/row (% of total intensity)
2.039/65(35%)

Glucosamine-6-phosphate (library entry number =173)
Hit ratio(% of total spectral intensity for metabolite): 63.7% (16 of 29 peaks were found)
Peaks found: chem shift/row (% of total intensity)
3.882/65(8.1%) , 3.657/65(7%) , 3.632/65(6.4%) , 3.598/77(4.5%) , 3.598/53(4.5%) , 2.973/51.5(3.8%) , 2.973/78(3.8%) , 2.973/51.5(3.8%) , 2.973/78(3.8%) , 4.006/61(3.3%) , 4.006/69(3.3%) , 3.286/74(2.9%) , 3.286/56(2.9%) , 3.632/41(2.8%) , 3.632/88.5(2.8%) , 3.367/65(0.2%)
Peaks not found: chem shift/row (% of total intensity)
3.882/40(5.4%) , 3.882/90(5.4%) , 5.435/60(4.3%) , 5.435/70(4.3%) , 3.657/89.5(3.2%) , 3.657/40.5(3.2%) , 3.286/46.5(2.8%) , 3.286/83(2.8%) , 2.934/51.5(1.7%) , 2.934/78(1.7%) , 4.026/70(1.1%) , 4.069/55(0.3%) , 4.069/75(0.3%)

trans-Aconitic acid (library entry number =30)
Hit ratio(% of total spectral intensity for metabolite): 62.35% (1 of 2 peaks were found)
Peaks found: chem shift/row (% of total intensity)
3.451/65(62.4%)
Peaks not found: chem shift/row (% of total intensity)
6.593/65(37.6%)

Tyrosine (library entry number =208)
Hit ratio(% of total spectral intensity for metabolite): 61.6% (4 of 18 peaks were found)
Peaks found: chem shift/row (% of total intensity)
6.907/76(20.3%) , 6.907/54(20.3%) , 7.198/54(10.5%) , 7.198/76(10.5%)
Peaks not found: chem shift/row (% of total intensity)
3.947/62(7.1%) , 3.947/68(7.1%) , 3.947/48.5(5.5%) , 3.947/81.5(5.5%) , 6.907/47(1.6%) , 6.907/83(1.6%) , 3.057/56(1.5%) , 3.057/74(1.5%) , 3.057/36(1.4%) , 3.057/94(1.4%) , 3.202/90(1%) , 3.202/40(1%) , 3.202/53(1%) , 3.202/77(1%)

Sarcosine (library entry number =75)
Hit ratio(% of total spectral intensity for metabolite): 61.49% (1 of 2 peaks were found)
Peaks found: chem shift/row (% of total intensity)
2.738/65(61.5%)
Peaks not found: chem shift/row (% of total intensity)
3.614/65(38.5%)

Glutathione (oxidised) (library entry number =91)
Hit ratio(% of total spectral intensity for metabolite): 56.74% (23 of 50 peaks were found)
Peaks found: chem shift/row (% of total intensity)
3.789/65(15.8%) , 3.789/81(5.7%) , 3.789/49(5.7%) , 2.171/57(3.7%) , 2.171/73(3.7%) , 2.516/65(2.3%) , 2.516/65(2.1%) , 2.54/65(2%) , 2.54/65(2%) , 2.171/37(1.8%) , 2.171/93(1.8%) , 2.54/45(1.3%) , 2.54/85(1.3%) , 2.54/45(1.2%) , 2.54/85(1.2%) , 3.798/64.5(1.2%) , 3.798/64.5(1.2%) , 3.768/64.5(1.1%) , 3.779/64.5(1%) , 2.504/61.5(0.2%) , 2.504/68.5(0.2%) , 2.516/26(0.2%) , 2.54/103.5(0.2%)
Peaks not found: chem shift/row (% of total intensity)
2.971/47(4.1%) , 2.971/83(4.1%) , 3.306/47(3.7%) , 3.306/83(3.7%) , 3.317/47(3.4%) , 3.317/83(3.4%) , 2.991/47(3.3%) , 2.991/83(3.3%) , 5.716/65(1.9%) , 2.54/76(1.6%) , 2.54/54(1.6%) , 2.516/45(1.2%) , 2.516/85(1.2%) , 2.516/45(1.1%) , 2.516/85(1.1%) , 2.54/33(0.9%) , 2.54/97(0.9%) , 2.54/13.5(0.4%) , 2.54/116(0.4%) , 2.498/62(0.3%) , 2.498/68(0.3%) , 2.516/103(0.2%) , 2.54/61(0.2%) , 2.54/69(0.2%) , 2.54/27(0.2%) , 2.524/61(0.2%) , 2.524/69(0.2%)

Argininosuccinic acid (library entry number =109)
Hit ratio(% of total spectral intensity for metabolite): 56.98% (12 of 35 peaks were found)
Peaks found: chem shift/row (% of total intensity)
6.526/65(19.9%) , 3.779/65(5.8%) , 2.672/44(3.3%) , 2.672/86(3.3%) , 2.672/45(3.2%) , 2.672/85(3.2%) , 2.672/44(3.1%) , 2.672/86(3.1%) , 2.672/47.5(3.1%) , 2.672/82.5(3.1%) , 3.779/81(2.9%) , 3.779/49(2.9%)
Peaks not found: chem shift/row (% of total intensity)
3.286/65(5.9%) , 2.68/45(3.1%) , 2.68/85(3.1%) , 2.379/45.5(2.5%) , 2.379/84.5(2.5%) , 2.359/45(2.4%) , 2.359/85(2.4%) , 2.827/48(2%) , 2.827/82(2%) , 2.369/58.5(1.8%) , 2.369/71(1.8%) , 2.369/97.5(1.7%) , 2.369/32(1.7%) , 2.827/40(1.4%) , 2.827/89.5(1.4%) , 4.307/74(1.3%) , 4.307/56(1.3%) , 3.286/83(1.1%) , 3.286/47(1.1%) , 4.307/48(1.1%) , 4.307/82(1.1%) , 2.369/38.5(0.2%) , 2.369/92(0.2%)

Glutamine (library entry number =17)
Hit ratio(% of total spectral intensity for metabolite): 53.48% (23 of 57 peaks were found)
Peaks found: chem shift/row (% of total intensity)
3.779/65(17.5%) , 3.779/81(8.3%) , 3.779/49(8.3%) , 2.439/65(3.9%) , 2.48/65(2%) , 2.48/65(1.9%) , 2.48/65(1.8%) , 2.48/65(1.5%) , 2.408/65(1%) , 2.164/73(0.9%) , 2.164/57(0.9%) , 2.408/65(0.8%) , 2.434/38.5(0.7%) , 2.434/91.5(0.7%) , 2.408/85.5(0.5%) , 2.408/44.5(0.5%) , 2.115/65(0.4%) , 2.408/85.5(0.4%) , 2.408/44.5(0.4%) , 2.48/25(0.3%) , 2.48/105(0.3%) , 2.48/25(0.2%) , 2.48/105(0.2%)
Peaks not found: chem shift/row (% of total intensity)
2.458/52.5(3.8%) , 2.458/77.5(3.8%) , 2.458/38(3.7%) , 2.458/92(3.7%) , 2.14/56.5(2.5%) , 2.14/73.5(2.5%) , 2.14/80.5(2.4%) , 2.14/49.5(2.4%) , 2.14/33.5(2.1%) , 2.14/96.5(2.1%) , 2.14/40.5(2%) , 2.14/89.5(2%) , 2.14/65(1.3%) , 2.121/56(0.9%) , 2.121/74(0.9%) , 2.166/46.5(0.6%) , 2.166/83.5(0.6%) , 2.13/62(0.6%) , 2.13/68(0.6%) , 2.13/61.5(0.6%) , 2.13/68.5(0.6%) , 2.13/65(0.6%) , 2.439/104(0.5%) , 2.439/25.5(0.5%) , 2.458/18.5(0.5%) , 2.458/111.5(0.5%) , 2.13/65(0.5%) , 2.13/46(0.5%) , 2.13/84(0.5%) , 2.439/45(0.5%) , 2.439/85(0.5%) , 2.13/84(0.5%) , 2.13/46(0.5%) , 2.434/65(0.4%)

Porphobilinogen (library entry number =170)
Hit ratio(% of total spectral intensity for metabolite): 60.32% (2 of 8 peaks were found)
Peaks found: chem shift/row (% of total intensity)
3.414/65(40.6%) , 4.16/65(19.7%)
Peaks not found: chem shift/row (% of total intensity)
2.401/45.5(10.2%) , 2.401/84.5(10.2%) , 2.401/64.5(6.4%) , 2.66/85(5.2%) , 2.66/45(5.2%) , 2.66/65(2.5%)

Pyroglutamic acid (library entry number =127)
Hit ratio(% of total spectral intensity for metabolite): 69.32% (18 of 80 peaks were found)
Peaks found: chem shift/row (% of total intensity)
2.408/65(11.4%) , 2.408/65(9.9%) , 2.408/86(8.8%) , 2.408/44(8.8%) , 2.408/86(7.5%) , 2.408/44(7.5%) , 2.04/75(2%) , 2.04/55(2%) , 2.512/71(1.9%) , 2.512/59(1.9%) , 2.04/42(1.5%) , 2.04/88(1.5%) , 2.512/17(1.1%) , 4.188/61(0.8%) , 4.188/69(0.8%) , 4.188/84(0.8%) , 4.188/46(0.8%) , 2.054/65(0.2%)
Peaks not found: chem shift/row (% of total intensity)
2.512/38(1.7%) , 2.512/92(1.7%) , 2.04/63.5(1.5%) , 2.04/66.5(1.5%) , 2.512/112(1.1%) , 2.04/22(0.9%) , 2.04/108(0.9%) , 2.39/65(0.9%) , 2.512/80(0.9%) , 2.512/49.5(0.9%) , 2.04/96(0.8%) , 2.04/34(0.8%) , 2.03/64(0.7%) , 2.03/66(0.7%) , 2.525/54(0.6%) , 2.525/75(0.6%) , 2.501/48(0.6%) , 2.501/81.5(0.6%) , 2.499/65(0.5%) , 2.501/65(0.5%) , 2.501/62(0.4%) , 2.501/68(0.4%) , 2.499/48(0.4%) , 2.499/81.5(0.4%) , 2.496/75(0.4%) , 2.496/55(0.4%) , 2.519/48.5(0.4%) , 2.519/81.5(0.4%) , 2.494/75.5(0.4%) , 2.494/54.5(0.4%) , 2.03/48(0.4%) , 2.03/82(0.4%) , 2.499/75.5(0.4%) , 2.499/54.5(0.4%) , 2.519/65(0.4%) , 2.519/63(0.4%) , 2.519/67(0.4%) , 2.03/71(0.3%) , 2.03/59(0.3%) , 2.03/46(0.3%) , 2.03/84(0.3%) , 2.501/59(0.3%) , 2.501/71(0.3%) , 2.501/75(0.3%) , 2.501/55(0.3%) , 2.519/54.5(0.3%) , 2.519/75(0.3%) , 2.03/29.5(0.2%) , 2.03/100.5(0.2%) , 2.501/101.5(0.2%) , 2.501/28(0.2%) , 2.496/48(0.2%) , 2.496/82(0.2%) , 2.03/55(0.2%) , 2.03/75(0.2%) , 2.519/28(0.2%) , 2.519/101(0.2%) , 2.525/68.5(0.2%) , 2.525/62(0.2%) , 2.525/65(0.1%) , 2.501/35.5(0.1%) , 2.501/94.5(0.1%)

cis-Aconitic acid (library entry number =108)
Hit ratio(% of total spectral intensity for metabolite): 57.89% (1 of 3 peaks were found)
Peaks found: chem shift/row (% of total intensity)
3.159/65(57.9%)
Peaks not found: chem shift/row (% of total intensity)
5.766/63.5(21.1%) , 5.766/66.5(21.1%)

Cysteamine (library entry number =150)
Hit ratio(% of total spectral intensity for metabolite): 56.88% (2 of 6 peaks were found)
Peaks found: chem shift/row (% of total intensity)
3.398/65(32.3%) , 3.042/65(24.6%)
Peaks not found: chem shift/row (% of total intensity)
3.398/48(12.2%) , 3.398/82(12.2%) , 3.042/48(9.3%) , 3.042/82(9.3%)

Fructose (library entry number =5)
Hit ratio(% of total spectral intensity for metabolite): 81.71% (12 of 27 peaks were found)
Peaks found: chem shift/row (% of total intensity)
3.57/50(14.6%) , 3.57/80(14.6%) , 3.715/50(13.4%) , 3.715/80(13.4%) , 3.808/52(7.7%) , 3.808/78(7.7%) , 4.031/49(2.6%) , 4.031/81(2.6%) , 3.66/65(1.7%) , 3.58/49.5(1.4%) , 3.58/80(1.4%) , 3.57/65(0.8%)
Peaks not found: chem shift/row (% of total intensity)
3.903/48(2.7%) , 3.903/82(2.7%) , 3.903/56(2.4%) , 3.903/74(2.4%) , 3.683/57.5(1.3%) , 3.683/72.5(1.3%) , 3.605/49(1.2%) , 3.605/80.5(1.2%) , 4.004/65(0.8%) , 4.119/70(0.6%) , 4.119/60(0.6%) , 3.58/18(0.3%) , 3.58/111.5(0.3%) , 3.57/33.5(0.2%) , 4.04/64.5(0.2%)

Uridine 5-diphosphate (library entry number =182)
Hit ratio(% of total spectral intensity for metabolite): 53.57% (4 of 10 peaks were found)
Peaks found: chem shift/row (% of total intensity)
5.976/55(18.7%) , 5.976/75(18.7%) , 5.976/55.5(8.1%) , 5.976/74.5(8.1%)
Peaks not found: chem shift/row (% of total intensity)
7.997/75(20%) , 7.997/55(20%) , 5.976/65(2.9%) , 5.976/64.5(2.1%) , 8.114/54.5(0.6%) , 8.114/75(0.6%)

Uridine 5-monophosphate (library entry number =191)
Hit ratio(% of total spectral intensity for metabolite): 40.24% (2 of 8 peaks were found)
Peaks found: chem shift/row (% of total intensity)
5.988/75(20.1%) , 5.988/55(20.1%)
Peaks not found: chem shift/row (% of total intensity)
8.107/55(26.4%) , 8.107/75(26.4%) , 6.006/65(3.2%) , 5.988/64.5(2.6%) , 6.006/55(0.6%) , 6.006/75(0.6%)

Guanosine-5-monophosphate (GMP) (library entry number =100)
Hit ratio(% of total spectral intensity for metabolite): 52.67% (1 of 3 peaks were found)
Peaks found: chem shift/row (% of total intensity)
8.182/65(52.7%)
Peaks not found: chem shift/row (% of total intensity)
5.932/65(24.7%) , 5.944/65(22.7%)

Lactic acid (library entry number =131)
Hit ratio(% of total spectral intensity for metabolite): 52.38% (6 of 16 peaks were found)
Peaks found: chem shift/row (% of total intensity)
1.335/74(22.5%) , 1.335/56(22.5%) , 4.124/74(3%) , 4.124/56(3%) , 4.124/91(0.6%) , 4.124/38(0.6%)
Peaks not found: chem shift/row (% of total intensity)
1.338/63(6.8%) , 1.338/67(6.8%) , 1.324/67(6.5%) , 1.324/63(6.5%) , 1.338/58.5(5.1%) , 1.338/71.5(5.1%) , 1.324/71.5(5%) , 1.324/58.5(5%) , 4.131/56(0.4%) , 4.131/73.5(0.4%)

Nicotinamide adenine dinucleotide hydrate (NAD) (library entry number =162)
Hit ratio(% of total spectral intensity for metabolite): 50.46% (3 of 23 peaks were found)
Peaks found: chem shift/row (% of total intensity)
8.182/65(29.3%) , 8.428/65(20.6%) , 8.267/65(0.5%)
Peaks not found: chem shift/row (% of total intensity)
6.035/65(9.1%) , 6.047/65(7.4%) , 6.074/65(3.5%) , 6.066/65(3.4%) , 8.844/78(2.4%) , 8.844/52(2.4%) , 8.844/58(2.2%) , 8.844/72(2.2%) , 9.151/57(1.8%) , 9.151/73(1.8%) , 8.204/64.5(1.8%) , 8.204/83(1.4%) , 8.204/47(1.4%) , 9.342/62(1.4%) , 9.342/68(1.4%) , 9.151/76(1.4%) , 9.151/54(1.4%) , 9.342/60(1.2%) , 9.342/70(1.2%) , 8.505/65(0.6%)

Uridine 5-diphosphoglucose (library entry number =165)
Hit ratio(% of total spectral intensity for metabolite): 76.45% (17 of 35 peaks were found)
Peaks found: chem shift/row (% of total intensity)
7.95/75(17.7%) , 7.95/55(17.7%) , 5.988/75(13.3%) , 5.988/55(13.3%) , 3.779/65(3.8%) , 3.474/65(2.6%) , 3.793/55(1%) , 3.793/75(1%) , 3.547/56.5(0.7%) , 3.547/73.5(0.7%) , 3.547/48(0.7%) , 3.547/81.5(0.7%) , 3.547/48(0.7%) , 3.547/82(0.7%) , 3.547/48(0.7%) , 3.547/56(0.6%) , 3.547/73(0.6%)
Peaks not found: chem shift/row (% of total intensity)
3.779/41(3%) , 3.779/89(3%) , 3.474/89(2.1%) , 3.474/40.5(2.1%) , 5.995/65(1.9%) , 3.87/46(1.2%) , 3.87/83(1.2%) , 5.6/60.5(1.2%) , 5.6/69.5(1.2%) , 5.614/60.5(1.2%) , 5.614/69.5(1.2%) , 5.995/55(1%) , 5.995/75(1%) , 5.988/64.5(0.7%) , 3.793/42.5(0.3%) , 3.793/87.5(0.3%) , 3.87/51.5(0.3%) , 3.87/78.5(0.3%)

2-hydroxybutyric acid (library entry number =177)
Hit ratio(% of total spectral intensity for metabolite): 78.76% (5 of 21 peaks were found)
Peaks found: chem shift/row (% of total intensity)
0.898/65(39.5%) , 0.898/46(17.4%) , 0.898/84(17.4%) , 4.006/51(2.2%) , 4.006/79(2.2%)
Peaks not found: chem shift/row (% of total intensity)
1.655/64.5(2.1%) , 1.655/65.5(2.1%) , 4.006/63(2%) , 4.006/67(2%) , 1.655/83(1.6%) , 1.655/47(1.6%) , 1.745/69(1.3%) , 1.745/61(1.3%) , 1.745/50(1.1%) , 1.745/80(1.1%) , 1.655/101.5(0.9%) , 1.655/28.5(0.9%) , 1.745/31.5(0.8%) , 1.745/98(0.8%) , 1.745/42.5(0.8%) , 1.745/87.5(0.8%)

2-Aminobutyric acid (library entry number =28)
Hit ratio(% of total spectral intensity for metabolite): 56.61% (5 of 14 peaks were found)
Peaks found: chem shift/row (% of total intensity)
0.976/65(40.6%) , 3.714/65(6.5%) , 3.714/50(4.5%) , 3.714/80(4.5%) , 1.881/65(0.6%)
Peaks not found: chem shift/row (% of total intensity)
0.976/46(16.8%) , 0.976/84(16.8%) , 1.902/60.5(1.8%) , 1.902/69.5(1.8%) , 1.902/52(1.4%) , 1.902/78(1.4%) , 1.902/87(1.4%) , 1.902/43(1.4%) , 1.917/65(0.5%)

Carnosine (beta-alanyl_L-histidine) (library entry number =187)
Hit ratio(% of total spectral intensity for metabolite): 47.57% (15 of 55 peaks were found)
Peaks found: chem shift/row (% of total intensity)
3.234/65(15.2%) , 8.247/65(11.7%) , 3.225/65(7.8%) , 3.064/45.5(1.9%) , 3.064/84.5(1.9%) , 3.064/45.5(1.9%) , 3.064/84.5(1.9%) , 3.256/65(1.3%) , 3.367/65(0.8%) , 2.672/86(0.7%) , 2.672/85(0.5%) , 2.672/44.5(0.5%) , 2.691/54(0.5%) , 2.691/76(0.5%) , 2.648/86(0.4%)
Peaks not found: chem shift/row (% of total intensity)
3.234/48(7.1%) , 3.234/82(7.1%) , 3.225/47(4.1%) , 3.225/83(4.1%) , 2.689/56(3.1%) , 2.689/74(3.1%) , 7.112/65(2.7%) , 7.112/62(2.2%) , 7.112/68(2.2%) , 2.689/38.5(1.8%) , 2.689/91.5(1.8%) , 2.708/44(0.8%) , 2.708/85.5(0.8%) , 2.672/43(0.7%) , 2.689/115.5(0.7%) , 2.689/14(0.7%) , 3.234/29.5(0.6%) , 3.234/100.5(0.6%) , 2.708/62(0.5%) , 2.708/68(0.5%) , 2.718/44.5(0.5%) , 2.718/85.5(0.5%) , 2.718/62(0.5%) , 2.718/68(0.5%) , 2.655/43(0.5%) , 2.691/45.5(0.4%) , 2.691/84.5(0.4%) , 2.672/61.5(0.4%) , 2.672/68.5(0.4%) , 2.648/43(0.4%) , 2.689/31.5(0.3%) , 2.689/97.5(0.3%) , 2.648/61(0.3%) , 2.648/69(0.3%) , 2.672/60.5(0.3%) , 2.672/69.5(0.3%) , 3.234/12.5(0.2%) , 3.234/117(0.2%) , 2.655/61.5(0.2%) , 2.655/68.5(0.2%)

Capric acid (library entry number =90)
Hit ratio(% of total spectral intensity for metabolite): 0% (0 of 10 peaks were found)
Peaks found: chem shift/row (% of total intensity)

Peaks not found: chem shift/row (% of total intensity)
0.865/65(37.5%) , 2.174/46(17.5%) , 2.174/84(17.5%) , 2.174/65(12.1%) , 1.296/65(4.4%) , 0.865/46(3.6%) , 0.865/84(3.6%) , 1.287/65(2.2%) , 1.272/65(0.9%) , 1.263/65(0.7%)

Hypoxanthine (library entry number =56)
Hit ratio(% of total spectral intensity for metabolite): 0% (0 of 2 peaks were found)
Peaks found: chem shift/row (% of total intensity)

Peaks not found: chem shift/row (% of total intensity)
8.194/65(53.4%) , 8.214/65(46.6%)

Histamine (library entry number =94)
Hit ratio(% of total spectral intensity for metabolite): 44.34% (3 of 12 peaks were found)
Peaks found: chem shift/row (% of total intensity)
3.293/65(28.7%) , 3.042/65(9.4%) , 8.149/65(6.3%)
Peaks not found: chem shift/row (% of total intensity)
3.293/83(12%) , 3.293/47(12%) , 8.095/65(6.5%) , 7.977/65(6.2%) , 7.158/65(4.3%) , 3.042/47(3.7%) , 3.042/83(3.7%) , 7.158/62(3.6%) , 7.158/68(3.6%)

Hypotaurine (library entry number =129)
Hit ratio(% of total spectral intensity for metabolite): 43.91% (2 of 6 peaks were found)
Peaks found: chem shift/row (% of total intensity)
3.367/65(24.8%) , 2.649/65(19.1%)
Peaks not found: chem shift/row (% of total intensity)
3.367/48(16.5%) , 3.367/82(16.5%) , 2.649/47.5(11.5%) , 2.649/82.5(11.5%)

Histidine (library entry number =78)
Hit ratio(% of total spectral intensity for metabolite): 43.72% (4 of 8 peaks were found)
Peaks found: chem shift/row (% of total intensity)
4.006/81(11.5%) , 4.006/49(11.5%) , 4.006/68.5(10.4%) , 4.006/61.5(10.4%)
Peaks not found: chem shift/row (% of total intensity)
7.971/65(32.6%) , 7.127/65(14.8%) , 3.261/38.5(4.4%) , 3.261/91.5(4.4%)

Uridine-5-diphosphogalactose (library entry number =189)
Hit ratio(% of total spectral intensity for metabolite): 72.67% (11 of 53 peaks were found)
Peaks found: chem shift/row (% of total intensity)
7.95/55(18.6%) , 7.95/75(18.6%) , 5.988/55(15.3%) , 5.988/75(15.3%) , 3.751/65(1.7%) , 3.737/57(0.7%) , 3.737/72.5(0.7%) , 3.737/56.5(0.5%) , 3.737/73.5(0.5%) , 3.724/72(0.5%) , 3.737/43.5(0.2%)
Peaks not found: chem shift/row (% of total intensity)
3.924/82(1.7%) , 3.924/48(1.7%) , 5.652/70(1.6%) , 5.652/60(1.6%) , 3.924/56(1.5%) , 3.924/74(1.5%) , 5.637/60.5(1.5%) , 5.637/69.5(1.5%) , 4.041/65(1.2%) , 4.381/60.5(0.8%) , 4.381/69.5(0.8%) , 5.988/64.5(0.6%) , 3.751/81(0.6%) , 3.751/48.5(0.6%) , 3.815/83(0.6%) , 3.815/47(0.6%) , 4.381/65(0.5%) , 3.822/82.5(0.5%) , 3.822/47(0.5%) , 3.815/73(0.5%) , 3.815/56.5(0.5%) , 3.822/56.5(0.5%) , 3.822/73(0.5%) , 3.768/59(0.4%) , 3.768/71(0.4%) , 3.737/85.5(0.3%) , 3.737/44.5(0.3%) , 3.76/55(0.3%) , 3.76/75(0.3%) , 3.751/35(0.3%) , 3.751/94.5(0.3%) , 3.768/40(0.2%) , 3.768/89.5(0.2%) , 3.76/83(0.2%) , 3.778/51.5(0.2%) , 3.778/78.5(0.2%) , 3.76/65(0.2%) , 3.76/44.5(0.2%) , 3.737/85(0.2%) , 3.773/46(0.2%) , 3.773/83.5(0.2%) , 3.73/65(0.2%)

Glycerol (library entry number =161)
Hit ratio(% of total spectral intensity for metabolite): 6.48% (3 of 33 peaks were found)
Peaks found: chem shift/row (% of total intensity)
3.789/65(3.5%) , 3.789/49(1.5%) , 3.789/81(1.5%)
Peaks not found: chem shift/row (% of total intensity)
3.567/58(10.1%) , 3.567/72(10.1%) , 3.66/86(9.9%) , 3.66/44(9.9%) , 3.567/88(9.1%) , 3.567/42(9.1%) , 3.66/56(8.6%) , 3.66/74(8.6%) , 3.789/53(1.5%) , 3.789/77(1.5%) , 3.578/57(1.5%) , 3.578/73(1.5%) , 3.554/57(1%) , 3.554/73(1%) , 3.613/14(0.9%) , 3.613/116(0.9%) , 3.789/58(0.8%) , 3.789/72(0.8%) , 3.789/92(0.7%) , 3.789/37(0.7%) , 3.628/12(0.6%) , 3.628/118(0.6%) , 3.578/87(0.6%) , 3.578/43(0.6%) , 3.66/50(0.6%) , 3.66/80(0.6%) , 3.613/103(0.6%) , 3.613/26.5(0.6%) , 3.554/87.5(0.3%) , 3.554/42(0.3%)

Glucose-1-phosphate (library entry number =12)
Hit ratio(% of total spectral intensity for metabolite): 34.22% (10 of 44 peaks were found)
Peaks found: chem shift/row (% of total intensity)
3.789/65(7.2%) , 3.414/65(7%) , 3.414/89(4.9%) , 3.414/41(4.9%) , 3.877/46.5(3.1%) , 3.877/83.5(3.1%) , 3.367/65(1.4%) , 3.929/56(1%) , 3.929/74(1%) , 3.863/65(0.7%)
Peaks not found: chem shift/row (% of total intensity)
3.789/41(6.9%) , 3.789/89(6.9%) , 3.758/56(3.2%) , 3.758/74(3.2%) , 3.499/48.5(2.7%) , 3.499/81.5(2.7%) , 3.499/48.5(2.7%) , 3.499/81.5(2.7%) , 3.499/57(2.6%) , 3.499/73(2.6%) , 3.758/42(2.5%) , 3.758/88(2.5%) , 3.877/52.5(2.5%) , 3.877/77.5(2.5%) , 5.47/70(2%) , 5.47/60(2%) , 5.456/70(1.9%) , 5.456/60(1.9%) , 3.929/67(0.9%) , 3.929/63(0.9%) , 3.916/67(0.9%) , 3.916/63(0.9%) , 3.916/56(0.8%) , 3.916/74(0.8%) , 3.929/82(0.7%) , 3.929/48(0.7%) , 3.924/68.5(0.7%) , 3.924/61.5(0.7%) , 3.929/87.5(0.7%) , 3.929/42(0.7%) , 3.916/82(0.7%) , 3.916/48(0.7%) , 3.916/87.5(0.5%) , 3.916/42(0.5%)

Phosphoethanolamine (library entry number =167)
Hit ratio(% of total spectral intensity for metabolite): 50.49% (6 of 10 peaks were found)
Peaks found: chem shift/row (% of total intensity)
3.98/78(8.9%) , 3.98/52(8.9%) , 3.992/52(8.5%) , 3.992/78(8.5%) , 3.98/64.5(7.9%) , 3.992/64.5(7.7%)
Peaks not found: chem shift/row (% of total intensity)
3.227/76.5(14.8%) , 3.227/53.5(14.8%) , 3.227/60(10%) , 3.227/70(10%)

Pantothenic acid (library entry number =99)
Hit ratio(% of total spectral intensity for metabolite): 46.42% (4 of 15 peaks were found)
Peaks found: chem shift/row (% of total intensity)
0.898/65(24.2%) , 3.994/65(8.4%) , 3.406/79(6.9%) , 3.406/51(6.9%)
Peaks not found: chem shift/row (% of total intensity)
0.934/65(20.8%) , 2.423/65(8.5%) , 3.522/79(4.5%) , 3.522/51(4.5%) , 2.423/47.5(3.5%) , 2.423/82.5(3.5%) , 3.447/72.5(2.6%) , 3.447/57.5(2.6%) , 3.447/40(1.3%) , 3.447/90(1.3%) , 3.447/65(0.3%)

Maltose (library entry number =45)
Hit ratio(% of total spectral intensity for metabolite): 42.99% (14 of 40 peaks were found)
Peaks found: chem shift/row (% of total intensity)
3.428/65(5.4%) , 3.277/53(4.6%) , 3.277/77(4.6%) , 3.293/53(4.6%) , 3.293/77(4.6%) , 3.779/65(4.4%) , 3.646/65(3.7%) , 3.592/82(2.7%) , 3.592/48(2.7%) , 3.98/65(2.4%) , 3.924/51.5(1.1%) , 3.924/78.5(1.1%) , 3.779/73.5(0.6%) , 3.779/56.5(0.6%)
Peaks not found: chem shift/row (% of total intensity)
3.428/41(4.2%) , 3.428/89(4.2%) , 3.693/65(4.1%) , 3.779/42(3.5%) , 3.779/88(3.5%) , 3.693/89(2.9%) , 3.693/41(2.9%) , 3.707/65(2.6%) , 5.414/60(2.6%) , 5.414/70(2.6%) , 3.592/56.5(2.5%) , 3.592/73.5(2.5%) , 3.867/52(2.1%) , 3.867/78(2.1%) , 3.707/40.5(1.7%) , 3.707/89.5(1.7%) , 3.646/41.5(1.7%) , 3.646/88.5(1.7%) , 3.98/88.5(1.5%) , 3.98/40.5(1.5%) , 3.867/47(1.3%) , 3.867/82.5(1.3%) , 3.592/52(0.6%) , 3.592/78(0.6%) , 3.816/44(0.5%) , 3.816/86(0.5%)

2-Hydroxy-3-methyl butyric acid (library entry number =143)
Hit ratio(% of total spectral intensity for metabolite): 40.35% (2 of 12 peaks were found)
Peaks found: chem shift/row (% of total intensity)
0.97/74(20.2%) , 0.97/56(20.2%)
Peaks not found: chem shift/row (% of total intensity)
0.836/74(21.4%) , 0.836/56(21.4%) , 3.852/60(5.8%) , 3.852/70(5.8%) , 2.02/70.5(1.1%) , 2.02/59.5(1.1%) , 2.02/77.5(0.8%) , 2.02/52(0.8%) , 2.02/87.5(0.8%) , 2.02/42(0.8%)

Butyric acid (library entry number =119)
Hit ratio(% of total spectral intensity for metabolite): 64.15% (4 of 12 peaks were found)
Peaks found: chem shift/row (% of total intensity)
0.898/65(28.6%) , 0.898/84(12%) , 0.898/46(12%) , 2.162/65(11.5%)
Peaks not found: chem shift/row (% of total intensity)
2.162/84(7.9%) , 2.162/46(7.9%) , 1.561/56(6%) , 1.561/74(6%) , 1.561/93(3.3%) , 1.561/37(3.3%) , 1.561/112(0.7%) , 1.561/18(0.7%)

Homocarnosine (library entry number =95)
Hit ratio(% of total spectral intensity for metabolite): 32.67% (16 of 66 peaks were found)
Peaks found: chem shift/row (% of total intensity)
8.247/65(9.3%) , 8.247/65(9.1%) , 3.036/45.5(1.6%) , 3.036/84.5(1.6%) , 3.036/45.5(1.6%) , 3.036/84.5(1.6%) , 2.408/65(1.4%) , 2.955/49.5(0.9%) , 2.955/80.5(0.9%) , 2.955/81.5(0.8%) , 2.955/47.5(0.8%) , 2.92/65(0.7%) , 2.938/66(0.7%) , 2.948/63(0.6%) , 2.948/66.5(0.6%) , 2.92/64(0.5%)
Peaks not found: chem shift/row (% of total intensity)
2.376/59.5(4.2%) , 2.376/70.5(4.2%) , 2.376/40.5(2.3%) , 2.376/89.5(2.3%) , 1.89/45(2.2%) , 1.89/85(2.2%) , 7.135/65(2.1%) , 1.891/45(2.1%) , 1.891/85(2.1%) , 7.136/65(2.1%) , 3.222/84.5(2.1%) , 3.222/45.5(2.1%) , 2.376/78.5(2.1%) , 2.376/51.5(2.1%) , 3.222/84.5(2%) , 3.222/45.5(2%) , 7.136/62(2%) , 7.136/68(2%) , 7.135/62(2%) , 7.135/68(2%) , 1.891/64.5(1.8%) , 1.89/64.5(1.8%) , 2.92/81(1.3%) , 2.92/49(1.3%) , 2.357/65(1.2%) , 2.926/80.5(1.1%) , 2.926/49.5(1.1%) , 2.955/60(0.8%) , 1.89/103.5(0.8%) , 1.89/26.5(0.8%) , 2.92/62.5(0.7%) , 2.92/67(0.7%) , 1.891/103.5(0.7%) , 1.891/26.5(0.7%) , 2.955/62(0.6%) , 2.955/67.5(0.6%) , 2.926/30(0.5%) , 2.938/82(0.5%) , 2.938/48(0.5%) , 2.92/100.5(0.5%) , 2.92/29.5(0.5%) , 2.948/47.5(0.5%) , 2.948/82(0.5%) , 2.376/108.5(0.5%) , 2.376/22(0.5%) , 2.357/45.5(0.2%) , 2.357/83(0.2%) , 2.948/56.5(0.1%) , 2.948/73(0.1%) , 2.357/45.5(0.1%)

Sucrose-6-phosphate (library entry number =188)
Hit ratio(% of total spectral intensity for metabolite): 38.82% (4 of 24 peaks were found)
Peaks found: chem shift/row (% of total intensity)
3.768/65(29.5%) , 3.398/65(5.8%) , 3.793/55(1.8%) , 3.793/75(1.8%)
Peaks not found: chem shift/row (% of total intensity)
3.808/65(7.9%) , 3.808/89(6.4%) , 3.808/41(6.4%) , 3.398/40(4%) , 3.398/90(4%) , 5.42/60(4%) , 5.42/70(4%) , 3.558/82(3.3%) , 3.558/48(3.3%) , 3.558/73.5(3.1%) , 3.558/56.5(3.1%) , 3.881/52(1.8%) , 3.881/78(1.8%) , 3.793/42(1.7%) , 3.793/88(1.7%) , 3.881/46(1.5%) , 3.881/84(1.5%) , 3.558/52(0.8%) , 3.558/78(0.8%) , 3.793/65(0.3%)

Cysteine (library entry number =63)
Hit ratio(% of total spectral intensity for metabolite): 40.8% (5 of 15 peaks were found)
Peaks found: chem shift/row (% of total intensity)
3.98/65(12.5%) , 3.98/77.5(11.8%) , 3.98/52.5(11.8%) , 3.014/64(2.6%) , 3.065/64(2.1%)
Peaks not found: chem shift/row (% of total intensity)
3.039/50.5(8.1%) , 3.039/79.5(8.1%) , 3.039/41.5(7.5%) , 3.039/88.5(7.5%) , 3.11/91(6%) , 3.11/39(6%) , 3.11/53.5(5.9%) , 3.11/76.5(5.9%) , 3.09/64(2.5%) , 3.116/64(1.7%)

Uridine-5-diphosphoglucuronic acid (library entry number =184)
Hit ratio(% of total spectral intensity for metabolite): 64.17% (12 of 36 peaks were found)
Peaks found: chem shift/row (% of total intensity)
7.95/55(14.1%) , 7.95/75(14.1%) , 5.988/75(11.4%) , 5.988/55(11.4%) , 3.516/65(5.1%) , 3.789/65(3.5%) , 3.592/48(0.9%) , 3.592/82(0.9%) , 3.592/82(0.9%) , 3.592/48(0.9%) , 3.51/75.5(0.4%) , 3.51/54(0.4%)
Peaks not found: chem shift/row (% of total intensity)
4.146/78(4.4%) , 4.146/52(4.4%) , 3.789/89(2.9%) , 3.789/41(2.9%) , 3.516/40(2.8%) , 3.516/90(2.8%) , 5.619/69(1.8%) , 5.619/61(1.8%) , 5.634/69(1.8%) , 5.634/61(1.8%) , 6.001/65(0.9%) , 3.592/57(0.8%) , 3.592/73(0.8%) , 3.592/57(0.8%) , 3.592/73(0.8%) , 4.379/59.5(0.7%) , 4.379/70.5(0.7%) , 6.001/55(0.6%) , 6.001/75(0.6%) , 3.531/53(0.5%) , 3.531/77(0.5%) , 5.988/63.5(0.2%) , 5.988/66.5(0.2%) , 3.531/65(0.2%)

Glutamic acid (library entry number =71)
Hit ratio(% of total spectral intensity for metabolite): 38.33% (24 of 55 peaks were found)
Peaks found: chem shift/row (% of total intensity)
3.768/80(7.1%) , 3.768/50(7.1%) , 2.059/56(2.9%) , 2.059/74(2.9%) , 2.134/40(2.1%) , 2.134/90(2.1%) , 2.371/64.5(1.7%) , 2.342/65(1.6%) , 2.059/94(1.3%) , 2.059/36(1.3%) , 2.134/33(1%) , 2.134/97.5(1%) , 2.134/20(1%) , 2.134/109.5(1%) , 2.059/112(0.7%) , 2.059/17.5(0.7%) , 2.152/65(0.6%) , 2.332/54.5(0.6%) , 2.332/74.5(0.6%) , 2.152/84(0.3%) , 2.072/57(0.2%) , 2.072/72.5(0.2%) , 2.332/35.5(0.1%) , 2.332/94.5(0.1%)
Peaks not found: chem shift/row (% of total intensity)
2.357/68(9%) , 2.357/62(9%) , 3.768/68(5.4%) , 3.768/62(5.4%) , 2.357/87(5.2%) , 2.357/43(5.2%) , 2.357/48.5(4.9%) , 2.357/81.5(4.9%) , 2.134/77.5(2.1%) , 2.134/52.5(2.1%) , 2.134/59(1.4%) , 2.134/71(1.4%) , 2.357/108(0.8%) , 2.357/21(0.8%) , 2.357/2(0.5%) , 2.078/65(0.4%) , 2.077/65(0.4%) , 2.152/45(0.3%) , 2.077/13(0.3%) , 2.077/116.5(0.3%) , 2.078/45(0.2%) , 2.078/84.5(0.2%) , 2.077/46(0.2%) , 2.077/84(0.2%) , 2.114/63.5(0.2%) , 2.114/66.5(0.2%) , 2.078/13(0.2%) , 2.078/116(0.2%) , 2.357/127(0.2%) , 2.342/54(0.1%) , 2.342/75.5(0.1%)

myo-Inositol (library entry number =55)
Hit ratio(% of total spectral intensity for metabolite): 35.95% (4 of 23 peaks were found)
Peaks found: chem shift/row (% of total intensity)
3.632/65(11%) , 3.632/40(10.4%) , 3.632/90(10.4%) , 4.077/65(4.1%)
Peaks not found: chem shift/row (% of total intensity)
3.286/65(16.1%) , 3.286/41(7%) , 3.286/89(7%) , 3.54/74(6.8%) , 3.54/56(6.8%) , 3.54/81.5(6.3%) , 3.54/48.5(6.3%) , 4.077/57(1.9%) , 4.077/73(1.9%) , 3.571/15(0.9%) , 3.571/115(0.9%) , 3.58/26.5(0.3%) , 3.58/103.5(0.3%) , 3.591/15(0.3%) , 3.591/115(0.3%) , 3.583/2(0.2%) , 3.583/127(0.2%) , 3.583/27(0.2%) , 3.583/103(0.2%)

Glucose (library entry number =11)
Hit ratio(% of total spectral intensity for metabolite): 34.71% (26 of 75 peaks were found)
Peaks found: chem shift/row (% of total intensity)
3.414/65(5.6%) , 3.714/65(3%) , 3.737/42(2.8%) , 3.737/88(2.8%) , 3.414/41(2.6%) , 3.414/89(2.6%) , 3.737/57(2.6%) , 3.737/73(2.6%) , 3.778/56(1.1%) , 3.778/73.5(1.1%) , 3.466/65(1%) , 3.466/65(1%) , 3.474/65(0.9%) , 3.474/72(0.7%) , 3.474/57.5(0.7%) , 3.474/87.5(0.6%) , 3.745/56(0.5%) , 3.745/73.5(0.5%) , 3.836/47.5(0.4%) , 3.836/82(0.4%) , 3.751/64.5(0.4%) , 3.367/64.5(0.3%) , 3.836/61(0.2%) , 3.745/56.5(0.2%) , 3.745/73.5(0.2%) , 3.843/64.5(0.1%)
Peaks not found: chem shift/row (% of total intensity)
3.496/65(6.2%) , 3.257/77(5.3%) , 3.257/53(5.3%) , 3.242/53(5.2%) , 3.242/77(5.2%) , 3.496/42(4.1%) , 3.496/88(4.1%) , 3.905/52(2.4%) , 3.905/78(2.4%) , 3.714/41(2.4%) , 3.714/89(2.4%) , 3.905/47(2.2%) , 3.905/83(2.2%) , 3.466/73(0.7%) , 3.466/56.5(0.7%) , 3.849/53(0.7%) , 3.849/77(0.7%) , 3.466/82(0.7%) , 3.466/48(0.7%) , 3.474/47.5(0.6%) , 3.474/82.5(0.6%) , 3.466/72.5(0.6%) , 3.466/57(0.6%) , 3.466/87.5(0.6%) , 3.466/41.5(0.6%) , 3.474/41.5(0.6%) , 3.466/48.5(0.6%) , 3.466/81.5(0.6%) , 3.421/64(0.6%) , 3.421/66(0.6%) , 3.466/87.5(0.5%) , 3.466/42(0.5%) , 3.778/42.5(0.5%) , 3.778/87.5(0.5%) , 3.421/40(0.4%) , 3.421/90(0.4%) , 3.849/46.5(0.4%) , 3.849/83(0.4%) , 5.24/69.5(0.3%) , 5.24/60(0.3%) , 3.836/68.5(0.2%) , 3.745/42.5(0.2%) , 3.745/87(0.2%) , 3.751/49.5(0.2%) , 3.751/80.5(0.2%) , 3.813/5(0.2%) , 3.745/64.5(0.1%) , 3.751/56.5(0.1%) , 3.751/73.5(0.1%)

Riboflavin 5-adenosine diphosphate (Flavin adenine dinucleotide) (library entry number =194)
Hit ratio(% of total spectral intensity for metabolite): 22.16% (7 of 13 peaks were found)
Peaks found: chem shift/row (% of total intensity)
2.408/65(4.9%) , 2.408/65(3.8%) , 2.371/65(3.2%) , 2.371/65(3%) , 2.371/65(2.7%) , 2.342/65(2.5%) , 2.383/65(2.1%)
Peaks not found: chem shift/row (% of total intensity)
7.869/65(42.2%) , 8.309/65(12.4%) , 5.838/65(7.1%) , 5.849/65(6.3%) , 2.398/65(5.5%) , 2.33/65(4.4%)

Ornithine (library entry number =79)
Hit ratio(% of total spectral intensity for metabolite): 58.34% (4 of 23 peaks were found)
Peaks found: chem shift/row (% of total intensity)
3.065/65(25.1%) , 3.789/65(17.4%) , 3.789/49(7.9%) , 3.789/81(7.9%)
Peaks not found: chem shift/row (% of total intensity)
3.065/84(16.7%) , 3.065/46(16.7%) , 1.949/65(0.9%) , 1.836/103(0.8%) , 1.836/27(0.8%) , 1.946/53(0.6%) , 1.946/78(0.5%) , 1.841/62(0.5%) , 1.841/68(0.5%) , 1.949/31(0.5%) , 1.949/40(0.4%) , 1.946/41(0.4%) , 1.946/40(0.4%) , 1.946/100(0.4%) , 1.946/31(0.4%) , 1.949/53(0.3%) , 1.949/77(0.3%) , 1.949/72(0.3%) , 1.949/57(0.3%)

Trehalose-6-phosphate (library entry number =201)
Hit ratio(% of total spectral intensity for metabolite): 34.34% (12 of 49 peaks were found)
Peaks found: chem shift/row (% of total intensity)
3.861/65(6.8%) , 3.863/65(5.9%) , 3.466/65(5.4%) , 3.608/65(3.9%) , 3.778/56.5(2.2%) , 3.778/73.5(2.2%) , 3.703/79(1.8%) , 3.703/51(1.8%) , 3.703/78(1.8%) , 3.451/65(1.2%) , 3.503/65(1%) , 3.686/76.5(0.4%)
Peaks not found: chem shift/row (% of total intensity)
3.861/40.5(5.1%) , 3.861/89.5(5.1%) , 3.466/89(4.2%) , 3.466/41(4.2%) , 3.863/41(4.1%) , 3.863/89(4.1%) , 3.608/40(3.3%) , 3.608/90(3.3%) , 3.863/78.5(2.4%) , 3.863/51.5(2.4%) , 3.666/79(2.1%) , 3.666/51(2.1%) , 3.69/51(2.1%) , 3.69/79(2.1%) , 3.658/51(1.9%) , 3.658/79(1.9%) , 3.658/78(1.8%) , 3.778/43(1.5%) , 3.778/87(1.5%) , 5.216/60(1.2%) , 5.216/70(1.2%) , 3.823/42.5(1%) , 3.823/87.5(1%) , 3.823/62(1%) , 3.823/68(1%) , 5.188/59.5(0.7%) , 5.188/69.5(0.7%) , 3.686/51.5(0.4%) , 3.675/52(0.4%) , 3.675/76.5(0.4%) , 3.677/51.5(0.4%) , 3.677/78(0.4%) , 4.031/55(0.3%) , 4.031/75(0.3%) , 4.044/76(0.3%) , 0.885/55(0.2%) , 0.885/75(0.2%)

Arginine (library entry number =138)
Hit ratio(% of total spectral intensity for metabolite): 31.54% (3 of 40 peaks were found)
Peaks found: chem shift/row (% of total intensity)
3.779/65(17.3%) , 3.779/49(7.1%) , 3.779/81(7.1%)
Peaks not found: chem shift/row (% of total intensity)
3.248/65(25.6%) , 3.248/47(10.3%) , 3.248/83(10.3%) , 1.734/45(1%) , 1.734/85(1%) , 1.734/26.5(1%) , 1.734/103(1%) , 1.922/40.5(0.9%) , 1.922/89(0.9%) , 1.923/40.5(0.8%) , 1.923/89.5(0.8%) , 1.654/61.5(0.8%) , 1.654/68.5(0.8%) , 1.922/64(0.7%) , 1.922/98.5(0.7%) , 1.922/31.5(0.7%) , 1.923/65(0.7%) , 1.923/47(0.7%) , 1.923/83(0.7%) , 1.923/98.5(0.6%) , 1.923/31.5(0.6%) , 1.922/46.5(0.6%) , 1.922/83(0.6%) , 1.654/44.5(0.6%) , 1.654/85.5(0.6%) , 1.922/73(0.6%) , 1.922/57(0.6%) , 1.654/103.5(0.6%) , 1.654/26.5(0.6%) , 1.734/63(0.5%) , 1.734/67(0.5%) , 1.923/72.5(0.5%) , 1.923/57(0.5%) , 1.919/76(0.4%) , 1.919/54(0.4%) , 1.919/40(0.4%) , 1.919/89.5(0.4%)

b-Alanine (library entry number =2)
Hit ratio(% of total spectral intensity for metabolite): 33.04% (1 of 6 peaks were found)
Peaks found: chem shift/row (% of total intensity)
3.185/65(33%)
Peaks not found: chem shift/row (% of total intensity)
2.558/65(19.3%) , 3.185/48(14.9%) , 3.185/82(14.9%) , 2.558/48(8.9%) , 2.558/82(8.9%)

Sucrose (library entry number =4)
Hit ratio(% of total spectral intensity for metabolite): 37.45% (13 of 53 peaks were found)
Peaks found: chem shift/row (% of total intensity)
3.686/65(15.9%) , 3.768/65(6.9%) , 3.486/65(2.8%) , 3.57/48(2.7%) , 3.57/82(2.7%) , 3.851/79(1.3%) , 3.851/51(1.3%) , 3.851/81(0.9%) , 3.851/80(0.9%) , 3.851/50(0.9%) , 3.851/64.5(0.6%) , 3.863/65(0.5%) , 4.077/65(0.2%)
Peaks not found: chem shift/row (% of total intensity)
3.768/89(5.3%) , 3.768/41(5.3%) , 4.222/54(5.2%) , 4.222/76(5.2%) , 5.414/60(3.5%) , 5.414/70(3.5%) , 3.57/57(2.6%) , 3.57/73(2.6%) , 3.831/61(2.5%) , 3.831/69(2.5%) , 4.057/65(2.3%) , 3.823/61(2.2%) , 3.823/69(2.2%) , 3.81/40(1.4%) , 3.81/90(1.4%) , 3.486/41(1.4%) , 3.486/89(1.4%) , 4.057/43.5(1.2%) , 4.057/86.5(1.2%) , 4.065/54.5(0.9%) , 4.065/75.5(0.9%) , 3.686/98(0.8%) , 3.686/32(0.8%) , 3.57/52(0.8%) , 3.57/78(0.8%) , 4.048/54(0.5%) , 4.048/76(0.5%) , 3.733/40(0.4%) , 3.733/89(0.4%) , 3.831/36(0.4%) , 3.831/93.5(0.4%) , 3.851/64.5(0.3%) , 3.823/23.5(0.2%) , 3.823/105.5(0.2%) , 3.823/93(0.2%) , 3.823/36(0.2%) , 4.048/65(0.2%) , 4.039/60(0.2%) , 4.039/70(0.2%) , 4.065/65(0.2%)

Adenosine 3,5-cyclic monophosphate (library entry number =123)
Hit ratio(% of total spectral intensity for metabolite): 39.9% (4 of 6 peaks were found)
Peaks found: chem shift/row (% of total intensity)
8.267/65(37.5%) , 4.342/65(1.4%) , 4.353/65(0.5%) , 4.332/65(0.5%)
Peaks not found: chem shift/row (% of total intensity)
6.206/65(31.5%) , 8.258/65(28.6%)

Inosine-5'-monophosphate (library entry number =164)
Hit ratio(% of total spectral intensity for metabolite): 29.7% (1 of 4 peaks were found)
Peaks found: chem shift/row (% of total intensity)
8.536/65(29.7%)
Peaks not found: chem shift/row (% of total intensity)
8.234/65(43.5%) , 6.142/65(13.8%) , 6.154/65(13.1%)

Phenylalanine (library entry number =35)
Hit ratio(% of total spectral intensity for metabolite): 14.35% (5 of 65 peaks were found)
Peaks found: chem shift/row (% of total intensity)
7.436/65(9.8%) , 3.293/53.5(1.1%) , 3.293/76.5(1.1%) , 3.293/40(1.1%) , 3.293/90(1.1%)
Peaks not found: chem shift/row (% of total intensity)
4.002/62(7.5%) , 4.002/68(7.5%) , 4.002/48(6.7%) , 4.002/82(6.7%) , 7.382/66(4.6%) , 7.382/64(4.6%) , 7.333/75(4.6%) , 7.333/55(4.6%) , 7.436/46(3.1%) , 7.436/84(3.1%) , 7.382/45(2.3%) , 7.382/85(2.3%) , 3.13/73(1.7%) , 3.13/57(1.7%) , 3.13/36(1.6%) , 3.13/94(1.6%) , 7.408/81.5(1.3%) , 7.408/48.5(1.3%) , 7.415/38(1.2%) , 7.415/92(1.2%) , 7.448/65(1%) , 7.415/44(1%) , 7.415/86(1%) , 7.399/85.5(0.9%) , 7.399/44.5(0.9%) , 7.362/38(0.7%) , 7.362/92(0.7%) , 7.393/101(0.7%) , 7.393/29(0.7%) , 7.408/98(0.6%) , 7.408/32(0.6%) , 7.399/63(0.6%) , 7.399/67(0.6%) , 7.366/30(0.5%) , 7.366/100(0.5%) , 7.393/65(0.3%) , 7.393/63(0.3%) , 7.393/67(0.3%) , 7.415/110(0.3%) , 7.415/20(0.3%) , 7.362/85.5(0.3%) , 7.362/44.5(0.3%) , 7.399/99(0.3%) , 7.399/31(0.3%) , 7.408/101(0.3%) , 7.408/29(0.3%) , 7.415/108(0.3%) , 7.415/22(0.3%) , 7.382/17.5(0.2%) , 7.382/112.5(0.2%) , 7.366/88.5(0.2%) , 7.408/119.5(0.2%) , 7.408/10.5(0.2%) , 7.393/44.5(0.2%) , 7.393/85(0.2%) , 7.362/60(0.1%) , 7.399/105.5(0.1%) , 7.399/24(0.1%) , 7.362/27(0.1%) , 7.362/103(0.1%)

Isocitric acid (library entry number =130)
Hit ratio(% of total spectral intensity for metabolite): 34.81% (10 of 28 peaks were found)
Peaks found: chem shift/row (% of total intensity)
4.006/59(6.5%) , 4.006/71(6.5%) , 2.983/59(3.2%) , 2.983/71(3.2%) , 2.474/36(2.8%) , 2.474/94(2.8%) , 2.54/65(2.6%) , 2.408/65(2.4%) , 2.488/65(2.4%) , 2.448/65(2.3%)
Peaks not found: chem shift/row (% of total intensity)
2.519/35(6.6%) , 2.519/95(6.6%) , 2.519/75(6.3%) , 2.519/55(6.3%) , 2.427/55(6.3%) , 2.427/75(6.3%) , 2.427/94(5.8%) , 2.427/36(5.8%) , 2.983/91(2.3%) , 2.983/39(2.3%) , 2.983/78.5(2.2%) , 2.983/51.5(2.2%) , 2.474/113.5(1.3%) , 2.474/15.5(1.3%) , 2.488/6.5(0.9%) , 2.488/123.5(0.9%) , 2.448/6(0.9%) , 2.448/123.5(0.9%)

Deoxycholic acid (library entry number =121)
Hit ratio(% of total spectral intensity for metabolite): 28.1% (2 of 5 peaks were found)
Peaks found: chem shift/row (% of total intensity)
0.97/56.5(14.1%) , 0.97/73.5(14.1%)
Peaks not found: chem shift/row (% of total intensity)
0.718/65(35.6%) , 0.93/65(35.1%) , 2.236/65(1.2%)

Oxoglutaric acid (a-Ketogluturate) (library entry number =3)
Hit ratio(% of total spectral intensity for metabolite): 55.4% (2 of 6 peaks were found)
Peaks found: chem shift/row (% of total intensity)
2.439/65(28%) , 3.014/65(27.4%)
Peaks not found: chem shift/row (% of total intensity)
2.439/83(11.3%) , 2.439/47(11.3%) , 3.014/47(11%) , 3.014/83(11%)

Galactose (library entry number =7)
Hit ratio(% of total spectral intensity for metabolite): 32.45% (26 of 77 peaks were found)
Peaks found: chem shift/row (% of total intensity)
3.51/78(4.3%) , 3.51/52(4.3%) , 3.486/78(4%) , 3.486/52(4%) , 3.768/65(2.6%) , 3.714/64(1.8%) , 3.768/50.5(0.9%) , 3.768/79.5(0.9%) , 3.789/50.5(0.8%) , 3.789/79.5(0.8%) , 3.86/47(0.8%) , 3.808/50.5(0.7%) , 3.808/79.5(0.7%) , 3.789/51.5(0.7%) , 3.789/78.5(0.7%) , 3.808/50.5(0.7%) , 3.808/79.5(0.7%) , 3.742/64(0.4%) , 3.737/86(0.4%) , 3.737/86(0.4%) , 3.737/43(0.4%) , 3.714/49.5(0.4%) , 3.714/80.5(0.4%) , 3.367/65(0.3%) , 3.737/41(0.2%) , 3.772/98.5(0.2%)
Peaks not found: chem shift/row (% of total intensity)
3.655/47.5(5.6%) , 3.655/82.5(5.6%) , 3.655/56.5(5.2%) , 3.655/73.5(5.2%) , 3.768/52(3.2%) , 3.768/78(3.2%) , 3.939/60(2.9%) , 3.939/70(2.9%) , 3.939/65(1.7%) , 3.741/76(1.5%) , 3.741/54(1.5%) , 3.741/60.5(1.5%) , 3.741/69.5(1.5%) , 3.768/62.5(1.2%) , 3.768/67.5(1.2%) , 3.752/84.5(1.2%) , 3.752/45(1.2%) , 3.735/53(1.2%) , 3.735/77(1.2%) , 3.752/72.5(1.2%) , 3.752/57.5(1.2%) , 3.781/61.5(1.1%) , 3.781/68.5(1.1%) , 3.735/59.5(1.1%) , 3.735/70(1.1%) , 3.768/38(0.9%) , 3.768/91.5(0.9%) , 3.768/107(0.8%) , 3.768/22.5(0.8%) , 3.86/82(0.8%) , 3.86/57(0.8%) , 3.86/74.5(0.8%) , 3.781/65(0.6%) , 3.997/61(0.5%) , 3.997/69(0.5%) , 3.768/38(0.5%) , 3.768/92(0.5%) , 3.997/65(0.5%) , 3.781/90(0.4%) , 3.781/39.5(0.4%) , 3.741/90(0.3%) , 3.741/40(0.3%) , 3.737/33(0.2%) , 3.781/96(0.2%) , 3.781/33(0.2%) , 3.735/90.5(0.2%) , 3.735/39.5(0.2%) , 3.768/107(0.2%) , 3.768/22(0.2%) , 3.752/99.5(0.1%) , 3.752/31.5(0.1%)

Trehalose (library entry number =83)
Hit ratio(% of total spectral intensity for metabolite): 19.26% (3 of 32 peaks were found)
Peaks found: chem shift/row (% of total intensity)
3.863/65(11.4%) , 3.778/57(3.9%) , 3.778/73(3.9%)
Peaks not found: chem shift/row (% of total intensity)
3.459/65(8.5%) , 3.863/89(7.9%) , 3.863/41(7.9%) , 3.459/89(6.8%) , 3.459/41(6.8%) , 3.659/51(3.7%) , 3.659/79(3.7%) , 3.65/51(3.5%) , 3.65/79(3.5%) , 3.65/53(3.5%) , 3.65/77(3.5%) , 3.778/87(2.4%) , 3.778/43(2.4%) , 3.863/51.5(2%) , 3.863/78.5(2%) , 3.825/43(1.7%) , 3.825/87(1.7%) , 5.197/70(1.6%) , 5.197/60(1.6%) , 3.825/68.5(1.3%) , 3.825/61.5(1.3%) , 3.815/55.5(0.7%) , 3.815/74.5(0.7%) , 3.815/106(0.4%) , 3.815/24(0.4%) , 3.825/23.5(0.3%) , 3.825/106.5(0.3%) , 3.815/42(0.3%) , 3.815/87(0.3%)

Valeric acid (library entry number =196)
Hit ratio(% of total spectral intensity for metabolite): 52.58% (3 of 18 peaks were found)
Peaks found: chem shift/row (% of total intensity)
0.898/65(27.5%) , 0.898/46(12.5%) , 0.898/84(12.5%)
Peaks not found: chem shift/row (% of total intensity)
2.187/65(9.1%) , 2.187/46(6.4%) , 2.187/84(6.4%) , 1.53/64(4.1%) , 1.53/66(4.1%) , 1.305/74(2.4%) , 1.305/56(2.4%) , 1.53/84(2.3%) , 1.53/46(2.3%) , 1.305/94(1.9%) , 1.305/36(1.9%) , 1.53/27(1.4%) , 1.53/103(1.4%) , 1.305/113(0.6%) , 1.305/17(0.6%)

Aspartic acid (library entry number =13)
Hit ratio(% of total spectral intensity for metabolite): 27.28% (4 of 14 peaks were found)
Peaks found: chem shift/row (% of total intensity)
2.816/47.5(7%) , 2.816/82.5(7%) , 2.816/93(6.6%) , 2.816/37(6.6%)
Peaks not found: chem shift/row (% of total intensity)
3.907/59(9.8%) , 3.907/71(9.8%) , 3.907/81(9.6%) , 3.907/49(9.6%) , 2.679/76(8.3%) , 2.679/54(8.3%) , 2.679/32(8.1%) , 2.679/98(8.1%) , 2.661/53.5(0.6%) , 2.661/76.5(0.6%)

5-Hydroxylysine (library entry number =126)
Hit ratio(% of total spectral intensity for metabolite): 27.91% (11 of 41 peaks were found)
Peaks found: chem shift/row (% of total intensity)
3.779/65(5.7%) , 3.789/65(4.6%) , 3.779/49(4.4%) , 3.779/81(4.4%) , 3.789/49(3.5%) , 3.789/81(3.5%) , 2.053/46(1%) , 1.925/65(0.3%) , 2.04/55(0.2%) , 2.04/75(0.2%) , 2.053/65(0.1%)
Peaks not found: chem shift/row (% of total intensity)
3.166/52(8.3%) , 3.166/78(8.3%) , 3.166/86(8.1%) , 3.166/44(8.1%) , 2.941/60.5(4.5%) , 2.941/69.5(4.5%) , 2.941/36(4.3%) , 2.941/94(4.3%) , 2.933/36(3.5%) , 2.933/94(3.5%) , 2.933/69(3.2%) , 2.933/61(3.2%) , 2.053/83(1%) , 1.539/50.5(0.7%) , 1.539/79.5(0.7%) , 1.947/32(0.7%) , 1.947/98(0.7%) , 3.202/55.5(0.7%) , 3.202/75(0.7%) , 1.947/46.5(0.5%) , 1.947/83(0.5%) , 3.9/65(0.4%) , 1.947/67.5(0.3%) , 1.947/60.5(0.3%) , 3.9/57(0.2%) , 3.9/72.5(0.2%) , 2.053/98.5(0.2%) , 2.053/30.5(0.2%) , 2.053/54(0.1%) , 2.053/75.5(0.1%)

Glycerol-3-phosphate (library entry number =93)
Hit ratio(% of total spectral intensity for metabolite): 26.74% (8 of 37 peaks were found)
Peaks found: chem shift/row (% of total intensity)
3.693/43.5(6.5%) , 3.693/86.5(6.5%) , 3.829/72(4%) , 3.829/57.5(4%) , 3.882/65(2.6%) , 3.677/65(1.3%) , 3.714/65(1%) , 3.598/65(0.9%)
Peaks not found: chem shift/row (% of total intensity)
3.618/57.5(6.7%) , 3.618/72.5(6.7%) , 3.618/42.5(5.8%) , 3.618/87.5(5.8%) , 3.693/74.5(5.8%) , 3.693/55.5(5.8%) , 3.789/58(4.3%) , 3.789/72(4.3%) , 3.793/58(4.2%) , 3.793/72(4.2%) , 3.8/57.5(3.6%) , 3.8/72.5(3.6%) , 3.789/86.5(1.1%) , 3.789/42.5(1.1%) , 3.882/76.5(1.1%) , 3.882/52.5(1.1%) , 3.64/19.5(0.8%) , 3.64/110.5(0.8%) , 3.8/41(0.7%) , 3.672/18.5(0.7%) , 3.672/110.5(0.7%) , 3.656/87.5(0.7%) , 3.656/42(0.7%) , 3.656/122(0.6%) , 3.656/8(0.6%) , 3.822/40(0.6%) , 3.822/89.5(0.6%) , 3.637/19(0.5%) , 3.637/110.5(0.5%)

Glucuronic acid (library entry number =48)
Hit ratio(% of total spectral intensity for metabolite): 29.74% (13 of 52 peaks were found)
Peaks found: chem shift/row (% of total intensity)
3.503/65(5.2%) , 3.293/53(2.8%) , 3.293/77(2.8%) , 3.277/53(2.7%) , 3.277/77(2.7%) , 3.503/89.5(2.5%) , 3.503/40.5(2.5%) , 3.58/52.5(1.9%) , 3.58/77.5(1.9%) , 3.58/52.5(1.8%) , 3.58/77.5(1.8%) , 5.247/60(0.6%) , 5.247/69.5(0.6%)
Peaks not found: chem shift/row (% of total intensity)
3.733/53(6.4%) , 3.733/77(6.4%) , 3.733/65(4.6%) , 3.514/57.5(4%) , 3.514/72.5(4%) , 4.085/52(4%) , 4.085/78(4%) , 3.518/57(4%) , 3.518/73(4%) , 3.518/53.5(3.9%) , 3.518/76.5(3.9%) , 3.733/89(3.4%) , 3.733/41(3.4%) , 3.514/53.5(2.6%) , 3.514/76.5(2.6%) , 3.529/65(1.3%) , 3.514/65(0.9%) , 3.518/65(0.7%) , 3.503/46.5(0.7%) , 3.503/82.5(0.7%) , 3.717/53(0.4%) , 3.717/76.5(0.4%) , 3.718/53(0.4%) , 3.718/76.5(0.4%) , 3.518/34.5(0.4%) , 3.518/95(0.4%) , 3.518/102.5(0.3%) , 3.518/27(0.3%) , 3.529/82.5(0.3%) , 3.529/47(0.3%) , 3.514/34.5(0.2%) , 3.514/95.5(0.2%) , 3.514/26(0.1%) , 3.514/102.5(0.1%) , 3.518/40(0.1%) , 3.529/41.5(0.1%) , 3.529/88(0.1%) , 3.514/40(0.1%) , 3.529/34(0.1%)

3,4-Dihydroxymandelic acid (library entry number =43)
Hit ratio(% of total spectral intensity for metabolite): 25.84% (2 of 18 peaks were found)
Peaks found: chem shift/row (% of total intensity)
6.907/54.5(12.9%) , 6.907/75.5(12.9%)
Peaks not found: chem shift/row (% of total intensity)
6.934/63(15.2%) , 6.934/67(15.2%) , 6.857/57(8.3%) , 6.857/73(8.3%) , 6.857/52.5(7.7%) , 6.857/77.5(7.7%) , 6.881/86.5(2%) , 6.881/43.5(2%) , 6.889/37.5(1.4%) , 6.889/92.5(1.4%) , 6.881/23(1%) , 6.881/107(1%) , 6.889/76(0.9%) , 6.889/54(0.9%) , 6.881/54(0.7%) , 6.881/76(0.7%)

Glyceric acid (library entry number =141)
Hit ratio(% of total spectral intensity for metabolite): 24.52% (8 of 35 peaks were found)
Peaks found: chem shift/row (% of total intensity)
3.724/56(8.3%) , 3.724/74(8.3%) , 3.737/56(2.2%) , 3.737/74(2.2%) , 3.742/64.5(1.4%) , 3.742/65.5(1.4%) , 3.737/41(0.4%) , 3.737/88.5(0.4%)
Peaks not found: chem shift/row (% of total intensity)
3.828/47(7.9%) , 3.828/83(7.9%) , 3.828/53(7.7%) , 3.828/77(7.7%) , 3.724/86(7.6%) , 3.724/44(7.6%) , 4.092/61.5(5.4%) , 4.092/68.5(5.4%) , 4.092/53.5(5.1%) , 4.092/76(5.1%) , 3.703/65(1.2%) , 3.777/16.5(0.7%) , 3.777/113.5(0.7%) , 3.77/11(0.6%) , 3.77/119(0.6%) , 3.737/44(0.6%) , 3.737/86(0.6%) , 3.737/48(0.5%) , 3.737/82(0.5%) , 3.737/63(0.4%) , 3.737/67(0.4%) , 3.724/63.5(0.4%) , 3.724/66(0.4%) , 3.742/53.5(0.3%) , 3.742/75.5(0.3%) , 3.703/53.5(0.1%) , 3.703/76(0.1%)

Homocysteine (library entry number =166)
Hit ratio(% of total spectral intensity for metabolite): 32.9% (29 of 102 peaks were found)
Peaks found: chem shift/row (% of total intensity)
2.697/65(4.3%) , 2.649/65(3.6%) , 2.649/65(3.6%) , 2.133/56(2.8%) , 2.133/74(2.8%) , 2.697/65(1.9%) , 2.649/65(1.8%) , 2.661/65(1.1%) , 2.164/57(0.8%) , 2.164/73(0.8%) , 2.649/47.5(0.8%) , 2.649/82.5(0.8%) , 2.133/19(0.7%) , 2.133/110.5(0.7%) , 2.176/65(0.7%) , 2.171/36(0.6%) , 2.171/94(0.6%) , 2.164/34.5(0.5%) , 2.164/95.5(0.5%) , 2.152/64(0.5%) , 2.649/85(0.4%) , 2.649/45(0.4%) , 2.147/86(0.4%) , 2.171/56(0.3%) , 2.171/73.5(0.3%) , 2.152/26.5(0.3%) , 2.152/102(0.3%) , 2.152/103.5(0.3%) , 2.097/65(0.2%)
Peaks not found: chem shift/row (% of total intensity)
3.885/49(6.4%) , 3.885/81(6.4%) , 3.885/65(4.5%) , 2.671/57(3.2%) , 2.671/73(3.2%) , 2.671/34.5(3.1%) , 2.671/95.5(3.1%) , 2.189/73(1.3%) , 2.189/57(1.3%) , 2.697/101(1.3%) , 2.697/28.5(1.3%) , 2.649/28.5(1.3%) , 2.649/101.5(1.3%) , 2.649/28.5(1.1%) , 2.649/101.5(1.1%) , 2.697/84.5(1%) , 2.697/45.5(1%) , 2.189/95(1%) , 2.189/35(1%) , 2.707/65(0.9%) , 2.189/20(0.8%) , 2.189/110(0.8%) , 2.141/55(0.8%) , 2.141/75(0.8%) , 2.649/101(0.8%) , 2.649/28.5(0.8%) , 2.133/37.5(0.7%) , 2.133/92(0.7%) , 2.205/55(0.7%) , 2.205/75(0.7%) , 2.141/37(0.6%) , 2.141/93(0.6%) , 2.113/55.5(0.6%) , 2.113/74.5(0.6%) , 2.205/39(0.5%) , 2.205/38(0.5%) , 2.205/90.5(0.5%) , 2.671/111.5(0.5%) , 2.671/17.5(0.5%) , 2.635/64(0.5%) , 2.635/66(0.5%) , 2.164/113.5(0.5%) , 2.164/17(0.5%) , 2.649/48(0.4%) , 2.649/82(0.4%) , 2.198/65(0.4%) , 2.147/43.5(0.4%) , 2.661/49.5(0.4%) , 2.661/80.5(0.4%) , 2.147/64(0.3%) , 2.145/55.5(0.3%) , 2.145/74.5(0.3%) , 2.147/26.5(0.3%) , 2.147/103.5(0.3%) , 2.145/93.5(0.3%) , 2.145/36(0.3%) , 0.883/57(0.3%) , 0.883/72.5(0.3%) , 2.152/85.5(0.2%) , 2.152/44.5(0.2%) , 2.167/26.5(0.2%) , 2.167/103.5(0.2%) , 2.661/33.5(0.2%) , 2.661/96.5(0.2%) , 2.167/25(0.2%) , 2.113/37(0.2%) , 2.113/91(0.2%) , 2.198/48(0.1%) , 2.198/81.5(0.1%) , 2.167/60(0.1%) , 2.167/42.5(0.1%) , 2.167/87(0.1%) , 2.635/45.5(0.1%)

Arabinose (library entry number =9)
Hit ratio(% of total spectral intensity for metabolite): 19.6% (12 of 36 peaks were found)
Peaks found: chem shift/row (% of total intensity)
3.51/52(5%) , 3.51/78(5%) , 3.951/65(2.9%) , 3.951/57.5(1.5%) , 3.951/72.5(1.5%) , 4.031/50.5(1%) , 4.031/79.5(0.9%) , 5.247/60(0.4%) , 5.247/69(0.4%) , 3.822/53.5(0.4%) , 3.822/76(0.4%) , 3.367/64(0.2%)
Peaks not found: chem shift/row (% of total intensity)
3.669/82.5(7.5%) , 3.669/47.5(7.5%) , 3.682/48(7.4%) , 3.682/82(7.4%) , 3.669/57.5(6.8%) , 3.669/72.5(6.8%) , 3.522/52.5(5.2%) , 3.522/77.5(5.2%) , 3.903/46(4.9%) , 3.903/84(4.9%) , 3.903/51(4%) , 3.903/79(4%) , 3.653/51.5(2%) , 3.653/78(2%) , 4.012/64.5(0.7%) , 4.522/55(0.6%) , 4.522/75(0.6%) , 3.827/51.5(0.5%) , 3.827/78(0.5%) , 4.008/64.5(0.5%) , 3.653/46.5(0.4%) , 3.653/83.5(0.4%) , 4.019/65(0.3%) , 4.028/65(0.2%)

Agmatine (library entry number =110)
Hit ratio(% of total spectral intensity for metabolite): 23.91% (2 of 28 peaks were found)
Peaks found: chem shift/row (% of total intensity)
3.036/46(12%) , 3.036/84(12%)
Peaks not found: chem shift/row (% of total intensity)
3.241/65(20.3%) , 3.241/48(9.6%) , 3.241/82(9.6%) , 3.036/65(8.2%) , 1.682/59(2.2%) , 1.682/71(2.2%) , 1.682/57(2.1%) , 1.682/73(2.1%) , 1.74/77(1.9%) , 1.74/53(1.9%) , 1.74/39.5(1.9%) , 1.74/90.5(1.9%) , 1.677/45(1.6%) , 1.677/84.5(1.6%) , 1.677/57.5(1%) , 1.677/72.5(1%) , 1.677/70(1%) , 1.677/60(1%) , 1.682/42(0.8%) , 1.682/88(0.8%) , 1.677/64(0.7%) , 1.74/65(0.6%) , 1.711/44(0.5%) , 1.711/85.5(0.5%) , 1.677/101.5(0.4%) , 1.677/28(0.4%)

Proline (library entry number =49)
Hit ratio(% of total spectral intensity for metabolite): 6.02% (4 of 44 peaks were found)
Peaks found: chem shift/row (% of total intensity)
2.026/65(3.2%) , 2.054/64(1%) , 2.085/65(1%) , 2.062/64(0.7%)
Peaks not found: chem shift/row (% of total intensity)
3.341/80(8.8%) , 3.341/50(8.8%) , 2.007/74(6.3%) , 2.007/56(6.3%) , 2.007/38(3.5%) , 2.007/92(3.5%) , 3.341/62(3.5%) , 3.341/68(3.5%) , 3.424/80(3.2%) , 3.424/50(3.2%) , 3.341/32(2.9%) , 3.341/98(2.9%) , 4.135/61.5(2.8%) , 4.135/68(2.8%) , 3.341/65(2.5%) , 4.135/46(2.4%) , 4.135/84(2.4%) , 1.987/64.5(1.9%) , 3.424/62(1.6%) , 3.424/68(1.6%) , 2.353/77(1.4%) , 2.353/53(1.4%) , 2.026/30(1.3%) , 2.026/100(1.3%) , 2.026/47(1.2%) , 2.026/82.5(1.2%) , 2.026/99(1.1%) , 2.007/21.5(1.1%) , 2.007/108.5(1.1%) , 3.424/32(1.1%) , 3.424/98(1.1%) , 2.353/37.5(1%) , 2.353/92.5(1%) , 1.987/46.5(0.8%) , 1.987/83.5(0.8%) , 2.353/58.5(0.6%) , 2.353/71.5(0.6%) , 3.383/25(0.6%) , 3.383/104(0.6%) , 2.026/77(0.1%)

Threonine (library entry number =41)
Hit ratio(% of total spectral intensity for metabolite): 43.45% (8 of 17 peaks were found)
Peaks found: chem shift/row (% of total intensity)
1.335/57.5(10.3%) , 1.335/72.5(10.3%) , 3.599/64(5.7%) , 3.599/66(5.7%) , 3.599/63.5(4.9%) , 3.599/66.5(4.9%) , 4.262/65(0.8%) , 4.262/80(0.6%)
Peaks not found: chem shift/row (% of total intensity)
1.338/63(9.4%) , 1.338/67(9.4%) , 1.325/63(9.2%) , 1.325/67(9.2%) , 3.59/64(5.6%) , 3.59/66(5.6%) , 1.335/63(3.8%) , 1.335/67(3.8%) , 4.262/49.5(0.6%)

3-Methyl-2-oxovaleric acid (library entry number =97)
Hit ratio(% of total spectral intensity for metabolite): 84.34% (7 of 21 peaks were found)
Peaks found: chem shift/row (% of total intensity)
1.103/56(24.3%) , 1.103/74(24.3%) , 0.898/65(17.4%) , 0.898/46(8.1%) , 0.898/84(8.1%) , 2.931/56(1%) , 2.931/74(1%)
Peaks not found: chem shift/row (% of total intensity)
1.703/65(2.2%) , 1.703/47(2%) , 1.703/83(2%) , 1.46/48(1.3%) , 1.46/82(1.3%) , 1.703/29(1.1%) , 1.703/101(1.1%) , 1.46/65(1%) , 1.46/29(0.9%) , 1.46/101(0.9%) , 2.931/91(0.7%) , 2.931/39(0.7%) , 1.46/10(0.2%) , 1.46/120(0.2%)

Isovaleric acid (library entry number =197)
Hit ratio(% of total spectral intensity for metabolite): 18.94% (2 of 7 peaks were found)
Peaks found: chem shift/row (% of total intensity)
2.059/55.5(9.5%) , 2.059/74.5(9.5%)
Peaks not found: chem shift/row (% of total intensity)
0.914/73(39.5%) , 0.914/57(39.5%) , 1.956/65(0.9%) , 1.956/47(0.6%) , 1.956/83(0.6%)

a-Lactose (library entry number =10)
Hit ratio(% of total spectral intensity for metabolite): 20.06% (21 of 111 peaks were found)
Peaks found: chem shift/row (% of total intensity)
3.843/65(3%) , 3.293/53(1.9%) , 3.293/77(1.9%) , 3.66/65(1.6%) , 3.822/56(1.6%) , 3.822/74(1.6%) , 3.646/65(1%) , 3.646/65(1%) , 3.58/52(0.6%) , 3.58/77.5(0.6%) , 3.58/52(0.6%) , 3.58/77.5(0.6%) , 3.654/52(0.6%) , 3.654/78(0.6%) , 3.654/52.5(0.5%) , 3.654/77.5(0.5%) , 3.778/55.5(0.5%) , 3.778/73.5(0.5%) , 3.58/52(0.4%) , 3.58/77.5(0.4%) , 3.367/64(0.2%)
Peaks not found: chem shift/row (% of total intensity)
3.68/73(2.5%) , 3.68/57(2.5%) , 3.945/69(2.3%) , 3.945/61(2.3%) , 3.68/82.5(2.1%) , 3.68/47.5(2.1%) , 3.307/53(1.9%) , 3.307/77(1.9%) , 3.657/72(1.9%) , 3.657/58(1.9%) , 3.945/64(1.9%) , 3.945/66(1.9%) , 3.843/41(1.8%) , 3.843/89(1.8%) , 3.562/52(1.7%) , 3.562/78(1.7%) , 3.547/52(1.7%) , 3.547/78(1.7%) , 3.67/56(1.6%) , 3.67/74(1.6%) , 3.968/52(1.5%) , 3.968/78(1.5%) , 3.66/72(1.4%) , 3.66/58(1.4%) , 3.822/87(1.2%) , 3.822/43(1.2%) , 3.968/47(1.1%) , 3.968/83(1.1%) , 3.77/84(1.1%) , 3.77/46(1.1%) , 3.806/41(1%) , 3.806/89(1%) , 3.792/45(1%) , 3.792/85(1%) , 3.66/40.5(1%) , 3.66/89(1%) , 3.77/74(0.9%) , 3.77/55.5(0.9%) , 3.572/52(0.9%) , 3.572/78(0.9%) , 4.459/55(0.9%) , 4.459/75(0.9%) , 3.57/52(0.9%) , 3.57/78(0.9%) , 3.657/64.5(0.8%) , 3.66/47(0.7%) , 3.66/83(0.7%) , 3.806/60(0.7%) , 3.806/70(0.7%) , 3.556/52(0.6%) , 3.556/77.5(0.6%) , 3.788/98(0.6%) , 3.788/31.5(0.6%) , 3.68/65(0.6%) , 3.301/65(0.5%) , 3.788/62(0.5%) , 3.788/68(0.5%) , 3.657/88.5(0.4%) , 3.657/40.5(0.4%) , 3.646/71(0.3%) , 3.646/59(0.3%) , 3.646/48(0.3%) , 3.646/82(0.3%) , 3.792/16(0.3%) , 3.792/113.5(0.3%) , 3.67/80.5(0.3%) , 3.67/49.5(0.3%) , 3.646/71(0.3%) , 3.646/59(0.3%) , 3.646/48(0.3%) , 3.646/82(0.3%) , 3.646/86(0.3%) , 3.646/44(0.3%) , 3.646/44.5(0.2%) , 3.646/85.5(0.2%) , 3.301/77.5(0.2%) , 3.301/52.5(0.2%) , 3.788/46(0.2%) , 3.788/84(0.2%) , 5.238/69(0.2%) , 5.238/60.5(0.2%) , 3.788/113.5(0.2%) , 3.788/17(0.2%) , 3.72/27.5(0.1%) , 3.72/102(0.1%) , 3.792/98(0.1%) , 3.792/31(0.1%) , 3.806/101(0.1%) , 3.778/28(0.1%) , 3.778/101.5(0.1%)

3-Hydroxy-3-methyl butyric acid (library entry number =205)
Hit ratio(% of total spectral intensity for metabolite): 17.25% (1 of 2 peaks were found)
Peaks found: chem shift/row (% of total intensity)
2.371/65(17.3%)
Peaks not found: chem shift/row (% of total intensity)
1.273/65(82.7%)

Mannose (library entry number =8)
Hit ratio(% of total spectral intensity for metabolite): 16.86% (6 of 42 peaks were found)
Peaks found: chem shift/row (% of total intensity)
3.67/65(8.2%) , 3.737/41(2.2%) , 3.737/88.5(2.2%) , 3.737/72.5(1.9%) , 3.737/57.5(1.9%) , 3.367/65(0.6%)
Peaks not found: chem shift/row (% of total intensity)
3.582/65(6%) , 3.855/81.5(4.3%) , 3.855/48(4.3%) , 3.855/57(3.7%) , 3.855/72.5(3.7%) , 3.953/60(3.6%) , 3.953/69(3.6%) , 3.771/57(3.5%) , 3.771/72.5(3.5%) , 3.881/77.5(3.2%) , 3.881/52(3.2%) , 3.67/89(3.1%) , 3.67/40.5(3.1%) , 3.771/42.5(2.6%) , 3.771/87(2.6%) , 3.582/89(2.5%) , 3.582/40(2.5%) , 3.914/77.5(2%) , 3.914/52(2%) , 3.67/48(2%) , 3.67/81.5(2%) , 3.67/57.5(1.8%) , 3.67/72.5(1.8%) , 3.914/83.5(1.6%) , 3.914/46(1.6%) , 3.938/60.5(1.3%) , 3.938/69(1.3%) , 3.941/60.5(1%) , 3.941/69(1%) , 3.386/71.5(0.9%) , 3.386/57.5(0.9%) , 3.386/46.5(0.8%) , 3.386/81.5(0.8%) , 3.386/65(0.5%) , 3.821/41(0.3%) , 3.821/88(0.3%)

Sorbitol (library entry number =135)
Hit ratio(% of total spectral intensity for metabolite): 6.51% (5 of 39 peaks were found)
Peaks found: chem shift/row (% of total intensity)
3.789/65(2.7%) , 3.789/80(1.3%) , 3.789/50(1.3%) , 3.686/65(0.6%) , 3.646/65(0.5%)
Peaks not found: chem shift/row (% of total intensity)
3.666/72(7.3%) , 3.666/58(7.3%) , 3.84/54(6.2%) , 3.84/76(6.2%) , 3.666/42(5.8%) , 3.666/88(5.8%) , 3.854/67(5.5%) , 3.854/63(5.5%) , 3.84/46(5%) , 3.84/84(5%) , 3.789/70(2.3%) , 3.789/60(2.3%) , 3.633/58(2.2%) , 3.633/72(2.2%) , 3.749/46(2.2%) , 3.749/84(2.2%) , 3.789/87(2.1%) , 3.789/43(2.1%) , 3.854/75(2.1%) , 3.854/55(2.1%) , 3.749/55(2%) , 3.749/75(2%) , 3.633/88(1.8%) , 3.633/41.5(1.8%) , 3.633/83(1.2%) , 3.633/47(1.2%) , 3.766/75(0.5%) , 3.766/54.5(0.5%) , 3.727/14(0.3%) , 3.727/116(0.3%) , 3.854/40.5(0.3%) , 3.854/89(0.3%) , 3.646/57(0.1%) , 3.646/73(0.1%)

Shikimic acid (library entry number =156)
Hit ratio(% of total spectral intensity for metabolite): 0.69% (2 of 27 peaks were found)
Peaks found: chem shift/row (% of total intensity)
3.367/64(0.4%) , 1.925/64(0.3%)
Peaks not found: chem shift/row (% of total intensity)
6.449/65(9.5%) , 6.437/65(9.1%) , 3.992/72(7.1%) , 3.992/58(7.1%) , 3.992/51(4.8%) , 3.992/79(4.8%) , 3.718/54(4.4%) , 3.718/76(4.4%) , 3.708/76(4.4%) , 3.708/54(4.4%) , 3.992/36.5(3.9%) , 3.992/93.5(3.9%) , 2.768/49(3.1%) , 2.768/81(3.1%) , 2.768/35(2.7%) , 2.768/95(2.7%) , 2.197/100.5(2.7%) , 2.197/29.5(2.7%) , 2.197/75(2.7%) , 2.197/55(2.7%) , 2.197/80.5(2.3%) , 2.197/49.5(2.3%) , 2.197/95.5(2.3%) , 2.197/34.5(2.3%) , 3.708/65(0.1%)

trans-4-Hydroxyproline (library entry number =62)
Hit ratio(% of total spectral intensity for metabolite): 4.73% (4 of 56 peaks were found)
Peaks found: chem shift/row (% of total intensity)
2.147/47(1.2%) , 2.147/83(1.2%) , 2.151/47(1.1%) , 2.151/83(1.1%)
Peaks not found: chem shift/row (% of total intensity)
3.375/47(10.4%) , 3.375/83(10.4%) , 3.375/79.5(10.3%) , 3.375/50.5(10.3%) , 3.493/81(6.2%) , 3.493/49(6.2%) , 3.483/49(6%) , 3.483/81(6%) , 4.351/62(1.5%) , 4.351/68(1.5%) , 4.351/41.5(1.5%) , 4.351/88(1.5%) , 2.176/47(1.4%) , 2.176/83(1.4%) , 2.443/45(1.2%) , 2.443/85(1.2%) , 2.443/48(1.2%) , 2.443/82(1.2%) , 2.426/85(1.2%) , 2.426/45(1.2%) , 2.427/85(1.2%) , 2.427/45(1.2%) , 2.166/47(1.2%) , 2.166/82.5(1.2%) , 2.166/81(0.8%) , 2.151/34(0.5%) , 2.151/96(0.5%) , 2.166/96(0.4%) , 2.166/34(0.4%) , 2.166/60(0.4%) , 2.166/70(0.4%) , 2.166/59.5(0.4%) , 2.151/59(0.4%) , 2.151/70.5(0.4%) , 3.43/12(0.3%) , 3.43/117.5(0.3%) , 3.43/12(0.3%) , 3.43/117.5(0.3%) , 2.443/91.5(0.3%) , 2.151/37(0.3%) , 2.151/93(0.3%) , 2.166/73(0.2%) , 2.166/57(0.2%) , 2.166/93(0.2%) , 2.151/57(0.2%) , 2.151/73(0.2%) , 2.166/53.5(0.2%) , 2.166/76.5(0.2%) , 2.151/53.5(0.1%) , 2.151/76(0.1%) , 2.151/40.5(0.1%) , 2.151/89(0.1%)

Galactose-1-phosphate (library entry number =172)
Hit ratio(% of total spectral intensity for metabolite): 14.36% (4 of 13 peaks were found)
Peaks found: chem shift/row (% of total intensity)
4.006/69(6.4%) , 4.006/61(6.4%) , 4.179/51(0.7%) , 4.179/78.5(0.7%)
Peaks not found: chem shift/row (% of total intensity)
3.917/82(13.8%) , 3.917/48(13.8%) , 3.917/56(11.7%) , 3.917/74(11.7%) , 5.493/60(8.7%) , 5.493/70(8.7%) , 5.508/60(8.5%) , 5.508/70(8.5%) , 4.179/65(0.2%)

Serine (library entry number =47)
Hit ratio(% of total spectral intensity for metabolite): 24.61% (15 of 85 peaks were found)
Peaks found: chem shift/row (% of total intensity)
3.843/65(3.4%) , 4/76(2.8%) , 4/54(2.8%) , 4/44(2.1%) , 4/86(2.1%) , 3.962/72(1.6%) , 3.962/58(1.6%) , 3.951/65(1.6%) , 3.861/65(1.4%) , 3.951/65.5(1.3%) , 4.006/61(0.8%) , 4.006/69(0.8%) , 3.938/64.5(0.8%) , 3.951/57(0.7%) , 3.951/73(0.7%)
Peaks not found: chem shift/row (% of total intensity)
3.848/76(6.4%) , 3.848/54(6.4%) , 3.848/65(5.7%) , 3.843/54.5(2.8%) , 3.843/75.5(2.8%) , 3.951/88(2.3%) , 3.951/42(2.3%) , 3.951/56.5(1.9%) , 3.951/73.5(1.9%) , 3.988/88(1.7%) , 3.988/42(1.7%) , 3.976/25.5(1.5%) , 3.976/104(1.5%) , 3.974/15(1.3%) , 3.974/115(1.3%) , 3.987/41.5(1.3%) , 3.987/88.5(1.3%) , 3.951/50(1.2%) , 3.951/80(1.2%) , 3.974/104(1.2%) , 3.974/25.5(1.2%) , 3.987/60.5(1.2%) , 3.987/69.5(1.2%) , 3.97/50.5(1.1%) , 3.97/79.5(1.1%) , 3.976/15(1.1%) , 3.976/115(1.1%) , 3.97/115(1%) , 3.97/15(1%) , 3.97/65(0.9%) , 3.988/60(0.9%) , 3.988/70(0.9%) , 3.974/79.5(0.8%) , 3.974/50.5(0.8%) , 3.976/57(0.7%) , 3.976/73(0.7%) , 3.974/73(0.7%) , 3.974/57(0.7%) , 3.976/47.5(0.6%) , 3.976/82.5(0.6%) , 3.951/30(0.6%) , 3.951/100.5(0.6%) , 3.898/6(0.5%) , 3.962/28.5(0.5%) , 3.97/103.5(0.5%) , 3.97/25.5(0.5%) , 3.951/42(0.4%) , 3.951/88.5(0.4%) , 3.97/56.5(0.3%) , 3.861/54(0.3%) , 3.861/76(0.3%) , 3.962/40(0.3%) , 3.962/88.5(0.3%) , 3.988/28(0.3%) , 3.988/102(0.3%) , 3.951/41.5(0.3%) , 3.951/87.5(0.3%) , 3.951/81.5(0.3%) , 3.951/48.5(0.3%) , 3.951/56(0.3%) , 3.951/73(0.3%) , 3.962/64.5(0.2%) , 3.962/65.5(0.2%) , 3.898/16.5(0.2%) , 3.898/113.5(0.2%) , 3.987/33.5(0.1%) , 3.951/48.5(0.1%) , 3.987/95(0.1%) , 3.951/65(0.1%) , 3.951/100.5(0.1%)

Xylitol (library entry number =158)
Hit ratio(% of total spectral intensity for metabolite): 13.1% (4 of 23 peaks were found)
Peaks found: chem shift/row (% of total intensity)
3.657/65(9.6%) , 3.714/65(1.2%) , 3.71/17(1.1%) , 3.71/112(1.1%)
Peaks not found: chem shift/row (% of total intensity)
3.657/59(8.7%) , 3.657/71(8.7%) , 3.73/44(8.3%) , 3.73/85.5(8.3%) , 3.73/74(7.2%) , 3.73/56(7.2%) , 3.657/41(7.1%) , 3.657/89(7.1%) , 3.816/56(6.2%) , 3.816/74(6.2%) , 3.816/65(3.7%) , 3.816/44.5(3%) , 3.816/85(3%) , 3.694/121.5(0.6%) , 3.694/8(0.6%) , 3.694/38(0.3%) , 3.694/91(0.3%) , 3.694/23(0.2%) , 3.694/106.5(0.2%)

Homovanillic acid (library entry number =59)
Hit ratio(% of total spectral intensity for metabolite): 0% (0 of 10 peaks were found)
Peaks found: chem shift/row (% of total intensity)

Peaks not found: chem shift/row (% of total intensity)
3.871/65(52.6%) , 3.458/65(11.9%) , 6.882/75(9.1%) , 6.882/55(9.1%) , 6.953/64(3.6%) , 6.953/66(3.6%) , 6.782/56(2.5%) , 6.782/74(2.5%) , 6.782/77(2.5%) , 6.782/53(2.5%)

Guanosine 5-triphosphate (library entry number =163)
Hit ratio(% of total spectral intensity for metabolite): 11.29% (1 of 4 peaks were found)
Peaks found: chem shift/row (% of total intensity)
8.149/65(11.3%)
Peaks not found: chem shift/row (% of total intensity)
5.944/65(41.3%) , 5.93/65(40.3%) , 8.135/65(7.1%)

Xylose (library entry number =6)
Hit ratio(% of total spectral intensity for metabolite): 24.14% (6 of 40 peaks were found)
Peaks found: chem shift/row (% of total intensity)
3.444/65(9.1%) , 3.329/65(6.6%) , 3.93/73(2.7%) , 3.93/57(2.7%) , 3.67/65(2.1%) , 3.677/64(0.9%)
Peaks not found: chem shift/row (% of total intensity)
3.239/53(5.9%) , 3.239/77(5.9%) , 3.224/77(5.7%) , 3.224/53(5.7%) , 3.444/41(4.8%) , 3.444/89(4.8%) , 3.329/37(4.1%) , 3.329/93(4.1%) , 3.631/58(3.2%) , 3.631/72(3.2%) , 3.692/75(3.2%) , 3.692/55(3.2%) , 3.93/43(2.6%) , 3.93/87(2.6%) , 3.631/97(1.8%) , 3.631/33(1.8%) , 3.631/47(1.7%) , 3.631/83(1.7%) , 3.67/42.5(1.2%) , 3.67/87.5(1.2%) , 3.612/76(0.9%) , 3.612/54(0.9%) , 3.525/54(0.8%) , 3.525/76(0.8%) , 3.533/53(0.8%) , 3.533/77(0.8%) , 3.677/43(0.4%) , 5.202/60(0.4%) , 5.202/70(0.4%) , 3.612/34(0.2%) , 3.612/96(0.2%) , 3.661/34(0.2%) , 3.661/95.5(0.2%) , 3.677/48(0.1%)

3-aminobutyric acid (library entry number =180)
Hit ratio(% of total spectral intensity for metabolite): 10.28% (5 of 24 peaks were found)
Peaks found: chem shift/row (% of total intensity)
3.624/56(4.1%) , 3.624/74(4.1%) , 2.516/65(0.7%) , 2.48/65(0.7%) , 2.526/65(0.7%)
Peaks not found: chem shift/row (% of total intensity)
1.325/74(24.9%) , 1.325/56(24.9%) , 2.498/55(8%) , 2.498/75(8%) , 2.499/55(7.8%) , 2.499/75(7.8%) , 3.624/39(2.1%) , 3.624/91(2.1%) , 2.471/65(0.7%) , 2.499/29.5(0.4%) , 2.499/100.5(0.4%) , 2.498/29.5(0.4%) , 2.498/100.5(0.4%) , 3.624/107.5(0.3%) , 3.624/22(0.3%) , 2.498/117.5(0.3%) , 2.498/12(0.3%) , 2.499/117.5(0.3%) , 2.499/12(0.3%)

Homoserine (library entry number =179)
Hit ratio(% of total spectral intensity for metabolite): 10.38% (12 of 73 peaks were found)
Peaks found: chem shift/row (% of total intensity)
3.768/65(1.9%) , 2.171/37(1.3%) , 2.171/93(1.3%) , 2.171/59(1.3%) , 2.171/71(1.3%) , 2.147/58.5(0.6%) , 2.147/71(0.6%) , 3.768/50(0.5%) , 3.768/80(0.5%) , 2.04/55(0.4%) , 3.823/67.5(0.3%) , 3.823/62.5(0.3%)
Peaks not found: chem shift/row (% of total intensity)
3.862/61.5(8.5%) , 3.862/68.5(8.5%) , 3.862/49(8%) , 3.862/81(8%) , 3.79/59.5(4%) , 3.79/70.5(4%) , 3.79/56(3.4%) , 3.79/74(3.4%) , 3.79/85.5(3%) , 3.79/44.5(3%) , 3.807/65(2.9%) , 2.029/57(2.1%) , 2.029/73(2.1%) , 2.029/37.5(1.8%) , 2.029/92.5(1.8%) , 2.171/55(1.3%) , 2.171/75(1.3%) , 3.807/79.5(1.2%) , 3.807/50.5(1.2%) , 3.79/30(1%) , 3.79/99.5(1%) , 3.801/56(0.9%) , 3.801/74(0.9%) , 2.171/22.5(0.9%) , 2.171/107(0.9%) , 2.029/20.5(0.8%) , 2.029/108.5(0.8%) , 3.779/59.5(0.8%) , 3.779/70.5(0.8%) , 3.801/87.5(0.6%) , 3.801/42.5(0.6%) , 3.801/78(0.6%) , 3.801/52(0.6%) , 3.79/14.5(0.6%) , 3.79/115(0.6%) , 3.779/74.5(0.6%) , 3.779/55.5(0.6%) , 3.801/63(0.4%) , 3.801/67(0.4%) , 3.818/68(0.4%) , 3.818/61.5(0.4%) , 3.779/89.5(0.4%) , 3.779/40.5(0.4%) , 2.04/74(0.4%) , 3.768/76(0.3%) , 3.768/54(0.3%) , 3.807/95(0.3%) , 3.807/34.5(0.3%) , 3.807/73(0.2%) , 3.807/56.5(0.2%) , 3.768/34(0.2%) , 3.768/96(0.2%) , 3.823/45.5(0.2%) , 3.823/84.5(0.2%) , 3.768/41.5(0.2%) , 3.768/90.5(0.2%) , 3.818/84.5(0.1%) , 3.818/45.5(0.1%) , 3.779/96.5(0.1%) , 3.779/33.5(0.1%) , 3.807/86.5(0.1%)

Phosphoserine (library entry number =70)
Hit ratio(% of total spectral intensity for metabolite): 11.03% (4 of 39 peaks were found)
Peaks found: chem shift/row (% of total intensity)
3.967/64.5(4%) , 3.951/65(3%) , 3.951/65(3%) , 4.094/64.5(1%)
Peaks not found: chem shift/row (% of total intensity)
3.952/60(9.5%) , 3.952/70(9.5%) , 3.952/76.5(7.8%) , 3.952/53.5(7.8%) , 4.185/75(3.7%) , 4.185/54.5(3.7%) , 4.193/75.5(3.2%) , 4.193/54.5(3.2%) , 4.08/88.5(2.7%) , 4.08/41.5(2.7%) , 4.185/84.5(2.5%) , 4.185/45(2.5%) , 4.193/84.5(2.3%) , 4.193/45.5(2.3%) , 4.08/57.5(2%) , 4.08/72.5(2%) , 4.075/89(1.9%) , 4.075/40.5(1.9%) , 4.071/40.5(1.7%) , 4.071/89.5(1.7%) , 4.075/58(1.5%) , 4.075/71.5(1.5%) , 4.091/58(1.5%) , 4.091/72(1.5%) , 4.071/64.5(1.5%) , 4.071/71.5(1.3%) , 4.071/57.5(1.3%) , 4.071/81.5(0.9%) , 4.071/49(0.9%) , 4.053/65(0.8%) , 4.079/7(0.3%) , 4.079/122(0.3%) , 4.08/50.5(0.2%) , 4.146/5.5(0.2%) , 4.146/124(0.2%)

N-Acetyllysine (library entry number =147)
Hit ratio(% of total spectral intensity for metabolite): 8.79% (2 of 8 peaks were found)
Peaks found: chem shift/row (% of total intensity)
3.733/49(4.4%) , 3.733/81(4.4%)
Peaks not found: chem shift/row (% of total intensity)
1.986/65(80.5%) , 3.733/65(3%) , 3.19/72(2.4%) , 3.19/58(2.4%) , 3.19/40(1.4%) , 3.19/90(1.4%)

Quinic acid (library entry number =155)
Hit ratio(% of total spectral intensity for metabolite): 8.62% (4 of 38 peaks were found)
Peaks found: chem shift/row (% of total intensity)
1.881/67.5(4.1%) , 1.881/62.5(4.1%) , 1.925/64(0.2%) , 1.925/66(0.2%)
Peaks not found: chem shift/row (% of total intensity)
4.028/71(5.7%) , 4.028/59(5.7%) , 1.881/34(4%) , 1.881/96(4%) , 4.028/84.5(3.8%) , 4.028/45(3.8%) , 4.028/33(3.4%) , 4.028/96.5(3.4%) , 4.153/70(3.2%) , 4.153/60(3.2%) , 3.559/73(3.1%) , 3.559/57(3.1%) , 2.057/50(2.8%) , 2.057/80(2.8%) , 3.559/48.5(2.6%) , 3.559/81.5(2.6%) , 2.067/81(2.5%) , 2.067/49(2.5%) , 2.067/85(2.4%) , 2.067/45(2.4%) , 2.067/72(2.1%) , 2.067/57.5(2.1%) , 2.067/92.5(2%) , 2.067/37.5(2%) , 1.966/54(1.8%) , 1.966/76(1.8%) , 1.966/46(1.7%) , 1.966/84(1.7%) , 2.057/41.5(1.7%) , 2.057/88.5(1.7%) , 4.153/51(1.5%) , 4.153/78(1.5%) , 1.966/37.5(1.4%) , 1.966/92(1.4%)

Adenosine 5-diphosphate (library entry number =115)
Hit ratio(% of total spectral intensity for metabolite): 57.63% (2 of 5 peaks were found)
Peaks found: chem shift/row (% of total intensity)
8.267/65(51.9%) , 8.536/65(5.7%)
Peaks not found: chem shift/row (% of total intensity)
6.143/65(21.7%) , 6.154/65(18.5%) , 8.587/65(2.2%)

Kynurenine (library entry number =58)
Hit ratio(% of total spectral intensity for metabolite): 5.12% (1 of 17 peaks were found)
Peaks found: chem shift/row (% of total intensity)
4.16/65(5.1%)
Peaks not found: chem shift/row (% of total intensity)
6.813/64(10.2%) , 6.813/66(10.2%) , 7.431/63(7.8%) , 7.431/67(7.8%) , 6.891/53(6.8%) , 6.891/77(6.8%) , 6.813/84.5(6.6%) , 6.813/45.5(6.6%) , 7.431/85(5.9%) , 7.431/45(5.9%) , 3.72/58(4.6%) , 3.72/72(4.6%) , 7.854/55(4.2%) , 7.854/75(4.2%) , 4.16/51(1.3%) , 4.16/79(1.3%)

Ribose (library entry number =102)
Hit ratio(% of total spectral intensity for metabolite): 26.4% (10 of 30 peaks were found)
Peaks found: chem shift/row (% of total intensity)
3.93/56.5(3.4%) , 3.93/73.5(3.4%) , 4.117/65(3.2%) , 4.117/65(3.2%) , 3.536/61(3.2%) , 3.536/69(3.2%) , 3.616/77(2.7%) , 3.616/53(2.7%) , 3.86/70(0.8%) , 3.86/70(0.6%)
Peaks not found: chem shift/row (% of total intensity)
3.69/61(11.2%) , 3.69/69(11.2%) , 3.69/39(9.8%) , 3.69/91(9.8%) , 3.84/85(3.4%) , 3.84/45(3.4%) , 3.523/61(3.1%) , 3.523/69(3.1%) , 3.93/87.5(2.9%) , 3.93/42(2.9%) , 3.84/56(2.4%) , 3.84/74(2.4%) , 3.616/45(2%) , 3.616/84.5(2%) , 3.84/71(1.1%) , 3.93/64.5(0.8%) , 4.117/73(0.6%) , 4.117/57(0.6%) , 4.117/73(0.4%) , 4.117/57(0.4%)

Lipoic acid (library entry number =73)
Hit ratio(% of total spectral intensity for metabolite): 0% (0 of 66 peaks were found)
Peaks found: chem shift/row (% of total intensity)

Peaks not found: chem shift/row (% of total intensity)
2.194/65(14.7%) , 2.194/84(8.3%) , 2.194/46(8.3%) , 3.203/51(4.8%) , 3.203/79(4.8%) , 2.511/57(2.9%) , 2.511/73(2.9%) , 3.203/33.5(2.7%) , 3.203/96.5(2.7%) , 2.511/41(2.6%) , 2.511/89(2.6%) , 2.013/39.5(2.5%) , 2.013/90.5(2.5%) , 3.203/62(2.4%) , 3.203/68(2.4%) , 2.013/73(2.3%) , 2.013/57(2.3%) , 1.429/65(1.8%) , 2.511/104(1.5%) , 2.511/25.5(1.5%) , 1.593/65(1.5%) , 2.013/21.5(1.3%) , 2.013/108(1.3%) , 1.772/55(1.2%) , 1.772/75(1.2%) , 3.73/65(0.9%) , 1.649/54(0.9%) , 1.649/76(0.9%) , 3.243/35(0.8%) , 1.593/46.5(0.7%) , 1.593/83.5(0.7%) , 1.429/86.5(0.6%) , 1.429/43.5(0.6%) , 1.649/112.5(0.6%) , 1.649/17.5(0.6%) , 1.772/36.5(0.5%) , 1.772/93.5(0.5%) , 1.649/39(0.4%) , 1.649/91(0.4%) , 3.22/54.5(0.4%) , 3.22/75.5(0.4%) , 3.73/44.5(0.4%) , 3.73/85.5(0.4%) , 3.203/54.5(0.4%) , 3.203/75.5(0.4%) , 3.235/54.5(0.4%) , 3.235/75.5(0.4%) , 3.236/97.5(0.3%) , 3.236/32.5(0.3%) , 1.772/19.5(0.3%) , 1.772/110.5(0.3%) , 3.235/32.5(0.3%) , 3.235/97.5(0.3%) , 3.235/98(0.3%) , 3.235/32(0.3%) , 3.235/54(0.3%) , 3.235/75.5(0.3%) , 3.236/54.5(0.3%) , 3.236/75.5(0.3%) , 1.593/24.5(0.2%) , 1.593/105(0.2%) , 3.218/33.5(0.2%) , 3.22/33.5(0.2%) , 3.22/96.5(0.2%) , 3.73/99.5(0.2%) , 3.73/30.5(0.2%)

Spermidine (library entry number =168)
Hit ratio(% of total spectral intensity for metabolite): 0% (0 of 14 peaks were found)
Peaks found: chem shift/row (% of total intensity)

Peaks not found: chem shift/row (% of total intensity)
3.116/85(13.5%) , 3.116/45(13.5%) , 3.141/85(11.8%) , 3.141/45(11.8%) , 3.058/65(10.5%) , 3.058/83.5(7.9%) , 3.058/46.5(7.9%) , 3.116/65(6.9%) , 2.132/65(6.3%) , 3.141/65(3%) , 3.091/45(2.9%) , 3.091/84.5(2.9%) , 2.132/25(0.5%) , 2.132/104.5(0.5%)

Adenosine 5-triphosphate (library entry number =103)
Hit ratio(% of total spectral intensity for metabolite): 67.63% (2 of 4 peaks were found)
Peaks found: chem shift/row (% of total intensity)
8.267/65(63.2%) , 8.536/65(4.4%)
Peaks not found: chem shift/row (% of total intensity)
6.153/65(16.9%) , 6.138/65(15.4%)

Tryptophan (library entry number =39)
Hit ratio(% of total spectral intensity for metabolite): 3.7% (2 of 23 peaks were found)
Peaks found: chem shift/row (% of total intensity)
3.486/51.5(1.9%) , 3.486/78.5(1.9%)
Peaks not found: chem shift/row (% of total intensity)
7.206/65(12.2%) , 7.55/54(10.5%) , 7.55/76(10.5%) , 7.206/84(7.4%) , 7.206/46(7.4%) , 7.29/65(6.8%) , 7.74/76(5%) , 7.74/54(5%) , 7.29/46(4.2%) , 7.29/84(4.2%) , 4.065/61(3.5%) , 4.065/69(3.5%) , 4.065/82(2.8%) , 4.065/48(2.8%) , 3.486/39(1.8%) , 3.486/91(1.8%) , 3.31/56(1.4%) , 3.31/74(1.4%) , 3.31/95(1.4%) , 3.31/35(1.4%) , 7.334/66(1.4%)

Malic acid (library entry number =132)
Hit ratio(% of total spectral intensity for metabolite): 3.05% (3 of 71 peaks were found)
Peaks found: chem shift/row (% of total intensity)
2.355/51.5(1.4%) , 2.355/78.5(1.4%) , 2.355/90.5(0.2%)
Peaks not found: chem shift/row (% of total intensity)
2.674/87(4.9%) , 2.674/43(4.9%) , 2.676/87(4.8%) , 2.676/43(4.8%) , 2.674/48(4.6%) , 2.674/82(4.6%) , 2.676/48(4.6%) , 2.676/82(4.6%) , 2.378/85(3.8%) , 2.378/45(3.8%) , 2.368/98(3.7%) , 2.368/32(3.7%) , 2.358/45(3.6%) , 2.358/85(3.6%) , 2.368/58(3.6%) , 2.368/72(3.6%) , 4.307/74(1.8%) , 4.307/56(1.8%) , 2.384/78(1.6%) , 2.384/52(1.6%) , 4.307/48(1.6%) , 4.307/82(1.6%) , 2.384/84(1.1%) , 2.384/46(1.1%) , 2.355/46.5(0.9%) , 2.355/83.5(0.9%) , 2.368/38(0.8%) , 2.368/92(0.8%) , 2.368/77(0.8%) , 2.368/53(0.8%) , 2.358/90(0.7%) , 2.358/40(0.7%) , 2.378/40(0.7%) , 2.378/90(0.7%) , 2.358/51(0.7%) , 2.358/79(0.7%) , 2.691/65(0.7%) , 4.315/65(0.5%) , 2.368/45(0.5%) , 2.368/84.5(0.5%) , 4.317/64.5(0.4%) , 4.317/65.5(0.4%) , 2.394/64.5(0.4%) , 2.691/45.5(0.4%) , 2.691/84.5(0.4%) , 2.378/59(0.3%) , 2.378/71(0.3%) , 2.358/71(0.3%) , 2.358/58.5(0.3%) , 2.384/39.5(0.2%) , 2.384/91(0.2%) , 2.358/32(0.2%) , 2.358/97.5(0.2%) , 2.378/98(0.2%) , 2.378/32(0.2%) , 4.315/56(0.2%) , 4.315/74(0.2%) , 2.355/39(0.2%) , 4.315/48(0.2%) , 4.315/82(0.2%) , 2.394/45.5(0.1%) , 2.394/83.5(0.1%) , 4.317/81.5(0.1%) , 4.317/48(0.1%) , 2.394/50.5(0.1%) , 2.394/79(0.1%) , 2.394/53.5(0.1%) , 2.394/76.5(0.1%)

Cytidine (library entry number =112)
Hit ratio(% of total spectral intensity for metabolite): 3.73% (2 of 26 peaks were found)
Peaks found: chem shift/row (% of total intensity)
3.822/54(1.9%) , 3.822/76(1.9%)
Peaks not found: chem shift/row (% of total intensity)
7.844/55(20.8%) , 7.844/75(20.8%) , 6.067/55(16.4%) , 6.067/75(16.4%) , 3.822/44(1.5%) , 3.822/86(1.5%) , 3.932/85(1.4%) , 3.932/45(1.4%) , 5.903/64(1.4%) , 5.903/66(1.4%) , 5.908/70(1.4%) , 5.908/60(1.4%) , 5.913/64(1.3%) , 5.913/66(1.3%) , 3.932/52(1.3%) , 3.932/78(1.3%) , 4.317/65(0.9%) , 5.908/66(0.8%) , 5.908/64(0.8%) , 5.903/60(0.8%) , 5.903/70(0.8%) , 4.304/65(0.4%) , 4.317/53.5(0.3%) , 4.317/76.5(0.3%)

N-Acetylglutamine (library entry number =88)
Hit ratio(% of total spectral intensity for metabolite): 6.77% (3 of 10 peaks were found)
Peaks found: chem shift/row (% of total intensity)
2.325/64(2.3%) , 2.325/66(2.3%) , 1.925/65(2.1%)
Peaks not found: chem shift/row (% of total intensity)
2.038/65(80.8%) , 2.334/64(2.8%) , 2.334/66(2.8%) , 2.325/85(1.9%) , 2.325/45(1.9%) , 2.334/85(1.6%) , 2.334/45(1.6%)

Inosine (library entry number =61)
Hit ratio(% of total spectral intensity for metabolite): 0% (0 of 20 peaks were found)
Peaks found: chem shift/row (% of total intensity)

Peaks not found: chem shift/row (% of total intensity)
8.239/65(33.1%) , 8.348/65(28.7%) , 6.094/65(14.9%) , 6.106/65(12.8%) , 3.849/53(0.8%) , 3.849/77(0.8%) , 3.919/84.5(0.8%) , 3.919/45.5(0.8%) , 3.925/51(0.8%) , 3.925/79(0.8%) , 3.843/80(0.7%) , 3.843/50(0.7%) , 3.849/44(0.6%) , 3.849/86(0.6%) , 3.852/48(0.6%) , 3.852/82(0.6%) , 3.919/51.5(0.6%) , 3.919/78(0.6%) , 3.925/83(0.4%) , 3.925/47(0.4%)

Fucose (library entry number =51)
Hit ratio(% of total spectral intensity for metabolite): 1.68% (2 of 39 peaks were found)
Peaks found: chem shift/row (% of total intensity)
3.869/73.5(0.8%) , 3.869/56(0.8%)
Peaks not found: chem shift/row (% of total intensity)
1.25/73(18.6%) , 1.25/57(18.6%) , 3.646/82(3.7%) , 3.646/48(3.7%) , 1.21/57(3.5%) , 1.21/73(3.5%) , 3.646/57(3.3%) , 3.646/73(3.3%) , 3.809/57(2.5%) , 3.809/73(2.5%) , 3.46/78(2.2%) , 3.46/52(2.2%) , 3.445/52(2.1%) , 3.445/78(2.1%) , 1.217/67(1.9%) , 1.217/63(1.9%) , 1.204/63(1.9%) , 1.204/67(1.9%) , 3.754/60(1.9%) , 3.754/70(1.9%) , 1.217/59(1.4%) , 1.217/71(1.4%) , 1.204/59(1.4%) , 1.204/71(1.4%) , 1.25/63(1.4%) , 1.25/67(1.4%) , 3.754/65(1.1%) , 1.227/57(1%) , 1.227/73(1%) , 3.869/47(0.6%) , 3.869/82.5(0.6%) , 3.809/40(0.4%) , 3.809/90(0.4%) , 3.766/53(0.3%) , 3.766/77(0.3%) , 3.775/78(0.3%) , 3.775/51(0.3%)

Citrulline (library entry number =27)
Hit ratio(% of total spectral intensity for metabolite): 1.35% (1 of 10 peaks were found)
Peaks found: chem shift/row (% of total intensity)
1.881/65(1.3%)
Peaks not found: chem shift/row (% of total intensity)
3.76/49(23.5%) , 3.76/81(23.5%) , 3.76/65(22.8%) , 3.15/58(8.1%) , 3.15/72(8.1%) , 3.15/40(5.2%) , 3.15/90(5.2%) , 1.898/61(1%) , 1.898/69.5(1%)

Cholic Acid (library entry number =125)
Hit ratio(% of total spectral intensity for metabolite): 0.87% (2 of 11 peaks were found)
Peaks found: chem shift/row (% of total intensity)
2.15/26.5(0.4%) , 2.15/103(0.4%)
Peaks not found: chem shift/row (% of total intensity)
0.924/65(38.8%) , 0.729/65(36%) , 0.976/57(10.5%) , 0.976/73(10.5%) , 2.246/65(0.8%) , 2.246/41(0.7%) , 2.246/88.5(0.7%) , 2.246/53(0.6%) , 2.246/77(0.6%)

Nicotinamide mononucleotide (NMN) (library entry number =185)
Hit ratio(% of total spectral intensity for metabolite): 0.86% (2 of 40 peaks were found)
Peaks found: chem shift/row (% of total intensity)
4.031/49.5(0.4%) , 4.031/80.5(0.4%)
Peaks not found: chem shift/row (% of total intensity)
9.006/78(7.9%) , 9.006/52(7.9%) , 9.006/57(7.7%) , 9.006/73(7.7%) , 8.323/66(5.1%) , 8.323/64(5.1%) , 6.196/65(4.7%) , 9.347/57(4.6%) , 9.347/73(4.6%) , 6.208/65(4.2%) , 8.323/47(3.9%) , 8.323/83(3.9%) , 9.347/76(3.4%) , 9.347/54(3.4%) , 9.347/60(3.3%) , 9.347/70(3.3%) , 9.588/64(3%) , 9.588/66(3%) , 9.588/60(2.2%) , 9.588/70(2.2%) , 8.259/54(0.6%) , 8.259/75(0.6%) , 7.605/48(0.5%) , 7.605/81.5(0.5%) , 4.211/49.5(0.5%) , 4.211/80(0.5%) , 4.215/49(0.5%) , 4.215/80.5(0.5%) , 7.605/61(0.5%) , 7.605/68(0.5%) , 8.259/58(0.4%) , 8.259/72(0.4%) , 4.223/50(0.4%) , 4.223/80(0.4%) , 4.047/49(0.4%) , 4.047/80.5(0.4%) , 4.042/49.5(0.4%) , 4.042/80.5(0.4%)

Hydroxyglutaric acid (library entry number =195)
Hit ratio(% of total spectral intensity for metabolite): 0% (0 of 84 peaks were found)
Peaks found: chem shift/row (% of total intensity)

Peaks not found: chem shift/row (% of total intensity)
2.236/65(5.7%) , 4.029/69(3.5%) , 4.029/61(3.5%) , 2.294/65(3.3%) , 4.029/80(3.2%) , 4.029/50(3.2%) , 2.236/90(2.6%) , 2.236/40(2.6%) , 2.236/26(2.1%) , 2.236/104(2.1%) , 2.294/40.5(1.9%) , 2.294/89(1.9%) , 2.301/65(1.8%) , 2.261/46(1.8%) , 2.261/83(1.8%) , 2.271/82.5(1.7%) , 2.271/47.5(1.7%) , 2.266/27(1.7%) , 2.266/103(1.7%) , 1.999/65(1.5%) , 1.84/77.5(1.5%) , 1.84/52(1.5%) , 2.294/105(1.5%) , 2.294/24(1.5%) , 2.294/78.5(1.4%) , 2.294/50.5(1.4%) , 1.999/46.5(1.3%) , 1.999/83.5(1.3%) , 2.266/62(1.2%) , 2.266/67.5(1.2%) , 2.236/51.5(1.2%) , 2.236/77.5(1.2%) , 2.222/44.5(1.2%) , 2.222/85(1.2%) , 1.999/30.5(1.1%) , 1.999/98.5(1.1%) , 1.999/109(1%) , 1.999/21(1%) , 1.84/112.5(1%) , 1.84/17(1%) , 2.31/44.5(1%) , 2.31/85.5(1%) , 1.999/56.5(1%) , 1.999/73.5(1%) , 2.28/85(1%) , 2.28/45(1%) , 2.279/85(1%) , 2.279/45(1%) , 1.84/36.5(1%) , 1.84/94(1%) , 1.84/58(1%) , 1.84/71.5(1%) , 2.253/85(0.9%) , 2.253/44.5(0.9%) , 2.253/85(0.8%) , 2.253/44.5(0.8%) , 2.31/67(0.7%) , 2.31/63.5(0.7%) , 2.31/64.5(0.7%) , 1.84/65(0.6%) , 2.222/60.5(0.6%) , 2.222/69(0.6%) , 2.266/46.5(0.6%) , 2.266/83(0.6%) , 1.84/86.5(0.5%) , 1.84/43(0.5%) , 2.253/65(0.5%) , 2.261/62(0.4%) , 2.261/67.5(0.4%) , 2.261/7.5(0.4%) , 2.261/122(0.4%) , 2.253/65(0.4%) , 2.271/103(0.3%) , 2.271/26.5(0.3%) , 2.261/27(0.3%) , 2.261/102(0.3%) , 2.271/120.5(0.2%) , 2.271/9(0.2%) , 2.301/41.5(0.2%) , 2.301/89.5(0.2%) , 2.271/61.5(0.1%) , 2.271/67.5(0.1%) , 2.301/51.5(0.1%) , 2.301/78(0.1%)

trans-Cinnamic acid (library entry number =124)
Hit ratio(% of total spectral intensity for metabolite): 0% (0 of 50 peaks were found)
Peaks found: chem shift/row (% of total intensity)

Peaks not found: chem shift/row (% of total intensity)
6.537/44.5(19.7%) , 6.537/85.5(19.7%) , 7.638/77(5.6%) , 7.638/53(5.6%) , 7.408/44(3.6%) , 7.408/86(3.6%) , 7.471/65(3.4%) , 7.459/51(2.1%) , 7.459/79(2.1%) , 7.455/65(2.1%) , 7.439/63(1.9%) , 7.439/67(1.9%) , 7.471/46(1.3%) , 7.471/84(1.3%) , 7.444/55.5(1.3%) , 7.444/74.5(1.3%) , 7.439/48.5(1.2%) , 7.439/81.5(1.2%) , 7.478/56(1.1%) , 7.478/74(1.1%) , 7.424/64.5(1.1%) , 7.424/65.5(1.1%) , 7.439/45(1%) , 7.439/85(1%) , 7.459/57(0.9%) , 7.459/73(0.9%) , 7.444/60(0.9%) , 7.444/70(0.9%) , 7.455/51(0.7%) , 7.455/79(0.7%) , 7.459/65(0.7%) , 7.455/81(0.6%) , 7.455/49(0.6%) , 7.455/57(0.6%) , 7.455/73(0.6%) , 7.444/48(0.6%) , 7.444/82(0.6%) , 7.444/36(0.5%) , 7.444/94(0.5%) , 7.455/41(0.4%) , 7.455/89(0.4%) , 7.424/74(0.4%) , 7.424/56(0.4%) , 7.478/64.5(0.4%) , 7.455/44(0.4%) , 7.455/86(0.4%) , 7.439/56(0.4%) , 7.439/74(0.4%) , 7.455/23(0.2%) , 7.455/107(0.2%)

2-Aminoadipic acid (library entry number =89)
Hit ratio(% of total spectral intensity for metabolite): 14.76% (2 of 33 peaks were found)
Peaks found: chem shift/row (% of total intensity)
3.744/81(7.4%) , 3.744/49(7.4%)
Peaks not found: chem shift/row (% of total intensity)
2.25/65(16.3%) , 2.253/65(16.1%) , 2.25/84(7.2%) , 2.25/46(7.2%) , 2.253/46(7.1%) , 2.253/84(7.1%) , 3.744/63(4.3%) , 3.744/67(4.3%) , 1.667/42.5(1.1%) , 1.667/87.5(1.1%) , 1.667/42.5(1.1%) , 1.667/87.5(1.1%) , 1.618/69.5(1%) , 1.618/60.5(1%) , 1.618/69.5(1%) , 1.618/60.5(1%) , 1.669/43(0.7%) , 1.669/87(0.7%) , 1.9/54(0.7%) , 1.9/55(0.7%) , 1.9/74(0.7%) , 1.832/113(0.5%) , 1.832/17(0.5%) , 1.832/35(0.5%) , 1.832/94(0.5%) , 1.618/88.5(0.4%) , 1.618/41(0.4%) , 1.618/88.5(0.3%) , 1.618/40.5(0.3%) , 1.832/55.5(0.2%) , 1.832/73.5(0.2%)

3-aminoisobutyric acid (library entry number =178)
Hit ratio(% of total spectral intensity for metabolite): 1.13% (1 of 29 peaks were found)
Peaks found: chem shift/row (% of total intensity)
3.014/65(1.1%)
Peaks not found: chem shift/row (% of total intensity)
1.196/56(31.1%) , 1.196/74(31.1%) , 3.039/74(3%) , 3.039/56(3%) , 3.113/70.5(2.9%) , 3.113/59.5(2.9%) , 3.039/88(2.9%) , 3.039/42(2.9%) , 3.113/92(2.7%) , 3.113/38(2.7%) , 2.61/58(1.6%) , 2.61/72(1.6%) , 2.61/91(1.2%) , 2.61/39(1.2%) , 3.091/65(1.1%) , 2.61/78(1%) , 2.61/52(1%) , 3.074/42.5(0.7%) , 3.074/87.5(0.7%) , 3.076/25(0.5%) , 3.076/104.5(0.5%) , 3.059/64.5(0.5%) , 3.135/64(0.5%) , 3.076/43(0.5%) , 3.074/119.5(0.4%) , 3.074/10(0.4%) , 3.074/25.5(0.3%) , 3.074/104.5(0.3%)

3-Hydroxybutyric acid (library entry number =96)
Hit ratio(% of total spectral intensity for metabolite): 4.65% (2 of 28 peaks were found)
Peaks found: chem shift/row (% of total intensity)
4.16/57(2.3%) , 4.16/73(2.3%)
Peaks not found: chem shift/row (% of total intensity)
1.202/57.5(26.6%) , 1.202/72.5(26.6%) , 2.309/53(4.5%) , 2.309/77(4.5%) , 2.309/90(4.4%) , 2.309/40(4.4%) , 2.411/56(2.5%) , 2.411/74(2.5%) , 2.411/37.5(2.5%) , 2.411/92.5(2.5%) , 1.22/59(2%) , 1.22/71(2%) , 2.309/49(1.6%) , 2.309/81(1.6%) , 4.16/90(0.9%) , 4.16/40(0.9%) , 2.324/52(0.8%) , 2.324/78(0.8%) , 2.418/49(0.8%) , 2.418/81(0.8%) , 2.418/44.5(0.6%) , 2.418/85.5(0.6%) , 2.394/51.5(0.3%) , 2.394/78(0.3%) , 2.396/77.5(0.3%) , 2.396/52(0.3%)

Cytidine 5-triphosphate (library entry number =192)
Hit ratio(% of total spectral intensity for metabolite): 0% (0 of 26 peaks were found)
Peaks found: chem shift/row (% of total intensity)

Peaks not found: chem shift/row (% of total intensity)
7.984/55(20.6%) , 7.984/75(20.6%) , 6.15/75(15.5%) , 6.15/55(15.5%) , 6.007/59(2.3%) , 6.007/71(2.3%) , 4.275/65(2%) , 6.011/64(1.8%) , 6.011/66(1.8%) , 6.002/66(1.8%) , 6.002/64(1.8%) , 4.28/64.5(1.5%) , 7.998/55.5(1.3%) , 7.998/74.5(1.3%) , 6.011/70(1.1%) , 6.011/60(1.1%) , 6.002/60(1.1%) , 6.002/70(1.1%) , 6.135/55.5(1%) , 6.135/74.5(1%) , 6.135/55(1%) , 6.135/74.5(1%) , 4.351/58.5(0.6%) , 4.351/71.5(0.6%) , 4.341/59(0.2%) , 4.341/70.5(0.2%)

2-methylbutyric acid (library entry number =199)
Hit ratio(% of total spectral intensity for metabolite): 0% (0 of 22 peaks were found)
Peaks found: chem shift/row (% of total intensity)

Peaks not found: chem shift/row (% of total intensity)
1.052/56(23.5%) , 1.052/74(23.5%) , 0.86/65(18.7%) , 0.86/46(8.3%) , 0.86/84(8.3%) , 1.388/65(1.8%) , 1.496/82(1.5%) , 1.496/48(1.5%) , 1.388/82.5(1.3%) , 1.388/47.5(1.3%) , 1.496/67(1.2%) , 1.496/63(1.2%) , 1.496/102(0.9%) , 1.496/28(0.9%) , 2.21/76(0.8%) , 2.21/54(0.8%) , 2.21/72(0.8%) , 2.21/58(0.8%) , 1.388/100(0.8%) , 1.388/30(0.8%) , 2.21/92(0.6%) , 2.21/38(0.6%)

Ethanolamine (library entry number =46)
Hit ratio(% of total spectral intensity for metabolite): 0% (0 of 19 peaks were found)
Peaks found: chem shift/row (% of total intensity)

Peaks not found: chem shift/row (% of total intensity)
3.149/52(16.7%) , 3.149/78(16.7%) , 3.149/63(13.3%) , 3.149/67(13.3%) , 3.831/51(7.8%) , 3.831/79(7.8%) , 3.831/65(7.4%) , 3.16/63(2.3%) , 3.16/67(2.3%) , 3.138/63.5(1.9%) , 3.138/66.5(1.9%) , 3.16/53(1.3%) , 3.16/77(1.3%) , 3.138/53(1.1%) , 3.138/77(1.1%) , 3.16/73(1.1%) , 3.16/57(1.1%) , 3.138/57(0.8%) , 3.138/73(0.8%)

Uridine (library entry number =104)
Hit ratio(% of total spectral intensity for metabolite): 3.79% (2 of 18 peaks were found)
Peaks found: chem shift/row (% of total intensity)
3.822/54(1.9%) , 3.822/75.5(1.9%)
Peaks not found: chem shift/row (% of total intensity)
7.875/55(23.1%) , 7.875/75(23.1%) , 5.908/55(16.3%) , 5.908/75(16.3%) , 5.908/64.5(2.5%) , 5.925/64.5(2.4%) , 3.822/86.5(1.5%) , 3.822/42.5(1.5%) , 3.919/44.5(1.4%) , 3.919/85.5(1.4%) , 3.919/52(1.4%) , 3.919/78(1.4%) , 4.236/65(1.1%) , 4.237/65(1.1%) , 5.925/55.5(0.9%) , 5.925/74.5(0.9%)

1-Methylnicotinamide (library entry number =18)
Hit ratio(% of total spectral intensity for metabolite): 0% (0 of 16 peaks were found)
Peaks found: chem shift/row (% of total intensity)

Peaks not found: chem shift/row (% of total intensity)
8.902/52(11.4%) , 8.902/78(11.4%) , 8.902/57(11.1%) , 8.902/73(11.1%) , 8.972/72(8.4%) , 8.972/58(8.4%) , 8.972/74(8.4%) , 8.972/56(8.4%) , 9.284/65(5.4%) , 9.284/69(5.3%) , 9.284/61(5.3%) , 4.485/64.5(2.2%) , 8.188/46.5(0.9%) , 8.188/83.5(0.9%) , 8.188/63.5(0.7%) , 8.188/66.5(0.7%)

Folic acid (library entry number =40)
Hit ratio(% of total spectral intensity for metabolite): 0% (0 of 16 peaks were found)
Peaks found: chem shift/row (% of total intensity)

Peaks not found: chem shift/row (% of total intensity)
8.709/65(39.8%) , 7.658/76(13.7%) , 7.658/54(13.7%) , 6.748/76(12%) , 6.748/54(12%) , 2.307/60.5(1.3%) , 2.307/69.5(1.3%) , 2.305/60(1.3%) , 2.305/70(1.3%) , 2.29/65(0.6%) , 2.307/40.5(0.5%) , 2.307/88.5(0.5%) , 2.305/81(0.5%) , 2.305/49(0.5%) , 2.305/88.5(0.5%) , 2.305/40.5(0.5%)

Homocystine (library entry number =60)
Hit ratio(% of total spectral intensity for metabolite): 0% (0 of 16 peaks were found)
Peaks found: chem shift/row (% of total intensity)

Peaks not found: chem shift/row (% of total intensity)
1.254/65(18.9%) , 3.867/81(10%) , 3.867/49(10%) , 2.845/65(9.5%) , 3.867/65(8.3%) , 2.84/65(7.9%) , 2.845/84.5(7.4%) , 2.845/45.5(7.4%) , 2.84/84(6.8%) , 2.84/46(6.8%) , 2.315/54.5(1.4%) , 2.315/75(1.4%) , 2.26/55.5(1.1%) , 2.26/74.5(1.1%) , 2.26/74.5(1.1%) , 2.26/55.5(1.1%)

Trigonelline (library entry number =16)
Hit ratio(% of total spectral intensity for metabolite): 0% (0 of 15 peaks were found)
Peaks found: chem shift/row (% of total intensity)

Peaks not found: chem shift/row (% of total intensity)
8.847/74(12.5%) , 8.847/56(12.5%) , 8.847/77(12.2%) , 8.847/53(12.2%) , 8.836/56(10.3%) , 8.836/74(10.3%) , 9.129/65(8.3%) , 9.129/62(6.8%) , 9.129/68(6.8%) , 4.443/64.5(4%) , 8.087/47(1.4%) , 8.087/83(1.4%) , 8.847/65(0.5%) , 8.087/63(0.4%) , 8.087/67(0.4%)

Hippuric acid (library entry number =52)
Hit ratio(% of total spectral intensity for metabolite): 0% (0 of 14 peaks were found)
Peaks found: chem shift/row (% of total intensity)

Peaks not found: chem shift/row (% of total intensity)
7.838/54(15.7%) , 7.838/76(15.7%) , 7.555/65(9.8%) , 7.643/64(8.2%) , 7.643/66(8.2%) , 3.972/72.5(7.3%) , 3.972/57.5(7.3%) , 7.555/84(5.8%) , 7.555/46(5.8%) , 7.643/47(3.8%) , 7.643/83(3.8%) , 7.643/45(3.7%) , 7.643/85(3.7%) , 3.972/65(1.2%)

5-Hydroxyindole-3-acetic acid (library entry number =106)
Hit ratio(% of total spectral intensity for metabolite): 0% (0 of 14 peaks were found)
Peaks found: chem shift/row (% of total intensity)

Peaks not found: chem shift/row (% of total intensity)
3.587/65(38.6%) , 7.381/54(12.9%) , 7.381/76(12.9%) , 6.827/51(4.4%) , 6.827/79(4.4%) , 6.827/57(4.3%) , 6.827/73(4.3%) , 7.043/64.5(4%) , 7.043/65.5(4%) , 6.827/54(3.7%) , 6.827/76(3.7%) , 7.214/62(1%) , 7.214/68(1%) , 7.214/65(0.8%)

Niacin (Nicotinic acid) (library entry number =19)
Hit ratio(% of total spectral intensity for metabolite): 0% (0 of 13 peaks were found)
Peaks found: chem shift/row (% of total intensity)

Peaks not found: chem shift/row (% of total intensity)
7.535/48(9.2%) , 7.535/82(9.2%) , 7.535/69(8.9%) , 7.535/61(8.9%) , 8.263/52(7.8%) , 8.263/78(7.8%) , 8.263/75.5(7.7%) , 8.263/54.5(7.7%) , 8.263/58(7.6%) , 8.263/72(7.6%) , 8.945/65(6.1%) , 8.616/59(5.7%) , 8.616/71(5.7%)

Nicotinamide (Niacinamide) (library entry number =21)
Hit ratio(% of total spectral intensity for metabolite): 0% (0 of 13 peaks were found)
Peaks found: chem shift/row (% of total intensity)

Peaks not found: chem shift/row (% of total intensity)
8.256/75(9.8%) , 8.256/55(9.8%) , 7.603/48(9%) , 7.603/82(9%) , 7.603/61(8.7%) , 7.603/69(8.7%) , 8.256/52(8.2%) , 8.256/78(8.2%) , 8.256/58(7.9%) , 8.256/72(7.9%) , 8.717/59(4.4%) , 8.717/71(4.4%) , 8.943/65(4%)

Adipic acid (library entry number =37)
Hit ratio(% of total spectral intensity for metabolite): 0% (0 of 12 peaks were found)
Peaks found: chem shift/row (% of total intensity)

Peaks not found: chem shift/row (% of total intensity)
1.553/65(28.6%) , 2.199/65(26.7%) , 2.199/48(9%) , 2.199/82(9%) , 1.553/82(8.2%) , 1.553/48(8.2%) , 1.553/73(2.9%) , 1.553/57(2.9%) , 2.199/38.5(1.2%) , 2.199/91.5(1.2%) , 1.553/90.5(1.1%) , 1.553/39.5(1.1%)

4-Aminobutyric acid (library entry number =118)
Hit ratio(% of total spectral intensity for metabolite): 0% (0 of 12 peaks were found)
Peaks found: chem shift/row (% of total intensity)

Peaks not found: chem shift/row (% of total intensity)
2.301/65(20.4%) , 2.301/46(12%) , 2.301/84(12%) , 3.02/46(10%) , 3.02/84(10%) , 3.02/65(9.2%) , 1.905/64(5.6%) , 1.905/66(5.6%) , 1.905/46(5.5%) , 1.905/84(5.5%) , 1.905/103(2.2%) , 1.905/27(2.2%)

Cytidine 5-diphosphate (library entry number =160)
Hit ratio(% of total spectral intensity for metabolite): 0% (0 of 12 peaks were found)
Peaks found: chem shift/row (% of total intensity)

Peaks not found: chem shift/row (% of total intensity)
7.992/55(24.1%) , 7.992/75(24.1%) , 6.136/55(19%) , 6.136/75(19%) , 5.985/64(2.4%) , 5.985/66(2.4%) , 5.983/65.5(2.1%) , 5.983/64.5(2.1%) , 5.98/64(1.9%) , 5.98/66(1.9%) , 4.332/60.5(0.5%) , 4.332/69.5(0.5%)

4-Aminohippuric acid (library entry number =34)
Hit ratio(% of total spectral intensity for metabolite): 24.32% (2 of 11 peaks were found)
Peaks found: chem shift/row (% of total intensity)
3.93/58(12.2%) , 3.93/72(12.2%)
Peaks not found: chem shift/row (% of total intensity)
6.871/76(17.9%) , 6.871/54(17.9%) , 7.682/54(15.9%) , 7.682/76(15.9%) , 6.871/82.5(1.8%) , 6.871/47.5(1.8%) , 7.682/82(1.6%) , 7.682/48(1.6%) , 3.93/65(1.4%)

Indoxyl sulfate (library entry number =116)
Hit ratio(% of total spectral intensity for metabolite): 0% (0 of 11 peaks were found)
Peaks found: chem shift/row (% of total intensity)

Peaks not found: chem shift/row (% of total intensity)
7.209/65(16%) , 7.51/54(14.7%) , 7.51/76(14.7%) , 7.209/84(9%) , 7.209/46(9%) , 7.283/65(7.7%) , 7.711/54(7.1%) , 7.711/76(7.1%) , 7.365/65(6%) , 7.283/45.5(4.3%) , 7.283/84.5(4.3%)

Glutaric acid (library entry number =44)
Hit ratio(% of total spectral intensity for metabolite): 0% (0 of 10 peaks were found)
Peaks found: chem shift/row (% of total intensity)

Peaks not found: chem shift/row (% of total intensity)
2.188/45(22.5%) , 2.188/85(22.5%) , 2.188/66(14%) , 2.188/64(14%) , 1.791/64(8.2%) , 1.791/66(8.2%) , 1.791/46(3.5%) , 1.791/84(3.5%) , 1.791/104.5(1.9%) , 1.791/25.5(1.9%)

Acetaldehyde (library entry number =84)
Hit ratio(% of total spectral intensity for metabolite): 0% (0 of 10 peaks were found)
Peaks found: chem shift/row (% of total intensity)

Peaks not found: chem shift/row (% of total intensity)
2.248/61(43%) , 2.248/69(43%) , 9.682/68.5(2.9%) , 9.682/61(2.9%) , 9.683/68.5(2.9%) , 9.683/61(2.9%) , 9.682/53(0.6%) , 9.682/76(0.6%) , 9.683/53(0.6%) , 9.683/76(0.6%)

Urocanic acid (library entry number =136)
Hit ratio(% of total spectral intensity for metabolite): 0% (0 of 9 peaks were found)
Peaks found: chem shift/row (% of total intensity)

Peaks not found: chem shift/row (% of total intensity)
6.4/85(25.8%) , 6.4/45(25.8%) , 7.31/85(14.8%) , 7.31/45(14.8%) , 7.414/65(4.5%) , 7.414/62.5(4.3%) , 7.414/67.5(4.3%) , 7.895/62.5(2.9%) , 7.895/67.5(2.9%)

Taurocholic acid (library entry number =200)
Hit ratio(% of total spectral intensity for metabolite): 0% (0 of 9 peaks were found)
Peaks found: chem shift/row (% of total intensity)

Peaks not found: chem shift/row (% of total intensity)
0.924/65(37%) , 0.724/65(32.7%) , 3.085/64.5(14.9%) , 3.085/47(5.3%) , 3.085/83(5.3%) , 3.574/57(1.9%) , 3.574/73(1.9%) , 3.574/40(0.5%) , 3.574/90(0.5%)

Quinolinic acid (library entry number =20)
Hit ratio(% of total spectral intensity for metabolite): 0% (0 of 8 peaks were found)
Peaks found: chem shift/row (% of total intensity)

Peaks not found: chem shift/row (% of total intensity)
8.018/75(25.4%) , 8.018/55(25.4%) , 7.454/81(8.4%) , 7.454/49(8.4%) , 8.456/71(8.3%) , 8.456/59(8.3%) , 7.454/61(7.9%) , 7.454/69(7.9%)

Uridine 5-triphosphate (library entry number =183)
Hit ratio(% of total spectral intensity for metabolite): 46.64% (2 of 8 peaks were found)
Peaks found: chem shift/row (% of total intensity)
5.988/55(23.3%) , 5.988/75(23.3%)
Peaks not found: chem shift/row (% of total intensity)
7.982/55(23.9%) , 7.982/75(23.9%) , 6/64.5(3.2%) , 5.988/64.5(0.8%) , 4.419/58.5(0.8%) , 4.419/71(0.8%)

5-Aminolevulinic acid (library entry number =111)
Hit ratio(% of total spectral intensity for metabolite): 16.18% (1 of 7 peaks were found)
Peaks found: chem shift/row (% of total intensity)
4.094/65(16.2%)
Peaks not found: chem shift/row (% of total intensity)
2.506/82(20.3%) , 2.506/48(20.3%) , 2.506/65(15.9%) , 2.8/65(9.3%) , 2.8/82(9%) , 2.8/48(9%)

2-Oxobutyric acid (library entry number =144)
Hit ratio(% of total spectral intensity for metabolite): 0% (0 of 7 peaks were found)
Peaks found: chem shift/row (% of total intensity)

Peaks not found: chem shift/row (% of total intensity)
1.067/65(34%) , 1.067/46(14.5%) , 1.067/84(14.5%) , 2.759/56(14.2%) , 2.759/74(14.2%) , 2.759/93(4.3%) , 2.759/37(4.3%)

Isobutyric acid (library entry number =151)
Hit ratio(% of total spectral intensity for metabolite): 0% (0 of 7 peaks were found)
Peaks found: chem shift/row (% of total intensity)

Peaks not found: chem shift/row (% of total intensity)
1.064/56(45.6%) , 1.064/74(45.6%) , 2.39/65(3.1%) , 2.39/47(2.1%) , 2.39/83(2.1%) , 2.39/29(0.7%) , 2.39/101(0.7%)

Cytosine (library entry number =26)
Hit ratio(% of total spectral intensity for metabolite): 48.75% (2 of 4 peaks were found)
Peaks found: chem shift/row (% of total intensity)
5.988/74(24.4%) , 5.988/56(24.4%)
Peaks not found: chem shift/row (% of total intensity)
7.51/56(25.6%) , 7.51/74(25.6%)

Uracil (library entry number =67)
Hit ratio(% of total spectral intensity for metabolite): 0% (0 of 4 peaks were found)
Peaks found: chem shift/row (% of total intensity)

Peaks not found: chem shift/row (% of total intensity)
7.544/55(30.7%) , 7.544/75(30.7%) , 5.809/75(19.3%) , 5.809/55(19.3%)

N-Acetylglutamic acid (library entry number =87)
Hit ratio(% of total spectral intensity for metabolite): 0% (0 of 4 peaks were found)
Peaks found: chem shift/row (% of total intensity)

Peaks not found: chem shift/row (% of total intensity)
2.036/65(83.2%) , 2.231/44.5(6.1%) , 2.231/85.5(6.1%) , 2.231/65(4.6%)

Adenosine 5-monophosphate (library entry number =107)
Hit ratio(% of total spectral intensity for metabolite): 43.36% (1 of 4 peaks were found)
Peaks found: chem shift/row (% of total intensity)
8.265/65(43.4%)
Peaks not found: chem shift/row (% of total intensity)
8.586/65(30%) , 6.134/65(13.6%) , 6.146/65(13%)

Adenosine (library entry number =113)
Hit ratio(% of total spectral intensity for metabolite): 39.41% (1 of 4 peaks were found)
Peaks found: chem shift/row (% of total intensity)
8.247/65(39.4%)
Peaks not found: chem shift/row (% of total intensity)
8.342/65(32.2%) , 6.079/65(14.3%) , 6.066/65(14%)

3-Phosphoglyceric acid (library entry number =157)
Hit ratio(% of total spectral intensity for metabolite): 0% (0 of 4 peaks were found)
Peaks found: chem shift/row (% of total intensity)

Peaks not found: chem shift/row (% of total intensity)
4.2/60(26.1%) , 4.2/69.5(26.1%) , 4.2/77(23.9%) , 4.2/53(23.9%)

Phosphoenolpyruvic acid (library entry number =128)
Hit ratio(% of total spectral intensity for metabolite): 0% (0 of 3 peaks were found)
Peaks found: chem shift/row (% of total intensity)

Peaks not found: chem shift/row (% of total intensity)
5.386/65(38.9%) , 5.383/65(37.3%) , 5.2/65(23.8%)

Guanosine 5-diphosphate (library entry number =169)
Hit ratio(% of total spectral intensity for metabolite): 0% (0 of 3 peaks were found)
Peaks found: chem shift/row (% of total intensity)

Peaks not found: chem shift/row (% of total intensity)
5.933/65(43%) , 5.945/65(36.7%) , 8.136/65(20.3%)

Acetoin (library entry number =176)
Hit ratio(% of total spectral intensity for metabolite): 0% (0 of 3 peaks were found)
Peaks found: chem shift/row (% of total intensity)

Peaks not found: chem shift/row (% of total intensity)
2.229/65(65.3%) , 1.374/65(17.4%) , 1.389/65(17.3%)

Adenine (library entry number =23)
Hit ratio(% of total spectral intensity for metabolite): 0% (0 of 2 peaks were found)
Peaks found: chem shift/row (% of total intensity)

Peaks not found: chem shift/row (% of total intensity)
8.191/65(55.8%) , 8.231/65(44.2%)

Thymine (library entry number =64)
Hit ratio(% of total spectral intensity for metabolite): 0% (0 of 2 peaks were found)
Peaks found: chem shift/row (% of total intensity)

Peaks not found: chem shift/row (% of total intensity)
1.873/65(82.2%) , 7.376/65(17.8%)

Acetoacetate (library entry number =146)
Hit ratio(% of total spectral intensity for metabolite): 40.55% (1 of 2 peaks were found)
Peaks found: chem shift/row (% of total intensity)
3.451/65(40.5%)
Peaks not found: chem shift/row (% of total intensity)
2.283/65(59.5%)

2-Aminoisobutyric acid (library entry number =33)
Hit ratio(% of total spectral intensity for metabolite): 0% (0 of 1 peaks were found)
Peaks found: chem shift/row (% of total intensity)

Peaks not found: chem shift/row (% of total intensity)
1.498/65(100%)

Glycolic acid (library entry number =53)
Hit ratio(% of total spectral intensity for metabolite): 90% (1 of 1 peaks were found)
Peaks found: chem shift/row (% of total intensity)
3.951/65(100%)
Peaks not found: chem shift/row (% of total intensity)


Methylamine (library entry number =76)
Hit ratio(% of total spectral intensity for metabolite): 0% (0 of 1 peaks were found)
Peaks found: chem shift/row (% of total intensity)

Peaks not found: chem shift/row (% of total intensity)
2.608/65(100%)

Maleic acid (library entry number =133)
Hit ratio(% of total spectral intensity for metabolite): 0% (0 of 1 peaks were found)
Peaks found: chem shift/row (% of total intensity)

Peaks not found: chem shift/row (% of total intensity)
6.03/65(100%)

2-Hydroxyisobutyric acid (library entry number =142)
Hit ratio(% of total spectral intensity for metabolite): 0% (0 of 1 peaks were found)
Peaks found: chem shift/row (% of total intensity)

Peaks not found: chem shift/row (% of total intensity)
1.359/65(100%)

Chloroform (library entry number =204)
Hit ratio(% of total spectral intensity for metabolite): 0% (0 of 1 peaks were found)
Peaks found: chem shift/row (% of total intensity)

Peaks not found: chem shift/row (% of total intensity)
7.686/65(100%)


Hit ratio(% of total spectral intensity for metabolite): 
Peaks found: chem shift/row (% of total intensity)

Peaks not found: chem shift/row (% of total intensity)


Hit ratio(% of total spectral intensity for metabolite): 
Peaks found: chem shift/row (% of total intensity)

Peaks not found: chem shift/row (% of total intensity)


Hit ratio(% of total spectral intensity for metabolite): 
Peaks found: chem shift/row (% of total intensity)

Peaks not found: chem shift/row (% of total intensity)


________________________________________________________________________________________________________________

Table 6.  Full result of the screening step of the analysis (finding of library peaks in the the mixture JRES spectrum).  In ascending metabolite library number order:

Ergothioneine (library entry number =1)
Hit ratio(% of total spectral intensity for metabolite): 89.35% (3 of 7 peaks were found)
Peaks found: chem shift/row (% of total intensity)
3.271/65(85.6%) , 3.892/75(1.9%) , 3.892/55(1.9%)
Peaks not found: chem shift/row (% of total intensity)
6.805/64(3.5%) , 6.805/66(3.5%) , 3.892/85(1.8%) , 3.892/45(1.8%)

b-Alanine (library entry number =2)
Hit ratio(% of total spectral intensity for metabolite): 33.04% (1 of 6 peaks were found)
Peaks found: chem shift/row (% of total intensity)
3.185/65(33%)
Peaks not found: chem shift/row (% of total intensity)
2.558/65(19.3%) , 3.185/48(14.9%) , 3.185/82(14.9%) , 2.558/48(8.9%) , 2.558/82(8.9%)

Oxoglutaric acid (a-Ketogluturate) (library entry number =3)
Hit ratio(% of total spectral intensity for metabolite): 55.4% (2 of 6 peaks were found)
Peaks found: chem shift/row (% of total intensity)
2.439/65(28%) , 3.014/65(27.4%)
Peaks not found: chem shift/row (% of total intensity)
2.439/83(11.3%) , 2.439/47(11.3%) , 3.014/47(11%) , 3.014/83(11%)

Sucrose (library entry number =4)
Hit ratio(% of total spectral intensity for metabolite): 37.45% (13 of 53 peaks were found)
Peaks found: chem shift/row (% of total intensity)
3.686/65(15.9%) , 3.768/65(6.9%) , 3.486/65(2.8%) , 3.57/48(2.7%) , 3.57/82(2.7%) , 3.851/79(1.3%) , 3.851/51(1.3%) , 3.851/81(0.9%) , 3.851/80(0.9%) , 3.851/50(0.9%) , 3.851/64.5(0.6%) , 3.863/65(0.5%) , 4.077/65(0.2%)
Peaks not found: chem shift/row (% of total intensity)
3.768/89(5.3%) , 3.768/41(5.3%) , 4.222/54(5.2%) , 4.222/76(5.2%) , 5.414/60(3.5%) , 5.414/70(3.5%) , 3.57/57(2.6%) , 3.57/73(2.6%) , 3.831/61(2.5%) , 3.831/69(2.5%) , 4.057/65(2.3%) , 3.823/61(2.2%) , 3.823/69(2.2%) , 3.81/40(1.4%) , 3.81/90(1.4%) , 3.486/41(1.4%) , 3.486/89(1.4%) , 4.057/43.5(1.2%) , 4.057/86.5(1.2%) , 4.065/54.5(0.9%) , 4.065/75.5(0.9%) , 3.686/98(0.8%) , 3.686/32(0.8%) , 3.57/52(0.8%) , 3.57/78(0.8%) , 4.048/54(0.5%) , 4.048/76(0.5%) , 3.733/40(0.4%) , 3.733/89(0.4%) , 3.831/36(0.4%) , 3.831/93.5(0.4%) , 3.851/64.5(0.3%) , 3.823/23.5(0.2%) , 3.823/105.5(0.2%) , 3.823/93(0.2%) , 3.823/36(0.2%) , 4.048/65(0.2%) , 4.039/60(0.2%) , 4.039/70(0.2%) , 4.065/65(0.2%)

Fructose (library entry number =5)
Hit ratio(% of total spectral intensity for metabolite): 81.71% (12 of 27 peaks were found)
Peaks found: chem shift/row (% of total intensity)
3.57/50(14.6%) , 3.57/80(14.6%) , 3.715/50(13.4%) , 3.715/80(13.4%) , 3.808/52(7.7%) , 3.808/78(7.7%) , 4.031/49(2.6%) , 4.031/81(2.6%) , 3.66/65(1.7%) , 3.58/49.5(1.4%) , 3.58/80(1.4%) , 3.57/65(0.8%)
Peaks not found: chem shift/row (% of total intensity)
3.903/48(2.7%) , 3.903/82(2.7%) , 3.903/56(2.4%) , 3.903/74(2.4%) , 3.683/57.5(1.3%) , 3.683/72.5(1.3%) , 3.605/49(1.2%) , 3.605/80.5(1.2%) , 4.004/65(0.8%) , 4.119/70(0.6%) , 4.119/60(0.6%) , 3.58/18(0.3%) , 3.58/111.5(0.3%) , 3.57/33.5(0.2%) , 4.04/64.5(0.2%)

Xylose (library entry number =6)
Hit ratio(% of total spectral intensity for metabolite): 24.14% (6 of 40 peaks were found)
Peaks found: chem shift/row (% of total intensity)
3.444/65(9.1%) , 3.329/65(6.6%) , 3.93/73(2.7%) , 3.93/57(2.7%) , 3.67/65(2.1%) , 3.677/64(0.9%)
Peaks not found: chem shift/row (% of total intensity)
3.239/53(5.9%) , 3.239/77(5.9%) , 3.224/77(5.7%) , 3.224/53(5.7%) , 3.444/41(4.8%) , 3.444/89(4.8%) , 3.329/37(4.1%) , 3.329/93(4.1%) , 3.631/58(3.2%) , 3.631/72(3.2%) , 3.692/75(3.2%) , 3.692/55(3.2%) , 3.93/43(2.6%) , 3.93/87(2.6%) , 3.631/97(1.8%) , 3.631/33(1.8%) , 3.631/47(1.7%) , 3.631/83(1.7%) , 3.67/42.5(1.2%) , 3.67/87.5(1.2%) , 3.612/76(0.9%) , 3.612/54(0.9%) , 3.525/54(0.8%) , 3.525/76(0.8%) , 3.533/53(0.8%) , 3.533/77(0.8%) , 3.677/43(0.4%) , 5.202/60(0.4%) , 5.202/70(0.4%) , 3.612/34(0.2%) , 3.612/96(0.2%) , 3.661/34(0.2%) , 3.661/95.5(0.2%) , 3.677/48(0.1%)

Galactose (library entry number =7)
Hit ratio(% of total spectral intensity for metabolite): 32.45% (26 of 77 peaks were found)
Peaks found: chem shift/row (% of total intensity)
3.51/78(4.3%) , 3.51/52(4.3%) , 3.486/78(4%) , 3.486/52(4%) , 3.768/65(2.6%) , 3.714/64(1.8%) , 3.768/50.5(0.9%) , 3.768/79.5(0.9%) , 3.789/50.5(0.8%) , 3.789/79.5(0.8%) , 3.86/47(0.8%) , 3.808/50.5(0.7%) , 3.808/79.5(0.7%) , 3.789/51.5(0.7%) , 3.789/78.5(0.7%) , 3.808/50.5(0.7%) , 3.808/79.5(0.7%) , 3.742/64(0.4%) , 3.737/86(0.4%) , 3.737/86(0.4%) , 3.737/43(0.4%) , 3.714/49.5(0.4%) , 3.714/80.5(0.4%) , 3.367/65(0.3%) , 3.737/41(0.2%) , 3.772/98.5(0.2%)
Peaks not found: chem shift/row (% of total intensity)
3.655/47.5(5.6%) , 3.655/82.5(5.6%) , 3.655/56.5(5.2%) , 3.655/73.5(5.2%) , 3.768/52(3.2%) , 3.768/78(3.2%) , 3.939/60(2.9%) , 3.939/70(2.9%) , 3.939/65(1.7%) , 3.741/76(1.5%) , 3.741/54(1.5%) , 3.741/60.5(1.5%) , 3.741/69.5(1.5%) , 3.768/62.5(1.2%) , 3.768/67.5(1.2%) , 3.752/84.5(1.2%) , 3.752/45(1.2%) , 3.735/53(1.2%) , 3.735/77(1.2%) , 3.752/72.5(1.2%) , 3.752/57.5(1.2%) , 3.781/61.5(1.1%) , 3.781/68.5(1.1%) , 3.735/59.5(1.1%) , 3.735/70(1.1%) , 3.768/38(0.9%) , 3.768/91.5(0.9%) , 3.768/107(0.8%) , 3.768/22.5(0.8%) , 3.86/82(0.8%) , 3.86/57(0.8%) , 3.86/74.5(0.8%) , 3.781/65(0.6%) , 3.997/61(0.5%) , 3.997/69(0.5%) , 3.768/38(0.5%) , 3.768/92(0.5%) , 3.997/65(0.5%) , 3.781/90(0.4%) , 3.781/39.5(0.4%) , 3.741/90(0.3%) , 3.741/40(0.3%) , 3.737/33(0.2%) , 3.781/96(0.2%) , 3.781/33(0.2%) , 3.735/90.5(0.2%) , 3.735/39.5(0.2%) , 3.768/107(0.2%) , 3.768/22(0.2%) , 3.752/99.5(0.1%) , 3.752/31.5(0.1%)

Mannose (library entry number =8)
Hit ratio(% of total spectral intensity for metabolite): 16.86% (6 of 42 peaks were found)
Peaks found: chem shift/row (% of total intensity)
3.67/65(8.2%) , 3.737/41(2.2%) , 3.737/88.5(2.2%) , 3.737/72.5(1.9%) , 3.737/57.5(1.9%) , 3.367/65(0.6%)
Peaks not found: chem shift/row (% of total intensity)
3.582/65(6%) , 3.855/81.5(4.3%) , 3.855/48(4.3%) , 3.855/57(3.7%) , 3.855/72.5(3.7%) , 3.953/60(3.6%) , 3.953/69(3.6%) , 3.771/57(3.5%) , 3.771/72.5(3.5%) , 3.881/77.5(3.2%) , 3.881/52(3.2%) , 3.67/89(3.1%) , 3.67/40.5(3.1%) , 3.771/42.5(2.6%) , 3.771/87(2.6%) , 3.582/89(2.5%) , 3.582/40(2.5%) , 3.914/77.5(2%) , 3.914/52(2%) , 3.67/48(2%) , 3.67/81.5(2%) , 3.67/57.5(1.8%) , 3.67/72.5(1.8%) , 3.914/83.5(1.6%) , 3.914/46(1.6%) , 3.938/60.5(1.3%) , 3.938/69(1.3%) , 3.941/60.5(1%) , 3.941/69(1%) , 3.386/71.5(0.9%) , 3.386/57.5(0.9%) , 3.386/46.5(0.8%) , 3.386/81.5(0.8%) , 3.386/65(0.5%) , 3.821/41(0.3%) , 3.821/88(0.3%)

Arabinose (library entry number =9)
Hit ratio(% of total spectral intensity for metabolite): 19.6% (12 of 36 peaks were found)
Peaks found: chem shift/row (% of total intensity)
3.51/52(5%) , 3.51/78(5%) , 3.951/65(2.9%) , 3.951/57.5(1.5%) , 3.951/72.5(1.5%) , 4.031/50.5(1%) , 4.031/79.5(0.9%) , 5.247/60(0.4%) , 5.247/69(0.4%) , 3.822/53.5(0.4%) , 3.822/76(0.4%) , 3.367/64(0.2%)
Peaks not found: chem shift/row (% of total intensity)
3.669/82.5(7.5%) , 3.669/47.5(7.5%) , 3.682/48(7.4%) , 3.682/82(7.4%) , 3.669/57.5(6.8%) , 3.669/72.5(6.8%) , 3.522/52.5(5.2%) , 3.522/77.5(5.2%) , 3.903/46(4.9%) , 3.903/84(4.9%) , 3.903/51(4%) , 3.903/79(4%) , 3.653/51.5(2%) , 3.653/78(2%) , 4.012/64.5(0.7%) , 4.522/55(0.6%) , 4.522/75(0.6%) , 3.827/51.5(0.5%) , 3.827/78(0.5%) , 4.008/64.5(0.5%) , 3.653/46.5(0.4%) , 3.653/83.5(0.4%) , 4.019/65(0.3%) , 4.028/65(0.2%)

a-Lactose (library entry number =10)
Hit ratio(% of total spectral intensity for metabolite): 20.06% (21 of 111 peaks were found)
Peaks found: chem shift/row (% of total intensity)
3.843/65(3%) , 3.293/53(1.9%) , 3.293/77(1.9%) , 3.66/65(1.6%) , 3.822/56(1.6%) , 3.822/74(1.6%) , 3.646/65(1%) , 3.646/65(1%) , 3.58/52(0.6%) , 3.58/77.5(0.6%) , 3.58/52(0.6%) , 3.58/77.5(0.6%) , 3.654/52(0.6%) , 3.654/78(0.6%) , 3.654/52.5(0.5%) , 3.654/77.5(0.5%) , 3.778/55.5(0.5%) , 3.778/73.5(0.5%) , 3.58/52(0.4%) , 3.58/77.5(0.4%) , 3.367/64(0.2%)
Peaks not found: chem shift/row (% of total intensity)
3.68/73(2.5%) , 3.68/57(2.5%) , 3.945/69(2.3%) , 3.945/61(2.3%) , 3.68/82.5(2.1%) , 3.68/47.5(2.1%) , 3.307/53(1.9%) , 3.307/77(1.9%) , 3.657/72(1.9%) , 3.657/58(1.9%) , 3.945/64(1.9%) , 3.945/66(1.9%) , 3.843/41(1.8%) , 3.843/89(1.8%) , 3.562/52(1.7%) , 3.562/78(1.7%) , 3.547/52(1.7%) , 3.547/78(1.7%) , 3.67/56(1.6%) , 3.67/74(1.6%) , 3.968/52(1.5%) , 3.968/78(1.5%) , 3.66/72(1.4%) , 3.66/58(1.4%) , 3.822/87(1.2%) , 3.822/43(1.2%) , 3.968/47(1.1%) , 3.968/83(1.1%) , 3.77/84(1.1%) , 3.77/46(1.1%) , 3.806/41(1%) , 3.806/89(1%) , 3.792/45(1%) , 3.792/85(1%) , 3.66/40.5(1%) , 3.66/89(1%) , 3.77/74(0.9%) , 3.77/55.5(0.9%) , 3.572/52(0.9%) , 3.572/78(0.9%) , 4.459/55(0.9%) , 4.459/75(0.9%) , 3.57/52(0.9%) , 3.57/78(0.9%) , 3.657/64.5(0.8%) , 3.66/47(0.7%) , 3.66/83(0.7%) , 3.806/60(0.7%) , 3.806/70(0.7%) , 3.556/52(0.6%) , 3.556/77.5(0.6%) , 3.788/98(0.6%) , 3.788/31.5(0.6%) , 3.68/65(0.6%) , 3.301/65(0.5%) , 3.788/62(0.5%) , 3.788/68(0.5%) , 3.657/88.5(0.4%) , 3.657/40.5(0.4%) , 3.646/71(0.3%) , 3.646/59(0.3%) , 3.646/48(0.3%) , 3.646/82(0.3%) , 3.792/16(0.3%) , 3.792/113.5(0.3%) , 3.67/80.5(0.3%) , 3.67/49.5(0.3%) , 3.646/71(0.3%) , 3.646/59(0.3%) , 3.646/48(0.3%) , 3.646/82(0.3%) , 3.646/86(0.3%) , 3.646/44(0.3%) , 3.646/44.5(0.2%) , 3.646/85.5(0.2%) , 3.301/77.5(0.2%) , 3.301/52.5(0.2%) , 3.788/46(0.2%) , 3.788/84(0.2%) , 5.238/69(0.2%) , 5.238/60.5(0.2%) , 3.788/113.5(0.2%) , 3.788/17(0.2%) , 3.72/27.5(0.1%) , 3.72/102(0.1%) , 3.792/98(0.1%) , 3.792/31(0.1%) , 3.806/101(0.1%) , 3.778/28(0.1%) , 3.778/101.5(0.1%)

Glucose (library entry number =11)
Hit ratio(% of total spectral intensity for metabolite): 34.71% (26 of 75 peaks were found)
Peaks found: chem shift/row (% of total intensity)
3.414/65(5.6%) , 3.714/65(3%) , 3.737/42(2.8%) , 3.737/88(2.8%) , 3.414/41(2.6%) , 3.414/89(2.6%) , 3.737/57(2.6%) , 3.737/73(2.6%) , 3.778/56(1.1%) , 3.778/73.5(1.1%) , 3.466/65(1%) , 3.466/65(1%) , 3.474/65(0.9%) , 3.474/72(0.7%) , 3.474/57.5(0.7%) , 3.474/87.5(0.6%) , 3.745/56(0.5%) , 3.745/73.5(0.5%) , 3.836/47.5(0.4%) , 3.836/82(0.4%) , 3.751/64.5(0.4%) , 3.367/64.5(0.3%) , 3.836/61(0.2%) , 3.745/56.5(0.2%) , 3.745/73.5(0.2%) , 3.843/64.5(0.1%)
Peaks not found: chem shift/row (% of total intensity)
3.496/65(6.2%) , 3.257/77(5.3%) , 3.257/53(5.3%) , 3.242/53(5.2%) , 3.242/77(5.2%) , 3.496/42(4.1%) , 3.496/88(4.1%) , 3.905/52(2.4%) , 3.905/78(2.4%) , 3.714/41(2.4%) , 3.714/89(2.4%) , 3.905/47(2.2%) , 3.905/83(2.2%) , 3.466/73(0.7%) , 3.466/56.5(0.7%) , 3.849/53(0.7%) , 3.849/77(0.7%) , 3.466/82(0.7%) , 3.466/48(0.7%) , 3.474/47.5(0.6%) , 3.474/82.5(0.6%) , 3.466/72.5(0.6%) , 3.466/57(0.6%) , 3.466/87.5(0.6%) , 3.466/41.5(0.6%) , 3.474/41.5(0.6%) , 3.466/48.5(0.6%) , 3.466/81.5(0.6%) , 3.421/64(0.6%) , 3.421/66(0.6%) , 3.466/87.5(0.5%) , 3.466/42(0.5%) , 3.778/42.5(0.5%) , 3.778/87.5(0.5%) , 3.421/40(0.4%) , 3.421/90(0.4%) , 3.849/46.5(0.4%) , 3.849/83(0.4%) , 5.24/69.5(0.3%) , 5.24/60(0.3%) , 3.836/68.5(0.2%) , 3.745/42.5(0.2%) , 3.745/87(0.2%) , 3.751/49.5(0.2%) , 3.751/80.5(0.2%) , 3.813/5(0.2%) , 3.745/64.5(0.1%) , 3.751/56.5(0.1%) , 3.751/73.5(0.1%)

Glucose-1-phosphate (library entry number =12)
Hit ratio(% of total spectral intensity for metabolite): 34.22% (10 of 44 peaks were found)
Peaks found: chem shift/row (% of total intensity)
3.789/65(7.2%) , 3.414/65(7%) , 3.414/89(4.9%) , 3.414/41(4.9%) , 3.877/46.5(3.1%) , 3.877/83.5(3.1%) , 3.367/65(1.4%) , 3.929/56(1%) , 3.929/74(1%) , 3.863/65(0.7%)
Peaks not found: chem shift/row (% of total intensity)
3.789/41(6.9%) , 3.789/89(6.9%) , 3.758/56(3.2%) , 3.758/74(3.2%) , 3.499/48.5(2.7%) , 3.499/81.5(2.7%) , 3.499/48.5(2.7%) , 3.499/81.5(2.7%) , 3.499/57(2.6%) , 3.499/73(2.6%) , 3.758/42(2.5%) , 3.758/88(2.5%) , 3.877/52.5(2.5%) , 3.877/77.5(2.5%) , 5.47/70(2%) , 5.47/60(2%) , 5.456/70(1.9%) , 5.456/60(1.9%) , 3.929/67(0.9%) , 3.929/63(0.9%) , 3.916/67(0.9%) , 3.916/63(0.9%) , 3.916/56(0.8%) , 3.916/74(0.8%) , 3.929/82(0.7%) , 3.929/48(0.7%) , 3.924/68.5(0.7%) , 3.924/61.5(0.7%) , 3.929/87.5(0.7%) , 3.929/42(0.7%) , 3.916/82(0.7%) , 3.916/48(0.7%) , 3.916/87.5(0.5%) , 3.916/42(0.5%)

Aspartic acid (library entry number =13)
Hit ratio(% of total spectral intensity for metabolite): 27.28% (4 of 14 peaks were found)
Peaks found: chem shift/row (% of total intensity)
2.816/47.5(7%) , 2.816/82.5(7%) , 2.816/93(6.6%) , 2.816/37(6.6%)
Peaks not found: chem shift/row (% of total intensity)
3.907/59(9.8%) , 3.907/71(9.8%) , 3.907/81(9.6%) , 3.907/49(9.6%) , 2.679/76(8.3%) , 2.679/54(8.3%) , 2.679/32(8.1%) , 2.679/98(8.1%) , 2.661/53.5(0.6%) , 2.661/76.5(0.6%)

Citric acid (library entry number =14)
Hit ratio(% of total spectral intensity for metabolite): 100% (4 of 4 peaks were found)
Peaks found: chem shift/row (% of total intensity)
2.542/46(26.2%) , 2.542/84(26.2%) , 2.672/46(23.8%) , 2.672/84(23.8%)
Peaks not found: chem shift/row (% of total intensity)


Anserine nitrate (library entry number =15)
Hit ratio(% of total spectral intensity for metabolite): 68.88% (13 of 42 peaks were found)
Peaks found: chem shift/row (% of total intensity)
3.779/65(49.3%) , 3.209/63.5(3.9%) , 3.209/66.5(3.9%) , 3.036/85(1.3%) , 3.036/45(1.3%) , 3.036/85(1.3%) , 3.036/45(1.3%) , 2.659/45(1.2%) , 2.659/85(1.2%) , 2.697/65(1.2%) , 2.649/65(1%) , 2.661/65(1%) , 3.195/65(0.9%)
Peaks not found: chem shift/row (% of total intensity)
3.227/44.5(2%) , 3.227/85.5(2%) , 3.209/49.5(2%) , 3.209/80.5(2%) , 2.659/44(1.7%) , 2.659/86(1.7%) , 3.235/84.5(1.5%) , 3.235/45.5(1.5%) , 3.24/84.5(1.5%) , 3.24/45.5(1.5%) , 2.697/46.5(1.1%) , 2.697/83.5(1.1%) , 2.681/65(1%) , 2.723/45(0.9%) , 2.723/85(0.9%) , 2.723/43(0.8%) , 2.723/86.5(0.8%) , 2.681/85.5(0.8%) , 2.706/25(0.6%) , 2.706/104(0.6%) , 2.709/64(0.6%) , 2.659/61(0.6%) , 2.659/69(0.6%) , 2.659/103(0.6%) , 2.659/26.5(0.6%) , 2.709/44.5(0.6%) , 2.709/85.5(0.6%) , 2.659/102(0.5%) , 2.659/27(0.5%)

Trigonelline (library entry number =16)
Hit ratio(% of total spectral intensity for metabolite): 0% (0 of 15 peaks were found)
Peaks found: chem shift/row (% of total intensity)

Peaks not found: chem shift/row (% of total intensity)
8.847/74(12.5%) , 8.847/56(12.5%) , 8.847/77(12.2%) , 8.847/53(12.2%) , 8.836/56(10.3%) , 8.836/74(10.3%) , 9.129/65(8.3%) , 9.129/62(6.8%) , 9.129/68(6.8%) , 4.443/64.5(4%) , 8.087/47(1.4%) , 8.087/83(1.4%) , 8.847/65(0.5%) , 8.087/63(0.4%) , 8.087/67(0.4%)

Glutamine (library entry number =17)
Hit ratio(% of total spectral intensity for metabolite): 53.48% (23 of 57 peaks were found)
Peaks found: chem shift/row (% of total intensity)
3.779/65(17.5%) , 3.779/81(8.3%) , 3.779/49(8.3%) , 2.439/65(3.9%) , 2.48/65(2%) , 2.48/65(1.9%) , 2.48/65(1.8%) , 2.48/65(1.5%) , 2.408/65(1%) , 2.164/73(0.9%) , 2.164/57(0.9%) , 2.408/65(0.8%) , 2.434/38.5(0.7%) , 2.434/91.5(0.7%) , 2.408/85.5(0.5%) , 2.408/44.5(0.5%) , 2.115/65(0.4%) , 2.408/85.5(0.4%) , 2.408/44.5(0.4%) , 2.48/25(0.3%) , 2.48/105(0.3%) , 2.48/25(0.2%) , 2.48/105(0.2%)
Peaks not found: chem shift/row (% of total intensity)
2.458/52.5(3.8%) , 2.458/77.5(3.8%) , 2.458/38(3.7%) , 2.458/92(3.7%) , 2.14/56.5(2.5%) , 2.14/73.5(2.5%) , 2.14/80.5(2.4%) , 2.14/49.5(2.4%) , 2.14/33.5(2.1%) , 2.14/96.5(2.1%) , 2.14/40.5(2%) , 2.14/89.5(2%) , 2.14/65(1.3%) , 2.121/56(0.9%) , 2.121/74(0.9%) , 2.166/46.5(0.6%) , 2.166/83.5(0.6%) , 2.13/62(0.6%) , 2.13/68(0.6%) , 2.13/61.5(0.6%) , 2.13/68.5(0.6%) , 2.13/65(0.6%) , 2.439/104(0.5%) , 2.439/25.5(0.5%) , 2.458/18.5(0.5%) , 2.458/111.5(0.5%) , 2.13/65(0.5%) , 2.13/46(0.5%) , 2.13/84(0.5%) , 2.439/45(0.5%) , 2.439/85(0.5%) , 2.13/84(0.5%) , 2.13/46(0.5%) , 2.434/65(0.4%)

1-Methylnicotinamide (library entry number =18)
Hit ratio(% of total spectral intensity for metabolite): 0% (0 of 16 peaks were found)
Peaks found: chem shift/row (% of total intensity)

Peaks not found: chem shift/row (% of total intensity)
8.902/52(11.4%) , 8.902/78(11.4%) , 8.902/57(11.1%) , 8.902/73(11.1%) , 8.972/72(8.4%) , 8.972/58(8.4%) , 8.972/74(8.4%) , 8.972/56(8.4%) , 9.284/65(5.4%) , 9.284/69(5.3%) , 9.284/61(5.3%) , 4.485/64.5(2.2%) , 8.188/46.5(0.9%) , 8.188/83.5(0.9%) , 8.188/63.5(0.7%) , 8.188/66.5(0.7%)

Niacin (Nicotinic acid) (library entry number =19)
Hit ratio(% of total spectral intensity for metabolite): 0% (0 of 13 peaks were found)
Peaks found: chem shift/row (% of total intensity)

Peaks not found: chem shift/row (% of total intensity)
7.535/48(9.2%) , 7.535/82(9.2%) , 7.535/69(8.9%) , 7.535/61(8.9%) , 8.263/52(7.8%) , 8.263/78(7.8%) , 8.263/75.5(7.7%) , 8.263/54.5(7.7%) , 8.263/58(7.6%) , 8.263/72(7.6%) , 8.945/65(6.1%) , 8.616/59(5.7%) , 8.616/71(5.7%)

Quinolinic acid (library entry number =20)
Hit ratio(% of total spectral intensity for metabolite): 0% (0 of 8 peaks were found)
Peaks found: chem shift/row (% of total intensity)

Peaks not found: chem shift/row (% of total intensity)
8.018/75(25.4%) , 8.018/55(25.4%) , 7.454/81(8.4%) , 7.454/49(8.4%) , 8.456/71(8.3%) , 8.456/59(8.3%) , 7.454/61(7.9%) , 7.454/69(7.9%)

Nicotinamide (Niacinamide) (library entry number =21)
Hit ratio(% of total spectral intensity for metabolite): 0% (0 of 13 peaks were found)
Peaks found: chem shift/row (% of total intensity)

Peaks not found: chem shift/row (% of total intensity)
8.256/75(9.8%) , 8.256/55(9.8%) , 7.603/48(9%) , 7.603/82(9%) , 7.603/61(8.7%) , 7.603/69(8.7%) , 8.256/52(8.2%) , 8.256/78(8.2%) , 8.256/58(7.9%) , 8.256/72(7.9%) , 8.717/59(4.4%) , 8.717/71(4.4%) , 8.943/65(4%)

Acetylcholine (library entry number =22)
Hit ratio(% of total spectral intensity for metabolite): 100% (2 of 2 peaks were found)
Peaks found: chem shift/row (% of total intensity)
3.225/65(57.1%) , 2.152/65(42.9%)
Peaks not found: chem shift/row (% of total intensity)


Adenine (library entry number =23)
Hit ratio(% of total spectral intensity for metabolite): 0% (0 of 2 peaks were found)
Peaks found: chem shift/row (% of total intensity)

Peaks not found: chem shift/row (% of total intensity)
8.191/65(55.8%) , 8.231/65(44.2%)

Betaine (library entry number =24)
Hit ratio(% of total spectral intensity for metabolite): 94.33% (1 of 2 peaks were found)
Peaks found: chem shift/row (% of total intensity)
3.271/65(94.3%)
Peaks not found: chem shift/row (% of total intensity)
3.903/65(5.7%)


Hit ratio(% of total spectral intensity for metabolite): 
Peaks found: chem shift/row (% of total intensity)

Peaks not found: chem shift/row (% of total intensity)


Cytosine (library entry number =26)
Hit ratio(% of total spectral intensity for metabolite): 48.75% (2 of 4 peaks were found)
Peaks found: chem shift/row (% of total intensity)
5.988/74(24.4%) , 5.988/56(24.4%)
Peaks not found: chem shift/row (% of total intensity)
7.51/56(25.6%) , 7.51/74(25.6%)

Citrulline (library entry number =27)
Hit ratio(% of total spectral intensity for metabolite): 1.35% (1 of 10 peaks were found)
Peaks found: chem shift/row (% of total intensity)
1.881/65(1.3%)
Peaks not found: chem shift/row (% of total intensity)
3.76/49(23.5%) , 3.76/81(23.5%) , 3.76/65(22.8%) , 3.15/58(8.1%) , 3.15/72(8.1%) , 3.15/40(5.2%) , 3.15/90(5.2%) , 1.898/61(1%) , 1.898/69.5(1%)

2-Aminobutyric acid (library entry number =28)
Hit ratio(% of total spectral intensity for metabolite): 56.61% (5 of 14 peaks were found)
Peaks found: chem shift/row (% of total intensity)
0.976/65(40.6%) , 3.714/65(6.5%) , 3.714/50(4.5%) , 3.714/80(4.5%) , 1.881/65(0.6%)
Peaks not found: chem shift/row (% of total intensity)
0.976/46(16.8%) , 0.976/84(16.8%) , 1.902/60.5(1.8%) , 1.902/69.5(1.8%) , 1.902/52(1.4%) , 1.902/78(1.4%) , 1.902/87(1.4%) , 1.902/43(1.4%) , 1.917/65(0.5%)

Creatinine (library entry number =29)
Hit ratio(% of total spectral intensity for metabolite): 69.86% (1 of 3 peaks were found)
Peaks found: chem shift/row (% of total intensity)
3.049/65(69.9%)
Peaks not found: chem shift/row (% of total intensity)
4.065/66(15.1%) , 4.065/64(15.1%)

trans-Aconitic acid (library entry number =30)
Hit ratio(% of total spectral intensity for metabolite): 62.35% (1 of 2 peaks were found)
Peaks found: chem shift/row (% of total intensity)
3.451/65(62.4%)
Peaks not found: chem shift/row (% of total intensity)
6.593/65(37.6%)

Choline (library entry number =31)
Hit ratio(% of total spectral intensity for metabolite): 90% (1 of 1 peaks were found)
Peaks found: chem shift/row (% of total intensity)
3.209/65(100%)
Peaks not found: chem shift/row (% of total intensity)


2,3-Butanediol (library entry number =32)
Hit ratio(% of total spectral intensity for metabolite): 74.15% (2 of 14 peaks were found)
Peaks found: chem shift/row (% of total intensity)
1.148/73(37.1%) , 1.148/57(37.1%)
Peaks not found: chem shift/row (% of total intensity)
3.731/58(4.8%) , 3.731/72(4.8%) , 1.148/79(2.5%) , 1.148/51(2.5%) , 1.148/82(2.4%) , 1.148/48(2.4%) , 3.731/51(1.3%) , 3.731/79(1.3%) , 3.731/86(1.3%) , 3.731/44(1.3%) , 3.731/33(0.6%) , 3.731/97(0.6%)

2-Aminoisobutyric acid (library entry number =33)
Hit ratio(% of total spectral intensity for metabolite): 0% (0 of 1 peaks were found)
Peaks found: chem shift/row (% of total intensity)

Peaks not found: chem shift/row (% of total intensity)
1.498/65(100%)

4-Aminohippuric acid (library entry number =34)
Hit ratio(% of total spectral intensity for metabolite): 24.32% (2 of 11 peaks were found)
Peaks found: chem shift/row (% of total intensity)
3.93/58(12.2%) , 3.93/72(12.2%)
Peaks not found: chem shift/row (% of total intensity)
6.871/76(17.9%) , 6.871/54(17.9%) , 7.682/54(15.9%) , 7.682/76(15.9%) , 6.871/82.5(1.8%) , 6.871/47.5(1.8%) , 7.682/82(1.6%) , 7.682/48(1.6%) , 3.93/65(1.4%)

Phenylalanine (library entry number =35)
Hit ratio(% of total spectral intensity for metabolite): 14.35% (5 of 65 peaks were found)
Peaks found: chem shift/row (% of total intensity)
7.436/65(9.8%) , 3.293/53.5(1.1%) , 3.293/76.5(1.1%) , 3.293/40(1.1%) , 3.293/90(1.1%)
Peaks not found: chem shift/row (% of total intensity)
4.002/62(7.5%) , 4.002/68(7.5%) , 4.002/48(6.7%) , 4.002/82(6.7%) , 7.382/66(4.6%) , 7.382/64(4.6%) , 7.333/75(4.6%) , 7.333/55(4.6%) , 7.436/46(3.1%) , 7.436/84(3.1%) , 7.382/45(2.3%) , 7.382/85(2.3%) , 3.13/73(1.7%) , 3.13/57(1.7%) , 3.13/36(1.6%) , 3.13/94(1.6%) , 7.408/81.5(1.3%) , 7.408/48.5(1.3%) , 7.415/38(1.2%) , 7.415/92(1.2%) , 7.448/65(1%) , 7.415/44(1%) , 7.415/86(1%) , 7.399/85.5(0.9%) , 7.399/44.5(0.9%) , 7.362/38(0.7%) , 7.362/92(0.7%) , 7.393/101(0.7%) , 7.393/29(0.7%) , 7.408/98(0.6%) , 7.408/32(0.6%) , 7.399/63(0.6%) , 7.399/67(0.6%) , 7.366/30(0.5%) , 7.366/100(0.5%) , 7.393/65(0.3%) , 7.393/63(0.3%) , 7.393/67(0.3%) , 7.415/110(0.3%) , 7.415/20(0.3%) , 7.362/85.5(0.3%) , 7.362/44.5(0.3%) , 7.399/99(0.3%) , 7.399/31(0.3%) , 7.408/101(0.3%) , 7.408/29(0.3%) , 7.415/108(0.3%) , 7.415/22(0.3%) , 7.382/17.5(0.2%) , 7.382/112.5(0.2%) , 7.366/88.5(0.2%) , 7.408/119.5(0.2%) , 7.408/10.5(0.2%) , 7.393/44.5(0.2%) , 7.393/85(0.2%) , 7.362/60(0.1%) , 7.399/105.5(0.1%) , 7.399/24(0.1%) , 7.362/27(0.1%) , 7.362/103(0.1%)

Valine (library entry number =36)
Hit ratio(% of total spectral intensity for metabolite): 74.04% (4 of 14 peaks were found)
Peaks found: chem shift/row (% of total intensity)
0.994/56(19%) , 0.994/74(19%) , 1.046/56(18%) , 1.046/74(18%)
Peaks not found: chem shift/row (% of total intensity)
3.617/59(10.4%) , 3.617/71(10.4%) , 2.276/59(1%) , 2.276/71(1%) , 2.276/41(0.7%) , 2.276/89(0.7%) , 2.276/53(0.7%) , 2.276/77(0.7%) , 2.276/35(0.2%) , 2.276/95(0.2%)

Adipic acid (library entry number =37)
Hit ratio(% of total spectral intensity for metabolite): 0% (0 of 12 peaks were found)
Peaks found: chem shift/row (% of total intensity)

Peaks not found: chem shift/row (% of total intensity)
1.553/65(28.6%) , 2.199/65(26.7%) , 2.199/48(9%) , 2.199/82(9%) , 1.553/82(8.2%) , 1.553/48(8.2%) , 1.553/73(2.9%) , 1.553/57(2.9%) , 2.199/38.5(1.2%) , 2.199/91.5(1.2%) , 1.553/90.5(1.1%) , 1.553/39.5(1.1%)

N,N-Dimethylglycine (library entry number =38)
Hit ratio(% of total spectral intensity for metabolite): 0% (0 of 2 peaks were found)
Peaks found: chem shift/row (% of total intensity)

Peaks not found: chem shift/row (% of total intensity)
2.929/65(81.9%) , 3.724/65(18.1%)

Tryptophan (library entry number =39)
Hit ratio(% of total spectral intensity for metabolite): 3.7% (2 of 23 peaks were found)
Peaks found: chem shift/row (% of total intensity)
3.486/51.5(1.9%) , 3.486/78.5(1.9%)
Peaks not found: chem shift/row (% of total intensity)
7.206/65(12.2%) , 7.55/54(10.5%) , 7.55/76(10.5%) , 7.206/84(7.4%) , 7.206/46(7.4%) , 7.29/65(6.8%) , 7.74/76(5%) , 7.74/54(5%) , 7.29/46(4.2%) , 7.29/84(4.2%) , 4.065/61(3.5%) , 4.065/69(3.5%) , 4.065/82(2.8%) , 4.065/48(2.8%) , 3.486/39(1.8%) , 3.486/91(1.8%) , 3.31/56(1.4%) , 3.31/74(1.4%) , 3.31/95(1.4%) , 3.31/35(1.4%) , 7.334/66(1.4%)

Folic acid (library entry number =40)
Hit ratio(% of total spectral intensity for metabolite): 0% (0 of 16 peaks were found)
Peaks found: chem shift/row (% of total intensity)

Peaks not found: chem shift/row (% of total intensity)
8.709/65(39.8%) , 7.658/76(13.7%) , 7.658/54(13.7%) , 6.748/76(12%) , 6.748/54(12%) , 2.307/60.5(1.3%) , 2.307/69.5(1.3%) , 2.305/60(1.3%) , 2.305/70(1.3%) , 2.29/65(0.6%) , 2.307/40.5(0.5%) , 2.307/88.5(0.5%) , 2.305/81(0.5%) , 2.305/49(0.5%) , 2.305/88.5(0.5%) , 2.305/40.5(0.5%)

Threonine (library entry number =41)
Hit ratio(% of total spectral intensity for metabolite): 43.45% (8 of 17 peaks were found)
Peaks found: chem shift/row (% of total intensity)
1.335/57.5(10.3%) , 1.335/72.5(10.3%) , 3.599/64(5.7%) , 3.599/66(5.7%) , 3.599/63.5(4.9%) , 3.599/66.5(4.9%) , 4.262/65(0.8%) , 4.262/80(0.6%)
Peaks not found: chem shift/row (% of total intensity)
1.338/63(9.4%) , 1.338/67(9.4%) , 1.325/63(9.2%) , 1.325/67(9.2%) , 3.59/64(5.6%) , 3.59/66(5.6%) , 1.335/63(3.8%) , 1.335/67(3.8%) , 4.262/49.5(0.6%)

Dimethylamine (library entry number =42)
Hit ratio(% of total spectral intensity for metabolite): 90% (1 of 1 peaks were found)
Peaks found: chem shift/row (% of total intensity)
2.724/65(100%)
Peaks not found: chem shift/row (% of total intensity)


3,4-Dihydroxymandelic acid (library entry number =43)
Hit ratio(% of total spectral intensity for metabolite): 25.84% (2 of 18 peaks were found)
Peaks found: chem shift/row (% of total intensity)
6.907/54.5(12.9%) , 6.907/75.5(12.9%)
Peaks not found: chem shift/row (% of total intensity)
6.934/63(15.2%) , 6.934/67(15.2%) , 6.857/57(8.3%) , 6.857/73(8.3%) , 6.857/52.5(7.7%) , 6.857/77.5(7.7%) , 6.881/86.5(2%) , 6.881/43.5(2%) , 6.889/37.5(1.4%) , 6.889/92.5(1.4%) , 6.881/23(1%) , 6.881/107(1%) , 6.889/76(0.9%) , 6.889/54(0.9%) , 6.881/54(0.7%) , 6.881/76(0.7%)

Glutaric acid (library entry number =44)
Hit ratio(% of total spectral intensity for metabolite): 0% (0 of 10 peaks were found)
Peaks found: chem shift/row (% of total intensity)

Peaks not found: chem shift/row (% of total intensity)
2.188/45(22.5%) , 2.188/85(22.5%) , 2.188/66(14%) , 2.188/64(14%) , 1.791/64(8.2%) , 1.791/66(8.2%) , 1.791/46(3.5%) , 1.791/84(3.5%) , 1.791/104.5(1.9%) , 1.791/25.5(1.9%)

Maltose (library entry number =45)
Hit ratio(% of total spectral intensity for metabolite): 42.99% (14 of 40 peaks were found)
Peaks found: chem shift/row (% of total intensity)
3.428/65(5.4%) , 3.277/53(4.6%) , 3.277/77(4.6%) , 3.293/53(4.6%) , 3.293/77(4.6%) , 3.779/65(4.4%) , 3.646/65(3.7%) , 3.592/82(2.7%) , 3.592/48(2.7%) , 3.98/65(2.4%) , 3.924/51.5(1.1%) , 3.924/78.5(1.1%) , 3.779/73.5(0.6%) , 3.779/56.5(0.6%)
Peaks not found: chem shift/row (% of total intensity)
3.428/41(4.2%) , 3.428/89(4.2%) , 3.693/65(4.1%) , 3.779/42(3.5%) , 3.779/88(3.5%) , 3.693/89(2.9%) , 3.693/41(2.9%) , 3.707/65(2.6%) , 5.414/60(2.6%) , 5.414/70(2.6%) , 3.592/56.5(2.5%) , 3.592/73.5(2.5%) , 3.867/52(2.1%) , 3.867/78(2.1%) , 3.707/40.5(1.7%) , 3.707/89.5(1.7%) , 3.646/41.5(1.7%) , 3.646/88.5(1.7%) , 3.98/88.5(1.5%) , 3.98/40.5(1.5%) , 3.867/47(1.3%) , 3.867/82.5(1.3%) , 3.592/52(0.6%) , 3.592/78(0.6%) , 3.816/44(0.5%) , 3.816/86(0.5%)

Ethanolamine (library entry number =46)
Hit ratio(% of total spectral intensity for metabolite): 0% (0 of 19 peaks were found)
Peaks found: chem shift/row (% of total intensity)

Peaks not found: chem shift/row (% of total intensity)
3.149/52(16.7%) , 3.149/78(16.7%) , 3.149/63(13.3%) , 3.149/67(13.3%) , 3.831/51(7.8%) , 3.831/79(7.8%) , 3.831/65(7.4%) , 3.16/63(2.3%) , 3.16/67(2.3%) , 3.138/63.5(1.9%) , 3.138/66.5(1.9%) , 3.16/53(1.3%) , 3.16/77(1.3%) , 3.138/53(1.1%) , 3.138/77(1.1%) , 3.16/73(1.1%) , 3.16/57(1.1%) , 3.138/57(0.8%) , 3.138/73(0.8%)

Serine (library entry number =47)
Hit ratio(% of total spectral intensity for metabolite): 24.61% (15 of 85 peaks were found)
Peaks found: chem shift/row (% of total intensity)
3.843/65(3.4%) , 4/76(2.8%) , 4/54(2.8%) , 4/44(2.1%) , 4/86(2.1%) , 3.962/72(1.6%) , 3.962/58(1.6%) , 3.951/65(1.6%) , 3.861/65(1.4%) , 3.951/65.5(1.3%) , 4.006/61(0.8%) , 4.006/69(0.8%) , 3.938/64.5(0.8%) , 3.951/57(0.7%) , 3.951/73(0.7%)
Peaks not found: chem shift/row (% of total intensity)
3.848/76(6.4%) , 3.848/54(6.4%) , 3.848/65(5.7%) , 3.843/54.5(2.8%) , 3.843/75.5(2.8%) , 3.951/88(2.3%) , 3.951/42(2.3%) , 3.951/56.5(1.9%) , 3.951/73.5(1.9%) , 3.988/88(1.7%) , 3.988/42(1.7%) , 3.976/25.5(1.5%) , 3.976/104(1.5%) , 3.974/15(1.3%) , 3.974/115(1.3%) , 3.987/41.5(1.3%) , 3.987/88.5(1.3%) , 3.951/50(1.2%) , 3.951/80(1.2%) , 3.974/104(1.2%) , 3.974/25.5(1.2%) , 3.987/60.5(1.2%) , 3.987/69.5(1.2%) , 3.97/50.5(1.1%) , 3.97/79.5(1.1%) , 3.976/15(1.1%) , 3.976/115(1.1%) , 3.97/115(1%) , 3.97/15(1%) , 3.97/65(0.9%) , 3.988/60(0.9%) , 3.988/70(0.9%) , 3.974/79.5(0.8%) , 3.974/50.5(0.8%) , 3.976/57(0.7%) , 3.976/73(0.7%) , 3.974/73(0.7%) , 3.974/57(0.7%) , 3.976/47.5(0.6%) , 3.976/82.5(0.6%) , 3.951/30(0.6%) , 3.951/100.5(0.6%) , 3.898/6(0.5%) , 3.962/28.5(0.5%) , 3.97/103.5(0.5%) , 3.97/25.5(0.5%) , 3.951/42(0.4%) , 3.951/88.5(0.4%) , 3.97/56.5(0.3%) , 3.861/54(0.3%) , 3.861/76(0.3%) , 3.962/40(0.3%) , 3.962/88.5(0.3%) , 3.988/28(0.3%) , 3.988/102(0.3%) , 3.951/41.5(0.3%) , 3.951/87.5(0.3%) , 3.951/81.5(0.3%) , 3.951/48.5(0.3%) , 3.951/56(0.3%) , 3.951/73(0.3%) , 3.962/64.5(0.2%) , 3.962/65.5(0.2%) , 3.898/16.5(0.2%) , 3.898/113.5(0.2%) , 3.987/33.5(0.1%) , 3.951/48.5(0.1%) , 3.987/95(0.1%) , 3.951/65(0.1%) , 3.951/100.5(0.1%)

Glucuronic acid (library entry number =48)
Hit ratio(% of total spectral intensity for metabolite): 29.74% (13 of 52 peaks were found)
Peaks found: chem shift/row (% of total intensity)
3.503/65(5.2%) , 3.293/53(2.8%) , 3.293/77(2.8%) , 3.277/53(2.7%) , 3.277/77(2.7%) , 3.503/89.5(2.5%) , 3.503/40.5(2.5%) , 3.58/52.5(1.9%) , 3.58/77.5(1.9%) , 3.58/52.5(1.8%) , 3.58/77.5(1.8%) , 5.247/60(0.6%) , 5.247/69.5(0.6%)
Peaks not found: chem shift/row (% of total intensity)
3.733/53(6.4%) , 3.733/77(6.4%) , 3.733/65(4.6%) , 3.514/57.5(4%) , 3.514/72.5(4%) , 4.085/52(4%) , 4.085/78(4%) , 3.518/57(4%) , 3.518/73(4%) , 3.518/53.5(3.9%) , 3.518/76.5(3.9%) , 3.733/89(3.4%) , 3.733/41(3.4%) , 3.514/53.5(2.6%) , 3.514/76.5(2.6%) , 3.529/65(1.3%) , 3.514/65(0.9%) , 3.518/65(0.7%) , 3.503/46.5(0.7%) , 3.503/82.5(0.7%) , 3.717/53(0.4%) , 3.717/76.5(0.4%) , 3.718/53(0.4%) , 3.718/76.5(0.4%) , 3.518/34.5(0.4%) , 3.518/95(0.4%) , 3.518/102.5(0.3%) , 3.518/27(0.3%) , 3.529/82.5(0.3%) , 3.529/47(0.3%) , 3.514/34.5(0.2%) , 3.514/95.5(0.2%) , 3.514/26(0.1%) , 3.514/102.5(0.1%) , 3.518/40(0.1%) , 3.529/41.5(0.1%) , 3.529/88(0.1%) , 3.514/40(0.1%) , 3.529/34(0.1%)

Proline (library entry number =49)
Hit ratio(% of total spectral intensity for metabolite): 6.02% (4 of 44 peaks were found)
Peaks found: chem shift/row (% of total intensity)
2.026/65(3.2%) , 2.054/64(1%) , 2.085/65(1%) , 2.062/64(0.7%)
Peaks not found: chem shift/row (% of total intensity)
3.341/80(8.8%) , 3.341/50(8.8%) , 2.007/74(6.3%) , 2.007/56(6.3%) , 2.007/38(3.5%) , 2.007/92(3.5%) , 3.341/62(3.5%) , 3.341/68(3.5%) , 3.424/80(3.2%) , 3.424/50(3.2%) , 3.341/32(2.9%) , 3.341/98(2.9%) , 4.135/61.5(2.8%) , 4.135/68(2.8%) , 3.341/65(2.5%) , 4.135/46(2.4%) , 4.135/84(2.4%) , 1.987/64.5(1.9%) , 3.424/62(1.6%) , 3.424/68(1.6%) , 2.353/77(1.4%) , 2.353/53(1.4%) , 2.026/30(1.3%) , 2.026/100(1.3%) , 2.026/47(1.2%) , 2.026/82.5(1.2%) , 2.026/99(1.1%) , 2.007/21.5(1.1%) , 2.007/108.5(1.1%) , 3.424/32(1.1%) , 3.424/98(1.1%) , 2.353/37.5(1%) , 2.353/92.5(1%) , 1.987/46.5(0.8%) , 1.987/83.5(0.8%) , 2.353/58.5(0.6%) , 2.353/71.5(0.6%) , 3.383/25(0.6%) , 3.383/104(0.6%) , 2.026/77(0.1%)

Trimethylamine-N-oxide (library entry number =50)
Hit ratio(% of total spectral intensity for metabolite): 90% (1 of 1 peaks were found)
Peaks found: chem shift/row (% of total intensity)
3.271/65(100%)
Peaks not found: chem shift/row (% of total intensity)


Fucose (library entry number =51)
Hit ratio(% of total spectral intensity for metabolite): 1.68% (2 of 39 peaks were found)
Peaks found: chem shift/row (% of total intensity)
3.869/73.5(0.8%) , 3.869/56(0.8%)
Peaks not found: chem shift/row (% of total intensity)
1.25/73(18.6%) , 1.25/57(18.6%) , 3.646/82(3.7%) , 3.646/48(3.7%) , 1.21/57(3.5%) , 1.21/73(3.5%) , 3.646/57(3.3%) , 3.646/73(3.3%) , 3.809/57(2.5%) , 3.809/73(2.5%) , 3.46/78(2.2%) , 3.46/52(2.2%) , 3.445/52(2.1%) , 3.445/78(2.1%) , 1.217/67(1.9%) , 1.217/63(1.9%) , 1.204/63(1.9%) , 1.204/67(1.9%) , 3.754/60(1.9%) , 3.754/70(1.9%) , 1.217/59(1.4%) , 1.217/71(1.4%) , 1.204/59(1.4%) , 1.204/71(1.4%) , 1.25/63(1.4%) , 1.25/67(1.4%) , 3.754/65(1.1%) , 1.227/57(1%) , 1.227/73(1%) , 3.869/47(0.6%) , 3.869/82.5(0.6%) , 3.809/40(0.4%) , 3.809/90(0.4%) , 3.766/53(0.3%) , 3.766/77(0.3%) , 3.775/78(0.3%) , 3.775/51(0.3%)

Hippuric acid (library entry number =52)
Hit ratio(% of total spectral intensity for metabolite): 0% (0 of 14 peaks were found)
Peaks found: chem shift/row (% of total intensity)

Peaks not found: chem shift/row (% of total intensity)
7.838/54(15.7%) , 7.838/76(15.7%) , 7.555/65(9.8%) , 7.643/64(8.2%) , 7.643/66(8.2%) , 3.972/72.5(7.3%) , 3.972/57.5(7.3%) , 7.555/84(5.8%) , 7.555/46(5.8%) , 7.643/47(3.8%) , 7.643/83(3.8%) , 7.643/45(3.7%) , 7.643/85(3.7%) , 3.972/65(1.2%)

Glycolic acid (library entry number =53)
Hit ratio(% of total spectral intensity for metabolite): 90% (1 of 1 peaks were found)
Peaks found: chem shift/row (% of total intensity)
3.951/65(100%)
Peaks not found: chem shift/row (% of total intensity)


scyllo-Inositol (library entry number =54)
Hit ratio(% of total spectral intensity for metabolite): 90% (1 of 1 peaks were found)
Peaks found: chem shift/row (% of total intensity)
3.362/65(100%)
Peaks not found: chem shift/row (% of total intensity)


myo-Inositol (library entry number =55)
Hit ratio(% of total spectral intensity for metabolite): 35.95% (4 of 23 peaks were found)
Peaks found: chem shift/row (% of total intensity)
3.632/65(11%) , 3.632/40(10.4%) , 3.632/90(10.4%) , 4.077/65(4.1%)
Peaks not found: chem shift/row (% of total intensity)
3.286/65(16.1%) , 3.286/41(7%) , 3.286/89(7%) , 3.54/74(6.8%) , 3.54/56(6.8%) , 3.54/81.5(6.3%) , 3.54/48.5(6.3%) , 4.077/57(1.9%) , 4.077/73(1.9%) , 3.571/15(0.9%) , 3.571/115(0.9%) , 3.58/26.5(0.3%) , 3.58/103.5(0.3%) , 3.591/15(0.3%) , 3.591/115(0.3%) , 3.583/2(0.2%) , 3.583/127(0.2%) , 3.583/27(0.2%) , 3.583/103(0.2%)

Hypoxanthine (library entry number =56)
Hit ratio(% of total spectral intensity for metabolite): 0% (0 of 2 peaks were found)
Peaks found: chem shift/row (% of total intensity)

Peaks not found: chem shift/row (% of total intensity)
8.194/65(53.4%) , 8.214/65(46.6%)


Hit ratio(% of total spectral intensity for metabolite): 
Peaks found: chem shift/row (% of total intensity)

Peaks not found: chem shift/row (% of total intensity)


Kynurenine (library entry number =58)
Hit ratio(% of total spectral intensity for metabolite): 5.12% (1 of 17 peaks were found)
Peaks found: chem shift/row (% of total intensity)
4.16/65(5.1%)
Peaks not found: chem shift/row (% of total intensity)
6.813/64(10.2%) , 6.813/66(10.2%) , 7.431/63(7.8%) , 7.431/67(7.8%) , 6.891/53(6.8%) , 6.891/77(6.8%) , 6.813/84.5(6.6%) , 6.813/45.5(6.6%) , 7.431/85(5.9%) , 7.431/45(5.9%) , 3.72/58(4.6%) , 3.72/72(4.6%) , 7.854/55(4.2%) , 7.854/75(4.2%) , 4.16/51(1.3%) , 4.16/79(1.3%)

Homovanillic acid (library entry number =59)
Hit ratio(% of total spectral intensity for metabolite): 0% (0 of 10 peaks were found)
Peaks found: chem shift/row (% of total intensity)

Peaks not found: chem shift/row (% of total intensity)
3.871/65(52.6%) , 3.458/65(11.9%) , 6.882/75(9.1%) , 6.882/55(9.1%) , 6.953/64(3.6%) , 6.953/66(3.6%) , 6.782/56(2.5%) , 6.782/74(2.5%) , 6.782/77(2.5%) , 6.782/53(2.5%)

Homocystine (library entry number =60)
Hit ratio(% of total spectral intensity for metabolite): 0% (0 of 16 peaks were found)
Peaks found: chem shift/row (% of total intensity)

Peaks not found: chem shift/row (% of total intensity)
1.254/65(18.9%) , 3.867/81(10%) , 3.867/49(10%) , 2.845/65(9.5%) , 3.867/65(8.3%) , 2.84/65(7.9%) , 2.845/84.5(7.4%) , 2.845/45.5(7.4%) , 2.84/84(6.8%) , 2.84/46(6.8%) , 2.315/54.5(1.4%) , 2.315/75(1.4%) , 2.26/55.5(1.1%) , 2.26/74.5(1.1%) , 2.26/74.5(1.1%) , 2.26/55.5(1.1%)

Inosine (library entry number =61)
Hit ratio(% of total spectral intensity for metabolite): 0% (0 of 20 peaks were found)
Peaks found: chem shift/row (% of total intensity)

Peaks not found: chem shift/row (% of total intensity)
8.239/65(33.1%) , 8.348/65(28.7%) , 6.094/65(14.9%) , 6.106/65(12.8%) , 3.849/53(0.8%) , 3.849/77(0.8%) , 3.919/84.5(0.8%) , 3.919/45.5(0.8%) , 3.925/51(0.8%) , 3.925/79(0.8%) , 3.843/80(0.7%) , 3.843/50(0.7%) , 3.849/44(0.6%) , 3.849/86(0.6%) , 3.852/48(0.6%) , 3.852/82(0.6%) , 3.919/51.5(0.6%) , 3.919/78(0.6%) , 3.925/83(0.4%) , 3.925/47(0.4%)

trans-4-Hydroxyproline (library entry number =62)
Hit ratio(% of total spectral intensity for metabolite): 4.73% (4 of 56 peaks were found)
Peaks found: chem shift/row (% of total intensity)
2.147/47(1.2%) , 2.147/83(1.2%) , 2.151/47(1.1%) , 2.151/83(1.1%)
Peaks not found: chem shift/row (% of total intensity)
3.375/47(10.4%) , 3.375/83(10.4%) , 3.375/79.5(10.3%) , 3.375/50.5(10.3%) , 3.493/81(6.2%) , 3.493/49(6.2%) , 3.483/49(6%) , 3.483/81(6%) , 4.351/62(1.5%) , 4.351/68(1.5%) , 4.351/41.5(1.5%) , 4.351/88(1.5%) , 2.176/47(1.4%) , 2.176/83(1.4%) , 2.443/45(1.2%) , 2.443/85(1.2%) , 2.443/48(1.2%) , 2.443/82(1.2%) , 2.426/85(1.2%) , 2.426/45(1.2%) , 2.427/85(1.2%) , 2.427/45(1.2%) , 2.166/47(1.2%) , 2.166/82.5(1.2%) , 2.166/81(0.8%) , 2.151/34(0.5%) , 2.151/96(0.5%) , 2.166/96(0.4%) , 2.166/34(0.4%) , 2.166/60(0.4%) , 2.166/70(0.4%) , 2.166/59.5(0.4%) , 2.151/59(0.4%) , 2.151/70.5(0.4%) , 3.43/12(0.3%) , 3.43/117.5(0.3%) , 3.43/12(0.3%) , 3.43/117.5(0.3%) , 2.443/91.5(0.3%) , 2.151/37(0.3%) , 2.151/93(0.3%) , 2.166/73(0.2%) , 2.166/57(0.2%) , 2.166/93(0.2%) , 2.151/57(0.2%) , 2.151/73(0.2%) , 2.166/53.5(0.2%) , 2.166/76.5(0.2%) , 2.151/53.5(0.1%) , 2.151/76(0.1%) , 2.151/40.5(0.1%) , 2.151/89(0.1%)

Cysteine (library entry number =63)
Hit ratio(% of total spectral intensity for metabolite): 40.8% (5 of 15 peaks were found)
Peaks found: chem shift/row (% of total intensity)
3.98/65(12.5%) , 3.98/77.5(11.8%) , 3.98/52.5(11.8%) , 3.014/64(2.6%) , 3.065/64(2.1%)
Peaks not found: chem shift/row (% of total intensity)
3.039/50.5(8.1%) , 3.039/79.5(8.1%) , 3.039/41.5(7.5%) , 3.039/88.5(7.5%) , 3.11/91(6%) , 3.11/39(6%) , 3.11/53.5(5.9%) , 3.11/76.5(5.9%) , 3.09/64(2.5%) , 3.116/64(1.7%)

Thymine (library entry number =64)
Hit ratio(% of total spectral intensity for metabolite): 0% (0 of 2 peaks were found)
Peaks found: chem shift/row (% of total intensity)

Peaks not found: chem shift/row (% of total intensity)
1.873/65(82.2%) , 7.376/65(17.8%)

Suberic acid (library entry number =65)
Hit ratio(% of total spectral intensity for metabolite): 0% (0 of 15 peaks were found)
Peaks found: chem shift/row (% of total intensity)

Peaks not found: chem shift/row (% of total intensity)
2.18/84(26.9%) , 2.18/46(26.9%) , 2.18/65(17.7%) , 1.31/65(10.7%) , 1.31/46(3.9%) , 1.31/84(3.9%) , 1.552/65(1.8%) , 1.552/84(1.4%) , 1.552/46(1.4%) , 1.31/52(1.4%) , 1.31/78(1.4%) , 1.552/103(0.7%) , 1.552/27(0.7%) , 1.552/58(0.6%) , 1.552/72(0.6%)

Alanine (library entry number =66)
Hit ratio(% of total spectral intensity for metabolite): 100% (6 of 6 peaks were found)
Peaks found: chem shift/row (% of total intensity)
1.485/56(36.1%) , 1.485/74(36.1%) , 3.793/56(10.9%) , 3.793/74(10.9%) , 3.793/93(2.9%) , 3.793/37(2.9%)
Peaks not found: chem shift/row (% of total intensity)


Uracil (library entry number =67)
Hit ratio(% of total spectral intensity for metabolite): 0% (0 of 4 peaks were found)
Peaks found: chem shift/row (% of total intensity)

Peaks not found: chem shift/row (% of total intensity)
7.544/55(30.7%) , 7.544/75(30.7%) , 5.809/75(19.3%) , 5.809/55(19.3%)

Isoleucine (library entry number =68)
Hit ratio(% of total spectral intensity for metabolite): 75.57% (5 of 22 peaks were found)
Peaks found: chem shift/row (% of total intensity)
0.942/65(20.1%) , 1.014/56(19.2%) , 1.014/74(19.2%) , 0.942/46(8.5%) , 0.942/84(8.5%)
Peaks not found: chem shift/row (% of total intensity)
3.677/60(6.8%) , 3.677/70(6.8%) , 1.263/45(0.9%) , 1.263/85(0.9%) , 1.263/81(0.8%) , 1.263/49(0.8%) , 1.263/27(0.8%) , 1.263/103(0.8%) , 1.263/61(0.8%) , 1.263/69(0.8%) , 1.472/65(0.8%) , 1.472/79(0.6%) , 1.472/51(0.6%) , 1.472/98(0.6%) , 1.472/32(0.6%) , 1.472/44(0.5%) , 1.472/86(0.5%)

Trimethylamine (library entry number =69)
Hit ratio(% of total spectral intensity for metabolite): 0% (0 of 1 peaks were found)
Peaks found: chem shift/row (% of total intensity)

Peaks not found: chem shift/row (% of total intensity)
2.885/65(100%)

Phosphoserine (library entry number =70)
Hit ratio(% of total spectral intensity for metabolite): 11.03% (4 of 39 peaks were found)
Peaks found: chem shift/row (% of total intensity)
3.967/64.5(4%) , 3.951/65(3%) , 3.951/65(3%) , 4.094/64.5(1%)
Peaks not found: chem shift/row (% of total intensity)
3.952/60(9.5%) , 3.952/70(9.5%) , 3.952/76.5(7.8%) , 3.952/53.5(7.8%) , 4.185/75(3.7%) , 4.185/54.5(3.7%) , 4.193/75.5(3.2%) , 4.193/54.5(3.2%) , 4.08/88.5(2.7%) , 4.08/41.5(2.7%) , 4.185/84.5(2.5%) , 4.185/45(2.5%) , 4.193/84.5(2.3%) , 4.193/45.5(2.3%) , 4.08/57.5(2%) , 4.08/72.5(2%) , 4.075/89(1.9%) , 4.075/40.5(1.9%) , 4.071/40.5(1.7%) , 4.071/89.5(1.7%) , 4.075/58(1.5%) , 4.075/71.5(1.5%) , 4.091/58(1.5%) , 4.091/72(1.5%) , 4.071/64.5(1.5%) , 4.071/71.5(1.3%) , 4.071/57.5(1.3%) , 4.071/81.5(0.9%) , 4.071/49(0.9%) , 4.053/65(0.8%) , 4.079/7(0.3%) , 4.079/122(0.3%) , 4.08/50.5(0.2%) , 4.146/5.5(0.2%) , 4.146/124(0.2%)

Glutamic acid (library entry number =71)
Hit ratio(% of total spectral intensity for metabolite): 38.33% (24 of 55 peaks were found)
Peaks found: chem shift/row (% of total intensity)
3.768/80(7.1%) , 3.768/50(7.1%) , 2.059/56(2.9%) , 2.059/74(2.9%) , 2.134/40(2.1%) , 2.134/90(2.1%) , 2.371/64.5(1.7%) , 2.342/65(1.6%) , 2.059/94(1.3%) , 2.059/36(1.3%) , 2.134/33(1%) , 2.134/97.5(1%) , 2.134/20(1%) , 2.134/109.5(1%) , 2.059/112(0.7%) , 2.059/17.5(0.7%) , 2.152/65(0.6%) , 2.332/54.5(0.6%) , 2.332/74.5(0.6%) , 2.152/84(0.3%) , 2.072/57(0.2%) , 2.072/72.5(0.2%) , 2.332/35.5(0.1%) , 2.332/94.5(0.1%)
Peaks not found: chem shift/row (% of total intensity)
2.357/68(9%) , 2.357/62(9%) , 3.768/68(5.4%) , 3.768/62(5.4%) , 2.357/87(5.2%) , 2.357/43(5.2%) , 2.357/48.5(4.9%) , 2.357/81.5(4.9%) , 2.134/77.5(2.1%) , 2.134/52.5(2.1%) , 2.134/59(1.4%) , 2.134/71(1.4%) , 2.357/108(0.8%) , 2.357/21(0.8%) , 2.357/2(0.5%) , 2.078/65(0.4%) , 2.077/65(0.4%) , 2.152/45(0.3%) , 2.077/13(0.3%) , 2.077/116.5(0.3%) , 2.078/45(0.2%) , 2.078/84.5(0.2%) , 2.077/46(0.2%) , 2.077/84(0.2%) , 2.114/63.5(0.2%) , 2.114/66.5(0.2%) , 2.078/13(0.2%) , 2.078/116(0.2%) , 2.357/127(0.2%) , 2.342/54(0.1%) , 2.342/75.5(0.1%)

Asparagine (library entry number =72)
Hit ratio(% of total spectral intensity for metabolite): 88.5% (17 of 29 peaks were found)
Peaks found: chem shift/row (% of total intensity)
4.006/50(10.3%) , 4.006/80(10.3%) , 4.006/61(8.8%) , 4.006/69(8.8%) , 2.867/53(5.7%) , 2.867/77(5.7%) , 2.867/34(5.6%) , 2.867/96(5.6%) , 2.955/49(5.5%) , 2.955/81(5.5%) , 2.955/37(5.2%) , 2.955/93(5.2%) , 2.938/65(2.1%) , 2.848/64.5(1.9%) , 2.948/65(1.4%) , 2.867/52(0.6%) , 2.867/78(0.6%)
Peaks not found: chem shift/row (% of total intensity)
2.91/96.5(1.4%) , 2.91/33.5(1.4%) , 2.884/64.5(1.2%) , 2.884/65.5(1.2%) , 2.909/34(1.2%) , 2.909/96(1.2%) , 2.909/112(0.8%) , 2.909/18(0.8%) , 2.91/112(0.6%) , 2.91/18(0.6%) , 2.938/127(0.5%) , 2.938/4(0.4%)

Lipoic acid (library entry number =73)
Hit ratio(% of total spectral intensity for metabolite): 0% (0 of 66 peaks were found)
Peaks found: chem shift/row (% of total intensity)

Peaks not found: chem shift/row (% of total intensity)
2.194/65(14.7%) , 2.194/84(8.3%) , 2.194/46(8.3%) , 3.203/51(4.8%) , 3.203/79(4.8%) , 2.511/57(2.9%) , 2.511/73(2.9%) , 3.203/33.5(2.7%) , 3.203/96.5(2.7%) , 2.511/41(2.6%) , 2.511/89(2.6%) , 2.013/39.5(2.5%) , 2.013/90.5(2.5%) , 3.203/62(2.4%) , 3.203/68(2.4%) , 2.013/73(2.3%) , 2.013/57(2.3%) , 1.429/65(1.8%) , 2.511/104(1.5%) , 2.511/25.5(1.5%) , 1.593/65(1.5%) , 2.013/21.5(1.3%) , 2.013/108(1.3%) , 1.772/55(1.2%) , 1.772/75(1.2%) , 3.73/65(0.9%) , 1.649/54(0.9%) , 1.649/76(0.9%) , 3.243/35(0.8%) , 1.593/46.5(0.7%) , 1.593/83.5(0.7%) , 1.429/86.5(0.6%) , 1.429/43.5(0.6%) , 1.649/112.5(0.6%) , 1.649/17.5(0.6%) , 1.772/36.5(0.5%) , 1.772/93.5(0.5%) , 1.649/39(0.4%) , 1.649/91(0.4%) , 3.22/54.5(0.4%) , 3.22/75.5(0.4%) , 3.73/44.5(0.4%) , 3.73/85.5(0.4%) , 3.203/54.5(0.4%) , 3.203/75.5(0.4%) , 3.235/54.5(0.4%) , 3.235/75.5(0.4%) , 3.236/97.5(0.3%) , 3.236/32.5(0.3%) , 1.772/19.5(0.3%) , 1.772/110.5(0.3%) , 3.235/32.5(0.3%) , 3.235/97.5(0.3%) , 3.235/98(0.3%) , 3.235/32(0.3%) , 3.235/54(0.3%) , 3.235/75.5(0.3%) , 3.236/54.5(0.3%) , 3.236/75.5(0.3%) , 1.593/24.5(0.2%) , 1.593/105(0.2%) , 3.218/33.5(0.2%) , 3.22/33.5(0.2%) , 3.22/96.5(0.2%) , 3.73/99.5(0.2%) , 3.73/30.5(0.2%)

3-Methylhistidine (library entry number =74)
Hit ratio(% of total spectral intensity for metabolite): 86.95% (7 of 15 peaks were found)
Peaks found: chem shift/row (% of total intensity)
3.742/65(71%) , 3.962/82(5.3%) , 3.962/48(5.3%) , 3.314/52(1.5%) , 3.314/78(1.5%) , 3.264/76(1.2%) , 3.264/54(1.2%)
Peaks not found: chem shift/row (% of total intensity)
3.962/64(5.1%) , 3.314/93(1.4%) , 3.314/37(1.4%) , 8.069/68(1.2%) , 8.069/61.5(1.2%) , 3.264/35(0.9%) , 3.264/95(0.9%) , 7.131/65(0.9%)

Sarcosine (library entry number =75)
Hit ratio(% of total spectral intensity for metabolite): 61.49% (1 of 2 peaks were found)
Peaks found: chem shift/row (% of total intensity)
2.738/65(61.5%)
Peaks not found: chem shift/row (% of total intensity)
3.614/65(38.5%)

Methylamine (library entry number =76)
Hit ratio(% of total spectral intensity for metabolite): 0% (0 of 1 peaks were found)
Peaks found: chem shift/row (% of total intensity)

Peaks not found: chem shift/row (% of total intensity)
2.608/65(100%)

Leucine (library entry number =77)
Hit ratio(% of total spectral intensity for metabolite): 67.56% (6 of 37 peaks were found)
Peaks found: chem shift/row (% of total intensity)
0.97/57(18.4%) , 0.97/73(18.4%) , 0.96/57(14.8%) , 0.96/73(14.8%) , 1.014/73.5(0.6%) , 1.014/56(0.6%)
Peaks not found: chem shift/row (% of total intensity)
3.741/47(7.2%) , 3.741/83(7.2%) , 1.682/65(1.6%) , 0.96/64.5(1.4%) , 1.749/65(1%) , 0.97/65(0.9%) , 1.714/51.5(0.8%) , 1.711/41(0.8%) , 1.702/64.5(0.7%) , 1.714/39.5(0.7%) , 1.714/90.5(0.7%) , 3.741/60.5(0.7%) , 3.741/69(0.7%) , 1.714/4(0.7%) , 1.714/125(0.7%) , 1.722/73.5(0.6%) , 1.722/56.5(0.6%) , 1.711/4(0.5%) , 1.711/125(0.5%) , 1.714/43(0.5%) , 1.714/87.5(0.5%) , 1.714/55.5(0.5%) , 1.714/74.5(0.5%) , 1.711/51(0.5%) , 1.711/79(0.5%) , 1.714/23(0.3%) , 1.714/107.5(0.3%) , 1.714/61.5(0.3%) , 1.714/68(0.3%) , 1.711/74(0.3%) , 1.711/55.5(0.3%)

Histidine (library entry number =78)
Hit ratio(% of total spectral intensity for metabolite): 43.72% (4 of 8 peaks were found)
Peaks found: chem shift/row (% of total intensity)
4.006/81(11.5%) , 4.006/49(11.5%) , 4.006/68.5(10.4%) , 4.006/61.5(10.4%)
Peaks not found: chem shift/row (% of total intensity)
7.971/65(32.6%) , 7.127/65(14.8%) , 3.261/38.5(4.4%) , 3.261/91.5(4.4%)

Ornithine (library entry number =79)
Hit ratio(% of total spectral intensity for metabolite): 58.34% (4 of 23 peaks were found)
Peaks found: chem shift/row (% of total intensity)
3.065/65(25.1%) , 3.789/65(17.4%) , 3.789/49(7.9%) , 3.789/81(7.9%)
Peaks not found: chem shift/row (% of total intensity)
3.065/84(16.7%) , 3.065/46(16.7%) , 1.949/65(0.9%) , 1.836/103(0.8%) , 1.836/27(0.8%) , 1.946/53(0.6%) , 1.946/78(0.5%) , 1.841/62(0.5%) , 1.841/68(0.5%) , 1.949/31(0.5%) , 1.949/40(0.4%) , 1.946/41(0.4%) , 1.946/40(0.4%) , 1.946/100(0.4%) , 1.946/31(0.4%) , 1.949/53(0.3%) , 1.949/77(0.3%) , 1.949/72(0.3%) , 1.949/57(0.3%)

Glycine (library entry number =80)
Hit ratio(% of total spectral intensity for metabolite): 90% (1 of 1 peaks were found)
Peaks found: chem shift/row (% of total intensity)
3.57/65(100%)
Peaks not found: chem shift/row (% of total intensity)


Lysine (library entry number =81)
Hit ratio(% of total spectral intensity for metabolite): 76.49% (5 of 13 peaks were found)
Peaks found: chem shift/row (% of total intensity)
3.036/46(21.6%) , 3.036/84(21.6%) , 3.768/65(15.5%) , 3.768/49(8.9%) , 3.768/81(8.9%)
Peaks not found: chem shift/row (% of total intensity)
3.036/64(9.1%) , 3.036/66(9.1%) , 1.909/43.5(1.3%) , 1.909/86.5(1.3%) , 1.733/47(1.1%) , 1.733/83(1.1%) , 1.733/43(0.4%) , 1.733/87(0.4%)

Methionine (library entry number =82)
Hit ratio(% of total spectral intensity for metabolite): 95.05% (4 of 7 peaks were found)
Peaks found: chem shift/row (% of total intensity)
2.143/65(80.1%) , 2.649/65(6%) , 2.649/84(4.4%) , 2.649/46(4.4%)
Peaks not found: chem shift/row (% of total intensity)
3.863/81(1.7%) , 3.863/49(1.7%) , 3.863/65(1.5%)

Trehalose (library entry number =83)
Hit ratio(% of total spectral intensity for metabolite): 19.26% (3 of 32 peaks were found)
Peaks found: chem shift/row (% of total intensity)
3.863/65(11.4%) , 3.778/57(3.9%) , 3.778/73(3.9%)
Peaks not found: chem shift/row (% of total intensity)
3.459/65(8.5%) , 3.863/89(7.9%) , 3.863/41(7.9%) , 3.459/89(6.8%) , 3.459/41(6.8%) , 3.659/51(3.7%) , 3.659/79(3.7%) , 3.65/51(3.5%) , 3.65/79(3.5%) , 3.65/53(3.5%) , 3.65/77(3.5%) , 3.778/87(2.4%) , 3.778/43(2.4%) , 3.863/51.5(2%) , 3.863/78.5(2%) , 3.825/43(1.7%) , 3.825/87(1.7%) , 5.197/70(1.6%) , 5.197/60(1.6%) , 3.825/68.5(1.3%) , 3.825/61.5(1.3%) , 3.815/55.5(0.7%) , 3.815/74.5(0.7%) , 3.815/106(0.4%) , 3.815/24(0.4%) , 3.825/23.5(0.3%) , 3.825/106.5(0.3%) , 3.815/42(0.3%) , 3.815/87(0.3%)

Acetaldehyde (library entry number =84)
Hit ratio(% of total spectral intensity for metabolite): 0% (0 of 10 peaks were found)
Peaks found: chem shift/row (% of total intensity)

Peaks not found: chem shift/row (% of total intensity)
2.248/61(43%) , 2.248/69(43%) , 9.682/68.5(2.9%) , 9.682/61(2.9%) , 9.683/68.5(2.9%) , 9.683/61(2.9%) , 9.682/53(0.6%) , 9.682/76(0.6%) , 9.683/53(0.6%) , 9.683/76(0.6%)

N-Acetylalanine (library entry number =85)
Hit ratio(% of total spectral intensity for metabolite): 100% (3 of 3 peaks were found)
Peaks found: chem shift/row (% of total intensity)
2.012/65(65.9%) , 1.335/56(17%) , 1.335/74(17%)
Peaks not found: chem shift/row (% of total intensity)


N-Acetylaspartate (NAA) (library entry number =86)
Hit ratio(% of total spectral intensity for metabolite): 82.95% (5 of 13 peaks were found)
Peaks found: chem shift/row (% of total intensity)
2.026/65(79.5%) , 2.504/57(0.9%) , 2.504/72(0.9%) , 2.504/32.5(0.9%) , 2.504/97(0.9%)
Peaks not found: chem shift/row (% of total intensity)
2.491/45(2.5%) , 2.491/85(2.5%) , 2.51/45(2.4%) , 2.51/85(2.4%) , 2.691/44(1.8%) , 2.691/86(1.8%) , 2.701/84(1.8%) , 2.701/46(1.8%)

N-Acetylglutamic acid (library entry number =87)
Hit ratio(% of total spectral intensity for metabolite): 0% (0 of 4 peaks were found)
Peaks found: chem shift/row (% of total intensity)

Peaks not found: chem shift/row (% of total intensity)
2.036/65(83.2%) , 2.231/44.5(6.1%) , 2.231/85.5(6.1%) , 2.231/65(4.6%)

N-Acetylglutamine (library entry number =88)
Hit ratio(% of total spectral intensity for metabolite): 6.77% (3 of 10 peaks were found)
Peaks found: chem shift/row (% of total intensity)
2.325/64(2.3%) , 2.325/66(2.3%) , 1.925/65(2.1%)
Peaks not found: chem shift/row (% of total intensity)
2.038/65(80.8%) , 2.334/64(2.8%) , 2.334/66(2.8%) , 2.325/85(1.9%) , 2.325/45(1.9%) , 2.334/85(1.6%) , 2.334/45(1.6%)

2-Aminoadipic acid (library entry number =89)
Hit ratio(% of total spectral intensity for metabolite): 14.76% (2 of 33 peaks were found)
Peaks found: chem shift/row (% of total intensity)
3.744/81(7.4%) , 3.744/49(7.4%)
Peaks not found: chem shift/row (% of total intensity)
2.25/65(16.3%) , 2.253/65(16.1%) , 2.25/84(7.2%) , 2.25/46(7.2%) , 2.253/46(7.1%) , 2.253/84(7.1%) , 3.744/63(4.3%) , 3.744/67(4.3%) , 1.667/42.5(1.1%) , 1.667/87.5(1.1%) , 1.667/42.5(1.1%) , 1.667/87.5(1.1%) , 1.618/69.5(1%) , 1.618/60.5(1%) , 1.618/69.5(1%) , 1.618/60.5(1%) , 1.669/43(0.7%) , 1.669/87(0.7%) , 1.9/54(0.7%) , 1.9/55(0.7%) , 1.9/74(0.7%) , 1.832/113(0.5%) , 1.832/17(0.5%) , 1.832/35(0.5%) , 1.832/94(0.5%) , 1.618/88.5(0.4%) , 1.618/41(0.4%) , 1.618/88.5(0.3%) , 1.618/40.5(0.3%) , 1.832/55.5(0.2%) , 1.832/73.5(0.2%)

Capric acid (library entry number =90)
Hit ratio(% of total spectral intensity for metabolite): 0% (0 of 10 peaks were found)
Peaks found: chem shift/row (% of total intensity)

Peaks not found: chem shift/row (% of total intensity)
0.865/65(37.5%) , 2.174/46(17.5%) , 2.174/84(17.5%) , 2.174/65(12.1%) , 1.296/65(4.4%) , 0.865/46(3.6%) , 0.865/84(3.6%) , 1.287/65(2.2%) , 1.272/65(0.9%) , 1.263/65(0.7%)

Glutathione (oxidised) (library entry number =91)
Hit ratio(% of total spectral intensity for metabolite): 56.74% (23 of 50 peaks were found)
Peaks found: chem shift/row (% of total intensity)
3.789/65(15.8%) , 3.789/81(5.7%) , 3.789/49(5.7%) , 2.171/57(3.7%) , 2.171/73(3.7%) , 2.516/65(2.3%) , 2.516/65(2.1%) , 2.54/65(2%) , 2.54/65(2%) , 2.171/37(1.8%) , 2.171/93(1.8%) , 2.54/45(1.3%) , 2.54/85(1.3%) , 2.54/45(1.2%) , 2.54/85(1.2%) , 3.798/64.5(1.2%) , 3.798/64.5(1.2%) , 3.768/64.5(1.1%) , 3.779/64.5(1%) , 2.504/61.5(0.2%) , 2.504/68.5(0.2%) , 2.516/26(0.2%) , 2.54/103.5(0.2%)
Peaks not found: chem shift/row (% of total intensity)
2.971/47(4.1%) , 2.971/83(4.1%) , 3.306/47(3.7%) , 3.306/83(3.7%) , 3.317/47(3.4%) , 3.317/83(3.4%) , 2.991/47(3.3%) , 2.991/83(3.3%) , 5.716/65(1.9%) , 2.54/76(1.6%) , 2.54/54(1.6%) , 2.516/45(1.2%) , 2.516/85(1.2%) , 2.516/45(1.1%) , 2.516/85(1.1%) , 2.54/33(0.9%) , 2.54/97(0.9%) , 2.54/13.5(0.4%) , 2.54/116(0.4%) , 2.498/62(0.3%) , 2.498/68(0.3%) , 2.516/103(0.2%) , 2.54/61(0.2%) , 2.54/69(0.2%) , 2.54/27(0.2%) , 2.524/61(0.2%) , 2.524/69(0.2%)

Glutathione (reduced) (library entry number =92)
Hit ratio(% of total spectral intensity for metabolite): 61.66% (20 of 43 peaks were found)
Peaks found: chem shift/row (% of total intensity)
3.789/65(14.2%) , 3.789/65(13.5%) , 2.171/73.5(4.9%) , 3.789/49(4.2%) , 3.789/81(4.2%) , 3.789/49(4.1%) , 3.789/81(4.1%) , 2.171/37(1.6%) , 2.171/92(1.6%) , 2.955/81(1.6%) , 2.955/49(1.6%) , 2.955/48(1%) , 2.955/47.5(0.9%) , 2.955/82(0.9%) , 2.54/65.5(0.7%) , 2.567/65.5(0.6%) , 2.567/65.5(0.6%) , 2.955/82.5(0.6%) , 2.54/64.5(0.4%) , 2.54/64(0.3%)
Peaks not found: chem shift/row (% of total intensity)
2.171/56(4.9%) , 2.558/71.5(3.5%) , 2.558/58(3.5%) , 2.966/46.5(2%) , 2.966/82.5(2%) , 2.983/82(1.9%) , 2.983/46.5(1.9%) , 2.977/82(1.6%) , 2.977/47.5(1.6%) , 2.976/82(1.6%) , 2.976/47.5(1.6%) , 2.963/47(1.5%) , 2.963/83(1.5%) , 3.305/46.5(1.4%) , 3.305/83.5(1.4%) , 3.317/84(1.3%) , 3.317/46(1.3%) , 2.966/52.5(0.8%) , 2.966/75.5(0.7%) , 2.558/91(0.7%) , 2.558/39(0.7%) , 2.964/46(0.4%) , 2.964/83.5(0.4%)

Glycerol-3-phosphate (library entry number =93)
Hit ratio(% of total spectral intensity for metabolite): 26.74% (8 of 37 peaks were found)
Peaks found: chem shift/row (% of total intensity)
3.693/43.5(6.5%) , 3.693/86.5(6.5%) , 3.829/72(4%) , 3.829/57.5(4%) , 3.882/65(2.6%) , 3.677/65(1.3%) , 3.714/65(1%) , 3.598/65(0.9%)
Peaks not found: chem shift/row (% of total intensity)
3.618/57.5(6.7%) , 3.618/72.5(6.7%) , 3.618/42.5(5.8%) , 3.618/87.5(5.8%) , 3.693/74.5(5.8%) , 3.693/55.5(5.8%) , 3.789/58(4.3%) , 3.789/72(4.3%) , 3.793/58(4.2%) , 3.793/72(4.2%) , 3.8/57.5(3.6%) , 3.8/72.5(3.6%) , 3.789/86.5(1.1%) , 3.789/42.5(1.1%) , 3.882/76.5(1.1%) , 3.882/52.5(1.1%) , 3.64/19.5(0.8%) , 3.64/110.5(0.8%) , 3.8/41(0.7%) , 3.672/18.5(0.7%) , 3.672/110.5(0.7%) , 3.656/87.5(0.7%) , 3.656/42(0.7%) , 3.656/122(0.6%) , 3.656/8(0.6%) , 3.822/40(0.6%) , 3.822/89.5(0.6%) , 3.637/19(0.5%) , 3.637/110.5(0.5%)

Histamine (library entry number =94)
Hit ratio(% of total spectral intensity for metabolite): 44.34% (3 of 12 peaks were found)
Peaks found: chem shift/row (% of total intensity)
3.293/65(28.7%) , 3.042/65(9.4%) , 8.149/65(6.3%)
Peaks not found: chem shift/row (% of total intensity)
3.293/83(12%) , 3.293/47(12%) , 8.095/65(6.5%) , 7.977/65(6.2%) , 7.158/65(4.3%) , 3.042/47(3.7%) , 3.042/83(3.7%) , 7.158/62(3.6%) , 7.158/68(3.6%)

Homocarnosine (library entry number =95)
Hit ratio(% of total spectral intensity for metabolite): 32.67% (16 of 66 peaks were found)
Peaks found: chem shift/row (% of total intensity)
8.247/65(9.3%) , 8.247/65(9.1%) , 3.036/45.5(1.6%) , 3.036/84.5(1.6%) , 3.036/45.5(1.6%) , 3.036/84.5(1.6%) , 2.408/65(1.4%) , 2.955/49.5(0.9%) , 2.955/80.5(0.9%) , 2.955/81.5(0.8%) , 2.955/47.5(0.8%) , 2.92/65(0.7%) , 2.938/66(0.7%) , 2.948/63(0.6%) , 2.948/66.5(0.6%) , 2.92/64(0.5%)
Peaks not found: chem shift/row (% of total intensity)
2.376/59.5(4.2%) , 2.376/70.5(4.2%) , 2.376/40.5(2.3%) , 2.376/89.5(2.3%) , 1.89/45(2.2%) , 1.89/85(2.2%) , 7.135/65(2.1%) , 1.891/45(2.1%) , 1.891/85(2.1%) , 7.136/65(2.1%) , 3.222/84.5(2.1%) , 3.222/45.5(2.1%) , 2.376/78.5(2.1%) , 2.376/51.5(2.1%) , 3.222/84.5(2%) , 3.222/45.5(2%) , 7.136/62(2%) , 7.136/68(2%) , 7.135/62(2%) , 7.135/68(2%) , 1.891/64.5(1.8%) , 1.89/64.5(1.8%) , 2.92/81(1.3%) , 2.92/49(1.3%) , 2.357/65(1.2%) , 2.926/80.5(1.1%) , 2.926/49.5(1.1%) , 2.955/60(0.8%) , 1.89/103.5(0.8%) , 1.89/26.5(0.8%) , 2.92/62.5(0.7%) , 2.92/67(0.7%) , 1.891/103.5(0.7%) , 1.891/26.5(0.7%) , 2.955/62(0.6%) , 2.955/67.5(0.6%) , 2.926/30(0.5%) , 2.938/82(0.5%) , 2.938/48(0.5%) , 2.92/100.5(0.5%) , 2.92/29.5(0.5%) , 2.948/47.5(0.5%) , 2.948/82(0.5%) , 2.376/108.5(0.5%) , 2.376/22(0.5%) , 2.357/45.5(0.2%) , 2.357/83(0.2%) , 2.948/56.5(0.1%) , 2.948/73(0.1%) , 2.357/45.5(0.1%)

3-Hydroxybutyric acid (library entry number =96)
Hit ratio(% of total spectral intensity for metabolite): 4.65% (2 of 28 peaks were found)
Peaks found: chem shift/row (% of total intensity)
4.16/57(2.3%) , 4.16/73(2.3%)
Peaks not found: chem shift/row (% of total intensity)
1.202/57.5(26.6%) , 1.202/72.5(26.6%) , 2.309/53(4.5%) , 2.309/77(4.5%) , 2.309/90(4.4%) , 2.309/40(4.4%) , 2.411/56(2.5%) , 2.411/74(2.5%) , 2.411/37.5(2.5%) , 2.411/92.5(2.5%) , 1.22/59(2%) , 1.22/71(2%) , 2.309/49(1.6%) , 2.309/81(1.6%) , 4.16/90(0.9%) , 4.16/40(0.9%) , 2.324/52(0.8%) , 2.324/78(0.8%) , 2.418/49(0.8%) , 2.418/81(0.8%) , 2.418/44.5(0.6%) , 2.418/85.5(0.6%) , 2.394/51.5(0.3%) , 2.394/78(0.3%) , 2.396/77.5(0.3%) , 2.396/52(0.3%)

3-Methyl-2-oxovaleric acid (library entry number =97)
Hit ratio(% of total spectral intensity for metabolite): 84.34% (7 of 21 peaks were found)
Peaks found: chem shift/row (% of total intensity)
1.103/56(24.3%) , 1.103/74(24.3%) , 0.898/65(17.4%) , 0.898/46(8.1%) , 0.898/84(8.1%) , 2.931/56(1%) , 2.931/74(1%)
Peaks not found: chem shift/row (% of total intensity)
1.703/65(2.2%) , 1.703/47(2%) , 1.703/83(2%) , 1.46/48(1.3%) , 1.46/82(1.3%) , 1.703/29(1.1%) , 1.703/101(1.1%) , 1.46/65(1%) , 1.46/29(0.9%) , 1.46/101(0.9%) , 2.931/91(0.7%) , 2.931/39(0.7%) , 1.46/10(0.2%) , 1.46/120(0.2%)

4-Methyl-2-oxovaleric acid (library entry number =98)
Hit ratio(% of total spectral intensity for metabolite): 72.42% (3 of 9 peaks were found)
Peaks found: chem shift/row (% of total intensity)
0.939/73.5(35.7%) , 0.939/56.5(35.7%) , 2.097/65(0.9%)
Peaks not found: chem shift/row (% of total intensity)
2.614/56(12.6%) , 2.614/74(12.6%) , 2.097/48(0.8%) , 2.097/82(0.8%) , 2.097/100(0.4%) , 2.097/30(0.4%)

Pantothenic acid (library entry number =99)
Hit ratio(% of total spectral intensity for metabolite): 46.42% (4 of 15 peaks were found)
Peaks found: chem shift/row (% of total intensity)
0.898/65(24.2%) , 3.994/65(8.4%) , 3.406/79(6.9%) , 3.406/51(6.9%)
Peaks not found: chem shift/row (% of total intensity)
0.934/65(20.8%) , 2.423/65(8.5%) , 3.522/79(4.5%) , 3.522/51(4.5%) , 2.423/47.5(3.5%) , 2.423/82.5(3.5%) , 3.447/72.5(2.6%) , 3.447/57.5(2.6%) , 3.447/40(1.3%) , 3.447/90(1.3%) , 3.447/65(0.3%)

Guanosine-5-monophosphate (GMP) (library entry number =100)
Hit ratio(% of total spectral intensity for metabolite): 52.67% (1 of 3 peaks were found)
Peaks found: chem shift/row (% of total intensity)
8.182/65(52.7%)
Peaks not found: chem shift/row (% of total intensity)
5.932/65(24.7%) , 5.944/65(22.7%)

Pyruvic acid (library entry number =101)
Hit ratio(% of total spectral intensity for metabolite): 90% (1 of 1 peaks were found)
Peaks found: chem shift/row (% of total intensity)
2.371/65(100%)
Peaks not found: chem shift/row (% of total intensity)


Ribose (library entry number =102)
Hit ratio(% of total spectral intensity for metabolite): 26.4% (10 of 30 peaks were found)
Peaks found: chem shift/row (% of total intensity)
3.93/56.5(3.4%) , 3.93/73.5(3.4%) , 4.117/65(3.2%) , 4.117/65(3.2%) , 3.536/61(3.2%) , 3.536/69(3.2%) , 3.616/77(2.7%) , 3.616/53(2.7%) , 3.86/70(0.8%) , 3.86/70(0.6%)
Peaks not found: chem shift/row (% of total intensity)
3.69/61(11.2%) , 3.69/69(11.2%) , 3.69/39(9.8%) , 3.69/91(9.8%) , 3.84/85(3.4%) , 3.84/45(3.4%) , 3.523/61(3.1%) , 3.523/69(3.1%) , 3.93/87.5(2.9%) , 3.93/42(2.9%) , 3.84/56(2.4%) , 3.84/74(2.4%) , 3.616/45(2%) , 3.616/84.5(2%) , 3.84/71(1.1%) , 3.93/64.5(0.8%) , 4.117/73(0.6%) , 4.117/57(0.6%) , 4.117/73(0.4%) , 4.117/57(0.4%)

Adenosine 5-triphosphate (library entry number =103)
Hit ratio(% of total spectral intensity for metabolite): 67.63% (2 of 4 peaks were found)
Peaks found: chem shift/row (% of total intensity)
8.267/65(63.2%) , 8.536/65(4.4%)
Peaks not found: chem shift/row (% of total intensity)
6.153/65(16.9%) , 6.138/65(15.4%)

Uridine (library entry number =104)
Hit ratio(% of total spectral intensity for metabolite): 3.79% (2 of 18 peaks were found)
Peaks found: chem shift/row (% of total intensity)
3.822/54(1.9%) , 3.822/75.5(1.9%)
Peaks not found: chem shift/row (% of total intensity)
7.875/55(23.1%) , 7.875/75(23.1%) , 5.908/55(16.3%) , 5.908/75(16.3%) , 5.908/64.5(2.5%) , 5.925/64.5(2.4%) , 3.822/86.5(1.5%) , 3.822/42.5(1.5%) , 3.919/44.5(1.4%) , 3.919/85.5(1.4%) , 3.919/52(1.4%) , 3.919/78(1.4%) , 4.236/65(1.1%) , 4.237/65(1.1%) , 5.925/55.5(0.9%) , 5.925/74.5(0.9%)

Glucose-6-phosphate (library entry number =105)
Hit ratio(% of total spectral intensity for metabolite): 64.76% (16 of 31 peaks were found)
Peaks found: chem shift/row (% of total intensity)
3.503/65(6.9%) , 3.293/53.5(6.1%) , 3.293/76.5(6.1%) , 3.277/53(5.9%) , 3.277/77(5.9%) , 3.503/40.5(4.9%) , 3.503/89(4.9%) , 3.367/65(4.4%) , 4.006/69(3.6%) , 4.006/61(3.6%) , 4.006/61(3.6%) , 4.006/69(3.6%) , 3.57/65(2%) , 3.535/41(1.4%) , 3.535/88.5(1.4%) , 3.486/65.5(0.4%)
Peaks not found: chem shift/row (% of total intensity)
3.73/65(5.2%) , 3.73/40.5(3.8%) , 3.73/89(3.8%) , 3.574/40.5(3.7%) , 3.574/89.5(3.7%) , 3.577/40(3.4%) , 3.577/89.5(3.4%) , 3.577/65(2.7%) , 3.574/65(2%) , 3.574/52.5(0.9%) , 3.574/76.5(0.9%) , 3.577/52.5(0.7%) , 3.577/76.5(0.7%) , 4.05/55(0.1%) , 4.05/74.5(0.1%)

5-Hydroxyindole-3-acetic acid (library entry number =106)
Hit ratio(% of total spectral intensity for metabolite): 0% (0 of 14 peaks were found)
Peaks found: chem shift/row (% of total intensity)

Peaks not found: chem shift/row (% of total intensity)
3.587/65(38.6%) , 7.381/54(12.9%) , 7.381/76(12.9%) , 6.827/51(4.4%) , 6.827/79(4.4%) , 6.827/57(4.3%) , 6.827/73(4.3%) , 7.043/64.5(4%) , 7.043/65.5(4%) , 6.827/54(3.7%) , 6.827/76(3.7%) , 7.214/62(1%) , 7.214/68(1%) , 7.214/65(0.8%)

Adenosine 5-monophosphate (library entry number =107)
Hit ratio(% of total spectral intensity for metabolite): 43.36% (1 of 4 peaks were found)
Peaks found: chem shift/row (% of total intensity)
8.265/65(43.4%)
Peaks not found: chem shift/row (% of total intensity)
8.586/65(30%) , 6.134/65(13.6%) , 6.146/65(13%)

cis-Aconitic acid (library entry number =108)
Hit ratio(% of total spectral intensity for metabolite): 57.89% (1 of 3 peaks were found)
Peaks found: chem shift/row (% of total intensity)
3.159/65(57.9%)
Peaks not found: chem shift/row (% of total intensity)
5.766/63.5(21.1%) , 5.766/66.5(21.1%)

Argininosuccinic acid (library entry number =109)
Hit ratio(% of total spectral intensity for metabolite): 56.98% (12 of 35 peaks were found)
Peaks found: chem shift/row (% of total intensity)
6.526/65(19.9%) , 3.779/65(5.8%) , 2.672/44(3.3%) , 2.672/86(3.3%) , 2.672/45(3.2%) , 2.672/85(3.2%) , 2.672/44(3.1%) , 2.672/86(3.1%) , 2.672/47.5(3.1%) , 2.672/82.5(3.1%) , 3.779/81(2.9%) , 3.779/49(2.9%)
Peaks not found: chem shift/row (% of total intensity)
3.286/65(5.9%) , 2.68/45(3.1%) , 2.68/85(3.1%) , 2.379/45.5(2.5%) , 2.379/84.5(2.5%) , 2.359/45(2.4%) , 2.359/85(2.4%) , 2.827/48(2%) , 2.827/82(2%) , 2.369/58.5(1.8%) , 2.369/71(1.8%) , 2.369/97.5(1.7%) , 2.369/32(1.7%) , 2.827/40(1.4%) , 2.827/89.5(1.4%) , 4.307/74(1.3%) , 4.307/56(1.3%) , 3.286/83(1.1%) , 3.286/47(1.1%) , 4.307/48(1.1%) , 4.307/82(1.1%) , 2.369/38.5(0.2%) , 2.369/92(0.2%)

Agmatine (library entry number =110)
Hit ratio(% of total spectral intensity for metabolite): 23.91% (2 of 28 peaks were found)
Peaks found: chem shift/row (% of total intensity)
3.036/46(12%) , 3.036/84(12%)
Peaks not found: chem shift/row (% of total intensity)
3.241/65(20.3%) , 3.241/48(9.6%) , 3.241/82(9.6%) , 3.036/65(8.2%) , 1.682/59(2.2%) , 1.682/71(2.2%) , 1.682/57(2.1%) , 1.682/73(2.1%) , 1.74/77(1.9%) , 1.74/53(1.9%) , 1.74/39.5(1.9%) , 1.74/90.5(1.9%) , 1.677/45(1.6%) , 1.677/84.5(1.6%) , 1.677/57.5(1%) , 1.677/72.5(1%) , 1.677/70(1%) , 1.677/60(1%) , 1.682/42(0.8%) , 1.682/88(0.8%) , 1.677/64(0.7%) , 1.74/65(0.6%) , 1.711/44(0.5%) , 1.711/85.5(0.5%) , 1.677/101.5(0.4%) , 1.677/28(0.4%)

5-Aminolevulinic acid (library entry number =111)
Hit ratio(% of total spectral intensity for metabolite): 16.18% (1 of 7 peaks were found)
Peaks found: chem shift/row (% of total intensity)
4.094/65(16.2%)
Peaks not found: chem shift/row (% of total intensity)
2.506/82(20.3%) , 2.506/48(20.3%) , 2.506/65(15.9%) , 2.8/65(9.3%) , 2.8/82(9%) , 2.8/48(9%)

Cytidine (library entry number =112)
Hit ratio(% of total spectral intensity for metabolite): 3.73% (2 of 26 peaks were found)
Peaks found: chem shift/row (% of total intensity)
3.822/54(1.9%) , 3.822/76(1.9%)
Peaks not found: chem shift/row (% of total intensity)
7.844/55(20.8%) , 7.844/75(20.8%) , 6.067/55(16.4%) , 6.067/75(16.4%) , 3.822/44(1.5%) , 3.822/86(1.5%) , 3.932/85(1.4%) , 3.932/45(1.4%) , 5.903/64(1.4%) , 5.903/66(1.4%) , 5.908/70(1.4%) , 5.908/60(1.4%) , 5.913/64(1.3%) , 5.913/66(1.3%) , 3.932/52(1.3%) , 3.932/78(1.3%) , 4.317/65(0.9%) , 5.908/66(0.8%) , 5.908/64(0.8%) , 5.903/60(0.8%) , 5.903/70(0.8%) , 4.304/65(0.4%) , 4.317/53.5(0.3%) , 4.317/76.5(0.3%)

Adenosine (library entry number =113)
Hit ratio(% of total spectral intensity for metabolite): 39.41% (1 of 4 peaks were found)
Peaks found: chem shift/row (% of total intensity)
8.247/65(39.4%)
Peaks not found: chem shift/row (% of total intensity)
8.342/65(32.2%) , 6.079/65(14.3%) , 6.066/65(14%)

Phosphocreatine (library entry number =114)
Hit ratio(% of total spectral intensity for metabolite): 100% (2 of 2 peaks were found)
Peaks found: chem shift/row (% of total intensity)
3.049/65(80.9%) , 3.951/65(19.1%)
Peaks not found: chem shift/row (% of total intensity)


Adenosine 5-diphosphate (library entry number =115)
Hit ratio(% of total spectral intensity for metabolite): 57.63% (2 of 5 peaks were found)
Peaks found: chem shift/row (% of total intensity)
8.267/65(51.9%) , 8.536/65(5.7%)
Peaks not found: chem shift/row (% of total intensity)
6.143/65(21.7%) , 6.154/65(18.5%) , 8.587/65(2.2%)

Indoxyl sulfate (library entry number =116)
Hit ratio(% of total spectral intensity for metabolite): 0% (0 of 11 peaks were found)
Peaks found: chem shift/row (% of total intensity)

Peaks not found: chem shift/row (% of total intensity)
7.209/65(16%) , 7.51/54(14.7%) , 7.51/76(14.7%) , 7.209/84(9%) , 7.209/46(9%) , 7.283/65(7.7%) , 7.711/54(7.1%) , 7.711/76(7.1%) , 7.365/65(6%) , 7.283/45.5(4.3%) , 7.283/84.5(4.3%)

Acetic acid (library entry number =117)
Hit ratio(% of total spectral intensity for metabolite): 90% (1 of 1 peaks were found)
Peaks found: chem shift/row (% of total intensity)
1.925/65(100%)
Peaks not found: chem shift/row (% of total intensity)


4-Aminobutyric acid (library entry number =118)
Hit ratio(% of total spectral intensity for metabolite): 0% (0 of 12 peaks were found)
Peaks found: chem shift/row (% of total intensity)

Peaks not found: chem shift/row (% of total intensity)
2.301/65(20.4%) , 2.301/46(12%) , 2.301/84(12%) , 3.02/46(10%) , 3.02/84(10%) , 3.02/65(9.2%) , 1.905/64(5.6%) , 1.905/66(5.6%) , 1.905/46(5.5%) , 1.905/84(5.5%) , 1.905/103(2.2%) , 1.905/27(2.2%)

Butyric acid (library entry number =119)
Hit ratio(% of total spectral intensity for metabolite): 64.15% (4 of 12 peaks were found)
Peaks found: chem shift/row (% of total intensity)
0.898/65(28.6%) , 0.898/84(12%) , 0.898/46(12%) , 2.162/65(11.5%)
Peaks not found: chem shift/row (% of total intensity)
2.162/84(7.9%) , 2.162/46(7.9%) , 1.561/56(6%) , 1.561/74(6%) , 1.561/93(3.3%) , 1.561/37(3.3%) , 1.561/112(0.7%) , 1.561/18(0.7%)

Carnitine (library entry number =120)
Hit ratio(% of total spectral intensity for metabolite): 89.72% (2 of 8 peaks were found)
Peaks found: chem shift/row (% of total intensity)
3.225/65(85.7%) , 3.428/65(4.1%)
Peaks not found: chem shift/row (% of total intensity)
2.437/58(2.1%) , 2.437/72(2.1%) , 2.45/73(2%) , 2.45/57(2%) , 3.435/70(1%) , 3.435/60(1%)

Deoxycholic acid (library entry number =121)
Hit ratio(% of total spectral intensity for metabolite): 28.1% (2 of 5 peaks were found)
Peaks found: chem shift/row (% of total intensity)
0.97/56.5(14.1%) , 0.97/73.5(14.1%)
Peaks not found: chem shift/row (% of total intensity)
0.718/65(35.6%) , 0.93/65(35.1%) , 2.236/65(1.2%)

Creatine (library entry number =122)
Hit ratio(% of total spectral intensity for metabolite): 100% (2 of 2 peaks were found)
Peaks found: chem shift/row (% of total intensity)
3.042/65(77.9%) , 3.938/65(22.1%)
Peaks not found: chem shift/row (% of total intensity)


Adenosine 3,5-cyclic monophosphate (library entry number =123)
Hit ratio(% of total spectral intensity for metabolite): 39.9% (4 of 6 peaks were found)
Peaks found: chem shift/row (% of total intensity)
8.267/65(37.5%) , 4.342/65(1.4%) , 4.353/65(0.5%) , 4.332/65(0.5%)
Peaks not found: chem shift/row (% of total intensity)
6.206/65(31.5%) , 8.258/65(28.6%)

trans-Cinnamic acid (library entry number =124)
Hit ratio(% of total spectral intensity for metabolite): 0% (0 of 50 peaks were found)
Peaks found: chem shift/row (% of total intensity)

Peaks not found: chem shift/row (% of total intensity)
6.537/44.5(19.7%) , 6.537/85.5(19.7%) , 7.638/77(5.6%) , 7.638/53(5.6%) , 7.408/44(3.6%) , 7.408/86(3.6%) , 7.471/65(3.4%) , 7.459/51(2.1%) , 7.459/79(2.1%) , 7.455/65(2.1%) , 7.439/63(1.9%) , 7.439/67(1.9%) , 7.471/46(1.3%) , 7.471/84(1.3%) , 7.444/55.5(1.3%) , 7.444/74.5(1.3%) , 7.439/48.5(1.2%) , 7.439/81.5(1.2%) , 7.478/56(1.1%) , 7.478/74(1.1%) , 7.424/64.5(1.1%) , 7.424/65.5(1.1%) , 7.439/45(1%) , 7.439/85(1%) , 7.459/57(0.9%) , 7.459/73(0.9%) , 7.444/60(0.9%) , 7.444/70(0.9%) , 7.455/51(0.7%) , 7.455/79(0.7%) , 7.459/65(0.7%) , 7.455/81(0.6%) , 7.455/49(0.6%) , 7.455/57(0.6%) , 7.455/73(0.6%) , 7.444/48(0.6%) , 7.444/82(0.6%) , 7.444/36(0.5%) , 7.444/94(0.5%) , 7.455/41(0.4%) , 7.455/89(0.4%) , 7.424/74(0.4%) , 7.424/56(0.4%) , 7.478/64.5(0.4%) , 7.455/44(0.4%) , 7.455/86(0.4%) , 7.439/56(0.4%) , 7.439/74(0.4%) , 7.455/23(0.2%) , 7.455/107(0.2%)

Cholic Acid (library entry number =125)
Hit ratio(% of total spectral intensity for metabolite): 0.87% (2 of 11 peaks were found)
Peaks found: chem shift/row (% of total intensity)
2.15/26.5(0.4%) , 2.15/103(0.4%)
Peaks not found: chem shift/row (% of total intensity)
0.924/65(38.8%) , 0.729/65(36%) , 0.976/57(10.5%) , 0.976/73(10.5%) , 2.246/65(0.8%) , 2.246/41(0.7%) , 2.246/88.5(0.7%) , 2.246/53(0.6%) , 2.246/77(0.6%)

5-Hydroxylysine (library entry number =126)
Hit ratio(% of total spectral intensity for metabolite): 27.91% (11 of 41 peaks were found)
Peaks found: chem shift/row (% of total intensity)
3.779/65(5.7%) , 3.789/65(4.6%) , 3.779/49(4.4%) , 3.779/81(4.4%) , 3.789/49(3.5%) , 3.789/81(3.5%) , 2.053/46(1%) , 1.925/65(0.3%) , 2.04/55(0.2%) , 2.04/75(0.2%) , 2.053/65(0.1%)
Peaks not found: chem shift/row (% of total intensity)
3.166/52(8.3%) , 3.166/78(8.3%) , 3.166/86(8.1%) , 3.166/44(8.1%) , 2.941/60.5(4.5%) , 2.941/69.5(4.5%) , 2.941/36(4.3%) , 2.941/94(4.3%) , 2.933/36(3.5%) , 2.933/94(3.5%) , 2.933/69(3.2%) , 2.933/61(3.2%) , 2.053/83(1%) , 1.539/50.5(0.7%) , 1.539/79.5(0.7%) , 1.947/32(0.7%) , 1.947/98(0.7%) , 3.202/55.5(0.7%) , 3.202/75(0.7%) , 1.947/46.5(0.5%) , 1.947/83(0.5%) , 3.9/65(0.4%) , 1.947/67.5(0.3%) , 1.947/60.5(0.3%) , 3.9/57(0.2%) , 3.9/72.5(0.2%) , 2.053/98.5(0.2%) , 2.053/30.5(0.2%) , 2.053/54(0.1%) , 2.053/75.5(0.1%)

Pyroglutamic acid (library entry number =127)
Hit ratio(% of total spectral intensity for metabolite): 69.32% (18 of 80 peaks were found)
Peaks found: chem shift/row (% of total intensity)
2.408/65(11.4%) , 2.408/65(9.9%) , 2.408/86(8.8%) , 2.408/44(8.8%) , 2.408/86(7.5%) , 2.408/44(7.5%) , 2.04/75(2%) , 2.04/55(2%) , 2.512/71(1.9%) , 2.512/59(1.9%) , 2.04/42(1.5%) , 2.04/88(1.5%) , 2.512/17(1.1%) , 4.188/61(0.8%) , 4.188/69(0.8%) , 4.188/84(0.8%) , 4.188/46(0.8%) , 2.054/65(0.2%)
Peaks not found: chem shift/row (% of total intensity)
2.512/38(1.7%) , 2.512/92(1.7%) , 2.04/63.5(1.5%) , 2.04/66.5(1.5%) , 2.512/112(1.1%) , 2.04/22(0.9%) , 2.04/108(0.9%) , 2.39/65(0.9%) , 2.512/80(0.9%) , 2.512/49.5(0.9%) , 2.04/96(0.8%) , 2.04/34(0.8%) , 2.03/64(0.7%) , 2.03/66(0.7%) , 2.525/54(0.6%) , 2.525/75(0.6%) , 2.501/48(0.6%) , 2.501/81.5(0.6%) , 2.499/65(0.5%) , 2.501/65(0.5%) , 2.501/62(0.4%) , 2.501/68(0.4%) , 2.499/48(0.4%) , 2.499/81.5(0.4%) , 2.496/75(0.4%) , 2.496/55(0.4%) , 2.519/48.5(0.4%) , 2.519/81.5(0.4%) , 2.494/75.5(0.4%) , 2.494/54.5(0.4%) , 2.03/48(0.4%) , 2.03/82(0.4%) , 2.499/75.5(0.4%) , 2.499/54.5(0.4%) , 2.519/65(0.4%) , 2.519/63(0.4%) , 2.519/67(0.4%) , 2.03/71(0.3%) , 2.03/59(0.3%) , 2.03/46(0.3%) , 2.03/84(0.3%) , 2.501/59(0.3%) , 2.501/71(0.3%) , 2.501/75(0.3%) , 2.501/55(0.3%) , 2.519/54.5(0.3%) , 2.519/75(0.3%) , 2.03/29.5(0.2%) , 2.03/100.5(0.2%) , 2.501/101.5(0.2%) , 2.501/28(0.2%) , 2.496/48(0.2%) , 2.496/82(0.2%) , 2.03/55(0.2%) , 2.03/75(0.2%) , 2.519/28(0.2%) , 2.519/101(0.2%) , 2.525/68.5(0.2%) , 2.525/62(0.2%) , 2.525/65(0.1%) , 2.501/35.5(0.1%) , 2.501/94.5(0.1%)

Phosphoenolpyruvic acid (library entry number =128)
Hit ratio(% of total spectral intensity for metabolite): 0% (0 of 3 peaks were found)
Peaks found: chem shift/row (% of total intensity)

Peaks not found: chem shift/row (% of total intensity)
5.386/65(38.9%) , 5.383/65(37.3%) , 5.2/65(23.8%)

Hypotaurine (library entry number =129)
Hit ratio(% of total spectral intensity for metabolite): 43.91% (2 of 6 peaks were found)
Peaks found: chem shift/row (% of total intensity)
3.367/65(24.8%) , 2.649/65(19.1%)
Peaks not found: chem shift/row (% of total intensity)
3.367/48(16.5%) , 3.367/82(16.5%) , 2.649/47.5(11.5%) , 2.649/82.5(11.5%)

Isocitric acid (library entry number =130)
Hit ratio(% of total spectral intensity for metabolite): 34.81% (10 of 28 peaks were found)
Peaks found: chem shift/row (% of total intensity)
4.006/59(6.5%) , 4.006/71(6.5%) , 2.983/59(3.2%) , 2.983/71(3.2%) , 2.474/36(2.8%) , 2.474/94(2.8%) , 2.54/65(2.6%) , 2.408/65(2.4%) , 2.488/65(2.4%) , 2.448/65(2.3%)
Peaks not found: chem shift/row (% of total intensity)
2.519/35(6.6%) , 2.519/95(6.6%) , 2.519/75(6.3%) , 2.519/55(6.3%) , 2.427/55(6.3%) , 2.427/75(6.3%) , 2.427/94(5.8%) , 2.427/36(5.8%) , 2.983/91(2.3%) , 2.983/39(2.3%) , 2.983/78.5(2.2%) , 2.983/51.5(2.2%) , 2.474/113.5(1.3%) , 2.474/15.5(1.3%) , 2.488/6.5(0.9%) , 2.488/123.5(0.9%) , 2.448/6(0.9%) , 2.448/123.5(0.9%)

Lactic acid (library entry number =131)
Hit ratio(% of total spectral intensity for metabolite): 52.38% (6 of 16 peaks were found)
Peaks found: chem shift/row (% of total intensity)
1.335/74(22.5%) , 1.335/56(22.5%) , 4.124/74(3%) , 4.124/56(3%) , 4.124/91(0.6%) , 4.124/38(0.6%)
Peaks not found: chem shift/row (% of total intensity)
1.338/63(6.8%) , 1.338/67(6.8%) , 1.324/67(6.5%) , 1.324/63(6.5%) , 1.338/58.5(5.1%) , 1.338/71.5(5.1%) , 1.324/71.5(5%) , 1.324/58.5(5%) , 4.131/56(0.4%) , 4.131/73.5(0.4%)

Malic acid (library entry number =132)
Hit ratio(% of total spectral intensity for metabolite): 3.05% (3 of 71 peaks were found)
Peaks found: chem shift/row (% of total intensity)
2.355/51.5(1.4%) , 2.355/78.5(1.4%) , 2.355/90.5(0.2%)
Peaks not found: chem shift/row (% of total intensity)
2.674/87(4.9%) , 2.674/43(4.9%) , 2.676/87(4.8%) , 2.676/43(4.8%) , 2.674/48(4.6%) , 2.674/82(4.6%) , 2.676/48(4.6%) , 2.676/82(4.6%) , 2.378/85(3.8%) , 2.378/45(3.8%) , 2.368/98(3.7%) , 2.368/32(3.7%) , 2.358/45(3.6%) , 2.358/85(3.6%) , 2.368/58(3.6%) , 2.368/72(3.6%) , 4.307/74(1.8%) , 4.307/56(1.8%) , 2.384/78(1.6%) , 2.384/52(1.6%) , 4.307/48(1.6%) , 4.307/82(1.6%) , 2.384/84(1.1%) , 2.384/46(1.1%) , 2.355/46.5(0.9%) , 2.355/83.5(0.9%) , 2.368/38(0.8%) , 2.368/92(0.8%) , 2.368/77(0.8%) , 2.368/53(0.8%) , 2.358/90(0.7%) , 2.358/40(0.7%) , 2.378/40(0.7%) , 2.378/90(0.7%) , 2.358/51(0.7%) , 2.358/79(0.7%) , 2.691/65(0.7%) , 4.315/65(0.5%) , 2.368/45(0.5%) , 2.368/84.5(0.5%) , 4.317/64.5(0.4%) , 4.317/65.5(0.4%) , 2.394/64.5(0.4%) , 2.691/45.5(0.4%) , 2.691/84.5(0.4%) , 2.378/59(0.3%) , 2.378/71(0.3%) , 2.358/71(0.3%) , 2.358/58.5(0.3%) , 2.384/39.5(0.2%) , 2.384/91(0.2%) , 2.358/32(0.2%) , 2.358/97.5(0.2%) , 2.378/98(0.2%) , 2.378/32(0.2%) , 4.315/56(0.2%) , 4.315/74(0.2%) , 2.355/39(0.2%) , 4.315/48(0.2%) , 4.315/82(0.2%) , 2.394/45.5(0.1%) , 2.394/83.5(0.1%) , 4.317/81.5(0.1%) , 4.317/48(0.1%) , 2.394/50.5(0.1%) , 2.394/79(0.1%) , 2.394/53.5(0.1%) , 2.394/76.5(0.1%)

Maleic acid (library entry number =133)
Hit ratio(% of total spectral intensity for metabolite): 0% (0 of 1 peaks were found)
Peaks found: chem shift/row (% of total intensity)

Peaks not found: chem shift/row (% of total intensity)
6.03/65(100%)

Malonic acid (library entry number =134)
Hit ratio(% of total spectral intensity for metabolite): 0% (0 of 1 peaks were found)
Peaks found: chem shift/row (% of total intensity)

Peaks not found: chem shift/row (% of total intensity)
3.13/65(100%)

Sorbitol (library entry number =135)
Hit ratio(% of total spectral intensity for metabolite): 6.51% (5 of 39 peaks were found)
Peaks found: chem shift/row (% of total intensity)
3.789/65(2.7%) , 3.789/80(1.3%) , 3.789/50(1.3%) , 3.686/65(0.6%) , 3.646/65(0.5%)
Peaks not found: chem shift/row (% of total intensity)
3.666/72(7.3%) , 3.666/58(7.3%) , 3.84/54(6.2%) , 3.84/76(6.2%) , 3.666/42(5.8%) , 3.666/88(5.8%) , 3.854/67(5.5%) , 3.854/63(5.5%) , 3.84/46(5%) , 3.84/84(5%) , 3.789/70(2.3%) , 3.789/60(2.3%) , 3.633/58(2.2%) , 3.633/72(2.2%) , 3.749/46(2.2%) , 3.749/84(2.2%) , 3.789/87(2.1%) , 3.789/43(2.1%) , 3.854/75(2.1%) , 3.854/55(2.1%) , 3.749/55(2%) , 3.749/75(2%) , 3.633/88(1.8%) , 3.633/41.5(1.8%) , 3.633/83(1.2%) , 3.633/47(1.2%) , 3.766/75(0.5%) , 3.766/54.5(0.5%) , 3.727/14(0.3%) , 3.727/116(0.3%) , 3.854/40.5(0.3%) , 3.854/89(0.3%) , 3.646/57(0.1%) , 3.646/73(0.1%)

Urocanic acid (library entry number =136)
Hit ratio(% of total spectral intensity for metabolite): 0% (0 of 9 peaks were found)
Peaks found: chem shift/row (% of total intensity)

Peaks not found: chem shift/row (% of total intensity)
6.4/85(25.8%) , 6.4/45(25.8%) , 7.31/85(14.8%) , 7.31/45(14.8%) , 7.414/65(4.5%) , 7.414/62.5(4.3%) , 7.414/67.5(4.3%) , 7.895/62.5(2.9%) , 7.895/67.5(2.9%)

N-Acetylmethionine (library entry number =137)
Hit ratio(% of total spectral intensity for metabolite): 65.03% (1 of 2 peaks were found)
Peaks found: chem shift/row (% of total intensity)
2.115/65(65%)
Peaks not found: chem shift/row (% of total intensity)
2.039/65(35%)

Arginine (library entry number =138)
Hit ratio(% of total spectral intensity for metabolite): 31.54% (3 of 40 peaks were found)
Peaks found: chem shift/row (% of total intensity)
3.779/65(17.3%) , 3.779/49(7.1%) , 3.779/81(7.1%)
Peaks not found: chem shift/row (% of total intensity)
3.248/65(25.6%) , 3.248/47(10.3%) , 3.248/83(10.3%) , 1.734/45(1%) , 1.734/85(1%) , 1.734/26.5(1%) , 1.734/103(1%) , 1.922/40.5(0.9%) , 1.922/89(0.9%) , 1.923/40.5(0.8%) , 1.923/89.5(0.8%) , 1.654/61.5(0.8%) , 1.654/68.5(0.8%) , 1.922/64(0.7%) , 1.922/98.5(0.7%) , 1.922/31.5(0.7%) , 1.923/65(0.7%) , 1.923/47(0.7%) , 1.923/83(0.7%) , 1.923/98.5(0.6%) , 1.923/31.5(0.6%) , 1.922/46.5(0.6%) , 1.922/83(0.6%) , 1.654/44.5(0.6%) , 1.654/85.5(0.6%) , 1.922/73(0.6%) , 1.922/57(0.6%) , 1.654/103.5(0.6%) , 1.654/26.5(0.6%) , 1.734/63(0.5%) , 1.734/67(0.5%) , 1.923/72.5(0.5%) , 1.923/57(0.5%) , 1.919/76(0.4%) , 1.919/54(0.4%) , 1.919/40(0.4%) , 1.919/89.5(0.4%)


Hit ratio(% of total spectral intensity for metabolite): 
Peaks found: chem shift/row (% of total intensity)

Peaks not found: chem shift/row (% of total intensity)


Ethylenediaminetetraacetic acid (EDTA) (library entry number =140)
Hit ratio(% of total spectral intensity for metabolite): 100% (2 of 2 peaks were found)
Peaks found: chem shift/row (% of total intensity)
3.657/65(73.8%) , 3.271/65(26.2%)
Peaks not found: chem shift/row (% of total intensity)


Glyceric acid (library entry number =141)
Hit ratio(% of total spectral intensity for metabolite): 24.52% (8 of 35 peaks were found)
Peaks found: chem shift/row (% of total intensity)
3.724/56(8.3%) , 3.724/74(8.3%) , 3.737/56(2.2%) , 3.737/74(2.2%) , 3.742/64.5(1.4%) , 3.742/65.5(1.4%) , 3.737/41(0.4%) , 3.737/88.5(0.4%)
Peaks not found: chem shift/row (% of total intensity)
3.828/47(7.9%) , 3.828/83(7.9%) , 3.828/53(7.7%) , 3.828/77(7.7%) , 3.724/86(7.6%) , 3.724/44(7.6%) , 4.092/61.5(5.4%) , 4.092/68.5(5.4%) , 4.092/53.5(5.1%) , 4.092/76(5.1%) , 3.703/65(1.2%) , 3.777/16.5(0.7%) , 3.777/113.5(0.7%) , 3.77/11(0.6%) , 3.77/119(0.6%) , 3.737/44(0.6%) , 3.737/86(0.6%) , 3.737/48(0.5%) , 3.737/82(0.5%) , 3.737/63(0.4%) , 3.737/67(0.4%) , 3.724/63.5(0.4%) , 3.724/66(0.4%) , 3.742/53.5(0.3%) , 3.742/75.5(0.3%) , 3.703/53.5(0.1%) , 3.703/76(0.1%)

2-Hydroxyisobutyric acid (library entry number =142)
Hit ratio(% of total spectral intensity for metabolite): 0% (0 of 1 peaks were found)
Peaks found: chem shift/row (% of total intensity)

Peaks not found: chem shift/row (% of total intensity)
1.359/65(100%)

2-Hydroxy-3-methyl butyric acid (library entry number =143)
Hit ratio(% of total spectral intensity for metabolite): 40.35% (2 of 12 peaks were found)
Peaks found: chem shift/row (% of total intensity)
0.97/74(20.2%) , 0.97/56(20.2%)
Peaks not found: chem shift/row (% of total intensity)
0.836/74(21.4%) , 0.836/56(21.4%) , 3.852/60(5.8%) , 3.852/70(5.8%) , 2.02/70.5(1.1%) , 2.02/59.5(1.1%) , 2.02/77.5(0.8%) , 2.02/52(0.8%) , 2.02/87.5(0.8%) , 2.02/42(0.8%)

2-Oxobutyric acid (library entry number =144)
Hit ratio(% of total spectral intensity for metabolite): 0% (0 of 7 peaks were found)
Peaks found: chem shift/row (% of total intensity)

Peaks not found: chem shift/row (% of total intensity)
1.067/65(34%) , 1.067/46(14.5%) , 1.067/84(14.5%) , 2.759/56(14.2%) , 2.759/74(14.2%) , 2.759/93(4.3%) , 2.759/37(4.3%)

Malonyl coenzyme A (library entry number =145)
Hit ratio(% of total spectral intensity for metabolite): 43.4% (5 of 25 peaks were found)
Peaks found: chem shift/row (% of total intensity)
3.542/65(22.9%) , 8.278/65(16.7%) , 3.677/65(1.8%) , 2.439/65(1.4%) , 2.661/65(0.6%)
Peaks not found: chem shift/row (% of total intensity)
3.129/65(12.7%) , 8.551/65(10%) , 0.724/65(7.2%) , 0.862/65(5.3%) , 6.178/65(4.6%) , 6.164/65(4.2%) , 4.004/65(3.1%) , 3.031/65(1.9%) , 3.031/82(1%) , 3.031/48(1%) , 0.737/65(0.9%) , 2.353/65(0.8%) , 3.353/57(0.7%) , 3.353/73(0.7%) , 2.622/65(0.7%) , 2.439/48(0.5%) , 2.439/82(0.5%) , 0.846/65(0.4%) , 3.353/89(0.3%) , 3.353/41(0.3%)

Acetoacetate (library entry number =146)
Hit ratio(% of total spectral intensity for metabolite): 40.55% (1 of 2 peaks were found)
Peaks found: chem shift/row (% of total intensity)
3.451/65(40.5%)
Peaks not found: chem shift/row (% of total intensity)
2.283/65(59.5%)

N-Acetyllysine (library entry number =147)
Hit ratio(% of total spectral intensity for metabolite): 8.79% (2 of 8 peaks were found)
Peaks found: chem shift/row (% of total intensity)
3.733/49(4.4%) , 3.733/81(4.4%)
Peaks not found: chem shift/row (% of total intensity)
1.986/65(80.5%) , 3.733/65(3%) , 3.19/72(2.4%) , 3.19/58(2.4%) , 3.19/40(1.4%) , 3.19/90(1.4%)

Formic acid (library entry number =148)
Hit ratio(% of total spectral intensity for metabolite): 90% (1 of 1 peaks were found)
Peaks found: chem shift/row (% of total intensity)
8.46/65(100%)
Peaks not found: chem shift/row (% of total intensity)


Fumaric acid (library entry number =149)
Hit ratio(% of total spectral intensity for metabolite): 90% (1 of 1 peaks were found)
Peaks found: chem shift/row (% of total intensity)
6.526/65(100%)
Peaks not found: chem shift/row (% of total intensity)


Cysteamine (library entry number =150)
Hit ratio(% of total spectral intensity for metabolite): 56.88% (2 of 6 peaks were found)
Peaks found: chem shift/row (% of total intensity)
3.398/65(32.3%) , 3.042/65(24.6%)
Peaks not found: chem shift/row (% of total intensity)
3.398/48(12.2%) , 3.398/82(12.2%) , 3.042/48(9.3%) , 3.042/82(9.3%)

Isobutyric acid (library entry number =151)
Hit ratio(% of total spectral intensity for metabolite): 0% (0 of 7 peaks were found)
Peaks found: chem shift/row (% of total intensity)

Peaks not found: chem shift/row (% of total intensity)
1.064/56(45.6%) , 1.064/74(45.6%) , 2.39/65(3.1%) , 2.39/47(2.1%) , 2.39/83(2.1%) , 2.39/29(0.7%) , 2.39/101(0.7%)

Succinic acid (library entry number =152)
Hit ratio(% of total spectral intensity for metabolite): 90% (1 of 1 peaks were found)
Peaks found: chem shift/row (% of total intensity)
2.408/65(100%)
Peaks not found: chem shift/row (% of total intensity)


Tartaric acid (library entry number =153)
Hit ratio(% of total spectral intensity for metabolite): 90% (1 of 1 peaks were found)
Peaks found: chem shift/row (% of total intensity)
4.332/65(100%)
Peaks not found: chem shift/row (% of total intensity)


Propionic acid (library entry number =154)
Hit ratio(% of total spectral intensity for metabolite): 100% (7 of 7 peaks were found)
Peaks found: chem shift/row (% of total intensity)
1.06/65(33.9%) , 1.06/45(14.4%) , 1.06/85(14.4%) , 2.187/55(14.3%) , 2.187/75(14.3%) , 2.187/94(4.3%) , 2.187/36(4.3%)
Peaks not found: chem shift/row (% of total intensity)


Quinic acid (library entry number =155)
Hit ratio(% of total spectral intensity for metabolite): 8.62% (4 of 38 peaks were found)
Peaks found: chem shift/row (% of total intensity)
1.881/67.5(4.1%) , 1.881/62.5(4.1%) , 1.925/64(0.2%) , 1.925/66(0.2%)
Peaks not found: chem shift/row (% of total intensity)
4.028/71(5.7%) , 4.028/59(5.7%) , 1.881/34(4%) , 1.881/96(4%) , 4.028/84.5(3.8%) , 4.028/45(3.8%) , 4.028/33(3.4%) , 4.028/96.5(3.4%) , 4.153/70(3.2%) , 4.153/60(3.2%) , 3.559/73(3.1%) , 3.559/57(3.1%) , 2.057/50(2.8%) , 2.057/80(2.8%) , 3.559/48.5(2.6%) , 3.559/81.5(2.6%) , 2.067/81(2.5%) , 2.067/49(2.5%) , 2.067/85(2.4%) , 2.067/45(2.4%) , 2.067/72(2.1%) , 2.067/57.5(2.1%) , 2.067/92.5(2%) , 2.067/37.5(2%) , 1.966/54(1.8%) , 1.966/76(1.8%) , 1.966/46(1.7%) , 1.966/84(1.7%) , 2.057/41.5(1.7%) , 2.057/88.5(1.7%) , 4.153/51(1.5%) , 4.153/78(1.5%) , 1.966/37.5(1.4%) , 1.966/92(1.4%)

Shikimic acid (library entry number =156)
Hit ratio(% of total spectral intensity for metabolite): 0.69% (2 of 27 peaks were found)
Peaks found: chem shift/row (% of total intensity)
3.367/64(0.4%) , 1.925/64(0.3%)
Peaks not found: chem shift/row (% of total intensity)
6.449/65(9.5%) , 6.437/65(9.1%) , 3.992/72(7.1%) , 3.992/58(7.1%) , 3.992/51(4.8%) , 3.992/79(4.8%) , 3.718/54(4.4%) , 3.718/76(4.4%) , 3.708/76(4.4%) , 3.708/54(4.4%) , 3.992/36.5(3.9%) , 3.992/93.5(3.9%) , 2.768/49(3.1%) , 2.768/81(3.1%) , 2.768/35(2.7%) , 2.768/95(2.7%) , 2.197/100.5(2.7%) , 2.197/29.5(2.7%) , 2.197/75(2.7%) , 2.197/55(2.7%) , 2.197/80.5(2.3%) , 2.197/49.5(2.3%) , 2.197/95.5(2.3%) , 2.197/34.5(2.3%) , 3.708/65(0.1%)

3-Phosphoglyceric acid (library entry number =157)
Hit ratio(% of total spectral intensity for metabolite): 0% (0 of 4 peaks were found)
Peaks found: chem shift/row (% of total intensity)

Peaks not found: chem shift/row (% of total intensity)
4.2/60(26.1%) , 4.2/69.5(26.1%) , 4.2/77(23.9%) , 4.2/53(23.9%)

Xylitol (library entry number =158)
Hit ratio(% of total spectral intensity for metabolite): 13.1% (4 of 23 peaks were found)
Peaks found: chem shift/row (% of total intensity)
3.657/65(9.6%) , 3.714/65(1.2%) , 3.71/17(1.1%) , 3.71/112(1.1%)
Peaks not found: chem shift/row (% of total intensity)
3.657/59(8.7%) , 3.657/71(8.7%) , 3.73/44(8.3%) , 3.73/85.5(8.3%) , 3.73/74(7.2%) , 3.73/56(7.2%) , 3.657/41(7.1%) , 3.657/89(7.1%) , 3.816/56(6.2%) , 3.816/74(6.2%) , 3.816/65(3.7%) , 3.816/44.5(3%) , 3.816/85(3%) , 3.694/121.5(0.6%) , 3.694/8(0.6%) , 3.694/38(0.3%) , 3.694/91(0.3%) , 3.694/23(0.2%) , 3.694/106.5(0.2%)

Oxaloacetic acid (library entry number =159)
Hit ratio(% of total spectral intensity for metabolite): 90% (1 of 1 peaks were found)
Peaks found: chem shift/row (% of total intensity)
2.371/65(100%)
Peaks not found: chem shift/row (% of total intensity)


Cytidine 5-diphosphate (library entry number =160)
Hit ratio(% of total spectral intensity for metabolite): 0% (0 of 12 peaks were found)
Peaks found: chem shift/row (% of total intensity)

Peaks not found: chem shift/row (% of total intensity)
7.992/55(24.1%) , 7.992/75(24.1%) , 6.136/55(19%) , 6.136/75(19%) , 5.985/64(2.4%) , 5.985/66(2.4%) , 5.983/65.5(2.1%) , 5.983/64.5(2.1%) , 5.98/64(1.9%) , 5.98/66(1.9%) , 4.332/60.5(0.5%) , 4.332/69.5(0.5%)

Glycerol (library entry number =161)
Hit ratio(% of total spectral intensity for metabolite): 6.48% (3 of 33 peaks were found)
Peaks found: chem shift/row (% of total intensity)
3.789/65(3.5%) , 3.789/49(1.5%) , 3.789/81(1.5%)
Peaks not found: chem shift/row (% of total intensity)
3.567/58(10.1%) , 3.567/72(10.1%) , 3.66/86(9.9%) , 3.66/44(9.9%) , 3.567/88(9.1%) , 3.567/42(9.1%) , 3.66/56(8.6%) , 3.66/74(8.6%) , 3.789/53(1.5%) , 3.789/77(1.5%) , 3.578/57(1.5%) , 3.578/73(1.5%) , 3.554/57(1%) , 3.554/73(1%) , 3.613/14(0.9%) , 3.613/116(0.9%) , 3.789/58(0.8%) , 3.789/72(0.8%) , 3.789/92(0.7%) , 3.789/37(0.7%) , 3.628/12(0.6%) , 3.628/118(0.6%) , 3.578/87(0.6%) , 3.578/43(0.6%) , 3.66/50(0.6%) , 3.66/80(0.6%) , 3.613/103(0.6%) , 3.613/26.5(0.6%) , 3.554/87.5(0.3%) , 3.554/42(0.3%)

Nicotinamide adenine dinucleotide hydrate (NAD) (library entry number =162)
Hit ratio(% of total spectral intensity for metabolite): 50.46% (3 of 23 peaks were found)
Peaks found: chem shift/row (% of total intensity)
8.182/65(29.3%) , 8.428/65(20.6%) , 8.267/65(0.5%)
Peaks not found: chem shift/row (% of total intensity)
6.035/65(9.1%) , 6.047/65(7.4%) , 6.074/65(3.5%) , 6.066/65(3.4%) , 8.844/78(2.4%) , 8.844/52(2.4%) , 8.844/58(2.2%) , 8.844/72(2.2%) , 9.151/57(1.8%) , 9.151/73(1.8%) , 8.204/64.5(1.8%) , 8.204/83(1.4%) , 8.204/47(1.4%) , 9.342/62(1.4%) , 9.342/68(1.4%) , 9.151/76(1.4%) , 9.151/54(1.4%) , 9.342/60(1.2%) , 9.342/70(1.2%) , 8.505/65(0.6%)

Guanosine 5-triphosphate (library entry number =163)
Hit ratio(% of total spectral intensity for metabolite): 11.29% (1 of 4 peaks were found)
Peaks found: chem shift/row (% of total intensity)
8.149/65(11.3%)
Peaks not found: chem shift/row (% of total intensity)
5.944/65(41.3%) , 5.93/65(40.3%) , 8.135/65(7.1%)

Inosine-5'-monophosphate (library entry number =164)
Hit ratio(% of total spectral intensity for metabolite): 29.7% (1 of 4 peaks were found)
Peaks found: chem shift/row (% of total intensity)
8.536/65(29.7%)
Peaks not found: chem shift/row (% of total intensity)
8.234/65(43.5%) , 6.142/65(13.8%) , 6.154/65(13.1%)

Uridine 5-diphosphoglucose (library entry number =165)
Hit ratio(% of total spectral intensity for metabolite): 76.45% (17 of 35 peaks were found)
Peaks found: chem shift/row (% of total intensity)
7.95/75(17.7%) , 7.95/55(17.7%) , 5.988/75(13.3%) , 5.988/55(13.3%) , 3.779/65(3.8%) , 3.474/65(2.6%) , 3.793/55(1%) , 3.793/75(1%) , 3.547/56.5(0.7%) , 3.547/73.5(0.7%) , 3.547/48(0.7%) , 3.547/81.5(0.7%) , 3.547/48(0.7%) , 3.547/82(0.7%) , 3.547/48(0.7%) , 3.547/56(0.6%) , 3.547/73(0.6%)
Peaks not found: chem shift/row (% of total intensity)
3.779/41(3%) , 3.779/89(3%) , 3.474/89(2.1%) , 3.474/40.5(2.1%) , 5.995/65(1.9%) , 3.87/46(1.2%) , 3.87/83(1.2%) , 5.6/60.5(1.2%) , 5.6/69.5(1.2%) , 5.614/60.5(1.2%) , 5.614/69.5(1.2%) , 5.995/55(1%) , 5.995/75(1%) , 5.988/64.5(0.7%) , 3.793/42.5(0.3%) , 3.793/87.5(0.3%) , 3.87/51.5(0.3%) , 3.87/78.5(0.3%)

Homocysteine (library entry number =166)
Hit ratio(% of total spectral intensity for metabolite): 32.9% (29 of 102 peaks were found)
Peaks found: chem shift/row (% of total intensity)
2.697/65(4.3%) , 2.649/65(3.6%) , 2.649/65(3.6%) , 2.133/56(2.8%) , 2.133/74(2.8%) , 2.697/65(1.9%) , 2.649/65(1.8%) , 2.661/65(1.1%) , 2.164/57(0.8%) , 2.164/73(0.8%) , 2.649/47.5(0.8%) , 2.649/82.5(0.8%) , 2.133/19(0.7%) , 2.133/110.5(0.7%) , 2.176/65(0.7%) , 2.171/36(0.6%) , 2.171/94(0.6%) , 2.164/34.5(0.5%) , 2.164/95.5(0.5%) , 2.152/64(0.5%) , 2.649/85(0.4%) , 2.649/45(0.4%) , 2.147/86(0.4%) , 2.171/56(0.3%) , 2.171/73.5(0.3%) , 2.152/26.5(0.3%) , 2.152/102(0.3%) , 2.152/103.5(0.3%) , 2.097/65(0.2%)
Peaks not found: chem shift/row (% of total intensity)
3.885/49(6.4%) , 3.885/81(6.4%) , 3.885/65(4.5%) , 2.671/57(3.2%) , 2.671/73(3.2%) , 2.671/34.5(3.1%) , 2.671/95.5(3.1%) , 2.189/73(1.3%) , 2.189/57(1.3%) , 2.697/101(1.3%) , 2.697/28.5(1.3%) , 2.649/28.5(1.3%) , 2.649/101.5(1.3%) , 2.649/28.5(1.1%) , 2.649/101.5(1.1%) , 2.697/84.5(1%) , 2.697/45.5(1%) , 2.189/95(1%) , 2.189/35(1%) , 2.707/65(0.9%) , 2.189/20(0.8%) , 2.189/110(0.8%) , 2.141/55(0.8%) , 2.141/75(0.8%) , 2.649/101(0.8%) , 2.649/28.5(0.8%) , 2.133/37.5(0.7%) , 2.133/92(0.7%) , 2.205/55(0.7%) , 2.205/75(0.7%) , 2.141/37(0.6%) , 2.141/93(0.6%) , 2.113/55.5(0.6%) , 2.113/74.5(0.6%) , 2.205/39(0.5%) , 2.205/38(0.5%) , 2.205/90.5(0.5%) , 2.671/111.5(0.5%) , 2.671/17.5(0.5%) , 2.635/64(0.5%) , 2.635/66(0.5%) , 2.164/113.5(0.5%) , 2.164/17(0.5%) , 2.649/48(0.4%) , 2.649/82(0.4%) , 2.198/65(0.4%) , 2.147/43.5(0.4%) , 2.661/49.5(0.4%) , 2.661/80.5(0.4%) , 2.147/64(0.3%) , 2.145/55.5(0.3%) , 2.145/74.5(0.3%) , 2.147/26.5(0.3%) , 2.147/103.5(0.3%) , 2.145/93.5(0.3%) , 2.145/36(0.3%) , 0.883/57(0.3%) , 0.883/72.5(0.3%) , 2.152/85.5(0.2%) , 2.152/44.5(0.2%) , 2.167/26.5(0.2%) , 2.167/103.5(0.2%) , 2.661/33.5(0.2%) , 2.661/96.5(0.2%) , 2.167/25(0.2%) , 2.113/37(0.2%) , 2.113/91(0.2%) , 2.198/48(0.1%) , 2.198/81.5(0.1%) , 2.167/60(0.1%) , 2.167/42.5(0.1%) , 2.167/87(0.1%) , 2.635/45.5(0.1%)

Phosphoethanolamine (library entry number =167)
Hit ratio(% of total spectral intensity for metabolite): 50.49% (6 of 10 peaks were found)
Peaks found: chem shift/row (% of total intensity)
3.98/78(8.9%) , 3.98/52(8.9%) , 3.992/52(8.5%) , 3.992/78(8.5%) , 3.98/64.5(7.9%) , 3.992/64.5(7.7%)
Peaks not found: chem shift/row (% of total intensity)
3.227/76.5(14.8%) , 3.227/53.5(14.8%) , 3.227/60(10%) , 3.227/70(10%)

Spermidine (library entry number =168)
Hit ratio(% of total spectral intensity for metabolite): 0% (0 of 14 peaks were found)
Peaks found: chem shift/row (% of total intensity)

Peaks not found: chem shift/row (% of total intensity)
3.116/85(13.5%) , 3.116/45(13.5%) , 3.141/85(11.8%) , 3.141/45(11.8%) , 3.058/65(10.5%) , 3.058/83.5(7.9%) , 3.058/46.5(7.9%) , 3.116/65(6.9%) , 2.132/65(6.3%) , 3.141/65(3%) , 3.091/45(2.9%) , 3.091/84.5(2.9%) , 2.132/25(0.5%) , 2.132/104.5(0.5%)

Guanosine 5-diphosphate (library entry number =169)
Hit ratio(% of total spectral intensity for metabolite): 0% (0 of 3 peaks were found)
Peaks found: chem shift/row (% of total intensity)

Peaks not found: chem shift/row (% of total intensity)
5.933/65(43%) , 5.945/65(36.7%) , 8.136/65(20.3%)

Porphobilinogen (library entry number =170)
Hit ratio(% of total spectral intensity for metabolite): 60.32% (2 of 8 peaks were found)
Peaks found: chem shift/row (% of total intensity)
3.414/65(40.6%) , 4.16/65(19.7%)
Peaks not found: chem shift/row (% of total intensity)
2.401/45.5(10.2%) , 2.401/84.5(10.2%) , 2.401/64.5(6.4%) , 2.66/85(5.2%) , 2.66/45(5.2%) , 2.66/65(2.5%)

Uridine-5-diphospho-N-acetylglucosamine (library entry number =171)
Hit ratio(% of total spectral intensity for metabolite): 89.67% (5 of 13 peaks were found)
Peaks found: chem shift/row (% of total intensity)
2.085/65(51.5%) , 7.95/55(11%) , 7.95/75(11%) , 5.976/55(8%) , 5.976/75(8%)
Peaks not found: chem shift/row (% of total intensity)
3.561/65(1.7%) , 3.816/65(1.5%) , 5.976/65(1.3%) , 5.989/65(1.2%) , 3.816/41(1.2%) , 3.816/89(1.2%) , 3.561/89.5(1.1%) , 3.561/40.5(1.1%)

Galactose-1-phosphate (library entry number =172)
Hit ratio(% of total spectral intensity for metabolite): 14.36% (4 of 13 peaks were found)
Peaks found: chem shift/row (% of total intensity)
4.006/69(6.4%) , 4.006/61(6.4%) , 4.179/51(0.7%) , 4.179/78.5(0.7%)
Peaks not found: chem shift/row (% of total intensity)
3.917/82(13.8%) , 3.917/48(13.8%) , 3.917/56(11.7%) , 3.917/74(11.7%) , 5.493/60(8.7%) , 5.493/70(8.7%) , 5.508/60(8.5%) , 5.508/70(8.5%) , 4.179/65(0.2%)

Glucosamine-6-phosphate (library entry number =173)
Hit ratio(% of total spectral intensity for metabolite): 63.7% (16 of 29 peaks were found)
Peaks found: chem shift/row (% of total intensity)
3.882/65(8.1%) , 3.657/65(7%) , 3.632/65(6.4%) , 3.598/77(4.5%) , 3.598/53(4.5%) , 2.973/51.5(3.8%) , 2.973/78(3.8%) , 2.973/51.5(3.8%) , 2.973/78(3.8%) , 4.006/61(3.3%) , 4.006/69(3.3%) , 3.286/74(2.9%) , 3.286/56(2.9%) , 3.632/41(2.8%) , 3.632/88.5(2.8%) , 3.367/65(0.2%)
Peaks not found: chem shift/row (% of total intensity)
3.882/40(5.4%) , 3.882/90(5.4%) , 5.435/60(4.3%) , 5.435/70(4.3%) , 3.657/89.5(3.2%) , 3.657/40.5(3.2%) , 3.286/46.5(2.8%) , 3.286/83(2.8%) , 2.934/51.5(1.7%) , 2.934/78(1.7%) , 4.026/70(1.1%) , 4.069/55(0.3%) , 4.069/75(0.3%)

N-Acetylglucosamine (library entry number =174)
Hit ratio(% of total spectral intensity for metabolite): 89.91% (4 of 9 peaks were found)
Peaks found: chem shift/row (% of total intensity)
2.062/65(85.5%) , 3.779/65(2.4%) , 3.793/56(1%) , 3.793/74(1%)
Peaks not found: chem shift/row (% of total intensity)
3.497/65(2.8%) , 3.779/40(1.9%) , 3.779/90(1.9%) , 3.497/89(1.8%) , 3.497/41(1.8%)

N-acetylglucosamine-1-phosphate (library entry number =175)
Hit ratio(% of total spectral intensity for metabolite): 8.96% (5 of 11 peaks were found)
Peaks found: chem shift/row (% of total intensity)
3.503/65(2.9%) , 3.503/89(1.9%) , 3.503/41(1.9%) , 3.793/56(1.1%) , 3.793/74(1.1%)
Peaks not found: chem shift/row (% of total intensity)
2.069/65(81.8%) , 3.806/65(3.3%) , 3.806/40(2%) , 3.806/90(2%) , 3.793/42.5(1%) , 3.793/87.5(1%)

Acetoin (library entry number =176)
Hit ratio(% of total spectral intensity for metabolite): 0% (0 of 3 peaks were found)
Peaks found: chem shift/row (% of total intensity)

Peaks not found: chem shift/row (% of total intensity)
2.229/65(65.3%) , 1.374/65(17.4%) , 1.389/65(17.3%)

2-hydroxybutyric acid (library entry number =177)
Hit ratio(% of total spectral intensity for metabolite): 78.76% (5 of 21 peaks were found)
Peaks found: chem shift/row (% of total intensity)
0.898/65(39.5%) , 0.898/46(17.4%) , 0.898/84(17.4%) , 4.006/51(2.2%) , 4.006/79(2.2%)
Peaks not found: chem shift/row (% of total intensity)
1.655/64.5(2.1%) , 1.655/65.5(2.1%) , 4.006/63(2%) , 4.006/67(2%) , 1.655/83(1.6%) , 1.655/47(1.6%) , 1.745/69(1.3%) , 1.745/61(1.3%) , 1.745/50(1.1%) , 1.745/80(1.1%) , 1.655/101.5(0.9%) , 1.655/28.5(0.9%) , 1.745/31.5(0.8%) , 1.745/98(0.8%) , 1.745/42.5(0.8%) , 1.745/87.5(0.8%)

3-aminoisobutyric acid (library entry number =178)
Hit ratio(% of total spectral intensity for metabolite): 1.13% (1 of 29 peaks were found)
Peaks found: chem shift/row (% of total intensity)
3.014/65(1.1%)
Peaks not found: chem shift/row (% of total intensity)
1.196/56(31.1%) , 1.196/74(31.1%) , 3.039/74(3%) , 3.039/56(3%) , 3.113/70.5(2.9%) , 3.113/59.5(2.9%) , 3.039/88(2.9%) , 3.039/42(2.9%) , 3.113/92(2.7%) , 3.113/38(2.7%) , 2.61/58(1.6%) , 2.61/72(1.6%) , 2.61/91(1.2%) , 2.61/39(1.2%) , 3.091/65(1.1%) , 2.61/78(1%) , 2.61/52(1%) , 3.074/42.5(0.7%) , 3.074/87.5(0.7%) , 3.076/25(0.5%) , 3.076/104.5(0.5%) , 3.059/64.5(0.5%) , 3.135/64(0.5%) , 3.076/43(0.5%) , 3.074/119.5(0.4%) , 3.074/10(0.4%) , 3.074/25.5(0.3%) , 3.074/104.5(0.3%)

Homoserine (library entry number =179)
Hit ratio(% of total spectral intensity for metabolite): 10.38% (12 of 73 peaks were found)
Peaks found: chem shift/row (% of total intensity)
3.768/65(1.9%) , 2.171/37(1.3%) , 2.171/93(1.3%) , 2.171/59(1.3%) , 2.171/71(1.3%) , 2.147/58.5(0.6%) , 2.147/71(0.6%) , 3.768/50(0.5%) , 3.768/80(0.5%) , 2.04/55(0.4%) , 3.823/67.5(0.3%) , 3.823/62.5(0.3%)
Peaks not found: chem shift/row (% of total intensity)
3.862/61.5(8.5%) , 3.862/68.5(8.5%) , 3.862/49(8%) , 3.862/81(8%) , 3.79/59.5(4%) , 3.79/70.5(4%) , 3.79/56(3.4%) , 3.79/74(3.4%) , 3.79/85.5(3%) , 3.79/44.5(3%) , 3.807/65(2.9%) , 2.029/57(2.1%) , 2.029/73(2.1%) , 2.029/37.5(1.8%) , 2.029/92.5(1.8%) , 2.171/55(1.3%) , 2.171/75(1.3%) , 3.807/79.5(1.2%) , 3.807/50.5(1.2%) , 3.79/30(1%) , 3.79/99.5(1%) , 3.801/56(0.9%) , 3.801/74(0.9%) , 2.171/22.5(0.9%) , 2.171/107(0.9%) , 2.029/20.5(0.8%) , 2.029/108.5(0.8%) , 3.779/59.5(0.8%) , 3.779/70.5(0.8%) , 3.801/87.5(0.6%) , 3.801/42.5(0.6%) , 3.801/78(0.6%) , 3.801/52(0.6%) , 3.79/14.5(0.6%) , 3.79/115(0.6%) , 3.779/74.5(0.6%) , 3.779/55.5(0.6%) , 3.801/63(0.4%) , 3.801/67(0.4%) , 3.818/68(0.4%) , 3.818/61.5(0.4%) , 3.779/89.5(0.4%) , 3.779/40.5(0.4%) , 2.04/74(0.4%) , 3.768/76(0.3%) , 3.768/54(0.3%) , 3.807/95(0.3%) , 3.807/34.5(0.3%) , 3.807/73(0.2%) , 3.807/56.5(0.2%) , 3.768/34(0.2%) , 3.768/96(0.2%) , 3.823/45.5(0.2%) , 3.823/84.5(0.2%) , 3.768/41.5(0.2%) , 3.768/90.5(0.2%) , 3.818/84.5(0.1%) , 3.818/45.5(0.1%) , 3.779/96.5(0.1%) , 3.779/33.5(0.1%) , 3.807/86.5(0.1%)

3-aminobutyric acid (library entry number =180)
Hit ratio(% of total spectral intensity for metabolite): 10.28% (5 of 24 peaks were found)
Peaks found: chem shift/row (% of total intensity)
3.624/56(4.1%) , 3.624/74(4.1%) , 2.516/65(0.7%) , 2.48/65(0.7%) , 2.526/65(0.7%)
Peaks not found: chem shift/row (% of total intensity)
1.325/74(24.9%) , 1.325/56(24.9%) , 2.498/55(8%) , 2.498/75(8%) , 2.499/55(7.8%) , 2.499/75(7.8%) , 3.624/39(2.1%) , 3.624/91(2.1%) , 2.471/65(0.7%) , 2.499/29.5(0.4%) , 2.499/100.5(0.4%) , 2.498/29.5(0.4%) , 2.498/100.5(0.4%) , 3.624/107.5(0.3%) , 3.624/22(0.3%) , 2.498/117.5(0.3%) , 2.498/12(0.3%) , 2.499/117.5(0.3%) , 2.499/12(0.3%)

Taurine (library entry number =181)
Hit ratio(% of total spectral intensity for metabolite): 100% (6 of 6 peaks were found)
Peaks found: chem shift/row (% of total intensity)
3.428/65(25.2%) , 3.271/65(19.1%) , 3.428/48(16%) , 3.428/82(16%) , 3.271/48(11.8%) , 3.271/82(11.8%)
Peaks not found: chem shift/row (% of total intensity)


Uridine 5-diphosphate (library entry number =182)
Hit ratio(% of total spectral intensity for metabolite): 53.57% (4 of 10 peaks were found)
Peaks found: chem shift/row (% of total intensity)
5.976/55(18.7%) , 5.976/75(18.7%) , 5.976/55.5(8.1%) , 5.976/74.5(8.1%)
Peaks not found: chem shift/row (% of total intensity)
7.997/75(20%) , 7.997/55(20%) , 5.976/65(2.9%) , 5.976/64.5(2.1%) , 8.114/54.5(0.6%) , 8.114/75(0.6%)

Uridine 5-triphosphate (library entry number =183)
Hit ratio(% of total spectral intensity for metabolite): 46.64% (2 of 8 peaks were found)
Peaks found: chem shift/row (% of total intensity)
5.988/55(23.3%) , 5.988/75(23.3%)
Peaks not found: chem shift/row (% of total intensity)
7.982/55(23.9%) , 7.982/75(23.9%) , 6/64.5(3.2%) , 5.988/64.5(0.8%) , 4.419/58.5(0.8%) , 4.419/71(0.8%)

Uridine-5-diphosphoglucuronic acid (library entry number =184)
Hit ratio(% of total spectral intensity for metabolite): 64.17% (12 of 36 peaks were found)
Peaks found: chem shift/row (% of total intensity)
7.95/55(14.1%) , 7.95/75(14.1%) , 5.988/75(11.4%) , 5.988/55(11.4%) , 3.516/65(5.1%) , 3.789/65(3.5%) , 3.592/48(0.9%) , 3.592/82(0.9%) , 3.592/82(0.9%) , 3.592/48(0.9%) , 3.51/75.5(0.4%) , 3.51/54(0.4%)
Peaks not found: chem shift/row (% of total intensity)
4.146/78(4.4%) , 4.146/52(4.4%) , 3.789/89(2.9%) , 3.789/41(2.9%) , 3.516/40(2.8%) , 3.516/90(2.8%) , 5.619/69(1.8%) , 5.619/61(1.8%) , 5.634/69(1.8%) , 5.634/61(1.8%) , 6.001/65(0.9%) , 3.592/57(0.8%) , 3.592/73(0.8%) , 3.592/57(0.8%) , 3.592/73(0.8%) , 4.379/59.5(0.7%) , 4.379/70.5(0.7%) , 6.001/55(0.6%) , 6.001/75(0.6%) , 3.531/53(0.5%) , 3.531/77(0.5%) , 5.988/63.5(0.2%) , 5.988/66.5(0.2%) , 3.531/65(0.2%)

Nicotinamide mononucleotide (NMN) (library entry number =185)
Hit ratio(% of total spectral intensity for metabolite): 0.86% (2 of 40 peaks were found)
Peaks found: chem shift/row (% of total intensity)
4.031/49.5(0.4%) , 4.031/80.5(0.4%)
Peaks not found: chem shift/row (% of total intensity)
9.006/78(7.9%) , 9.006/52(7.9%) , 9.006/57(7.7%) , 9.006/73(7.7%) , 8.323/66(5.1%) , 8.323/64(5.1%) , 6.196/65(4.7%) , 9.347/57(4.6%) , 9.347/73(4.6%) , 6.208/65(4.2%) , 8.323/47(3.9%) , 8.323/83(3.9%) , 9.347/76(3.4%) , 9.347/54(3.4%) , 9.347/60(3.3%) , 9.347/70(3.3%) , 9.588/64(3%) , 9.588/66(3%) , 9.588/60(2.2%) , 9.588/70(2.2%) , 8.259/54(0.6%) , 8.259/75(0.6%) , 7.605/48(0.5%) , 7.605/81.5(0.5%) , 4.211/49.5(0.5%) , 4.211/80(0.5%) , 4.215/49(0.5%) , 4.215/80.5(0.5%) , 7.605/61(0.5%) , 7.605/68(0.5%) , 8.259/58(0.4%) , 8.259/72(0.4%) , 4.223/50(0.4%) , 4.223/80(0.4%) , 4.047/49(0.4%) , 4.047/80.5(0.4%) , 4.042/49.5(0.4%) , 4.042/80.5(0.4%)

Glycerophosphorylcholine (library entry number =186)
Hit ratio(% of total spectral intensity for metabolite): 90% (1 of 1 peaks were found)
Peaks found: chem shift/row (% of total intensity)
3.234/65(100%)
Peaks not found: chem shift/row (% of total intensity)


Carnosine (beta-alanyl_L-histidine) (library entry number =187)
Hit ratio(% of total spectral intensity for metabolite): 47.57% (15 of 55 peaks were found)
Peaks found: chem shift/row (% of total intensity)
3.234/65(15.2%) , 8.247/65(11.7%) , 3.225/65(7.8%) , 3.064/45.5(1.9%) , 3.064/84.5(1.9%) , 3.064/45.5(1.9%) , 3.064/84.5(1.9%) , 3.256/65(1.3%) , 3.367/65(0.8%) , 2.672/86(0.7%) , 2.672/85(0.5%) , 2.672/44.5(0.5%) , 2.691/54(0.5%) , 2.691/76(0.5%) , 2.648/86(0.4%)
Peaks not found: chem shift/row (% of total intensity)
3.234/48(7.1%) , 3.234/82(7.1%) , 3.225/47(4.1%) , 3.225/83(4.1%) , 2.689/56(3.1%) , 2.689/74(3.1%) , 7.112/65(2.7%) , 7.112/62(2.2%) , 7.112/68(2.2%) , 2.689/38.5(1.8%) , 2.689/91.5(1.8%) , 2.708/44(0.8%) , 2.708/85.5(0.8%) , 2.672/43(0.7%) , 2.689/115.5(0.7%) , 2.689/14(0.7%) , 3.234/29.5(0.6%) , 3.234/100.5(0.6%) , 2.708/62(0.5%) , 2.708/68(0.5%) , 2.718/44.5(0.5%) , 2.718/85.5(0.5%) , 2.718/62(0.5%) , 2.718/68(0.5%) , 2.655/43(0.5%) , 2.691/45.5(0.4%) , 2.691/84.5(0.4%) , 2.672/61.5(0.4%) , 2.672/68.5(0.4%) , 2.648/43(0.4%) , 2.689/31.5(0.3%) , 2.689/97.5(0.3%) , 2.648/61(0.3%) , 2.648/69(0.3%) , 2.672/60.5(0.3%) , 2.672/69.5(0.3%) , 3.234/12.5(0.2%) , 3.234/117(0.2%) , 2.655/61.5(0.2%) , 2.655/68.5(0.2%)

Sucrose-6-phosphate (library entry number =188)
Hit ratio(% of total spectral intensity for metabolite): 38.82% (4 of 24 peaks were found)
Peaks found: chem shift/row (% of total intensity)
3.768/65(29.5%) , 3.398/65(5.8%) , 3.793/55(1.8%) , 3.793/75(1.8%)
Peaks not found: chem shift/row (% of total intensity)
3.808/65(7.9%) , 3.808/89(6.4%) , 3.808/41(6.4%) , 3.398/40(4%) , 3.398/90(4%) , 5.42/60(4%) , 5.42/70(4%) , 3.558/82(3.3%) , 3.558/48(3.3%) , 3.558/73.5(3.1%) , 3.558/56.5(3.1%) , 3.881/52(1.8%) , 3.881/78(1.8%) , 3.793/42(1.7%) , 3.793/88(1.7%) , 3.881/46(1.5%) , 3.881/84(1.5%) , 3.558/52(0.8%) , 3.558/78(0.8%) , 3.793/65(0.3%)

Uridine-5-diphosphogalactose (library entry number =189)
Hit ratio(% of total spectral intensity for metabolite): 72.67% (11 of 53 peaks were found)
Peaks found: chem shift/row (% of total intensity)
7.95/55(18.6%) , 7.95/75(18.6%) , 5.988/55(15.3%) , 5.988/75(15.3%) , 3.751/65(1.7%) , 3.737/57(0.7%) , 3.737/72.5(0.7%) , 3.737/56.5(0.5%) , 3.737/73.5(0.5%) , 3.724/72(0.5%) , 3.737/43.5(0.2%)
Peaks not found: chem shift/row (% of total intensity)
3.924/82(1.7%) , 3.924/48(1.7%) , 5.652/70(1.6%) , 5.652/60(1.6%) , 3.924/56(1.5%) , 3.924/74(1.5%) , 5.637/60.5(1.5%) , 5.637/69.5(1.5%) , 4.041/65(1.2%) , 4.381/60.5(0.8%) , 4.381/69.5(0.8%) , 5.988/64.5(0.6%) , 3.751/81(0.6%) , 3.751/48.5(0.6%) , 3.815/83(0.6%) , 3.815/47(0.6%) , 4.381/65(0.5%) , 3.822/82.5(0.5%) , 3.822/47(0.5%) , 3.815/73(0.5%) , 3.815/56.5(0.5%) , 3.822/56.5(0.5%) , 3.822/73(0.5%) , 3.768/59(0.4%) , 3.768/71(0.4%) , 3.737/85.5(0.3%) , 3.737/44.5(0.3%) , 3.76/55(0.3%) , 3.76/75(0.3%) , 3.751/35(0.3%) , 3.751/94.5(0.3%) , 3.768/40(0.2%) , 3.768/89.5(0.2%) , 3.76/83(0.2%) , 3.778/51.5(0.2%) , 3.778/78.5(0.2%) , 3.76/65(0.2%) , 3.76/44.5(0.2%) , 3.737/85(0.2%) , 3.773/46(0.2%) , 3.773/83.5(0.2%) , 3.73/65(0.2%)

N-Acetylaspartylglutamate (NAAG) (library entry number =190)
Hit ratio(% of total spectral intensity for metabolite): 77.48% (4 of 13 peaks were found)
Peaks found: chem shift/row (% of total intensity)
2.062/65(68.2%) , 1.925/65(3.8%) , 2.542/85(2.8%) , 2.542/45(2.8%)
Peaks not found: chem shift/row (% of total intensity)
2.207/65(3.7%) , 2.524/45(2.9%) , 2.524/85(2.9%) , 2.742/85(2.3%) , 2.742/44.5(2.3%) , 2.752/85.5(2.2%) , 2.752/44(2.2%) , 2.207/86(2%) , 2.207/44(2%)

Uridine 5-monophosphate (library entry number =191)
Hit ratio(% of total spectral intensity for metabolite): 40.24% (2 of 8 peaks were found)
Peaks found: chem shift/row (% of total intensity)
5.988/75(20.1%) , 5.988/55(20.1%)
Peaks not found: chem shift/row (% of total intensity)
8.107/55(26.4%) , 8.107/75(26.4%) , 6.006/65(3.2%) , 5.988/64.5(2.6%) , 6.006/55(0.6%) , 6.006/75(0.6%)

Cytidine 5-triphosphate (library entry number =192)
Hit ratio(% of total spectral intensity for metabolite): 0% (0 of 26 peaks were found)
Peaks found: chem shift/row (% of total intensity)

Peaks not found: chem shift/row (% of total intensity)
7.984/55(20.6%) , 7.984/75(20.6%) , 6.15/75(15.5%) , 6.15/55(15.5%) , 6.007/59(2.3%) , 6.007/71(2.3%) , 4.275/65(2%) , 6.011/64(1.8%) , 6.011/66(1.8%) , 6.002/66(1.8%) , 6.002/64(1.8%) , 4.28/64.5(1.5%) , 7.998/55.5(1.3%) , 7.998/74.5(1.3%) , 6.011/70(1.1%) , 6.011/60(1.1%) , 6.002/60(1.1%) , 6.002/70(1.1%) , 6.135/55.5(1%) , 6.135/74.5(1%) , 6.135/55(1%) , 6.135/74.5(1%) , 4.351/58.5(0.6%) , 4.351/71.5(0.6%) , 4.341/59(0.2%) , 4.341/70.5(0.2%)

N-Acetylneuraminic acid (library entry number =193)
Hit ratio(% of total spectral intensity for metabolite): 70.1% (8 of 27 peaks were found)
Peaks found: chem shift/row (% of total intensity)
2.062/65(59.8%) , 3.624/58(2%) , 3.624/72(2%) , 3.992/51.5(1.8%) , 3.992/78.5(1.8%) , 3.768/65(1.4%) , 3.768/49(0.7%) , 3.768/81(0.7%)
Peaks not found: chem shift/row (% of total intensity)
2.046/65(5.9%) , 3.856/53(1.9%) , 3.856/77(1.9%) , 3.624/42(1.8%) , 3.624/88(1.8%) , 1.83/65(1.7%) , 2.238/65(1.7%) , 3.856/46(1.5%) , 3.856/84(1.5%) , 2.222/55(1.3%) , 2.222/75(1.3%) , 1.83/96(1.1%) , 1.83/34(1.1%) , 2.222/88(1%) , 2.222/42(1%) , 3.768/58.5(0.9%) , 3.768/71.5(0.9%) , 3.768/88(0.7%) , 3.768/42(0.7%)

Riboflavin 5-adenosine diphosphate (Flavin adenine dinucleotide) (library entry number =194)
Hit ratio(% of total spectral intensity for metabolite): 22.16% (7 of 13 peaks were found)
Peaks found: chem shift/row (% of total intensity)
2.408/65(4.9%) , 2.408/65(3.8%) , 2.371/65(3.2%) , 2.371/65(3%) , 2.371/65(2.7%) , 2.342/65(2.5%) , 2.383/65(2.1%)
Peaks not found: chem shift/row (% of total intensity)
7.869/65(42.2%) , 8.309/65(12.4%) , 5.838/65(7.1%) , 5.849/65(6.3%) , 2.398/65(5.5%) , 2.33/65(4.4%)

Hydroxyglutaric acid (library entry number =195)
Hit ratio(% of total spectral intensity for metabolite): 0% (0 of 84 peaks were found)
Peaks found: chem shift/row (% of total intensity)

Peaks not found: chem shift/row (% of total intensity)
2.236/65(5.7%) , 4.029/69(3.5%) , 4.029/61(3.5%) , 2.294/65(3.3%) , 4.029/80(3.2%) , 4.029/50(3.2%) , 2.236/90(2.6%) , 2.236/40(2.6%) , 2.236/26(2.1%) , 2.236/104(2.1%) , 2.294/40.5(1.9%) , 2.294/89(1.9%) , 2.301/65(1.8%) , 2.261/46(1.8%) , 2.261/83(1.8%) , 2.271/82.5(1.7%) , 2.271/47.5(1.7%) , 2.266/27(1.7%) , 2.266/103(1.7%) , 1.999/65(1.5%) , 1.84/77.5(1.5%) , 1.84/52(1.5%) , 2.294/105(1.5%) , 2.294/24(1.5%) , 2.294/78.5(1.4%) , 2.294/50.5(1.4%) , 1.999/46.5(1.3%) , 1.999/83.5(1.3%) , 2.266/62(1.2%) , 2.266/67.5(1.2%) , 2.236/51.5(1.2%) , 2.236/77.5(1.2%) , 2.222/44.5(1.2%) , 2.222/85(1.2%) , 1.999/30.5(1.1%) , 1.999/98.5(1.1%) , 1.999/109(1%) , 1.999/21(1%) , 1.84/112.5(1%) , 1.84/17(1%) , 2.31/44.5(1%) , 2.31/85.5(1%) , 1.999/56.5(1%) , 1.999/73.5(1%) , 2.28/85(1%) , 2.28/45(1%) , 2.279/85(1%) , 2.279/45(1%) , 1.84/36.5(1%) , 1.84/94(1%) , 1.84/58(1%) , 1.84/71.5(1%) , 2.253/85(0.9%) , 2.253/44.5(0.9%) , 2.253/85(0.8%) , 2.253/44.5(0.8%) , 2.31/67(0.7%) , 2.31/63.5(0.7%) , 2.31/64.5(0.7%) , 1.84/65(0.6%) , 2.222/60.5(0.6%) , 2.222/69(0.6%) , 2.266/46.5(0.6%) , 2.266/83(0.6%) , 1.84/86.5(0.5%) , 1.84/43(0.5%) , 2.253/65(0.5%) , 2.261/62(0.4%) , 2.261/67.5(0.4%) , 2.261/7.5(0.4%) , 2.261/122(0.4%) , 2.253/65(0.4%) , 2.271/103(0.3%) , 2.271/26.5(0.3%) , 2.261/27(0.3%) , 2.261/102(0.3%) , 2.271/120.5(0.2%) , 2.271/9(0.2%) , 2.301/41.5(0.2%) , 2.301/89.5(0.2%) , 2.271/61.5(0.1%) , 2.271/67.5(0.1%) , 2.301/51.5(0.1%) , 2.301/78(0.1%)

Valeric acid (library entry number =196)
Hit ratio(% of total spectral intensity for metabolite): 52.58% (3 of 18 peaks were found)
Peaks found: chem shift/row (% of total intensity)
0.898/65(27.5%) , 0.898/46(12.5%) , 0.898/84(12.5%)
Peaks not found: chem shift/row (% of total intensity)
2.187/65(9.1%) , 2.187/46(6.4%) , 2.187/84(6.4%) , 1.53/64(4.1%) , 1.53/66(4.1%) , 1.305/74(2.4%) , 1.305/56(2.4%) , 1.53/84(2.3%) , 1.53/46(2.3%) , 1.305/94(1.9%) , 1.305/36(1.9%) , 1.53/27(1.4%) , 1.53/103(1.4%) , 1.305/113(0.6%) , 1.305/17(0.6%)

Isovaleric acid (library entry number =197)
Hit ratio(% of total spectral intensity for metabolite): 18.94% (2 of 7 peaks were found)
Peaks found: chem shift/row (% of total intensity)
2.059/55.5(9.5%) , 2.059/74.5(9.5%)
Peaks not found: chem shift/row (% of total intensity)
0.914/73(39.5%) , 0.914/57(39.5%) , 1.956/65(0.9%) , 1.956/47(0.6%) , 1.956/83(0.6%)

Methyl isobutyric acid (library entry number =198)
Hit ratio(% of total spectral intensity for metabolite): 67.86% (2 of 8 peaks were found)
Peaks found: chem shift/row (% of total intensity)
1.148/56(33.9%) , 1.148/74(33.9%)
Peaks not found: chem shift/row (% of total intensity)
3.702/65(27.6%) , 2.641/65(1.5%) , 2.641/47(1.1%) , 2.641/83(1.1%) , 2.641/101(0.4%) , 2.641/29(0.4%)

2-methylbutyric acid (library entry number =199)
Hit ratio(% of total spectral intensity for metabolite): 0% (0 of 22 peaks were found)
Peaks found: chem shift/row (% of total intensity)

Peaks not found: chem shift/row (% of total intensity)
1.052/56(23.5%) , 1.052/74(23.5%) , 0.86/65(18.7%) , 0.86/46(8.3%) , 0.86/84(8.3%) , 1.388/65(1.8%) , 1.496/82(1.5%) , 1.496/48(1.5%) , 1.388/82.5(1.3%) , 1.388/47.5(1.3%) , 1.496/67(1.2%) , 1.496/63(1.2%) , 1.496/102(0.9%) , 1.496/28(0.9%) , 2.21/76(0.8%) , 2.21/54(0.8%) , 2.21/72(0.8%) , 2.21/58(0.8%) , 1.388/100(0.8%) , 1.388/30(0.8%) , 2.21/92(0.6%) , 2.21/38(0.6%)

Taurocholic acid (library entry number =200)
Hit ratio(% of total spectral intensity for metabolite): 0% (0 of 9 peaks were found)
Peaks found: chem shift/row (% of total intensity)

Peaks not found: chem shift/row (% of total intensity)
0.924/65(37%) , 0.724/65(32.7%) , 3.085/64.5(14.9%) , 3.085/47(5.3%) , 3.085/83(5.3%) , 3.574/57(1.9%) , 3.574/73(1.9%) , 3.574/40(0.5%) , 3.574/90(0.5%)

Trehalose-6-phosphate (library entry number =201)
Hit ratio(% of total spectral intensity for metabolite): 34.34% (12 of 49 peaks were found)
Peaks found: chem shift/row (% of total intensity)
3.861/65(6.8%) , 3.863/65(5.9%) , 3.466/65(5.4%) , 3.608/65(3.9%) , 3.778/56.5(2.2%) , 3.778/73.5(2.2%) , 3.703/79(1.8%) , 3.703/51(1.8%) , 3.703/78(1.8%) , 3.451/65(1.2%) , 3.503/65(1%) , 3.686/76.5(0.4%)
Peaks not found: chem shift/row (% of total intensity)
3.861/40.5(5.1%) , 3.861/89.5(5.1%) , 3.466/89(4.2%) , 3.466/41(4.2%) , 3.863/41(4.1%) , 3.863/89(4.1%) , 3.608/40(3.3%) , 3.608/90(3.3%) , 3.863/78.5(2.4%) , 3.863/51.5(2.4%) , 3.666/79(2.1%) , 3.666/51(2.1%) , 3.69/51(2.1%) , 3.69/79(2.1%) , 3.658/51(1.9%) , 3.658/79(1.9%) , 3.658/78(1.8%) , 3.778/43(1.5%) , 3.778/87(1.5%) , 5.216/60(1.2%) , 5.216/70(1.2%) , 3.823/42.5(1%) , 3.823/87.5(1%) , 3.823/62(1%) , 3.823/68(1%) , 5.188/59.5(0.7%) , 5.188/69.5(0.7%) , 3.686/51.5(0.4%) , 3.675/52(0.4%) , 3.675/76.5(0.4%) , 3.677/51.5(0.4%) , 3.677/78(0.4%) , 4.031/55(0.3%) , 4.031/75(0.3%) , 4.044/76(0.3%) , 0.885/55(0.2%) , 0.885/75(0.2%)

Methanol (library entry number =202)
Hit ratio(% of total spectral intensity for metabolite): 90% (1 of 1 peaks were found)
Peaks found: chem shift/row (% of total intensity)
3.367/65(100%)
Peaks not found: chem shift/row (% of total intensity)


Ethanol (library entry number =203)
Hit ratio(% of total spectral intensity for metabolite): 91.16% (5 of 7 peaks were found)
Peaks found: chem shift/row (% of total intensity)
1.19/65(31.3%) , 1.19/83(15.6%) , 1.19/47(15.6%) , 3.663/56(14.4%) , 3.663/74(14.4%)
Peaks not found: chem shift/row (% of total intensity)
3.663/38(4.4%) , 3.663/92(4.4%)

Chloroform (library entry number =204)
Hit ratio(% of total spectral intensity for metabolite): 0% (0 of 1 peaks were found)
Peaks found: chem shift/row (% of total intensity)

Peaks not found: chem shift/row (% of total intensity)
7.686/65(100%)

3-Hydroxy-3-methyl butyric acid (library entry number =205)
Hit ratio(% of total spectral intensity for metabolite): 17.25% (1 of 2 peaks were found)
Peaks found: chem shift/row (% of total intensity)
2.371/65(17.3%)
Peaks not found: chem shift/row (% of total intensity)
1.273/65(82.7%)

Thiamine (library entry number =206)
Hit ratio(% of total spectral intensity for metabolite): 25% (2 of 11 peaks were found)
Peaks found: chem shift/row (% of total intensity)
2.567/65(23.1%) , 3.185/65(1.9%)
Peaks not found: chem shift/row (% of total intensity)
2.497/65(43.1%) , 8.047/65(8%) , 3.89/65(6.7%) , 3.89/50(4.3%) , 3.89/80(4.3%) , 9.432/65(4.2%) , 5.455/65(2.7%) , 3.185/50(0.9%) , 3.185/80(0.9%)

Phosphocholine (library entry number =207)
Hit ratio(% of total spectral intensity for metabolite): 90% (1 of 1 peaks were found)
Peaks found: chem shift/row (% of total intensity)
3.225/65(100%)
Peaks not found: chem shift/row (% of total intensity)


Tyrosine (library entry number =208)
Hit ratio(% of total spectral intensity for metabolite): 61.6% (4 of 18 peaks were found)
Peaks found: chem shift/row (% of total intensity)
6.907/76(20.3%) , 6.907/54(20.3%) , 7.198/54(10.5%) , 7.198/76(10.5%)
Peaks not found: chem shift/row (% of total intensity)
3.947/62(7.1%) , 3.947/68(7.1%) , 3.947/48.5(5.5%) , 3.947/81.5(5.5%) , 6.907/47(1.6%) , 6.907/83(1.6%) , 3.057/56(1.5%) , 3.057/74(1.5%) , 3.057/36(1.4%) , 3.057/94(1.4%) , 3.202/90(1%) , 3.202/40(1%) , 3.202/53(1%) , 3.202/77(1%)
