# Supplementary material for: Pathomx: an interactive workflow-based tool for the analysis of metabolomic data
Source: BMC Bioinformatics. 2014 Dec 10;15(1):396. doi: 10.1186/s12859-014-0396-9 (PMC4271363; doi:10.1186/s12859-014-0396-9)
Supplement: Additional file 4: — 2D Processed NMR dataset – THP-1 N&H. Experimental data from THP-1 normoxia (N) and hypoxia (H) experiment acquired by 2D 1H JRES NMR on Bruker spectrometer and processed via the BML-NMR web service. [file 12859_2014_396_MOESM4_ESM.zip › BMLJOB_338/indiv_expno_outputs/94/expno_94_result.txt]

*********************************   FIMA OUTPUT **********************************
FIMA:  Field Independent Metabolite Analysis by JRES NMR spectroscopy.
http://bml-nmr.org.  Birmingham Metabolite Library NMR Data Mining Algorithm.  University of Birmingham, UK.
Program developed by Jonathan J. Byrne, Mark R. Viant, Shan He.  2010/2011.
***************************************************************************************

Job completed: 24-Jul-2013 15:10:52 on computer GLNXA64.  Job number 14 of 16.

Contents of title file: 
                                                                          
s  y  0  2  0  7  j  r  e  s     H  2  O  +  D  2  O     /  o  p  t  /  t  o  p  s  p  i  n  3  .  0  /  d  a  t  a  /  y  o  u  n  g  s  p  /  n  m  r     y  o  u  n  g  s  p     {  3        G  6     -     3  4  7  }  

Sample name is taken as                                                                          

________________________________________________________________________________________________________________

Table 1.  Sample quantification result:

                         Metabolite name	Conc(mM) Hit ratio Int expl(%) Lib number 
                                Glucose 	3.248       0.503       0.138       11       
                            Lactic acid 	2.192       0.524       0.135       131       
                    Phosphoethanolamine 	1.568       0.505       0.062       167       
                              Glutamine 	1.029       0.545       0.060       17       
               Glycerophosphorylcholine 	0.873       0.900       0.135       186       
                Glucosamine-6-phosphate 	0.731       0.637       0.051       173       
                                Sucrose 	0.546       0.446       0.058       4       
                  Glutathione (reduced) 	0.467       0.617       0.052       92       
                             Citrulline 	0.411       0.713       0.048       27       
                             Asparagine 	0.409       0.866       0.051       72       
                                Leucine 	0.385       0.676       0.051       77       
                                Alanine 	0.266       1.000       0.056       66       
                                Glycine 	0.261       0.900       0.057       80       
                              Carnitine 	0.227       0.897       0.074       120       
                              Histamine 	0.212       0.508       0.051       94       
                             Isoleucine 	0.195       0.756       0.057       68       
                               Fructose 	0.186       0.498       0.051       5       
                            Acetic acid 	0.149       0.900       0.055       117       
                     Malonyl coenzyme A 	0.137       0.434       0.055       145       
                N-Acetylaspartate (NAA) 	0.133       0.830       0.052       86       
                                Taurine 	0.129       1.000       0.051       181       
                             Creatinine 	0.116       0.699       0.050       29       
                               Creatine 	0.107       1.000       0.053       122       
                      3-Methylhistidine 	0.105       0.897       0.049       74       
                 Methyl isobutyric acid 	0.099       0.679       0.052       198       
                                 Valine 	0.097       0.740       0.052       36       
                               Cysteine 	0.079       0.425       0.047       63       
             Uridine 5-diphosphoglucose 	0.073       0.498       0.048       165       
Uridine-5-diphospho-N-acetylglucosamine 	0.059       0.912       0.049       171       
                        Phosphocreatine 	0.056       1.000       0.048       114       
                      Pyroglutamic acid 	0.054       0.618       0.047       127       
                               Tyrosine 	0.054       0.616       0.047       208       
                 Glutathione (oxidised) 	0.050       0.510       0.048       91       
                            Formic acid 	0.042       0.900       0.047       148       
                            Citric acid 	0.037       1.000       0.047       14       
                 Cytidine 5-diphosphate 	0.037       0.863       0.046       160       
                             Methionine 	0.030       0.951       0.049       82       
                               Methanol 	0.029       0.900       0.047       202       
                    Glucose-6-phosphate 	0.028       0.810       0.047       105       
                          Succinic acid 	0.026       0.900       0.048       152       
                N-Acetylneuraminic acid 	0.024       0.739       0.047       193       
                         Propionic acid 	0.022       0.914       0.048       154       
                          Glycolic acid 	0.020       0.900       0.047       53       
                            Hypotaurine 	0.020       0.439       0.047       129       
                           Pyruvic acid 	0.017       0.900       0.047       101       
                                Betaine 	0.012       1.000       0.047       24       
 Ethylenediaminetetraacetic acid (EDTA) 	0.008       1.000       0.047       140       
           Uridine-5-diphosphogalactose 	0.008       0.434       0.046       189       
                                Ethanol 	0.008       0.912       0.046       203       
                          Acetylcholine 	0.007       1.000       0.047       22       
                               Thiamine 	0.005       0.681       0.046       206       
                       Oxaloacetic acid 	0.005       0.900       0.046       159       
                           Butyric acid 	0.005       0.401       0.046       119       
                  Uridine 5-diphosphate 	0.002       0.937       0.046       182       
                     N-Acetylmethionine 	0.002       0.650       0.046       137       
                       Anserine nitrate 	0.001       0.689       0.046       15       
________________________________________________________________________________________________________________

Table 2.  Result of the screening step of the analysis (finding of library peaks in the the mixture JRES spectrum):

Glucose (library entry number =11)
Hit ratio(% of total spectral intensity for metabolite): 50.27% (31 of 75 peaks were found)
Peaks found: chem shift/row (% of total intensity)
3.503/65(6.2%) , 3.414/65(5.6%) , 3.503/42(4.1%) , 3.503/88(4.1%) , 3.714/65(3%) , 3.736/42(2.8%) , 3.736/88(2.8%) , 3.414/41(2.6%) , 3.414/89(2.6%) , 3.736/57(2.6%) , 3.736/73(2.6%) , 3.777/56(1.1%) , 3.777/73.5(1.1%) , 3.466/65(1%) , 3.466/65(1%) , 3.474/65(0.9%) , 3.851/53(0.7%) , 3.851/77(0.7%) , 3.474/72(0.7%) , 3.474/57.5(0.7%) , 3.777/56(0.5%) , 3.777/73.5(0.5%) , 3.836/47.5(0.4%) , 3.836/82(0.4%) , 3.753/64.5(0.4%) , 5.246/69.5(0.3%) , 5.246/60(0.3%) , 3.367/64.5(0.3%) , 3.836/61(0.2%) , 3.836/68.5(0.2%) , 3.844/64.5(0.1%)
Peaks not found: chem shift/row (% of total intensity)
3.257/77(5.3%) , 3.257/53(5.3%) , 3.242/53(5.2%) , 3.242/77(5.2%) , 3.905/52(2.4%) , 3.905/78(2.4%) , 3.714/41(2.4%) , 3.714/89(2.4%) , 3.905/47(2.2%) , 3.905/83(2.2%) , 3.466/73(0.7%) , 3.466/56.5(0.7%) , 3.466/82(0.7%) , 3.466/48(0.7%) , 3.474/47.5(0.6%) , 3.474/82.5(0.6%) , 3.466/72.5(0.6%) , 3.466/57(0.6%) , 3.474/87.5(0.6%) , 3.466/87.5(0.6%) , 3.466/41.5(0.6%) , 3.474/41.5(0.6%) , 3.466/48.5(0.6%) , 3.466/81.5(0.6%) , 3.421/64(0.6%) , 3.421/66(0.6%) , 3.466/87.5(0.5%) , 3.466/42(0.5%) , 3.777/42.5(0.5%) , 3.777/87.5(0.5%) , 3.421/40(0.4%) , 3.421/90(0.4%) , 3.851/46.5(0.4%) , 3.851/83(0.4%) , 3.777/42.5(0.2%) , 3.777/87(0.2%) , 3.748/56.5(0.2%) , 3.748/73.5(0.2%) , 3.753/49.5(0.2%) , 3.753/80.5(0.2%) , 3.813/5(0.2%) , 3.748/64.5(0.1%) , 3.753/56.5(0.1%) , 3.753/73.5(0.1%)

Lactic acid (library entry number =131)
Hit ratio(% of total spectral intensity for metabolite): 52.38% (6 of 16 peaks were found)
Peaks found: chem shift/row (% of total intensity)
1.334/74(22.5%) , 1.334/56(22.5%) , 4.124/74(3%) , 4.124/56(3%) , 4.124/91(0.6%) , 4.124/38(0.6%)
Peaks not found: chem shift/row (% of total intensity)
1.338/63(6.8%) , 1.338/67(6.8%) , 1.324/67(6.5%) , 1.324/63(6.5%) , 1.338/58.5(5.1%) , 1.338/71.5(5.1%) , 1.324/71.5(5%) , 1.324/58.5(5%) , 4.131/56(0.4%) , 4.131/73.5(0.4%)

Phosphoethanolamine (library entry number =167)
Hit ratio(% of total spectral intensity for metabolite): 50.49% (6 of 10 peaks were found)
Peaks found: chem shift/row (% of total intensity)
3.981/78(8.9%) , 3.981/52(8.9%) , 3.992/52(8.5%) , 3.992/78(8.5%) , 3.981/64.5(7.9%) , 3.992/64.5(7.7%)
Peaks not found: chem shift/row (% of total intensity)
3.227/76.5(14.8%) , 3.227/53.5(14.8%) , 3.227/60(10%) , 3.227/70(10%)

Glutamine (library entry number =17)
Hit ratio(% of total spectral intensity for metabolite): 54.47% (25 of 57 peaks were found)
Peaks found: chem shift/row (% of total intensity)
3.778/65(17.5%) , 3.778/81(8.3%) , 3.778/49(8.3%) , 2.439/65(3.9%) , 2.48/65(2%) , 2.48/65(1.9%) , 2.48/65(1.8%) , 2.48/65(1.5%) , 2.408/65(1%) , 2.158/73(0.9%) , 2.158/57(0.9%) , 2.408/65(0.8%) , 2.434/38.5(0.7%) , 2.434/91.5(0.7%) , 2.408/85.5(0.5%) , 2.408/44.5(0.5%) , 2.439/45(0.5%) , 2.439/85(0.5%) , 2.114/65(0.4%) , 2.408/85.5(0.4%) , 2.408/44.5(0.4%) , 2.48/25(0.3%) , 2.48/105(0.3%) , 2.48/25(0.2%) , 2.48/105(0.2%)
Peaks not found: chem shift/row (% of total intensity)
2.458/52.5(3.8%) , 2.458/77.5(3.8%) , 2.458/38(3.7%) , 2.458/92(3.7%) , 2.14/56.5(2.5%) , 2.14/73.5(2.5%) , 2.14/80.5(2.4%) , 2.14/49.5(2.4%) , 2.14/33.5(2.1%) , 2.14/96.5(2.1%) , 2.14/40.5(2%) , 2.14/89.5(2%) , 2.14/65(1.3%) , 2.121/56(0.9%) , 2.121/74(0.9%) , 2.166/46.5(0.6%) , 2.166/83.5(0.6%) , 2.13/62(0.6%) , 2.13/68(0.6%) , 2.13/61.5(0.6%) , 2.13/68.5(0.6%) , 2.13/65(0.6%) , 2.439/104(0.5%) , 2.439/25.5(0.5%) , 2.458/18.5(0.5%) , 2.458/111.5(0.5%) , 2.13/65(0.5%) , 2.13/46(0.5%) , 2.13/84(0.5%) , 2.13/84(0.5%) , 2.13/46(0.5%) , 2.434/65(0.4%)

Glycerophosphorylcholine (library entry number =186)
Hit ratio(% of total spectral intensity for metabolite): 90% (1 of 1 peaks were found)
Peaks found: chem shift/row (% of total intensity)
3.234/65(100%)
Peaks not found: chem shift/row (% of total intensity)


Glucosamine-6-phosphate (library entry number =173)
Hit ratio(% of total spectral intensity for metabolite): 63.7% (16 of 29 peaks were found)
Peaks found: chem shift/row (% of total intensity)
3.883/65(8.1%) , 3.66/65(7%) , 3.632/65(6.4%) , 3.598/77(4.5%) , 3.598/53(4.5%) , 2.973/51.5(3.8%) , 2.973/78(3.8%) , 2.973/51.5(3.8%) , 2.973/78(3.8%) , 4.006/61(3.3%) , 4.006/69(3.3%) , 3.286/74(2.9%) , 3.286/56(2.9%) , 3.632/41(2.8%) , 3.632/88.5(2.8%) , 3.367/65(0.2%)
Peaks not found: chem shift/row (% of total intensity)
3.883/40(5.4%) , 3.883/90(5.4%) , 5.435/60(4.3%) , 5.435/70(4.3%) , 3.66/89.5(3.2%) , 3.66/40.5(3.2%) , 3.286/46.5(2.8%) , 3.286/83(2.8%) , 2.934/51.5(1.7%) , 2.934/78(1.7%) , 4.026/70(1.1%) , 4.069/55(0.3%) , 4.069/75(0.3%)

Sucrose (library entry number =4)
Hit ratio(% of total spectral intensity for metabolite): 44.63% (14 of 53 peaks were found)
Peaks found: chem shift/row (% of total intensity)
3.688/65(15.9%) , 3.768/65(6.9%) , 3.485/65(2.8%) , 3.569/48(2.7%) , 3.569/82(2.7%) , 3.827/61(2.5%) , 3.827/69(2.5%) , 3.827/61(2.2%) , 3.827/69(2.2%) , 3.851/79(1.3%) , 3.851/51(1.3%) , 3.862/81(0.9%) , 3.862/65(0.5%) , 4.076/65(0.2%)
Peaks not found: chem shift/row (% of total intensity)
3.768/89(5.3%) , 3.768/41(5.3%) , 4.222/54(5.2%) , 4.222/76(5.2%) , 5.414/60(3.5%) , 5.414/70(3.5%) , 3.569/57(2.6%) , 3.569/73(2.6%) , 4.057/65(2.3%) , 3.81/40(1.4%) , 3.81/90(1.4%) , 3.485/41(1.4%) , 3.485/89(1.4%) , 4.057/43.5(1.2%) , 4.057/86.5(1.2%) , 4.065/54.5(0.9%) , 4.065/75.5(0.9%) , 3.849/80(0.9%) , 3.849/50(0.9%) , 3.688/98(0.8%) , 3.688/32(0.8%) , 3.569/52(0.8%) , 3.569/78(0.8%) , 3.849/64.5(0.6%) , 4.048/54(0.5%) , 4.048/76(0.5%) , 3.733/40(0.4%) , 3.733/89(0.4%) , 3.827/36(0.4%) , 3.827/93.5(0.4%) , 3.851/64.5(0.3%) , 3.827/23.5(0.2%) , 3.827/105.5(0.2%) , 3.827/93(0.2%) , 3.827/36(0.2%) , 4.048/65(0.2%) , 4.039/60(0.2%) , 4.039/70(0.2%) , 4.065/65(0.2%)

Glutathione (reduced) (library entry number =92)
Hit ratio(% of total spectral intensity for metabolite): 61.66% (20 of 43 peaks were found)
Peaks found: chem shift/row (% of total intensity)
3.79/65(14.2%) , 3.79/65(13.5%) , 2.17/73.5(4.9%) , 3.79/49(4.2%) , 3.79/81(4.2%) , 3.79/49(4.1%) , 3.79/81(4.1%) , 2.17/37(1.6%) , 2.17/92(1.6%) , 2.954/81(1.6%) , 2.954/49(1.6%) , 2.954/48(1%) , 2.954/47.5(0.9%) , 2.954/82(0.9%) , 2.54/65.5(0.7%) , 2.568/65.5(0.6%) , 2.568/65.5(0.6%) , 2.954/82.5(0.6%) , 2.54/64.5(0.4%) , 2.54/64(0.3%)
Peaks not found: chem shift/row (% of total intensity)
2.17/56(4.9%) , 2.558/71.5(3.5%) , 2.558/58(3.5%) , 2.966/46.5(2%) , 2.966/82.5(2%) , 2.983/82(1.9%) , 2.983/46.5(1.9%) , 2.977/82(1.6%) , 2.977/47.5(1.6%) , 2.976/82(1.6%) , 2.976/47.5(1.6%) , 2.963/47(1.5%) , 2.963/83(1.5%) , 3.305/46.5(1.4%) , 3.305/83.5(1.4%) , 3.317/84(1.3%) , 3.317/46(1.3%) , 2.966/52.5(0.8%) , 2.966/75.5(0.7%) , 2.558/91(0.7%) , 2.558/39(0.7%) , 2.964/46(0.4%) , 2.964/83.5(0.4%)

Citrulline (library entry number =27)
Hit ratio(% of total spectral intensity for metabolite): 71.26% (4 of 10 peaks were found)
Peaks found: chem shift/row (% of total intensity)
3.756/49(23.5%) , 3.756/81(23.5%) , 3.756/65(22.8%) , 1.881/65(1.3%)
Peaks not found: chem shift/row (% of total intensity)
3.15/58(8.1%) , 3.15/72(8.1%) , 3.15/40(5.2%) , 3.15/90(5.2%) , 1.898/61(1%) , 1.898/69.5(1%)

Asparagine (library entry number =72)
Hit ratio(% of total spectral intensity for metabolite): 86.6% (16 of 29 peaks were found)
Peaks found: chem shift/row (% of total intensity)
4.006/50(10.3%) , 4.006/80(10.3%) , 4.006/61(8.8%) , 4.006/69(8.8%) , 2.867/53(5.7%) , 2.867/77(5.7%) , 2.867/34(5.6%) , 2.867/96(5.6%) , 2.954/49(5.5%) , 2.954/81(5.5%) , 2.954/37(5.2%) , 2.954/93(5.2%) , 2.936/65(2.1%) , 2.949/65(1.4%) , 2.867/52(0.6%) , 2.867/78(0.6%)
Peaks not found: chem shift/row (% of total intensity)
2.86/64.5(1.9%) , 2.91/96.5(1.4%) , 2.91/33.5(1.4%) , 2.884/64.5(1.2%) , 2.884/65.5(1.2%) , 2.909/34(1.2%) , 2.909/96(1.2%) , 2.909/112(0.8%) , 2.909/18(0.8%) , 2.91/112(0.6%) , 2.91/18(0.6%) , 2.936/127(0.5%) , 2.936/4(0.4%)

Leucine (library entry number =77)
Hit ratio(% of total spectral intensity for metabolite): 67.56% (6 of 37 peaks were found)
Peaks found: chem shift/row (% of total intensity)
0.971/57(18.4%) , 0.971/73(18.4%) , 0.96/57(14.8%) , 0.96/73(14.8%) , 1.014/73.5(0.6%) , 1.014/56(0.6%)
Peaks not found: chem shift/row (% of total intensity)
3.741/47(7.2%) , 3.741/83(7.2%) , 1.682/65(1.6%) , 0.96/64.5(1.4%) , 1.749/65(1%) , 0.971/65(0.9%) , 1.714/51.5(0.8%) , 1.711/41(0.8%) , 1.702/64.5(0.7%) , 1.714/39.5(0.7%) , 1.714/90.5(0.7%) , 3.741/60.5(0.7%) , 3.741/69(0.7%) , 1.714/4(0.7%) , 1.714/125(0.7%) , 1.722/73.5(0.6%) , 1.722/56.5(0.6%) , 1.711/4(0.5%) , 1.711/125(0.5%) , 1.714/43(0.5%) , 1.714/87.5(0.5%) , 1.714/55.5(0.5%) , 1.714/74.5(0.5%) , 1.711/51(0.5%) , 1.711/79(0.5%) , 1.714/23(0.3%) , 1.714/107.5(0.3%) , 1.714/61.5(0.3%) , 1.714/68(0.3%) , 1.711/74(0.3%) , 1.711/55.5(0.3%)

Alanine (library entry number =66)
Hit ratio(% of total spectral intensity for metabolite): 100% (6 of 6 peaks were found)
Peaks found: chem shift/row (% of total intensity)
1.485/56(36.1%) , 1.485/74(36.1%) , 3.793/56(10.9%) , 3.793/74(10.9%) , 3.793/93(2.9%) , 3.793/37(2.9%)
Peaks not found: chem shift/row (% of total intensity)


Glycine (library entry number =80)
Hit ratio(% of total spectral intensity for metabolite): 90% (1 of 1 peaks were found)
Peaks found: chem shift/row (% of total intensity)
3.57/65(100%)
Peaks not found: chem shift/row (% of total intensity)


Carnitine (library entry number =120)
Hit ratio(% of total spectral intensity for metabolite): 89.72% (2 of 8 peaks were found)
Peaks found: chem shift/row (% of total intensity)
3.225/65(85.7%) , 3.428/65(4.1%)
Peaks not found: chem shift/row (% of total intensity)
2.437/58(2.1%) , 2.437/72(2.1%) , 2.45/73(2%) , 2.45/57(2%) , 3.435/70(1%) , 3.435/60(1%)

Histamine (library entry number =94)
Hit ratio(% of total spectral intensity for metabolite): 50.81% (4 of 12 peaks were found)
Peaks found: chem shift/row (% of total intensity)
3.292/65(28.7%) , 3.041/65(9.4%) , 8.146/65(6.5%) , 8.146/65(6.3%)
Peaks not found: chem shift/row (% of total intensity)
3.292/83(12%) , 3.292/47(12%) , 7.977/65(6.2%) , 7.158/65(4.3%) , 3.041/47(3.7%) , 3.041/83(3.7%) , 7.158/62(3.6%) , 7.158/68(3.6%)

Isoleucine (library entry number =68)
Hit ratio(% of total spectral intensity for metabolite): 75.57% (5 of 22 peaks were found)
Peaks found: chem shift/row (% of total intensity)
0.942/65(20.1%) , 1.014/56(19.2%) , 1.014/74(19.2%) , 0.942/46(8.5%) , 0.942/84(8.5%)
Peaks not found: chem shift/row (% of total intensity)
3.677/60(6.8%) , 3.677/70(6.8%) , 1.263/45(0.9%) , 1.263/85(0.9%) , 1.263/81(0.8%) , 1.263/49(0.8%) , 1.263/27(0.8%) , 1.263/103(0.8%) , 1.263/61(0.8%) , 1.263/69(0.8%) , 1.472/65(0.8%) , 1.472/79(0.6%) , 1.472/51(0.6%) , 1.472/98(0.6%) , 1.472/32(0.6%) , 1.472/44(0.5%) , 1.472/86(0.5%)

Fructose (library entry number =5)
Hit ratio(% of total spectral intensity for metabolite): 49.78% (8 of 27 peaks were found)
Peaks found: chem shift/row (% of total intensity)
3.569/50(14.6%) , 3.569/80(14.6%) , 3.808/52(7.7%) , 3.808/78(7.7%) , 3.66/65(1.7%) , 3.579/49.5(1.4%) , 3.579/80(1.4%) , 3.569/65(0.8%)
Peaks not found: chem shift/row (% of total intensity)
3.72/50(13.4%) , 3.72/80(13.4%) , 3.903/48(2.7%) , 3.903/82(2.7%) , 4.03/49(2.6%) , 4.03/81(2.6%) , 3.903/56(2.4%) , 3.903/74(2.4%) , 3.683/57.5(1.3%) , 3.683/72.5(1.3%) , 3.605/49(1.2%) , 3.605/80.5(1.2%) , 4.004/65(0.8%) , 4.119/70(0.6%) , 4.119/60(0.6%) , 3.579/18(0.3%) , 3.579/111.5(0.3%) , 3.569/33.5(0.2%) , 4.04/64.5(0.2%)

Acetic acid (library entry number =117)
Hit ratio(% of total spectral intensity for metabolite): 90% (1 of 1 peaks were found)
Peaks found: chem shift/row (% of total intensity)
1.925/65(100%)
Peaks not found: chem shift/row (% of total intensity)


Malonyl coenzyme A (library entry number =145)
Hit ratio(% of total spectral intensity for metabolite): 43.4% (5 of 25 peaks were found)
Peaks found: chem shift/row (% of total intensity)
3.552/65(22.9%) , 8.278/65(16.7%) , 3.678/65(1.8%) , 2.439/65(1.4%) , 2.66/65(0.6%)
Peaks not found: chem shift/row (% of total intensity)
3.129/65(12.7%) , 8.551/65(10%) , 0.724/65(7.2%) , 0.862/65(5.3%) , 6.178/65(4.6%) , 6.164/65(4.2%) , 4.004/65(3.1%) , 3.031/65(1.9%) , 3.031/82(1%) , 3.031/48(1%) , 0.737/65(0.9%) , 2.353/65(0.8%) , 3.353/57(0.7%) , 3.353/73(0.7%) , 2.622/65(0.7%) , 2.439/48(0.5%) , 2.439/82(0.5%) , 0.846/65(0.4%) , 3.353/89(0.3%) , 3.353/41(0.3%)

N-Acetylaspartate (NAA) (library entry number =86)
Hit ratio(% of total spectral intensity for metabolite): 82.95% (5 of 13 peaks were found)
Peaks found: chem shift/row (% of total intensity)
2.026/65(79.5%) , 2.504/57(0.9%) , 2.504/72(0.9%) , 2.504/32.5(0.9%) , 2.504/97(0.9%)
Peaks not found: chem shift/row (% of total intensity)
2.491/45(2.5%) , 2.491/85(2.5%) , 2.51/45(2.4%) , 2.51/85(2.4%) , 2.691/44(1.8%) , 2.691/86(1.8%) , 2.701/84(1.8%) , 2.701/46(1.8%)

Taurine (library entry number =181)
Hit ratio(% of total spectral intensity for metabolite): 100% (6 of 6 peaks were found)
Peaks found: chem shift/row (% of total intensity)
3.428/65(25.2%) , 3.271/65(19.1%) , 3.428/48(16%) , 3.428/82(16%) , 3.271/48(11.8%) , 3.271/82(11.8%)
Peaks not found: chem shift/row (% of total intensity)


Creatinine (library entry number =29)
Hit ratio(% of total spectral intensity for metabolite): 69.86% (1 of 3 peaks were found)
Peaks found: chem shift/row (% of total intensity)
3.049/65(69.9%)
Peaks not found: chem shift/row (% of total intensity)
4.065/66(15.1%) , 4.065/64(15.1%)

Creatine (library entry number =122)
Hit ratio(% of total spectral intensity for metabolite): 100% (2 of 2 peaks were found)
Peaks found: chem shift/row (% of total intensity)
3.041/65(77.9%) , 3.938/65(22.1%)
Peaks not found: chem shift/row (% of total intensity)


3-Methylhistidine (library entry number =74)
Hit ratio(% of total spectral intensity for metabolite): 89.74% (6 of 15 peaks were found)
Peaks found: chem shift/row (% of total intensity)
3.74/65(71%) , 3.94/82(5.3%) , 3.94/48(5.3%) , 3.94/64(5.1%) , 3.314/52(1.5%) , 3.314/78(1.5%)
Peaks not found: chem shift/row (% of total intensity)
3.314/93(1.4%) , 3.314/37(1.4%) , 3.233/76(1.2%) , 3.233/54(1.2%) , 8.069/68(1.2%) , 8.069/61.5(1.2%) , 3.233/35(0.9%) , 3.233/95(0.9%) , 7.131/65(0.9%)

Methyl isobutyric acid (library entry number =198)
Hit ratio(% of total spectral intensity for metabolite): 67.86% (2 of 8 peaks were found)
Peaks found: chem shift/row (% of total intensity)
1.147/56(33.9%) , 1.147/74(33.9%)
Peaks not found: chem shift/row (% of total intensity)
3.702/65(27.6%) , 2.641/65(1.5%) , 2.641/47(1.1%) , 2.641/83(1.1%) , 2.641/101(0.4%) , 2.641/29(0.4%)

Valine (library entry number =36)
Hit ratio(% of total spectral intensity for metabolite): 74.04% (4 of 14 peaks were found)
Peaks found: chem shift/row (% of total intensity)
0.994/56(19%) , 0.994/74(19%) , 1.046/56(18%) , 1.046/74(18%)
Peaks not found: chem shift/row (% of total intensity)
3.617/59(10.4%) , 3.617/71(10.4%) , 2.276/59(1%) , 2.276/71(1%) , 2.276/41(0.7%) , 2.276/89(0.7%) , 2.276/53(0.7%) , 2.276/77(0.7%) , 2.276/35(0.2%) , 2.276/95(0.2%)

Cysteine (library entry number =63)
Hit ratio(% of total spectral intensity for metabolite): 42.54% (6 of 15 peaks were found)
Peaks found: chem shift/row (% of total intensity)
3.981/65(12.5%) , 3.981/77.5(11.8%) , 3.981/52.5(11.8%) , 3.013/64(2.6%) , 3.067/64(2.1%) , 3.14/64(1.7%)
Peaks not found: chem shift/row (% of total intensity)
3.039/50.5(8.1%) , 3.039/79.5(8.1%) , 3.039/41.5(7.5%) , 3.039/88.5(7.5%) , 3.11/91(6%) , 3.11/39(6%) , 3.11/53.5(5.9%) , 3.11/76.5(5.9%) , 3.09/64(2.5%)

Uridine 5-diphosphoglucose (library entry number =165)
Hit ratio(% of total spectral intensity for metabolite): 49.79% (15 of 35 peaks were found)
Peaks found: chem shift/row (% of total intensity)
7.95/75(17.7%) , 7.95/55(17.7%) , 3.778/65(3.8%) , 3.474/65(2.6%) , 3.793/55(1%) , 3.793/75(1%) , 3.547/56.5(0.7%) , 3.547/73.5(0.7%) , 3.547/48(0.7%) , 3.547/81.5(0.7%) , 3.547/48(0.7%) , 3.547/82(0.7%) , 3.547/48(0.7%) , 3.547/56(0.6%) , 3.547/73(0.6%)
Peaks not found: chem shift/row (% of total intensity)
5.985/75(13.3%) , 5.985/55(13.3%) , 3.778/41(3%) , 3.778/89(3%) , 3.474/89(2.1%) , 3.474/40.5(2.1%) , 5.995/65(1.9%) , 3.87/46(1.2%) , 3.87/83(1.2%) , 5.6/60.5(1.2%) , 5.6/69.5(1.2%) , 5.614/60.5(1.2%) , 5.614/69.5(1.2%) , 5.995/55(1%) , 5.995/75(1%) , 5.985/64.5(0.7%) , 3.793/42.5(0.3%) , 3.793/87.5(0.3%) , 3.87/51.5(0.3%) , 3.87/78.5(0.3%)

Uridine-5-diphospho-N-acetylglucosamine (library entry number =171)
Hit ratio(% of total spectral intensity for metabolite): 91.2% (6 of 13 peaks were found)
Peaks found: chem shift/row (% of total intensity)
2.085/65(51.5%) , 7.95/55(11%) , 7.95/75(11%) , 5.976/55(8%) , 5.976/75(8%) , 3.822/65(1.5%)
Peaks not found: chem shift/row (% of total intensity)
3.561/65(1.7%) , 5.976/65(1.3%) , 5.989/65(1.2%) , 3.822/41(1.2%) , 3.822/89(1.2%) , 3.561/89.5(1.1%) , 3.561/40.5(1.1%)

Phosphocreatine (library entry number =114)
Hit ratio(% of total spectral intensity for metabolite): 100% (2 of 2 peaks were found)
Peaks found: chem shift/row (% of total intensity)
3.049/65(80.9%) , 3.951/65(19.1%)
Peaks not found: chem shift/row (% of total intensity)


Pyroglutamic acid (library entry number =127)
Hit ratio(% of total spectral intensity for metabolite): 61.84% (14 of 80 peaks were found)
Peaks found: chem shift/row (% of total intensity)
2.408/65(11.4%) , 2.408/65(9.9%) , 2.408/86(8.8%) , 2.408/44(8.8%) , 2.408/86(7.5%) , 2.408/44(7.5%) , 2.038/75(2%) , 2.038/55(2%) , 4.187/61(0.8%) , 4.187/69(0.8%) , 4.187/84(0.8%) , 4.187/46(0.8%) , 2.502/65(0.5%) , 2.053/65(0.2%)
Peaks not found: chem shift/row (% of total intensity)
2.51/71(1.9%) , 2.51/59(1.9%) , 2.51/38(1.7%) , 2.51/92(1.7%) , 2.038/63.5(1.5%) , 2.038/66.5(1.5%) , 2.038/42(1.5%) , 2.038/88(1.5%) , 2.51/17(1.1%) , 2.51/112(1.1%) , 2.038/22(0.9%) , 2.038/108(0.9%) , 2.39/65(0.9%) , 2.51/80(0.9%) , 2.51/49.5(0.9%) , 2.038/96(0.8%) , 2.038/34(0.8%) , 2.03/64(0.7%) , 2.03/66(0.7%) , 2.525/54(0.6%) , 2.525/75(0.6%) , 2.501/48(0.6%) , 2.501/81.5(0.6%) , 2.501/65(0.5%) , 2.501/62(0.4%) , 2.501/68(0.4%) , 2.502/48(0.4%) , 2.502/81.5(0.4%) , 2.496/75(0.4%) , 2.496/55(0.4%) , 2.519/48.5(0.4%) , 2.519/81.5(0.4%) , 2.494/75.5(0.4%) , 2.494/54.5(0.4%) , 2.03/48(0.4%) , 2.03/82(0.4%) , 2.502/75.5(0.4%) , 2.502/54.5(0.4%) , 2.519/65(0.4%) , 2.519/63(0.4%) , 2.519/67(0.4%) , 2.03/71(0.3%) , 2.03/59(0.3%) , 2.03/46(0.3%) , 2.03/84(0.3%) , 2.501/59(0.3%) , 2.501/71(0.3%) , 2.501/75(0.3%) , 2.501/55(0.3%) , 2.519/54.5(0.3%) , 2.519/75(0.3%) , 2.03/29.5(0.2%) , 2.03/100.5(0.2%) , 2.501/101.5(0.2%) , 2.501/28(0.2%) , 2.496/48(0.2%) , 2.496/82(0.2%) , 2.03/55(0.2%) , 2.03/75(0.2%) , 2.519/28(0.2%) , 2.519/101(0.2%) , 2.525/68.5(0.2%) , 2.525/62(0.2%) , 2.525/65(0.1%) , 2.501/35.5(0.1%) , 2.501/94.5(0.1%)

Tyrosine (library entry number =208)
Hit ratio(% of total spectral intensity for metabolite): 61.6% (4 of 18 peaks were found)
Peaks found: chem shift/row (% of total intensity)
6.906/76(20.3%) , 6.906/54(20.3%) , 7.198/54(10.5%) , 7.198/76(10.5%)
Peaks not found: chem shift/row (% of total intensity)
3.947/62(7.1%) , 3.947/68(7.1%) , 3.947/48.5(5.5%) , 3.947/81.5(5.5%) , 6.906/47(1.6%) , 6.906/83(1.6%) , 3.057/56(1.5%) , 3.057/74(1.5%) , 3.057/36(1.4%) , 3.057/94(1.4%) , 3.202/90(1%) , 3.202/40(1%) , 3.202/53(1%) , 3.202/77(1%)

Glutathione (oxidised) (library entry number =91)
Hit ratio(% of total spectral intensity for metabolite): 50.99% (15 of 50 peaks were found)
Peaks found: chem shift/row (% of total intensity)
3.79/65(15.8%) , 3.79/81(5.7%) , 3.79/49(5.7%) , 2.17/57(3.7%) , 2.17/73(3.7%) , 2.516/65(2.3%) , 2.516/65(2.1%) , 2.54/65(2%) , 2.54/65(2%) , 2.17/37(1.8%) , 2.17/93(1.8%) , 3.797/64.5(1.2%) , 3.797/64.5(1.2%) , 3.768/64.5(1.1%) , 3.778/64.5(1%)
Peaks not found: chem shift/row (% of total intensity)
2.971/47(4.1%) , 2.971/83(4.1%) , 3.306/47(3.7%) , 3.306/83(3.7%) , 3.317/47(3.4%) , 3.317/83(3.4%) , 2.991/47(3.3%) , 2.991/83(3.3%) , 5.716/65(1.9%) , 2.54/76(1.6%) , 2.54/54(1.6%) , 2.54/45(1.3%) , 2.54/85(1.3%) , 2.54/45(1.2%) , 2.54/85(1.2%) , 2.516/45(1.2%) , 2.516/85(1.2%) , 2.516/45(1.1%) , 2.516/85(1.1%) , 2.54/33(0.9%) , 2.54/97(0.9%) , 2.54/13.5(0.4%) , 2.54/116(0.4%) , 2.498/62(0.3%) , 2.498/68(0.3%) , 2.515/61.5(0.2%) , 2.515/68.5(0.2%) , 2.516/103(0.2%) , 2.516/26(0.2%) , 2.54/61(0.2%) , 2.54/69(0.2%) , 2.54/103.5(0.2%) , 2.54/27(0.2%) , 2.524/61(0.2%) , 2.524/69(0.2%)

Formic acid (library entry number =148)
Hit ratio(% of total spectral intensity for metabolite): 90% (1 of 1 peaks were found)
Peaks found: chem shift/row (% of total intensity)
8.46/65(100%)
Peaks not found: chem shift/row (% of total intensity)


Citric acid (library entry number =14)
Hit ratio(% of total spectral intensity for metabolite): 100% (4 of 4 peaks were found)
Peaks found: chem shift/row (% of total intensity)
2.543/46(26.2%) , 2.543/84(26.2%) , 2.67/46(23.8%) , 2.67/84(23.8%)
Peaks not found: chem shift/row (% of total intensity)


Cytidine 5-diphosphate (library entry number =160)
Hit ratio(% of total spectral intensity for metabolite): 86.25% (4 of 12 peaks were found)
Peaks found: chem shift/row (% of total intensity)
7.991/55(24.1%) , 7.991/75(24.1%) , 6.138/55(19%) , 6.138/75(19%)
Peaks not found: chem shift/row (% of total intensity)
5.985/64(2.4%) , 5.985/66(2.4%) , 5.983/65.5(2.1%) , 5.983/64.5(2.1%) , 5.98/64(1.9%) , 5.98/66(1.9%) , 4.332/60.5(0.5%) , 4.332/69.5(0.5%)

Methionine (library entry number =82)
Hit ratio(% of total spectral intensity for metabolite): 95.05% (4 of 7 peaks were found)
Peaks found: chem shift/row (% of total intensity)
2.143/65(80.1%) , 2.649/65(6%) , 2.649/84(4.4%) , 2.649/46(4.4%)
Peaks not found: chem shift/row (% of total intensity)
3.863/81(1.7%) , 3.863/49(1.7%) , 3.863/65(1.5%)

Methanol (library entry number =202)
Hit ratio(% of total spectral intensity for metabolite): 90% (1 of 1 peaks were found)
Peaks found: chem shift/row (% of total intensity)
3.367/65(100%)
Peaks not found: chem shift/row (% of total intensity)


Glucose-6-phosphate (library entry number =105)
Hit ratio(% of total spectral intensity for metabolite): 80.98% (20 of 31 peaks were found)
Peaks found: chem shift/row (% of total intensity)
3.503/65(6.9%) , 3.293/53.5(6.1%) , 3.293/76.5(6.1%) , 3.277/53(5.9%) , 3.277/77(5.9%) , 3.503/40.5(4.9%) , 3.503/89(4.9%) , 3.367/65(4.4%) , 3.569/40.5(3.7%) , 3.569/89.5(3.7%) , 4.006/69(3.6%) , 4.006/61(3.6%) , 4.006/61(3.6%) , 4.006/69(3.6%) , 3.569/40(3.4%) , 3.569/89.5(3.4%) , 3.569/65(2.7%) , 3.57/65(2%) , 3.569/65(2%) , 3.485/65.5(0.4%)
Peaks not found: chem shift/row (% of total intensity)
3.73/65(5.2%) , 3.73/40.5(3.8%) , 3.73/89(3.8%) , 3.534/41(1.4%) , 3.534/88.5(1.4%) , 3.569/52.5(0.9%) , 3.569/76.5(0.9%) , 3.569/52.5(0.7%) , 3.569/76.5(0.7%) , 4.05/55(0.1%) , 4.05/74.5(0.1%)

Succinic acid (library entry number =152)
Hit ratio(% of total spectral intensity for metabolite): 90% (1 of 1 peaks were found)
Peaks found: chem shift/row (% of total intensity)
2.408/65(100%)
Peaks not found: chem shift/row (% of total intensity)


N-Acetylneuraminic acid (library entry number =193)
Hit ratio(% of total spectral intensity for metabolite): 73.89% (10 of 27 peaks were found)
Peaks found: chem shift/row (% of total intensity)
2.061/65(59.8%) , 3.624/58(2%) , 3.624/72(2%) , 3.851/53(1.9%) , 3.851/77(1.9%) , 3.992/51.5(1.8%) , 3.992/78.5(1.8%) , 3.768/65(1.4%) , 3.768/49(0.7%) , 3.768/81(0.7%)
Peaks not found: chem shift/row (% of total intensity)
2.046/65(5.9%) , 3.624/42(1.8%) , 3.624/88(1.8%) , 1.83/65(1.7%) , 2.238/65(1.7%) , 3.851/46(1.5%) , 3.851/84(1.5%) , 2.222/55(1.3%) , 2.222/75(1.3%) , 1.83/96(1.1%) , 1.83/34(1.1%) , 2.222/88(1%) , 2.222/42(1%) , 3.768/58.5(0.9%) , 3.768/71.5(0.9%) , 3.768/88(0.7%) , 3.768/42(0.7%)

Propionic acid (library entry number =154)
Hit ratio(% of total spectral intensity for metabolite): 91.37% (5 of 7 peaks were found)
Peaks found: chem shift/row (% of total intensity)
1.06/65(33.9%) , 1.06/45(14.4%) , 1.06/85(14.4%) , 2.187/55(14.3%) , 2.187/75(14.3%)
Peaks not found: chem shift/row (% of total intensity)
2.187/94(4.3%) , 2.187/36(4.3%)

Glycolic acid (library entry number =53)
Hit ratio(% of total spectral intensity for metabolite): 90% (1 of 1 peaks were found)
Peaks found: chem shift/row (% of total intensity)
3.951/65(100%)
Peaks not found: chem shift/row (% of total intensity)


Hypotaurine (library entry number =129)
Hit ratio(% of total spectral intensity for metabolite): 43.91% (2 of 6 peaks were found)
Peaks found: chem shift/row (% of total intensity)
3.367/65(24.8%) , 2.66/65(19.1%)
Peaks not found: chem shift/row (% of total intensity)
3.367/48(16.5%) , 3.367/82(16.5%) , 2.66/47.5(11.5%) , 2.66/82.5(11.5%)

Pyruvic acid (library entry number =101)
Hit ratio(% of total spectral intensity for metabolite): 90% (1 of 1 peaks were found)
Peaks found: chem shift/row (% of total intensity)
2.372/65(100%)
Peaks not found: chem shift/row (% of total intensity)


Betaine (library entry number =24)
Hit ratio(% of total spectral intensity for metabolite): 100% (2 of 2 peaks were found)
Peaks found: chem shift/row (% of total intensity)
3.271/65(94.3%) , 3.914/65(5.7%)
Peaks not found: chem shift/row (% of total intensity)


Ethylenediaminetetraacetic acid (EDTA) (library entry number =140)
Hit ratio(% of total spectral intensity for metabolite): 100% (2 of 2 peaks were found)
Peaks found: chem shift/row (% of total intensity)
3.649/65(73.8%) , 3.271/65(26.2%)
Peaks not found: chem shift/row (% of total intensity)


Uridine-5-diphosphogalactose (library entry number =189)
Hit ratio(% of total spectral intensity for metabolite): 43.4% (11 of 53 peaks were found)
Peaks found: chem shift/row (% of total intensity)
7.95/55(18.6%) , 7.95/75(18.6%) , 3.757/65(1.7%) , 3.737/57(0.7%) , 3.737/72.5(0.7%) , 3.757/81(0.6%) , 3.757/48.5(0.6%) , 3.737/56.5(0.5%) , 3.737/73.5(0.5%) , 3.723/72(0.5%) , 3.737/43.5(0.2%)
Peaks not found: chem shift/row (% of total intensity)
5.985/55(15.3%) , 5.985/75(15.3%) , 3.924/82(1.7%) , 3.924/48(1.7%) , 5.652/70(1.6%) , 5.652/60(1.6%) , 3.924/56(1.5%) , 3.924/74(1.5%) , 5.637/60.5(1.5%) , 5.637/69.5(1.5%) , 4.041/65(1.2%) , 4.381/60.5(0.8%) , 4.381/69.5(0.8%) , 5.985/64.5(0.6%) , 3.815/83(0.6%) , 3.815/47(0.6%) , 4.381/65(0.5%) , 3.822/82.5(0.5%) , 3.822/47(0.5%) , 3.815/73(0.5%) , 3.815/56.5(0.5%) , 3.822/56.5(0.5%) , 3.822/73(0.5%) , 3.768/59(0.4%) , 3.768/71(0.4%) , 3.737/85.5(0.3%) , 3.737/44.5(0.3%) , 3.76/55(0.3%) , 3.76/75(0.3%) , 3.757/35(0.3%) , 3.757/94.5(0.3%) , 3.768/40(0.2%) , 3.768/89.5(0.2%) , 3.76/83(0.2%) , 3.778/51.5(0.2%) , 3.778/78.5(0.2%) , 3.76/65(0.2%) , 3.76/44.5(0.2%) , 3.737/85(0.2%) , 3.773/46(0.2%) , 3.773/83.5(0.2%) , 3.73/65(0.2%)

Ethanol (library entry number =203)
Hit ratio(% of total spectral intensity for metabolite): 91.16% (5 of 7 peaks were found)
Peaks found: chem shift/row (% of total intensity)
1.189/65(31.3%) , 1.189/83(15.6%) , 1.189/47(15.6%) , 3.663/56(14.4%) , 3.663/74(14.4%)
Peaks not found: chem shift/row (% of total intensity)
3.663/38(4.4%) , 3.663/92(4.4%)

Acetylcholine (library entry number =22)
Hit ratio(% of total spectral intensity for metabolite): 100% (2 of 2 peaks were found)
Peaks found: chem shift/row (% of total intensity)
3.225/65(57.1%) , 2.152/65(42.9%)
Peaks not found: chem shift/row (% of total intensity)


Thiamine (library entry number =206)
Hit ratio(% of total spectral intensity for metabolite): 68.09% (3 of 11 peaks were found)
Peaks found: chem shift/row (% of total intensity)
2.502/65(43.1%) , 2.568/65(23.1%) , 3.185/65(1.9%)
Peaks not found: chem shift/row (% of total intensity)
8.047/65(8%) , 3.89/65(6.7%) , 3.89/50(4.3%) , 3.89/80(4.3%) , 9.432/65(4.2%) , 5.455/65(2.7%) , 3.185/50(0.9%) , 3.185/80(0.9%)

Oxaloacetic acid (library entry number =159)
Hit ratio(% of total spectral intensity for metabolite): 90% (1 of 1 peaks were found)
Peaks found: chem shift/row (% of total intensity)
2.372/65(100%)
Peaks not found: chem shift/row (% of total intensity)


Butyric acid (library entry number =119)
Hit ratio(% of total spectral intensity for metabolite): 40.12% (2 of 12 peaks were found)
Peaks found: chem shift/row (% of total intensity)
0.898/65(28.6%) , 2.163/65(11.5%)
Peaks not found: chem shift/row (% of total intensity)
0.898/84(12%) , 0.898/46(12%) , 2.163/84(7.9%) , 2.163/46(7.9%) , 1.561/56(6%) , 1.561/74(6%) , 1.561/93(3.3%) , 1.561/37(3.3%) , 1.561/112(0.7%) , 1.561/18(0.7%)

Uridine 5-diphosphate (library entry number =182)
Hit ratio(% of total spectral intensity for metabolite): 93.66% (6 of 10 peaks were found)
Peaks found: chem shift/row (% of total intensity)
7.991/75(20%) , 7.991/55(20%) , 5.976/55(18.7%) , 5.976/75(18.7%) , 5.976/55.5(8.1%) , 5.976/74.5(8.1%)
Peaks not found: chem shift/row (% of total intensity)
5.976/65(2.9%) , 5.976/64.5(2.1%) , 8.114/54.5(0.6%) , 8.114/75(0.6%)

N-Acetylmethionine (library entry number =137)
Hit ratio(% of total spectral intensity for metabolite): 65.03% (1 of 2 peaks were found)
Peaks found: chem shift/row (% of total intensity)
2.114/65(65%)
Peaks not found: chem shift/row (% of total intensity)
2.039/65(35%)

Anserine nitrate (library entry number =15)
Hit ratio(% of total spectral intensity for metabolite): 68.88% (13 of 42 peaks were found)
Peaks found: chem shift/row (% of total intensity)
3.778/65(49.3%) , 3.225/63.5(3.9%) , 3.225/66.5(3.9%) , 3.035/85(1.3%) , 3.035/45(1.3%) , 3.035/85(1.3%) , 3.035/45(1.3%) , 2.67/45(1.2%) , 2.67/85(1.2%) , 2.697/65(1.2%) , 2.649/65(1%) , 2.66/65(1%) , 3.195/65(0.9%)
Peaks not found: chem shift/row (% of total intensity)
3.227/44.5(2%) , 3.227/85.5(2%) , 3.225/49.5(2%) , 3.225/80.5(2%) , 2.659/44(1.7%) , 2.659/86(1.7%) , 3.235/84.5(1.5%) , 3.235/45.5(1.5%) , 3.24/84.5(1.5%) , 3.24/45.5(1.5%) , 2.697/46.5(1.1%) , 2.697/83.5(1.1%) , 2.681/65(1%) , 2.723/45(0.9%) , 2.723/85(0.9%) , 2.723/43(0.8%) , 2.723/86.5(0.8%) , 2.681/85.5(0.8%) , 2.706/25(0.6%) , 2.706/104(0.6%) , 2.709/64(0.6%) , 2.659/61(0.6%) , 2.659/69(0.6%) , 2.67/103(0.6%) , 2.67/26.5(0.6%) , 2.709/44.5(0.6%) , 2.709/85.5(0.6%) , 2.659/102(0.5%) , 2.659/27(0.5%)

________________________________________________________________________________________________________________

Table 3.  Information to help in the interpretation of the pJRES graphical output of the analysis.
For each peak in the estimate pJRES spectrum (visible in yellow in the associated graphical output file) is given
the chemical shift, intensity and contributing metabolites with percentage contributions.
This table is ordered by intensity, with the most intense estimated pJRES peak detailed first.

Chemical shift	Intensity of estimated pJRES	Contributing metabolites/percentages
3.237	0.1743	Glycerophosphorylcholine(83.2%); Glucose(10.1%); Phosphoethanolamine(4.9%); Carnitine(1.6%); Acetylcholine(0.1%); 3-Methylhistidine(0%); Betaine(0%); Anserine nitrate(0%); Taurine(0%); Ethylenediaminetetraacetic acid (EDTA)(0%); 
1.332	0.1418	Lactic acid(100%); 
3.502	0.04739	Glucose(99.6%); Glucose-6-phosphate(0.4%); Glycine(0%); Sucrose(0%); 
3.257	0.04004	Glucose(89.2%); Glycerophosphorylcholine(9.3%); Carnitine(0.6%); Taurine(0.5%); Betaine(0.3%); Ethylenediaminetetraacetic acid (EDTA)(0.1%); Acetylcholine(0%); Anserine nitrate(0%); 
3.732	0.03872	Glucose(95%); 3-Methylhistidine(2.7%); Sucrose(0.7%); Leucine(0.6%); Fructose(0.6%); Glucose-6-phosphate(0.3%); Methyl isobutyric acid(0.2%); Uridine-5-diphosphogalactose(0%); Ethylenediaminetetraacetic acid (EDTA)(0%); 
3.412	0.03832	Glucose(99.1%); Taurine(0.7%); Carnitine(0.2%); Methanol(0%); 
3.717	0.03184	Glucose(90.8%); Fructose(8.1%); Methyl isobutyric acid(1%); 3-Methylhistidine(0.1%); Sucrose(0%); Ethylenediaminetetraacetic acid (EDTA)(0%); 
3.902	0.03108	Glucose(95.7%); Fructose(4%); Sucrose(0.3%); Betaine(0.1%); Thiamine(0%); Creatine(0%); Glycolic acid(0%); 
3.572	0.02813	Glycine(78.5%); Sucrose(12.1%); Fructose(8.1%); Malonyl coenzyme A(0.8%); Glucose-6-phosphate(0.5%); Uridine-5-diphospho-N-acetylglucosamine(0%); Ethylenediaminetetraacetic acid (EDTA)(0%); 
1.147	0.02439	Methyl isobutyric acid(100%); Ethanol(0%); 
1.927	0.02124	Acetic acid(100%); N-Acetylmethionine(0%); 
3.772	0.02046	Glucose(52.5%); Glutamine(23.5%); Sucrose(21.6%); Uridine 5-diphosphoglucose(0.6%); Glutathione (oxidised)(0.5%); Alanine(0.5%); N-Acetylneuraminic acid(0.4%); Glutathione (reduced)(0.3%); Anserine nitrate(0.1%); Citrulline(0%); Uridine-5-diphosphogalactose(0%); Methyl isobutyric acid(0%); 
3.547	0.0204	Glucose(73.9%); Malonyl coenzyme A(23.3%); Glycine(1.2%); Fructose(0.9%); Uridine 5-diphosphoglucose(0.7%); Glucose-6-phosphate(0%); 
4.122	0.01982	Lactic acid(99.6%); Fructose(0.4%); 
3.042	0.01879	Creatine(59.3%); Histamine(19.7%); Creatinine(14.7%); Cysteine(4.1%); Phosphocreatine(1.8%); Malonyl coenzyme A(0.3%); Anserine nitrate(0%); 
3.472	0.0187	Glucose(96.6%); Sucrose(1.7%); Uridine 5-diphosphoglucose(1.7%); Taurine(0%); 
3.782	0.01694	Glutamine(58.3%); Glutathione (reduced)(24.6%); Glucose(5.7%); Glutathione (oxidised)(3.7%); Uridine 5-diphosphoglucose(3.2%); Alanine(3.1%); Sucrose(1.1%); Anserine nitrate(0.2%); Uridine-5-diphosphogalactose(0%); 
3.427	0.01502	Taurine(45.3%); Glucose(37.8%); Carnitine(16.9%); Methanol(0%); 
1.487	0.01442	Alanine(100%); 
3.982	0.01286	Phosphoethanolamine(91%); Cysteine(8.9%); N-Acetylneuraminic acid(0%); Glycolic acid(0%); Glucose-6-phosphate(0%); 
2.027	0.0122	N-Acetylaspartate (NAA)(99.2%); Pyroglutamic acid(0.4%); N-Acetylmethionine(0.2%); N-Acetylneuraminic acid(0.2%); Acetylcholine(0%); 
3.792	0.01194	Alanine(49.5%); Glutathione (reduced)(34.6%); Glutathione (oxidised)(7.2%); Glutamine(3.7%); Glucose(3.4%); Uridine 5-diphosphoglucose(1.1%); Fructose(0.4%); Sucrose(0.1%); Anserine nitrate(0%); Uridine-5-diphosphogalactose(0%); 
1.012	0.01159	Isoleucine(96.8%); Valine(2.4%); Leucine(0.8%); Propionic acid(0%); 
3.702	0.01145	Methyl isobutyric acid(93.8%); Sucrose(4.6%); Fructose(1.4%); Isoleucine(0.2%); Glucose(0.1%); Ethylenediaminetetraacetic acid (EDTA)(0%); 
0.9423	0.01137	Isoleucine(97.7%); Leucine(2.3%); Valine(0%); Butyric acid(0%); 
2.142	0.01129	Glutamine(62.2%); Methionine(36.7%); Acetylcholine(0.8%); N-Acetylneuraminic acid(0.2%); Butyric acid(0%); N-Acetylmethionine(0%); Propionic acid(0%); 
3.992	0.01127	Phosphoethanolamine(95.3%); Asparagine(1.4%); N-Acetylneuraminic acid(1.3%); Malonyl coenzyme A(1.1%); Glucose-6-phosphate(0.5%); Cysteine(0.3%); Glycolic acid(0%); Fructose(0%); 
2.457	0.01063	Glutamine(86.3%); Carnitine(13.5%); Pyroglutamic acid(0.1%); Succinic acid(0.1%); Thiamine(0%); 
3.297	0.009887	Histamine(93.1%); Glycerophosphorylcholine(4.4%); Glutathione (oxidised)(0.8%); Glucose-6-phosphate(0.7%); Taurine(0.3%); Betaine(0.3%); Carnitine(0.2%); Glutathione (reduced)(0.2%); Ethylenediaminetetraacetic acid (EDTA)(0%); Methanol(0%); Acetylcholine(0%); 
3.687	0.008746	Sucrose(86.6%); Methyl isobutyric acid(6.2%); Isoleucine(4.5%); Fructose(2.3%); Malonyl coenzyme A(0.2%); Ethylenediaminetetraacetic acid (EDTA)(0.1%); Ethanol(0%); 
4.007	0.007901	Asparagine(67.6%); Glucosamine-6-phosphate(14%); Malonyl coenzyme A(13.8%); Fructose(2.3%); Phosphoethanolamine(1.7%); Glucose-6-phosphate(0.7%); Glycolic acid(0%); 
2.407	0.006929	Succinic acid(70.5%); Pyroglutamic acid(14.6%); Glutamine(9.5%); Carnitine(5.3%); Pyruvic acid(0.1%); Oxaloacetic acid(0%); 
3.852	0.006375	Glucose(88.9%); Sucrose(7.4%); N-Acetylneuraminic acid(3.2%); Methionine(0.4%); 
8.277	0.006354	Malonyl coenzyme A(100%); 
0.9923	0.006217	Valine(93.2%); Isoleucine(4.8%); Leucine(2%); 
2.437	0.005847	Carnitine(48.2%); Glutamine(36.5%); Malonyl coenzyme A(14.7%); Succinic acid(0.4%); Pyroglutamic acid(0.2%); Pyruvic acid(0%); Thiamine(0%); 
3.882	0.005727	Glucosamine-6-phosphate(93.1%); Sucrose(6.5%); Thiamine(0.4%); 
3.837	0.005721	Glucose(78.2%); Sucrose(21.5%); Uridine-5-diphospho-N-acetylglucosamine(0.3%); N-Acetylneuraminic acid(0%); 
1.047	0.005482	Valine(95.8%); Propionic acid(2.9%); Isoleucine(1.3%); 
3.367	0.005195	Methanol(62.6%); Hypotaurine(17.6%); Glucose(16%); Glycerophosphorylcholine(2.3%); Glucose-6-phosphate(0.8%); Glucosamine-6-phosphate(0.8%); Betaine(0%); Malonyl coenzyme A(0%); Acetylcholine(0%); 
0.9723	0.005022	Leucine(94.6%); Valine(2.8%); Isoleucine(2.6%); 
3.937	0.004505	Creatine(72.6%); 3-Methylhistidine(24%); Tyrosine(1.8%); Glycolic acid(1.1%); Phosphocreatine(0.4%); Betaine(0%); 
3.282	0.00432	Glucosamine-6-phosphate(53.4%); Glycerophosphorylcholine(20.6%); Histamine(9.2%); Taurine(9.1%); Betaine(3.6%); Carnitine(1.6%); Glucose-6-phosphate(1%); Glucose(0.7%); Ethylenediaminetetraacetic acid (EDTA)(0.7%); Acetylcholine(0.1%); Methanol(0%); 
3.652	0.004239	Glucosamine-6-phosphate(74%); Ethylenediaminetetraacetic acid (EDTA)(22.9%); Isoleucine(1.1%); Ethanol(0.8%); Fructose(0.7%); Methyl isobutyric acid(0.6%); Valine(0%); 
8.552	0.004068	Malonyl coenzyme A(100%); 
2.167	0.004068	Glutathione (reduced)(69.4%); Glutamine(12.2%); Glutathione (oxidised)(11.5%); Butyric acid(3.6%); Methionine(1.9%); Propionic acid(0.8%); Acetylcholine(0.7%); N-Acetylmethionine(0%); N-Acetylneuraminic acid(0%); 
0.9623	0.004051	Leucine(92.6%); Isoleucine(6.1%); Valine(1.3%); 
2.952	0.003951	Asparagine(83.5%); Glucosamine-6-phosphate(13.2%); Glutathione (reduced)(3.3%); 
3.127	0.003905	Malonyl coenzyme A(96.3%); Cysteine(2.2%); Glycerophosphorylcholine(1.6%); Acetylcholine(0%); 
4.222	0.003702	Sucrose(100%); 
2.087	0.003651	Uridine-5-diphospho-N-acetylglucosamine(98.7%); N-Acetylneuraminic acid(0.9%); N-Acetylaspartate (NAA)(0.2%); Methionine(0.1%); N-Acetylmethionine(0.1%); Acetylcholine(0%); 
2.867	0.00358	Asparagine(100%); 
3.457	0.003254	Glucose(99%); Taurine(0.7%); Carnitine(0.3%); Methanol(0%); 
0.7223	0.003167	Malonyl coenzyme A(100%); 
7.952	0.003148	Uridine 5-diphosphoglucose(51.8%); Uridine-5-diphospho-N-acetylglucosamine(42.5%); Uridine-5-diphosphogalactose(5.6%); 
2.372	0.003062	Pyruvic acid(78.8%); Oxaloacetic acid(20.6%); Succinic acid(0.6%); 
1.057	0.003003	Propionic acid(81.1%); Valine(18.1%); Isoleucine(0.9%); 
3.617	0.002903	Valine(92.5%); Fructose(4.3%); N-Acetylneuraminic acid(1.7%); Glycine(0.8%); Glucosamine-6-phosphate(0.4%); Ethylenediaminetetraacetic acid (EDTA)(0.2%); 
4.062	0.002623	Creatinine(50.3%); Sucrose(49.7%); 
0.8623	0.002603	Malonyl coenzyme A(99.9%); Butyric acid(0.1%); 
2.972	0.002312	Glucosamine-6-phosphate(44.2%); Glutathione (reduced)(29.1%); Glutathione (oxidised)(16.6%); Asparagine(10%); Creatine(0%); 
5.412	0.002286	Sucrose(100%); 
3.597	0.002275	Glucosamine-6-phosphate(80.7%); Fructose(9.8%); Glycine(6.3%); Valine(3.1%); Ethylenediaminetetraacetic acid (EDTA)(0.1%); 
5.437	0.002196	Glucosamine-6-phosphate(100%); Thiamine(0%); 
2.062	0.00198	N-Acetylneuraminic acid(95%); N-Acetylaspartate (NAA)(2.4%); Uridine-5-diphospho-N-acetylglucosamine(2.4%); N-Acetylmethionine(0.1%); Methionine(0.1%); Pyroglutamic acid(0%); Acetylcholine(0%); 
5.987	0.001938	Uridine 5-diphosphoglucose(77.3%); Uridine-5-diphospho-N-acetylglucosamine(11.1%); Uridine-5-diphosphogalactose(8.4%); Cytidine 5-diphosphate(2.9%); Uridine 5-diphosphate(0.3%); 
2.642	0.001926	Methyl isobutyric acid(81.2%); Methionine(15.9%); Citric acid(1.4%); Hypotaurine(1.4%); Anserine nitrate(0.1%); 
6.907	0.001925	Tyrosine(100%); 
6.177	0.001918	Malonyl coenzyme A(100%); 
2.487	0.00188	Glutamine(55.7%); N-Acetylaspartate (NAA)(35.1%); Carnitine(7.8%); Thiamine(0.9%); Pyroglutamic acid(0.3%); Succinic acid(0.1%); 
8.462	0.001801	Formic acid(100%); 
2.557	0.001757	Glutathione (reduced)(88.9%); Citric acid(7%); Glutathione (oxidised)(2.5%); Thiamine(1.6%); 
3.152	0.001731	Citrulline(83.7%); Glycerophosphorylcholine(13.7%); Malonyl coenzyme A(1.3%); Carnitine(1.2%); Acetylcholine(0.1%); 
5.247	0.001664	Glucose(100%); 
2.542	0.00163	Citric acid(95.8%); Glutathione (reduced)(3.2%); Glutathione (oxidised)(0.6%); Thiamine(0.4%); 
2.187	0.001607	Propionic acid(97.3%); Methionine(2.3%); Acetylcholine(0.2%); Butyric acid(0.1%); Glutathione (oxidised)(0.1%); N-Acetylmethionine(0%); 
8.147	0.001594	Histamine(100%); 
1.262	0.001587	Isoleucine(100%); 
3.317	0.001516	Glutathione (reduced)(32.6%); Glutathione (oxidised)(20.1%); 3-Methylhistidine(17.3%); Glycerophosphorylcholine(14.5%); Histamine(14.5%); Methanol(0.5%); Betaine(0.4%); Ethylenediaminetetraacetic acid (EDTA)(0%); Acetylcholine(0%); 
6.162	0.001501	Malonyl coenzyme A(100%); 
7.982	0.001482	Histamine(91.7%); Cytidine 5-diphosphate(7.8%); Uridine 5-diphosphate(0.4%); Uridine-5-diphospho-N-acetylglucosamine(0%); Uridine-5-diphosphogalactose(0%); 
2.507	0.001454	N-Acetylaspartate (NAA)(55%); Pyroglutamic acid(25.1%); Thiamine(15.9%); Glutathione (oxidised)(3.2%); Citric acid(0.6%); Succinic acid(0.1%); 
2.672	0.001443	Citric acid(98.2%); Hypotaurine(1.3%); Methionine(0.2%); N-Acetylaspartate (NAA)(0.2%); Anserine nitrate(0.1%); 
2.932	0.001359	Glucosamine-6-phosphate(39.8%); Asparagine(36.6%); Glutathione (reduced)(23.6%); 
2.657	0.001243	Hypotaurine(63.1%); Malonyl coenzyme A(13.7%); Methionine(12.7%); Citric acid(9.8%); Anserine nitrate(0.4%); Methyl isobutyric acid(0.3%); 
7.197	0.001235	Tyrosine(100%); 
7.157	0.001184	Histamine(100%); 
1.187	0.001042	Ethanol(95.1%); Methyl isobutyric acid(4.9%); 
3.352	0.0009481	Malonyl coenzyme A(79.8%); Methanol(12%); Glycerophosphorylcholine(4.2%); Hypotaurine(3.9%); Betaine(0.1%); Acetylcholine(0%); 
3.392	0.0008848	Glucose(94.7%); Methanol(3.8%); Taurine(0.8%); Hypotaurine(0.5%); Glycerophosphorylcholine(0.1%); 
2.697	0.000813	N-Acetylaspartate (NAA)(97.9%); Citric acid(2.1%); Anserine nitrate(0.1%); 
2.277	0.0007362	Valine(99.6%); Acetylcholine(0.4%); 
2.907	0.0007181	Asparagine(100%); 
6.137	0.0007041	Cytidine 5-diphosphate(100%); 
1.712	0.0006833	Leucine(100%); 
4.032	0.0006791	Fructose(99.1%); Sucrose(0.7%); Uridine-5-diphosphogalactose(0.1%); 
2.992	0.0005492	Glutathione (oxidised)(56.7%); Glutathione (reduced)(40.6%); Creatine(2.6%); Creatinine(0.1%); 
0.8973	0.0005039	Butyric acid(100%); 
3.077	0.0004352	Cysteine(72.2%); Creatinine(11.5%); Creatine(9%); Phosphocreatine(7.2%); 
2.622	0.0003846	Malonyl coenzyme A(98.8%); Citric acid(0.4%); Methyl isobutyric acid(0.4%); Methionine(0.2%); Thiamine(0.2%); Hypotaurine(0%); 
2.842	0.0003702	Asparagine(100%); 
0.7373	0.0003421	Malonyl coenzyme A(100%); 
2.892	0.0003418	Asparagine(100%); 
2.352	0.0002827	Malonyl coenzyme A(85.6%); Pyruvic acid(12.4%); Succinic acid(2%); 
2.207	0.0002441	Methionine(86.2%); Propionic acid(13.2%); Acetylcholine(0.6%); N-Acetylneuraminic acid(0%); N-Acetylmethionine(0%); 
1.562	0.0002207	Butyric acid(100%); 
3.097	0.0002083	Cysteine(93.2%); Creatine(4%); Creatinine(1.8%); Phosphocreatine(0.9%); Acetylcholine(0%); 
1.682	0.0001683	Leucine(100%); 
8.067	0.0001672	3-Methylhistidine(99.1%); Thiamine(0.9%); 
2.222	0.000162	N-Acetylneuraminic acid(96.5%); Propionic acid(1.7%); Methionine(1.5%); Acetylcholine(0.3%); 
5.612	0.0001237	Uridine 5-diphosphoglucose(100%); 
5.602	0.0001221	Uridine 5-diphosphoglucose(100%); 
1.832	0.0001174	N-Acetylneuraminic acid(100%); 
1.742	0.0001106	Leucine(100%); 
4.187	0.000107	Pyroglutamic acid(100%); 
5.717	8.843e-05	Glutathione (oxidised)(100%); 
1.882	8.453e-05	Citrulline(57.9%); Acetic acid(42.1%); 
8.047	8.019e-05	Thiamine(100%); 
7.132	7.755e-05	3-Methylhistidine(100%); 
2.237	4.911e-05	N-Acetylneuraminic acid(99.3%); Acetylcholine(0.7%); 
9.432	3.995e-05	Thiamine(100%); 
1.097	3.189e-05	Methyl isobutyric acid(73.9%); Propionic acid(26.1%); 
5.457	2.802e-05	Thiamine(100%); 
5.652	2.154e-05	Uridine-5-diphosphogalactose(100%); 
5.637	2.035e-05	Uridine-5-diphosphogalactose(100%); 
4.332	1.532e-05	Cytidine 5-diphosphate(100%); 
8.237	1.522e-05	Malonyl coenzyme A(100%); 
4.382	9.953e-06	Uridine-5-diphosphogalactose(100%); 
1.852	8.995e-06	Acetic acid(100%); 
8.112	1.677e-06	Uridine 5-diphosphate(100%); 
2.732	8.598e-07	Anserine nitrate(100%); 
________________________________________________________________________________________________________________

Table 4.  Information to help in the interpretation of the pJRES graphical output of the analysis.
For each peak in the estimate pJRES spectrum (visible in yellow in the associated graphical output file) is given
the chemical shift, intensity and contributing metabolites with percentage contributions.
This table is ordered by chemical shift, with the estimated pJRES peak having the highest chemical shift detailed first.

Chemical shift	Intensity of estimated pJRES	Contributing metabolites/percentages
9.432	3.995e-05	Thiamine(100%); 
8.552	0.004068	Malonyl coenzyme A(100%); 
8.462	0.001801	Formic acid(100%); 
8.277	0.006354	Malonyl coenzyme A(100%); 
8.237	1.522e-05	Malonyl coenzyme A(100%); 
8.147	0.001594	Histamine(100%); 
8.112	1.677e-06	Uridine 5-diphosphate(100%); 
8.067	0.0001672	3-Methylhistidine(99.1%); Thiamine(0.9%); 
8.047	8.019e-05	Thiamine(100%); 
7.982	0.001482	Histamine(91.7%); Cytidine 5-diphosphate(7.8%); Uridine 5-diphosphate(0.4%); Uridine-5-diphospho-N-acetylglucosamine(0%); Uridine-5-diphosphogalactose(0%); 
7.952	0.003148	Uridine 5-diphosphoglucose(51.8%); Uridine-5-diphospho-N-acetylglucosamine(42.5%); Uridine-5-diphosphogalactose(5.6%); 
7.197	0.001235	Tyrosine(100%); 
7.157	0.001184	Histamine(100%); 
7.132	7.755e-05	3-Methylhistidine(100%); 
6.907	0.001925	Tyrosine(100%); 
6.177	0.001918	Malonyl coenzyme A(100%); 
6.162	0.001501	Malonyl coenzyme A(100%); 
6.137	0.0007041	Cytidine 5-diphosphate(100%); 
5.987	0.001938	Uridine 5-diphosphoglucose(77.3%); Uridine-5-diphospho-N-acetylglucosamine(11.1%); Uridine-5-diphosphogalactose(8.4%); Cytidine 5-diphosphate(2.9%); Uridine 5-diphosphate(0.3%); 
5.717	8.843e-05	Glutathione (oxidised)(100%); 
5.652	2.154e-05	Uridine-5-diphosphogalactose(100%); 
5.637	2.035e-05	Uridine-5-diphosphogalactose(100%); 
5.612	0.0001237	Uridine 5-diphosphoglucose(100%); 
5.602	0.0001221	Uridine 5-diphosphoglucose(100%); 
5.457	2.802e-05	Thiamine(100%); 
5.437	0.002196	Glucosamine-6-phosphate(100%); Thiamine(0%); 
5.412	0.002286	Sucrose(100%); 
5.247	0.001664	Glucose(100%); 
4.382	9.953e-06	Uridine-5-diphosphogalactose(100%); 
4.332	1.532e-05	Cytidine 5-diphosphate(100%); 
4.222	0.003702	Sucrose(100%); 
4.187	0.000107	Pyroglutamic acid(100%); 
4.122	0.01982	Lactic acid(99.6%); Fructose(0.4%); 
4.062	0.002623	Creatinine(50.3%); Sucrose(49.7%); 
4.032	0.0006791	Fructose(99.1%); Sucrose(0.7%); Uridine-5-diphosphogalactose(0.1%); 
4.007	0.007901	Asparagine(67.6%); Glucosamine-6-phosphate(14%); Malonyl coenzyme A(13.8%); Fructose(2.3%); Phosphoethanolamine(1.7%); Glucose-6-phosphate(0.7%); Glycolic acid(0%); 
3.992	0.01127	Phosphoethanolamine(95.3%); Asparagine(1.4%); N-Acetylneuraminic acid(1.3%); Malonyl coenzyme A(1.1%); Glucose-6-phosphate(0.5%); Cysteine(0.3%); Glycolic acid(0%); Fructose(0%); 
3.982	0.01286	Phosphoethanolamine(91%); Cysteine(8.9%); N-Acetylneuraminic acid(0%); Glycolic acid(0%); Glucose-6-phosphate(0%); 
3.937	0.004505	Creatine(72.6%); 3-Methylhistidine(24%); Tyrosine(1.8%); Glycolic acid(1.1%); Phosphocreatine(0.4%); Betaine(0%); 
3.902	0.03108	Glucose(95.7%); Fructose(4%); Sucrose(0.3%); Betaine(0.1%); Thiamine(0%); Creatine(0%); Glycolic acid(0%); 
3.882	0.005727	Glucosamine-6-phosphate(93.1%); Sucrose(6.5%); Thiamine(0.4%); 
3.852	0.006375	Glucose(88.9%); Sucrose(7.4%); N-Acetylneuraminic acid(3.2%); Methionine(0.4%); 
3.837	0.005721	Glucose(78.2%); Sucrose(21.5%); Uridine-5-diphospho-N-acetylglucosamine(0.3%); N-Acetylneuraminic acid(0%); 
3.792	0.01194	Alanine(49.5%); Glutathione (reduced)(34.6%); Glutathione (oxidised)(7.2%); Glutamine(3.7%); Glucose(3.4%); Uridine 5-diphosphoglucose(1.1%); Fructose(0.4%); Sucrose(0.1%); Anserine nitrate(0%); Uridine-5-diphosphogalactose(0%); 
3.782	0.01694	Glutamine(58.3%); Glutathione (reduced)(24.6%); Glucose(5.7%); Glutathione (oxidised)(3.7%); Uridine 5-diphosphoglucose(3.2%); Alanine(3.1%); Sucrose(1.1%); Anserine nitrate(0.2%); Uridine-5-diphosphogalactose(0%); 
3.772	0.02046	Glucose(52.5%); Glutamine(23.5%); Sucrose(21.6%); Uridine 5-diphosphoglucose(0.6%); Glutathione (oxidised)(0.5%); Alanine(0.5%); N-Acetylneuraminic acid(0.4%); Glutathione (reduced)(0.3%); Anserine nitrate(0.1%); Citrulline(0%); Uridine-5-diphosphogalactose(0%); Methyl isobutyric acid(0%); 
3.732	0.03872	Glucose(95%); 3-Methylhistidine(2.7%); Sucrose(0.7%); Leucine(0.6%); Fructose(0.6%); Glucose-6-phosphate(0.3%); Methyl isobutyric acid(0.2%); Uridine-5-diphosphogalactose(0%); Ethylenediaminetetraacetic acid (EDTA)(0%); 
3.717	0.03184	Glucose(90.8%); Fructose(8.1%); Methyl isobutyric acid(1%); 3-Methylhistidine(0.1%); Sucrose(0%); Ethylenediaminetetraacetic acid (EDTA)(0%); 
3.702	0.01145	Methyl isobutyric acid(93.8%); Sucrose(4.6%); Fructose(1.4%); Isoleucine(0.2%); Glucose(0.1%); Ethylenediaminetetraacetic acid (EDTA)(0%); 
3.687	0.008746	Sucrose(86.6%); Methyl isobutyric acid(6.2%); Isoleucine(4.5%); Fructose(2.3%); Malonyl coenzyme A(0.2%); Ethylenediaminetetraacetic acid (EDTA)(0.1%); Ethanol(0%); 
3.652	0.004239	Glucosamine-6-phosphate(74%); Ethylenediaminetetraacetic acid (EDTA)(22.9%); Isoleucine(1.1%); Ethanol(0.8%); Fructose(0.7%); Methyl isobutyric acid(0.6%); Valine(0%); 
3.617	0.002903	Valine(92.5%); Fructose(4.3%); N-Acetylneuraminic acid(1.7%); Glycine(0.8%); Glucosamine-6-phosphate(0.4%); Ethylenediaminetetraacetic acid (EDTA)(0.2%); 
3.597	0.002275	Glucosamine-6-phosphate(80.7%); Fructose(9.8%); Glycine(6.3%); Valine(3.1%); Ethylenediaminetetraacetic acid (EDTA)(0.1%); 
3.572	0.02813	Glycine(78.5%); Sucrose(12.1%); Fructose(8.1%); Malonyl coenzyme A(0.8%); Glucose-6-phosphate(0.5%); Uridine-5-diphospho-N-acetylglucosamine(0%); Ethylenediaminetetraacetic acid (EDTA)(0%); 
3.547	0.0204	Glucose(73.9%); Malonyl coenzyme A(23.3%); Glycine(1.2%); Fructose(0.9%); Uridine 5-diphosphoglucose(0.7%); Glucose-6-phosphate(0%); 
3.502	0.04739	Glucose(99.6%); Glucose-6-phosphate(0.4%); Glycine(0%); Sucrose(0%); 
3.472	0.0187	Glucose(96.6%); Sucrose(1.7%); Uridine 5-diphosphoglucose(1.7%); Taurine(0%); 
3.457	0.003254	Glucose(99%); Taurine(0.7%); Carnitine(0.3%); Methanol(0%); 
3.427	0.01502	Taurine(45.3%); Glucose(37.8%); Carnitine(16.9%); Methanol(0%); 
3.412	0.03832	Glucose(99.1%); Taurine(0.7%); Carnitine(0.2%); Methanol(0%); 
3.392	0.0008848	Glucose(94.7%); Methanol(3.8%); Taurine(0.8%); Hypotaurine(0.5%); Glycerophosphorylcholine(0.1%); 
3.367	0.005195	Methanol(62.6%); Hypotaurine(17.6%); Glucose(16%); Glycerophosphorylcholine(2.3%); Glucose-6-phosphate(0.8%); Glucosamine-6-phosphate(0.8%); Betaine(0%); Malonyl coenzyme A(0%); Acetylcholine(0%); 
3.352	0.0009481	Malonyl coenzyme A(79.8%); Methanol(12%); Glycerophosphorylcholine(4.2%); Hypotaurine(3.9%); Betaine(0.1%); Acetylcholine(0%); 
3.317	0.001516	Glutathione (reduced)(32.6%); Glutathione (oxidised)(20.1%); 3-Methylhistidine(17.3%); Glycerophosphorylcholine(14.5%); Histamine(14.5%); Methanol(0.5%); Betaine(0.4%); Ethylenediaminetetraacetic acid (EDTA)(0%); Acetylcholine(0%); 
3.297	0.009887	Histamine(93.1%); Glycerophosphorylcholine(4.4%); Glutathione (oxidised)(0.8%); Glucose-6-phosphate(0.7%); Taurine(0.3%); Betaine(0.3%); Carnitine(0.2%); Glutathione (reduced)(0.2%); Ethylenediaminetetraacetic acid (EDTA)(0%); Methanol(0%); Acetylcholine(0%); 
3.282	0.00432	Glucosamine-6-phosphate(53.4%); Glycerophosphorylcholine(20.6%); Histamine(9.2%); Taurine(9.1%); Betaine(3.6%); Carnitine(1.6%); Glucose-6-phosphate(1%); Glucose(0.7%); Ethylenediaminetetraacetic acid (EDTA)(0.7%); Acetylcholine(0.1%); Methanol(0%); 
3.257	0.04004	Glucose(89.2%); Glycerophosphorylcholine(9.3%); Carnitine(0.6%); Taurine(0.5%); Betaine(0.3%); Ethylenediaminetetraacetic acid (EDTA)(0.1%); Acetylcholine(0%); Anserine nitrate(0%); 
3.237	0.1743	Glycerophosphorylcholine(83.2%); Glucose(10.1%); Phosphoethanolamine(4.9%); Carnitine(1.6%); Acetylcholine(0.1%); 3-Methylhistidine(0%); Betaine(0%); Anserine nitrate(0%); Taurine(0%); Ethylenediaminetetraacetic acid (EDTA)(0%); 
3.152	0.001731	Citrulline(83.7%); Glycerophosphorylcholine(13.7%); Malonyl coenzyme A(1.3%); Carnitine(1.2%); Acetylcholine(0.1%); 
3.127	0.003905	Malonyl coenzyme A(96.3%); Cysteine(2.2%); Glycerophosphorylcholine(1.6%); Acetylcholine(0%); 
3.097	0.0002083	Cysteine(93.2%); Creatine(4%); Creatinine(1.8%); Phosphocreatine(0.9%); Acetylcholine(0%); 
3.077	0.0004352	Cysteine(72.2%); Creatinine(11.5%); Creatine(9%); Phosphocreatine(7.2%); 
3.042	0.01879	Creatine(59.3%); Histamine(19.7%); Creatinine(14.7%); Cysteine(4.1%); Phosphocreatine(1.8%); Malonyl coenzyme A(0.3%); Anserine nitrate(0%); 
2.992	0.0005492	Glutathione (oxidised)(56.7%); Glutathione (reduced)(40.6%); Creatine(2.6%); Creatinine(0.1%); 
2.972	0.002312	Glucosamine-6-phosphate(44.2%); Glutathione (reduced)(29.1%); Glutathione (oxidised)(16.6%); Asparagine(10%); Creatine(0%); 
2.952	0.003951	Asparagine(83.5%); Glucosamine-6-phosphate(13.2%); Glutathione (reduced)(3.3%); 
2.932	0.001359	Glucosamine-6-phosphate(39.8%); Asparagine(36.6%); Glutathione (reduced)(23.6%); 
2.907	0.0007181	Asparagine(100%); 
2.892	0.0003418	Asparagine(100%); 
2.867	0.00358	Asparagine(100%); 
2.842	0.0003702	Asparagine(100%); 
2.732	8.598e-07	Anserine nitrate(100%); 
2.697	0.000813	N-Acetylaspartate (NAA)(97.9%); Citric acid(2.1%); Anserine nitrate(0.1%); 
2.672	0.001443	Citric acid(98.2%); Hypotaurine(1.3%); Methionine(0.2%); N-Acetylaspartate (NAA)(0.2%); Anserine nitrate(0.1%); 
2.657	0.001243	Hypotaurine(63.1%); Malonyl coenzyme A(13.7%); Methionine(12.7%); Citric acid(9.8%); Anserine nitrate(0.4%); Methyl isobutyric acid(0.3%); 
2.642	0.001926	Methyl isobutyric acid(81.2%); Methionine(15.9%); Citric acid(1.4%); Hypotaurine(1.4%); Anserine nitrate(0.1%); 
2.622	0.0003846	Malonyl coenzyme A(98.8%); Citric acid(0.4%); Methyl isobutyric acid(0.4%); Methionine(0.2%); Thiamine(0.2%); Hypotaurine(0%); 
2.557	0.001757	Glutathione (reduced)(88.9%); Citric acid(7%); Glutathione (oxidised)(2.5%); Thiamine(1.6%); 
2.542	0.00163	Citric acid(95.8%); Glutathione (reduced)(3.2%); Glutathione (oxidised)(0.6%); Thiamine(0.4%); 
2.507	0.001454	N-Acetylaspartate (NAA)(55%); Pyroglutamic acid(25.1%); Thiamine(15.9%); Glutathione (oxidised)(3.2%); Citric acid(0.6%); Succinic acid(0.1%); 
2.487	0.00188	Glutamine(55.7%); N-Acetylaspartate (NAA)(35.1%); Carnitine(7.8%); Thiamine(0.9%); Pyroglutamic acid(0.3%); Succinic acid(0.1%); 
2.457	0.01063	Glutamine(86.3%); Carnitine(13.5%); Pyroglutamic acid(0.1%); Succinic acid(0.1%); Thiamine(0%); 
2.437	0.005847	Carnitine(48.2%); Glutamine(36.5%); Malonyl coenzyme A(14.7%); Succinic acid(0.4%); Pyroglutamic acid(0.2%); Pyruvic acid(0%); Thiamine(0%); 
2.407	0.006929	Succinic acid(70.5%); Pyroglutamic acid(14.6%); Glutamine(9.5%); Carnitine(5.3%); Pyruvic acid(0.1%); Oxaloacetic acid(0%); 
2.372	0.003062	Pyruvic acid(78.8%); Oxaloacetic acid(20.6%); Succinic acid(0.6%); 
2.352	0.0002827	Malonyl coenzyme A(85.6%); Pyruvic acid(12.4%); Succinic acid(2%); 
2.277	0.0007362	Valine(99.6%); Acetylcholine(0.4%); 
2.237	4.911e-05	N-Acetylneuraminic acid(99.3%); Acetylcholine(0.7%); 
2.222	0.000162	N-Acetylneuraminic acid(96.5%); Propionic acid(1.7%); Methionine(1.5%); Acetylcholine(0.3%); 
2.207	0.0002441	Methionine(86.2%); Propionic acid(13.2%); Acetylcholine(0.6%); N-Acetylneuraminic acid(0%); N-Acetylmethionine(0%); 
2.187	0.001607	Propionic acid(97.3%); Methionine(2.3%); Acetylcholine(0.2%); Butyric acid(0.1%); Glutathione (oxidised)(0.1%); N-Acetylmethionine(0%); 
2.167	0.004068	Glutathione (reduced)(69.4%); Glutamine(12.2%); Glutathione (oxidised)(11.5%); Butyric acid(3.6%); Methionine(1.9%); Propionic acid(0.8%); Acetylcholine(0.7%); N-Acetylmethionine(0%); N-Acetylneuraminic acid(0%); 
2.142	0.01129	Glutamine(62.2%); Methionine(36.7%); Acetylcholine(0.8%); N-Acetylneuraminic acid(0.2%); Butyric acid(0%); N-Acetylmethionine(0%); Propionic acid(0%); 
2.087	0.003651	Uridine-5-diphospho-N-acetylglucosamine(98.7%); N-Acetylneuraminic acid(0.9%); N-Acetylaspartate (NAA)(0.2%); Methionine(0.1%); N-Acetylmethionine(0.1%); Acetylcholine(0%); 
2.062	0.00198	N-Acetylneuraminic acid(95%); N-Acetylaspartate (NAA)(2.4%); Uridine-5-diphospho-N-acetylglucosamine(2.4%); N-Acetylmethionine(0.1%); Methionine(0.1%); Pyroglutamic acid(0%); Acetylcholine(0%); 
2.027	0.0122	N-Acetylaspartate (NAA)(99.2%); Pyroglutamic acid(0.4%); N-Acetylmethionine(0.2%); N-Acetylneuraminic acid(0.2%); Acetylcholine(0%); 
1.927	0.02124	Acetic acid(100%); N-Acetylmethionine(0%); 
1.882	8.453e-05	Citrulline(57.9%); Acetic acid(42.1%); 
1.852	8.995e-06	Acetic acid(100%); 
1.832	0.0001174	N-Acetylneuraminic acid(100%); 
1.742	0.0001106	Leucine(100%); 
1.712	0.0006833	Leucine(100%); 
1.682	0.0001683	Leucine(100%); 
1.562	0.0002207	Butyric acid(100%); 
1.487	0.01442	Alanine(100%); 
1.332	0.1418	Lactic acid(100%); 
1.262	0.001587	Isoleucine(100%); 
1.187	0.001042	Ethanol(95.1%); Methyl isobutyric acid(4.9%); 
1.147	0.02439	Methyl isobutyric acid(100%); Ethanol(0%); 
1.097	3.189e-05	Methyl isobutyric acid(73.9%); Propionic acid(26.1%); 
1.057	0.003003	Propionic acid(81.1%); Valine(18.1%); Isoleucine(0.9%); 
1.047	0.005482	Valine(95.8%); Propionic acid(2.9%); Isoleucine(1.3%); 
1.012	0.01159	Isoleucine(96.8%); Valine(2.4%); Leucine(0.8%); Propionic acid(0%); 
0.9923	0.006217	Valine(93.2%); Isoleucine(4.8%); Leucine(2%); 
0.9723	0.005022	Leucine(94.6%); Valine(2.8%); Isoleucine(2.6%); 
0.9623	0.004051	Leucine(92.6%); Isoleucine(6.1%); Valine(1.3%); 
0.9423	0.01137	Isoleucine(97.7%); Leucine(2.3%); Valine(0%); Butyric acid(0%); 
0.8973	0.0005039	Butyric acid(100%); 
0.8623	0.002603	Malonyl coenzyme A(99.9%); Butyric acid(0.1%); 
0.7373	0.0003421	Malonyl coenzyme A(100%); 
0.7223	0.003167	Malonyl coenzyme A(100%); 
________________________________________________________________________________________________________________

Table 5.  Full result of the screening step of the analysis (finding of library peaks in the the mixture JRES spectrum) In descending order of hit-ratio:

Alanine (library entry number =66)
Hit ratio(% of total spectral intensity for metabolite): 100% (6 of 6 peaks were found)
Peaks found: chem shift/row (% of total intensity)
1.485/56(36.1%) , 1.485/74(36.1%) , 3.793/56(10.9%) , 3.793/74(10.9%) , 3.793/93(2.9%) , 3.793/37(2.9%)
Peaks not found: chem shift/row (% of total intensity)


Citric acid (library entry number =14)
Hit ratio(% of total spectral intensity for metabolite): 100% (4 of 4 peaks were found)
Peaks found: chem shift/row (% of total intensity)
2.543/46(26.2%) , 2.543/84(26.2%) , 2.67/46(23.8%) , 2.67/84(23.8%)
Peaks not found: chem shift/row (% of total intensity)


N-Acetylalanine (library entry number =85)
Hit ratio(% of total spectral intensity for metabolite): 100% (3 of 3 peaks were found)
Peaks found: chem shift/row (% of total intensity)
2.012/65(65.9%) , 1.334/56(17%) , 1.334/74(17%)
Peaks not found: chem shift/row (% of total intensity)


Acetylcholine (library entry number =22)
Hit ratio(% of total spectral intensity for metabolite): 100% (2 of 2 peaks were found)
Peaks found: chem shift/row (% of total intensity)
3.225/65(57.1%) , 2.152/65(42.9%)
Peaks not found: chem shift/row (% of total intensity)


Betaine (library entry number =24)
Hit ratio(% of total spectral intensity for metabolite): 100% (2 of 2 peaks were found)
Peaks found: chem shift/row (% of total intensity)
3.271/65(94.3%) , 3.914/65(5.7%)
Peaks not found: chem shift/row (% of total intensity)


Phosphocreatine (library entry number =114)
Hit ratio(% of total spectral intensity for metabolite): 100% (2 of 2 peaks were found)
Peaks found: chem shift/row (% of total intensity)
3.049/65(80.9%) , 3.951/65(19.1%)
Peaks not found: chem shift/row (% of total intensity)


Creatine (library entry number =122)
Hit ratio(% of total spectral intensity for metabolite): 100% (2 of 2 peaks were found)
Peaks found: chem shift/row (% of total intensity)
3.041/65(77.9%) , 3.938/65(22.1%)
Peaks not found: chem shift/row (% of total intensity)


Ethylenediaminetetraacetic acid (EDTA) (library entry number =140)
Hit ratio(% of total spectral intensity for metabolite): 100% (2 of 2 peaks were found)
Peaks found: chem shift/row (% of total intensity)
3.649/65(73.8%) , 3.271/65(26.2%)
Peaks not found: chem shift/row (% of total intensity)


Methionine (library entry number =82)
Hit ratio(% of total spectral intensity for metabolite): 95.05% (4 of 7 peaks were found)
Peaks found: chem shift/row (% of total intensity)
2.143/65(80.1%) , 2.649/65(6%) , 2.649/84(4.4%) , 2.649/46(4.4%)
Peaks not found: chem shift/row (% of total intensity)
3.863/81(1.7%) , 3.863/49(1.7%) , 3.863/65(1.5%)

Carnitine (library entry number =120)
Hit ratio(% of total spectral intensity for metabolite): 89.72% (2 of 8 peaks were found)
Peaks found: chem shift/row (% of total intensity)
3.225/65(85.7%) , 3.428/65(4.1%)
Peaks not found: chem shift/row (% of total intensity)
2.437/58(2.1%) , 2.437/72(2.1%) , 2.45/73(2%) , 2.45/57(2%) , 3.435/70(1%) , 3.435/60(1%)

Propionic acid (library entry number =154)
Hit ratio(% of total spectral intensity for metabolite): 91.37% (5 of 7 peaks were found)
Peaks found: chem shift/row (% of total intensity)
1.06/65(33.9%) , 1.06/45(14.4%) , 1.06/85(14.4%) , 2.187/55(14.3%) , 2.187/75(14.3%)
Peaks not found: chem shift/row (% of total intensity)
2.187/94(4.3%) , 2.187/36(4.3%)

Uridine-5-diphospho-N-acetylglucosamine (library entry number =171)
Hit ratio(% of total spectral intensity for metabolite): 91.2% (6 of 13 peaks were found)
Peaks found: chem shift/row (% of total intensity)
2.085/65(51.5%) , 7.95/55(11%) , 7.95/75(11%) , 5.976/55(8%) , 5.976/75(8%) , 3.822/65(1.5%)
Peaks not found: chem shift/row (% of total intensity)
3.561/65(1.7%) , 5.976/65(1.3%) , 5.989/65(1.2%) , 3.822/41(1.2%) , 3.822/89(1.2%) , 3.561/89.5(1.1%) , 3.561/40.5(1.1%)

Ethanol (library entry number =203)
Hit ratio(% of total spectral intensity for metabolite): 91.16% (5 of 7 peaks were found)
Peaks found: chem shift/row (% of total intensity)
1.189/65(31.3%) , 1.189/83(15.6%) , 1.189/47(15.6%) , 3.663/56(14.4%) , 3.663/74(14.4%)
Peaks not found: chem shift/row (% of total intensity)
3.663/38(4.4%) , 3.663/92(4.4%)

N-acetylglucosamine-1-phosphate (library entry number =175)
Hit ratio(% of total spectral intensity for metabolite): 90.79% (6 of 11 peaks were found)
Peaks found: chem shift/row (% of total intensity)
2.069/65(81.8%) , 3.503/65(2.9%) , 3.503/89(1.9%) , 3.503/41(1.9%) , 3.793/56(1.1%) , 3.793/74(1.1%)
Peaks not found: chem shift/row (% of total intensity)
3.806/65(3.3%) , 3.806/40(2%) , 3.806/90(2%) , 3.793/42.5(1%) , 3.793/87.5(1%)

Choline (library entry number =31)
Hit ratio(% of total spectral intensity for metabolite): 0% (0 of 1 peaks were found)
Peaks found: chem shift/row (% of total intensity)

Peaks not found: chem shift/row (% of total intensity)
3.204/65(100%)

Dimethylamine (library entry number =42)
Hit ratio(% of total spectral intensity for metabolite): 90% (1 of 1 peaks were found)
Peaks found: chem shift/row (% of total intensity)
2.724/65(100%)
Peaks not found: chem shift/row (% of total intensity)


Trimethylamine-N-oxide (library entry number =50)
Hit ratio(% of total spectral intensity for metabolite): 90% (1 of 1 peaks were found)
Peaks found: chem shift/row (% of total intensity)
3.271/65(100%)
Peaks not found: chem shift/row (% of total intensity)


scyllo-Inositol (library entry number =54)
Hit ratio(% of total spectral intensity for metabolite): 0% (0 of 1 peaks were found)
Peaks found: chem shift/row (% of total intensity)

Peaks not found: chem shift/row (% of total intensity)
3.356/65(100%)

Trimethylamine (library entry number =69)
Hit ratio(% of total spectral intensity for metabolite): 0% (0 of 1 peaks were found)
Peaks found: chem shift/row (% of total intensity)

Peaks not found: chem shift/row (% of total intensity)
2.885/65(100%)

Glycine (library entry number =80)
Hit ratio(% of total spectral intensity for metabolite): 90% (1 of 1 peaks were found)
Peaks found: chem shift/row (% of total intensity)
3.57/65(100%)
Peaks not found: chem shift/row (% of total intensity)


Pyruvic acid (library entry number =101)
Hit ratio(% of total spectral intensity for metabolite): 90% (1 of 1 peaks were found)
Peaks found: chem shift/row (% of total intensity)
2.372/65(100%)
Peaks not found: chem shift/row (% of total intensity)


Acetic acid (library entry number =117)
Hit ratio(% of total spectral intensity for metabolite): 90% (1 of 1 peaks were found)
Peaks found: chem shift/row (% of total intensity)
1.925/65(100%)
Peaks not found: chem shift/row (% of total intensity)


Malonic acid (library entry number =134)
Hit ratio(% of total spectral intensity for metabolite): 0% (0 of 1 peaks were found)
Peaks found: chem shift/row (% of total intensity)

Peaks not found: chem shift/row (% of total intensity)
3.13/65(100%)

Formic acid (library entry number =148)
Hit ratio(% of total spectral intensity for metabolite): 90% (1 of 1 peaks were found)
Peaks found: chem shift/row (% of total intensity)
8.46/65(100%)
Peaks not found: chem shift/row (% of total intensity)


Fumaric acid (library entry number =149)
Hit ratio(% of total spectral intensity for metabolite): 90% (1 of 1 peaks were found)
Peaks found: chem shift/row (% of total intensity)
6.526/65(100%)
Peaks not found: chem shift/row (% of total intensity)


Succinic acid (library entry number =152)
Hit ratio(% of total spectral intensity for metabolite): 90% (1 of 1 peaks were found)
Peaks found: chem shift/row (% of total intensity)
2.408/65(100%)
Peaks not found: chem shift/row (% of total intensity)


Tartaric acid (library entry number =153)
Hit ratio(% of total spectral intensity for metabolite): 90% (1 of 1 peaks were found)
Peaks found: chem shift/row (% of total intensity)
4.331/65(100%)
Peaks not found: chem shift/row (% of total intensity)


Oxaloacetic acid (library entry number =159)
Hit ratio(% of total spectral intensity for metabolite): 90% (1 of 1 peaks were found)
Peaks found: chem shift/row (% of total intensity)
2.372/65(100%)
Peaks not found: chem shift/row (% of total intensity)


Glycerophosphorylcholine (library entry number =186)
Hit ratio(% of total spectral intensity for metabolite): 90% (1 of 1 peaks were found)
Peaks found: chem shift/row (% of total intensity)
3.234/65(100%)
Peaks not found: chem shift/row (% of total intensity)


Methanol (library entry number =202)
Hit ratio(% of total spectral intensity for metabolite): 90% (1 of 1 peaks were found)
Peaks found: chem shift/row (% of total intensity)
3.367/65(100%)
Peaks not found: chem shift/row (% of total intensity)


Phosphocholine (library entry number =207)
Hit ratio(% of total spectral intensity for metabolite): 90% (1 of 1 peaks were found)
Peaks found: chem shift/row (% of total intensity)
3.225/65(100%)
Peaks not found: chem shift/row (% of total intensity)


N-Acetylglucosamine (library entry number =174)
Hit ratio(% of total spectral intensity for metabolite): 96.17% (7 of 9 peaks were found)
Peaks found: chem shift/row (% of total intensity)
2.061/65(85.5%) , 3.503/65(2.8%) , 3.778/65(2.4%) , 3.503/89(1.8%) , 3.503/41(1.8%) , 3.793/56(1%) , 3.793/74(1%)
Peaks not found: chem shift/row (% of total intensity)
3.778/40(1.9%) , 3.778/90(1.9%)

Ergothioneine (library entry number =1)
Hit ratio(% of total spectral intensity for metabolite): 85.64% (1 of 7 peaks were found)
Peaks found: chem shift/row (% of total intensity)
3.271/65(85.6%)
Peaks not found: chem shift/row (% of total intensity)
6.805/64(3.5%) , 6.805/66(3.5%) , 3.889/75(1.9%) , 3.889/55(1.9%) , 3.889/85(1.8%) , 3.889/45(1.8%)

Isoleucine (library entry number =68)
Hit ratio(% of total spectral intensity for metabolite): 75.57% (5 of 22 peaks were found)
Peaks found: chem shift/row (% of total intensity)
0.942/65(20.1%) , 1.014/56(19.2%) , 1.014/74(19.2%) , 0.942/46(8.5%) , 0.942/84(8.5%)
Peaks not found: chem shift/row (% of total intensity)
3.677/60(6.8%) , 3.677/70(6.8%) , 1.263/45(0.9%) , 1.263/85(0.9%) , 1.263/81(0.8%) , 1.263/49(0.8%) , 1.263/27(0.8%) , 1.263/103(0.8%) , 1.263/61(0.8%) , 1.263/69(0.8%) , 1.472/65(0.8%) , 1.472/79(0.6%) , 1.472/51(0.6%) , 1.472/98(0.6%) , 1.472/32(0.6%) , 1.472/44(0.5%) , 1.472/86(0.5%)

Asparagine (library entry number =72)
Hit ratio(% of total spectral intensity for metabolite): 86.6% (16 of 29 peaks were found)
Peaks found: chem shift/row (% of total intensity)
4.006/50(10.3%) , 4.006/80(10.3%) , 4.006/61(8.8%) , 4.006/69(8.8%) , 2.867/53(5.7%) , 2.867/77(5.7%) , 2.867/34(5.6%) , 2.867/96(5.6%) , 2.954/49(5.5%) , 2.954/81(5.5%) , 2.954/37(5.2%) , 2.954/93(5.2%) , 2.936/65(2.1%) , 2.949/65(1.4%) , 2.867/52(0.6%) , 2.867/78(0.6%)
Peaks not found: chem shift/row (% of total intensity)
2.86/64.5(1.9%) , 2.91/96.5(1.4%) , 2.91/33.5(1.4%) , 2.884/64.5(1.2%) , 2.884/65.5(1.2%) , 2.909/34(1.2%) , 2.909/96(1.2%) , 2.909/112(0.8%) , 2.909/18(0.8%) , 2.91/112(0.6%) , 2.91/18(0.6%) , 2.936/127(0.5%) , 2.936/4(0.4%)

3-Methylhistidine (library entry number =74)
Hit ratio(% of total spectral intensity for metabolite): 89.74% (6 of 15 peaks were found)
Peaks found: chem shift/row (% of total intensity)
3.74/65(71%) , 3.94/82(5.3%) , 3.94/48(5.3%) , 3.94/64(5.1%) , 3.314/52(1.5%) , 3.314/78(1.5%)
Peaks not found: chem shift/row (% of total intensity)
3.314/93(1.4%) , 3.314/37(1.4%) , 3.233/76(1.2%) , 3.233/54(1.2%) , 8.069/68(1.2%) , 8.069/61.5(1.2%) , 3.233/35(0.9%) , 3.233/95(0.9%) , 7.131/65(0.9%)

N-Acetylaspartate (NAA) (library entry number =86)
Hit ratio(% of total spectral intensity for metabolite): 82.95% (5 of 13 peaks were found)
Peaks found: chem shift/row (% of total intensity)
2.026/65(79.5%) , 2.504/57(0.9%) , 2.504/72(0.9%) , 2.504/32.5(0.9%) , 2.504/97(0.9%)
Peaks not found: chem shift/row (% of total intensity)
2.491/45(2.5%) , 2.491/85(2.5%) , 2.51/45(2.4%) , 2.51/85(2.4%) , 2.691/44(1.8%) , 2.691/86(1.8%) , 2.701/84(1.8%) , 2.701/46(1.8%)

Leucine (library entry number =77)
Hit ratio(% of total spectral intensity for metabolite): 67.56% (6 of 37 peaks were found)
Peaks found: chem shift/row (% of total intensity)
0.971/57(18.4%) , 0.971/73(18.4%) , 0.96/57(14.8%) , 0.96/73(14.8%) , 1.014/73.5(0.6%) , 1.014/56(0.6%)
Peaks not found: chem shift/row (% of total intensity)
3.741/47(7.2%) , 3.741/83(7.2%) , 1.682/65(1.6%) , 0.96/64.5(1.4%) , 1.749/65(1%) , 0.971/65(0.9%) , 1.714/51.5(0.8%) , 1.711/41(0.8%) , 1.702/64.5(0.7%) , 1.714/39.5(0.7%) , 1.714/90.5(0.7%) , 3.741/60.5(0.7%) , 3.741/69(0.7%) , 1.714/4(0.7%) , 1.714/125(0.7%) , 1.722/73.5(0.6%) , 1.722/56.5(0.6%) , 1.711/4(0.5%) , 1.711/125(0.5%) , 1.714/43(0.5%) , 1.714/87.5(0.5%) , 1.714/55.5(0.5%) , 1.714/74.5(0.5%) , 1.711/51(0.5%) , 1.711/79(0.5%) , 1.714/23(0.3%) , 1.714/107.5(0.3%) , 1.714/61.5(0.3%) , 1.714/68(0.3%) , 1.711/74(0.3%) , 1.711/55.5(0.3%)

N,N-Dimethylglycine (library entry number =38)
Hit ratio(% of total spectral intensity for metabolite): 0% (0 of 2 peaks were found)
Peaks found: chem shift/row (% of total intensity)

Peaks not found: chem shift/row (% of total intensity)
2.929/65(81.9%) , 3.724/65(18.1%)

Lysine (library entry number =81)
Hit ratio(% of total spectral intensity for metabolite): 33.34% (3 of 13 peaks were found)
Peaks found: chem shift/row (% of total intensity)
3.768/65(15.5%) , 3.768/49(8.9%) , 3.768/81(8.9%)
Peaks not found: chem shift/row (% of total intensity)
3.032/46(21.6%) , 3.032/84(21.6%) , 3.032/64(9.1%) , 3.032/66(9.1%) , 1.909/43.5(1.3%) , 1.909/86.5(1.3%) , 1.733/47(1.1%) , 1.733/83(1.1%) , 1.733/43(0.4%) , 1.733/87(0.4%)

2,3-Butanediol (library entry number =32)
Hit ratio(% of total spectral intensity for metabolite): 74.15% (2 of 14 peaks were found)
Peaks found: chem shift/row (% of total intensity)
1.147/73(37.1%) , 1.147/57(37.1%)
Peaks not found: chem shift/row (% of total intensity)
3.731/58(4.8%) , 3.731/72(4.8%) , 1.147/79(2.5%) , 1.147/51(2.5%) , 1.147/82(2.4%) , 1.147/48(2.4%) , 3.731/51(1.3%) , 3.731/79(1.3%) , 3.731/86(1.3%) , 3.731/44(1.3%) , 3.731/33(0.6%) , 3.731/97(0.6%)

Valine (library entry number =36)
Hit ratio(% of total spectral intensity for metabolite): 74.04% (4 of 14 peaks were found)
Peaks found: chem shift/row (% of total intensity)
0.994/56(19%) , 0.994/74(19%) , 1.046/56(18%) , 1.046/74(18%)
Peaks not found: chem shift/row (% of total intensity)
3.617/59(10.4%) , 3.617/71(10.4%) , 2.276/59(1%) , 2.276/71(1%) , 2.276/41(0.7%) , 2.276/89(0.7%) , 2.276/53(0.7%) , 2.276/77(0.7%) , 2.276/35(0.2%) , 2.276/95(0.2%)

N-Acetylneuraminic acid (library entry number =193)
Hit ratio(% of total spectral intensity for metabolite): 73.89% (10 of 27 peaks were found)
Peaks found: chem shift/row (% of total intensity)
2.061/65(59.8%) , 3.624/58(2%) , 3.624/72(2%) , 3.851/53(1.9%) , 3.851/77(1.9%) , 3.992/51.5(1.8%) , 3.992/78.5(1.8%) , 3.768/65(1.4%) , 3.768/49(0.7%) , 3.768/81(0.7%)
Peaks not found: chem shift/row (% of total intensity)
2.046/65(5.9%) , 3.624/42(1.8%) , 3.624/88(1.8%) , 1.83/65(1.7%) , 2.238/65(1.7%) , 3.851/46(1.5%) , 3.851/84(1.5%) , 2.222/55(1.3%) , 2.222/75(1.3%) , 1.83/96(1.1%) , 1.83/34(1.1%) , 2.222/88(1%) , 2.222/42(1%) , 3.768/58.5(0.9%) , 3.768/71.5(0.9%) , 3.768/88(0.7%) , 3.768/42(0.7%)

4-Methyl-2-oxovaleric acid (library entry number =98)
Hit ratio(% of total spectral intensity for metabolite): 0.92% (1 of 9 peaks were found)
Peaks found: chem shift/row (% of total intensity)
2.097/65(0.9%)
Peaks not found: chem shift/row (% of total intensity)
0.939/73.5(35.7%) , 0.939/56.5(35.7%) , 2.614/56(12.6%) , 2.614/74(12.6%) , 2.097/48(0.8%) , 2.097/82(0.8%) , 2.097/100(0.4%) , 2.097/30(0.4%)

N-Acetylaspartylglutamate (NAAG) (library entry number =190)
Hit ratio(% of total spectral intensity for metabolite): 77.48% (4 of 13 peaks were found)
Peaks found: chem shift/row (% of total intensity)
2.061/65(68.2%) , 1.925/65(3.8%) , 2.543/85(2.8%) , 2.543/45(2.8%)
Peaks not found: chem shift/row (% of total intensity)
2.207/65(3.7%) , 2.524/45(2.9%) , 2.524/85(2.9%) , 2.742/85(2.3%) , 2.742/44.5(2.3%) , 2.752/85.5(2.2%) , 2.752/44(2.2%) , 2.207/86(2%) , 2.207/44(2%)

Suberic acid (library entry number =65)
Hit ratio(% of total spectral intensity for metabolite): 0% (0 of 15 peaks were found)
Peaks found: chem shift/row (% of total intensity)

Peaks not found: chem shift/row (% of total intensity)
2.18/84(26.9%) , 2.18/46(26.9%) , 2.18/65(17.7%) , 1.31/65(10.7%) , 1.31/46(3.9%) , 1.31/84(3.9%) , 1.552/65(1.8%) , 1.552/84(1.4%) , 1.552/46(1.4%) , 1.31/52(1.4%) , 1.31/78(1.4%) , 1.552/103(0.7%) , 1.552/27(0.7%) , 1.552/58(0.6%) , 1.552/72(0.6%)

Glucose-6-phosphate (library entry number =105)
Hit ratio(% of total spectral intensity for metabolite): 80.98% (20 of 31 peaks were found)
Peaks found: chem shift/row (% of total intensity)
3.503/65(6.9%) , 3.293/53.5(6.1%) , 3.293/76.5(6.1%) , 3.277/53(5.9%) , 3.277/77(5.9%) , 3.503/40.5(4.9%) , 3.503/89(4.9%) , 3.367/65(4.4%) , 3.569/40.5(3.7%) , 3.569/89.5(3.7%) , 4.006/69(3.6%) , 4.006/61(3.6%) , 4.006/61(3.6%) , 4.006/69(3.6%) , 3.569/40(3.4%) , 3.569/89.5(3.4%) , 3.569/65(2.7%) , 3.57/65(2%) , 3.569/65(2%) , 3.485/65.5(0.4%)
Peaks not found: chem shift/row (% of total intensity)
3.73/65(5.2%) , 3.73/40.5(3.8%) , 3.73/89(3.8%) , 3.534/41(1.4%) , 3.534/88.5(1.4%) , 3.569/52.5(0.9%) , 3.569/76.5(0.9%) , 3.569/52.5(0.7%) , 3.569/76.5(0.7%) , 4.05/55(0.1%) , 4.05/74.5(0.1%)

Creatinine (library entry number =29)
Hit ratio(% of total spectral intensity for metabolite): 69.86% (1 of 3 peaks were found)
Peaks found: chem shift/row (% of total intensity)
3.049/65(69.9%)
Peaks not found: chem shift/row (% of total intensity)
4.065/66(15.1%) , 4.065/64(15.1%)

Thiamine (library entry number =206)
Hit ratio(% of total spectral intensity for metabolite): 68.09% (3 of 11 peaks were found)
Peaks found: chem shift/row (% of total intensity)
2.502/65(43.1%) , 2.568/65(23.1%) , 3.185/65(1.9%)
Peaks not found: chem shift/row (% of total intensity)
8.047/65(8%) , 3.89/65(6.7%) , 3.89/50(4.3%) , 3.89/80(4.3%) , 9.432/65(4.2%) , 5.455/65(2.7%) , 3.185/50(0.9%) , 3.185/80(0.9%)

Taurine (library entry number =181)
Hit ratio(% of total spectral intensity for metabolite): 100% (6 of 6 peaks were found)
Peaks found: chem shift/row (% of total intensity)
3.428/65(25.2%) , 3.271/65(19.1%) , 3.428/48(16%) , 3.428/82(16%) , 3.271/48(11.8%) , 3.271/82(11.8%)
Peaks not found: chem shift/row (% of total intensity)


Methyl isobutyric acid (library entry number =198)
Hit ratio(% of total spectral intensity for metabolite): 67.86% (2 of 8 peaks were found)
Peaks found: chem shift/row (% of total intensity)
1.147/56(33.9%) , 1.147/74(33.9%)
Peaks not found: chem shift/row (% of total intensity)
3.702/65(27.6%) , 2.641/65(1.5%) , 2.641/47(1.1%) , 2.641/83(1.1%) , 2.641/101(0.4%) , 2.641/29(0.4%)

Anserine nitrate (library entry number =15)
Hit ratio(% of total spectral intensity for metabolite): 68.88% (13 of 42 peaks were found)
Peaks found: chem shift/row (% of total intensity)
3.778/65(49.3%) , 3.225/63.5(3.9%) , 3.225/66.5(3.9%) , 3.035/85(1.3%) , 3.035/45(1.3%) , 3.035/85(1.3%) , 3.035/45(1.3%) , 2.67/45(1.2%) , 2.67/85(1.2%) , 2.697/65(1.2%) , 2.649/65(1%) , 2.66/65(1%) , 3.195/65(0.9%)
Peaks not found: chem shift/row (% of total intensity)
3.227/44.5(2%) , 3.227/85.5(2%) , 3.225/49.5(2%) , 3.225/80.5(2%) , 2.659/44(1.7%) , 2.659/86(1.7%) , 3.235/84.5(1.5%) , 3.235/45.5(1.5%) , 3.24/84.5(1.5%) , 3.24/45.5(1.5%) , 2.697/46.5(1.1%) , 2.697/83.5(1.1%) , 2.681/65(1%) , 2.723/45(0.9%) , 2.723/85(0.9%) , 2.723/43(0.8%) , 2.723/86.5(0.8%) , 2.681/85.5(0.8%) , 2.706/25(0.6%) , 2.706/104(0.6%) , 2.709/64(0.6%) , 2.659/61(0.6%) , 2.659/69(0.6%) , 2.67/103(0.6%) , 2.67/26.5(0.6%) , 2.709/44.5(0.6%) , 2.709/85.5(0.6%) , 2.659/102(0.5%) , 2.659/27(0.5%)

Glutathione (reduced) (library entry number =92)
Hit ratio(% of total spectral intensity for metabolite): 61.66% (20 of 43 peaks were found)
Peaks found: chem shift/row (% of total intensity)
3.79/65(14.2%) , 3.79/65(13.5%) , 2.17/73.5(4.9%) , 3.79/49(4.2%) , 3.79/81(4.2%) , 3.79/49(4.1%) , 3.79/81(4.1%) , 2.17/37(1.6%) , 2.17/92(1.6%) , 2.954/81(1.6%) , 2.954/49(1.6%) , 2.954/48(1%) , 2.954/47.5(0.9%) , 2.954/82(0.9%) , 2.54/65.5(0.7%) , 2.568/65.5(0.6%) , 2.568/65.5(0.6%) , 2.954/82.5(0.6%) , 2.54/64.5(0.4%) , 2.54/64(0.3%)
Peaks not found: chem shift/row (% of total intensity)
2.17/56(4.9%) , 2.558/71.5(3.5%) , 2.558/58(3.5%) , 2.966/46.5(2%) , 2.966/82.5(2%) , 2.983/82(1.9%) , 2.983/46.5(1.9%) , 2.977/82(1.6%) , 2.977/47.5(1.6%) , 2.976/82(1.6%) , 2.976/47.5(1.6%) , 2.963/47(1.5%) , 2.963/83(1.5%) , 3.305/46.5(1.4%) , 3.305/83.5(1.4%) , 3.317/84(1.3%) , 3.317/46(1.3%) , 2.966/52.5(0.8%) , 2.966/75.5(0.7%) , 2.558/91(0.7%) , 2.558/39(0.7%) , 2.964/46(0.4%) , 2.964/83.5(0.4%)

Malonyl coenzyme A (library entry number =145)
Hit ratio(% of total spectral intensity for metabolite): 43.4% (5 of 25 peaks were found)
Peaks found: chem shift/row (% of total intensity)
3.552/65(22.9%) , 8.278/65(16.7%) , 3.678/65(1.8%) , 2.439/65(1.4%) , 2.66/65(0.6%)
Peaks not found: chem shift/row (% of total intensity)
3.129/65(12.7%) , 8.551/65(10%) , 0.724/65(7.2%) , 0.862/65(5.3%) , 6.178/65(4.6%) , 6.164/65(4.2%) , 4.004/65(3.1%) , 3.031/65(1.9%) , 3.031/82(1%) , 3.031/48(1%) , 0.737/65(0.9%) , 2.353/65(0.8%) , 3.353/57(0.7%) , 3.353/73(0.7%) , 2.622/65(0.7%) , 2.439/48(0.5%) , 2.439/82(0.5%) , 0.846/65(0.4%) , 3.353/89(0.3%) , 3.353/41(0.3%)

N-Acetylmethionine (library entry number =137)
Hit ratio(% of total spectral intensity for metabolite): 65.03% (1 of 2 peaks were found)
Peaks found: chem shift/row (% of total intensity)
2.114/65(65%)
Peaks not found: chem shift/row (% of total intensity)
2.039/65(35%)

Glucosamine-6-phosphate (library entry number =173)
Hit ratio(% of total spectral intensity for metabolite): 63.7% (16 of 29 peaks were found)
Peaks found: chem shift/row (% of total intensity)
3.883/65(8.1%) , 3.66/65(7%) , 3.632/65(6.4%) , 3.598/77(4.5%) , 3.598/53(4.5%) , 2.973/51.5(3.8%) , 2.973/78(3.8%) , 2.973/51.5(3.8%) , 2.973/78(3.8%) , 4.006/61(3.3%) , 4.006/69(3.3%) , 3.286/74(2.9%) , 3.286/56(2.9%) , 3.632/41(2.8%) , 3.632/88.5(2.8%) , 3.367/65(0.2%)
Peaks not found: chem shift/row (% of total intensity)
3.883/40(5.4%) , 3.883/90(5.4%) , 5.435/60(4.3%) , 5.435/70(4.3%) , 3.66/89.5(3.2%) , 3.66/40.5(3.2%) , 3.286/46.5(2.8%) , 3.286/83(2.8%) , 2.934/51.5(1.7%) , 2.934/78(1.7%) , 4.026/70(1.1%) , 4.069/55(0.3%) , 4.069/75(0.3%)

trans-Aconitic acid (library entry number =30)
Hit ratio(% of total spectral intensity for metabolite): 62.35% (1 of 2 peaks were found)
Peaks found: chem shift/row (% of total intensity)
3.457/65(62.4%)
Peaks not found: chem shift/row (% of total intensity)
6.593/65(37.6%)

Tyrosine (library entry number =208)
Hit ratio(% of total spectral intensity for metabolite): 61.6% (4 of 18 peaks were found)
Peaks found: chem shift/row (% of total intensity)
6.906/76(20.3%) , 6.906/54(20.3%) , 7.198/54(10.5%) , 7.198/76(10.5%)
Peaks not found: chem shift/row (% of total intensity)
3.947/62(7.1%) , 3.947/68(7.1%) , 3.947/48.5(5.5%) , 3.947/81.5(5.5%) , 6.906/47(1.6%) , 6.906/83(1.6%) , 3.057/56(1.5%) , 3.057/74(1.5%) , 3.057/36(1.4%) , 3.057/94(1.4%) , 3.202/90(1%) , 3.202/40(1%) , 3.202/53(1%) , 3.202/77(1%)

Sarcosine (library entry number =75)
Hit ratio(% of total spectral intensity for metabolite): 61.49% (1 of 2 peaks were found)
Peaks found: chem shift/row (% of total intensity)
2.737/65(61.5%)
Peaks not found: chem shift/row (% of total intensity)
3.614/65(38.5%)

Glutathione (oxidised) (library entry number =91)
Hit ratio(% of total spectral intensity for metabolite): 50.99% (15 of 50 peaks were found)
Peaks found: chem shift/row (% of total intensity)
3.79/65(15.8%) , 3.79/81(5.7%) , 3.79/49(5.7%) , 2.17/57(3.7%) , 2.17/73(3.7%) , 2.516/65(2.3%) , 2.516/65(2.1%) , 2.54/65(2%) , 2.54/65(2%) , 2.17/37(1.8%) , 2.17/93(1.8%) , 3.797/64.5(1.2%) , 3.797/64.5(1.2%) , 3.768/64.5(1.1%) , 3.778/64.5(1%)
Peaks not found: chem shift/row (% of total intensity)
2.971/47(4.1%) , 2.971/83(4.1%) , 3.306/47(3.7%) , 3.306/83(3.7%) , 3.317/47(3.4%) , 3.317/83(3.4%) , 2.991/47(3.3%) , 2.991/83(3.3%) , 5.716/65(1.9%) , 2.54/76(1.6%) , 2.54/54(1.6%) , 2.54/45(1.3%) , 2.54/85(1.3%) , 2.54/45(1.2%) , 2.54/85(1.2%) , 2.516/45(1.2%) , 2.516/85(1.2%) , 2.516/45(1.1%) , 2.516/85(1.1%) , 2.54/33(0.9%) , 2.54/97(0.9%) , 2.54/13.5(0.4%) , 2.54/116(0.4%) , 2.498/62(0.3%) , 2.498/68(0.3%) , 2.515/61.5(0.2%) , 2.515/68.5(0.2%) , 2.516/103(0.2%) , 2.516/26(0.2%) , 2.54/61(0.2%) , 2.54/69(0.2%) , 2.54/103.5(0.2%) , 2.54/27(0.2%) , 2.524/61(0.2%) , 2.524/69(0.2%)

Argininosuccinic acid (library entry number =109)
Hit ratio(% of total spectral intensity for metabolite): 56.98% (12 of 35 peaks were found)
Peaks found: chem shift/row (% of total intensity)
6.526/65(19.9%) , 3.778/65(5.8%) , 2.676/44(3.3%) , 2.676/86(3.3%) , 2.67/45(3.2%) , 2.67/85(3.2%) , 2.67/44(3.1%) , 2.67/86(3.1%) , 2.67/47.5(3.1%) , 2.67/82.5(3.1%) , 3.778/81(2.9%) , 3.778/49(2.9%)
Peaks not found: chem shift/row (% of total intensity)
3.286/65(5.9%) , 2.68/45(3.1%) , 2.68/85(3.1%) , 2.379/45.5(2.5%) , 2.379/84.5(2.5%) , 2.359/45(2.4%) , 2.359/85(2.4%) , 2.827/48(2%) , 2.827/82(2%) , 2.369/58.5(1.8%) , 2.369/71(1.8%) , 2.369/97.5(1.7%) , 2.369/32(1.7%) , 2.827/40(1.4%) , 2.827/89.5(1.4%) , 4.307/74(1.3%) , 4.307/56(1.3%) , 3.286/83(1.1%) , 3.286/47(1.1%) , 4.307/48(1.1%) , 4.307/82(1.1%) , 2.369/38.5(0.2%) , 2.369/92(0.2%)

Glutamine (library entry number =17)
Hit ratio(% of total spectral intensity for metabolite): 54.47% (25 of 57 peaks were found)
Peaks found: chem shift/row (% of total intensity)
3.778/65(17.5%) , 3.778/81(8.3%) , 3.778/49(8.3%) , 2.439/65(3.9%) , 2.48/65(2%) , 2.48/65(1.9%) , 2.48/65(1.8%) , 2.48/65(1.5%) , 2.408/65(1%) , 2.158/73(0.9%) , 2.158/57(0.9%) , 2.408/65(0.8%) , 2.434/38.5(0.7%) , 2.434/91.5(0.7%) , 2.408/85.5(0.5%) , 2.408/44.5(0.5%) , 2.439/45(0.5%) , 2.439/85(0.5%) , 2.114/65(0.4%) , 2.408/85.5(0.4%) , 2.408/44.5(0.4%) , 2.48/25(0.3%) , 2.48/105(0.3%) , 2.48/25(0.2%) , 2.48/105(0.2%)
Peaks not found: chem shift/row (% of total intensity)
2.458/52.5(3.8%) , 2.458/77.5(3.8%) , 2.458/38(3.7%) , 2.458/92(3.7%) , 2.14/56.5(2.5%) , 2.14/73.5(2.5%) , 2.14/80.5(2.4%) , 2.14/49.5(2.4%) , 2.14/33.5(2.1%) , 2.14/96.5(2.1%) , 2.14/40.5(2%) , 2.14/89.5(2%) , 2.14/65(1.3%) , 2.121/56(0.9%) , 2.121/74(0.9%) , 2.166/46.5(0.6%) , 2.166/83.5(0.6%) , 2.13/62(0.6%) , 2.13/68(0.6%) , 2.13/61.5(0.6%) , 2.13/68.5(0.6%) , 2.13/65(0.6%) , 2.439/104(0.5%) , 2.439/25.5(0.5%) , 2.458/18.5(0.5%) , 2.458/111.5(0.5%) , 2.13/65(0.5%) , 2.13/46(0.5%) , 2.13/84(0.5%) , 2.13/84(0.5%) , 2.13/46(0.5%) , 2.434/65(0.4%)

Porphobilinogen (library entry number =170)
Hit ratio(% of total spectral intensity for metabolite): 60.32% (2 of 8 peaks were found)
Peaks found: chem shift/row (% of total intensity)
3.414/65(40.6%) , 4.168/65(19.7%)
Peaks not found: chem shift/row (% of total intensity)
2.401/45.5(10.2%) , 2.401/84.5(10.2%) , 2.401/64.5(6.4%) , 2.66/85(5.2%) , 2.66/45(5.2%) , 2.66/65(2.5%)

Pyroglutamic acid (library entry number =127)
Hit ratio(% of total spectral intensity for metabolite): 61.84% (14 of 80 peaks were found)
Peaks found: chem shift/row (% of total intensity)
2.408/65(11.4%) , 2.408/65(9.9%) , 2.408/86(8.8%) , 2.408/44(8.8%) , 2.408/86(7.5%) , 2.408/44(7.5%) , 2.038/75(2%) , 2.038/55(2%) , 4.187/61(0.8%) , 4.187/69(0.8%) , 4.187/84(0.8%) , 4.187/46(0.8%) , 2.502/65(0.5%) , 2.053/65(0.2%)
Peaks not found: chem shift/row (% of total intensity)
2.51/71(1.9%) , 2.51/59(1.9%) , 2.51/38(1.7%) , 2.51/92(1.7%) , 2.038/63.5(1.5%) , 2.038/66.5(1.5%) , 2.038/42(1.5%) , 2.038/88(1.5%) , 2.51/17(1.1%) , 2.51/112(1.1%) , 2.038/22(0.9%) , 2.038/108(0.9%) , 2.39/65(0.9%) , 2.51/80(0.9%) , 2.51/49.5(0.9%) , 2.038/96(0.8%) , 2.038/34(0.8%) , 2.03/64(0.7%) , 2.03/66(0.7%) , 2.525/54(0.6%) , 2.525/75(0.6%) , 2.501/48(0.6%) , 2.501/81.5(0.6%) , 2.501/65(0.5%) , 2.501/62(0.4%) , 2.501/68(0.4%) , 2.502/48(0.4%) , 2.502/81.5(0.4%) , 2.496/75(0.4%) , 2.496/55(0.4%) , 2.519/48.5(0.4%) , 2.519/81.5(0.4%) , 2.494/75.5(0.4%) , 2.494/54.5(0.4%) , 2.03/48(0.4%) , 2.03/82(0.4%) , 2.502/75.5(0.4%) , 2.502/54.5(0.4%) , 2.519/65(0.4%) , 2.519/63(0.4%) , 2.519/67(0.4%) , 2.03/71(0.3%) , 2.03/59(0.3%) , 2.03/46(0.3%) , 2.03/84(0.3%) , 2.501/59(0.3%) , 2.501/71(0.3%) , 2.501/75(0.3%) , 2.501/55(0.3%) , 2.519/54.5(0.3%) , 2.519/75(0.3%) , 2.03/29.5(0.2%) , 2.03/100.5(0.2%) , 2.501/101.5(0.2%) , 2.501/28(0.2%) , 2.496/48(0.2%) , 2.496/82(0.2%) , 2.03/55(0.2%) , 2.03/75(0.2%) , 2.519/28(0.2%) , 2.519/101(0.2%) , 2.525/68.5(0.2%) , 2.525/62(0.2%) , 2.525/65(0.1%) , 2.501/35.5(0.1%) , 2.501/94.5(0.1%)

cis-Aconitic acid (library entry number =108)
Hit ratio(% of total spectral intensity for metabolite): 57.89% (1 of 3 peaks were found)
Peaks found: chem shift/row (% of total intensity)
3.14/65(57.9%)
Peaks not found: chem shift/row (% of total intensity)
5.766/63.5(21.1%) , 5.766/66.5(21.1%)

Cysteamine (library entry number =150)
Hit ratio(% of total spectral intensity for metabolite): 56.88% (2 of 6 peaks were found)
Peaks found: chem shift/row (% of total intensity)
3.396/65(32.3%) , 3.041/65(24.6%)
Peaks not found: chem shift/row (% of total intensity)
3.396/48(12.2%) , 3.396/82(12.2%) , 3.041/48(9.3%) , 3.041/82(9.3%)

Fructose (library entry number =5)
Hit ratio(% of total spectral intensity for metabolite): 49.78% (8 of 27 peaks were found)
Peaks found: chem shift/row (% of total intensity)
3.569/50(14.6%) , 3.569/80(14.6%) , 3.808/52(7.7%) , 3.808/78(7.7%) , 3.66/65(1.7%) , 3.579/49.5(1.4%) , 3.579/80(1.4%) , 3.569/65(0.8%)
Peaks not found: chem shift/row (% of total intensity)
3.72/50(13.4%) , 3.72/80(13.4%) , 3.903/48(2.7%) , 3.903/82(2.7%) , 4.03/49(2.6%) , 4.03/81(2.6%) , 3.903/56(2.4%) , 3.903/74(2.4%) , 3.683/57.5(1.3%) , 3.683/72.5(1.3%) , 3.605/49(1.2%) , 3.605/80.5(1.2%) , 4.004/65(0.8%) , 4.119/70(0.6%) , 4.119/60(0.6%) , 3.579/18(0.3%) , 3.579/111.5(0.3%) , 3.569/33.5(0.2%) , 4.04/64.5(0.2%)

Uridine 5-diphosphate (library entry number =182)
Hit ratio(% of total spectral intensity for metabolite): 93.66% (6 of 10 peaks were found)
Peaks found: chem shift/row (% of total intensity)
7.991/75(20%) , 7.991/55(20%) , 5.976/55(18.7%) , 5.976/75(18.7%) , 5.976/55.5(8.1%) , 5.976/74.5(8.1%)
Peaks not found: chem shift/row (% of total intensity)
5.976/65(2.9%) , 5.976/64.5(2.1%) , 8.114/54.5(0.6%) , 8.114/75(0.6%)

Uridine 5-monophosphate (library entry number =191)
Hit ratio(% of total spectral intensity for metabolite): 0% (0 of 8 peaks were found)
Peaks found: chem shift/row (% of total intensity)

Peaks not found: chem shift/row (% of total intensity)
8.107/55(26.4%) , 8.107/75(26.4%) , 5.991/75(20.1%) , 5.991/55(20.1%) , 6.006/65(3.2%) , 5.991/64.5(2.6%) , 6.006/55(0.6%) , 6.006/75(0.6%)

Guanosine-5-monophosphate (GMP) (library entry number =100)
Hit ratio(% of total spectral intensity for metabolite): 52.67% (1 of 3 peaks were found)
Peaks found: chem shift/row (% of total intensity)
8.182/65(52.7%)
Peaks not found: chem shift/row (% of total intensity)
5.932/65(24.7%) , 5.944/65(22.7%)

Lactic acid (library entry number =131)
Hit ratio(% of total spectral intensity for metabolite): 52.38% (6 of 16 peaks were found)
Peaks found: chem shift/row (% of total intensity)
1.334/74(22.5%) , 1.334/56(22.5%) , 4.124/74(3%) , 4.124/56(3%) , 4.124/91(0.6%) , 4.124/38(0.6%)
Peaks not found: chem shift/row (% of total intensity)
1.338/63(6.8%) , 1.338/67(6.8%) , 1.324/67(6.5%) , 1.324/63(6.5%) , 1.338/58.5(5.1%) , 1.338/71.5(5.1%) , 1.324/71.5(5%) , 1.324/58.5(5%) , 4.131/56(0.4%) , 4.131/73.5(0.4%)

Nicotinamide adenine dinucleotide hydrate (NAD) (library entry number =162)
Hit ratio(% of total spectral intensity for metabolite): 49.92% (2 of 23 peaks were found)
Peaks found: chem shift/row (% of total intensity)
8.182/65(29.3%) , 8.429/65(20.6%)
Peaks not found: chem shift/row (% of total intensity)
6.035/65(9.1%) , 6.047/65(7.4%) , 6.074/65(3.5%) , 6.066/65(3.4%) , 8.844/78(2.4%) , 8.844/52(2.4%) , 8.844/58(2.2%) , 8.844/72(2.2%) , 9.151/57(1.8%) , 9.151/73(1.8%) , 8.204/64.5(1.8%) , 8.204/83(1.4%) , 8.204/47(1.4%) , 9.342/62(1.4%) , 9.342/68(1.4%) , 9.151/76(1.4%) , 9.151/54(1.4%) , 9.342/60(1.2%) , 9.342/70(1.2%) , 8.505/65(0.6%) , 8.268/65(0.5%)

Uridine 5-diphosphoglucose (library entry number =165)
Hit ratio(% of total spectral intensity for metabolite): 49.79% (15 of 35 peaks were found)
Peaks found: chem shift/row (% of total intensity)
7.95/75(17.7%) , 7.95/55(17.7%) , 3.778/65(3.8%) , 3.474/65(2.6%) , 3.793/55(1%) , 3.793/75(1%) , 3.547/56.5(0.7%) , 3.547/73.5(0.7%) , 3.547/48(0.7%) , 3.547/81.5(0.7%) , 3.547/48(0.7%) , 3.547/82(0.7%) , 3.547/48(0.7%) , 3.547/56(0.6%) , 3.547/73(0.6%)
Peaks not found: chem shift/row (% of total intensity)
5.985/75(13.3%) , 5.985/55(13.3%) , 3.778/41(3%) , 3.778/89(3%) , 3.474/89(2.1%) , 3.474/40.5(2.1%) , 5.995/65(1.9%) , 3.87/46(1.2%) , 3.87/83(1.2%) , 5.6/60.5(1.2%) , 5.6/69.5(1.2%) , 5.614/60.5(1.2%) , 5.614/69.5(1.2%) , 5.995/55(1%) , 5.995/75(1%) , 5.985/64.5(0.7%) , 3.793/42.5(0.3%) , 3.793/87.5(0.3%) , 3.87/51.5(0.3%) , 3.87/78.5(0.3%)

2-hydroxybutyric acid (library entry number =177)
Hit ratio(% of total spectral intensity for metabolite): 43.97% (3 of 21 peaks were found)
Peaks found: chem shift/row (% of total intensity)
0.898/65(39.5%) , 4.006/51(2.2%) , 4.006/79(2.2%)
Peaks not found: chem shift/row (% of total intensity)
0.898/46(17.4%) , 0.898/84(17.4%) , 1.655/64.5(2.1%) , 1.655/65.5(2.1%) , 4.006/63(2%) , 4.006/67(2%) , 1.655/83(1.6%) , 1.655/47(1.6%) , 1.745/69(1.3%) , 1.745/61(1.3%) , 1.745/50(1.1%) , 1.745/80(1.1%) , 1.655/101.5(0.9%) , 1.655/28.5(0.9%) , 1.745/31.5(0.8%) , 1.745/98(0.8%) , 1.745/42.5(0.8%) , 1.745/87.5(0.8%)

2-Aminobutyric acid (library entry number =28)
Hit ratio(% of total spectral intensity for metabolite): 7.05% (2 of 14 peaks were found)
Peaks found: chem shift/row (% of total intensity)
3.714/65(6.5%) , 1.881/65(0.6%)
Peaks not found: chem shift/row (% of total intensity)
0.981/65(40.6%) , 0.981/46(16.8%) , 0.981/84(16.8%) , 3.714/50(4.5%) , 3.714/80(4.5%) , 1.902/60.5(1.8%) , 1.902/69.5(1.8%) , 1.902/52(1.4%) , 1.902/78(1.4%) , 1.902/87(1.4%) , 1.902/43(1.4%) , 1.917/65(0.5%)

Carnosine (beta-alanyl_L-histidine) (library entry number =187)
Hit ratio(% of total spectral intensity for metabolite): 39.92% (11 of 55 peaks were found)
Peaks found: chem shift/row (% of total intensity)
3.234/65(15.2%) , 8.278/65(11.7%) , 3.225/65(7.8%) , 3.255/65(1.3%) , 3.367/65(0.8%) , 2.67/86(0.7%) , 2.67/85(0.5%) , 2.67/44.5(0.5%) , 2.689/54(0.5%) , 2.689/76(0.5%) , 2.648/86(0.4%)
Peaks not found: chem shift/row (% of total intensity)
3.234/48(7.1%) , 3.234/82(7.1%) , 3.225/47(4.1%) , 3.225/83(4.1%) , 2.689/56(3.1%) , 2.689/74(3.1%) , 7.112/65(2.7%) , 7.112/62(2.2%) , 7.112/68(2.2%) , 3.114/45.5(1.9%) , 3.114/84.5(1.9%) , 3.119/45.5(1.9%) , 3.119/84.5(1.9%) , 2.689/38.5(1.8%) , 2.689/91.5(1.8%) , 2.708/44(0.8%) , 2.708/85.5(0.8%) , 2.67/43(0.7%) , 2.689/115.5(0.7%) , 2.689/14(0.7%) , 3.234/29.5(0.6%) , 3.234/100.5(0.6%) , 2.708/62(0.5%) , 2.708/68(0.5%) , 2.718/44.5(0.5%) , 2.718/85.5(0.5%) , 2.718/62(0.5%) , 2.718/68(0.5%) , 2.655/43(0.5%) , 2.689/45.5(0.4%) , 2.689/84.5(0.4%) , 2.67/61.5(0.4%) , 2.67/68.5(0.4%) , 2.648/43(0.4%) , 2.689/31.5(0.3%) , 2.689/97.5(0.3%) , 2.648/61(0.3%) , 2.648/69(0.3%) , 2.67/60.5(0.3%) , 2.67/69.5(0.3%) , 3.234/12.5(0.2%) , 3.234/117(0.2%) , 2.655/61.5(0.2%) , 2.655/68.5(0.2%)

Capric acid (library entry number =90)
Hit ratio(% of total spectral intensity for metabolite): 1.65% (2 of 10 peaks were found)
Peaks found: chem shift/row (% of total intensity)
1.271/65(0.9%) , 1.271/65(0.7%)
Peaks not found: chem shift/row (% of total intensity)
0.865/65(37.5%) , 2.174/46(17.5%) , 2.174/84(17.5%) , 2.174/65(12.1%) , 1.296/65(4.4%) , 0.865/46(3.6%) , 0.865/84(3.6%) , 1.287/65(2.2%)

Hypoxanthine (library entry number =56)
Hit ratio(% of total spectral intensity for metabolite): 0% (0 of 2 peaks were found)
Peaks found: chem shift/row (% of total intensity)

Peaks not found: chem shift/row (% of total intensity)
8.194/65(53.4%) , 8.214/65(46.6%)

Histamine (library entry number =94)
Hit ratio(% of total spectral intensity for metabolite): 50.81% (4 of 12 peaks were found)
Peaks found: chem shift/row (% of total intensity)
3.292/65(28.7%) , 3.041/65(9.4%) , 8.146/65(6.5%) , 8.146/65(6.3%)
Peaks not found: chem shift/row (% of total intensity)
3.292/83(12%) , 3.292/47(12%) , 7.977/65(6.2%) , 7.158/65(4.3%) , 3.041/47(3.7%) , 3.041/83(3.7%) , 7.158/62(3.6%) , 7.158/68(3.6%)

Hypotaurine (library entry number =129)
Hit ratio(% of total spectral intensity for metabolite): 43.91% (2 of 6 peaks were found)
Peaks found: chem shift/row (% of total intensity)
3.367/65(24.8%) , 2.66/65(19.1%)
Peaks not found: chem shift/row (% of total intensity)
3.367/48(16.5%) , 3.367/82(16.5%) , 2.66/47.5(11.5%) , 2.66/82.5(11.5%)

Histidine (library entry number =78)
Hit ratio(% of total spectral intensity for metabolite): 43.72% (4 of 8 peaks were found)
Peaks found: chem shift/row (% of total intensity)
4.006/81(11.5%) , 4.006/49(11.5%) , 4.006/68.5(10.4%) , 4.006/61.5(10.4%)
Peaks not found: chem shift/row (% of total intensity)
7.971/65(32.6%) , 7.127/65(14.8%) , 3.261/38.5(4.4%) , 3.261/91.5(4.4%)

Uridine-5-diphosphogalactose (library entry number =189)
Hit ratio(% of total spectral intensity for metabolite): 43.4% (11 of 53 peaks were found)
Peaks found: chem shift/row (% of total intensity)
7.95/55(18.6%) , 7.95/75(18.6%) , 3.757/65(1.7%) , 3.737/57(0.7%) , 3.737/72.5(0.7%) , 3.757/81(0.6%) , 3.757/48.5(0.6%) , 3.737/56.5(0.5%) , 3.737/73.5(0.5%) , 3.723/72(0.5%) , 3.737/43.5(0.2%)
Peaks not found: chem shift/row (% of total intensity)
5.985/55(15.3%) , 5.985/75(15.3%) , 3.924/82(1.7%) , 3.924/48(1.7%) , 5.652/70(1.6%) , 5.652/60(1.6%) , 3.924/56(1.5%) , 3.924/74(1.5%) , 5.637/60.5(1.5%) , 5.637/69.5(1.5%) , 4.041/65(1.2%) , 4.381/60.5(0.8%) , 4.381/69.5(0.8%) , 5.985/64.5(0.6%) , 3.815/83(0.6%) , 3.815/47(0.6%) , 4.381/65(0.5%) , 3.822/82.5(0.5%) , 3.822/47(0.5%) , 3.815/73(0.5%) , 3.815/56.5(0.5%) , 3.822/56.5(0.5%) , 3.822/73(0.5%) , 3.768/59(0.4%) , 3.768/71(0.4%) , 3.737/85.5(0.3%) , 3.737/44.5(0.3%) , 3.76/55(0.3%) , 3.76/75(0.3%) , 3.757/35(0.3%) , 3.757/94.5(0.3%) , 3.768/40(0.2%) , 3.768/89.5(0.2%) , 3.76/83(0.2%) , 3.778/51.5(0.2%) , 3.778/78.5(0.2%) , 3.76/65(0.2%) , 3.76/44.5(0.2%) , 3.737/85(0.2%) , 3.773/46(0.2%) , 3.773/83.5(0.2%) , 3.73/65(0.2%)

Glycerol (library entry number =161)
Hit ratio(% of total spectral intensity for metabolite): 6.48% (3 of 33 peaks were found)
Peaks found: chem shift/row (% of total intensity)
3.79/65(3.5%) , 3.79/49(1.5%) , 3.79/81(1.5%)
Peaks not found: chem shift/row (% of total intensity)
3.567/58(10.1%) , 3.567/72(10.1%) , 3.66/86(9.9%) , 3.66/44(9.9%) , 3.567/88(9.1%) , 3.567/42(9.1%) , 3.66/56(8.6%) , 3.66/74(8.6%) , 3.79/53(1.5%) , 3.79/77(1.5%) , 3.578/57(1.5%) , 3.578/73(1.5%) , 3.554/57(1%) , 3.554/73(1%) , 3.613/14(0.9%) , 3.613/116(0.9%) , 3.79/58(0.8%) , 3.79/72(0.8%) , 3.79/92(0.7%) , 3.79/37(0.7%) , 3.628/12(0.6%) , 3.628/118(0.6%) , 3.578/87(0.6%) , 3.578/43(0.6%) , 3.66/50(0.6%) , 3.66/80(0.6%) , 3.613/103(0.6%) , 3.613/26.5(0.6%) , 3.554/87.5(0.3%) , 3.554/42(0.3%)

Glucose-1-phosphate (library entry number =12)
Hit ratio(% of total spectral intensity for metabolite): 32.18% (8 of 44 peaks were found)
Peaks found: chem shift/row (% of total intensity)
3.79/65(7.2%) , 3.414/65(7%) , 3.414/89(4.9%) , 3.414/41(4.9%) , 3.877/46.5(3.1%) , 3.877/83.5(3.1%) , 3.367/65(1.4%) , 3.862/65(0.7%)
Peaks not found: chem shift/row (% of total intensity)
3.79/41(6.9%) , 3.79/89(6.9%) , 3.758/56(3.2%) , 3.758/74(3.2%) , 3.499/48.5(2.7%) , 3.499/81.5(2.7%) , 3.499/48.5(2.7%) , 3.499/81.5(2.7%) , 3.499/57(2.6%) , 3.499/73(2.6%) , 3.758/42(2.5%) , 3.758/88(2.5%) , 3.877/52.5(2.5%) , 3.877/77.5(2.5%) , 5.47/70(2%) , 5.47/60(2%) , 5.456/70(1.9%) , 5.456/60(1.9%) , 3.918/56(1%) , 3.918/74(1%) , 3.918/67(0.9%) , 3.918/63(0.9%) , 3.916/67(0.9%) , 3.916/63(0.9%) , 3.916/56(0.8%) , 3.916/74(0.8%) , 3.918/82(0.7%) , 3.918/48(0.7%) , 3.924/68.5(0.7%) , 3.924/61.5(0.7%) , 3.918/87.5(0.7%) , 3.918/42(0.7%) , 3.916/82(0.7%) , 3.916/48(0.7%) , 3.916/87.5(0.5%) , 3.916/42(0.5%)

Phosphoethanolamine (library entry number =167)
Hit ratio(% of total spectral intensity for metabolite): 50.49% (6 of 10 peaks were found)
Peaks found: chem shift/row (% of total intensity)
3.981/78(8.9%) , 3.981/52(8.9%) , 3.992/52(8.5%) , 3.992/78(8.5%) , 3.981/64.5(7.9%) , 3.992/64.5(7.7%)
Peaks not found: chem shift/row (% of total intensity)
3.227/76.5(14.8%) , 3.227/53.5(14.8%) , 3.227/60(10%) , 3.227/70(10%)

Pantothenic acid (library entry number =99)
Hit ratio(% of total spectral intensity for metabolite): 32.7% (2 of 15 peaks were found)
Peaks found: chem shift/row (% of total intensity)
0.898/65(24.2%) , 2.428/65(8.5%)
Peaks not found: chem shift/row (% of total intensity)
0.934/65(20.8%) , 3.993/65(8.4%) , 3.404/79(6.9%) , 3.404/51(6.9%) , 3.522/79(4.5%) , 3.522/51(4.5%) , 2.428/47.5(3.5%) , 2.428/82.5(3.5%) , 3.447/72.5(2.6%) , 3.447/57.5(2.6%) , 3.447/40(1.3%) , 3.447/90(1.3%) , 3.447/65(0.3%)

Maltose (library entry number =45)
Hit ratio(% of total spectral intensity for metabolite): 39.6% (11 of 40 peaks were found)
Peaks found: chem shift/row (% of total intensity)
3.428/65(5.4%) , 3.277/53(4.6%) , 3.277/77(4.6%) , 3.293/53(4.6%) , 3.293/77(4.6%) , 3.778/65(4.4%) , 3.69/65(4.1%) , 3.649/65(3.7%) , 3.981/65(2.4%) , 3.778/73.5(0.6%) , 3.778/56.5(0.6%)
Peaks not found: chem shift/row (% of total intensity)
3.428/41(4.2%) , 3.428/89(4.2%) , 3.778/42(3.5%) , 3.778/88(3.5%) , 3.69/89(2.9%) , 3.69/41(2.9%) , 3.592/82(2.7%) , 3.592/48(2.7%) , 3.707/65(2.6%) , 5.414/60(2.6%) , 5.414/70(2.6%) , 3.592/56.5(2.5%) , 3.592/73.5(2.5%) , 3.867/52(2.1%) , 3.867/78(2.1%) , 3.707/40.5(1.7%) , 3.707/89.5(1.7%) , 3.649/41.5(1.7%) , 3.649/88.5(1.7%) , 3.981/88.5(1.5%) , 3.981/40.5(1.5%) , 3.867/47(1.3%) , 3.867/82.5(1.3%) , 3.921/51.5(1.1%) , 3.921/78.5(1.1%) , 3.592/52(0.6%) , 3.592/78(0.6%) , 3.816/44(0.5%) , 3.816/86(0.5%)

2-Hydroxy-3-methyl butyric acid (library entry number =143)
Hit ratio(% of total spectral intensity for metabolite): 51.86% (4 of 12 peaks were found)
Peaks found: chem shift/row (% of total intensity)
0.971/74(20.2%) , 0.971/56(20.2%) , 3.854/60(5.8%) , 3.854/70(5.8%)
Peaks not found: chem shift/row (% of total intensity)
0.836/74(21.4%) , 0.836/56(21.4%) , 2.02/70.5(1.1%) , 2.02/59.5(1.1%) , 2.02/77.5(0.8%) , 2.02/52(0.8%) , 2.02/87.5(0.8%) , 2.02/42(0.8%)

Butyric acid (library entry number =119)
Hit ratio(% of total spectral intensity for metabolite): 40.12% (2 of 12 peaks were found)
Peaks found: chem shift/row (% of total intensity)
0.898/65(28.6%) , 2.163/65(11.5%)
Peaks not found: chem shift/row (% of total intensity)
0.898/84(12%) , 0.898/46(12%) , 2.163/84(7.9%) , 2.163/46(7.9%) , 1.561/56(6%) , 1.561/74(6%) , 1.561/93(3.3%) , 1.561/37(3.3%) , 1.561/112(0.7%) , 1.561/18(0.7%)

Homocarnosine (library entry number =95)
Hit ratio(% of total spectral intensity for metabolite): 31.4% (14 of 66 peaks were found)
Peaks found: chem shift/row (% of total intensity)
8.182/65(9.3%) , 8.182/65(9.1%) , 3.035/45.5(1.6%) , 3.035/84.5(1.6%) , 3.035/45.5(1.6%) , 3.035/84.5(1.6%) , 2.408/65(1.4%) , 2.954/49.5(0.9%) , 2.954/80.5(0.9%) , 2.954/81.5(0.8%) , 2.954/47.5(0.8%) , 2.936/66(0.7%) , 2.948/63(0.6%) , 2.948/66.5(0.6%)
Peaks not found: chem shift/row (% of total intensity)
2.376/59.5(4.2%) , 2.376/70.5(4.2%) , 2.376/40.5(2.3%) , 2.376/89.5(2.3%) , 1.89/45(2.2%) , 1.89/85(2.2%) , 7.135/65(2.1%) , 1.891/45(2.1%) , 1.891/85(2.1%) , 7.136/65(2.1%) , 3.222/84.5(2.1%) , 3.222/45.5(2.1%) , 2.376/78.5(2.1%) , 2.376/51.5(2.1%) , 3.222/84.5(2%) , 3.222/45.5(2%) , 7.136/62(2%) , 7.136/68(2%) , 7.135/62(2%) , 7.135/68(2%) , 1.891/64.5(1.8%) , 1.89/64.5(1.8%) , 2.92/81(1.3%) , 2.92/49(1.3%) , 2.357/65(1.2%) , 2.926/80.5(1.1%) , 2.926/49.5(1.1%) , 2.954/60(0.8%) , 1.89/103.5(0.8%) , 1.89/26.5(0.8%) , 2.909/65(0.7%) , 2.92/62.5(0.7%) , 2.92/67(0.7%) , 1.891/103.5(0.7%) , 1.891/26.5(0.7%) , 2.954/62(0.6%) , 2.954/67.5(0.6%) , 2.926/30(0.5%) , 2.936/82(0.5%) , 2.936/48(0.5%) , 2.92/100.5(0.5%) , 2.92/29.5(0.5%) , 2.92/64(0.5%) , 2.948/47.5(0.5%) , 2.948/82(0.5%) , 2.376/108.5(0.5%) , 2.376/22(0.5%) , 2.357/45.5(0.2%) , 2.357/83(0.2%) , 2.948/56.5(0.1%) , 2.948/73(0.1%) , 2.357/45.5(0.1%)

Sucrose-6-phosphate (library entry number =188)
Hit ratio(% of total spectral intensity for metabolite): 38.82% (4 of 24 peaks were found)
Peaks found: chem shift/row (% of total intensity)
3.757/65(29.5%) , 3.396/65(5.8%) , 3.793/55(1.8%) , 3.793/75(1.8%)
Peaks not found: chem shift/row (% of total intensity)
3.808/65(7.9%) , 3.808/89(6.4%) , 3.808/41(6.4%) , 3.396/40(4%) , 3.396/90(4%) , 5.42/60(4%) , 5.42/70(4%) , 3.558/82(3.3%) , 3.558/48(3.3%) , 3.558/73.5(3.1%) , 3.558/56.5(3.1%) , 3.881/52(1.8%) , 3.881/78(1.8%) , 3.793/42(1.7%) , 3.793/88(1.7%) , 3.881/46(1.5%) , 3.881/84(1.5%) , 3.558/52(0.8%) , 3.558/78(0.8%) , 3.793/65(0.3%)

Cysteine (library entry number =63)
Hit ratio(% of total spectral intensity for metabolite): 42.54% (6 of 15 peaks were found)
Peaks found: chem shift/row (% of total intensity)
3.981/65(12.5%) , 3.981/77.5(11.8%) , 3.981/52.5(11.8%) , 3.013/64(2.6%) , 3.067/64(2.1%) , 3.14/64(1.7%)
Peaks not found: chem shift/row (% of total intensity)
3.039/50.5(8.1%) , 3.039/79.5(8.1%) , 3.039/41.5(7.5%) , 3.039/88.5(7.5%) , 3.11/91(6%) , 3.11/39(6%) , 3.11/53.5(5.9%) , 3.11/76.5(5.9%) , 3.09/64(2.5%)

Uridine-5-diphosphoglucuronic acid (library entry number =184)
Hit ratio(% of total spectral intensity for metabolite): 37.7% (6 of 36 peaks were found)
Peaks found: chem shift/row (% of total intensity)
7.95/55(14.1%) , 7.95/75(14.1%) , 3.517/65(5.1%) , 3.79/65(3.5%) , 3.51/75.5(0.4%) , 3.51/54(0.4%)
Peaks not found: chem shift/row (% of total intensity)
5.988/75(11.4%) , 5.988/55(11.4%) , 4.146/78(4.4%) , 4.146/52(4.4%) , 3.79/89(2.9%) , 3.79/41(2.9%) , 3.517/40(2.8%) , 3.517/90(2.8%) , 5.619/69(1.8%) , 5.619/61(1.8%) , 5.634/69(1.8%) , 5.634/61(1.8%) , 3.59/48(0.9%) , 3.59/82(0.9%) , 3.598/82(0.9%) , 3.598/48(0.9%) , 6.001/65(0.9%) , 3.59/57(0.8%) , 3.59/73(0.8%) , 3.598/57(0.8%) , 3.598/73(0.8%) , 4.379/59.5(0.7%) , 4.379/70.5(0.7%) , 6.001/55(0.6%) , 6.001/75(0.6%) , 3.531/53(0.5%) , 3.531/77(0.5%) , 5.988/63.5(0.2%) , 5.988/66.5(0.2%) , 3.531/65(0.2%)

Glutamic acid (library entry number =71)
Hit ratio(% of total spectral intensity for metabolite): 36.26% (23 of 55 peaks were found)
Peaks found: chem shift/row (% of total intensity)
3.768/80(7.1%) , 3.768/50(7.1%) , 2.059/56(2.9%) , 2.059/74(2.9%) , 2.133/40(2.1%) , 2.133/90(2.1%) , 2.372/64.5(1.7%) , 2.342/65(1.6%) , 2.059/94(1.3%) , 2.059/36(1.3%) , 2.133/20(1%) , 2.133/109.5(1%) , 2.059/112(0.7%) , 2.059/17.5(0.7%) , 2.152/65(0.6%) , 2.333/54.5(0.6%) , 2.333/74.5(0.6%) , 2.071/57(0.2%) , 2.071/72.5(0.2%) , 2.114/63.5(0.2%) , 2.114/66.5(0.2%) , 2.333/35.5(0.1%) , 2.333/94.5(0.1%)
Peaks not found: chem shift/row (% of total intensity)
2.357/68(9%) , 2.357/62(9%) , 3.768/68(5.4%) , 3.768/62(5.4%) , 2.357/87(5.2%) , 2.357/43(5.2%) , 2.357/48.5(4.9%) , 2.357/81.5(4.9%) , 2.133/77.5(2.1%) , 2.133/52.5(2.1%) , 2.133/59(1.4%) , 2.133/71(1.4%) , 2.133/33(1%) , 2.133/97.5(1%) , 2.357/108(0.8%) , 2.357/21(0.8%) , 2.357/2(0.5%) , 2.078/65(0.4%) , 2.077/65(0.4%) , 2.152/84(0.3%) , 2.152/45(0.3%) , 2.077/13(0.3%) , 2.077/116.5(0.3%) , 2.078/45(0.2%) , 2.078/84.5(0.2%) , 2.077/46(0.2%) , 2.077/84(0.2%) , 2.078/13(0.2%) , 2.078/116(0.2%) , 2.357/127(0.2%) , 2.342/54(0.1%) , 2.342/75.5(0.1%)

myo-Inositol (library entry number =55)
Hit ratio(% of total spectral intensity for metabolite): 35.95% (4 of 23 peaks were found)
Peaks found: chem shift/row (% of total intensity)
3.632/65(11%) , 3.632/40(10.4%) , 3.632/90(10.4%) , 4.076/65(4.1%)
Peaks not found: chem shift/row (% of total intensity)
3.286/65(16.1%) , 3.286/41(7%) , 3.286/89(7%) , 3.54/74(6.8%) , 3.54/56(6.8%) , 3.54/81.5(6.3%) , 3.54/48.5(6.3%) , 4.076/57(1.9%) , 4.076/73(1.9%) , 3.571/15(0.9%) , 3.571/115(0.9%) , 3.58/26.5(0.3%) , 3.58/103.5(0.3%) , 3.591/15(0.3%) , 3.591/115(0.3%) , 3.583/2(0.2%) , 3.583/127(0.2%) , 3.583/27(0.2%) , 3.583/103(0.2%)

Glucose (library entry number =11)
Hit ratio(% of total spectral intensity for metabolite): 50.27% (31 of 75 peaks were found)
Peaks found: chem shift/row (% of total intensity)
3.503/65(6.2%) , 3.414/65(5.6%) , 3.503/42(4.1%) , 3.503/88(4.1%) , 3.714/65(3%) , 3.736/42(2.8%) , 3.736/88(2.8%) , 3.414/41(2.6%) , 3.414/89(2.6%) , 3.736/57(2.6%) , 3.736/73(2.6%) , 3.777/56(1.1%) , 3.777/73.5(1.1%) , 3.466/65(1%) , 3.466/65(1%) , 3.474/65(0.9%) , 3.851/53(0.7%) , 3.851/77(0.7%) , 3.474/72(0.7%) , 3.474/57.5(0.7%) , 3.777/56(0.5%) , 3.777/73.5(0.5%) , 3.836/47.5(0.4%) , 3.836/82(0.4%) , 3.753/64.5(0.4%) , 5.246/69.5(0.3%) , 5.246/60(0.3%) , 3.367/64.5(0.3%) , 3.836/61(0.2%) , 3.836/68.5(0.2%) , 3.844/64.5(0.1%)
Peaks not found: chem shift/row (% of total intensity)
3.257/77(5.3%) , 3.257/53(5.3%) , 3.242/53(5.2%) , 3.242/77(5.2%) , 3.905/52(2.4%) , 3.905/78(2.4%) , 3.714/41(2.4%) , 3.714/89(2.4%) , 3.905/47(2.2%) , 3.905/83(2.2%) , 3.466/73(0.7%) , 3.466/56.5(0.7%) , 3.466/82(0.7%) , 3.466/48(0.7%) , 3.474/47.5(0.6%) , 3.474/82.5(0.6%) , 3.466/72.5(0.6%) , 3.466/57(0.6%) , 3.474/87.5(0.6%) , 3.466/87.5(0.6%) , 3.466/41.5(0.6%) , 3.474/41.5(0.6%) , 3.466/48.5(0.6%) , 3.466/81.5(0.6%) , 3.421/64(0.6%) , 3.421/66(0.6%) , 3.466/87.5(0.5%) , 3.466/42(0.5%) , 3.777/42.5(0.5%) , 3.777/87.5(0.5%) , 3.421/40(0.4%) , 3.421/90(0.4%) , 3.851/46.5(0.4%) , 3.851/83(0.4%) , 3.777/42.5(0.2%) , 3.777/87(0.2%) , 3.748/56.5(0.2%) , 3.748/73.5(0.2%) , 3.753/49.5(0.2%) , 3.753/80.5(0.2%) , 3.813/5(0.2%) , 3.748/64.5(0.1%) , 3.753/56.5(0.1%) , 3.753/73.5(0.1%)

Riboflavin 5-adenosine diphosphate (Flavin adenine dinucleotide) (library entry number =194)
Hit ratio(% of total spectral intensity for metabolite): 26.54% (8 of 13 peaks were found)
Peaks found: chem shift/row (% of total intensity)
2.408/65(4.9%) , 2.325/65(4.4%) , 2.408/65(3.8%) , 2.372/65(3.2%) , 2.372/65(3%) , 2.372/65(2.7%) , 2.342/65(2.5%) , 2.408/65(2.1%)
Peaks not found: chem shift/row (% of total intensity)
7.869/65(42.2%) , 8.309/65(12.4%) , 5.838/65(7.1%) , 5.849/65(6.3%) , 2.398/65(5.5%)

Ornithine (library entry number =79)
Hit ratio(% of total spectral intensity for metabolite): 58.34% (4 of 23 peaks were found)
Peaks found: chem shift/row (% of total intensity)
3.067/65(25.1%) , 3.79/65(17.4%) , 3.79/49(7.9%) , 3.79/81(7.9%)
Peaks not found: chem shift/row (% of total intensity)
3.067/84(16.7%) , 3.067/46(16.7%) , 1.949/65(0.9%) , 1.836/103(0.8%) , 1.836/27(0.8%) , 1.946/53(0.6%) , 1.946/78(0.5%) , 1.841/62(0.5%) , 1.841/68(0.5%) , 1.949/31(0.5%) , 1.949/40(0.4%) , 1.946/41(0.4%) , 1.946/40(0.4%) , 1.946/100(0.4%) , 1.946/31(0.4%) , 1.949/53(0.3%) , 1.949/77(0.3%) , 1.949/72(0.3%) , 1.949/57(0.3%)

Trehalose-6-phosphate (library entry number =201)
Hit ratio(% of total spectral intensity for metabolite): 34.34% (12 of 49 peaks were found)
Peaks found: chem shift/row (% of total intensity)
3.862/65(6.8%) , 3.862/65(5.9%) , 3.457/65(5.4%) , 3.608/65(3.9%) , 3.777/56.5(2.2%) , 3.777/73.5(2.2%) , 3.702/79(1.8%) , 3.702/51(1.8%) , 3.702/78(1.8%) , 3.457/65(1.2%) , 3.503/65(1%) , 3.686/76.5(0.4%)
Peaks not found: chem shift/row (% of total intensity)
3.862/40.5(5.1%) , 3.862/89.5(5.1%) , 3.457/89(4.2%) , 3.457/41(4.2%) , 3.862/41(4.1%) , 3.862/89(4.1%) , 3.608/40(3.3%) , 3.608/90(3.3%) , 3.862/78.5(2.4%) , 3.862/51.5(2.4%) , 3.666/79(2.1%) , 3.666/51(2.1%) , 3.69/51(2.1%) , 3.69/79(2.1%) , 3.658/51(1.9%) , 3.658/79(1.9%) , 3.658/78(1.8%) , 3.777/43(1.5%) , 3.777/87(1.5%) , 5.216/60(1.2%) , 5.216/70(1.2%) , 3.823/42.5(1%) , 3.823/87.5(1%) , 3.823/62(1%) , 3.823/68(1%) , 5.188/59.5(0.7%) , 5.188/69.5(0.7%) , 3.686/51.5(0.4%) , 3.675/52(0.4%) , 3.675/76.5(0.4%) , 3.677/51.5(0.4%) , 3.677/78(0.4%) , 4.031/55(0.3%) , 4.031/75(0.3%) , 4.044/76(0.3%) , 0.885/55(0.2%) , 0.885/75(0.2%)

Arginine (library entry number =138)
Hit ratio(% of total spectral intensity for metabolite): 31.54% (3 of 40 peaks were found)
Peaks found: chem shift/row (% of total intensity)
3.778/65(17.3%) , 3.778/49(7.1%) , 3.778/81(7.1%)
Peaks not found: chem shift/row (% of total intensity)
3.248/65(25.6%) , 3.248/47(10.3%) , 3.248/83(10.3%) , 1.734/45(1%) , 1.734/85(1%) , 1.734/26.5(1%) , 1.734/103(1%) , 1.922/40.5(0.9%) , 1.922/89(0.9%) , 1.923/40.5(0.8%) , 1.923/89.5(0.8%) , 1.654/61.5(0.8%) , 1.654/68.5(0.8%) , 1.922/64(0.7%) , 1.922/98.5(0.7%) , 1.922/31.5(0.7%) , 1.923/65(0.7%) , 1.923/47(0.7%) , 1.923/83(0.7%) , 1.923/98.5(0.6%) , 1.923/31.5(0.6%) , 1.922/46.5(0.6%) , 1.922/83(0.6%) , 1.654/44.5(0.6%) , 1.654/85.5(0.6%) , 1.922/73(0.6%) , 1.922/57(0.6%) , 1.654/103.5(0.6%) , 1.654/26.5(0.6%) , 1.734/63(0.5%) , 1.734/67(0.5%) , 1.923/72.5(0.5%) , 1.923/57(0.5%) , 1.919/76(0.4%) , 1.919/54(0.4%) , 1.919/40(0.4%) , 1.919/89.5(0.4%)

b-Alanine (library entry number =2)
Hit ratio(% of total spectral intensity for metabolite): 33.04% (1 of 6 peaks were found)
Peaks found: chem shift/row (% of total intensity)
3.185/65(33%)
Peaks not found: chem shift/row (% of total intensity)
2.558/65(19.3%) , 3.185/48(14.9%) , 3.185/82(14.9%) , 2.558/48(8.9%) , 2.558/82(8.9%)

Sucrose (library entry number =4)
Hit ratio(% of total spectral intensity for metabolite): 44.63% (14 of 53 peaks were found)
Peaks found: chem shift/row (% of total intensity)
3.688/65(15.9%) , 3.768/65(6.9%) , 3.485/65(2.8%) , 3.569/48(2.7%) , 3.569/82(2.7%) , 3.827/61(2.5%) , 3.827/69(2.5%) , 3.827/61(2.2%) , 3.827/69(2.2%) , 3.851/79(1.3%) , 3.851/51(1.3%) , 3.862/81(0.9%) , 3.862/65(0.5%) , 4.076/65(0.2%)
Peaks not found: chem shift/row (% of total intensity)
3.768/89(5.3%) , 3.768/41(5.3%) , 4.222/54(5.2%) , 4.222/76(5.2%) , 5.414/60(3.5%) , 5.414/70(3.5%) , 3.569/57(2.6%) , 3.569/73(2.6%) , 4.057/65(2.3%) , 3.81/40(1.4%) , 3.81/90(1.4%) , 3.485/41(1.4%) , 3.485/89(1.4%) , 4.057/43.5(1.2%) , 4.057/86.5(1.2%) , 4.065/54.5(0.9%) , 4.065/75.5(0.9%) , 3.849/80(0.9%) , 3.849/50(0.9%) , 3.688/98(0.8%) , 3.688/32(0.8%) , 3.569/52(0.8%) , 3.569/78(0.8%) , 3.849/64.5(0.6%) , 4.048/54(0.5%) , 4.048/76(0.5%) , 3.733/40(0.4%) , 3.733/89(0.4%) , 3.827/36(0.4%) , 3.827/93.5(0.4%) , 3.851/64.5(0.3%) , 3.827/23.5(0.2%) , 3.827/105.5(0.2%) , 3.827/93(0.2%) , 3.827/36(0.2%) , 4.048/65(0.2%) , 4.039/60(0.2%) , 4.039/70(0.2%) , 4.065/65(0.2%)

Adenosine 3,5-cyclic monophosphate (library entry number =123)
Hit ratio(% of total spectral intensity for metabolite): 2.38% (3 of 6 peaks were found)
Peaks found: chem shift/row (% of total intensity)
4.343/65(1.4%) , 4.353/65(0.5%) , 4.331/65(0.5%)
Peaks not found: chem shift/row (% of total intensity)
8.271/65(37.5%) , 6.206/65(31.5%) , 8.258/65(28.6%)

Inosine-5'-monophosphate (library entry number =164)
Hit ratio(% of total spectral intensity for metabolite): 29.7% (1 of 4 peaks were found)
Peaks found: chem shift/row (% of total intensity)
8.536/65(29.7%)
Peaks not found: chem shift/row (% of total intensity)
8.234/65(43.5%) , 6.142/65(13.8%) , 6.154/65(13.1%)

Phenylalanine (library entry number =35)
Hit ratio(% of total spectral intensity for metabolite): 29.33% (7 of 65 peaks were found)
Peaks found: chem shift/row (% of total intensity)
7.436/65(9.8%) , 4.006/62(7.5%) , 4.006/68(7.5%) , 3.293/53.5(1.1%) , 3.293/76.5(1.1%) , 3.293/40(1.1%) , 3.293/90(1.1%)
Peaks not found: chem shift/row (% of total intensity)
4.006/48(6.7%) , 4.006/82(6.7%) , 7.382/66(4.6%) , 7.382/64(4.6%) , 7.333/75(4.6%) , 7.333/55(4.6%) , 7.436/46(3.1%) , 7.436/84(3.1%) , 7.382/45(2.3%) , 7.382/85(2.3%) , 3.13/73(1.7%) , 3.13/57(1.7%) , 3.13/36(1.6%) , 3.13/94(1.6%) , 7.408/81.5(1.3%) , 7.408/48.5(1.3%) , 7.415/38(1.2%) , 7.415/92(1.2%) , 7.448/65(1%) , 7.415/44(1%) , 7.415/86(1%) , 7.399/85.5(0.9%) , 7.399/44.5(0.9%) , 7.362/38(0.7%) , 7.362/92(0.7%) , 7.393/101(0.7%) , 7.393/29(0.7%) , 7.408/98(0.6%) , 7.408/32(0.6%) , 7.399/63(0.6%) , 7.399/67(0.6%) , 7.366/30(0.5%) , 7.366/100(0.5%) , 7.393/65(0.3%) , 7.393/63(0.3%) , 7.393/67(0.3%) , 7.415/110(0.3%) , 7.415/20(0.3%) , 7.362/85.5(0.3%) , 7.362/44.5(0.3%) , 7.399/99(0.3%) , 7.399/31(0.3%) , 7.408/101(0.3%) , 7.408/29(0.3%) , 7.415/108(0.3%) , 7.415/22(0.3%) , 7.382/17.5(0.2%) , 7.382/112.5(0.2%) , 7.366/88.5(0.2%) , 7.408/119.5(0.2%) , 7.408/10.5(0.2%) , 7.393/44.5(0.2%) , 7.393/85(0.2%) , 7.362/60(0.1%) , 7.399/105.5(0.1%) , 7.399/24(0.1%) , 7.362/27(0.1%) , 7.362/103(0.1%)

Isocitric acid (library entry number =130)
Hit ratio(% of total spectral intensity for metabolite): 22.6% (7 of 28 peaks were found)
Peaks found: chem shift/row (% of total intensity)
3.993/59(6.5%) , 2.983/59(3.2%) , 2.983/71(3.2%) , 2.54/65(2.6%) , 2.408/65(2.4%) , 2.502/65(2.4%) , 2.448/65(2.3%)
Peaks not found: chem shift/row (% of total intensity)
2.519/35(6.6%) , 2.519/95(6.6%) , 3.993/71(6.5%) , 2.519/75(6.3%) , 2.519/55(6.3%) , 2.427/55(6.3%) , 2.427/75(6.3%) , 2.427/94(5.8%) , 2.427/36(5.8%) , 2.473/36(2.8%) , 2.473/94(2.8%) , 2.983/91(2.3%) , 2.983/39(2.3%) , 2.983/78.5(2.2%) , 2.983/51.5(2.2%) , 2.473/113.5(1.3%) , 2.473/15.5(1.3%) , 2.502/6.5(0.9%) , 2.502/123.5(0.9%) , 2.448/6(0.9%) , 2.448/123.5(0.9%)

Deoxycholic acid (library entry number =121)
Hit ratio(% of total spectral intensity for metabolite): 28.1% (2 of 5 peaks were found)
Peaks found: chem shift/row (% of total intensity)
0.971/56.5(14.1%) , 0.971/73.5(14.1%)
Peaks not found: chem shift/row (% of total intensity)
0.718/65(35.6%) , 0.93/65(35.1%) , 2.236/65(1.2%)

Oxoglutaric acid (a-Ketogluturate) (library entry number =3)
Hit ratio(% of total spectral intensity for metabolite): 28.04% (1 of 6 peaks were found)
Peaks found: chem shift/row (% of total intensity)
2.439/65(28%)
Peaks not found: chem shift/row (% of total intensity)
3.009/65(27.4%) , 2.439/83(11.3%) , 2.439/47(11.3%) , 3.009/47(11%) , 3.009/83(11%)

Galactose (library entry number =7)
Hit ratio(% of total spectral intensity for metabolite): 22.17% (28 of 77 peaks were found)
Peaks found: chem shift/row (% of total intensity)
3.768/65(2.6%) , 3.757/64(1.8%) , 3.746/76(1.5%) , 3.746/54(1.5%) , 3.768/50.5(0.9%) , 3.768/79.5(0.9%) , 3.789/50.5(0.8%) , 3.789/79.5(0.8%) , 3.862/47(0.8%) , 3.862/82(0.8%) , 3.862/57(0.8%) , 3.862/74.5(0.8%) , 3.808/50.5(0.7%) , 3.808/79.5(0.7%) , 3.789/51.5(0.7%) , 3.789/78.5(0.7%) , 3.808/50.5(0.7%) , 3.808/79.5(0.7%) , 3.993/61(0.5%) , 3.993/69(0.5%) , 3.74/64(0.4%) , 3.736/86(0.4%) , 3.736/86(0.4%) , 3.736/43(0.4%) , 3.757/49.5(0.4%) , 3.757/80.5(0.4%) , 3.367/65(0.3%) , 3.736/41(0.2%)
Peaks not found: chem shift/row (% of total intensity)
3.655/47.5(5.6%) , 3.655/82.5(5.6%) , 3.655/56.5(5.2%) , 3.655/73.5(5.2%) , 3.504/78(4.3%) , 3.504/52(4.3%) , 3.49/78(4%) , 3.49/52(4%) , 3.768/52(3.2%) , 3.768/78(3.2%) , 3.939/60(2.9%) , 3.939/70(2.9%) , 3.939/65(1.7%) , 3.746/60.5(1.5%) , 3.746/69.5(1.5%) , 3.768/62.5(1.2%) , 3.768/67.5(1.2%) , 3.752/84.5(1.2%) , 3.752/45(1.2%) , 3.735/53(1.2%) , 3.735/77(1.2%) , 3.752/72.5(1.2%) , 3.752/57.5(1.2%) , 3.781/61.5(1.1%) , 3.781/68.5(1.1%) , 3.735/59.5(1.1%) , 3.735/70(1.1%) , 3.768/38(0.9%) , 3.768/91.5(0.9%) , 3.768/107(0.8%) , 3.768/22.5(0.8%) , 3.781/65(0.6%) , 3.768/38(0.5%) , 3.768/92(0.5%) , 3.993/65(0.5%) , 3.781/90(0.4%) , 3.781/39.5(0.4%) , 3.746/90(0.3%) , 3.746/40(0.3%) , 3.736/33(0.2%) , 3.781/96(0.2%) , 3.781/33(0.2%) , 3.759/98.5(0.2%) , 3.735/90.5(0.2%) , 3.735/39.5(0.2%) , 3.768/107(0.2%) , 3.768/22(0.2%) , 3.752/99.5(0.1%) , 3.752/31.5(0.1%)

Trehalose (library entry number =83)
Hit ratio(% of total spectral intensity for metabolite): 27.79% (4 of 32 peaks were found)
Peaks found: chem shift/row (% of total intensity)
3.862/65(11.4%) , 3.457/65(8.5%) , 3.777/57(3.9%) , 3.777/73(3.9%)
Peaks not found: chem shift/row (% of total intensity)
3.862/89(7.9%) , 3.862/41(7.9%) , 3.457/89(6.8%) , 3.457/41(6.8%) , 3.659/51(3.7%) , 3.659/79(3.7%) , 3.65/51(3.5%) , 3.65/79(3.5%) , 3.65/53(3.5%) , 3.65/77(3.5%) , 3.777/87(2.4%) , 3.777/43(2.4%) , 3.862/51.5(2%) , 3.862/78.5(2%) , 3.825/43(1.7%) , 3.825/87(1.7%) , 5.197/70(1.6%) , 5.197/60(1.6%) , 3.825/68.5(1.3%) , 3.825/61.5(1.3%) , 3.815/55.5(0.7%) , 3.815/74.5(0.7%) , 3.815/106(0.4%) , 3.815/24(0.4%) , 3.825/23.5(0.3%) , 3.825/106.5(0.3%) , 3.815/42(0.3%) , 3.815/87(0.3%)

Valeric acid (library entry number =196)
Hit ratio(% of total spectral intensity for metabolite): 27.52% (1 of 18 peaks were found)
Peaks found: chem shift/row (% of total intensity)
0.898/65(27.5%)
Peaks not found: chem shift/row (% of total intensity)
0.898/46(12.5%) , 0.898/84(12.5%) , 2.187/65(9.1%) , 2.187/46(6.4%) , 2.187/84(6.4%) , 1.53/64(4.1%) , 1.53/66(4.1%) , 1.305/74(2.4%) , 1.305/56(2.4%) , 1.53/84(2.3%) , 1.53/46(2.3%) , 1.305/94(1.9%) , 1.305/36(1.9%) , 1.53/27(1.4%) , 1.53/103(1.4%) , 1.305/113(0.6%) , 1.305/17(0.6%)

Aspartic acid (library entry number =13)
Hit ratio(% of total spectral intensity for metabolite): 27.28% (4 of 14 peaks were found)
Peaks found: chem shift/row (% of total intensity)
2.816/47.5(7%) , 2.816/82.5(7%) , 2.816/93(6.6%) , 2.816/37(6.6%)
Peaks not found: chem shift/row (% of total intensity)
3.907/59(9.8%) , 3.907/71(9.8%) , 3.907/81(9.6%) , 3.907/49(9.6%) , 2.679/76(8.3%) , 2.679/54(8.3%) , 2.679/32(8.1%) , 2.679/98(8.1%) , 2.661/53.5(0.6%) , 2.661/76.5(0.6%)

5-Hydroxylysine (library entry number =126)
Hit ratio(% of total spectral intensity for metabolite): 26.81% (9 of 41 peaks were found)
Peaks found: chem shift/row (% of total intensity)
3.778/65(5.7%) , 3.79/65(4.6%) , 3.778/49(4.4%) , 3.778/81(4.4%) , 3.79/49(3.5%) , 3.79/81(3.5%) , 1.925/65(0.3%) , 2.038/55(0.2%) , 2.038/75(0.2%)
Peaks not found: chem shift/row (% of total intensity)
3.166/52(8.3%) , 3.166/78(8.3%) , 3.166/86(8.1%) , 3.166/44(8.1%) , 2.941/60.5(4.5%) , 2.941/69.5(4.5%) , 2.941/36(4.3%) , 2.941/94(4.3%) , 2.933/36(3.5%) , 2.933/94(3.5%) , 2.933/69(3.2%) , 2.933/61(3.2%) , 2.053/46(1%) , 2.053/83(1%) , 1.539/50.5(0.7%) , 1.539/79.5(0.7%) , 1.947/32(0.7%) , 1.947/98(0.7%) , 3.202/55.5(0.7%) , 3.202/75(0.7%) , 1.947/46.5(0.5%) , 1.947/83(0.5%) , 3.9/65(0.4%) , 1.947/67.5(0.3%) , 1.947/60.5(0.3%) , 3.9/57(0.2%) , 3.9/72.5(0.2%) , 2.053/98.5(0.2%) , 2.053/30.5(0.2%) , 2.053/54(0.1%) , 2.053/75.5(0.1%) , 2.053/65(0.1%)

Glycerol-3-phosphate (library entry number =93)
Hit ratio(% of total spectral intensity for metabolite): 31.1% (11 of 37 peaks were found)
Peaks found: chem shift/row (% of total intensity)
3.692/43.5(6.5%) , 3.692/86.5(6.5%) , 3.836/72(4%) , 3.793/57.5(3.6%) , 3.793/72.5(3.6%) , 3.883/65(2.6%) , 3.678/65(1.3%) , 3.714/65(1%) , 3.597/65(0.9%) , 3.817/40(0.6%) , 3.817/89.5(0.6%)
Peaks not found: chem shift/row (% of total intensity)
3.618/57.5(6.7%) , 3.618/72.5(6.7%) , 3.618/42.5(5.8%) , 3.618/87.5(5.8%) , 3.692/74.5(5.8%) , 3.692/55.5(5.8%) , 3.789/58(4.3%) , 3.789/72(4.3%) , 3.793/58(4.2%) , 3.793/72(4.2%) , 3.836/57.5(4%) , 3.789/86.5(1.1%) , 3.789/42.5(1.1%) , 3.883/76.5(1.1%) , 3.883/52.5(1.1%) , 3.64/19.5(0.8%) , 3.64/110.5(0.8%) , 3.793/41(0.7%) , 3.672/18.5(0.7%) , 3.672/110.5(0.7%) , 3.656/87.5(0.7%) , 3.656/42(0.7%) , 3.656/122(0.6%) , 3.656/8(0.6%) , 3.637/19(0.5%) , 3.637/110.5(0.5%)

Glucuronic acid (library entry number =48)
Hit ratio(% of total spectral intensity for metabolite): 22.4% (9 of 52 peaks were found)
Peaks found: chem shift/row (% of total intensity)
3.503/65(5.2%) , 3.293/53(2.8%) , 3.293/77(2.8%) , 3.277/53(2.7%) , 3.277/77(2.7%) , 3.503/89.5(2.5%) , 3.503/40.5(2.5%) , 5.246/60(0.6%) , 5.246/69.5(0.6%)
Peaks not found: chem shift/row (% of total intensity)
3.733/53(6.4%) , 3.733/77(6.4%) , 3.733/65(4.6%) , 3.514/57.5(4%) , 3.514/72.5(4%) , 4.085/52(4%) , 4.085/78(4%) , 3.518/57(4%) , 3.518/73(4%) , 3.518/53.5(3.9%) , 3.518/76.5(3.9%) , 3.733/89(3.4%) , 3.733/41(3.4%) , 3.514/53.5(2.6%) , 3.514/76.5(2.6%) , 3.585/52.5(1.9%) , 3.585/77.5(1.9%) , 3.577/52.5(1.8%) , 3.577/77.5(1.8%) , 3.529/65(1.3%) , 3.514/65(0.9%) , 3.518/65(0.7%) , 3.503/46.5(0.7%) , 3.503/82.5(0.7%) , 3.717/53(0.4%) , 3.717/76.5(0.4%) , 3.718/53(0.4%) , 3.718/76.5(0.4%) , 3.518/34.5(0.4%) , 3.518/95(0.4%) , 3.518/102.5(0.3%) , 3.518/27(0.3%) , 3.529/82.5(0.3%) , 3.529/47(0.3%) , 3.514/34.5(0.2%) , 3.514/95.5(0.2%) , 3.514/26(0.1%) , 3.514/102.5(0.1%) , 3.518/40(0.1%) , 3.529/41.5(0.1%) , 3.529/88(0.1%) , 3.514/40(0.1%) , 3.529/34(0.1%)

3,4-Dihydroxymandelic acid (library entry number =43)
Hit ratio(% of total spectral intensity for metabolite): 25.84% (2 of 18 peaks were found)
Peaks found: chem shift/row (% of total intensity)
6.906/54.5(12.9%) , 6.906/75.5(12.9%)
Peaks not found: chem shift/row (% of total intensity)
6.934/63(15.2%) , 6.934/67(15.2%) , 6.857/57(8.3%) , 6.857/73(8.3%) , 6.857/52.5(7.7%) , 6.857/77.5(7.7%) , 6.881/86.5(2%) , 6.881/43.5(2%) , 6.889/37.5(1.4%) , 6.889/92.5(1.4%) , 6.881/23(1%) , 6.881/107(1%) , 6.889/76(0.9%) , 6.889/54(0.9%) , 6.881/54(0.7%) , 6.881/76(0.7%)

Glyceric acid (library entry number =141)
Hit ratio(% of total spectral intensity for metabolite): 24.52% (8 of 35 peaks were found)
Peaks found: chem shift/row (% of total intensity)
3.723/56(8.3%) , 3.723/74(8.3%) , 3.737/56(2.2%) , 3.737/74(2.2%) , 3.74/64.5(1.4%) , 3.74/65.5(1.4%) , 3.737/41(0.4%) , 3.737/88.5(0.4%)
Peaks not found: chem shift/row (% of total intensity)
3.828/47(7.9%) , 3.828/83(7.9%) , 3.828/53(7.7%) , 3.828/77(7.7%) , 3.723/86(7.6%) , 3.723/44(7.6%) , 4.092/61.5(5.4%) , 4.092/68.5(5.4%) , 4.092/53.5(5.1%) , 4.092/76(5.1%) , 3.703/65(1.2%) , 3.777/16.5(0.7%) , 3.777/113.5(0.7%) , 3.77/11(0.6%) , 3.77/119(0.6%) , 3.737/44(0.6%) , 3.737/86(0.6%) , 3.737/48(0.5%) , 3.737/82(0.5%) , 3.737/63(0.4%) , 3.737/67(0.4%) , 3.723/63.5(0.4%) , 3.723/66(0.4%) , 3.74/53.5(0.3%) , 3.74/75.5(0.3%) , 3.703/53.5(0.1%) , 3.703/76(0.1%)

Homocysteine (library entry number =166)
Hit ratio(% of total spectral intensity for metabolite): 32.08% (25 of 102 peaks were found)
Peaks found: chem shift/row (% of total intensity)
2.697/65(4.3%) , 2.649/65(3.6%) , 2.649/65(3.6%) , 2.133/56(2.8%) , 2.133/74(2.8%) , 2.697/65(1.9%) , 2.649/65(1.8%) , 2.66/65(1.1%) , 2.158/57(0.8%) , 2.158/73(0.8%) , 2.649/47.5(0.8%) , 2.649/82.5(0.8%) , 2.133/19(0.7%) , 2.133/110.5(0.7%) , 2.133/37.5(0.7%) , 2.133/92(0.7%) , 2.176/65(0.7%) , 2.169/36(0.6%) , 2.169/94(0.6%) , 2.152/64(0.5%) , 2.649/85(0.4%) , 2.649/45(0.4%) , 2.169/56(0.3%) , 2.169/73.5(0.3%) , 2.106/65(0.2%)
Peaks not found: chem shift/row (% of total intensity)
3.885/49(6.4%) , 3.885/81(6.4%) , 3.885/65(4.5%) , 2.671/57(3.2%) , 2.671/73(3.2%) , 2.671/34.5(3.1%) , 2.671/95.5(3.1%) , 2.189/73(1.3%) , 2.189/57(1.3%) , 2.697/101(1.3%) , 2.697/28.5(1.3%) , 2.649/28.5(1.3%) , 2.649/101.5(1.3%) , 2.649/28.5(1.1%) , 2.649/101.5(1.1%) , 2.697/84.5(1%) , 2.697/45.5(1%) , 2.189/95(1%) , 2.189/35(1%) , 2.707/65(0.9%) , 2.189/20(0.8%) , 2.189/110(0.8%) , 2.141/55(0.8%) , 2.141/75(0.8%) , 2.649/101(0.8%) , 2.649/28.5(0.8%) , 2.205/55(0.7%) , 2.205/75(0.7%) , 2.141/37(0.6%) , 2.141/93(0.6%) , 2.113/55.5(0.6%) , 2.113/74.5(0.6%) , 2.205/39(0.5%) , 2.205/38(0.5%) , 2.205/90.5(0.5%) , 2.158/34.5(0.5%) , 2.158/95.5(0.5%) , 2.671/111.5(0.5%) , 2.671/17.5(0.5%) , 2.635/64(0.5%) , 2.635/66(0.5%) , 2.158/113.5(0.5%) , 2.158/17(0.5%) , 2.649/48(0.4%) , 2.649/82(0.4%) , 2.198/65(0.4%) , 2.151/86(0.4%) , 2.151/43.5(0.4%) , 2.66/49.5(0.4%) , 2.66/80.5(0.4%) , 2.151/64(0.3%) , 2.145/55.5(0.3%) , 2.145/74.5(0.3%) , 2.151/26.5(0.3%) , 2.151/103.5(0.3%) , 2.145/93.5(0.3%) , 2.145/36(0.3%) , 2.152/26.5(0.3%) , 2.152/102(0.3%) , 2.152/103.5(0.3%) , 0.883/57(0.3%) , 0.883/72.5(0.3%) , 2.152/85.5(0.2%) , 2.152/44.5(0.2%) , 2.167/26.5(0.2%) , 2.167/103.5(0.2%) , 2.66/33.5(0.2%) , 2.66/96.5(0.2%) , 2.167/25(0.2%) , 2.113/37(0.2%) , 2.113/91(0.2%) , 2.198/48(0.1%) , 2.198/81.5(0.1%) , 2.167/60(0.1%) , 2.167/42.5(0.1%) , 2.167/87(0.1%) , 2.635/45.5(0.1%)

Arabinose (library entry number =9)
Hit ratio(% of total spectral intensity for metabolite): 3.89% (4 of 36 peaks were found)
Peaks found: chem shift/row (% of total intensity)
3.951/65(2.9%) , 5.246/60(0.4%) , 5.246/69(0.4%) , 3.367/64(0.2%)
Peaks not found: chem shift/row (% of total intensity)
3.669/82.5(7.5%) , 3.669/47.5(7.5%) , 3.682/48(7.4%) , 3.682/82(7.4%) , 3.669/57.5(6.8%) , 3.669/72.5(6.8%) , 3.522/52.5(5.2%) , 3.522/77.5(5.2%) , 3.508/52(5%) , 3.508/78(5%) , 3.903/46(4.9%) , 3.903/84(4.9%) , 3.903/51(4%) , 3.903/79(4%) , 3.653/51.5(2%) , 3.653/78(2%) , 3.951/57.5(1.5%) , 3.951/72.5(1.5%) , 4.028/50.5(1%) , 4.028/79.5(0.9%) , 4.012/64.5(0.7%) , 4.522/55(0.6%) , 4.522/75(0.6%) , 3.827/51.5(0.5%) , 3.827/78(0.5%) , 4.008/64.5(0.5%) , 3.653/46.5(0.4%) , 3.653/83.5(0.4%) , 3.819/53.5(0.4%) , 3.819/76(0.4%) , 4.019/65(0.3%) , 4.028/65(0.2%)

Agmatine (library entry number =110)
Hit ratio(% of total spectral intensity for metabolite): 0% (0 of 28 peaks were found)
Peaks found: chem shift/row (% of total intensity)

Peaks not found: chem shift/row (% of total intensity)
3.241/65(20.3%) , 3.036/46(12%) , 3.036/84(12%) , 3.241/48(9.6%) , 3.241/82(9.6%) , 3.036/65(8.2%) , 1.682/59(2.2%) , 1.682/71(2.2%) , 1.682/57(2.1%) , 1.682/73(2.1%) , 1.74/77(1.9%) , 1.74/53(1.9%) , 1.74/39.5(1.9%) , 1.74/90.5(1.9%) , 1.677/45(1.6%) , 1.677/84.5(1.6%) , 1.677/57.5(1%) , 1.677/72.5(1%) , 1.677/70(1%) , 1.677/60(1%) , 1.682/42(0.8%) , 1.682/88(0.8%) , 1.677/64(0.7%) , 1.74/65(0.6%) , 1.711/44(0.5%) , 1.711/85.5(0.5%) , 1.677/101.5(0.4%) , 1.677/28(0.4%)

Proline (library entry number =49)
Hit ratio(% of total spectral intensity for metabolite): 6.02% (4 of 44 peaks were found)
Peaks found: chem shift/row (% of total intensity)
2.026/65(3.2%) , 2.053/64(1%) , 2.085/65(1%) , 2.069/64(0.7%)
Peaks not found: chem shift/row (% of total intensity)
3.341/80(8.8%) , 3.341/50(8.8%) , 2.007/74(6.3%) , 2.007/56(6.3%) , 2.007/38(3.5%) , 2.007/92(3.5%) , 3.341/62(3.5%) , 3.341/68(3.5%) , 3.424/80(3.2%) , 3.424/50(3.2%) , 3.341/32(2.9%) , 3.341/98(2.9%) , 4.135/61.5(2.8%) , 4.135/68(2.8%) , 3.341/65(2.5%) , 4.135/46(2.4%) , 4.135/84(2.4%) , 1.987/64.5(1.9%) , 3.424/62(1.6%) , 3.424/68(1.6%) , 2.353/77(1.4%) , 2.353/53(1.4%) , 2.026/30(1.3%) , 2.026/100(1.3%) , 2.026/47(1.2%) , 2.026/82.5(1.2%) , 2.026/99(1.1%) , 2.007/21.5(1.1%) , 2.007/108.5(1.1%) , 3.424/32(1.1%) , 3.424/98(1.1%) , 2.353/37.5(1%) , 2.353/92.5(1%) , 1.987/46.5(0.8%) , 1.987/83.5(0.8%) , 2.353/58.5(0.6%) , 2.353/71.5(0.6%) , 3.383/25(0.6%) , 3.383/104(0.6%) , 2.026/77(0.1%)

Threonine (library entry number =41)
Hit ratio(% of total spectral intensity for metabolite): 21.45% (3 of 17 peaks were found)
Peaks found: chem shift/row (% of total intensity)
1.334/57.5(10.3%) , 1.334/72.5(10.3%) , 4.262/65(0.8%)
Peaks not found: chem shift/row (% of total intensity)
1.338/63(9.4%) , 1.338/67(9.4%) , 1.325/63(9.2%) , 1.325/67(9.2%) , 3.596/64(5.7%) , 3.596/66(5.7%) , 3.59/64(5.6%) , 3.59/66(5.6%) , 3.595/63.5(4.9%) , 3.595/66.5(4.9%) , 1.334/63(3.8%) , 1.334/67(3.8%) , 4.262/80(0.6%) , 4.262/49.5(0.6%)

3-Methyl-2-oxovaleric acid (library entry number =97)
Hit ratio(% of total spectral intensity for metabolite): 19.38% (3 of 21 peaks were found)
Peaks found: chem shift/row (% of total intensity)
0.898/65(17.4%) , 2.931/56(1%) , 2.931/74(1%)
Peaks not found: chem shift/row (% of total intensity)
1.1/56(24.3%) , 1.1/74(24.3%) , 0.898/46(8.1%) , 0.898/84(8.1%) , 1.703/65(2.2%) , 1.703/47(2%) , 1.703/83(2%) , 1.46/48(1.3%) , 1.46/82(1.3%) , 1.703/29(1.1%) , 1.703/101(1.1%) , 1.46/65(1%) , 1.46/29(0.9%) , 1.46/101(0.9%) , 2.931/91(0.7%) , 2.931/39(0.7%) , 1.46/10(0.2%) , 1.46/120(0.2%)

Isovaleric acid (library entry number =197)
Hit ratio(% of total spectral intensity for metabolite): 18.94% (2 of 7 peaks were found)
Peaks found: chem shift/row (% of total intensity)
2.059/55.5(9.5%) , 2.059/74.5(9.5%)
Peaks not found: chem shift/row (% of total intensity)
0.914/73(39.5%) , 0.914/57(39.5%) , 1.956/65(0.9%) , 1.956/47(0.6%) , 1.956/83(0.6%)

a-Lactose (library entry number =10)
Hit ratio(% of total spectral intensity for metabolite): 15.94% (17 of 111 peaks were found)
Peaks found: chem shift/row (% of total intensity)
3.844/65(3%) , 3.293/53(1.9%) , 3.293/77(1.9%) , 3.66/65(1.6%) , 3.649/65(1%) , 3.649/65(1%) , 3.598/52(0.6%) , 3.598/77.5(0.6%) , 3.579/52(0.6%) , 3.654/52(0.6%) , 3.654/78(0.6%) , 3.654/52.5(0.5%) , 3.654/77.5(0.5%) , 3.777/55.5(0.5%) , 3.777/73.5(0.5%) , 3.579/52(0.4%) , 3.367/64(0.2%)
Peaks not found: chem shift/row (% of total intensity)
3.68/73(2.5%) , 3.68/57(2.5%) , 3.945/69(2.3%) , 3.945/61(2.3%) , 3.68/82.5(2.1%) , 3.68/47.5(2.1%) , 3.307/53(1.9%) , 3.307/77(1.9%) , 3.657/72(1.9%) , 3.657/58(1.9%) , 3.945/64(1.9%) , 3.945/66(1.9%) , 3.844/41(1.8%) , 3.844/89(1.8%) , 3.562/52(1.7%) , 3.562/78(1.7%) , 3.547/52(1.7%) , 3.547/78(1.7%) , 3.67/56(1.6%) , 3.67/74(1.6%) , 3.817/56(1.6%) , 3.817/74(1.6%) , 3.968/52(1.5%) , 3.968/78(1.5%) , 3.66/72(1.4%) , 3.66/58(1.4%) , 3.817/87(1.2%) , 3.817/43(1.2%) , 3.968/47(1.1%) , 3.968/83(1.1%) , 3.77/84(1.1%) , 3.77/46(1.1%) , 3.806/41(1%) , 3.806/89(1%) , 3.792/45(1%) , 3.792/85(1%) , 3.66/40.5(1%) , 3.66/89(1%) , 3.77/74(0.9%) , 3.77/55.5(0.9%) , 3.572/52(0.9%) , 3.572/78(0.9%) , 4.459/55(0.9%) , 4.459/75(0.9%) , 3.57/52(0.9%) , 3.57/78(0.9%) , 3.657/64.5(0.8%) , 3.66/47(0.7%) , 3.66/83(0.7%) , 3.806/60(0.7%) , 3.806/70(0.7%) , 3.556/52(0.6%) , 3.556/77.5(0.6%) , 3.579/77.5(0.6%) , 3.788/98(0.6%) , 3.788/31.5(0.6%) , 3.68/65(0.6%) , 3.301/65(0.5%) , 3.788/62(0.5%) , 3.788/68(0.5%) , 3.579/77.5(0.4%) , 3.657/88.5(0.4%) , 3.657/40.5(0.4%) , 3.649/71(0.3%) , 3.649/59(0.3%) , 3.649/48(0.3%) , 3.649/82(0.3%) , 3.792/16(0.3%) , 3.792/113.5(0.3%) , 3.67/80.5(0.3%) , 3.67/49.5(0.3%) , 3.649/71(0.3%) , 3.649/59(0.3%) , 3.649/48(0.3%) , 3.649/82(0.3%) , 3.649/86(0.3%) , 3.649/44(0.3%) , 3.649/44.5(0.2%) , 3.649/85.5(0.2%) , 3.301/77.5(0.2%) , 3.301/52.5(0.2%) , 3.788/46(0.2%) , 3.788/84(0.2%) , 5.238/69(0.2%) , 5.238/60.5(0.2%) , 3.788/113.5(0.2%) , 3.788/17(0.2%) , 3.72/27.5(0.1%) , 3.72/102(0.1%) , 3.792/98(0.1%) , 3.792/31(0.1%) , 3.806/101(0.1%) , 3.777/28(0.1%) , 3.777/101.5(0.1%)

3-Hydroxy-3-methyl butyric acid (library entry number =205)
Hit ratio(% of total spectral intensity for metabolite): 100% (2 of 2 peaks were found)
Peaks found: chem shift/row (% of total intensity)
1.271/65(82.7%) , 2.372/65(17.3%)
Peaks not found: chem shift/row (% of total intensity)


Mannose (library entry number =8)
Hit ratio(% of total spectral intensity for metabolite): 24.44% (10 of 42 peaks were found)
Peaks found: chem shift/row (% of total intensity)
3.671/65(8.2%) , 3.777/57(3.5%) , 3.777/72.5(3.5%) , 3.736/41(2.2%) , 3.736/88.5(2.2%) , 3.736/72.5(1.9%) , 3.736/57.5(1.9%) , 3.367/65(0.6%) , 3.817/41(0.3%) , 3.817/88(0.3%)
Peaks not found: chem shift/row (% of total intensity)
3.582/65(6%) , 3.855/81.5(4.3%) , 3.855/48(4.3%) , 3.855/57(3.7%) , 3.855/72.5(3.7%) , 3.953/60(3.6%) , 3.953/69(3.6%) , 3.881/77.5(3.2%) , 3.881/52(3.2%) , 3.671/89(3.1%) , 3.671/40.5(3.1%) , 3.777/42.5(2.6%) , 3.777/87(2.6%) , 3.582/89(2.5%) , 3.582/40(2.5%) , 3.914/77.5(2%) , 3.914/52(2%) , 3.671/48(2%) , 3.671/81.5(2%) , 3.671/57.5(1.8%) , 3.671/72.5(1.8%) , 3.914/83.5(1.6%) , 3.914/46(1.6%) , 3.938/60.5(1.3%) , 3.938/69(1.3%) , 3.941/60.5(1%) , 3.941/69(1%) , 3.386/71.5(0.9%) , 3.386/57.5(0.9%) , 3.386/46.5(0.8%) , 3.386/81.5(0.8%) , 3.386/65(0.5%)

Sorbitol (library entry number =135)
Hit ratio(% of total spectral intensity for metabolite): 21.84% (9 of 39 peaks were found)
Peaks found: chem shift/row (% of total intensity)
3.853/67(5.5%) , 3.853/63(5.5%) , 3.79/65(2.7%) , 3.636/58(2.2%) , 3.636/72(2.2%) , 3.79/80(1.3%) , 3.79/50(1.3%) , 3.688/65(0.6%) , 3.649/65(0.5%)
Peaks not found: chem shift/row (% of total intensity)
3.666/72(7.3%) , 3.666/58(7.3%) , 3.84/54(6.2%) , 3.84/76(6.2%) , 3.666/42(5.8%) , 3.666/88(5.8%) , 3.84/46(5%) , 3.84/84(5%) , 3.79/70(2.3%) , 3.79/60(2.3%) , 3.749/46(2.2%) , 3.749/84(2.2%) , 3.79/87(2.1%) , 3.79/43(2.1%) , 3.853/75(2.1%) , 3.853/55(2.1%) , 3.749/55(2%) , 3.749/75(2%) , 3.636/88(1.8%) , 3.636/41.5(1.8%) , 3.636/83(1.2%) , 3.636/47(1.2%) , 3.766/75(0.5%) , 3.766/54.5(0.5%) , 3.727/14(0.3%) , 3.727/116(0.3%) , 3.853/40.5(0.3%) , 3.853/89(0.3%) , 3.649/57(0.1%) , 3.649/73(0.1%)

Shikimic acid (library entry number =156)
Hit ratio(% of total spectral intensity for metabolite): 14.88% (4 of 27 peaks were found)
Peaks found: chem shift/row (% of total intensity)
3.996/72(7.1%) , 3.996/58(7.1%) , 3.367/64(0.4%) , 1.925/64(0.3%)
Peaks not found: chem shift/row (% of total intensity)
6.449/65(9.5%) , 6.437/65(9.1%) , 3.996/51(4.8%) , 3.996/79(4.8%) , 3.718/54(4.4%) , 3.718/76(4.4%) , 3.708/76(4.4%) , 3.708/54(4.4%) , 3.996/36.5(3.9%) , 3.996/93.5(3.9%) , 2.768/49(3.1%) , 2.768/81(3.1%) , 2.768/35(2.7%) , 2.768/95(2.7%) , 2.197/100.5(2.7%) , 2.197/29.5(2.7%) , 2.197/75(2.7%) , 2.197/55(2.7%) , 2.197/80.5(2.3%) , 2.197/49.5(2.3%) , 2.197/95.5(2.3%) , 2.197/34.5(2.3%) , 3.708/65(0.1%)

trans-4-Hydroxyproline (library entry number =62)
Hit ratio(% of total spectral intensity for metabolite): 7.23% (6 of 56 peaks were found)
Peaks found: chem shift/row (% of total intensity)
2.438/45(1.2%) , 2.438/85(1.2%) , 2.152/47(1.2%) , 2.152/83(1.2%) , 2.152/47(1.1%) , 2.152/83(1.1%)
Peaks not found: chem shift/row (% of total intensity)
3.375/47(10.4%) , 3.375/83(10.4%) , 3.375/79.5(10.3%) , 3.375/50.5(10.3%) , 3.493/81(6.2%) , 3.493/49(6.2%) , 3.483/49(6%) , 3.483/81(6%) , 4.351/62(1.5%) , 4.351/68(1.5%) , 4.351/41.5(1.5%) , 4.351/88(1.5%) , 2.176/47(1.4%) , 2.176/83(1.4%) , 2.438/48(1.2%) , 2.438/82(1.2%) , 2.426/85(1.2%) , 2.426/45(1.2%) , 2.427/85(1.2%) , 2.427/45(1.2%) , 2.166/47(1.2%) , 2.166/82.5(1.2%) , 2.166/81(0.8%) , 2.152/34(0.5%) , 2.152/96(0.5%) , 2.166/96(0.4%) , 2.166/34(0.4%) , 2.166/60(0.4%) , 2.166/70(0.4%) , 2.166/59.5(0.4%) , 2.152/59(0.4%) , 2.152/70.5(0.4%) , 3.43/12(0.3%) , 3.43/117.5(0.3%) , 3.43/12(0.3%) , 3.43/117.5(0.3%) , 2.438/91.5(0.3%) , 2.152/37(0.3%) , 2.152/93(0.3%) , 2.166/73(0.2%) , 2.166/57(0.2%) , 2.166/93(0.2%) , 2.152/57(0.2%) , 2.152/73(0.2%) , 2.166/53.5(0.2%) , 2.166/76.5(0.2%) , 2.152/53.5(0.1%) , 2.152/76(0.1%) , 2.152/40.5(0.1%) , 2.152/89(0.1%)

Galactose-1-phosphate (library entry number =172)
Hit ratio(% of total spectral intensity for metabolite): 12.87% (2 of 13 peaks were found)
Peaks found: chem shift/row (% of total intensity)
4.006/69(6.4%) , 4.006/61(6.4%)
Peaks not found: chem shift/row (% of total intensity)
3.917/82(13.8%) , 3.917/48(13.8%) , 3.917/56(11.7%) , 3.917/74(11.7%) , 5.493/60(8.7%) , 5.493/70(8.7%) , 5.508/60(8.5%) , 5.508/70(8.5%) , 4.178/51(0.7%) , 4.178/78.5(0.7%) , 4.178/65(0.2%)

Serine (library entry number =47)
Hit ratio(% of total spectral intensity for metabolite): 16.42% (13 of 85 peaks were found)
Peaks found: chem shift/row (% of total intensity)
3.844/65(3.4%) , 3.962/72(1.6%) , 3.962/58(1.6%) , 3.938/65(1.6%) , 3.862/65(1.4%) , 3.959/65.5(1.3%) , 3.938/50(1.2%) , 3.938/80(1.2%) , 4.006/61(0.8%) , 4.006/69(0.8%) , 3.938/64.5(0.8%) , 3.862/54(0.3%) , 3.862/76(0.3%)
Peaks not found: chem shift/row (% of total intensity)
3.848/76(6.4%) , 3.848/54(6.4%) , 3.848/65(5.7%) , 3.998/76(2.8%) , 3.998/54(2.8%) , 3.844/54.5(2.8%) , 3.844/75.5(2.8%) , 3.951/88(2.3%) , 3.951/42(2.3%) , 3.998/44(2.1%) , 3.998/86(2.1%) , 3.951/56.5(1.9%) , 3.951/73.5(1.9%) , 3.988/88(1.7%) , 3.988/42(1.7%) , 3.976/25.5(1.5%) , 3.976/104(1.5%) , 3.974/15(1.3%) , 3.974/115(1.3%) , 3.987/41.5(1.3%) , 3.987/88.5(1.3%) , 3.974/104(1.2%) , 3.974/25.5(1.2%) , 3.987/60.5(1.2%) , 3.987/69.5(1.2%) , 3.97/50.5(1.1%) , 3.97/79.5(1.1%) , 3.976/15(1.1%) , 3.976/115(1.1%) , 3.97/115(1%) , 3.97/15(1%) , 3.97/65(0.9%) , 3.988/60(0.9%) , 3.988/70(0.9%) , 3.974/79.5(0.8%) , 3.974/50.5(0.8%) , 3.976/57(0.7%) , 3.976/73(0.7%) , 3.959/57(0.7%) , 3.959/73(0.7%) , 3.974/73(0.7%) , 3.974/57(0.7%) , 3.976/47.5(0.6%) , 3.976/82.5(0.6%) , 3.959/30(0.6%) , 3.959/100.5(0.6%) , 3.898/6(0.5%) , 3.962/28.5(0.5%) , 3.97/103.5(0.5%) , 3.97/25.5(0.5%) , 3.959/42(0.4%) , 3.959/88.5(0.4%) , 3.97/56.5(0.3%) , 3.962/40(0.3%) , 3.962/88.5(0.3%) , 3.988/28(0.3%) , 3.988/102(0.3%) , 3.938/41.5(0.3%) , 3.938/87.5(0.3%) , 3.959/81.5(0.3%) , 3.959/48.5(0.3%) , 3.938/56(0.3%) , 3.938/73(0.3%) , 3.962/64.5(0.2%) , 3.962/65.5(0.2%) , 3.898/16.5(0.2%) , 3.898/113.5(0.2%) , 3.987/33.5(0.1%) , 3.951/48.5(0.1%) , 3.987/95(0.1%) , 3.951/65(0.1%) , 3.951/100.5(0.1%)

Xylitol (library entry number =158)
Hit ratio(% of total spectral intensity for metabolite): 13.1% (4 of 23 peaks were found)
Peaks found: chem shift/row (% of total intensity)
3.66/65(9.6%) , 3.714/65(1.2%) , 3.711/17(1.1%) , 3.711/112(1.1%)
Peaks not found: chem shift/row (% of total intensity)
3.66/59(8.7%) , 3.66/71(8.7%) , 3.73/44(8.3%) , 3.73/85.5(8.3%) , 3.73/74(7.2%) , 3.73/56(7.2%) , 3.66/41(7.1%) , 3.66/89(7.1%) , 3.816/56(6.2%) , 3.816/74(6.2%) , 3.816/65(3.7%) , 3.816/44.5(3%) , 3.816/85(3%) , 3.694/121.5(0.6%) , 3.694/8(0.6%) , 3.694/38(0.3%) , 3.694/91(0.3%) , 3.694/23(0.2%) , 3.694/106.5(0.2%)

Homovanillic acid (library entry number =59)
Hit ratio(% of total spectral intensity for metabolite): 11.91% (1 of 10 peaks were found)
Peaks found: chem shift/row (% of total intensity)
3.457/65(11.9%)
Peaks not found: chem shift/row (% of total intensity)
3.871/65(52.6%) , 6.882/75(9.1%) , 6.882/55(9.1%) , 6.953/64(3.6%) , 6.953/66(3.6%) , 6.782/56(2.5%) , 6.782/74(2.5%) , 6.782/77(2.5%) , 6.782/53(2.5%)

Guanosine 5-triphosphate (library entry number =163)
Hit ratio(% of total spectral intensity for metabolite): 11.29% (1 of 4 peaks were found)
Peaks found: chem shift/row (% of total intensity)
8.146/65(11.3%)
Peaks not found: chem shift/row (% of total intensity)
5.944/65(41.3%) , 5.93/65(40.3%) , 8.135/65(7.1%)

Xylose (library entry number =6)
Hit ratio(% of total spectral intensity for metabolite): 17.88% (7 of 40 peaks were found)
Peaks found: chem shift/row (% of total intensity)
3.321/65(6.6%) , 3.636/58(3.2%) , 3.636/72(3.2%) , 3.671/65(2.1%) , 3.612/76(0.9%) , 3.612/54(0.9%) , 3.678/64(0.9%)
Peaks not found: chem shift/row (% of total intensity)
3.438/65(9.1%) , 3.239/53(5.9%) , 3.239/77(5.9%) , 3.224/77(5.7%) , 3.224/53(5.7%) , 3.438/41(4.8%) , 3.438/89(4.8%) , 3.321/37(4.1%) , 3.321/93(4.1%) , 3.692/75(3.2%) , 3.692/55(3.2%) , 3.931/73(2.7%) , 3.931/57(2.7%) , 3.931/43(2.6%) , 3.931/87(2.6%) , 3.636/97(1.8%) , 3.636/33(1.8%) , 3.636/47(1.7%) , 3.636/83(1.7%) , 3.671/42.5(1.2%) , 3.671/87.5(1.2%) , 3.525/54(0.8%) , 3.525/76(0.8%) , 3.533/53(0.8%) , 3.533/77(0.8%) , 3.678/43(0.4%) , 5.202/60(0.4%) , 5.202/70(0.4%) , 3.612/34(0.2%) , 3.612/96(0.2%) , 3.661/34(0.2%) , 3.661/95.5(0.2%) , 3.678/48(0.1%)

3-aminobutyric acid (library entry number =180)
Hit ratio(% of total spectral intensity for metabolite): 10.31% (5 of 24 peaks were found)
Peaks found: chem shift/row (% of total intensity)
3.624/56(4.1%) , 3.624/74(4.1%) , 2.516/65(0.7%) , 2.48/65(0.7%) , 2.47/65(0.7%)
Peaks not found: chem shift/row (% of total intensity)
1.325/74(24.9%) , 1.325/56(24.9%) , 2.498/55(8%) , 2.498/75(8%) , 2.499/55(7.8%) , 2.499/75(7.8%) , 3.624/39(2.1%) , 3.624/91(2.1%) , 2.527/65(0.7%) , 2.499/29.5(0.4%) , 2.499/100.5(0.4%) , 2.498/29.5(0.4%) , 2.498/100.5(0.4%) , 3.624/107.5(0.3%) , 3.624/22(0.3%) , 2.498/117.5(0.3%) , 2.498/12(0.3%) , 2.499/117.5(0.3%) , 2.499/12(0.3%)

Homoserine (library entry number =179)
Hit ratio(% of total spectral intensity for metabolite): 8.51% (8 of 73 peaks were found)
Peaks found: chem shift/row (% of total intensity)
3.768/65(1.9%) , 2.169/37(1.3%) , 2.169/93(1.3%) , 2.169/59(1.3%) , 2.169/71(1.3%) , 3.768/50(0.5%) , 3.768/80(0.5%) , 2.038/55(0.4%)
Peaks not found: chem shift/row (% of total intensity)
3.862/61.5(8.5%) , 3.862/68.5(8.5%) , 3.862/49(8%) , 3.862/81(8%) , 3.79/59.5(4%) , 3.79/70.5(4%) , 3.79/56(3.4%) , 3.79/74(3.4%) , 3.79/85.5(3%) , 3.79/44.5(3%) , 3.807/65(2.9%) , 2.029/57(2.1%) , 2.029/73(2.1%) , 2.029/37.5(1.8%) , 2.029/92.5(1.8%) , 2.169/55(1.3%) , 2.169/75(1.3%) , 3.807/79.5(1.2%) , 3.807/50.5(1.2%) , 3.79/30(1%) , 3.79/99.5(1%) , 3.801/56(0.9%) , 3.801/74(0.9%) , 2.169/22.5(0.9%) , 2.169/107(0.9%) , 2.029/20.5(0.8%) , 2.029/108.5(0.8%) , 3.779/59.5(0.8%) , 3.779/70.5(0.8%) , 3.801/87.5(0.6%) , 3.801/42.5(0.6%) , 3.801/78(0.6%) , 3.801/52(0.6%) , 2.15/58.5(0.6%) , 2.15/71(0.6%) , 3.79/14.5(0.6%) , 3.79/115(0.6%) , 3.779/74.5(0.6%) , 3.779/55.5(0.6%) , 3.801/63(0.4%) , 3.801/67(0.4%) , 3.818/68(0.4%) , 3.818/61.5(0.4%) , 3.779/89.5(0.4%) , 3.779/40.5(0.4%) , 2.038/74(0.4%) , 3.817/67.5(0.3%) , 3.817/62.5(0.3%) , 3.768/76(0.3%) , 3.768/54(0.3%) , 3.807/95(0.3%) , 3.807/34.5(0.3%) , 3.807/73(0.2%) , 3.807/56.5(0.2%) , 3.768/34(0.2%) , 3.768/96(0.2%) , 3.817/45.5(0.2%) , 3.817/84.5(0.2%) , 3.768/41.5(0.2%) , 3.768/90.5(0.2%) , 3.818/84.5(0.1%) , 3.818/45.5(0.1%) , 3.779/96.5(0.1%) , 3.779/33.5(0.1%) , 3.807/86.5(0.1%)

Phosphoserine (library entry number =70)
Hit ratio(% of total spectral intensity for metabolite): 10.05% (3 of 39 peaks were found)
Peaks found: chem shift/row (% of total intensity)
3.959/64.5(4%) , 3.951/65(3%) , 3.951/65(3%)
Peaks not found: chem shift/row (% of total intensity)
3.952/60(9.5%) , 3.952/70(9.5%) , 3.952/76.5(7.8%) , 3.952/53.5(7.8%) , 4.185/75(3.7%) , 4.185/54.5(3.7%) , 4.193/75.5(3.2%) , 4.193/54.5(3.2%) , 4.08/88.5(2.7%) , 4.08/41.5(2.7%) , 4.185/84.5(2.5%) , 4.185/45(2.5%) , 4.193/84.5(2.3%) , 4.193/45.5(2.3%) , 4.08/57.5(2%) , 4.08/72.5(2%) , 4.075/89(1.9%) , 4.075/40.5(1.9%) , 4.071/40.5(1.7%) , 4.071/89.5(1.7%) , 4.075/58(1.5%) , 4.075/71.5(1.5%) , 4.091/58(1.5%) , 4.091/72(1.5%) , 4.071/64.5(1.5%) , 4.071/71.5(1.3%) , 4.071/57.5(1.3%) , 4.098/64.5(1%) , 4.071/81.5(0.9%) , 4.071/49(0.9%) , 4.053/65(0.8%) , 4.079/7(0.3%) , 4.079/122(0.3%) , 4.08/50.5(0.2%) , 4.146/5.5(0.2%) , 4.146/124(0.2%)

N-Acetyllysine (library entry number =147)
Hit ratio(% of total spectral intensity for metabolite): 8.79% (2 of 8 peaks were found)
Peaks found: chem shift/row (% of total intensity)
3.732/49(4.4%) , 3.732/81(4.4%)
Peaks not found: chem shift/row (% of total intensity)
1.986/65(80.5%) , 3.732/65(3%) , 3.19/72(2.4%) , 3.19/58(2.4%) , 3.19/40(1.4%) , 3.19/90(1.4%)

Quinic acid (library entry number =155)
Hit ratio(% of total spectral intensity for metabolite): 8.62% (4 of 38 peaks were found)
Peaks found: chem shift/row (% of total intensity)
1.881/67.5(4.1%) , 1.881/62.5(4.1%) , 1.925/64(0.2%) , 1.925/66(0.2%)
Peaks not found: chem shift/row (% of total intensity)
4.028/71(5.7%) , 4.028/59(5.7%) , 1.881/34(4%) , 1.881/96(4%) , 4.028/84.5(3.8%) , 4.028/45(3.8%) , 4.028/33(3.4%) , 4.028/96.5(3.4%) , 4.153/70(3.2%) , 4.153/60(3.2%) , 3.559/73(3.1%) , 3.559/57(3.1%) , 2.057/50(2.8%) , 2.057/80(2.8%) , 3.559/48.5(2.6%) , 3.559/81.5(2.6%) , 2.067/81(2.5%) , 2.067/49(2.5%) , 2.067/85(2.4%) , 2.067/45(2.4%) , 2.067/72(2.1%) , 2.067/57.5(2.1%) , 2.067/92.5(2%) , 2.067/37.5(2%) , 1.966/54(1.8%) , 1.966/76(1.8%) , 1.966/46(1.7%) , 1.966/84(1.7%) , 2.057/41.5(1.7%) , 2.057/88.5(1.7%) , 4.153/51(1.5%) , 4.153/78(1.5%) , 1.966/37.5(1.4%) , 1.966/92(1.4%)

Adenosine 5-diphosphate (library entry number =115)
Hit ratio(% of total spectral intensity for metabolite): 5.7% (1 of 5 peaks were found)
Peaks found: chem shift/row (% of total intensity)
8.536/65(5.7%)
Peaks not found: chem shift/row (% of total intensity)
8.27/65(51.9%) , 6.143/65(21.7%) , 6.154/65(18.5%) , 8.587/65(2.2%)

Kynurenine (library entry number =58)
Hit ratio(% of total spectral intensity for metabolite): 5.12% (1 of 17 peaks were found)
Peaks found: chem shift/row (% of total intensity)
4.159/65(5.1%)
Peaks not found: chem shift/row (% of total intensity)
6.813/64(10.2%) , 6.813/66(10.2%) , 7.431/63(7.8%) , 7.431/67(7.8%) , 6.891/53(6.8%) , 6.891/77(6.8%) , 6.813/84.5(6.6%) , 6.813/45.5(6.6%) , 7.431/85(5.9%) , 7.431/45(5.9%) , 3.72/58(4.6%) , 3.72/72(4.6%) , 7.854/55(4.2%) , 7.854/75(4.2%) , 4.159/51(1.3%) , 4.159/79(1.3%)

Ribose (library entry number =102)
Hit ratio(% of total spectral intensity for metabolite): 19.61% (8 of 30 peaks were found)
Peaks found: chem shift/row (% of total intensity)
4.118/65(3.2%) , 4.118/65(3.2%) , 3.536/61(3.2%) , 3.536/69(3.2%) , 3.612/77(2.7%) , 3.612/53(2.7%) , 3.86/70(0.8%) , 3.86/70(0.6%)
Peaks not found: chem shift/row (% of total intensity)
3.69/61(11.2%) , 3.69/69(11.2%) , 3.69/39(9.8%) , 3.69/91(9.8%) , 3.84/85(3.4%) , 3.84/45(3.4%) , 3.931/56.5(3.4%) , 3.931/73.5(3.4%) , 3.523/61(3.1%) , 3.523/69(3.1%) , 3.931/87.5(2.9%) , 3.931/42(2.9%) , 3.84/56(2.4%) , 3.84/74(2.4%) , 3.612/45(2%) , 3.612/84.5(2%) , 3.84/71(1.1%) , 3.931/64.5(0.8%) , 4.118/73(0.6%) , 4.118/57(0.6%) , 4.118/73(0.4%) , 4.118/57(0.4%)

Lipoic acid (library entry number =73)
Hit ratio(% of total spectral intensity for metabolite): 0% (0 of 66 peaks were found)
Peaks found: chem shift/row (% of total intensity)

Peaks not found: chem shift/row (% of total intensity)
2.194/65(14.7%) , 2.194/84(8.3%) , 2.194/46(8.3%) , 3.203/51(4.8%) , 3.203/79(4.8%) , 2.511/57(2.9%) , 2.511/73(2.9%) , 3.203/33.5(2.7%) , 3.203/96.5(2.7%) , 2.511/41(2.6%) , 2.511/89(2.6%) , 2.013/39.5(2.5%) , 2.013/90.5(2.5%) , 3.203/62(2.4%) , 3.203/68(2.4%) , 2.013/73(2.3%) , 2.013/57(2.3%) , 1.429/65(1.8%) , 2.511/104(1.5%) , 2.511/25.5(1.5%) , 1.593/65(1.5%) , 2.013/21.5(1.3%) , 2.013/108(1.3%) , 1.772/55(1.2%) , 1.772/75(1.2%) , 3.73/65(0.9%) , 1.649/54(0.9%) , 1.649/76(0.9%) , 3.243/35(0.8%) , 1.593/46.5(0.7%) , 1.593/83.5(0.7%) , 1.429/86.5(0.6%) , 1.429/43.5(0.6%) , 1.649/112.5(0.6%) , 1.649/17.5(0.6%) , 1.772/36.5(0.5%) , 1.772/93.5(0.5%) , 1.649/39(0.4%) , 1.649/91(0.4%) , 3.22/54.5(0.4%) , 3.22/75.5(0.4%) , 3.73/44.5(0.4%) , 3.73/85.5(0.4%) , 3.203/54.5(0.4%) , 3.203/75.5(0.4%) , 3.235/54.5(0.4%) , 3.235/75.5(0.4%) , 3.236/97.5(0.3%) , 3.236/32.5(0.3%) , 1.772/19.5(0.3%) , 1.772/110.5(0.3%) , 3.235/32.5(0.3%) , 3.235/97.5(0.3%) , 3.235/98(0.3%) , 3.235/32(0.3%) , 3.235/54(0.3%) , 3.235/75.5(0.3%) , 3.236/54.5(0.3%) , 3.236/75.5(0.3%) , 1.593/24.5(0.2%) , 1.593/105(0.2%) , 3.218/33.5(0.2%) , 3.22/33.5(0.2%) , 3.22/96.5(0.2%) , 3.73/99.5(0.2%) , 3.73/30.5(0.2%)

Spermidine (library entry number =168)
Hit ratio(% of total spectral intensity for metabolite): 0% (0 of 14 peaks were found)
Peaks found: chem shift/row (% of total intensity)

Peaks not found: chem shift/row (% of total intensity)
3.116/85(13.5%) , 3.116/45(13.5%) , 3.141/85(11.8%) , 3.141/45(11.8%) , 3.058/65(10.5%) , 3.058/83.5(7.9%) , 3.058/46.5(7.9%) , 3.116/65(6.9%) , 2.132/65(6.3%) , 3.141/65(3%) , 3.091/45(2.9%) , 3.091/84.5(2.9%) , 2.132/25(0.5%) , 2.132/104.5(0.5%)

Adenosine 5-triphosphate (library entry number =103)
Hit ratio(% of total spectral intensity for metabolite): 4.39% (1 of 4 peaks were found)
Peaks found: chem shift/row (% of total intensity)
8.536/65(4.4%)
Peaks not found: chem shift/row (% of total intensity)
8.269/65(63.2%) , 6.153/65(16.9%) , 6.138/65(15.4%)

Tryptophan (library entry number =39)
Hit ratio(% of total spectral intensity for metabolite): 0% (0 of 23 peaks were found)
Peaks found: chem shift/row (% of total intensity)

Peaks not found: chem shift/row (% of total intensity)
7.206/65(12.2%) , 7.55/54(10.5%) , 7.55/76(10.5%) , 7.206/84(7.4%) , 7.206/46(7.4%) , 7.29/65(6.8%) , 7.74/76(5%) , 7.74/54(5%) , 7.29/46(4.2%) , 7.29/84(4.2%) , 4.065/61(3.5%) , 4.065/69(3.5%) , 4.065/82(2.8%) , 4.065/48(2.8%) , 3.489/51.5(1.9%) , 3.489/78.5(1.9%) , 3.489/39(1.8%) , 3.489/91(1.8%) , 3.31/56(1.4%) , 3.31/74(1.4%) , 3.31/95(1.4%) , 3.31/35(1.4%) , 7.334/66(1.4%)

Malic acid (library entry number =132)
Hit ratio(% of total spectral intensity for metabolite): 23.07% (8 of 71 peaks were found)
Peaks found: chem shift/row (% of total intensity)
2.676/87(4.9%) , 2.676/43(4.9%) , 2.676/87(4.8%) , 2.676/43(4.8%) , 2.355/51.5(1.4%) , 2.355/78.5(1.4%) , 2.697/65(0.7%) , 2.355/90.5(0.2%)
Peaks not found: chem shift/row (% of total intensity)
2.676/48(4.6%) , 2.676/82(4.6%) , 2.676/48(4.6%) , 2.676/82(4.6%) , 2.378/85(3.8%) , 2.378/45(3.8%) , 2.368/98(3.7%) , 2.368/32(3.7%) , 2.358/45(3.6%) , 2.358/85(3.6%) , 2.368/58(3.6%) , 2.368/72(3.6%) , 4.307/74(1.8%) , 4.307/56(1.8%) , 2.384/78(1.6%) , 2.384/52(1.6%) , 4.307/48(1.6%) , 4.307/82(1.6%) , 2.384/84(1.1%) , 2.384/46(1.1%) , 2.355/46.5(0.9%) , 2.355/83.5(0.9%) , 2.368/38(0.8%) , 2.368/92(0.8%) , 2.368/77(0.8%) , 2.368/53(0.8%) , 2.358/90(0.7%) , 2.358/40(0.7%) , 2.378/40(0.7%) , 2.378/90(0.7%) , 2.358/51(0.7%) , 2.358/79(0.7%) , 4.315/65(0.5%) , 2.368/45(0.5%) , 2.368/84.5(0.5%) , 4.317/64.5(0.4%) , 4.317/65.5(0.4%) , 2.394/64.5(0.4%) , 2.697/45.5(0.4%) , 2.697/84.5(0.4%) , 2.378/59(0.3%) , 2.378/71(0.3%) , 2.358/71(0.3%) , 2.358/58.5(0.3%) , 2.384/39.5(0.2%) , 2.384/91(0.2%) , 2.358/32(0.2%) , 2.358/97.5(0.2%) , 2.378/98(0.2%) , 2.378/32(0.2%) , 4.315/56(0.2%) , 4.315/74(0.2%) , 2.355/39(0.2%) , 4.315/48(0.2%) , 4.315/82(0.2%) , 2.394/45.5(0.1%) , 2.394/83.5(0.1%) , 4.317/81.5(0.1%) , 4.317/48(0.1%) , 2.394/50.5(0.1%) , 2.394/79(0.1%) , 2.394/53.5(0.1%) , 2.394/76.5(0.1%)

Cytidine (library entry number =112)
Hit ratio(% of total spectral intensity for metabolite): 0% (0 of 26 peaks were found)
Peaks found: chem shift/row (% of total intensity)

Peaks not found: chem shift/row (% of total intensity)
7.844/55(20.8%) , 7.844/75(20.8%) , 6.067/55(16.4%) , 6.067/75(16.4%) , 3.819/54(1.9%) , 3.819/76(1.9%) , 3.819/44(1.5%) , 3.819/86(1.5%) , 3.932/85(1.4%) , 3.932/45(1.4%) , 5.903/64(1.4%) , 5.903/66(1.4%) , 5.908/70(1.4%) , 5.908/60(1.4%) , 5.913/64(1.3%) , 5.913/66(1.3%) , 3.932/52(1.3%) , 3.932/78(1.3%) , 4.317/65(0.9%) , 5.908/66(0.8%) , 5.908/64(0.8%) , 5.903/60(0.8%) , 5.903/70(0.8%) , 4.304/65(0.4%) , 4.317/53.5(0.3%) , 4.317/76.5(0.3%)

N-Acetylglutamine (library entry number =88)
Hit ratio(% of total spectral intensity for metabolite): 2.08% (1 of 10 peaks were found)
Peaks found: chem shift/row (% of total intensity)
1.925/65(2.1%)
Peaks not found: chem shift/row (% of total intensity)
2.038/65(80.8%) , 2.334/64(2.8%) , 2.334/66(2.8%) , 2.328/64(2.3%) , 2.328/66(2.3%) , 2.328/85(1.9%) , 2.328/45(1.9%) , 2.334/85(1.6%) , 2.334/45(1.6%)

Inosine (library entry number =61)
Hit ratio(% of total spectral intensity for metabolite): 30.41% (3 of 20 peaks were found)
Peaks found: chem shift/row (% of total intensity)
8.344/65(28.7%) , 3.851/53(0.8%) , 3.851/77(0.8%)
Peaks not found: chem shift/row (% of total intensity)
8.239/65(33.1%) , 6.094/65(14.9%) , 6.106/65(12.8%) , 3.919/84.5(0.8%) , 3.919/45.5(0.8%) , 3.925/51(0.8%) , 3.925/79(0.8%) , 3.843/80(0.7%) , 3.843/50(0.7%) , 3.851/44(0.6%) , 3.851/86(0.6%) , 3.852/48(0.6%) , 3.852/82(0.6%) , 3.919/51.5(0.6%) , 3.919/78(0.6%) , 3.925/83(0.4%) , 3.925/47(0.4%)

Fucose (library entry number =51)
Hit ratio(% of total spectral intensity for metabolite): 4.99% (6 of 39 peaks were found)
Peaks found: chem shift/row (% of total intensity)
1.226/57(1%) , 1.226/73(1%) , 3.86/73.5(0.8%) , 3.86/56(0.8%) , 3.86/47(0.6%) , 3.86/82.5(0.6%)
Peaks not found: chem shift/row (% of total intensity)
1.25/73(18.6%) , 1.25/57(18.6%) , 3.646/82(3.7%) , 3.646/48(3.7%) , 1.21/57(3.5%) , 1.21/73(3.5%) , 3.646/57(3.3%) , 3.646/73(3.3%) , 3.809/57(2.5%) , 3.809/73(2.5%) , 3.46/78(2.2%) , 3.46/52(2.2%) , 3.445/52(2.1%) , 3.445/78(2.1%) , 1.217/67(1.9%) , 1.217/63(1.9%) , 1.204/63(1.9%) , 1.204/67(1.9%) , 3.754/60(1.9%) , 3.754/70(1.9%) , 1.217/59(1.4%) , 1.217/71(1.4%) , 1.204/59(1.4%) , 1.204/71(1.4%) , 1.25/63(1.4%) , 1.25/67(1.4%) , 3.754/65(1.1%) , 3.809/40(0.4%) , 3.809/90(0.4%) , 3.766/53(0.3%) , 3.766/77(0.3%) , 3.775/78(0.3%) , 3.775/51(0.3%)

Citrulline (library entry number =27)
Hit ratio(% of total spectral intensity for metabolite): 71.26% (4 of 10 peaks were found)
Peaks found: chem shift/row (% of total intensity)
3.756/49(23.5%) , 3.756/81(23.5%) , 3.756/65(22.8%) , 1.881/65(1.3%)
Peaks not found: chem shift/row (% of total intensity)
3.15/58(8.1%) , 3.15/72(8.1%) , 3.15/40(5.2%) , 3.15/90(5.2%) , 1.898/61(1%) , 1.898/69.5(1%)

Cholic Acid (library entry number =125)
Hit ratio(% of total spectral intensity for metabolite): 59.8% (3 of 11 peaks were found)
Peaks found: chem shift/row (% of total intensity)
0.923/65(38.8%) , 0.971/57(10.5%) , 0.971/73(10.5%)
Peaks not found: chem shift/row (% of total intensity)
0.729/65(36%) , 2.246/65(0.8%) , 2.246/41(0.7%) , 2.246/88.5(0.7%) , 2.246/53(0.6%) , 2.246/77(0.6%) , 2.181/26.5(0.4%) , 2.181/103(0.4%)

Nicotinamide mononucleotide (NMN) (library entry number =185)
Hit ratio(% of total spectral intensity for metabolite): 0% (0 of 40 peaks were found)
Peaks found: chem shift/row (% of total intensity)

Peaks not found: chem shift/row (% of total intensity)
9.006/78(7.9%) , 9.006/52(7.9%) , 9.006/57(7.7%) , 9.006/73(7.7%) , 8.323/66(5.1%) , 8.323/64(5.1%) , 6.196/65(4.7%) , 9.347/57(4.6%) , 9.347/73(4.6%) , 6.208/65(4.2%) , 8.323/47(3.9%) , 8.323/83(3.9%) , 9.347/76(3.4%) , 9.347/54(3.4%) , 9.347/60(3.3%) , 9.347/70(3.3%) , 9.588/64(3%) , 9.588/66(3%) , 9.588/60(2.2%) , 9.588/70(2.2%) , 8.259/54(0.6%) , 8.259/75(0.6%) , 7.605/48(0.5%) , 7.605/81.5(0.5%) , 4.211/49.5(0.5%) , 4.211/80(0.5%) , 4.215/49(0.5%) , 4.215/80.5(0.5%) , 7.605/61(0.5%) , 7.605/68(0.5%) , 8.259/58(0.4%) , 8.259/72(0.4%) , 4.04/49.5(0.4%) , 4.04/80.5(0.4%) , 4.223/50(0.4%) , 4.223/80(0.4%) , 4.047/49(0.4%) , 4.047/80.5(0.4%) , 4.042/49.5(0.4%) , 4.042/80.5(0.4%)

Hydroxyglutaric acid (library entry number =195)
Hit ratio(% of total spectral intensity for metabolite): 0% (0 of 84 peaks were found)
Peaks found: chem shift/row (% of total intensity)

Peaks not found: chem shift/row (% of total intensity)
2.236/65(5.7%) , 4.029/69(3.5%) , 4.029/61(3.5%) , 2.294/65(3.3%) , 4.029/80(3.2%) , 4.029/50(3.2%) , 2.236/90(2.6%) , 2.236/40(2.6%) , 2.236/26(2.1%) , 2.236/104(2.1%) , 2.294/40.5(1.9%) , 2.294/89(1.9%) , 2.301/65(1.8%) , 2.261/46(1.8%) , 2.261/83(1.8%) , 2.271/82.5(1.7%) , 2.271/47.5(1.7%) , 2.266/27(1.7%) , 2.266/103(1.7%) , 1.999/65(1.5%) , 1.84/77.5(1.5%) , 1.84/52(1.5%) , 2.294/105(1.5%) , 2.294/24(1.5%) , 2.294/78.5(1.4%) , 2.294/50.5(1.4%) , 1.999/46.5(1.3%) , 1.999/83.5(1.3%) , 2.266/62(1.2%) , 2.266/67.5(1.2%) , 2.236/51.5(1.2%) , 2.236/77.5(1.2%) , 2.222/44.5(1.2%) , 2.222/85(1.2%) , 1.999/30.5(1.1%) , 1.999/98.5(1.1%) , 1.999/109(1%) , 1.999/21(1%) , 1.84/112.5(1%) , 1.84/17(1%) , 2.31/44.5(1%) , 2.31/85.5(1%) , 1.999/56.5(1%) , 1.999/73.5(1%) , 2.28/85(1%) , 2.28/45(1%) , 2.279/85(1%) , 2.279/45(1%) , 1.84/36.5(1%) , 1.84/94(1%) , 1.84/58(1%) , 1.84/71.5(1%) , 2.253/85(0.9%) , 2.253/44.5(0.9%) , 2.253/85(0.8%) , 2.253/44.5(0.8%) , 2.31/67(0.7%) , 2.31/63.5(0.7%) , 2.31/64.5(0.7%) , 1.84/65(0.6%) , 2.222/60.5(0.6%) , 2.222/69(0.6%) , 2.266/46.5(0.6%) , 2.266/83(0.6%) , 1.84/86.5(0.5%) , 1.84/43(0.5%) , 2.253/65(0.5%) , 2.261/62(0.4%) , 2.261/67.5(0.4%) , 2.261/7.5(0.4%) , 2.261/122(0.4%) , 2.253/65(0.4%) , 2.271/103(0.3%) , 2.271/26.5(0.3%) , 2.261/27(0.3%) , 2.261/102(0.3%) , 2.271/120.5(0.2%) , 2.271/9(0.2%) , 2.301/41.5(0.2%) , 2.301/89.5(0.2%) , 2.271/61.5(0.1%) , 2.271/67.5(0.1%) , 2.301/51.5(0.1%) , 2.301/78(0.1%)

trans-Cinnamic acid (library entry number =124)
Hit ratio(% of total spectral intensity for metabolite): 0% (0 of 50 peaks were found)
Peaks found: chem shift/row (% of total intensity)

Peaks not found: chem shift/row (% of total intensity)
6.537/44.5(19.7%) , 6.537/85.5(19.7%) , 7.638/77(5.6%) , 7.638/53(5.6%) , 7.408/44(3.6%) , 7.408/86(3.6%) , 7.471/65(3.4%) , 7.459/51(2.1%) , 7.459/79(2.1%) , 7.455/65(2.1%) , 7.439/63(1.9%) , 7.439/67(1.9%) , 7.471/46(1.3%) , 7.471/84(1.3%) , 7.444/55.5(1.3%) , 7.444/74.5(1.3%) , 7.439/48.5(1.2%) , 7.439/81.5(1.2%) , 7.478/56(1.1%) , 7.478/74(1.1%) , 7.424/64.5(1.1%) , 7.424/65.5(1.1%) , 7.439/45(1%) , 7.439/85(1%) , 7.459/57(0.9%) , 7.459/73(0.9%) , 7.444/60(0.9%) , 7.444/70(0.9%) , 7.455/51(0.7%) , 7.455/79(0.7%) , 7.459/65(0.7%) , 7.455/81(0.6%) , 7.455/49(0.6%) , 7.455/57(0.6%) , 7.455/73(0.6%) , 7.444/48(0.6%) , 7.444/82(0.6%) , 7.444/36(0.5%) , 7.444/94(0.5%) , 7.455/41(0.4%) , 7.455/89(0.4%) , 7.424/74(0.4%) , 7.424/56(0.4%) , 7.478/64.5(0.4%) , 7.455/44(0.4%) , 7.455/86(0.4%) , 7.439/56(0.4%) , 7.439/74(0.4%) , 7.455/23(0.2%) , 7.455/107(0.2%)

2-Aminoadipic acid (library entry number =89)
Hit ratio(% of total spectral intensity for metabolite): 0% (0 of 33 peaks were found)
Peaks found: chem shift/row (% of total intensity)

Peaks not found: chem shift/row (% of total intensity)
2.25/65(16.3%) , 2.253/65(16.1%) , 3.746/81(7.4%) , 3.746/49(7.4%) , 2.25/84(7.2%) , 2.25/46(7.2%) , 2.253/46(7.1%) , 2.253/84(7.1%) , 3.746/63(4.3%) , 3.746/67(4.3%) , 1.667/42.5(1.1%) , 1.667/87.5(1.1%) , 1.667/42.5(1.1%) , 1.667/87.5(1.1%) , 1.618/69.5(1%) , 1.618/60.5(1%) , 1.618/69.5(1%) , 1.618/60.5(1%) , 1.669/43(0.7%) , 1.669/87(0.7%) , 1.9/54(0.7%) , 1.9/55(0.7%) , 1.9/74(0.7%) , 1.832/113(0.5%) , 1.832/17(0.5%) , 1.832/35(0.5%) , 1.832/94(0.5%) , 1.618/88.5(0.4%) , 1.618/41(0.4%) , 1.618/88.5(0.3%) , 1.618/40.5(0.3%) , 1.832/55.5(0.2%) , 1.832/73.5(0.2%)

3-aminoisobutyric acid (library entry number =178)
Hit ratio(% of total spectral intensity for metabolite): 0.48% (1 of 29 peaks were found)
Peaks found: chem shift/row (% of total intensity)
3.14/64(0.5%)
Peaks not found: chem shift/row (% of total intensity)
1.196/56(31.1%) , 1.196/74(31.1%) , 3.039/74(3%) , 3.039/56(3%) , 3.113/70.5(2.9%) , 3.113/59.5(2.9%) , 3.039/88(2.9%) , 3.039/42(2.9%) , 3.113/92(2.7%) , 3.113/38(2.7%) , 2.61/58(1.6%) , 2.61/72(1.6%) , 2.61/91(1.2%) , 2.61/39(1.2%) , 3.02/65(1.1%) , 3.091/65(1.1%) , 2.61/78(1%) , 2.61/52(1%) , 3.074/42.5(0.7%) , 3.074/87.5(0.7%) , 3.076/25(0.5%) , 3.076/104.5(0.5%) , 3.059/64.5(0.5%) , 3.076/43(0.5%) , 3.074/119.5(0.4%) , 3.074/10(0.4%) , 3.074/25.5(0.3%) , 3.074/104.5(0.3%)

3-Hydroxybutyric acid (library entry number =96)
Hit ratio(% of total spectral intensity for metabolite): 0% (0 of 28 peaks were found)
Peaks found: chem shift/row (% of total intensity)

Peaks not found: chem shift/row (% of total intensity)
1.202/57.5(26.6%) , 1.202/72.5(26.6%) , 2.309/53(4.5%) , 2.309/77(4.5%) , 2.309/90(4.4%) , 2.309/40(4.4%) , 2.411/56(2.5%) , 2.411/74(2.5%) , 2.411/37.5(2.5%) , 2.411/92.5(2.5%) , 4.157/57(2.3%) , 4.157/73(2.3%) , 1.22/59(2%) , 1.22/71(2%) , 2.309/49(1.6%) , 2.309/81(1.6%) , 4.157/90(0.9%) , 4.157/40(0.9%) , 2.324/52(0.8%) , 2.324/78(0.8%) , 2.418/49(0.8%) , 2.418/81(0.8%) , 2.418/44.5(0.6%) , 2.418/85.5(0.6%) , 2.394/51.5(0.3%) , 2.394/78(0.3%) , 2.396/77.5(0.3%) , 2.396/52(0.3%)

Cytidine 5-triphosphate (library entry number =192)
Hit ratio(% of total spectral intensity for metabolite): 45.19% (6 of 26 peaks were found)
Peaks found: chem shift/row (% of total intensity)
7.991/55(20.6%) , 7.991/75(20.6%) , 6.138/55.5(1%) , 6.138/74.5(1%) , 6.138/55(1%) , 6.138/74.5(1%)
Peaks not found: chem shift/row (% of total intensity)
6.15/75(15.5%) , 6.15/55(15.5%) , 6.007/59(2.3%) , 6.007/71(2.3%) , 4.275/65(2%) , 6.011/64(1.8%) , 6.011/66(1.8%) , 6.002/66(1.8%) , 6.002/64(1.8%) , 4.28/64.5(1.5%) , 7.998/55.5(1.3%) , 7.998/74.5(1.3%) , 6.011/70(1.1%) , 6.011/60(1.1%) , 6.002/60(1.1%) , 6.002/70(1.1%) , 4.351/58.5(0.6%) , 4.351/71.5(0.6%) , 4.341/59(0.2%) , 4.341/70.5(0.2%)

2-methylbutyric acid (library entry number =199)
Hit ratio(% of total spectral intensity for metabolite): 0% (0 of 22 peaks were found)
Peaks found: chem shift/row (% of total intensity)

Peaks not found: chem shift/row (% of total intensity)
1.052/56(23.5%) , 1.052/74(23.5%) , 0.86/65(18.7%) , 0.86/46(8.3%) , 0.86/84(8.3%) , 1.388/65(1.8%) , 1.496/82(1.5%) , 1.496/48(1.5%) , 1.388/82.5(1.3%) , 1.388/47.5(1.3%) , 1.496/67(1.2%) , 1.496/63(1.2%) , 1.496/102(0.9%) , 1.496/28(0.9%) , 2.21/76(0.8%) , 2.21/54(0.8%) , 2.21/72(0.8%) , 2.21/58(0.8%) , 1.388/100(0.8%) , 1.388/30(0.8%) , 2.21/92(0.6%) , 2.21/38(0.6%)

Ethanolamine (library entry number =46)
Hit ratio(% of total spectral intensity for metabolite): 0% (0 of 19 peaks were found)
Peaks found: chem shift/row (% of total intensity)

Peaks not found: chem shift/row (% of total intensity)
3.149/52(16.7%) , 3.149/78(16.7%) , 3.149/63(13.3%) , 3.149/67(13.3%) , 3.831/51(7.8%) , 3.831/79(7.8%) , 3.831/65(7.4%) , 3.16/63(2.3%) , 3.16/67(2.3%) , 3.138/63.5(1.9%) , 3.138/66.5(1.9%) , 3.16/53(1.3%) , 3.16/77(1.3%) , 3.138/53(1.1%) , 3.138/77(1.1%) , 3.16/73(1.1%) , 3.16/57(1.1%) , 3.138/57(0.8%) , 3.138/73(0.8%)

Uridine (library entry number =104)
Hit ratio(% of total spectral intensity for metabolite): 0% (0 of 18 peaks were found)
Peaks found: chem shift/row (% of total intensity)

Peaks not found: chem shift/row (% of total intensity)
7.875/55(23.1%) , 7.875/75(23.1%) , 5.908/55(16.3%) , 5.908/75(16.3%) , 5.908/64.5(2.5%) , 5.925/64.5(2.4%) , 3.813/54(1.9%) , 3.813/75.5(1.9%) , 3.813/86.5(1.5%) , 3.813/42.5(1.5%) , 3.919/44.5(1.4%) , 3.919/85.5(1.4%) , 3.919/52(1.4%) , 3.919/78(1.4%) , 4.236/65(1.1%) , 4.237/65(1.1%) , 5.925/55.5(0.9%) , 5.925/74.5(0.9%)

1-Methylnicotinamide (library entry number =18)
Hit ratio(% of total spectral intensity for metabolite): 0% (0 of 16 peaks were found)
Peaks found: chem shift/row (% of total intensity)

Peaks not found: chem shift/row (% of total intensity)
8.902/52(11.4%) , 8.902/78(11.4%) , 8.902/57(11.1%) , 8.902/73(11.1%) , 8.972/72(8.4%) , 8.972/58(8.4%) , 8.972/74(8.4%) , 8.972/56(8.4%) , 9.284/65(5.4%) , 9.284/69(5.3%) , 9.284/61(5.3%) , 4.485/64.5(2.2%) , 8.188/46.5(0.9%) , 8.188/83.5(0.9%) , 8.188/63.5(0.7%) , 8.188/66.5(0.7%)

Folic acid (library entry number =40)
Hit ratio(% of total spectral intensity for metabolite): 0% (0 of 16 peaks were found)
Peaks found: chem shift/row (% of total intensity)

Peaks not found: chem shift/row (% of total intensity)
8.709/65(39.8%) , 7.658/76(13.7%) , 7.658/54(13.7%) , 6.748/76(12%) , 6.748/54(12%) , 2.307/60.5(1.3%) , 2.307/69.5(1.3%) , 2.305/60(1.3%) , 2.305/70(1.3%) , 2.29/65(0.6%) , 2.307/40.5(0.5%) , 2.307/88.5(0.5%) , 2.305/81(0.5%) , 2.305/49(0.5%) , 2.305/88.5(0.5%) , 2.305/40.5(0.5%)

Homocystine (library entry number =60)
Hit ratio(% of total spectral intensity for metabolite): 0% (0 of 16 peaks were found)
Peaks found: chem shift/row (% of total intensity)

Peaks not found: chem shift/row (% of total intensity)
1.254/65(18.9%) , 3.867/81(10%) , 3.867/49(10%) , 2.845/65(9.5%) , 3.867/65(8.3%) , 2.84/65(7.9%) , 2.845/84.5(7.4%) , 2.845/45.5(7.4%) , 2.84/84(6.8%) , 2.84/46(6.8%) , 2.315/54.5(1.4%) , 2.315/75(1.4%) , 2.26/55.5(1.1%) , 2.26/74.5(1.1%) , 2.26/74.5(1.1%) , 2.26/55.5(1.1%)

Trigonelline (library entry number =16)
Hit ratio(% of total spectral intensity for metabolite): 0% (0 of 15 peaks were found)
Peaks found: chem shift/row (% of total intensity)

Peaks not found: chem shift/row (% of total intensity)
8.847/74(12.5%) , 8.847/56(12.5%) , 8.847/77(12.2%) , 8.847/53(12.2%) , 8.836/56(10.3%) , 8.836/74(10.3%) , 9.129/65(8.3%) , 9.129/62(6.8%) , 9.129/68(6.8%) , 4.443/64.5(4%) , 8.087/47(1.4%) , 8.087/83(1.4%) , 8.847/65(0.5%) , 8.087/63(0.4%) , 8.087/67(0.4%)

Hippuric acid (library entry number =52)
Hit ratio(% of total spectral intensity for metabolite): 0% (0 of 14 peaks were found)
Peaks found: chem shift/row (% of total intensity)

Peaks not found: chem shift/row (% of total intensity)
7.838/54(15.7%) , 7.838/76(15.7%) , 7.555/65(9.8%) , 7.643/64(8.2%) , 7.643/66(8.2%) , 3.972/72.5(7.3%) , 3.972/57.5(7.3%) , 7.555/84(5.8%) , 7.555/46(5.8%) , 7.643/47(3.8%) , 7.643/83(3.8%) , 7.643/45(3.7%) , 7.643/85(3.7%) , 3.972/65(1.2%)

5-Hydroxyindole-3-acetic acid (library entry number =106)
Hit ratio(% of total spectral intensity for metabolite): 0% (0 of 14 peaks were found)
Peaks found: chem shift/row (% of total intensity)

Peaks not found: chem shift/row (% of total intensity)
3.587/65(38.6%) , 7.381/54(12.9%) , 7.381/76(12.9%) , 6.827/51(4.4%) , 6.827/79(4.4%) , 6.827/57(4.3%) , 6.827/73(4.3%) , 7.043/64.5(4%) , 7.043/65.5(4%) , 6.827/54(3.7%) , 6.827/76(3.7%) , 7.214/62(1%) , 7.214/68(1%) , 7.214/65(0.8%)

Niacin (Nicotinic acid) (library entry number =19)
Hit ratio(% of total spectral intensity for metabolite): 0% (0 of 13 peaks were found)
Peaks found: chem shift/row (% of total intensity)

Peaks not found: chem shift/row (% of total intensity)
7.535/48(9.2%) , 7.535/82(9.2%) , 7.535/69(8.9%) , 7.535/61(8.9%) , 8.263/52(7.8%) , 8.263/78(7.8%) , 8.263/75.5(7.7%) , 8.263/54.5(7.7%) , 8.263/58(7.6%) , 8.263/72(7.6%) , 8.945/65(6.1%) , 8.616/59(5.7%) , 8.616/71(5.7%)

Nicotinamide (Niacinamide) (library entry number =21)
Hit ratio(% of total spectral intensity for metabolite): 0% (0 of 13 peaks were found)
Peaks found: chem shift/row (% of total intensity)

Peaks not found: chem shift/row (% of total intensity)
8.256/75(9.8%) , 8.256/55(9.8%) , 7.603/48(9%) , 7.603/82(9%) , 7.603/61(8.7%) , 7.603/69(8.7%) , 8.256/52(8.2%) , 8.256/78(8.2%) , 8.256/58(7.9%) , 8.256/72(7.9%) , 8.717/59(4.4%) , 8.717/71(4.4%) , 8.943/65(4%)

Adipic acid (library entry number =37)
Hit ratio(% of total spectral intensity for metabolite): 0% (0 of 12 peaks were found)
Peaks found: chem shift/row (% of total intensity)

Peaks not found: chem shift/row (% of total intensity)
1.553/65(28.6%) , 2.199/65(26.7%) , 2.199/48(9%) , 2.199/82(9%) , 1.553/82(8.2%) , 1.553/48(8.2%) , 1.553/73(2.9%) , 1.553/57(2.9%) , 2.199/38.5(1.2%) , 2.199/91.5(1.2%) , 1.553/90.5(1.1%) , 1.553/39.5(1.1%)

4-Aminobutyric acid (library entry number =118)
Hit ratio(% of total spectral intensity for metabolite): 0% (0 of 12 peaks were found)
Peaks found: chem shift/row (% of total intensity)

Peaks not found: chem shift/row (% of total intensity)
2.301/65(20.4%) , 2.301/46(12%) , 2.301/84(12%) , 3.02/46(10%) , 3.02/84(10%) , 3.02/65(9.2%) , 1.905/64(5.6%) , 1.905/66(5.6%) , 1.905/46(5.5%) , 1.905/84(5.5%) , 1.905/103(2.2%) , 1.905/27(2.2%)

Cytidine 5-diphosphate (library entry number =160)
Hit ratio(% of total spectral intensity for metabolite): 86.25% (4 of 12 peaks were found)
Peaks found: chem shift/row (% of total intensity)
7.991/55(24.1%) , 7.991/75(24.1%) , 6.138/55(19%) , 6.138/75(19%)
Peaks not found: chem shift/row (% of total intensity)
5.985/64(2.4%) , 5.985/66(2.4%) , 5.983/65.5(2.1%) , 5.983/64.5(2.1%) , 5.98/64(1.9%) , 5.98/66(1.9%) , 4.332/60.5(0.5%) , 4.332/69.5(0.5%)

4-Aminohippuric acid (library entry number =34)
Hit ratio(% of total spectral intensity for metabolite): 0% (0 of 11 peaks were found)
Peaks found: chem shift/row (% of total intensity)

Peaks not found: chem shift/row (% of total intensity)
6.871/76(17.9%) , 6.871/54(17.9%) , 7.682/54(15.9%) , 7.682/76(15.9%) , 3.932/58(12.2%) , 3.932/72(12.2%) , 6.871/82.5(1.8%) , 6.871/47.5(1.8%) , 7.682/82(1.6%) , 7.682/48(1.6%) , 3.932/65(1.4%)

Indoxyl sulfate (library entry number =116)
Hit ratio(% of total spectral intensity for metabolite): 0% (0 of 11 peaks were found)
Peaks found: chem shift/row (% of total intensity)

Peaks not found: chem shift/row (% of total intensity)
7.209/65(16%) , 7.51/54(14.7%) , 7.51/76(14.7%) , 7.209/84(9%) , 7.209/46(9%) , 7.283/65(7.7%) , 7.711/54(7.1%) , 7.711/76(7.1%) , 7.365/65(6%) , 7.283/45.5(4.3%) , 7.283/84.5(4.3%)

Glutaric acid (library entry number =44)
Hit ratio(% of total spectral intensity for metabolite): 0% (0 of 10 peaks were found)
Peaks found: chem shift/row (% of total intensity)

Peaks not found: chem shift/row (% of total intensity)
2.188/45(22.5%) , 2.188/85(22.5%) , 2.188/66(14%) , 2.188/64(14%) , 1.791/64(8.2%) , 1.791/66(8.2%) , 1.791/46(3.5%) , 1.791/84(3.5%) , 1.791/104.5(1.9%) , 1.791/25.5(1.9%)

Acetaldehyde (library entry number =84)
Hit ratio(% of total spectral intensity for metabolite): 0% (0 of 10 peaks were found)
Peaks found: chem shift/row (% of total intensity)

Peaks not found: chem shift/row (% of total intensity)
2.248/61(43%) , 2.248/69(43%) , 9.682/68.5(2.9%) , 9.682/61(2.9%) , 9.683/68.5(2.9%) , 9.683/61(2.9%) , 9.682/53(0.6%) , 9.682/76(0.6%) , 9.683/53(0.6%) , 9.683/76(0.6%)

Urocanic acid (library entry number =136)
Hit ratio(% of total spectral intensity for metabolite): 0% (0 of 9 peaks were found)
Peaks found: chem shift/row (% of total intensity)

Peaks not found: chem shift/row (% of total intensity)
6.4/85(25.8%) , 6.4/45(25.8%) , 7.31/85(14.8%) , 7.31/45(14.8%) , 7.414/65(4.5%) , 7.414/62.5(4.3%) , 7.414/67.5(4.3%) , 7.895/62.5(2.9%) , 7.895/67.5(2.9%)

Taurocholic acid (library entry number =200)
Hit ratio(% of total spectral intensity for metabolite): 37% (1 of 9 peaks were found)
Peaks found: chem shift/row (% of total intensity)
0.923/65(37%)
Peaks not found: chem shift/row (% of total intensity)
0.724/65(32.7%) , 3.085/64.5(14.9%) , 3.085/47(5.3%) , 3.085/83(5.3%) , 3.574/57(1.9%) , 3.574/73(1.9%) , 3.574/40(0.5%) , 3.574/90(0.5%)

Quinolinic acid (library entry number =20)
Hit ratio(% of total spectral intensity for metabolite): 0% (0 of 8 peaks were found)
Peaks found: chem shift/row (% of total intensity)

Peaks not found: chem shift/row (% of total intensity)
8.018/75(25.4%) , 8.018/55(25.4%) , 7.454/81(8.4%) , 7.454/49(8.4%) , 8.456/71(8.3%) , 8.456/59(8.3%) , 7.454/61(7.9%) , 7.454/69(7.9%)

Uridine 5-triphosphate (library entry number =183)
Hit ratio(% of total spectral intensity for metabolite): 0% (0 of 8 peaks were found)
Peaks found: chem shift/row (% of total intensity)

Peaks not found: chem shift/row (% of total intensity)
7.982/55(23.9%) , 7.982/75(23.9%) , 5.985/55(23.3%) , 5.985/75(23.3%) , 6/64.5(3.2%) , 5.985/64.5(0.8%) , 4.419/58.5(0.8%) , 4.419/71(0.8%)

5-Aminolevulinic acid (library entry number =111)
Hit ratio(% of total spectral intensity for metabolite): 0% (0 of 7 peaks were found)
Peaks found: chem shift/row (% of total intensity)

Peaks not found: chem shift/row (% of total intensity)
2.506/82(20.3%) , 2.506/48(20.3%) , 4.099/65(16.2%) , 2.506/65(15.9%) , 2.8/65(9.3%) , 2.8/82(9%) , 2.8/48(9%)

2-Oxobutyric acid (library entry number =144)
Hit ratio(% of total spectral intensity for metabolite): 0% (0 of 7 peaks were found)
Peaks found: chem shift/row (% of total intensity)

Peaks not found: chem shift/row (% of total intensity)
1.067/65(34%) , 1.067/46(14.5%) , 1.067/84(14.5%) , 2.759/56(14.2%) , 2.759/74(14.2%) , 2.759/93(4.3%) , 2.759/37(4.3%)

Isobutyric acid (library entry number =151)
Hit ratio(% of total spectral intensity for metabolite): 0% (0 of 7 peaks were found)
Peaks found: chem shift/row (% of total intensity)

Peaks not found: chem shift/row (% of total intensity)
1.064/56(45.6%) , 1.064/74(45.6%) , 2.39/65(3.1%) , 2.39/47(2.1%) , 2.39/83(2.1%) , 2.39/29(0.7%) , 2.39/101(0.7%)

Cytosine (library entry number =26)
Hit ratio(% of total spectral intensity for metabolite): 48.75% (2 of 4 peaks were found)
Peaks found: chem shift/row (% of total intensity)
5.985/74(24.4%) , 5.985/56(24.4%)
Peaks not found: chem shift/row (% of total intensity)
7.51/56(25.6%) , 7.51/74(25.6%)

Uracil (library entry number =67)
Hit ratio(% of total spectral intensity for metabolite): 0% (0 of 4 peaks were found)
Peaks found: chem shift/row (% of total intensity)

Peaks not found: chem shift/row (% of total intensity)
7.544/55(30.7%) , 7.544/75(30.7%) , 5.809/75(19.3%) , 5.809/55(19.3%)

N-Acetylglutamic acid (library entry number =87)
Hit ratio(% of total spectral intensity for metabolite): 0% (0 of 4 peaks were found)
Peaks found: chem shift/row (% of total intensity)

Peaks not found: chem shift/row (% of total intensity)
2.036/65(83.2%) , 2.231/44.5(6.1%) , 2.231/85.5(6.1%) , 2.231/65(4.6%)

Adenosine 5-monophosphate (library entry number =107)
Hit ratio(% of total spectral intensity for metabolite): 0% (0 of 4 peaks were found)
Peaks found: chem shift/row (% of total intensity)

Peaks not found: chem shift/row (% of total intensity)
8.265/65(43.4%) , 8.586/65(30%) , 6.134/65(13.6%) , 6.146/65(13%)

Adenosine (library entry number =113)
Hit ratio(% of total spectral intensity for metabolite): 32.25% (1 of 4 peaks were found)
Peaks found: chem shift/row (% of total intensity)
8.344/65(32.2%)
Peaks not found: chem shift/row (% of total intensity)
8.248/65(39.4%) , 6.079/65(14.3%) , 6.066/65(14%)

3-Phosphoglyceric acid (library entry number =157)
Hit ratio(% of total spectral intensity for metabolite): 0% (0 of 4 peaks were found)
Peaks found: chem shift/row (% of total intensity)

Peaks not found: chem shift/row (% of total intensity)
4.2/60(26.1%) , 4.2/69.5(26.1%) , 4.2/77(23.9%) , 4.2/53(23.9%)

Phosphoenolpyruvic acid (library entry number =128)
Hit ratio(% of total spectral intensity for metabolite): 0% (0 of 3 peaks were found)
Peaks found: chem shift/row (% of total intensity)

Peaks not found: chem shift/row (% of total intensity)
5.386/65(38.9%) , 5.383/65(37.3%) , 5.2/65(23.8%)

Guanosine 5-diphosphate (library entry number =169)
Hit ratio(% of total spectral intensity for metabolite): 0% (0 of 3 peaks were found)
Peaks found: chem shift/row (% of total intensity)

Peaks not found: chem shift/row (% of total intensity)
5.933/65(43%) , 5.945/65(36.7%) , 8.136/65(20.3%)

Acetoin (library entry number =176)
Hit ratio(% of total spectral intensity for metabolite): 0% (0 of 3 peaks were found)
Peaks found: chem shift/row (% of total intensity)

Peaks not found: chem shift/row (% of total intensity)
2.229/65(65.3%) , 1.374/65(17.4%) , 1.389/65(17.3%)

Adenine (library entry number =23)
Hit ratio(% of total spectral intensity for metabolite): 0% (0 of 2 peaks were found)
Peaks found: chem shift/row (% of total intensity)

Peaks not found: chem shift/row (% of total intensity)
8.191/65(55.8%) , 8.231/65(44.2%)

Thymine (library entry number =64)
Hit ratio(% of total spectral intensity for metabolite): 0% (0 of 2 peaks were found)
Peaks found: chem shift/row (% of total intensity)

Peaks not found: chem shift/row (% of total intensity)
1.873/65(82.2%) , 7.376/65(17.8%)

Acetoacetate (library entry number =146)
Hit ratio(% of total spectral intensity for metabolite): 0% (0 of 2 peaks were found)
Peaks found: chem shift/row (% of total intensity)

Peaks not found: chem shift/row (% of total intensity)
2.283/65(59.5%) , 3.449/65(40.5%)

2-Aminoisobutyric acid (library entry number =33)
Hit ratio(% of total spectral intensity for metabolite): 90% (1 of 1 peaks were found)
Peaks found: chem shift/row (% of total intensity)
1.492/65(100%)
Peaks not found: chem shift/row (% of total intensity)


Glycolic acid (library entry number =53)
Hit ratio(% of total spectral intensity for metabolite): 90% (1 of 1 peaks were found)
Peaks found: chem shift/row (% of total intensity)
3.951/65(100%)
Peaks not found: chem shift/row (% of total intensity)


Methylamine (library entry number =76)
Hit ratio(% of total spectral intensity for metabolite): 0% (0 of 1 peaks were found)
Peaks found: chem shift/row (% of total intensity)

Peaks not found: chem shift/row (% of total intensity)
2.608/65(100%)

Maleic acid (library entry number =133)
Hit ratio(% of total spectral intensity for metabolite): 0% (0 of 1 peaks were found)
Peaks found: chem shift/row (% of total intensity)

Peaks not found: chem shift/row (% of total intensity)
6.03/65(100%)

2-Hydroxyisobutyric acid (library entry number =142)
Hit ratio(% of total spectral intensity for metabolite): 0% (0 of 1 peaks were found)
Peaks found: chem shift/row (% of total intensity)

Peaks not found: chem shift/row (% of total intensity)
1.359/65(100%)

Chloroform (library entry number =204)
Hit ratio(% of total spectral intensity for metabolite): 0% (0 of 1 peaks were found)
Peaks found: chem shift/row (% of total intensity)

Peaks not found: chem shift/row (% of total intensity)
7.686/65(100%)


Hit ratio(% of total spectral intensity for metabolite): 
Peaks found: chem shift/row (% of total intensity)

Peaks not found: chem shift/row (% of total intensity)


Hit ratio(% of total spectral intensity for metabolite): 
Peaks found: chem shift/row (% of total intensity)

Peaks not found: chem shift/row (% of total intensity)


Hit ratio(% of total spectral intensity for metabolite): 
Peaks found: chem shift/row (% of total intensity)

Peaks not found: chem shift/row (% of total intensity)


________________________________________________________________________________________________________________

Table 6.  Full result of the screening step of the analysis (finding of library peaks in the the mixture JRES spectrum).  In ascending metabolite library number order:

Ergothioneine (library entry number =1)
Hit ratio(% of total spectral intensity for metabolite): 85.64% (1 of 7 peaks were found)
Peaks found: chem shift/row (% of total intensity)
3.271/65(85.6%)
Peaks not found: chem shift/row (% of total intensity)
6.805/64(3.5%) , 6.805/66(3.5%) , 3.889/75(1.9%) , 3.889/55(1.9%) , 3.889/85(1.8%) , 3.889/45(1.8%)

b-Alanine (library entry number =2)
Hit ratio(% of total spectral intensity for metabolite): 33.04% (1 of 6 peaks were found)
Peaks found: chem shift/row (% of total intensity)
3.185/65(33%)
Peaks not found: chem shift/row (% of total intensity)
2.558/65(19.3%) , 3.185/48(14.9%) , 3.185/82(14.9%) , 2.558/48(8.9%) , 2.558/82(8.9%)

Oxoglutaric acid (a-Ketogluturate) (library entry number =3)
Hit ratio(% of total spectral intensity for metabolite): 28.04% (1 of 6 peaks were found)
Peaks found: chem shift/row (% of total intensity)
2.439/65(28%)
Peaks not found: chem shift/row (% of total intensity)
3.009/65(27.4%) , 2.439/83(11.3%) , 2.439/47(11.3%) , 3.009/47(11%) , 3.009/83(11%)

Sucrose (library entry number =4)
Hit ratio(% of total spectral intensity for metabolite): 44.63% (14 of 53 peaks were found)
Peaks found: chem shift/row (% of total intensity)
3.688/65(15.9%) , 3.768/65(6.9%) , 3.485/65(2.8%) , 3.569/48(2.7%) , 3.569/82(2.7%) , 3.827/61(2.5%) , 3.827/69(2.5%) , 3.827/61(2.2%) , 3.827/69(2.2%) , 3.851/79(1.3%) , 3.851/51(1.3%) , 3.862/81(0.9%) , 3.862/65(0.5%) , 4.076/65(0.2%)
Peaks not found: chem shift/row (% of total intensity)
3.768/89(5.3%) , 3.768/41(5.3%) , 4.222/54(5.2%) , 4.222/76(5.2%) , 5.414/60(3.5%) , 5.414/70(3.5%) , 3.569/57(2.6%) , 3.569/73(2.6%) , 4.057/65(2.3%) , 3.81/40(1.4%) , 3.81/90(1.4%) , 3.485/41(1.4%) , 3.485/89(1.4%) , 4.057/43.5(1.2%) , 4.057/86.5(1.2%) , 4.065/54.5(0.9%) , 4.065/75.5(0.9%) , 3.849/80(0.9%) , 3.849/50(0.9%) , 3.688/98(0.8%) , 3.688/32(0.8%) , 3.569/52(0.8%) , 3.569/78(0.8%) , 3.849/64.5(0.6%) , 4.048/54(0.5%) , 4.048/76(0.5%) , 3.733/40(0.4%) , 3.733/89(0.4%) , 3.827/36(0.4%) , 3.827/93.5(0.4%) , 3.851/64.5(0.3%) , 3.827/23.5(0.2%) , 3.827/105.5(0.2%) , 3.827/93(0.2%) , 3.827/36(0.2%) , 4.048/65(0.2%) , 4.039/60(0.2%) , 4.039/70(0.2%) , 4.065/65(0.2%)

Fructose (library entry number =5)
Hit ratio(% of total spectral intensity for metabolite): 49.78% (8 of 27 peaks were found)
Peaks found: chem shift/row (% of total intensity)
3.569/50(14.6%) , 3.569/80(14.6%) , 3.808/52(7.7%) , 3.808/78(7.7%) , 3.66/65(1.7%) , 3.579/49.5(1.4%) , 3.579/80(1.4%) , 3.569/65(0.8%)
Peaks not found: chem shift/row (% of total intensity)
3.72/50(13.4%) , 3.72/80(13.4%) , 3.903/48(2.7%) , 3.903/82(2.7%) , 4.03/49(2.6%) , 4.03/81(2.6%) , 3.903/56(2.4%) , 3.903/74(2.4%) , 3.683/57.5(1.3%) , 3.683/72.5(1.3%) , 3.605/49(1.2%) , 3.605/80.5(1.2%) , 4.004/65(0.8%) , 4.119/70(0.6%) , 4.119/60(0.6%) , 3.579/18(0.3%) , 3.579/111.5(0.3%) , 3.569/33.5(0.2%) , 4.04/64.5(0.2%)

Xylose (library entry number =6)
Hit ratio(% of total spectral intensity for metabolite): 17.88% (7 of 40 peaks were found)
Peaks found: chem shift/row (% of total intensity)
3.321/65(6.6%) , 3.636/58(3.2%) , 3.636/72(3.2%) , 3.671/65(2.1%) , 3.612/76(0.9%) , 3.612/54(0.9%) , 3.678/64(0.9%)
Peaks not found: chem shift/row (% of total intensity)
3.438/65(9.1%) , 3.239/53(5.9%) , 3.239/77(5.9%) , 3.224/77(5.7%) , 3.224/53(5.7%) , 3.438/41(4.8%) , 3.438/89(4.8%) , 3.321/37(4.1%) , 3.321/93(4.1%) , 3.692/75(3.2%) , 3.692/55(3.2%) , 3.931/73(2.7%) , 3.931/57(2.7%) , 3.931/43(2.6%) , 3.931/87(2.6%) , 3.636/97(1.8%) , 3.636/33(1.8%) , 3.636/47(1.7%) , 3.636/83(1.7%) , 3.671/42.5(1.2%) , 3.671/87.5(1.2%) , 3.525/54(0.8%) , 3.525/76(0.8%) , 3.533/53(0.8%) , 3.533/77(0.8%) , 3.678/43(0.4%) , 5.202/60(0.4%) , 5.202/70(0.4%) , 3.612/34(0.2%) , 3.612/96(0.2%) , 3.661/34(0.2%) , 3.661/95.5(0.2%) , 3.678/48(0.1%)

Galactose (library entry number =7)
Hit ratio(% of total spectral intensity for metabolite): 22.17% (28 of 77 peaks were found)
Peaks found: chem shift/row (% of total intensity)
3.768/65(2.6%) , 3.757/64(1.8%) , 3.746/76(1.5%) , 3.746/54(1.5%) , 3.768/50.5(0.9%) , 3.768/79.5(0.9%) , 3.789/50.5(0.8%) , 3.789/79.5(0.8%) , 3.862/47(0.8%) , 3.862/82(0.8%) , 3.862/57(0.8%) , 3.862/74.5(0.8%) , 3.808/50.5(0.7%) , 3.808/79.5(0.7%) , 3.789/51.5(0.7%) , 3.789/78.5(0.7%) , 3.808/50.5(0.7%) , 3.808/79.5(0.7%) , 3.993/61(0.5%) , 3.993/69(0.5%) , 3.74/64(0.4%) , 3.736/86(0.4%) , 3.736/86(0.4%) , 3.736/43(0.4%) , 3.757/49.5(0.4%) , 3.757/80.5(0.4%) , 3.367/65(0.3%) , 3.736/41(0.2%)
Peaks not found: chem shift/row (% of total intensity)
3.655/47.5(5.6%) , 3.655/82.5(5.6%) , 3.655/56.5(5.2%) , 3.655/73.5(5.2%) , 3.504/78(4.3%) , 3.504/52(4.3%) , 3.49/78(4%) , 3.49/52(4%) , 3.768/52(3.2%) , 3.768/78(3.2%) , 3.939/60(2.9%) , 3.939/70(2.9%) , 3.939/65(1.7%) , 3.746/60.5(1.5%) , 3.746/69.5(1.5%) , 3.768/62.5(1.2%) , 3.768/67.5(1.2%) , 3.752/84.5(1.2%) , 3.752/45(1.2%) , 3.735/53(1.2%) , 3.735/77(1.2%) , 3.752/72.5(1.2%) , 3.752/57.5(1.2%) , 3.781/61.5(1.1%) , 3.781/68.5(1.1%) , 3.735/59.5(1.1%) , 3.735/70(1.1%) , 3.768/38(0.9%) , 3.768/91.5(0.9%) , 3.768/107(0.8%) , 3.768/22.5(0.8%) , 3.781/65(0.6%) , 3.768/38(0.5%) , 3.768/92(0.5%) , 3.993/65(0.5%) , 3.781/90(0.4%) , 3.781/39.5(0.4%) , 3.746/90(0.3%) , 3.746/40(0.3%) , 3.736/33(0.2%) , 3.781/96(0.2%) , 3.781/33(0.2%) , 3.759/98.5(0.2%) , 3.735/90.5(0.2%) , 3.735/39.5(0.2%) , 3.768/107(0.2%) , 3.768/22(0.2%) , 3.752/99.5(0.1%) , 3.752/31.5(0.1%)

Mannose (library entry number =8)
Hit ratio(% of total spectral intensity for metabolite): 24.44% (10 of 42 peaks were found)
Peaks found: chem shift/row (% of total intensity)
3.671/65(8.2%) , 3.777/57(3.5%) , 3.777/72.5(3.5%) , 3.736/41(2.2%) , 3.736/88.5(2.2%) , 3.736/72.5(1.9%) , 3.736/57.5(1.9%) , 3.367/65(0.6%) , 3.817/41(0.3%) , 3.817/88(0.3%)
Peaks not found: chem shift/row (% of total intensity)
3.582/65(6%) , 3.855/81.5(4.3%) , 3.855/48(4.3%) , 3.855/57(3.7%) , 3.855/72.5(3.7%) , 3.953/60(3.6%) , 3.953/69(3.6%) , 3.881/77.5(3.2%) , 3.881/52(3.2%) , 3.671/89(3.1%) , 3.671/40.5(3.1%) , 3.777/42.5(2.6%) , 3.777/87(2.6%) , 3.582/89(2.5%) , 3.582/40(2.5%) , 3.914/77.5(2%) , 3.914/52(2%) , 3.671/48(2%) , 3.671/81.5(2%) , 3.671/57.5(1.8%) , 3.671/72.5(1.8%) , 3.914/83.5(1.6%) , 3.914/46(1.6%) , 3.938/60.5(1.3%) , 3.938/69(1.3%) , 3.941/60.5(1%) , 3.941/69(1%) , 3.386/71.5(0.9%) , 3.386/57.5(0.9%) , 3.386/46.5(0.8%) , 3.386/81.5(0.8%) , 3.386/65(0.5%)

Arabinose (library entry number =9)
Hit ratio(% of total spectral intensity for metabolite): 3.89% (4 of 36 peaks were found)
Peaks found: chem shift/row (% of total intensity)
3.951/65(2.9%) , 5.246/60(0.4%) , 5.246/69(0.4%) , 3.367/64(0.2%)
Peaks not found: chem shift/row (% of total intensity)
3.669/82.5(7.5%) , 3.669/47.5(7.5%) , 3.682/48(7.4%) , 3.682/82(7.4%) , 3.669/57.5(6.8%) , 3.669/72.5(6.8%) , 3.522/52.5(5.2%) , 3.522/77.5(5.2%) , 3.508/52(5%) , 3.508/78(5%) , 3.903/46(4.9%) , 3.903/84(4.9%) , 3.903/51(4%) , 3.903/79(4%) , 3.653/51.5(2%) , 3.653/78(2%) , 3.951/57.5(1.5%) , 3.951/72.5(1.5%) , 4.028/50.5(1%) , 4.028/79.5(0.9%) , 4.012/64.5(0.7%) , 4.522/55(0.6%) , 4.522/75(0.6%) , 3.827/51.5(0.5%) , 3.827/78(0.5%) , 4.008/64.5(0.5%) , 3.653/46.5(0.4%) , 3.653/83.5(0.4%) , 3.819/53.5(0.4%) , 3.819/76(0.4%) , 4.019/65(0.3%) , 4.028/65(0.2%)

a-Lactose (library entry number =10)
Hit ratio(% of total spectral intensity for metabolite): 15.94% (17 of 111 peaks were found)
Peaks found: chem shift/row (% of total intensity)
3.844/65(3%) , 3.293/53(1.9%) , 3.293/77(1.9%) , 3.66/65(1.6%) , 3.649/65(1%) , 3.649/65(1%) , 3.598/52(0.6%) , 3.598/77.5(0.6%) , 3.579/52(0.6%) , 3.654/52(0.6%) , 3.654/78(0.6%) , 3.654/52.5(0.5%) , 3.654/77.5(0.5%) , 3.777/55.5(0.5%) , 3.777/73.5(0.5%) , 3.579/52(0.4%) , 3.367/64(0.2%)
Peaks not found: chem shift/row (% of total intensity)
3.68/73(2.5%) , 3.68/57(2.5%) , 3.945/69(2.3%) , 3.945/61(2.3%) , 3.68/82.5(2.1%) , 3.68/47.5(2.1%) , 3.307/53(1.9%) , 3.307/77(1.9%) , 3.657/72(1.9%) , 3.657/58(1.9%) , 3.945/64(1.9%) , 3.945/66(1.9%) , 3.844/41(1.8%) , 3.844/89(1.8%) , 3.562/52(1.7%) , 3.562/78(1.7%) , 3.547/52(1.7%) , 3.547/78(1.7%) , 3.67/56(1.6%) , 3.67/74(1.6%) , 3.817/56(1.6%) , 3.817/74(1.6%) , 3.968/52(1.5%) , 3.968/78(1.5%) , 3.66/72(1.4%) , 3.66/58(1.4%) , 3.817/87(1.2%) , 3.817/43(1.2%) , 3.968/47(1.1%) , 3.968/83(1.1%) , 3.77/84(1.1%) , 3.77/46(1.1%) , 3.806/41(1%) , 3.806/89(1%) , 3.792/45(1%) , 3.792/85(1%) , 3.66/40.5(1%) , 3.66/89(1%) , 3.77/74(0.9%) , 3.77/55.5(0.9%) , 3.572/52(0.9%) , 3.572/78(0.9%) , 4.459/55(0.9%) , 4.459/75(0.9%) , 3.57/52(0.9%) , 3.57/78(0.9%) , 3.657/64.5(0.8%) , 3.66/47(0.7%) , 3.66/83(0.7%) , 3.806/60(0.7%) , 3.806/70(0.7%) , 3.556/52(0.6%) , 3.556/77.5(0.6%) , 3.579/77.5(0.6%) , 3.788/98(0.6%) , 3.788/31.5(0.6%) , 3.68/65(0.6%) , 3.301/65(0.5%) , 3.788/62(0.5%) , 3.788/68(0.5%) , 3.579/77.5(0.4%) , 3.657/88.5(0.4%) , 3.657/40.5(0.4%) , 3.649/71(0.3%) , 3.649/59(0.3%) , 3.649/48(0.3%) , 3.649/82(0.3%) , 3.792/16(0.3%) , 3.792/113.5(0.3%) , 3.67/80.5(0.3%) , 3.67/49.5(0.3%) , 3.649/71(0.3%) , 3.649/59(0.3%) , 3.649/48(0.3%) , 3.649/82(0.3%) , 3.649/86(0.3%) , 3.649/44(0.3%) , 3.649/44.5(0.2%) , 3.649/85.5(0.2%) , 3.301/77.5(0.2%) , 3.301/52.5(0.2%) , 3.788/46(0.2%) , 3.788/84(0.2%) , 5.238/69(0.2%) , 5.238/60.5(0.2%) , 3.788/113.5(0.2%) , 3.788/17(0.2%) , 3.72/27.5(0.1%) , 3.72/102(0.1%) , 3.792/98(0.1%) , 3.792/31(0.1%) , 3.806/101(0.1%) , 3.777/28(0.1%) , 3.777/101.5(0.1%)

Glucose (library entry number =11)
Hit ratio(% of total spectral intensity for metabolite): 50.27% (31 of 75 peaks were found)
Peaks found: chem shift/row (% of total intensity)
3.503/65(6.2%) , 3.414/65(5.6%) , 3.503/42(4.1%) , 3.503/88(4.1%) , 3.714/65(3%) , 3.736/42(2.8%) , 3.736/88(2.8%) , 3.414/41(2.6%) , 3.414/89(2.6%) , 3.736/57(2.6%) , 3.736/73(2.6%) , 3.777/56(1.1%) , 3.777/73.5(1.1%) , 3.466/65(1%) , 3.466/65(1%) , 3.474/65(0.9%) , 3.851/53(0.7%) , 3.851/77(0.7%) , 3.474/72(0.7%) , 3.474/57.5(0.7%) , 3.777/56(0.5%) , 3.777/73.5(0.5%) , 3.836/47.5(0.4%) , 3.836/82(0.4%) , 3.753/64.5(0.4%) , 5.246/69.5(0.3%) , 5.246/60(0.3%) , 3.367/64.5(0.3%) , 3.836/61(0.2%) , 3.836/68.5(0.2%) , 3.844/64.5(0.1%)
Peaks not found: chem shift/row (% of total intensity)
3.257/77(5.3%) , 3.257/53(5.3%) , 3.242/53(5.2%) , 3.242/77(5.2%) , 3.905/52(2.4%) , 3.905/78(2.4%) , 3.714/41(2.4%) , 3.714/89(2.4%) , 3.905/47(2.2%) , 3.905/83(2.2%) , 3.466/73(0.7%) , 3.466/56.5(0.7%) , 3.466/82(0.7%) , 3.466/48(0.7%) , 3.474/47.5(0.6%) , 3.474/82.5(0.6%) , 3.466/72.5(0.6%) , 3.466/57(0.6%) , 3.474/87.5(0.6%) , 3.466/87.5(0.6%) , 3.466/41.5(0.6%) , 3.474/41.5(0.6%) , 3.466/48.5(0.6%) , 3.466/81.5(0.6%) , 3.421/64(0.6%) , 3.421/66(0.6%) , 3.466/87.5(0.5%) , 3.466/42(0.5%) , 3.777/42.5(0.5%) , 3.777/87.5(0.5%) , 3.421/40(0.4%) , 3.421/90(0.4%) , 3.851/46.5(0.4%) , 3.851/83(0.4%) , 3.777/42.5(0.2%) , 3.777/87(0.2%) , 3.748/56.5(0.2%) , 3.748/73.5(0.2%) , 3.753/49.5(0.2%) , 3.753/80.5(0.2%) , 3.813/5(0.2%) , 3.748/64.5(0.1%) , 3.753/56.5(0.1%) , 3.753/73.5(0.1%)

Glucose-1-phosphate (library entry number =12)
Hit ratio(% of total spectral intensity for metabolite): 32.18% (8 of 44 peaks were found)
Peaks found: chem shift/row (% of total intensity)
3.79/65(7.2%) , 3.414/65(7%) , 3.414/89(4.9%) , 3.414/41(4.9%) , 3.877/46.5(3.1%) , 3.877/83.5(3.1%) , 3.367/65(1.4%) , 3.862/65(0.7%)
Peaks not found: chem shift/row (% of total intensity)
3.79/41(6.9%) , 3.79/89(6.9%) , 3.758/56(3.2%) , 3.758/74(3.2%) , 3.499/48.5(2.7%) , 3.499/81.5(2.7%) , 3.499/48.5(2.7%) , 3.499/81.5(2.7%) , 3.499/57(2.6%) , 3.499/73(2.6%) , 3.758/42(2.5%) , 3.758/88(2.5%) , 3.877/52.5(2.5%) , 3.877/77.5(2.5%) , 5.47/70(2%) , 5.47/60(2%) , 5.456/70(1.9%) , 5.456/60(1.9%) , 3.918/56(1%) , 3.918/74(1%) , 3.918/67(0.9%) , 3.918/63(0.9%) , 3.916/67(0.9%) , 3.916/63(0.9%) , 3.916/56(0.8%) , 3.916/74(0.8%) , 3.918/82(0.7%) , 3.918/48(0.7%) , 3.924/68.5(0.7%) , 3.924/61.5(0.7%) , 3.918/87.5(0.7%) , 3.918/42(0.7%) , 3.916/82(0.7%) , 3.916/48(0.7%) , 3.916/87.5(0.5%) , 3.916/42(0.5%)

Aspartic acid (library entry number =13)
Hit ratio(% of total spectral intensity for metabolite): 27.28% (4 of 14 peaks were found)
Peaks found: chem shift/row (% of total intensity)
2.816/47.5(7%) , 2.816/82.5(7%) , 2.816/93(6.6%) , 2.816/37(6.6%)
Peaks not found: chem shift/row (% of total intensity)
3.907/59(9.8%) , 3.907/71(9.8%) , 3.907/81(9.6%) , 3.907/49(9.6%) , 2.679/76(8.3%) , 2.679/54(8.3%) , 2.679/32(8.1%) , 2.679/98(8.1%) , 2.661/53.5(0.6%) , 2.661/76.5(0.6%)

Citric acid (library entry number =14)
Hit ratio(% of total spectral intensity for metabolite): 100% (4 of 4 peaks were found)
Peaks found: chem shift/row (% of total intensity)
2.543/46(26.2%) , 2.543/84(26.2%) , 2.67/46(23.8%) , 2.67/84(23.8%)
Peaks not found: chem shift/row (% of total intensity)


Anserine nitrate (library entry number =15)
Hit ratio(% of total spectral intensity for metabolite): 68.88% (13 of 42 peaks were found)
Peaks found: chem shift/row (% of total intensity)
3.778/65(49.3%) , 3.225/63.5(3.9%) , 3.225/66.5(3.9%) , 3.035/85(1.3%) , 3.035/45(1.3%) , 3.035/85(1.3%) , 3.035/45(1.3%) , 2.67/45(1.2%) , 2.67/85(1.2%) , 2.697/65(1.2%) , 2.649/65(1%) , 2.66/65(1%) , 3.195/65(0.9%)
Peaks not found: chem shift/row (% of total intensity)
3.227/44.5(2%) , 3.227/85.5(2%) , 3.225/49.5(2%) , 3.225/80.5(2%) , 2.659/44(1.7%) , 2.659/86(1.7%) , 3.235/84.5(1.5%) , 3.235/45.5(1.5%) , 3.24/84.5(1.5%) , 3.24/45.5(1.5%) , 2.697/46.5(1.1%) , 2.697/83.5(1.1%) , 2.681/65(1%) , 2.723/45(0.9%) , 2.723/85(0.9%) , 2.723/43(0.8%) , 2.723/86.5(0.8%) , 2.681/85.5(0.8%) , 2.706/25(0.6%) , 2.706/104(0.6%) , 2.709/64(0.6%) , 2.659/61(0.6%) , 2.659/69(0.6%) , 2.67/103(0.6%) , 2.67/26.5(0.6%) , 2.709/44.5(0.6%) , 2.709/85.5(0.6%) , 2.659/102(0.5%) , 2.659/27(0.5%)

Trigonelline (library entry number =16)
Hit ratio(% of total spectral intensity for metabolite): 0% (0 of 15 peaks were found)
Peaks found: chem shift/row (% of total intensity)

Peaks not found: chem shift/row (% of total intensity)
8.847/74(12.5%) , 8.847/56(12.5%) , 8.847/77(12.2%) , 8.847/53(12.2%) , 8.836/56(10.3%) , 8.836/74(10.3%) , 9.129/65(8.3%) , 9.129/62(6.8%) , 9.129/68(6.8%) , 4.443/64.5(4%) , 8.087/47(1.4%) , 8.087/83(1.4%) , 8.847/65(0.5%) , 8.087/63(0.4%) , 8.087/67(0.4%)

Glutamine (library entry number =17)
Hit ratio(% of total spectral intensity for metabolite): 54.47% (25 of 57 peaks were found)
Peaks found: chem shift/row (% of total intensity)
3.778/65(17.5%) , 3.778/81(8.3%) , 3.778/49(8.3%) , 2.439/65(3.9%) , 2.48/65(2%) , 2.48/65(1.9%) , 2.48/65(1.8%) , 2.48/65(1.5%) , 2.408/65(1%) , 2.158/73(0.9%) , 2.158/57(0.9%) , 2.408/65(0.8%) , 2.434/38.5(0.7%) , 2.434/91.5(0.7%) , 2.408/85.5(0.5%) , 2.408/44.5(0.5%) , 2.439/45(0.5%) , 2.439/85(0.5%) , 2.114/65(0.4%) , 2.408/85.5(0.4%) , 2.408/44.5(0.4%) , 2.48/25(0.3%) , 2.48/105(0.3%) , 2.48/25(0.2%) , 2.48/105(0.2%)
Peaks not found: chem shift/row (% of total intensity)
2.458/52.5(3.8%) , 2.458/77.5(3.8%) , 2.458/38(3.7%) , 2.458/92(3.7%) , 2.14/56.5(2.5%) , 2.14/73.5(2.5%) , 2.14/80.5(2.4%) , 2.14/49.5(2.4%) , 2.14/33.5(2.1%) , 2.14/96.5(2.1%) , 2.14/40.5(2%) , 2.14/89.5(2%) , 2.14/65(1.3%) , 2.121/56(0.9%) , 2.121/74(0.9%) , 2.166/46.5(0.6%) , 2.166/83.5(0.6%) , 2.13/62(0.6%) , 2.13/68(0.6%) , 2.13/61.5(0.6%) , 2.13/68.5(0.6%) , 2.13/65(0.6%) , 2.439/104(0.5%) , 2.439/25.5(0.5%) , 2.458/18.5(0.5%) , 2.458/111.5(0.5%) , 2.13/65(0.5%) , 2.13/46(0.5%) , 2.13/84(0.5%) , 2.13/84(0.5%) , 2.13/46(0.5%) , 2.434/65(0.4%)

1-Methylnicotinamide (library entry number =18)
Hit ratio(% of total spectral intensity for metabolite): 0% (0 of 16 peaks were found)
Peaks found: chem shift/row (% of total intensity)

Peaks not found: chem shift/row (% of total intensity)
8.902/52(11.4%) , 8.902/78(11.4%) , 8.902/57(11.1%) , 8.902/73(11.1%) , 8.972/72(8.4%) , 8.972/58(8.4%) , 8.972/74(8.4%) , 8.972/56(8.4%) , 9.284/65(5.4%) , 9.284/69(5.3%) , 9.284/61(5.3%) , 4.485/64.5(2.2%) , 8.188/46.5(0.9%) , 8.188/83.5(0.9%) , 8.188/63.5(0.7%) , 8.188/66.5(0.7%)

Niacin (Nicotinic acid) (library entry number =19)
Hit ratio(% of total spectral intensity for metabolite): 0% (0 of 13 peaks were found)
Peaks found: chem shift/row (% of total intensity)

Peaks not found: chem shift/row (% of total intensity)
7.535/48(9.2%) , 7.535/82(9.2%) , 7.535/69(8.9%) , 7.535/61(8.9%) , 8.263/52(7.8%) , 8.263/78(7.8%) , 8.263/75.5(7.7%) , 8.263/54.5(7.7%) , 8.263/58(7.6%) , 8.263/72(7.6%) , 8.945/65(6.1%) , 8.616/59(5.7%) , 8.616/71(5.7%)

Quinolinic acid (library entry number =20)
Hit ratio(% of total spectral intensity for metabolite): 0% (0 of 8 peaks were found)
Peaks found: chem shift/row (% of total intensity)

Peaks not found: chem shift/row (% of total intensity)
8.018/75(25.4%) , 8.018/55(25.4%) , 7.454/81(8.4%) , 7.454/49(8.4%) , 8.456/71(8.3%) , 8.456/59(8.3%) , 7.454/61(7.9%) , 7.454/69(7.9%)

Nicotinamide (Niacinamide) (library entry number =21)
Hit ratio(% of total spectral intensity for metabolite): 0% (0 of 13 peaks were found)
Peaks found: chem shift/row (% of total intensity)

Peaks not found: chem shift/row (% of total intensity)
8.256/75(9.8%) , 8.256/55(9.8%) , 7.603/48(9%) , 7.603/82(9%) , 7.603/61(8.7%) , 7.603/69(8.7%) , 8.256/52(8.2%) , 8.256/78(8.2%) , 8.256/58(7.9%) , 8.256/72(7.9%) , 8.717/59(4.4%) , 8.717/71(4.4%) , 8.943/65(4%)

Acetylcholine (library entry number =22)
Hit ratio(% of total spectral intensity for metabolite): 100% (2 of 2 peaks were found)
Peaks found: chem shift/row (% of total intensity)
3.225/65(57.1%) , 2.152/65(42.9%)
Peaks not found: chem shift/row (% of total intensity)


Adenine (library entry number =23)
Hit ratio(% of total spectral intensity for metabolite): 0% (0 of 2 peaks were found)
Peaks found: chem shift/row (% of total intensity)

Peaks not found: chem shift/row (% of total intensity)
8.191/65(55.8%) , 8.231/65(44.2%)

Betaine (library entry number =24)
Hit ratio(% of total spectral intensity for metabolite): 100% (2 of 2 peaks were found)
Peaks found: chem shift/row (% of total intensity)
3.271/65(94.3%) , 3.914/65(5.7%)
Peaks not found: chem shift/row (% of total intensity)


Hit ratio(% of total spectral intensity for metabolite): 
Peaks found: chem shift/row (% of total intensity)

Peaks not found: chem shift/row (% of total intensity)


Cytosine (library entry number =26)
Hit ratio(% of total spectral intensity for metabolite): 48.75% (2 of 4 peaks were found)
Peaks found: chem shift/row (% of total intensity)
5.985/74(24.4%) , 5.985/56(24.4%)
Peaks not found: chem shift/row (% of total intensity)
7.51/56(25.6%) , 7.51/74(25.6%)

Citrulline (library entry number =27)
Hit ratio(% of total spectral intensity for metabolite): 71.26% (4 of 10 peaks were found)
Peaks found: chem shift/row (% of total intensity)
3.756/49(23.5%) , 3.756/81(23.5%) , 3.756/65(22.8%) , 1.881/65(1.3%)
Peaks not found: chem shift/row (% of total intensity)
3.15/58(8.1%) , 3.15/72(8.1%) , 3.15/40(5.2%) , 3.15/90(5.2%) , 1.898/61(1%) , 1.898/69.5(1%)

2-Aminobutyric acid (library entry number =28)
Hit ratio(% of total spectral intensity for metabolite): 7.05% (2 of 14 peaks were found)
Peaks found: chem shift/row (% of total intensity)
3.714/65(6.5%) , 1.881/65(0.6%)
Peaks not found: chem shift/row (% of total intensity)
0.981/65(40.6%) , 0.981/46(16.8%) , 0.981/84(16.8%) , 3.714/50(4.5%) , 3.714/80(4.5%) , 1.902/60.5(1.8%) , 1.902/69.5(1.8%) , 1.902/52(1.4%) , 1.902/78(1.4%) , 1.902/87(1.4%) , 1.902/43(1.4%) , 1.917/65(0.5%)

Creatinine (library entry number =29)
Hit ratio(% of total spectral intensity for metabolite): 69.86% (1 of 3 peaks were found)
Peaks found: chem shift/row (% of total intensity)
3.049/65(69.9%)
Peaks not found: chem shift/row (% of total intensity)
4.065/66(15.1%) , 4.065/64(15.1%)

trans-Aconitic acid (library entry number =30)
Hit ratio(% of total spectral intensity for metabolite): 62.35% (1 of 2 peaks were found)
Peaks found: chem shift/row (% of total intensity)
3.457/65(62.4%)
Peaks not found: chem shift/row (% of total intensity)
6.593/65(37.6%)

Choline (library entry number =31)
Hit ratio(% of total spectral intensity for metabolite): 0% (0 of 1 peaks were found)
Peaks found: chem shift/row (% of total intensity)

Peaks not found: chem shift/row (% of total intensity)
3.204/65(100%)

2,3-Butanediol (library entry number =32)
Hit ratio(% of total spectral intensity for metabolite): 74.15% (2 of 14 peaks were found)
Peaks found: chem shift/row (% of total intensity)
1.147/73(37.1%) , 1.147/57(37.1%)
Peaks not found: chem shift/row (% of total intensity)
3.731/58(4.8%) , 3.731/72(4.8%) , 1.147/79(2.5%) , 1.147/51(2.5%) , 1.147/82(2.4%) , 1.147/48(2.4%) , 3.731/51(1.3%) , 3.731/79(1.3%) , 3.731/86(1.3%) , 3.731/44(1.3%) , 3.731/33(0.6%) , 3.731/97(0.6%)

2-Aminoisobutyric acid (library entry number =33)
Hit ratio(% of total spectral intensity for metabolite): 90% (1 of 1 peaks were found)
Peaks found: chem shift/row (% of total intensity)
1.492/65(100%)
Peaks not found: chem shift/row (% of total intensity)


4-Aminohippuric acid (library entry number =34)
Hit ratio(% of total spectral intensity for metabolite): 0% (0 of 11 peaks were found)
Peaks found: chem shift/row (% of total intensity)

Peaks not found: chem shift/row (% of total intensity)
6.871/76(17.9%) , 6.871/54(17.9%) , 7.682/54(15.9%) , 7.682/76(15.9%) , 3.932/58(12.2%) , 3.932/72(12.2%) , 6.871/82.5(1.8%) , 6.871/47.5(1.8%) , 7.682/82(1.6%) , 7.682/48(1.6%) , 3.932/65(1.4%)

Phenylalanine (library entry number =35)
Hit ratio(% of total spectral intensity for metabolite): 29.33% (7 of 65 peaks were found)
Peaks found: chem shift/row (% of total intensity)
7.436/65(9.8%) , 4.006/62(7.5%) , 4.006/68(7.5%) , 3.293/53.5(1.1%) , 3.293/76.5(1.1%) , 3.293/40(1.1%) , 3.293/90(1.1%)
Peaks not found: chem shift/row (% of total intensity)
4.006/48(6.7%) , 4.006/82(6.7%) , 7.382/66(4.6%) , 7.382/64(4.6%) , 7.333/75(4.6%) , 7.333/55(4.6%) , 7.436/46(3.1%) , 7.436/84(3.1%) , 7.382/45(2.3%) , 7.382/85(2.3%) , 3.13/73(1.7%) , 3.13/57(1.7%) , 3.13/36(1.6%) , 3.13/94(1.6%) , 7.408/81.5(1.3%) , 7.408/48.5(1.3%) , 7.415/38(1.2%) , 7.415/92(1.2%) , 7.448/65(1%) , 7.415/44(1%) , 7.415/86(1%) , 7.399/85.5(0.9%) , 7.399/44.5(0.9%) , 7.362/38(0.7%) , 7.362/92(0.7%) , 7.393/101(0.7%) , 7.393/29(0.7%) , 7.408/98(0.6%) , 7.408/32(0.6%) , 7.399/63(0.6%) , 7.399/67(0.6%) , 7.366/30(0.5%) , 7.366/100(0.5%) , 7.393/65(0.3%) , 7.393/63(0.3%) , 7.393/67(0.3%) , 7.415/110(0.3%) , 7.415/20(0.3%) , 7.362/85.5(0.3%) , 7.362/44.5(0.3%) , 7.399/99(0.3%) , 7.399/31(0.3%) , 7.408/101(0.3%) , 7.408/29(0.3%) , 7.415/108(0.3%) , 7.415/22(0.3%) , 7.382/17.5(0.2%) , 7.382/112.5(0.2%) , 7.366/88.5(0.2%) , 7.408/119.5(0.2%) , 7.408/10.5(0.2%) , 7.393/44.5(0.2%) , 7.393/85(0.2%) , 7.362/60(0.1%) , 7.399/105.5(0.1%) , 7.399/24(0.1%) , 7.362/27(0.1%) , 7.362/103(0.1%)

Valine (library entry number =36)
Hit ratio(% of total spectral intensity for metabolite): 74.04% (4 of 14 peaks were found)
Peaks found: chem shift/row (% of total intensity)
0.994/56(19%) , 0.994/74(19%) , 1.046/56(18%) , 1.046/74(18%)
Peaks not found: chem shift/row (% of total intensity)
3.617/59(10.4%) , 3.617/71(10.4%) , 2.276/59(1%) , 2.276/71(1%) , 2.276/41(0.7%) , 2.276/89(0.7%) , 2.276/53(0.7%) , 2.276/77(0.7%) , 2.276/35(0.2%) , 2.276/95(0.2%)

Adipic acid (library entry number =37)
Hit ratio(% of total spectral intensity for metabolite): 0% (0 of 12 peaks were found)
Peaks found: chem shift/row (% of total intensity)

Peaks not found: chem shift/row (% of total intensity)
1.553/65(28.6%) , 2.199/65(26.7%) , 2.199/48(9%) , 2.199/82(9%) , 1.553/82(8.2%) , 1.553/48(8.2%) , 1.553/73(2.9%) , 1.553/57(2.9%) , 2.199/38.5(1.2%) , 2.199/91.5(1.2%) , 1.553/90.5(1.1%) , 1.553/39.5(1.1%)

N,N-Dimethylglycine (library entry number =38)
Hit ratio(% of total spectral intensity for metabolite): 0% (0 of 2 peaks were found)
Peaks found: chem shift/row (% of total intensity)

Peaks not found: chem shift/row (% of total intensity)
2.929/65(81.9%) , 3.724/65(18.1%)

Tryptophan (library entry number =39)
Hit ratio(% of total spectral intensity for metabolite): 0% (0 of 23 peaks were found)
Peaks found: chem shift/row (% of total intensity)

Peaks not found: chem shift/row (% of total intensity)
7.206/65(12.2%) , 7.55/54(10.5%) , 7.55/76(10.5%) , 7.206/84(7.4%) , 7.206/46(7.4%) , 7.29/65(6.8%) , 7.74/76(5%) , 7.74/54(5%) , 7.29/46(4.2%) , 7.29/84(4.2%) , 4.065/61(3.5%) , 4.065/69(3.5%) , 4.065/82(2.8%) , 4.065/48(2.8%) , 3.489/51.5(1.9%) , 3.489/78.5(1.9%) , 3.489/39(1.8%) , 3.489/91(1.8%) , 3.31/56(1.4%) , 3.31/74(1.4%) , 3.31/95(1.4%) , 3.31/35(1.4%) , 7.334/66(1.4%)

Folic acid (library entry number =40)
Hit ratio(% of total spectral intensity for metabolite): 0% (0 of 16 peaks were found)
Peaks found: chem shift/row (% of total intensity)

Peaks not found: chem shift/row (% of total intensity)
8.709/65(39.8%) , 7.658/76(13.7%) , 7.658/54(13.7%) , 6.748/76(12%) , 6.748/54(12%) , 2.307/60.5(1.3%) , 2.307/69.5(1.3%) , 2.305/60(1.3%) , 2.305/70(1.3%) , 2.29/65(0.6%) , 2.307/40.5(0.5%) , 2.307/88.5(0.5%) , 2.305/81(0.5%) , 2.305/49(0.5%) , 2.305/88.5(0.5%) , 2.305/40.5(0.5%)

Threonine (library entry number =41)
Hit ratio(% of total spectral intensity for metabolite): 21.45% (3 of 17 peaks were found)
Peaks found: chem shift/row (% of total intensity)
1.334/57.5(10.3%) , 1.334/72.5(10.3%) , 4.262/65(0.8%)
Peaks not found: chem shift/row (% of total intensity)
1.338/63(9.4%) , 1.338/67(9.4%) , 1.325/63(9.2%) , 1.325/67(9.2%) , 3.596/64(5.7%) , 3.596/66(5.7%) , 3.59/64(5.6%) , 3.59/66(5.6%) , 3.595/63.5(4.9%) , 3.595/66.5(4.9%) , 1.334/63(3.8%) , 1.334/67(3.8%) , 4.262/80(0.6%) , 4.262/49.5(0.6%)

Dimethylamine (library entry number =42)
Hit ratio(% of total spectral intensity for metabolite): 90% (1 of 1 peaks were found)
Peaks found: chem shift/row (% of total intensity)
2.724/65(100%)
Peaks not found: chem shift/row (% of total intensity)


3,4-Dihydroxymandelic acid (library entry number =43)
Hit ratio(% of total spectral intensity for metabolite): 25.84% (2 of 18 peaks were found)
Peaks found: chem shift/row (% of total intensity)
6.906/54.5(12.9%) , 6.906/75.5(12.9%)
Peaks not found: chem shift/row (% of total intensity)
6.934/63(15.2%) , 6.934/67(15.2%) , 6.857/57(8.3%) , 6.857/73(8.3%) , 6.857/52.5(7.7%) , 6.857/77.5(7.7%) , 6.881/86.5(2%) , 6.881/43.5(2%) , 6.889/37.5(1.4%) , 6.889/92.5(1.4%) , 6.881/23(1%) , 6.881/107(1%) , 6.889/76(0.9%) , 6.889/54(0.9%) , 6.881/54(0.7%) , 6.881/76(0.7%)

Glutaric acid (library entry number =44)
Hit ratio(% of total spectral intensity for metabolite): 0% (0 of 10 peaks were found)
Peaks found: chem shift/row (% of total intensity)

Peaks not found: chem shift/row (% of total intensity)
2.188/45(22.5%) , 2.188/85(22.5%) , 2.188/66(14%) , 2.188/64(14%) , 1.791/64(8.2%) , 1.791/66(8.2%) , 1.791/46(3.5%) , 1.791/84(3.5%) , 1.791/104.5(1.9%) , 1.791/25.5(1.9%)

Maltose (library entry number =45)
Hit ratio(% of total spectral intensity for metabolite): 39.6% (11 of 40 peaks were found)
Peaks found: chem shift/row (% of total intensity)
3.428/65(5.4%) , 3.277/53(4.6%) , 3.277/77(4.6%) , 3.293/53(4.6%) , 3.293/77(4.6%) , 3.778/65(4.4%) , 3.69/65(4.1%) , 3.649/65(3.7%) , 3.981/65(2.4%) , 3.778/73.5(0.6%) , 3.778/56.5(0.6%)
Peaks not found: chem shift/row (% of total intensity)
3.428/41(4.2%) , 3.428/89(4.2%) , 3.778/42(3.5%) , 3.778/88(3.5%) , 3.69/89(2.9%) , 3.69/41(2.9%) , 3.592/82(2.7%) , 3.592/48(2.7%) , 3.707/65(2.6%) , 5.414/60(2.6%) , 5.414/70(2.6%) , 3.592/56.5(2.5%) , 3.592/73.5(2.5%) , 3.867/52(2.1%) , 3.867/78(2.1%) , 3.707/40.5(1.7%) , 3.707/89.5(1.7%) , 3.649/41.5(1.7%) , 3.649/88.5(1.7%) , 3.981/88.5(1.5%) , 3.981/40.5(1.5%) , 3.867/47(1.3%) , 3.867/82.5(1.3%) , 3.921/51.5(1.1%) , 3.921/78.5(1.1%) , 3.592/52(0.6%) , 3.592/78(0.6%) , 3.816/44(0.5%) , 3.816/86(0.5%)

Ethanolamine (library entry number =46)
Hit ratio(% of total spectral intensity for metabolite): 0% (0 of 19 peaks were found)
Peaks found: chem shift/row (% of total intensity)

Peaks not found: chem shift/row (% of total intensity)
3.149/52(16.7%) , 3.149/78(16.7%) , 3.149/63(13.3%) , 3.149/67(13.3%) , 3.831/51(7.8%) , 3.831/79(7.8%) , 3.831/65(7.4%) , 3.16/63(2.3%) , 3.16/67(2.3%) , 3.138/63.5(1.9%) , 3.138/66.5(1.9%) , 3.16/53(1.3%) , 3.16/77(1.3%) , 3.138/53(1.1%) , 3.138/77(1.1%) , 3.16/73(1.1%) , 3.16/57(1.1%) , 3.138/57(0.8%) , 3.138/73(0.8%)

Serine (library entry number =47)
Hit ratio(% of total spectral intensity for metabolite): 16.42% (13 of 85 peaks were found)
Peaks found: chem shift/row (% of total intensity)
3.844/65(3.4%) , 3.962/72(1.6%) , 3.962/58(1.6%) , 3.938/65(1.6%) , 3.862/65(1.4%) , 3.959/65.5(1.3%) , 3.938/50(1.2%) , 3.938/80(1.2%) , 4.006/61(0.8%) , 4.006/69(0.8%) , 3.938/64.5(0.8%) , 3.862/54(0.3%) , 3.862/76(0.3%)
Peaks not found: chem shift/row (% of total intensity)
3.848/76(6.4%) , 3.848/54(6.4%) , 3.848/65(5.7%) , 3.998/76(2.8%) , 3.998/54(2.8%) , 3.844/54.5(2.8%) , 3.844/75.5(2.8%) , 3.951/88(2.3%) , 3.951/42(2.3%) , 3.998/44(2.1%) , 3.998/86(2.1%) , 3.951/56.5(1.9%) , 3.951/73.5(1.9%) , 3.988/88(1.7%) , 3.988/42(1.7%) , 3.976/25.5(1.5%) , 3.976/104(1.5%) , 3.974/15(1.3%) , 3.974/115(1.3%) , 3.987/41.5(1.3%) , 3.987/88.5(1.3%) , 3.974/104(1.2%) , 3.974/25.5(1.2%) , 3.987/60.5(1.2%) , 3.987/69.5(1.2%) , 3.97/50.5(1.1%) , 3.97/79.5(1.1%) , 3.976/15(1.1%) , 3.976/115(1.1%) , 3.97/115(1%) , 3.97/15(1%) , 3.97/65(0.9%) , 3.988/60(0.9%) , 3.988/70(0.9%) , 3.974/79.5(0.8%) , 3.974/50.5(0.8%) , 3.976/57(0.7%) , 3.976/73(0.7%) , 3.959/57(0.7%) , 3.959/73(0.7%) , 3.974/73(0.7%) , 3.974/57(0.7%) , 3.976/47.5(0.6%) , 3.976/82.5(0.6%) , 3.959/30(0.6%) , 3.959/100.5(0.6%) , 3.898/6(0.5%) , 3.962/28.5(0.5%) , 3.97/103.5(0.5%) , 3.97/25.5(0.5%) , 3.959/42(0.4%) , 3.959/88.5(0.4%) , 3.97/56.5(0.3%) , 3.962/40(0.3%) , 3.962/88.5(0.3%) , 3.988/28(0.3%) , 3.988/102(0.3%) , 3.938/41.5(0.3%) , 3.938/87.5(0.3%) , 3.959/81.5(0.3%) , 3.959/48.5(0.3%) , 3.938/56(0.3%) , 3.938/73(0.3%) , 3.962/64.5(0.2%) , 3.962/65.5(0.2%) , 3.898/16.5(0.2%) , 3.898/113.5(0.2%) , 3.987/33.5(0.1%) , 3.951/48.5(0.1%) , 3.987/95(0.1%) , 3.951/65(0.1%) , 3.951/100.5(0.1%)

Glucuronic acid (library entry number =48)
Hit ratio(% of total spectral intensity for metabolite): 22.4% (9 of 52 peaks were found)
Peaks found: chem shift/row (% of total intensity)
3.503/65(5.2%) , 3.293/53(2.8%) , 3.293/77(2.8%) , 3.277/53(2.7%) , 3.277/77(2.7%) , 3.503/89.5(2.5%) , 3.503/40.5(2.5%) , 5.246/60(0.6%) , 5.246/69.5(0.6%)
Peaks not found: chem shift/row (% of total intensity)
3.733/53(6.4%) , 3.733/77(6.4%) , 3.733/65(4.6%) , 3.514/57.5(4%) , 3.514/72.5(4%) , 4.085/52(4%) , 4.085/78(4%) , 3.518/57(4%) , 3.518/73(4%) , 3.518/53.5(3.9%) , 3.518/76.5(3.9%) , 3.733/89(3.4%) , 3.733/41(3.4%) , 3.514/53.5(2.6%) , 3.514/76.5(2.6%) , 3.585/52.5(1.9%) , 3.585/77.5(1.9%) , 3.577/52.5(1.8%) , 3.577/77.5(1.8%) , 3.529/65(1.3%) , 3.514/65(0.9%) , 3.518/65(0.7%) , 3.503/46.5(0.7%) , 3.503/82.5(0.7%) , 3.717/53(0.4%) , 3.717/76.5(0.4%) , 3.718/53(0.4%) , 3.718/76.5(0.4%) , 3.518/34.5(0.4%) , 3.518/95(0.4%) , 3.518/102.5(0.3%) , 3.518/27(0.3%) , 3.529/82.5(0.3%) , 3.529/47(0.3%) , 3.514/34.5(0.2%) , 3.514/95.5(0.2%) , 3.514/26(0.1%) , 3.514/102.5(0.1%) , 3.518/40(0.1%) , 3.529/41.5(0.1%) , 3.529/88(0.1%) , 3.514/40(0.1%) , 3.529/34(0.1%)

Proline (library entry number =49)
Hit ratio(% of total spectral intensity for metabolite): 6.02% (4 of 44 peaks were found)
Peaks found: chem shift/row (% of total intensity)
2.026/65(3.2%) , 2.053/64(1%) , 2.085/65(1%) , 2.069/64(0.7%)
Peaks not found: chem shift/row (% of total intensity)
3.341/80(8.8%) , 3.341/50(8.8%) , 2.007/74(6.3%) , 2.007/56(6.3%) , 2.007/38(3.5%) , 2.007/92(3.5%) , 3.341/62(3.5%) , 3.341/68(3.5%) , 3.424/80(3.2%) , 3.424/50(3.2%) , 3.341/32(2.9%) , 3.341/98(2.9%) , 4.135/61.5(2.8%) , 4.135/68(2.8%) , 3.341/65(2.5%) , 4.135/46(2.4%) , 4.135/84(2.4%) , 1.987/64.5(1.9%) , 3.424/62(1.6%) , 3.424/68(1.6%) , 2.353/77(1.4%) , 2.353/53(1.4%) , 2.026/30(1.3%) , 2.026/100(1.3%) , 2.026/47(1.2%) , 2.026/82.5(1.2%) , 2.026/99(1.1%) , 2.007/21.5(1.1%) , 2.007/108.5(1.1%) , 3.424/32(1.1%) , 3.424/98(1.1%) , 2.353/37.5(1%) , 2.353/92.5(1%) , 1.987/46.5(0.8%) , 1.987/83.5(0.8%) , 2.353/58.5(0.6%) , 2.353/71.5(0.6%) , 3.383/25(0.6%) , 3.383/104(0.6%) , 2.026/77(0.1%)

Trimethylamine-N-oxide (library entry number =50)
Hit ratio(% of total spectral intensity for metabolite): 90% (1 of 1 peaks were found)
Peaks found: chem shift/row (% of total intensity)
3.271/65(100%)
Peaks not found: chem shift/row (% of total intensity)


Fucose (library entry number =51)
Hit ratio(% of total spectral intensity for metabolite): 4.99% (6 of 39 peaks were found)
Peaks found: chem shift/row (% of total intensity)
1.226/57(1%) , 1.226/73(1%) , 3.86/73.5(0.8%) , 3.86/56(0.8%) , 3.86/47(0.6%) , 3.86/82.5(0.6%)
Peaks not found: chem shift/row (% of total intensity)
1.25/73(18.6%) , 1.25/57(18.6%) , 3.646/82(3.7%) , 3.646/48(3.7%) , 1.21/57(3.5%) , 1.21/73(3.5%) , 3.646/57(3.3%) , 3.646/73(3.3%) , 3.809/57(2.5%) , 3.809/73(2.5%) , 3.46/78(2.2%) , 3.46/52(2.2%) , 3.445/52(2.1%) , 3.445/78(2.1%) , 1.217/67(1.9%) , 1.217/63(1.9%) , 1.204/63(1.9%) , 1.204/67(1.9%) , 3.754/60(1.9%) , 3.754/70(1.9%) , 1.217/59(1.4%) , 1.217/71(1.4%) , 1.204/59(1.4%) , 1.204/71(1.4%) , 1.25/63(1.4%) , 1.25/67(1.4%) , 3.754/65(1.1%) , 3.809/40(0.4%) , 3.809/90(0.4%) , 3.766/53(0.3%) , 3.766/77(0.3%) , 3.775/78(0.3%) , 3.775/51(0.3%)

Hippuric acid (library entry number =52)
Hit ratio(% of total spectral intensity for metabolite): 0% (0 of 14 peaks were found)
Peaks found: chem shift/row (% of total intensity)

Peaks not found: chem shift/row (% of total intensity)
7.838/54(15.7%) , 7.838/76(15.7%) , 7.555/65(9.8%) , 7.643/64(8.2%) , 7.643/66(8.2%) , 3.972/72.5(7.3%) , 3.972/57.5(7.3%) , 7.555/84(5.8%) , 7.555/46(5.8%) , 7.643/47(3.8%) , 7.643/83(3.8%) , 7.643/45(3.7%) , 7.643/85(3.7%) , 3.972/65(1.2%)

Glycolic acid (library entry number =53)
Hit ratio(% of total spectral intensity for metabolite): 90% (1 of 1 peaks were found)
Peaks found: chem shift/row (% of total intensity)
3.951/65(100%)
Peaks not found: chem shift/row (% of total intensity)


scyllo-Inositol (library entry number =54)
Hit ratio(% of total spectral intensity for metabolite): 0% (0 of 1 peaks were found)
Peaks found: chem shift/row (% of total intensity)

Peaks not found: chem shift/row (% of total intensity)
3.356/65(100%)

myo-Inositol (library entry number =55)
Hit ratio(% of total spectral intensity for metabolite): 35.95% (4 of 23 peaks were found)
Peaks found: chem shift/row (% of total intensity)
3.632/65(11%) , 3.632/40(10.4%) , 3.632/90(10.4%) , 4.076/65(4.1%)
Peaks not found: chem shift/row (% of total intensity)
3.286/65(16.1%) , 3.286/41(7%) , 3.286/89(7%) , 3.54/74(6.8%) , 3.54/56(6.8%) , 3.54/81.5(6.3%) , 3.54/48.5(6.3%) , 4.076/57(1.9%) , 4.076/73(1.9%) , 3.571/15(0.9%) , 3.571/115(0.9%) , 3.58/26.5(0.3%) , 3.58/103.5(0.3%) , 3.591/15(0.3%) , 3.591/115(0.3%) , 3.583/2(0.2%) , 3.583/127(0.2%) , 3.583/27(0.2%) , 3.583/103(0.2%)

Hypoxanthine (library entry number =56)
Hit ratio(% of total spectral intensity for metabolite): 0% (0 of 2 peaks were found)
Peaks found: chem shift/row (% of total intensity)

Peaks not found: chem shift/row (% of total intensity)
8.194/65(53.4%) , 8.214/65(46.6%)


Hit ratio(% of total spectral intensity for metabolite): 
Peaks found: chem shift/row (% of total intensity)

Peaks not found: chem shift/row (% of total intensity)


Kynurenine (library entry number =58)
Hit ratio(% of total spectral intensity for metabolite): 5.12% (1 of 17 peaks were found)
Peaks found: chem shift/row (% of total intensity)
4.159/65(5.1%)
Peaks not found: chem shift/row (% of total intensity)
6.813/64(10.2%) , 6.813/66(10.2%) , 7.431/63(7.8%) , 7.431/67(7.8%) , 6.891/53(6.8%) , 6.891/77(6.8%) , 6.813/84.5(6.6%) , 6.813/45.5(6.6%) , 7.431/85(5.9%) , 7.431/45(5.9%) , 3.72/58(4.6%) , 3.72/72(4.6%) , 7.854/55(4.2%) , 7.854/75(4.2%) , 4.159/51(1.3%) , 4.159/79(1.3%)

Homovanillic acid (library entry number =59)
Hit ratio(% of total spectral intensity for metabolite): 11.91% (1 of 10 peaks were found)
Peaks found: chem shift/row (% of total intensity)
3.457/65(11.9%)
Peaks not found: chem shift/row (% of total intensity)
3.871/65(52.6%) , 6.882/75(9.1%) , 6.882/55(9.1%) , 6.953/64(3.6%) , 6.953/66(3.6%) , 6.782/56(2.5%) , 6.782/74(2.5%) , 6.782/77(2.5%) , 6.782/53(2.5%)

Homocystine (library entry number =60)
Hit ratio(% of total spectral intensity for metabolite): 0% (0 of 16 peaks were found)
Peaks found: chem shift/row (% of total intensity)

Peaks not found: chem shift/row (% of total intensity)
1.254/65(18.9%) , 3.867/81(10%) , 3.867/49(10%) , 2.845/65(9.5%) , 3.867/65(8.3%) , 2.84/65(7.9%) , 2.845/84.5(7.4%) , 2.845/45.5(7.4%) , 2.84/84(6.8%) , 2.84/46(6.8%) , 2.315/54.5(1.4%) , 2.315/75(1.4%) , 2.26/55.5(1.1%) , 2.26/74.5(1.1%) , 2.26/74.5(1.1%) , 2.26/55.5(1.1%)

Inosine (library entry number =61)
Hit ratio(% of total spectral intensity for metabolite): 30.41% (3 of 20 peaks were found)
Peaks found: chem shift/row (% of total intensity)
8.344/65(28.7%) , 3.851/53(0.8%) , 3.851/77(0.8%)
Peaks not found: chem shift/row (% of total intensity)
8.239/65(33.1%) , 6.094/65(14.9%) , 6.106/65(12.8%) , 3.919/84.5(0.8%) , 3.919/45.5(0.8%) , 3.925/51(0.8%) , 3.925/79(0.8%) , 3.843/80(0.7%) , 3.843/50(0.7%) , 3.851/44(0.6%) , 3.851/86(0.6%) , 3.852/48(0.6%) , 3.852/82(0.6%) , 3.919/51.5(0.6%) , 3.919/78(0.6%) , 3.925/83(0.4%) , 3.925/47(0.4%)

trans-4-Hydroxyproline (library entry number =62)
Hit ratio(% of total spectral intensity for metabolite): 7.23% (6 of 56 peaks were found)
Peaks found: chem shift/row (% of total intensity)
2.438/45(1.2%) , 2.438/85(1.2%) , 2.152/47(1.2%) , 2.152/83(1.2%) , 2.152/47(1.1%) , 2.152/83(1.1%)
Peaks not found: chem shift/row (% of total intensity)
3.375/47(10.4%) , 3.375/83(10.4%) , 3.375/79.5(10.3%) , 3.375/50.5(10.3%) , 3.493/81(6.2%) , 3.493/49(6.2%) , 3.483/49(6%) , 3.483/81(6%) , 4.351/62(1.5%) , 4.351/68(1.5%) , 4.351/41.5(1.5%) , 4.351/88(1.5%) , 2.176/47(1.4%) , 2.176/83(1.4%) , 2.438/48(1.2%) , 2.438/82(1.2%) , 2.426/85(1.2%) , 2.426/45(1.2%) , 2.427/85(1.2%) , 2.427/45(1.2%) , 2.166/47(1.2%) , 2.166/82.5(1.2%) , 2.166/81(0.8%) , 2.152/34(0.5%) , 2.152/96(0.5%) , 2.166/96(0.4%) , 2.166/34(0.4%) , 2.166/60(0.4%) , 2.166/70(0.4%) , 2.166/59.5(0.4%) , 2.152/59(0.4%) , 2.152/70.5(0.4%) , 3.43/12(0.3%) , 3.43/117.5(0.3%) , 3.43/12(0.3%) , 3.43/117.5(0.3%) , 2.438/91.5(0.3%) , 2.152/37(0.3%) , 2.152/93(0.3%) , 2.166/73(0.2%) , 2.166/57(0.2%) , 2.166/93(0.2%) , 2.152/57(0.2%) , 2.152/73(0.2%) , 2.166/53.5(0.2%) , 2.166/76.5(0.2%) , 2.152/53.5(0.1%) , 2.152/76(0.1%) , 2.152/40.5(0.1%) , 2.152/89(0.1%)

Cysteine (library entry number =63)
Hit ratio(% of total spectral intensity for metabolite): 42.54% (6 of 15 peaks were found)
Peaks found: chem shift/row (% of total intensity)
3.981/65(12.5%) , 3.981/77.5(11.8%) , 3.981/52.5(11.8%) , 3.013/64(2.6%) , 3.067/64(2.1%) , 3.14/64(1.7%)
Peaks not found: chem shift/row (% of total intensity)
3.039/50.5(8.1%) , 3.039/79.5(8.1%) , 3.039/41.5(7.5%) , 3.039/88.5(7.5%) , 3.11/91(6%) , 3.11/39(6%) , 3.11/53.5(5.9%) , 3.11/76.5(5.9%) , 3.09/64(2.5%)

Thymine (library entry number =64)
Hit ratio(% of total spectral intensity for metabolite): 0% (0 of 2 peaks were found)
Peaks found: chem shift/row (% of total intensity)

Peaks not found: chem shift/row (% of total intensity)
1.873/65(82.2%) , 7.376/65(17.8%)

Suberic acid (library entry number =65)
Hit ratio(% of total spectral intensity for metabolite): 0% (0 of 15 peaks were found)
Peaks found: chem shift/row (% of total intensity)

Peaks not found: chem shift/row (% of total intensity)
2.18/84(26.9%) , 2.18/46(26.9%) , 2.18/65(17.7%) , 1.31/65(10.7%) , 1.31/46(3.9%) , 1.31/84(3.9%) , 1.552/65(1.8%) , 1.552/84(1.4%) , 1.552/46(1.4%) , 1.31/52(1.4%) , 1.31/78(1.4%) , 1.552/103(0.7%) , 1.552/27(0.7%) , 1.552/58(0.6%) , 1.552/72(0.6%)

Alanine (library entry number =66)
Hit ratio(% of total spectral intensity for metabolite): 100% (6 of 6 peaks were found)
Peaks found: chem shift/row (% of total intensity)
1.485/56(36.1%) , 1.485/74(36.1%) , 3.793/56(10.9%) , 3.793/74(10.9%) , 3.793/93(2.9%) , 3.793/37(2.9%)
Peaks not found: chem shift/row (% of total intensity)


Uracil (library entry number =67)
Hit ratio(% of total spectral intensity for metabolite): 0% (0 of 4 peaks were found)
Peaks found: chem shift/row (% of total intensity)

Peaks not found: chem shift/row (% of total intensity)
7.544/55(30.7%) , 7.544/75(30.7%) , 5.809/75(19.3%) , 5.809/55(19.3%)

Isoleucine (library entry number =68)
Hit ratio(% of total spectral intensity for metabolite): 75.57% (5 of 22 peaks were found)
Peaks found: chem shift/row (% of total intensity)
0.942/65(20.1%) , 1.014/56(19.2%) , 1.014/74(19.2%) , 0.942/46(8.5%) , 0.942/84(8.5%)
Peaks not found: chem shift/row (% of total intensity)
3.677/60(6.8%) , 3.677/70(6.8%) , 1.263/45(0.9%) , 1.263/85(0.9%) , 1.263/81(0.8%) , 1.263/49(0.8%) , 1.263/27(0.8%) , 1.263/103(0.8%) , 1.263/61(0.8%) , 1.263/69(0.8%) , 1.472/65(0.8%) , 1.472/79(0.6%) , 1.472/51(0.6%) , 1.472/98(0.6%) , 1.472/32(0.6%) , 1.472/44(0.5%) , 1.472/86(0.5%)

Trimethylamine (library entry number =69)
Hit ratio(% of total spectral intensity for metabolite): 0% (0 of 1 peaks were found)
Peaks found: chem shift/row (% of total intensity)

Peaks not found: chem shift/row (% of total intensity)
2.885/65(100%)

Phosphoserine (library entry number =70)
Hit ratio(% of total spectral intensity for metabolite): 10.05% (3 of 39 peaks were found)
Peaks found: chem shift/row (% of total intensity)
3.959/64.5(4%) , 3.951/65(3%) , 3.951/65(3%)
Peaks not found: chem shift/row (% of total intensity)
3.952/60(9.5%) , 3.952/70(9.5%) , 3.952/76.5(7.8%) , 3.952/53.5(7.8%) , 4.185/75(3.7%) , 4.185/54.5(3.7%) , 4.193/75.5(3.2%) , 4.193/54.5(3.2%) , 4.08/88.5(2.7%) , 4.08/41.5(2.7%) , 4.185/84.5(2.5%) , 4.185/45(2.5%) , 4.193/84.5(2.3%) , 4.193/45.5(2.3%) , 4.08/57.5(2%) , 4.08/72.5(2%) , 4.075/89(1.9%) , 4.075/40.5(1.9%) , 4.071/40.5(1.7%) , 4.071/89.5(1.7%) , 4.075/58(1.5%) , 4.075/71.5(1.5%) , 4.091/58(1.5%) , 4.091/72(1.5%) , 4.071/64.5(1.5%) , 4.071/71.5(1.3%) , 4.071/57.5(1.3%) , 4.098/64.5(1%) , 4.071/81.5(0.9%) , 4.071/49(0.9%) , 4.053/65(0.8%) , 4.079/7(0.3%) , 4.079/122(0.3%) , 4.08/50.5(0.2%) , 4.146/5.5(0.2%) , 4.146/124(0.2%)

Glutamic acid (library entry number =71)
Hit ratio(% of total spectral intensity for metabolite): 36.26% (23 of 55 peaks were found)
Peaks found: chem shift/row (% of total intensity)
3.768/80(7.1%) , 3.768/50(7.1%) , 2.059/56(2.9%) , 2.059/74(2.9%) , 2.133/40(2.1%) , 2.133/90(2.1%) , 2.372/64.5(1.7%) , 2.342/65(1.6%) , 2.059/94(1.3%) , 2.059/36(1.3%) , 2.133/20(1%) , 2.133/109.5(1%) , 2.059/112(0.7%) , 2.059/17.5(0.7%) , 2.152/65(0.6%) , 2.333/54.5(0.6%) , 2.333/74.5(0.6%) , 2.071/57(0.2%) , 2.071/72.5(0.2%) , 2.114/63.5(0.2%) , 2.114/66.5(0.2%) , 2.333/35.5(0.1%) , 2.333/94.5(0.1%)
Peaks not found: chem shift/row (% of total intensity)
2.357/68(9%) , 2.357/62(9%) , 3.768/68(5.4%) , 3.768/62(5.4%) , 2.357/87(5.2%) , 2.357/43(5.2%) , 2.357/48.5(4.9%) , 2.357/81.5(4.9%) , 2.133/77.5(2.1%) , 2.133/52.5(2.1%) , 2.133/59(1.4%) , 2.133/71(1.4%) , 2.133/33(1%) , 2.133/97.5(1%) , 2.357/108(0.8%) , 2.357/21(0.8%) , 2.357/2(0.5%) , 2.078/65(0.4%) , 2.077/65(0.4%) , 2.152/84(0.3%) , 2.152/45(0.3%) , 2.077/13(0.3%) , 2.077/116.5(0.3%) , 2.078/45(0.2%) , 2.078/84.5(0.2%) , 2.077/46(0.2%) , 2.077/84(0.2%) , 2.078/13(0.2%) , 2.078/116(0.2%) , 2.357/127(0.2%) , 2.342/54(0.1%) , 2.342/75.5(0.1%)

Asparagine (library entry number =72)
Hit ratio(% of total spectral intensity for metabolite): 86.6% (16 of 29 peaks were found)
Peaks found: chem shift/row (% of total intensity)
4.006/50(10.3%) , 4.006/80(10.3%) , 4.006/61(8.8%) , 4.006/69(8.8%) , 2.867/53(5.7%) , 2.867/77(5.7%) , 2.867/34(5.6%) , 2.867/96(5.6%) , 2.954/49(5.5%) , 2.954/81(5.5%) , 2.954/37(5.2%) , 2.954/93(5.2%) , 2.936/65(2.1%) , 2.949/65(1.4%) , 2.867/52(0.6%) , 2.867/78(0.6%)
Peaks not found: chem shift/row (% of total intensity)
2.86/64.5(1.9%) , 2.91/96.5(1.4%) , 2.91/33.5(1.4%) , 2.884/64.5(1.2%) , 2.884/65.5(1.2%) , 2.909/34(1.2%) , 2.909/96(1.2%) , 2.909/112(0.8%) , 2.909/18(0.8%) , 2.91/112(0.6%) , 2.91/18(0.6%) , 2.936/127(0.5%) , 2.936/4(0.4%)

Lipoic acid (library entry number =73)
Hit ratio(% of total spectral intensity for metabolite): 0% (0 of 66 peaks were found)
Peaks found: chem shift/row (% of total intensity)

Peaks not found: chem shift/row (% of total intensity)
2.194/65(14.7%) , 2.194/84(8.3%) , 2.194/46(8.3%) , 3.203/51(4.8%) , 3.203/79(4.8%) , 2.511/57(2.9%) , 2.511/73(2.9%) , 3.203/33.5(2.7%) , 3.203/96.5(2.7%) , 2.511/41(2.6%) , 2.511/89(2.6%) , 2.013/39.5(2.5%) , 2.013/90.5(2.5%) , 3.203/62(2.4%) , 3.203/68(2.4%) , 2.013/73(2.3%) , 2.013/57(2.3%) , 1.429/65(1.8%) , 2.511/104(1.5%) , 2.511/25.5(1.5%) , 1.593/65(1.5%) , 2.013/21.5(1.3%) , 2.013/108(1.3%) , 1.772/55(1.2%) , 1.772/75(1.2%) , 3.73/65(0.9%) , 1.649/54(0.9%) , 1.649/76(0.9%) , 3.243/35(0.8%) , 1.593/46.5(0.7%) , 1.593/83.5(0.7%) , 1.429/86.5(0.6%) , 1.429/43.5(0.6%) , 1.649/112.5(0.6%) , 1.649/17.5(0.6%) , 1.772/36.5(0.5%) , 1.772/93.5(0.5%) , 1.649/39(0.4%) , 1.649/91(0.4%) , 3.22/54.5(0.4%) , 3.22/75.5(0.4%) , 3.73/44.5(0.4%) , 3.73/85.5(0.4%) , 3.203/54.5(0.4%) , 3.203/75.5(0.4%) , 3.235/54.5(0.4%) , 3.235/75.5(0.4%) , 3.236/97.5(0.3%) , 3.236/32.5(0.3%) , 1.772/19.5(0.3%) , 1.772/110.5(0.3%) , 3.235/32.5(0.3%) , 3.235/97.5(0.3%) , 3.235/98(0.3%) , 3.235/32(0.3%) , 3.235/54(0.3%) , 3.235/75.5(0.3%) , 3.236/54.5(0.3%) , 3.236/75.5(0.3%) , 1.593/24.5(0.2%) , 1.593/105(0.2%) , 3.218/33.5(0.2%) , 3.22/33.5(0.2%) , 3.22/96.5(0.2%) , 3.73/99.5(0.2%) , 3.73/30.5(0.2%)

3-Methylhistidine (library entry number =74)
Hit ratio(% of total spectral intensity for metabolite): 89.74% (6 of 15 peaks were found)
Peaks found: chem shift/row (% of total intensity)
3.74/65(71%) , 3.94/82(5.3%) , 3.94/48(5.3%) , 3.94/64(5.1%) , 3.314/52(1.5%) , 3.314/78(1.5%)
Peaks not found: chem shift/row (% of total intensity)
3.314/93(1.4%) , 3.314/37(1.4%) , 3.233/76(1.2%) , 3.233/54(1.2%) , 8.069/68(1.2%) , 8.069/61.5(1.2%) , 3.233/35(0.9%) , 3.233/95(0.9%) , 7.131/65(0.9%)

Sarcosine (library entry number =75)
Hit ratio(% of total spectral intensity for metabolite): 61.49% (1 of 2 peaks were found)
Peaks found: chem shift/row (% of total intensity)
2.737/65(61.5%)
Peaks not found: chem shift/row (% of total intensity)
3.614/65(38.5%)

Methylamine (library entry number =76)
Hit ratio(% of total spectral intensity for metabolite): 0% (0 of 1 peaks were found)
Peaks found: chem shift/row (% of total intensity)

Peaks not found: chem shift/row (% of total intensity)
2.608/65(100%)

Leucine (library entry number =77)
Hit ratio(% of total spectral intensity for metabolite): 67.56% (6 of 37 peaks were found)
Peaks found: chem shift/row (% of total intensity)
0.971/57(18.4%) , 0.971/73(18.4%) , 0.96/57(14.8%) , 0.96/73(14.8%) , 1.014/73.5(0.6%) , 1.014/56(0.6%)
Peaks not found: chem shift/row (% of total intensity)
3.741/47(7.2%) , 3.741/83(7.2%) , 1.682/65(1.6%) , 0.96/64.5(1.4%) , 1.749/65(1%) , 0.971/65(0.9%) , 1.714/51.5(0.8%) , 1.711/41(0.8%) , 1.702/64.5(0.7%) , 1.714/39.5(0.7%) , 1.714/90.5(0.7%) , 3.741/60.5(0.7%) , 3.741/69(0.7%) , 1.714/4(0.7%) , 1.714/125(0.7%) , 1.722/73.5(0.6%) , 1.722/56.5(0.6%) , 1.711/4(0.5%) , 1.711/125(0.5%) , 1.714/43(0.5%) , 1.714/87.5(0.5%) , 1.714/55.5(0.5%) , 1.714/74.5(0.5%) , 1.711/51(0.5%) , 1.711/79(0.5%) , 1.714/23(0.3%) , 1.714/107.5(0.3%) , 1.714/61.5(0.3%) , 1.714/68(0.3%) , 1.711/74(0.3%) , 1.711/55.5(0.3%)

Histidine (library entry number =78)
Hit ratio(% of total spectral intensity for metabolite): 43.72% (4 of 8 peaks were found)
Peaks found: chem shift/row (% of total intensity)
4.006/81(11.5%) , 4.006/49(11.5%) , 4.006/68.5(10.4%) , 4.006/61.5(10.4%)
Peaks not found: chem shift/row (% of total intensity)
7.971/65(32.6%) , 7.127/65(14.8%) , 3.261/38.5(4.4%) , 3.261/91.5(4.4%)

Ornithine (library entry number =79)
Hit ratio(% of total spectral intensity for metabolite): 58.34% (4 of 23 peaks were found)
Peaks found: chem shift/row (% of total intensity)
3.067/65(25.1%) , 3.79/65(17.4%) , 3.79/49(7.9%) , 3.79/81(7.9%)
Peaks not found: chem shift/row (% of total intensity)
3.067/84(16.7%) , 3.067/46(16.7%) , 1.949/65(0.9%) , 1.836/103(0.8%) , 1.836/27(0.8%) , 1.946/53(0.6%) , 1.946/78(0.5%) , 1.841/62(0.5%) , 1.841/68(0.5%) , 1.949/31(0.5%) , 1.949/40(0.4%) , 1.946/41(0.4%) , 1.946/40(0.4%) , 1.946/100(0.4%) , 1.946/31(0.4%) , 1.949/53(0.3%) , 1.949/77(0.3%) , 1.949/72(0.3%) , 1.949/57(0.3%)

Glycine (library entry number =80)
Hit ratio(% of total spectral intensity for metabolite): 90% (1 of 1 peaks were found)
Peaks found: chem shift/row (% of total intensity)
3.57/65(100%)
Peaks not found: chem shift/row (% of total intensity)


Lysine (library entry number =81)
Hit ratio(% of total spectral intensity for metabolite): 33.34% (3 of 13 peaks were found)
Peaks found: chem shift/row (% of total intensity)
3.768/65(15.5%) , 3.768/49(8.9%) , 3.768/81(8.9%)
Peaks not found: chem shift/row (% of total intensity)
3.032/46(21.6%) , 3.032/84(21.6%) , 3.032/64(9.1%) , 3.032/66(9.1%) , 1.909/43.5(1.3%) , 1.909/86.5(1.3%) , 1.733/47(1.1%) , 1.733/83(1.1%) , 1.733/43(0.4%) , 1.733/87(0.4%)

Methionine (library entry number =82)
Hit ratio(% of total spectral intensity for metabolite): 95.05% (4 of 7 peaks were found)
Peaks found: chem shift/row (% of total intensity)
2.143/65(80.1%) , 2.649/65(6%) , 2.649/84(4.4%) , 2.649/46(4.4%)
Peaks not found: chem shift/row (% of total intensity)
3.863/81(1.7%) , 3.863/49(1.7%) , 3.863/65(1.5%)

Trehalose (library entry number =83)
Hit ratio(% of total spectral intensity for metabolite): 27.79% (4 of 32 peaks were found)
Peaks found: chem shift/row (% of total intensity)
3.862/65(11.4%) , 3.457/65(8.5%) , 3.777/57(3.9%) , 3.777/73(3.9%)
Peaks not found: chem shift/row (% of total intensity)
3.862/89(7.9%) , 3.862/41(7.9%) , 3.457/89(6.8%) , 3.457/41(6.8%) , 3.659/51(3.7%) , 3.659/79(3.7%) , 3.65/51(3.5%) , 3.65/79(3.5%) , 3.65/53(3.5%) , 3.65/77(3.5%) , 3.777/87(2.4%) , 3.777/43(2.4%) , 3.862/51.5(2%) , 3.862/78.5(2%) , 3.825/43(1.7%) , 3.825/87(1.7%) , 5.197/70(1.6%) , 5.197/60(1.6%) , 3.825/68.5(1.3%) , 3.825/61.5(1.3%) , 3.815/55.5(0.7%) , 3.815/74.5(0.7%) , 3.815/106(0.4%) , 3.815/24(0.4%) , 3.825/23.5(0.3%) , 3.825/106.5(0.3%) , 3.815/42(0.3%) , 3.815/87(0.3%)

Acetaldehyde (library entry number =84)
Hit ratio(% of total spectral intensity for metabolite): 0% (0 of 10 peaks were found)
Peaks found: chem shift/row (% of total intensity)

Peaks not found: chem shift/row (% of total intensity)
2.248/61(43%) , 2.248/69(43%) , 9.682/68.5(2.9%) , 9.682/61(2.9%) , 9.683/68.5(2.9%) , 9.683/61(2.9%) , 9.682/53(0.6%) , 9.682/76(0.6%) , 9.683/53(0.6%) , 9.683/76(0.6%)

N-Acetylalanine (library entry number =85)
Hit ratio(% of total spectral intensity for metabolite): 100% (3 of 3 peaks were found)
Peaks found: chem shift/row (% of total intensity)
2.012/65(65.9%) , 1.334/56(17%) , 1.334/74(17%)
Peaks not found: chem shift/row (% of total intensity)


N-Acetylaspartate (NAA) (library entry number =86)
Hit ratio(% of total spectral intensity for metabolite): 82.95% (5 of 13 peaks were found)
Peaks found: chem shift/row (% of total intensity)
2.026/65(79.5%) , 2.504/57(0.9%) , 2.504/72(0.9%) , 2.504/32.5(0.9%) , 2.504/97(0.9%)
Peaks not found: chem shift/row (% of total intensity)
2.491/45(2.5%) , 2.491/85(2.5%) , 2.51/45(2.4%) , 2.51/85(2.4%) , 2.691/44(1.8%) , 2.691/86(1.8%) , 2.701/84(1.8%) , 2.701/46(1.8%)

N-Acetylglutamic acid (library entry number =87)
Hit ratio(% of total spectral intensity for metabolite): 0% (0 of 4 peaks were found)
Peaks found: chem shift/row (% of total intensity)

Peaks not found: chem shift/row (% of total intensity)
2.036/65(83.2%) , 2.231/44.5(6.1%) , 2.231/85.5(6.1%) , 2.231/65(4.6%)

N-Acetylglutamine (library entry number =88)
Hit ratio(% of total spectral intensity for metabolite): 2.08% (1 of 10 peaks were found)
Peaks found: chem shift/row (% of total intensity)
1.925/65(2.1%)
Peaks not found: chem shift/row (% of total intensity)
2.038/65(80.8%) , 2.334/64(2.8%) , 2.334/66(2.8%) , 2.328/64(2.3%) , 2.328/66(2.3%) , 2.328/85(1.9%) , 2.328/45(1.9%) , 2.334/85(1.6%) , 2.334/45(1.6%)

2-Aminoadipic acid (library entry number =89)
Hit ratio(% of total spectral intensity for metabolite): 0% (0 of 33 peaks were found)
Peaks found: chem shift/row (% of total intensity)

Peaks not found: chem shift/row (% of total intensity)
2.25/65(16.3%) , 2.253/65(16.1%) , 3.746/81(7.4%) , 3.746/49(7.4%) , 2.25/84(7.2%) , 2.25/46(7.2%) , 2.253/46(7.1%) , 2.253/84(7.1%) , 3.746/63(4.3%) , 3.746/67(4.3%) , 1.667/42.5(1.1%) , 1.667/87.5(1.1%) , 1.667/42.5(1.1%) , 1.667/87.5(1.1%) , 1.618/69.5(1%) , 1.618/60.5(1%) , 1.618/69.5(1%) , 1.618/60.5(1%) , 1.669/43(0.7%) , 1.669/87(0.7%) , 1.9/54(0.7%) , 1.9/55(0.7%) , 1.9/74(0.7%) , 1.832/113(0.5%) , 1.832/17(0.5%) , 1.832/35(0.5%) , 1.832/94(0.5%) , 1.618/88.5(0.4%) , 1.618/41(0.4%) , 1.618/88.5(0.3%) , 1.618/40.5(0.3%) , 1.832/55.5(0.2%) , 1.832/73.5(0.2%)

Capric acid (library entry number =90)
Hit ratio(% of total spectral intensity for metabolite): 1.65% (2 of 10 peaks were found)
Peaks found: chem shift/row (% of total intensity)
1.271/65(0.9%) , 1.271/65(0.7%)
Peaks not found: chem shift/row (% of total intensity)
0.865/65(37.5%) , 2.174/46(17.5%) , 2.174/84(17.5%) , 2.174/65(12.1%) , 1.296/65(4.4%) , 0.865/46(3.6%) , 0.865/84(3.6%) , 1.287/65(2.2%)

Glutathione (oxidised) (library entry number =91)
Hit ratio(% of total spectral intensity for metabolite): 50.99% (15 of 50 peaks were found)
Peaks found: chem shift/row (% of total intensity)
3.79/65(15.8%) , 3.79/81(5.7%) , 3.79/49(5.7%) , 2.17/57(3.7%) , 2.17/73(3.7%) , 2.516/65(2.3%) , 2.516/65(2.1%) , 2.54/65(2%) , 2.54/65(2%) , 2.17/37(1.8%) , 2.17/93(1.8%) , 3.797/64.5(1.2%) , 3.797/64.5(1.2%) , 3.768/64.5(1.1%) , 3.778/64.5(1%)
Peaks not found: chem shift/row (% of total intensity)
2.971/47(4.1%) , 2.971/83(4.1%) , 3.306/47(3.7%) , 3.306/83(3.7%) , 3.317/47(3.4%) , 3.317/83(3.4%) , 2.991/47(3.3%) , 2.991/83(3.3%) , 5.716/65(1.9%) , 2.54/76(1.6%) , 2.54/54(1.6%) , 2.54/45(1.3%) , 2.54/85(1.3%) , 2.54/45(1.2%) , 2.54/85(1.2%) , 2.516/45(1.2%) , 2.516/85(1.2%) , 2.516/45(1.1%) , 2.516/85(1.1%) , 2.54/33(0.9%) , 2.54/97(0.9%) , 2.54/13.5(0.4%) , 2.54/116(0.4%) , 2.498/62(0.3%) , 2.498/68(0.3%) , 2.515/61.5(0.2%) , 2.515/68.5(0.2%) , 2.516/103(0.2%) , 2.516/26(0.2%) , 2.54/61(0.2%) , 2.54/69(0.2%) , 2.54/103.5(0.2%) , 2.54/27(0.2%) , 2.524/61(0.2%) , 2.524/69(0.2%)

Glutathione (reduced) (library entry number =92)
Hit ratio(% of total spectral intensity for metabolite): 61.66% (20 of 43 peaks were found)
Peaks found: chem shift/row (% of total intensity)
3.79/65(14.2%) , 3.79/65(13.5%) , 2.17/73.5(4.9%) , 3.79/49(4.2%) , 3.79/81(4.2%) , 3.79/49(4.1%) , 3.79/81(4.1%) , 2.17/37(1.6%) , 2.17/92(1.6%) , 2.954/81(1.6%) , 2.954/49(1.6%) , 2.954/48(1%) , 2.954/47.5(0.9%) , 2.954/82(0.9%) , 2.54/65.5(0.7%) , 2.568/65.5(0.6%) , 2.568/65.5(0.6%) , 2.954/82.5(0.6%) , 2.54/64.5(0.4%) , 2.54/64(0.3%)
Peaks not found: chem shift/row (% of total intensity)
2.17/56(4.9%) , 2.558/71.5(3.5%) , 2.558/58(3.5%) , 2.966/46.5(2%) , 2.966/82.5(2%) , 2.983/82(1.9%) , 2.983/46.5(1.9%) , 2.977/82(1.6%) , 2.977/47.5(1.6%) , 2.976/82(1.6%) , 2.976/47.5(1.6%) , 2.963/47(1.5%) , 2.963/83(1.5%) , 3.305/46.5(1.4%) , 3.305/83.5(1.4%) , 3.317/84(1.3%) , 3.317/46(1.3%) , 2.966/52.5(0.8%) , 2.966/75.5(0.7%) , 2.558/91(0.7%) , 2.558/39(0.7%) , 2.964/46(0.4%) , 2.964/83.5(0.4%)

Glycerol-3-phosphate (library entry number =93)
Hit ratio(% of total spectral intensity for metabolite): 31.1% (11 of 37 peaks were found)
Peaks found: chem shift/row (% of total intensity)
3.692/43.5(6.5%) , 3.692/86.5(6.5%) , 3.836/72(4%) , 3.793/57.5(3.6%) , 3.793/72.5(3.6%) , 3.883/65(2.6%) , 3.678/65(1.3%) , 3.714/65(1%) , 3.597/65(0.9%) , 3.817/40(0.6%) , 3.817/89.5(0.6%)
Peaks not found: chem shift/row (% of total intensity)
3.618/57.5(6.7%) , 3.618/72.5(6.7%) , 3.618/42.5(5.8%) , 3.618/87.5(5.8%) , 3.692/74.5(5.8%) , 3.692/55.5(5.8%) , 3.789/58(4.3%) , 3.789/72(4.3%) , 3.793/58(4.2%) , 3.793/72(4.2%) , 3.836/57.5(4%) , 3.789/86.5(1.1%) , 3.789/42.5(1.1%) , 3.883/76.5(1.1%) , 3.883/52.5(1.1%) , 3.64/19.5(0.8%) , 3.64/110.5(0.8%) , 3.793/41(0.7%) , 3.672/18.5(0.7%) , 3.672/110.5(0.7%) , 3.656/87.5(0.7%) , 3.656/42(0.7%) , 3.656/122(0.6%) , 3.656/8(0.6%) , 3.637/19(0.5%) , 3.637/110.5(0.5%)

Histamine (library entry number =94)
Hit ratio(% of total spectral intensity for metabolite): 50.81% (4 of 12 peaks were found)
Peaks found: chem shift/row (% of total intensity)
3.292/65(28.7%) , 3.041/65(9.4%) , 8.146/65(6.5%) , 8.146/65(6.3%)
Peaks not found: chem shift/row (% of total intensity)
3.292/83(12%) , 3.292/47(12%) , 7.977/65(6.2%) , 7.158/65(4.3%) , 3.041/47(3.7%) , 3.041/83(3.7%) , 7.158/62(3.6%) , 7.158/68(3.6%)

Homocarnosine (library entry number =95)
Hit ratio(% of total spectral intensity for metabolite): 31.4% (14 of 66 peaks were found)
Peaks found: chem shift/row (% of total intensity)
8.182/65(9.3%) , 8.182/65(9.1%) , 3.035/45.5(1.6%) , 3.035/84.5(1.6%) , 3.035/45.5(1.6%) , 3.035/84.5(1.6%) , 2.408/65(1.4%) , 2.954/49.5(0.9%) , 2.954/80.5(0.9%) , 2.954/81.5(0.8%) , 2.954/47.5(0.8%) , 2.936/66(0.7%) , 2.948/63(0.6%) , 2.948/66.5(0.6%)
Peaks not found: chem shift/row (% of total intensity)
2.376/59.5(4.2%) , 2.376/70.5(4.2%) , 2.376/40.5(2.3%) , 2.376/89.5(2.3%) , 1.89/45(2.2%) , 1.89/85(2.2%) , 7.135/65(2.1%) , 1.891/45(2.1%) , 1.891/85(2.1%) , 7.136/65(2.1%) , 3.222/84.5(2.1%) , 3.222/45.5(2.1%) , 2.376/78.5(2.1%) , 2.376/51.5(2.1%) , 3.222/84.5(2%) , 3.222/45.5(2%) , 7.136/62(2%) , 7.136/68(2%) , 7.135/62(2%) , 7.135/68(2%) , 1.891/64.5(1.8%) , 1.89/64.5(1.8%) , 2.92/81(1.3%) , 2.92/49(1.3%) , 2.357/65(1.2%) , 2.926/80.5(1.1%) , 2.926/49.5(1.1%) , 2.954/60(0.8%) , 1.89/103.5(0.8%) , 1.89/26.5(0.8%) , 2.909/65(0.7%) , 2.92/62.5(0.7%) , 2.92/67(0.7%) , 1.891/103.5(0.7%) , 1.891/26.5(0.7%) , 2.954/62(0.6%) , 2.954/67.5(0.6%) , 2.926/30(0.5%) , 2.936/82(0.5%) , 2.936/48(0.5%) , 2.92/100.5(0.5%) , 2.92/29.5(0.5%) , 2.92/64(0.5%) , 2.948/47.5(0.5%) , 2.948/82(0.5%) , 2.376/108.5(0.5%) , 2.376/22(0.5%) , 2.357/45.5(0.2%) , 2.357/83(0.2%) , 2.948/56.5(0.1%) , 2.948/73(0.1%) , 2.357/45.5(0.1%)

3-Hydroxybutyric acid (library entry number =96)
Hit ratio(% of total spectral intensity for metabolite): 0% (0 of 28 peaks were found)
Peaks found: chem shift/row (% of total intensity)

Peaks not found: chem shift/row (% of total intensity)
1.202/57.5(26.6%) , 1.202/72.5(26.6%) , 2.309/53(4.5%) , 2.309/77(4.5%) , 2.309/90(4.4%) , 2.309/40(4.4%) , 2.411/56(2.5%) , 2.411/74(2.5%) , 2.411/37.5(2.5%) , 2.411/92.5(2.5%) , 4.157/57(2.3%) , 4.157/73(2.3%) , 1.22/59(2%) , 1.22/71(2%) , 2.309/49(1.6%) , 2.309/81(1.6%) , 4.157/90(0.9%) , 4.157/40(0.9%) , 2.324/52(0.8%) , 2.324/78(0.8%) , 2.418/49(0.8%) , 2.418/81(0.8%) , 2.418/44.5(0.6%) , 2.418/85.5(0.6%) , 2.394/51.5(0.3%) , 2.394/78(0.3%) , 2.396/77.5(0.3%) , 2.396/52(0.3%)

3-Methyl-2-oxovaleric acid (library entry number =97)
Hit ratio(% of total spectral intensity for metabolite): 19.38% (3 of 21 peaks were found)
Peaks found: chem shift/row (% of total intensity)
0.898/65(17.4%) , 2.931/56(1%) , 2.931/74(1%)
Peaks not found: chem shift/row (% of total intensity)
1.1/56(24.3%) , 1.1/74(24.3%) , 0.898/46(8.1%) , 0.898/84(8.1%) , 1.703/65(2.2%) , 1.703/47(2%) , 1.703/83(2%) , 1.46/48(1.3%) , 1.46/82(1.3%) , 1.703/29(1.1%) , 1.703/101(1.1%) , 1.46/65(1%) , 1.46/29(0.9%) , 1.46/101(0.9%) , 2.931/91(0.7%) , 2.931/39(0.7%) , 1.46/10(0.2%) , 1.46/120(0.2%)

4-Methyl-2-oxovaleric acid (library entry number =98)
Hit ratio(% of total spectral intensity for metabolite): 0.92% (1 of 9 peaks were found)
Peaks found: chem shift/row (% of total intensity)
2.097/65(0.9%)
Peaks not found: chem shift/row (% of total intensity)
0.939/73.5(35.7%) , 0.939/56.5(35.7%) , 2.614/56(12.6%) , 2.614/74(12.6%) , 2.097/48(0.8%) , 2.097/82(0.8%) , 2.097/100(0.4%) , 2.097/30(0.4%)

Pantothenic acid (library entry number =99)
Hit ratio(% of total spectral intensity for metabolite): 32.7% (2 of 15 peaks were found)
Peaks found: chem shift/row (% of total intensity)
0.898/65(24.2%) , 2.428/65(8.5%)
Peaks not found: chem shift/row (% of total intensity)
0.934/65(20.8%) , 3.993/65(8.4%) , 3.404/79(6.9%) , 3.404/51(6.9%) , 3.522/79(4.5%) , 3.522/51(4.5%) , 2.428/47.5(3.5%) , 2.428/82.5(3.5%) , 3.447/72.5(2.6%) , 3.447/57.5(2.6%) , 3.447/40(1.3%) , 3.447/90(1.3%) , 3.447/65(0.3%)

Guanosine-5-monophosphate (GMP) (library entry number =100)
Hit ratio(% of total spectral intensity for metabolite): 52.67% (1 of 3 peaks were found)
Peaks found: chem shift/row (% of total intensity)
8.182/65(52.7%)
Peaks not found: chem shift/row (% of total intensity)
5.932/65(24.7%) , 5.944/65(22.7%)

Pyruvic acid (library entry number =101)
Hit ratio(% of total spectral intensity for metabolite): 90% (1 of 1 peaks were found)
Peaks found: chem shift/row (% of total intensity)
2.372/65(100%)
Peaks not found: chem shift/row (% of total intensity)


Ribose (library entry number =102)
Hit ratio(% of total spectral intensity for metabolite): 19.61% (8 of 30 peaks were found)
Peaks found: chem shift/row (% of total intensity)
4.118/65(3.2%) , 4.118/65(3.2%) , 3.536/61(3.2%) , 3.536/69(3.2%) , 3.612/77(2.7%) , 3.612/53(2.7%) , 3.86/70(0.8%) , 3.86/70(0.6%)
Peaks not found: chem shift/row (% of total intensity)
3.69/61(11.2%) , 3.69/69(11.2%) , 3.69/39(9.8%) , 3.69/91(9.8%) , 3.84/85(3.4%) , 3.84/45(3.4%) , 3.931/56.5(3.4%) , 3.931/73.5(3.4%) , 3.523/61(3.1%) , 3.523/69(3.1%) , 3.931/87.5(2.9%) , 3.931/42(2.9%) , 3.84/56(2.4%) , 3.84/74(2.4%) , 3.612/45(2%) , 3.612/84.5(2%) , 3.84/71(1.1%) , 3.931/64.5(0.8%) , 4.118/73(0.6%) , 4.118/57(0.6%) , 4.118/73(0.4%) , 4.118/57(0.4%)

Adenosine 5-triphosphate (library entry number =103)
Hit ratio(% of total spectral intensity for metabolite): 4.39% (1 of 4 peaks were found)
Peaks found: chem shift/row (% of total intensity)
8.536/65(4.4%)
Peaks not found: chem shift/row (% of total intensity)
8.269/65(63.2%) , 6.153/65(16.9%) , 6.138/65(15.4%)

Uridine (library entry number =104)
Hit ratio(% of total spectral intensity for metabolite): 0% (0 of 18 peaks were found)
Peaks found: chem shift/row (% of total intensity)

Peaks not found: chem shift/row (% of total intensity)
7.875/55(23.1%) , 7.875/75(23.1%) , 5.908/55(16.3%) , 5.908/75(16.3%) , 5.908/64.5(2.5%) , 5.925/64.5(2.4%) , 3.813/54(1.9%) , 3.813/75.5(1.9%) , 3.813/86.5(1.5%) , 3.813/42.5(1.5%) , 3.919/44.5(1.4%) , 3.919/85.5(1.4%) , 3.919/52(1.4%) , 3.919/78(1.4%) , 4.236/65(1.1%) , 4.237/65(1.1%) , 5.925/55.5(0.9%) , 5.925/74.5(0.9%)

Glucose-6-phosphate (library entry number =105)
Hit ratio(% of total spectral intensity for metabolite): 80.98% (20 of 31 peaks were found)
Peaks found: chem shift/row (% of total intensity)
3.503/65(6.9%) , 3.293/53.5(6.1%) , 3.293/76.5(6.1%) , 3.277/53(5.9%) , 3.277/77(5.9%) , 3.503/40.5(4.9%) , 3.503/89(4.9%) , 3.367/65(4.4%) , 3.569/40.5(3.7%) , 3.569/89.5(3.7%) , 4.006/69(3.6%) , 4.006/61(3.6%) , 4.006/61(3.6%) , 4.006/69(3.6%) , 3.569/40(3.4%) , 3.569/89.5(3.4%) , 3.569/65(2.7%) , 3.57/65(2%) , 3.569/65(2%) , 3.485/65.5(0.4%)
Peaks not found: chem shift/row (% of total intensity)
3.73/65(5.2%) , 3.73/40.5(3.8%) , 3.73/89(3.8%) , 3.534/41(1.4%) , 3.534/88.5(1.4%) , 3.569/52.5(0.9%) , 3.569/76.5(0.9%) , 3.569/52.5(0.7%) , 3.569/76.5(0.7%) , 4.05/55(0.1%) , 4.05/74.5(0.1%)

5-Hydroxyindole-3-acetic acid (library entry number =106)
Hit ratio(% of total spectral intensity for metabolite): 0% (0 of 14 peaks were found)
Peaks found: chem shift/row (% of total intensity)

Peaks not found: chem shift/row (% of total intensity)
3.587/65(38.6%) , 7.381/54(12.9%) , 7.381/76(12.9%) , 6.827/51(4.4%) , 6.827/79(4.4%) , 6.827/57(4.3%) , 6.827/73(4.3%) , 7.043/64.5(4%) , 7.043/65.5(4%) , 6.827/54(3.7%) , 6.827/76(3.7%) , 7.214/62(1%) , 7.214/68(1%) , 7.214/65(0.8%)

Adenosine 5-monophosphate (library entry number =107)
Hit ratio(% of total spectral intensity for metabolite): 0% (0 of 4 peaks were found)
Peaks found: chem shift/row (% of total intensity)

Peaks not found: chem shift/row (% of total intensity)
8.265/65(43.4%) , 8.586/65(30%) , 6.134/65(13.6%) , 6.146/65(13%)

cis-Aconitic acid (library entry number =108)
Hit ratio(% of total spectral intensity for metabolite): 57.89% (1 of 3 peaks were found)
Peaks found: chem shift/row (% of total intensity)
3.14/65(57.9%)
Peaks not found: chem shift/row (% of total intensity)
5.766/63.5(21.1%) , 5.766/66.5(21.1%)

Argininosuccinic acid (library entry number =109)
Hit ratio(% of total spectral intensity for metabolite): 56.98% (12 of 35 peaks were found)
Peaks found: chem shift/row (% of total intensity)
6.526/65(19.9%) , 3.778/65(5.8%) , 2.676/44(3.3%) , 2.676/86(3.3%) , 2.67/45(3.2%) , 2.67/85(3.2%) , 2.67/44(3.1%) , 2.67/86(3.1%) , 2.67/47.5(3.1%) , 2.67/82.5(3.1%) , 3.778/81(2.9%) , 3.778/49(2.9%)
Peaks not found: chem shift/row (% of total intensity)
3.286/65(5.9%) , 2.68/45(3.1%) , 2.68/85(3.1%) , 2.379/45.5(2.5%) , 2.379/84.5(2.5%) , 2.359/45(2.4%) , 2.359/85(2.4%) , 2.827/48(2%) , 2.827/82(2%) , 2.369/58.5(1.8%) , 2.369/71(1.8%) , 2.369/97.5(1.7%) , 2.369/32(1.7%) , 2.827/40(1.4%) , 2.827/89.5(1.4%) , 4.307/74(1.3%) , 4.307/56(1.3%) , 3.286/83(1.1%) , 3.286/47(1.1%) , 4.307/48(1.1%) , 4.307/82(1.1%) , 2.369/38.5(0.2%) , 2.369/92(0.2%)

Agmatine (library entry number =110)
Hit ratio(% of total spectral intensity for metabolite): 0% (0 of 28 peaks were found)
Peaks found: chem shift/row (% of total intensity)

Peaks not found: chem shift/row (% of total intensity)
3.241/65(20.3%) , 3.036/46(12%) , 3.036/84(12%) , 3.241/48(9.6%) , 3.241/82(9.6%) , 3.036/65(8.2%) , 1.682/59(2.2%) , 1.682/71(2.2%) , 1.682/57(2.1%) , 1.682/73(2.1%) , 1.74/77(1.9%) , 1.74/53(1.9%) , 1.74/39.5(1.9%) , 1.74/90.5(1.9%) , 1.677/45(1.6%) , 1.677/84.5(1.6%) , 1.677/57.5(1%) , 1.677/72.5(1%) , 1.677/70(1%) , 1.677/60(1%) , 1.682/42(0.8%) , 1.682/88(0.8%) , 1.677/64(0.7%) , 1.74/65(0.6%) , 1.711/44(0.5%) , 1.711/85.5(0.5%) , 1.677/101.5(0.4%) , 1.677/28(0.4%)

5-Aminolevulinic acid (library entry number =111)
Hit ratio(% of total spectral intensity for metabolite): 0% (0 of 7 peaks were found)
Peaks found: chem shift/row (% of total intensity)

Peaks not found: chem shift/row (% of total intensity)
2.506/82(20.3%) , 2.506/48(20.3%) , 4.099/65(16.2%) , 2.506/65(15.9%) , 2.8/65(9.3%) , 2.8/82(9%) , 2.8/48(9%)

Cytidine (library entry number =112)
Hit ratio(% of total spectral intensity for metabolite): 0% (0 of 26 peaks were found)
Peaks found: chem shift/row (% of total intensity)

Peaks not found: chem shift/row (% of total intensity)
7.844/55(20.8%) , 7.844/75(20.8%) , 6.067/55(16.4%) , 6.067/75(16.4%) , 3.819/54(1.9%) , 3.819/76(1.9%) , 3.819/44(1.5%) , 3.819/86(1.5%) , 3.932/85(1.4%) , 3.932/45(1.4%) , 5.903/64(1.4%) , 5.903/66(1.4%) , 5.908/70(1.4%) , 5.908/60(1.4%) , 5.913/64(1.3%) , 5.913/66(1.3%) , 3.932/52(1.3%) , 3.932/78(1.3%) , 4.317/65(0.9%) , 5.908/66(0.8%) , 5.908/64(0.8%) , 5.903/60(0.8%) , 5.903/70(0.8%) , 4.304/65(0.4%) , 4.317/53.5(0.3%) , 4.317/76.5(0.3%)

Adenosine (library entry number =113)
Hit ratio(% of total spectral intensity for metabolite): 32.25% (1 of 4 peaks were found)
Peaks found: chem shift/row (% of total intensity)
8.344/65(32.2%)
Peaks not found: chem shift/row (% of total intensity)
8.248/65(39.4%) , 6.079/65(14.3%) , 6.066/65(14%)

Phosphocreatine (library entry number =114)
Hit ratio(% of total spectral intensity for metabolite): 100% (2 of 2 peaks were found)
Peaks found: chem shift/row (% of total intensity)
3.049/65(80.9%) , 3.951/65(19.1%)
Peaks not found: chem shift/row (% of total intensity)


Adenosine 5-diphosphate (library entry number =115)
Hit ratio(% of total spectral intensity for metabolite): 5.7% (1 of 5 peaks were found)
Peaks found: chem shift/row (% of total intensity)
8.536/65(5.7%)
Peaks not found: chem shift/row (% of total intensity)
8.27/65(51.9%) , 6.143/65(21.7%) , 6.154/65(18.5%) , 8.587/65(2.2%)

Indoxyl sulfate (library entry number =116)
Hit ratio(% of total spectral intensity for metabolite): 0% (0 of 11 peaks were found)
Peaks found: chem shift/row (% of total intensity)

Peaks not found: chem shift/row (% of total intensity)
7.209/65(16%) , 7.51/54(14.7%) , 7.51/76(14.7%) , 7.209/84(9%) , 7.209/46(9%) , 7.283/65(7.7%) , 7.711/54(7.1%) , 7.711/76(7.1%) , 7.365/65(6%) , 7.283/45.5(4.3%) , 7.283/84.5(4.3%)

Acetic acid (library entry number =117)
Hit ratio(% of total spectral intensity for metabolite): 90% (1 of 1 peaks were found)
Peaks found: chem shift/row (% of total intensity)
1.925/65(100%)
Peaks not found: chem shift/row (% of total intensity)


4-Aminobutyric acid (library entry number =118)
Hit ratio(% of total spectral intensity for metabolite): 0% (0 of 12 peaks were found)
Peaks found: chem shift/row (% of total intensity)

Peaks not found: chem shift/row (% of total intensity)
2.301/65(20.4%) , 2.301/46(12%) , 2.301/84(12%) , 3.02/46(10%) , 3.02/84(10%) , 3.02/65(9.2%) , 1.905/64(5.6%) , 1.905/66(5.6%) , 1.905/46(5.5%) , 1.905/84(5.5%) , 1.905/103(2.2%) , 1.905/27(2.2%)

Butyric acid (library entry number =119)
Hit ratio(% of total spectral intensity for metabolite): 40.12% (2 of 12 peaks were found)
Peaks found: chem shift/row (% of total intensity)
0.898/65(28.6%) , 2.163/65(11.5%)
Peaks not found: chem shift/row (% of total intensity)
0.898/84(12%) , 0.898/46(12%) , 2.163/84(7.9%) , 2.163/46(7.9%) , 1.561/56(6%) , 1.561/74(6%) , 1.561/93(3.3%) , 1.561/37(3.3%) , 1.561/112(0.7%) , 1.561/18(0.7%)

Carnitine (library entry number =120)
Hit ratio(% of total spectral intensity for metabolite): 89.72% (2 of 8 peaks were found)
Peaks found: chem shift/row (% of total intensity)
3.225/65(85.7%) , 3.428/65(4.1%)
Peaks not found: chem shift/row (% of total intensity)
2.437/58(2.1%) , 2.437/72(2.1%) , 2.45/73(2%) , 2.45/57(2%) , 3.435/70(1%) , 3.435/60(1%)

Deoxycholic acid (library entry number =121)
Hit ratio(% of total spectral intensity for metabolite): 28.1% (2 of 5 peaks were found)
Peaks found: chem shift/row (% of total intensity)
0.971/56.5(14.1%) , 0.971/73.5(14.1%)
Peaks not found: chem shift/row (% of total intensity)
0.718/65(35.6%) , 0.93/65(35.1%) , 2.236/65(1.2%)

Creatine (library entry number =122)
Hit ratio(% of total spectral intensity for metabolite): 100% (2 of 2 peaks were found)
Peaks found: chem shift/row (% of total intensity)
3.041/65(77.9%) , 3.938/65(22.1%)
Peaks not found: chem shift/row (% of total intensity)


Adenosine 3,5-cyclic monophosphate (library entry number =123)
Hit ratio(% of total spectral intensity for metabolite): 2.38% (3 of 6 peaks were found)
Peaks found: chem shift/row (% of total intensity)
4.343/65(1.4%) , 4.353/65(0.5%) , 4.331/65(0.5%)
Peaks not found: chem shift/row (% of total intensity)
8.271/65(37.5%) , 6.206/65(31.5%) , 8.258/65(28.6%)

trans-Cinnamic acid (library entry number =124)
Hit ratio(% of total spectral intensity for metabolite): 0% (0 of 50 peaks were found)
Peaks found: chem shift/row (% of total intensity)

Peaks not found: chem shift/row (% of total intensity)
6.537/44.5(19.7%) , 6.537/85.5(19.7%) , 7.638/77(5.6%) , 7.638/53(5.6%) , 7.408/44(3.6%) , 7.408/86(3.6%) , 7.471/65(3.4%) , 7.459/51(2.1%) , 7.459/79(2.1%) , 7.455/65(2.1%) , 7.439/63(1.9%) , 7.439/67(1.9%) , 7.471/46(1.3%) , 7.471/84(1.3%) , 7.444/55.5(1.3%) , 7.444/74.5(1.3%) , 7.439/48.5(1.2%) , 7.439/81.5(1.2%) , 7.478/56(1.1%) , 7.478/74(1.1%) , 7.424/64.5(1.1%) , 7.424/65.5(1.1%) , 7.439/45(1%) , 7.439/85(1%) , 7.459/57(0.9%) , 7.459/73(0.9%) , 7.444/60(0.9%) , 7.444/70(0.9%) , 7.455/51(0.7%) , 7.455/79(0.7%) , 7.459/65(0.7%) , 7.455/81(0.6%) , 7.455/49(0.6%) , 7.455/57(0.6%) , 7.455/73(0.6%) , 7.444/48(0.6%) , 7.444/82(0.6%) , 7.444/36(0.5%) , 7.444/94(0.5%) , 7.455/41(0.4%) , 7.455/89(0.4%) , 7.424/74(0.4%) , 7.424/56(0.4%) , 7.478/64.5(0.4%) , 7.455/44(0.4%) , 7.455/86(0.4%) , 7.439/56(0.4%) , 7.439/74(0.4%) , 7.455/23(0.2%) , 7.455/107(0.2%)

Cholic Acid (library entry number =125)
Hit ratio(% of total spectral intensity for metabolite): 59.8% (3 of 11 peaks were found)
Peaks found: chem shift/row (% of total intensity)
0.923/65(38.8%) , 0.971/57(10.5%) , 0.971/73(10.5%)
Peaks not found: chem shift/row (% of total intensity)
0.729/65(36%) , 2.246/65(0.8%) , 2.246/41(0.7%) , 2.246/88.5(0.7%) , 2.246/53(0.6%) , 2.246/77(0.6%) , 2.181/26.5(0.4%) , 2.181/103(0.4%)

5-Hydroxylysine (library entry number =126)
Hit ratio(% of total spectral intensity for metabolite): 26.81% (9 of 41 peaks were found)
Peaks found: chem shift/row (% of total intensity)
3.778/65(5.7%) , 3.79/65(4.6%) , 3.778/49(4.4%) , 3.778/81(4.4%) , 3.79/49(3.5%) , 3.79/81(3.5%) , 1.925/65(0.3%) , 2.038/55(0.2%) , 2.038/75(0.2%)
Peaks not found: chem shift/row (% of total intensity)
3.166/52(8.3%) , 3.166/78(8.3%) , 3.166/86(8.1%) , 3.166/44(8.1%) , 2.941/60.5(4.5%) , 2.941/69.5(4.5%) , 2.941/36(4.3%) , 2.941/94(4.3%) , 2.933/36(3.5%) , 2.933/94(3.5%) , 2.933/69(3.2%) , 2.933/61(3.2%) , 2.053/46(1%) , 2.053/83(1%) , 1.539/50.5(0.7%) , 1.539/79.5(0.7%) , 1.947/32(0.7%) , 1.947/98(0.7%) , 3.202/55.5(0.7%) , 3.202/75(0.7%) , 1.947/46.5(0.5%) , 1.947/83(0.5%) , 3.9/65(0.4%) , 1.947/67.5(0.3%) , 1.947/60.5(0.3%) , 3.9/57(0.2%) , 3.9/72.5(0.2%) , 2.053/98.5(0.2%) , 2.053/30.5(0.2%) , 2.053/54(0.1%) , 2.053/75.5(0.1%) , 2.053/65(0.1%)

Pyroglutamic acid (library entry number =127)
Hit ratio(% of total spectral intensity for metabolite): 61.84% (14 of 80 peaks were found)
Peaks found: chem shift/row (% of total intensity)
2.408/65(11.4%) , 2.408/65(9.9%) , 2.408/86(8.8%) , 2.408/44(8.8%) , 2.408/86(7.5%) , 2.408/44(7.5%) , 2.038/75(2%) , 2.038/55(2%) , 4.187/61(0.8%) , 4.187/69(0.8%) , 4.187/84(0.8%) , 4.187/46(0.8%) , 2.502/65(0.5%) , 2.053/65(0.2%)
Peaks not found: chem shift/row (% of total intensity)
2.51/71(1.9%) , 2.51/59(1.9%) , 2.51/38(1.7%) , 2.51/92(1.7%) , 2.038/63.5(1.5%) , 2.038/66.5(1.5%) , 2.038/42(1.5%) , 2.038/88(1.5%) , 2.51/17(1.1%) , 2.51/112(1.1%) , 2.038/22(0.9%) , 2.038/108(0.9%) , 2.39/65(0.9%) , 2.51/80(0.9%) , 2.51/49.5(0.9%) , 2.038/96(0.8%) , 2.038/34(0.8%) , 2.03/64(0.7%) , 2.03/66(0.7%) , 2.525/54(0.6%) , 2.525/75(0.6%) , 2.501/48(0.6%) , 2.501/81.5(0.6%) , 2.501/65(0.5%) , 2.501/62(0.4%) , 2.501/68(0.4%) , 2.502/48(0.4%) , 2.502/81.5(0.4%) , 2.496/75(0.4%) , 2.496/55(0.4%) , 2.519/48.5(0.4%) , 2.519/81.5(0.4%) , 2.494/75.5(0.4%) , 2.494/54.5(0.4%) , 2.03/48(0.4%) , 2.03/82(0.4%) , 2.502/75.5(0.4%) , 2.502/54.5(0.4%) , 2.519/65(0.4%) , 2.519/63(0.4%) , 2.519/67(0.4%) , 2.03/71(0.3%) , 2.03/59(0.3%) , 2.03/46(0.3%) , 2.03/84(0.3%) , 2.501/59(0.3%) , 2.501/71(0.3%) , 2.501/75(0.3%) , 2.501/55(0.3%) , 2.519/54.5(0.3%) , 2.519/75(0.3%) , 2.03/29.5(0.2%) , 2.03/100.5(0.2%) , 2.501/101.5(0.2%) , 2.501/28(0.2%) , 2.496/48(0.2%) , 2.496/82(0.2%) , 2.03/55(0.2%) , 2.03/75(0.2%) , 2.519/28(0.2%) , 2.519/101(0.2%) , 2.525/68.5(0.2%) , 2.525/62(0.2%) , 2.525/65(0.1%) , 2.501/35.5(0.1%) , 2.501/94.5(0.1%)

Phosphoenolpyruvic acid (library entry number =128)
Hit ratio(% of total spectral intensity for metabolite): 0% (0 of 3 peaks were found)
Peaks found: chem shift/row (% of total intensity)

Peaks not found: chem shift/row (% of total intensity)
5.386/65(38.9%) , 5.383/65(37.3%) , 5.2/65(23.8%)

Hypotaurine (library entry number =129)
Hit ratio(% of total spectral intensity for metabolite): 43.91% (2 of 6 peaks were found)
Peaks found: chem shift/row (% of total intensity)
3.367/65(24.8%) , 2.66/65(19.1%)
Peaks not found: chem shift/row (% of total intensity)
3.367/48(16.5%) , 3.367/82(16.5%) , 2.66/47.5(11.5%) , 2.66/82.5(11.5%)

Isocitric acid (library entry number =130)
Hit ratio(% of total spectral intensity for metabolite): 22.6% (7 of 28 peaks were found)
Peaks found: chem shift/row (% of total intensity)
3.993/59(6.5%) , 2.983/59(3.2%) , 2.983/71(3.2%) , 2.54/65(2.6%) , 2.408/65(2.4%) , 2.502/65(2.4%) , 2.448/65(2.3%)
Peaks not found: chem shift/row (% of total intensity)
2.519/35(6.6%) , 2.519/95(6.6%) , 3.993/71(6.5%) , 2.519/75(6.3%) , 2.519/55(6.3%) , 2.427/55(6.3%) , 2.427/75(6.3%) , 2.427/94(5.8%) , 2.427/36(5.8%) , 2.473/36(2.8%) , 2.473/94(2.8%) , 2.983/91(2.3%) , 2.983/39(2.3%) , 2.983/78.5(2.2%) , 2.983/51.5(2.2%) , 2.473/113.5(1.3%) , 2.473/15.5(1.3%) , 2.502/6.5(0.9%) , 2.502/123.5(0.9%) , 2.448/6(0.9%) , 2.448/123.5(0.9%)

Lactic acid (library entry number =131)
Hit ratio(% of total spectral intensity for metabolite): 52.38% (6 of 16 peaks were found)
Peaks found: chem shift/row (% of total intensity)
1.334/74(22.5%) , 1.334/56(22.5%) , 4.124/74(3%) , 4.124/56(3%) , 4.124/91(0.6%) , 4.124/38(0.6%)
Peaks not found: chem shift/row (% of total intensity)
1.338/63(6.8%) , 1.338/67(6.8%) , 1.324/67(6.5%) , 1.324/63(6.5%) , 1.338/58.5(5.1%) , 1.338/71.5(5.1%) , 1.324/71.5(5%) , 1.324/58.5(5%) , 4.131/56(0.4%) , 4.131/73.5(0.4%)

Malic acid (library entry number =132)
Hit ratio(% of total spectral intensity for metabolite): 23.07% (8 of 71 peaks were found)
Peaks found: chem shift/row (% of total intensity)
2.676/87(4.9%) , 2.676/43(4.9%) , 2.676/87(4.8%) , 2.676/43(4.8%) , 2.355/51.5(1.4%) , 2.355/78.5(1.4%) , 2.697/65(0.7%) , 2.355/90.5(0.2%)
Peaks not found: chem shift/row (% of total intensity)
2.676/48(4.6%) , 2.676/82(4.6%) , 2.676/48(4.6%) , 2.676/82(4.6%) , 2.378/85(3.8%) , 2.378/45(3.8%) , 2.368/98(3.7%) , 2.368/32(3.7%) , 2.358/45(3.6%) , 2.358/85(3.6%) , 2.368/58(3.6%) , 2.368/72(3.6%) , 4.307/74(1.8%) , 4.307/56(1.8%) , 2.384/78(1.6%) , 2.384/52(1.6%) , 4.307/48(1.6%) , 4.307/82(1.6%) , 2.384/84(1.1%) , 2.384/46(1.1%) , 2.355/46.5(0.9%) , 2.355/83.5(0.9%) , 2.368/38(0.8%) , 2.368/92(0.8%) , 2.368/77(0.8%) , 2.368/53(0.8%) , 2.358/90(0.7%) , 2.358/40(0.7%) , 2.378/40(0.7%) , 2.378/90(0.7%) , 2.358/51(0.7%) , 2.358/79(0.7%) , 4.315/65(0.5%) , 2.368/45(0.5%) , 2.368/84.5(0.5%) , 4.317/64.5(0.4%) , 4.317/65.5(0.4%) , 2.394/64.5(0.4%) , 2.697/45.5(0.4%) , 2.697/84.5(0.4%) , 2.378/59(0.3%) , 2.378/71(0.3%) , 2.358/71(0.3%) , 2.358/58.5(0.3%) , 2.384/39.5(0.2%) , 2.384/91(0.2%) , 2.358/32(0.2%) , 2.358/97.5(0.2%) , 2.378/98(0.2%) , 2.378/32(0.2%) , 4.315/56(0.2%) , 4.315/74(0.2%) , 2.355/39(0.2%) , 4.315/48(0.2%) , 4.315/82(0.2%) , 2.394/45.5(0.1%) , 2.394/83.5(0.1%) , 4.317/81.5(0.1%) , 4.317/48(0.1%) , 2.394/50.5(0.1%) , 2.394/79(0.1%) , 2.394/53.5(0.1%) , 2.394/76.5(0.1%)

Maleic acid (library entry number =133)
Hit ratio(% of total spectral intensity for metabolite): 0% (0 of 1 peaks were found)
Peaks found: chem shift/row (% of total intensity)

Peaks not found: chem shift/row (% of total intensity)
6.03/65(100%)

Malonic acid (library entry number =134)
Hit ratio(% of total spectral intensity for metabolite): 0% (0 of 1 peaks were found)
Peaks found: chem shift/row (% of total intensity)

Peaks not found: chem shift/row (% of total intensity)
3.13/65(100%)

Sorbitol (library entry number =135)
Hit ratio(% of total spectral intensity for metabolite): 21.84% (9 of 39 peaks were found)
Peaks found: chem shift/row (% of total intensity)
3.853/67(5.5%) , 3.853/63(5.5%) , 3.79/65(2.7%) , 3.636/58(2.2%) , 3.636/72(2.2%) , 3.79/80(1.3%) , 3.79/50(1.3%) , 3.688/65(0.6%) , 3.649/65(0.5%)
Peaks not found: chem shift/row (% of total intensity)
3.666/72(7.3%) , 3.666/58(7.3%) , 3.84/54(6.2%) , 3.84/76(6.2%) , 3.666/42(5.8%) , 3.666/88(5.8%) , 3.84/46(5%) , 3.84/84(5%) , 3.79/70(2.3%) , 3.79/60(2.3%) , 3.749/46(2.2%) , 3.749/84(2.2%) , 3.79/87(2.1%) , 3.79/43(2.1%) , 3.853/75(2.1%) , 3.853/55(2.1%) , 3.749/55(2%) , 3.749/75(2%) , 3.636/88(1.8%) , 3.636/41.5(1.8%) , 3.636/83(1.2%) , 3.636/47(1.2%) , 3.766/75(0.5%) , 3.766/54.5(0.5%) , 3.727/14(0.3%) , 3.727/116(0.3%) , 3.853/40.5(0.3%) , 3.853/89(0.3%) , 3.649/57(0.1%) , 3.649/73(0.1%)

Urocanic acid (library entry number =136)
Hit ratio(% of total spectral intensity for metabolite): 0% (0 of 9 peaks were found)
Peaks found: chem shift/row (% of total intensity)

Peaks not found: chem shift/row (% of total intensity)
6.4/85(25.8%) , 6.4/45(25.8%) , 7.31/85(14.8%) , 7.31/45(14.8%) , 7.414/65(4.5%) , 7.414/62.5(4.3%) , 7.414/67.5(4.3%) , 7.895/62.5(2.9%) , 7.895/67.5(2.9%)

N-Acetylmethionine (library entry number =137)
Hit ratio(% of total spectral intensity for metabolite): 65.03% (1 of 2 peaks were found)
Peaks found: chem shift/row (% of total intensity)
2.114/65(65%)
Peaks not found: chem shift/row (% of total intensity)
2.039/65(35%)

Arginine (library entry number =138)
Hit ratio(% of total spectral intensity for metabolite): 31.54% (3 of 40 peaks were found)
Peaks found: chem shift/row (% of total intensity)
3.778/65(17.3%) , 3.778/49(7.1%) , 3.778/81(7.1%)
Peaks not found: chem shift/row (% of total intensity)
3.248/65(25.6%) , 3.248/47(10.3%) , 3.248/83(10.3%) , 1.734/45(1%) , 1.734/85(1%) , 1.734/26.5(1%) , 1.734/103(1%) , 1.922/40.5(0.9%) , 1.922/89(0.9%) , 1.923/40.5(0.8%) , 1.923/89.5(0.8%) , 1.654/61.5(0.8%) , 1.654/68.5(0.8%) , 1.922/64(0.7%) , 1.922/98.5(0.7%) , 1.922/31.5(0.7%) , 1.923/65(0.7%) , 1.923/47(0.7%) , 1.923/83(0.7%) , 1.923/98.5(0.6%) , 1.923/31.5(0.6%) , 1.922/46.5(0.6%) , 1.922/83(0.6%) , 1.654/44.5(0.6%) , 1.654/85.5(0.6%) , 1.922/73(0.6%) , 1.922/57(0.6%) , 1.654/103.5(0.6%) , 1.654/26.5(0.6%) , 1.734/63(0.5%) , 1.734/67(0.5%) , 1.923/72.5(0.5%) , 1.923/57(0.5%) , 1.919/76(0.4%) , 1.919/54(0.4%) , 1.919/40(0.4%) , 1.919/89.5(0.4%)


Hit ratio(% of total spectral intensity for metabolite): 
Peaks found: chem shift/row (% of total intensity)

Peaks not found: chem shift/row (% of total intensity)


Ethylenediaminetetraacetic acid (EDTA) (library entry number =140)
Hit ratio(% of total spectral intensity for metabolite): 100% (2 of 2 peaks were found)
Peaks found: chem shift/row (% of total intensity)
3.649/65(73.8%) , 3.271/65(26.2%)
Peaks not found: chem shift/row (% of total intensity)


Glyceric acid (library entry number =141)
Hit ratio(% of total spectral intensity for metabolite): 24.52% (8 of 35 peaks were found)
Peaks found: chem shift/row (% of total intensity)
3.723/56(8.3%) , 3.723/74(8.3%) , 3.737/56(2.2%) , 3.737/74(2.2%) , 3.74/64.5(1.4%) , 3.74/65.5(1.4%) , 3.737/41(0.4%) , 3.737/88.5(0.4%)
Peaks not found: chem shift/row (% of total intensity)
3.828/47(7.9%) , 3.828/83(7.9%) , 3.828/53(7.7%) , 3.828/77(7.7%) , 3.723/86(7.6%) , 3.723/44(7.6%) , 4.092/61.5(5.4%) , 4.092/68.5(5.4%) , 4.092/53.5(5.1%) , 4.092/76(5.1%) , 3.703/65(1.2%) , 3.777/16.5(0.7%) , 3.777/113.5(0.7%) , 3.77/11(0.6%) , 3.77/119(0.6%) , 3.737/44(0.6%) , 3.737/86(0.6%) , 3.737/48(0.5%) , 3.737/82(0.5%) , 3.737/63(0.4%) , 3.737/67(0.4%) , 3.723/63.5(0.4%) , 3.723/66(0.4%) , 3.74/53.5(0.3%) , 3.74/75.5(0.3%) , 3.703/53.5(0.1%) , 3.703/76(0.1%)

2-Hydroxyisobutyric acid (library entry number =142)
Hit ratio(% of total spectral intensity for metabolite): 0% (0 of 1 peaks were found)
Peaks found: chem shift/row (% of total intensity)

Peaks not found: chem shift/row (% of total intensity)
1.359/65(100%)

2-Hydroxy-3-methyl butyric acid (library entry number =143)
Hit ratio(% of total spectral intensity for metabolite): 51.86% (4 of 12 peaks were found)
Peaks found: chem shift/row (% of total intensity)
0.971/74(20.2%) , 0.971/56(20.2%) , 3.854/60(5.8%) , 3.854/70(5.8%)
Peaks not found: chem shift/row (% of total intensity)
0.836/74(21.4%) , 0.836/56(21.4%) , 2.02/70.5(1.1%) , 2.02/59.5(1.1%) , 2.02/77.5(0.8%) , 2.02/52(0.8%) , 2.02/87.5(0.8%) , 2.02/42(0.8%)

2-Oxobutyric acid (library entry number =144)
Hit ratio(% of total spectral intensity for metabolite): 0% (0 of 7 peaks were found)
Peaks found: chem shift/row (% of total intensity)

Peaks not found: chem shift/row (% of total intensity)
1.067/65(34%) , 1.067/46(14.5%) , 1.067/84(14.5%) , 2.759/56(14.2%) , 2.759/74(14.2%) , 2.759/93(4.3%) , 2.759/37(4.3%)

Malonyl coenzyme A (library entry number =145)
Hit ratio(% of total spectral intensity for metabolite): 43.4% (5 of 25 peaks were found)
Peaks found: chem shift/row (% of total intensity)
3.552/65(22.9%) , 8.278/65(16.7%) , 3.678/65(1.8%) , 2.439/65(1.4%) , 2.66/65(0.6%)
Peaks not found: chem shift/row (% of total intensity)
3.129/65(12.7%) , 8.551/65(10%) , 0.724/65(7.2%) , 0.862/65(5.3%) , 6.178/65(4.6%) , 6.164/65(4.2%) , 4.004/65(3.1%) , 3.031/65(1.9%) , 3.031/82(1%) , 3.031/48(1%) , 0.737/65(0.9%) , 2.353/65(0.8%) , 3.353/57(0.7%) , 3.353/73(0.7%) , 2.622/65(0.7%) , 2.439/48(0.5%) , 2.439/82(0.5%) , 0.846/65(0.4%) , 3.353/89(0.3%) , 3.353/41(0.3%)

Acetoacetate (library entry number =146)
Hit ratio(% of total spectral intensity for metabolite): 0% (0 of 2 peaks were found)
Peaks found: chem shift/row (% of total intensity)

Peaks not found: chem shift/row (% of total intensity)
2.283/65(59.5%) , 3.449/65(40.5%)

N-Acetyllysine (library entry number =147)
Hit ratio(% of total spectral intensity for metabolite): 8.79% (2 of 8 peaks were found)
Peaks found: chem shift/row (% of total intensity)
3.732/49(4.4%) , 3.732/81(4.4%)
Peaks not found: chem shift/row (% of total intensity)
1.986/65(80.5%) , 3.732/65(3%) , 3.19/72(2.4%) , 3.19/58(2.4%) , 3.19/40(1.4%) , 3.19/90(1.4%)

Formic acid (library entry number =148)
Hit ratio(% of total spectral intensity for metabolite): 90% (1 of 1 peaks were found)
Peaks found: chem shift/row (% of total intensity)
8.46/65(100%)
Peaks not found: chem shift/row (% of total intensity)


Fumaric acid (library entry number =149)
Hit ratio(% of total spectral intensity for metabolite): 90% (1 of 1 peaks were found)
Peaks found: chem shift/row (% of total intensity)
6.526/65(100%)
Peaks not found: chem shift/row (% of total intensity)


Cysteamine (library entry number =150)
Hit ratio(% of total spectral intensity for metabolite): 56.88% (2 of 6 peaks were found)
Peaks found: chem shift/row (% of total intensity)
3.396/65(32.3%) , 3.041/65(24.6%)
Peaks not found: chem shift/row (% of total intensity)
3.396/48(12.2%) , 3.396/82(12.2%) , 3.041/48(9.3%) , 3.041/82(9.3%)

Isobutyric acid (library entry number =151)
Hit ratio(% of total spectral intensity for metabolite): 0% (0 of 7 peaks were found)
Peaks found: chem shift/row (% of total intensity)

Peaks not found: chem shift/row (% of total intensity)
1.064/56(45.6%) , 1.064/74(45.6%) , 2.39/65(3.1%) , 2.39/47(2.1%) , 2.39/83(2.1%) , 2.39/29(0.7%) , 2.39/101(0.7%)

Succinic acid (library entry number =152)
Hit ratio(% of total spectral intensity for metabolite): 90% (1 of 1 peaks were found)
Peaks found: chem shift/row (% of total intensity)
2.408/65(100%)
Peaks not found: chem shift/row (% of total intensity)


Tartaric acid (library entry number =153)
Hit ratio(% of total spectral intensity for metabolite): 90% (1 of 1 peaks were found)
Peaks found: chem shift/row (% of total intensity)
4.331/65(100%)
Peaks not found: chem shift/row (% of total intensity)


Propionic acid (library entry number =154)
Hit ratio(% of total spectral intensity for metabolite): 91.37% (5 of 7 peaks were found)
Peaks found: chem shift/row (% of total intensity)
1.06/65(33.9%) , 1.06/45(14.4%) , 1.06/85(14.4%) , 2.187/55(14.3%) , 2.187/75(14.3%)
Peaks not found: chem shift/row (% of total intensity)
2.187/94(4.3%) , 2.187/36(4.3%)

Quinic acid (library entry number =155)
Hit ratio(% of total spectral intensity for metabolite): 8.62% (4 of 38 peaks were found)
Peaks found: chem shift/row (% of total intensity)
1.881/67.5(4.1%) , 1.881/62.5(4.1%) , 1.925/64(0.2%) , 1.925/66(0.2%)
Peaks not found: chem shift/row (% of total intensity)
4.028/71(5.7%) , 4.028/59(5.7%) , 1.881/34(4%) , 1.881/96(4%) , 4.028/84.5(3.8%) , 4.028/45(3.8%) , 4.028/33(3.4%) , 4.028/96.5(3.4%) , 4.153/70(3.2%) , 4.153/60(3.2%) , 3.559/73(3.1%) , 3.559/57(3.1%) , 2.057/50(2.8%) , 2.057/80(2.8%) , 3.559/48.5(2.6%) , 3.559/81.5(2.6%) , 2.067/81(2.5%) , 2.067/49(2.5%) , 2.067/85(2.4%) , 2.067/45(2.4%) , 2.067/72(2.1%) , 2.067/57.5(2.1%) , 2.067/92.5(2%) , 2.067/37.5(2%) , 1.966/54(1.8%) , 1.966/76(1.8%) , 1.966/46(1.7%) , 1.966/84(1.7%) , 2.057/41.5(1.7%) , 2.057/88.5(1.7%) , 4.153/51(1.5%) , 4.153/78(1.5%) , 1.966/37.5(1.4%) , 1.966/92(1.4%)

Shikimic acid (library entry number =156)
Hit ratio(% of total spectral intensity for metabolite): 14.88% (4 of 27 peaks were found)
Peaks found: chem shift/row (% of total intensity)
3.996/72(7.1%) , 3.996/58(7.1%) , 3.367/64(0.4%) , 1.925/64(0.3%)
Peaks not found: chem shift/row (% of total intensity)
6.449/65(9.5%) , 6.437/65(9.1%) , 3.996/51(4.8%) , 3.996/79(4.8%) , 3.718/54(4.4%) , 3.718/76(4.4%) , 3.708/76(4.4%) , 3.708/54(4.4%) , 3.996/36.5(3.9%) , 3.996/93.5(3.9%) , 2.768/49(3.1%) , 2.768/81(3.1%) , 2.768/35(2.7%) , 2.768/95(2.7%) , 2.197/100.5(2.7%) , 2.197/29.5(2.7%) , 2.197/75(2.7%) , 2.197/55(2.7%) , 2.197/80.5(2.3%) , 2.197/49.5(2.3%) , 2.197/95.5(2.3%) , 2.197/34.5(2.3%) , 3.708/65(0.1%)

3-Phosphoglyceric acid (library entry number =157)
Hit ratio(% of total spectral intensity for metabolite): 0% (0 of 4 peaks were found)
Peaks found: chem shift/row (% of total intensity)

Peaks not found: chem shift/row (% of total intensity)
4.2/60(26.1%) , 4.2/69.5(26.1%) , 4.2/77(23.9%) , 4.2/53(23.9%)

Xylitol (library entry number =158)
Hit ratio(% of total spectral intensity for metabolite): 13.1% (4 of 23 peaks were found)
Peaks found: chem shift/row (% of total intensity)
3.66/65(9.6%) , 3.714/65(1.2%) , 3.711/17(1.1%) , 3.711/112(1.1%)
Peaks not found: chem shift/row (% of total intensity)
3.66/59(8.7%) , 3.66/71(8.7%) , 3.73/44(8.3%) , 3.73/85.5(8.3%) , 3.73/74(7.2%) , 3.73/56(7.2%) , 3.66/41(7.1%) , 3.66/89(7.1%) , 3.816/56(6.2%) , 3.816/74(6.2%) , 3.816/65(3.7%) , 3.816/44.5(3%) , 3.816/85(3%) , 3.694/121.5(0.6%) , 3.694/8(0.6%) , 3.694/38(0.3%) , 3.694/91(0.3%) , 3.694/23(0.2%) , 3.694/106.5(0.2%)

Oxaloacetic acid (library entry number =159)
Hit ratio(% of total spectral intensity for metabolite): 90% (1 of 1 peaks were found)
Peaks found: chem shift/row (% of total intensity)
2.372/65(100%)
Peaks not found: chem shift/row (% of total intensity)


Cytidine 5-diphosphate (library entry number =160)
Hit ratio(% of total spectral intensity for metabolite): 86.25% (4 of 12 peaks were found)
Peaks found: chem shift/row (% of total intensity)
7.991/55(24.1%) , 7.991/75(24.1%) , 6.138/55(19%) , 6.138/75(19%)
Peaks not found: chem shift/row (% of total intensity)
5.985/64(2.4%) , 5.985/66(2.4%) , 5.983/65.5(2.1%) , 5.983/64.5(2.1%) , 5.98/64(1.9%) , 5.98/66(1.9%) , 4.332/60.5(0.5%) , 4.332/69.5(0.5%)

Glycerol (library entry number =161)
Hit ratio(% of total spectral intensity for metabolite): 6.48% (3 of 33 peaks were found)
Peaks found: chem shift/row (% of total intensity)
3.79/65(3.5%) , 3.79/49(1.5%) , 3.79/81(1.5%)
Peaks not found: chem shift/row (% of total intensity)
3.567/58(10.1%) , 3.567/72(10.1%) , 3.66/86(9.9%) , 3.66/44(9.9%) , 3.567/88(9.1%) , 3.567/42(9.1%) , 3.66/56(8.6%) , 3.66/74(8.6%) , 3.79/53(1.5%) , 3.79/77(1.5%) , 3.578/57(1.5%) , 3.578/73(1.5%) , 3.554/57(1%) , 3.554/73(1%) , 3.613/14(0.9%) , 3.613/116(0.9%) , 3.79/58(0.8%) , 3.79/72(0.8%) , 3.79/92(0.7%) , 3.79/37(0.7%) , 3.628/12(0.6%) , 3.628/118(0.6%) , 3.578/87(0.6%) , 3.578/43(0.6%) , 3.66/50(0.6%) , 3.66/80(0.6%) , 3.613/103(0.6%) , 3.613/26.5(0.6%) , 3.554/87.5(0.3%) , 3.554/42(0.3%)

Nicotinamide adenine dinucleotide hydrate (NAD) (library entry number =162)
Hit ratio(% of total spectral intensity for metabolite): 49.92% (2 of 23 peaks were found)
Peaks found: chem shift/row (% of total intensity)
8.182/65(29.3%) , 8.429/65(20.6%)
Peaks not found: chem shift/row (% of total intensity)
6.035/65(9.1%) , 6.047/65(7.4%) , 6.074/65(3.5%) , 6.066/65(3.4%) , 8.844/78(2.4%) , 8.844/52(2.4%) , 8.844/58(2.2%) , 8.844/72(2.2%) , 9.151/57(1.8%) , 9.151/73(1.8%) , 8.204/64.5(1.8%) , 8.204/83(1.4%) , 8.204/47(1.4%) , 9.342/62(1.4%) , 9.342/68(1.4%) , 9.151/76(1.4%) , 9.151/54(1.4%) , 9.342/60(1.2%) , 9.342/70(1.2%) , 8.505/65(0.6%) , 8.268/65(0.5%)

Guanosine 5-triphosphate (library entry number =163)
Hit ratio(% of total spectral intensity for metabolite): 11.29% (1 of 4 peaks were found)
Peaks found: chem shift/row (% of total intensity)
8.146/65(11.3%)
Peaks not found: chem shift/row (% of total intensity)
5.944/65(41.3%) , 5.93/65(40.3%) , 8.135/65(7.1%)

Inosine-5'-monophosphate (library entry number =164)
Hit ratio(% of total spectral intensity for metabolite): 29.7% (1 of 4 peaks were found)
Peaks found: chem shift/row (% of total intensity)
8.536/65(29.7%)
Peaks not found: chem shift/row (% of total intensity)
8.234/65(43.5%) , 6.142/65(13.8%) , 6.154/65(13.1%)

Uridine 5-diphosphoglucose (library entry number =165)
Hit ratio(% of total spectral intensity for metabolite): 49.79% (15 of 35 peaks were found)
Peaks found: chem shift/row (% of total intensity)
7.95/75(17.7%) , 7.95/55(17.7%) , 3.778/65(3.8%) , 3.474/65(2.6%) , 3.793/55(1%) , 3.793/75(1%) , 3.547/56.5(0.7%) , 3.547/73.5(0.7%) , 3.547/48(0.7%) , 3.547/81.5(0.7%) , 3.547/48(0.7%) , 3.547/82(0.7%) , 3.547/48(0.7%) , 3.547/56(0.6%) , 3.547/73(0.6%)
Peaks not found: chem shift/row (% of total intensity)
5.985/75(13.3%) , 5.985/55(13.3%) , 3.778/41(3%) , 3.778/89(3%) , 3.474/89(2.1%) , 3.474/40.5(2.1%) , 5.995/65(1.9%) , 3.87/46(1.2%) , 3.87/83(1.2%) , 5.6/60.5(1.2%) , 5.6/69.5(1.2%) , 5.614/60.5(1.2%) , 5.614/69.5(1.2%) , 5.995/55(1%) , 5.995/75(1%) , 5.985/64.5(0.7%) , 3.793/42.5(0.3%) , 3.793/87.5(0.3%) , 3.87/51.5(0.3%) , 3.87/78.5(0.3%)

Homocysteine (library entry number =166)
Hit ratio(% of total spectral intensity for metabolite): 32.08% (25 of 102 peaks were found)
Peaks found: chem shift/row (% of total intensity)
2.697/65(4.3%) , 2.649/65(3.6%) , 2.649/65(3.6%) , 2.133/56(2.8%) , 2.133/74(2.8%) , 2.697/65(1.9%) , 2.649/65(1.8%) , 2.66/65(1.1%) , 2.158/57(0.8%) , 2.158/73(0.8%) , 2.649/47.5(0.8%) , 2.649/82.5(0.8%) , 2.133/19(0.7%) , 2.133/110.5(0.7%) , 2.133/37.5(0.7%) , 2.133/92(0.7%) , 2.176/65(0.7%) , 2.169/36(0.6%) , 2.169/94(0.6%) , 2.152/64(0.5%) , 2.649/85(0.4%) , 2.649/45(0.4%) , 2.169/56(0.3%) , 2.169/73.5(0.3%) , 2.106/65(0.2%)
Peaks not found: chem shift/row (% of total intensity)
3.885/49(6.4%) , 3.885/81(6.4%) , 3.885/65(4.5%) , 2.671/57(3.2%) , 2.671/73(3.2%) , 2.671/34.5(3.1%) , 2.671/95.5(3.1%) , 2.189/73(1.3%) , 2.189/57(1.3%) , 2.697/101(1.3%) , 2.697/28.5(1.3%) , 2.649/28.5(1.3%) , 2.649/101.5(1.3%) , 2.649/28.5(1.1%) , 2.649/101.5(1.1%) , 2.697/84.5(1%) , 2.697/45.5(1%) , 2.189/95(1%) , 2.189/35(1%) , 2.707/65(0.9%) , 2.189/20(0.8%) , 2.189/110(0.8%) , 2.141/55(0.8%) , 2.141/75(0.8%) , 2.649/101(0.8%) , 2.649/28.5(0.8%) , 2.205/55(0.7%) , 2.205/75(0.7%) , 2.141/37(0.6%) , 2.141/93(0.6%) , 2.113/55.5(0.6%) , 2.113/74.5(0.6%) , 2.205/39(0.5%) , 2.205/38(0.5%) , 2.205/90.5(0.5%) , 2.158/34.5(0.5%) , 2.158/95.5(0.5%) , 2.671/111.5(0.5%) , 2.671/17.5(0.5%) , 2.635/64(0.5%) , 2.635/66(0.5%) , 2.158/113.5(0.5%) , 2.158/17(0.5%) , 2.649/48(0.4%) , 2.649/82(0.4%) , 2.198/65(0.4%) , 2.151/86(0.4%) , 2.151/43.5(0.4%) , 2.66/49.5(0.4%) , 2.66/80.5(0.4%) , 2.151/64(0.3%) , 2.145/55.5(0.3%) , 2.145/74.5(0.3%) , 2.151/26.5(0.3%) , 2.151/103.5(0.3%) , 2.145/93.5(0.3%) , 2.145/36(0.3%) , 2.152/26.5(0.3%) , 2.152/102(0.3%) , 2.152/103.5(0.3%) , 0.883/57(0.3%) , 0.883/72.5(0.3%) , 2.152/85.5(0.2%) , 2.152/44.5(0.2%) , 2.167/26.5(0.2%) , 2.167/103.5(0.2%) , 2.66/33.5(0.2%) , 2.66/96.5(0.2%) , 2.167/25(0.2%) , 2.113/37(0.2%) , 2.113/91(0.2%) , 2.198/48(0.1%) , 2.198/81.5(0.1%) , 2.167/60(0.1%) , 2.167/42.5(0.1%) , 2.167/87(0.1%) , 2.635/45.5(0.1%)

Phosphoethanolamine (library entry number =167)
Hit ratio(% of total spectral intensity for metabolite): 50.49% (6 of 10 peaks were found)
Peaks found: chem shift/row (% of total intensity)
3.981/78(8.9%) , 3.981/52(8.9%) , 3.992/52(8.5%) , 3.992/78(8.5%) , 3.981/64.5(7.9%) , 3.992/64.5(7.7%)
Peaks not found: chem shift/row (% of total intensity)
3.227/76.5(14.8%) , 3.227/53.5(14.8%) , 3.227/60(10%) , 3.227/70(10%)

Spermidine (library entry number =168)
Hit ratio(% of total spectral intensity for metabolite): 0% (0 of 14 peaks were found)
Peaks found: chem shift/row (% of total intensity)

Peaks not found: chem shift/row (% of total intensity)
3.116/85(13.5%) , 3.116/45(13.5%) , 3.141/85(11.8%) , 3.141/45(11.8%) , 3.058/65(10.5%) , 3.058/83.5(7.9%) , 3.058/46.5(7.9%) , 3.116/65(6.9%) , 2.132/65(6.3%) , 3.141/65(3%) , 3.091/45(2.9%) , 3.091/84.5(2.9%) , 2.132/25(0.5%) , 2.132/104.5(0.5%)

Guanosine 5-diphosphate (library entry number =169)
Hit ratio(% of total spectral intensity for metabolite): 0% (0 of 3 peaks were found)
Peaks found: chem shift/row (% of total intensity)

Peaks not found: chem shift/row (% of total intensity)
5.933/65(43%) , 5.945/65(36.7%) , 8.136/65(20.3%)

Porphobilinogen (library entry number =170)
Hit ratio(% of total spectral intensity for metabolite): 60.32% (2 of 8 peaks were found)
Peaks found: chem shift/row (% of total intensity)
3.414/65(40.6%) , 4.168/65(19.7%)
Peaks not found: chem shift/row (% of total intensity)
2.401/45.5(10.2%) , 2.401/84.5(10.2%) , 2.401/64.5(6.4%) , 2.66/85(5.2%) , 2.66/45(5.2%) , 2.66/65(2.5%)

Uridine-5-diphospho-N-acetylglucosamine (library entry number =171)
Hit ratio(% of total spectral intensity for metabolite): 91.2% (6 of 13 peaks were found)
Peaks found: chem shift/row (% of total intensity)
2.085/65(51.5%) , 7.95/55(11%) , 7.95/75(11%) , 5.976/55(8%) , 5.976/75(8%) , 3.822/65(1.5%)
Peaks not found: chem shift/row (% of total intensity)
3.561/65(1.7%) , 5.976/65(1.3%) , 5.989/65(1.2%) , 3.822/41(1.2%) , 3.822/89(1.2%) , 3.561/89.5(1.1%) , 3.561/40.5(1.1%)

Galactose-1-phosphate (library entry number =172)
Hit ratio(% of total spectral intensity for metabolite): 12.87% (2 of 13 peaks were found)
Peaks found: chem shift/row (% of total intensity)
4.006/69(6.4%) , 4.006/61(6.4%)
Peaks not found: chem shift/row (% of total intensity)
3.917/82(13.8%) , 3.917/48(13.8%) , 3.917/56(11.7%) , 3.917/74(11.7%) , 5.493/60(8.7%) , 5.493/70(8.7%) , 5.508/60(8.5%) , 5.508/70(8.5%) , 4.178/51(0.7%) , 4.178/78.5(0.7%) , 4.178/65(0.2%)

Glucosamine-6-phosphate (library entry number =173)
Hit ratio(% of total spectral intensity for metabolite): 63.7% (16 of 29 peaks were found)
Peaks found: chem shift/row (% of total intensity)
3.883/65(8.1%) , 3.66/65(7%) , 3.632/65(6.4%) , 3.598/77(4.5%) , 3.598/53(4.5%) , 2.973/51.5(3.8%) , 2.973/78(3.8%) , 2.973/51.5(3.8%) , 2.973/78(3.8%) , 4.006/61(3.3%) , 4.006/69(3.3%) , 3.286/74(2.9%) , 3.286/56(2.9%) , 3.632/41(2.8%) , 3.632/88.5(2.8%) , 3.367/65(0.2%)
Peaks not found: chem shift/row (% of total intensity)
3.883/40(5.4%) , 3.883/90(5.4%) , 5.435/60(4.3%) , 5.435/70(4.3%) , 3.66/89.5(3.2%) , 3.66/40.5(3.2%) , 3.286/46.5(2.8%) , 3.286/83(2.8%) , 2.934/51.5(1.7%) , 2.934/78(1.7%) , 4.026/70(1.1%) , 4.069/55(0.3%) , 4.069/75(0.3%)

N-Acetylglucosamine (library entry number =174)
Hit ratio(% of total spectral intensity for metabolite): 96.17% (7 of 9 peaks were found)
Peaks found: chem shift/row (% of total intensity)
2.061/65(85.5%) , 3.503/65(2.8%) , 3.778/65(2.4%) , 3.503/89(1.8%) , 3.503/41(1.8%) , 3.793/56(1%) , 3.793/74(1%)
Peaks not found: chem shift/row (% of total intensity)
3.778/40(1.9%) , 3.778/90(1.9%)

N-acetylglucosamine-1-phosphate (library entry number =175)
Hit ratio(% of total spectral intensity for metabolite): 90.79% (6 of 11 peaks were found)
Peaks found: chem shift/row (% of total intensity)
2.069/65(81.8%) , 3.503/65(2.9%) , 3.503/89(1.9%) , 3.503/41(1.9%) , 3.793/56(1.1%) , 3.793/74(1.1%)
Peaks not found: chem shift/row (% of total intensity)
3.806/65(3.3%) , 3.806/40(2%) , 3.806/90(2%) , 3.793/42.5(1%) , 3.793/87.5(1%)

Acetoin (library entry number =176)
Hit ratio(% of total spectral intensity for metabolite): 0% (0 of 3 peaks were found)
Peaks found: chem shift/row (% of total intensity)

Peaks not found: chem shift/row (% of total intensity)
2.229/65(65.3%) , 1.374/65(17.4%) , 1.389/65(17.3%)

2-hydroxybutyric acid (library entry number =177)
Hit ratio(% of total spectral intensity for metabolite): 43.97% (3 of 21 peaks were found)
Peaks found: chem shift/row (% of total intensity)
0.898/65(39.5%) , 4.006/51(2.2%) , 4.006/79(2.2%)
Peaks not found: chem shift/row (% of total intensity)
0.898/46(17.4%) , 0.898/84(17.4%) , 1.655/64.5(2.1%) , 1.655/65.5(2.1%) , 4.006/63(2%) , 4.006/67(2%) , 1.655/83(1.6%) , 1.655/47(1.6%) , 1.745/69(1.3%) , 1.745/61(1.3%) , 1.745/50(1.1%) , 1.745/80(1.1%) , 1.655/101.5(0.9%) , 1.655/28.5(0.9%) , 1.745/31.5(0.8%) , 1.745/98(0.8%) , 1.745/42.5(0.8%) , 1.745/87.5(0.8%)

3-aminoisobutyric acid (library entry number =178)
Hit ratio(% of total spectral intensity for metabolite): 0.48% (1 of 29 peaks were found)
Peaks found: chem shift/row (% of total intensity)
3.14/64(0.5%)
Peaks not found: chem shift/row (% of total intensity)
1.196/56(31.1%) , 1.196/74(31.1%) , 3.039/74(3%) , 3.039/56(3%) , 3.113/70.5(2.9%) , 3.113/59.5(2.9%) , 3.039/88(2.9%) , 3.039/42(2.9%) , 3.113/92(2.7%) , 3.113/38(2.7%) , 2.61/58(1.6%) , 2.61/72(1.6%) , 2.61/91(1.2%) , 2.61/39(1.2%) , 3.02/65(1.1%) , 3.091/65(1.1%) , 2.61/78(1%) , 2.61/52(1%) , 3.074/42.5(0.7%) , 3.074/87.5(0.7%) , 3.076/25(0.5%) , 3.076/104.5(0.5%) , 3.059/64.5(0.5%) , 3.076/43(0.5%) , 3.074/119.5(0.4%) , 3.074/10(0.4%) , 3.074/25.5(0.3%) , 3.074/104.5(0.3%)

Homoserine (library entry number =179)
Hit ratio(% of total spectral intensity for metabolite): 8.51% (8 of 73 peaks were found)
Peaks found: chem shift/row (% of total intensity)
3.768/65(1.9%) , 2.169/37(1.3%) , 2.169/93(1.3%) , 2.169/59(1.3%) , 2.169/71(1.3%) , 3.768/50(0.5%) , 3.768/80(0.5%) , 2.038/55(0.4%)
Peaks not found: chem shift/row (% of total intensity)
3.862/61.5(8.5%) , 3.862/68.5(8.5%) , 3.862/49(8%) , 3.862/81(8%) , 3.79/59.5(4%) , 3.79/70.5(4%) , 3.79/56(3.4%) , 3.79/74(3.4%) , 3.79/85.5(3%) , 3.79/44.5(3%) , 3.807/65(2.9%) , 2.029/57(2.1%) , 2.029/73(2.1%) , 2.029/37.5(1.8%) , 2.029/92.5(1.8%) , 2.169/55(1.3%) , 2.169/75(1.3%) , 3.807/79.5(1.2%) , 3.807/50.5(1.2%) , 3.79/30(1%) , 3.79/99.5(1%) , 3.801/56(0.9%) , 3.801/74(0.9%) , 2.169/22.5(0.9%) , 2.169/107(0.9%) , 2.029/20.5(0.8%) , 2.029/108.5(0.8%) , 3.779/59.5(0.8%) , 3.779/70.5(0.8%) , 3.801/87.5(0.6%) , 3.801/42.5(0.6%) , 3.801/78(0.6%) , 3.801/52(0.6%) , 2.15/58.5(0.6%) , 2.15/71(0.6%) , 3.79/14.5(0.6%) , 3.79/115(0.6%) , 3.779/74.5(0.6%) , 3.779/55.5(0.6%) , 3.801/63(0.4%) , 3.801/67(0.4%) , 3.818/68(0.4%) , 3.818/61.5(0.4%) , 3.779/89.5(0.4%) , 3.779/40.5(0.4%) , 2.038/74(0.4%) , 3.817/67.5(0.3%) , 3.817/62.5(0.3%) , 3.768/76(0.3%) , 3.768/54(0.3%) , 3.807/95(0.3%) , 3.807/34.5(0.3%) , 3.807/73(0.2%) , 3.807/56.5(0.2%) , 3.768/34(0.2%) , 3.768/96(0.2%) , 3.817/45.5(0.2%) , 3.817/84.5(0.2%) , 3.768/41.5(0.2%) , 3.768/90.5(0.2%) , 3.818/84.5(0.1%) , 3.818/45.5(0.1%) , 3.779/96.5(0.1%) , 3.779/33.5(0.1%) , 3.807/86.5(0.1%)

3-aminobutyric acid (library entry number =180)
Hit ratio(% of total spectral intensity for metabolite): 10.31% (5 of 24 peaks were found)
Peaks found: chem shift/row (% of total intensity)
3.624/56(4.1%) , 3.624/74(4.1%) , 2.516/65(0.7%) , 2.48/65(0.7%) , 2.47/65(0.7%)
Peaks not found: chem shift/row (% of total intensity)
1.325/74(24.9%) , 1.325/56(24.9%) , 2.498/55(8%) , 2.498/75(8%) , 2.499/55(7.8%) , 2.499/75(7.8%) , 3.624/39(2.1%) , 3.624/91(2.1%) , 2.527/65(0.7%) , 2.499/29.5(0.4%) , 2.499/100.5(0.4%) , 2.498/29.5(0.4%) , 2.498/100.5(0.4%) , 3.624/107.5(0.3%) , 3.624/22(0.3%) , 2.498/117.5(0.3%) , 2.498/12(0.3%) , 2.499/117.5(0.3%) , 2.499/12(0.3%)

Taurine (library entry number =181)
Hit ratio(% of total spectral intensity for metabolite): 100% (6 of 6 peaks were found)
Peaks found: chem shift/row (% of total intensity)
3.428/65(25.2%) , 3.271/65(19.1%) , 3.428/48(16%) , 3.428/82(16%) , 3.271/48(11.8%) , 3.271/82(11.8%)
Peaks not found: chem shift/row (% of total intensity)


Uridine 5-diphosphate (library entry number =182)
Hit ratio(% of total spectral intensity for metabolite): 93.66% (6 of 10 peaks were found)
Peaks found: chem shift/row (% of total intensity)
7.991/75(20%) , 7.991/55(20%) , 5.976/55(18.7%) , 5.976/75(18.7%) , 5.976/55.5(8.1%) , 5.976/74.5(8.1%)
Peaks not found: chem shift/row (% of total intensity)
5.976/65(2.9%) , 5.976/64.5(2.1%) , 8.114/54.5(0.6%) , 8.114/75(0.6%)

Uridine 5-triphosphate (library entry number =183)
Hit ratio(% of total spectral intensity for metabolite): 0% (0 of 8 peaks were found)
Peaks found: chem shift/row (% of total intensity)

Peaks not found: chem shift/row (% of total intensity)
7.982/55(23.9%) , 7.982/75(23.9%) , 5.985/55(23.3%) , 5.985/75(23.3%) , 6/64.5(3.2%) , 5.985/64.5(0.8%) , 4.419/58.5(0.8%) , 4.419/71(0.8%)

Uridine-5-diphosphoglucuronic acid (library entry number =184)
Hit ratio(% of total spectral intensity for metabolite): 37.7% (6 of 36 peaks were found)
Peaks found: chem shift/row (% of total intensity)
7.95/55(14.1%) , 7.95/75(14.1%) , 3.517/65(5.1%) , 3.79/65(3.5%) , 3.51/75.5(0.4%) , 3.51/54(0.4%)
Peaks not found: chem shift/row (% of total intensity)
5.988/75(11.4%) , 5.988/55(11.4%) , 4.146/78(4.4%) , 4.146/52(4.4%) , 3.79/89(2.9%) , 3.79/41(2.9%) , 3.517/40(2.8%) , 3.517/90(2.8%) , 5.619/69(1.8%) , 5.619/61(1.8%) , 5.634/69(1.8%) , 5.634/61(1.8%) , 3.59/48(0.9%) , 3.59/82(0.9%) , 3.598/82(0.9%) , 3.598/48(0.9%) , 6.001/65(0.9%) , 3.59/57(0.8%) , 3.59/73(0.8%) , 3.598/57(0.8%) , 3.598/73(0.8%) , 4.379/59.5(0.7%) , 4.379/70.5(0.7%) , 6.001/55(0.6%) , 6.001/75(0.6%) , 3.531/53(0.5%) , 3.531/77(0.5%) , 5.988/63.5(0.2%) , 5.988/66.5(0.2%) , 3.531/65(0.2%)

Nicotinamide mononucleotide (NMN) (library entry number =185)
Hit ratio(% of total spectral intensity for metabolite): 0% (0 of 40 peaks were found)
Peaks found: chem shift/row (% of total intensity)

Peaks not found: chem shift/row (% of total intensity)
9.006/78(7.9%) , 9.006/52(7.9%) , 9.006/57(7.7%) , 9.006/73(7.7%) , 8.323/66(5.1%) , 8.323/64(5.1%) , 6.196/65(4.7%) , 9.347/57(4.6%) , 9.347/73(4.6%) , 6.208/65(4.2%) , 8.323/47(3.9%) , 8.323/83(3.9%) , 9.347/76(3.4%) , 9.347/54(3.4%) , 9.347/60(3.3%) , 9.347/70(3.3%) , 9.588/64(3%) , 9.588/66(3%) , 9.588/60(2.2%) , 9.588/70(2.2%) , 8.259/54(0.6%) , 8.259/75(0.6%) , 7.605/48(0.5%) , 7.605/81.5(0.5%) , 4.211/49.5(0.5%) , 4.211/80(0.5%) , 4.215/49(0.5%) , 4.215/80.5(0.5%) , 7.605/61(0.5%) , 7.605/68(0.5%) , 8.259/58(0.4%) , 8.259/72(0.4%) , 4.04/49.5(0.4%) , 4.04/80.5(0.4%) , 4.223/50(0.4%) , 4.223/80(0.4%) , 4.047/49(0.4%) , 4.047/80.5(0.4%) , 4.042/49.5(0.4%) , 4.042/80.5(0.4%)

Glycerophosphorylcholine (library entry number =186)
Hit ratio(% of total spectral intensity for metabolite): 90% (1 of 1 peaks were found)
Peaks found: chem shift/row (% of total intensity)
3.234/65(100%)
Peaks not found: chem shift/row (% of total intensity)


Carnosine (beta-alanyl_L-histidine) (library entry number =187)
Hit ratio(% of total spectral intensity for metabolite): 39.92% (11 of 55 peaks were found)
Peaks found: chem shift/row (% of total intensity)
3.234/65(15.2%) , 8.278/65(11.7%) , 3.225/65(7.8%) , 3.255/65(1.3%) , 3.367/65(0.8%) , 2.67/86(0.7%) , 2.67/85(0.5%) , 2.67/44.5(0.5%) , 2.689/54(0.5%) , 2.689/76(0.5%) , 2.648/86(0.4%)
Peaks not found: chem shift/row (% of total intensity)
3.234/48(7.1%) , 3.234/82(7.1%) , 3.225/47(4.1%) , 3.225/83(4.1%) , 2.689/56(3.1%) , 2.689/74(3.1%) , 7.112/65(2.7%) , 7.112/62(2.2%) , 7.112/68(2.2%) , 3.114/45.5(1.9%) , 3.114/84.5(1.9%) , 3.119/45.5(1.9%) , 3.119/84.5(1.9%) , 2.689/38.5(1.8%) , 2.689/91.5(1.8%) , 2.708/44(0.8%) , 2.708/85.5(0.8%) , 2.67/43(0.7%) , 2.689/115.5(0.7%) , 2.689/14(0.7%) , 3.234/29.5(0.6%) , 3.234/100.5(0.6%) , 2.708/62(0.5%) , 2.708/68(0.5%) , 2.718/44.5(0.5%) , 2.718/85.5(0.5%) , 2.718/62(0.5%) , 2.718/68(0.5%) , 2.655/43(0.5%) , 2.689/45.5(0.4%) , 2.689/84.5(0.4%) , 2.67/61.5(0.4%) , 2.67/68.5(0.4%) , 2.648/43(0.4%) , 2.689/31.5(0.3%) , 2.689/97.5(0.3%) , 2.648/61(0.3%) , 2.648/69(0.3%) , 2.67/60.5(0.3%) , 2.67/69.5(0.3%) , 3.234/12.5(0.2%) , 3.234/117(0.2%) , 2.655/61.5(0.2%) , 2.655/68.5(0.2%)

Sucrose-6-phosphate (library entry number =188)
Hit ratio(% of total spectral intensity for metabolite): 38.82% (4 of 24 peaks were found)
Peaks found: chem shift/row (% of total intensity)
3.757/65(29.5%) , 3.396/65(5.8%) , 3.793/55(1.8%) , 3.793/75(1.8%)
Peaks not found: chem shift/row (% of total intensity)
3.808/65(7.9%) , 3.808/89(6.4%) , 3.808/41(6.4%) , 3.396/40(4%) , 3.396/90(4%) , 5.42/60(4%) , 5.42/70(4%) , 3.558/82(3.3%) , 3.558/48(3.3%) , 3.558/73.5(3.1%) , 3.558/56.5(3.1%) , 3.881/52(1.8%) , 3.881/78(1.8%) , 3.793/42(1.7%) , 3.793/88(1.7%) , 3.881/46(1.5%) , 3.881/84(1.5%) , 3.558/52(0.8%) , 3.558/78(0.8%) , 3.793/65(0.3%)

Uridine-5-diphosphogalactose (library entry number =189)
Hit ratio(% of total spectral intensity for metabolite): 43.4% (11 of 53 peaks were found)
Peaks found: chem shift/row (% of total intensity)
7.95/55(18.6%) , 7.95/75(18.6%) , 3.757/65(1.7%) , 3.737/57(0.7%) , 3.737/72.5(0.7%) , 3.757/81(0.6%) , 3.757/48.5(0.6%) , 3.737/56.5(0.5%) , 3.737/73.5(0.5%) , 3.723/72(0.5%) , 3.737/43.5(0.2%)
Peaks not found: chem shift/row (% of total intensity)
5.985/55(15.3%) , 5.985/75(15.3%) , 3.924/82(1.7%) , 3.924/48(1.7%) , 5.652/70(1.6%) , 5.652/60(1.6%) , 3.924/56(1.5%) , 3.924/74(1.5%) , 5.637/60.5(1.5%) , 5.637/69.5(1.5%) , 4.041/65(1.2%) , 4.381/60.5(0.8%) , 4.381/69.5(0.8%) , 5.985/64.5(0.6%) , 3.815/83(0.6%) , 3.815/47(0.6%) , 4.381/65(0.5%) , 3.822/82.5(0.5%) , 3.822/47(0.5%) , 3.815/73(0.5%) , 3.815/56.5(0.5%) , 3.822/56.5(0.5%) , 3.822/73(0.5%) , 3.768/59(0.4%) , 3.768/71(0.4%) , 3.737/85.5(0.3%) , 3.737/44.5(0.3%) , 3.76/55(0.3%) , 3.76/75(0.3%) , 3.757/35(0.3%) , 3.757/94.5(0.3%) , 3.768/40(0.2%) , 3.768/89.5(0.2%) , 3.76/83(0.2%) , 3.778/51.5(0.2%) , 3.778/78.5(0.2%) , 3.76/65(0.2%) , 3.76/44.5(0.2%) , 3.737/85(0.2%) , 3.773/46(0.2%) , 3.773/83.5(0.2%) , 3.73/65(0.2%)

N-Acetylaspartylglutamate (NAAG) (library entry number =190)
Hit ratio(% of total spectral intensity for metabolite): 77.48% (4 of 13 peaks were found)
Peaks found: chem shift/row (% of total intensity)
2.061/65(68.2%) , 1.925/65(3.8%) , 2.543/85(2.8%) , 2.543/45(2.8%)
Peaks not found: chem shift/row (% of total intensity)
2.207/65(3.7%) , 2.524/45(2.9%) , 2.524/85(2.9%) , 2.742/85(2.3%) , 2.742/44.5(2.3%) , 2.752/85.5(2.2%) , 2.752/44(2.2%) , 2.207/86(2%) , 2.207/44(2%)

Uridine 5-monophosphate (library entry number =191)
Hit ratio(% of total spectral intensity for metabolite): 0% (0 of 8 peaks were found)
Peaks found: chem shift/row (% of total intensity)

Peaks not found: chem shift/row (% of total intensity)
8.107/55(26.4%) , 8.107/75(26.4%) , 5.991/75(20.1%) , 5.991/55(20.1%) , 6.006/65(3.2%) , 5.991/64.5(2.6%) , 6.006/55(0.6%) , 6.006/75(0.6%)

Cytidine 5-triphosphate (library entry number =192)
Hit ratio(% of total spectral intensity for metabolite): 45.19% (6 of 26 peaks were found)
Peaks found: chem shift/row (% of total intensity)
7.991/55(20.6%) , 7.991/75(20.6%) , 6.138/55.5(1%) , 6.138/74.5(1%) , 6.138/55(1%) , 6.138/74.5(1%)
Peaks not found: chem shift/row (% of total intensity)
6.15/75(15.5%) , 6.15/55(15.5%) , 6.007/59(2.3%) , 6.007/71(2.3%) , 4.275/65(2%) , 6.011/64(1.8%) , 6.011/66(1.8%) , 6.002/66(1.8%) , 6.002/64(1.8%) , 4.28/64.5(1.5%) , 7.998/55.5(1.3%) , 7.998/74.5(1.3%) , 6.011/70(1.1%) , 6.011/60(1.1%) , 6.002/60(1.1%) , 6.002/70(1.1%) , 4.351/58.5(0.6%) , 4.351/71.5(0.6%) , 4.341/59(0.2%) , 4.341/70.5(0.2%)

N-Acetylneuraminic acid (library entry number =193)
Hit ratio(% of total spectral intensity for metabolite): 73.89% (10 of 27 peaks were found)
Peaks found: chem shift/row (% of total intensity)
2.061/65(59.8%) , 3.624/58(2%) , 3.624/72(2%) , 3.851/53(1.9%) , 3.851/77(1.9%) , 3.992/51.5(1.8%) , 3.992/78.5(1.8%) , 3.768/65(1.4%) , 3.768/49(0.7%) , 3.768/81(0.7%)
Peaks not found: chem shift/row (% of total intensity)
2.046/65(5.9%) , 3.624/42(1.8%) , 3.624/88(1.8%) , 1.83/65(1.7%) , 2.238/65(1.7%) , 3.851/46(1.5%) , 3.851/84(1.5%) , 2.222/55(1.3%) , 2.222/75(1.3%) , 1.83/96(1.1%) , 1.83/34(1.1%) , 2.222/88(1%) , 2.222/42(1%) , 3.768/58.5(0.9%) , 3.768/71.5(0.9%) , 3.768/88(0.7%) , 3.768/42(0.7%)

Riboflavin 5-adenosine diphosphate (Flavin adenine dinucleotide) (library entry number =194)
Hit ratio(% of total spectral intensity for metabolite): 26.54% (8 of 13 peaks were found)
Peaks found: chem shift/row (% of total intensity)
2.408/65(4.9%) , 2.325/65(4.4%) , 2.408/65(3.8%) , 2.372/65(3.2%) , 2.372/65(3%) , 2.372/65(2.7%) , 2.342/65(2.5%) , 2.408/65(2.1%)
Peaks not found: chem shift/row (% of total intensity)
7.869/65(42.2%) , 8.309/65(12.4%) , 5.838/65(7.1%) , 5.849/65(6.3%) , 2.398/65(5.5%)

Hydroxyglutaric acid (library entry number =195)
Hit ratio(% of total spectral intensity for metabolite): 0% (0 of 84 peaks were found)
Peaks found: chem shift/row (% of total intensity)

Peaks not found: chem shift/row (% of total intensity)
2.236/65(5.7%) , 4.029/69(3.5%) , 4.029/61(3.5%) , 2.294/65(3.3%) , 4.029/80(3.2%) , 4.029/50(3.2%) , 2.236/90(2.6%) , 2.236/40(2.6%) , 2.236/26(2.1%) , 2.236/104(2.1%) , 2.294/40.5(1.9%) , 2.294/89(1.9%) , 2.301/65(1.8%) , 2.261/46(1.8%) , 2.261/83(1.8%) , 2.271/82.5(1.7%) , 2.271/47.5(1.7%) , 2.266/27(1.7%) , 2.266/103(1.7%) , 1.999/65(1.5%) , 1.84/77.5(1.5%) , 1.84/52(1.5%) , 2.294/105(1.5%) , 2.294/24(1.5%) , 2.294/78.5(1.4%) , 2.294/50.5(1.4%) , 1.999/46.5(1.3%) , 1.999/83.5(1.3%) , 2.266/62(1.2%) , 2.266/67.5(1.2%) , 2.236/51.5(1.2%) , 2.236/77.5(1.2%) , 2.222/44.5(1.2%) , 2.222/85(1.2%) , 1.999/30.5(1.1%) , 1.999/98.5(1.1%) , 1.999/109(1%) , 1.999/21(1%) , 1.84/112.5(1%) , 1.84/17(1%) , 2.31/44.5(1%) , 2.31/85.5(1%) , 1.999/56.5(1%) , 1.999/73.5(1%) , 2.28/85(1%) , 2.28/45(1%) , 2.279/85(1%) , 2.279/45(1%) , 1.84/36.5(1%) , 1.84/94(1%) , 1.84/58(1%) , 1.84/71.5(1%) , 2.253/85(0.9%) , 2.253/44.5(0.9%) , 2.253/85(0.8%) , 2.253/44.5(0.8%) , 2.31/67(0.7%) , 2.31/63.5(0.7%) , 2.31/64.5(0.7%) , 1.84/65(0.6%) , 2.222/60.5(0.6%) , 2.222/69(0.6%) , 2.266/46.5(0.6%) , 2.266/83(0.6%) , 1.84/86.5(0.5%) , 1.84/43(0.5%) , 2.253/65(0.5%) , 2.261/62(0.4%) , 2.261/67.5(0.4%) , 2.261/7.5(0.4%) , 2.261/122(0.4%) , 2.253/65(0.4%) , 2.271/103(0.3%) , 2.271/26.5(0.3%) , 2.261/27(0.3%) , 2.261/102(0.3%) , 2.271/120.5(0.2%) , 2.271/9(0.2%) , 2.301/41.5(0.2%) , 2.301/89.5(0.2%) , 2.271/61.5(0.1%) , 2.271/67.5(0.1%) , 2.301/51.5(0.1%) , 2.301/78(0.1%)

Valeric acid (library entry number =196)
Hit ratio(% of total spectral intensity for metabolite): 27.52% (1 of 18 peaks were found)
Peaks found: chem shift/row (% of total intensity)
0.898/65(27.5%)
Peaks not found: chem shift/row (% of total intensity)
0.898/46(12.5%) , 0.898/84(12.5%) , 2.187/65(9.1%) , 2.187/46(6.4%) , 2.187/84(6.4%) , 1.53/64(4.1%) , 1.53/66(4.1%) , 1.305/74(2.4%) , 1.305/56(2.4%) , 1.53/84(2.3%) , 1.53/46(2.3%) , 1.305/94(1.9%) , 1.305/36(1.9%) , 1.53/27(1.4%) , 1.53/103(1.4%) , 1.305/113(0.6%) , 1.305/17(0.6%)

Isovaleric acid (library entry number =197)
Hit ratio(% of total spectral intensity for metabolite): 18.94% (2 of 7 peaks were found)
Peaks found: chem shift/row (% of total intensity)
2.059/55.5(9.5%) , 2.059/74.5(9.5%)
Peaks not found: chem shift/row (% of total intensity)
0.914/73(39.5%) , 0.914/57(39.5%) , 1.956/65(0.9%) , 1.956/47(0.6%) , 1.956/83(0.6%)

Methyl isobutyric acid (library entry number =198)
Hit ratio(% of total spectral intensity for metabolite): 67.86% (2 of 8 peaks were found)
Peaks found: chem shift/row (% of total intensity)
1.147/56(33.9%) , 1.147/74(33.9%)
Peaks not found: chem shift/row (% of total intensity)
3.702/65(27.6%) , 2.641/65(1.5%) , 2.641/47(1.1%) , 2.641/83(1.1%) , 2.641/101(0.4%) , 2.641/29(0.4%)

2-methylbutyric acid (library entry number =199)
Hit ratio(% of total spectral intensity for metabolite): 0% (0 of 22 peaks were found)
Peaks found: chem shift/row (% of total intensity)

Peaks not found: chem shift/row (% of total intensity)
1.052/56(23.5%) , 1.052/74(23.5%) , 0.86/65(18.7%) , 0.86/46(8.3%) , 0.86/84(8.3%) , 1.388/65(1.8%) , 1.496/82(1.5%) , 1.496/48(1.5%) , 1.388/82.5(1.3%) , 1.388/47.5(1.3%) , 1.496/67(1.2%) , 1.496/63(1.2%) , 1.496/102(0.9%) , 1.496/28(0.9%) , 2.21/76(0.8%) , 2.21/54(0.8%) , 2.21/72(0.8%) , 2.21/58(0.8%) , 1.388/100(0.8%) , 1.388/30(0.8%) , 2.21/92(0.6%) , 2.21/38(0.6%)

Taurocholic acid (library entry number =200)
Hit ratio(% of total spectral intensity for metabolite): 37% (1 of 9 peaks were found)
Peaks found: chem shift/row (% of total intensity)
0.923/65(37%)
Peaks not found: chem shift/row (% of total intensity)
0.724/65(32.7%) , 3.085/64.5(14.9%) , 3.085/47(5.3%) , 3.085/83(5.3%) , 3.574/57(1.9%) , 3.574/73(1.9%) , 3.574/40(0.5%) , 3.574/90(0.5%)

Trehalose-6-phosphate (library entry number =201)
Hit ratio(% of total spectral intensity for metabolite): 34.34% (12 of 49 peaks were found)
Peaks found: chem shift/row (% of total intensity)
3.862/65(6.8%) , 3.862/65(5.9%) , 3.457/65(5.4%) , 3.608/65(3.9%) , 3.777/56.5(2.2%) , 3.777/73.5(2.2%) , 3.702/79(1.8%) , 3.702/51(1.8%) , 3.702/78(1.8%) , 3.457/65(1.2%) , 3.503/65(1%) , 3.686/76.5(0.4%)
Peaks not found: chem shift/row (% of total intensity)
3.862/40.5(5.1%) , 3.862/89.5(5.1%) , 3.457/89(4.2%) , 3.457/41(4.2%) , 3.862/41(4.1%) , 3.862/89(4.1%) , 3.608/40(3.3%) , 3.608/90(3.3%) , 3.862/78.5(2.4%) , 3.862/51.5(2.4%) , 3.666/79(2.1%) , 3.666/51(2.1%) , 3.69/51(2.1%) , 3.69/79(2.1%) , 3.658/51(1.9%) , 3.658/79(1.9%) , 3.658/78(1.8%) , 3.777/43(1.5%) , 3.777/87(1.5%) , 5.216/60(1.2%) , 5.216/70(1.2%) , 3.823/42.5(1%) , 3.823/87.5(1%) , 3.823/62(1%) , 3.823/68(1%) , 5.188/59.5(0.7%) , 5.188/69.5(0.7%) , 3.686/51.5(0.4%) , 3.675/52(0.4%) , 3.675/76.5(0.4%) , 3.677/51.5(0.4%) , 3.677/78(0.4%) , 4.031/55(0.3%) , 4.031/75(0.3%) , 4.044/76(0.3%) , 0.885/55(0.2%) , 0.885/75(0.2%)

Methanol (library entry number =202)
Hit ratio(% of total spectral intensity for metabolite): 90% (1 of 1 peaks were found)
Peaks found: chem shift/row (% of total intensity)
3.367/65(100%)
Peaks not found: chem shift/row (% of total intensity)


Ethanol (library entry number =203)
Hit ratio(% of total spectral intensity for metabolite): 91.16% (5 of 7 peaks were found)
Peaks found: chem shift/row (% of total intensity)
1.189/65(31.3%) , 1.189/83(15.6%) , 1.189/47(15.6%) , 3.663/56(14.4%) , 3.663/74(14.4%)
Peaks not found: chem shift/row (% of total intensity)
3.663/38(4.4%) , 3.663/92(4.4%)

Chloroform (library entry number =204)
Hit ratio(% of total spectral intensity for metabolite): 0% (0 of 1 peaks were found)
Peaks found: chem shift/row (% of total intensity)

Peaks not found: chem shift/row (% of total intensity)
7.686/65(100%)

3-Hydroxy-3-methyl butyric acid (library entry number =205)
Hit ratio(% of total spectral intensity for metabolite): 100% (2 of 2 peaks were found)
Peaks found: chem shift/row (% of total intensity)
1.271/65(82.7%) , 2.372/65(17.3%)
Peaks not found: chem shift/row (% of total intensity)


Thiamine (library entry number =206)
Hit ratio(% of total spectral intensity for metabolite): 68.09% (3 of 11 peaks were found)
Peaks found: chem shift/row (% of total intensity)
2.502/65(43.1%) , 2.568/65(23.1%) , 3.185/65(1.9%)
Peaks not found: chem shift/row (% of total intensity)
8.047/65(8%) , 3.89/65(6.7%) , 3.89/50(4.3%) , 3.89/80(4.3%) , 9.432/65(4.2%) , 5.455/65(2.7%) , 3.185/50(0.9%) , 3.185/80(0.9%)

Phosphocholine (library entry number =207)
Hit ratio(% of total spectral intensity for metabolite): 90% (1 of 1 peaks were found)
Peaks found: chem shift/row (% of total intensity)
3.225/65(100%)
Peaks not found: chem shift/row (% of total intensity)


Tyrosine (library entry number =208)
Hit ratio(% of total spectral intensity for metabolite): 61.6% (4 of 18 peaks were found)
Peaks found: chem shift/row (% of total intensity)
6.906/76(20.3%) , 6.906/54(20.3%) , 7.198/54(10.5%) , 7.198/76(10.5%)
Peaks not found: chem shift/row (% of total intensity)
3.947/62(7.1%) , 3.947/68(7.1%) , 3.947/48.5(5.5%) , 3.947/81.5(5.5%) , 6.906/47(1.6%) , 6.906/83(1.6%) , 3.057/56(1.5%) , 3.057/74(1.5%) , 3.057/36(1.4%) , 3.057/94(1.4%) , 3.202/90(1%) , 3.202/40(1%) , 3.202/53(1%) , 3.202/77(1%)
