# Supplementary material for: Pathomx: an interactive workflow-based tool for the analysis of metabolomic data
Source: BMC Bioinformatics. 2014 Dec 10;15(1):396. doi: 10.1186/s12859-014-0396-9 (PMC4271363; doi:10.1186/s12859-014-0396-9)
Supplement: Additional file 4: — 2D Processed NMR dataset – THP-1 N&H. Experimental data from THP-1 normoxia (N) and hypoxia (H) experiment acquired by 2D 1H JRES NMR on Bruker spectrometer and processed via the BML-NMR web service. [file 12859_2014_396_MOESM4_ESM.zip › BMLJOB_338/indiv_expno_outputs/96/expno_96_result.txt]

*********************************   FIMA OUTPUT **********************************
FIMA:  Field Independent Metabolite Analysis by JRES NMR spectroscopy.
http://bml-nmr.org.  Birmingham Metabolite Library NMR Data Mining Algorithm.  University of Birmingham, UK.
Program developed by Jonathan J. Byrne, Mark R. Viant, Shan He.  2010/2011.
***************************************************************************************

Job completed: 24-Jul-2013 15:13:59 on computer GLNXA64.  Job number 15 of 16.

Contents of title file: 
                                                                          
s  y  0  2  0  7  j  r  e  s     H  2  O  +  D  2  O     /  o  p  t  /  t  o  p  s  p  i  n  3  .  0  /  d  a  t  a  /  y  o  u  n  g  s  p  /  n  m  r     y  o  u  n  g  s  p     {  3        H  6     -     3  4  8  }  

Sample name is taken as                                                                          

________________________________________________________________________________________________________________

Table 1.  Sample quantification result:

                         Metabolite name	Conc(mM) Hit ratio Int expl(%) Lib number 
                                Glucose 	2.900       0.609       0.130       11       
                            Lactic acid 	2.097       0.524       0.135       131       
                    Phosphoethanolamine 	1.501       0.505       0.057       167       
                              Glutamine 	1.008       0.526       0.056       17       
               Glycerophosphorylcholine 	0.824       0.900       0.134       186       
                Glucosamine-6-phosphate 	0.483       0.637       0.045       173       
                             Asparagine 	0.412       0.819       0.046       72       
                  Glutathione (reduced) 	0.363       0.617       0.045       92       
                                Leucine 	0.344       0.676       0.045       77       
                                Glycine 	0.253       0.900       0.052       80       
                                Alanine 	0.249       1.000       0.050       66       
                             Creatinine 	0.226       0.699       0.050       29       
                               Fructose 	0.210       0.790       0.047       5       
                              Carnitine 	0.207       0.940       0.069       120       
                             Isoleucine 	0.192       0.756       0.053       68       
                  Argininosuccinic acid 	0.157       0.663       0.043       109       
                            Acetic acid 	0.146       0.900       0.051       117       
                Cytidine 5-triphosphate 	0.134       0.413       0.042       192       
                N-Acetylaspartate (NAA) 	0.126       0.830       0.047       86       
                      3-Methylhistidine 	0.118       0.893       0.044       74       
                               Creatine 	0.096       1.000       0.047       122       
                 Methyl isobutyric acid 	0.096       0.679       0.047       198       
                                 Valine 	0.091       0.740       0.047       36       
                                Taurine 	0.087       1.000       0.045       181       
                 Glutathione (oxidised) 	0.085       0.520       0.043       91       
                     Malonyl coenzyme A 	0.076       0.561       0.045       145       
               Adenosine 5-triphosphate 	0.065       0.846       0.042       103       
Uridine-5-diphospho-N-acetylglucosamine 	0.054       0.912       0.044       171       
             Uridine 5-diphosphoglucose 	0.049       0.498       0.042       165       
                               Tyrosine 	0.037       0.616       0.041       208       
                       Anserine nitrate 	0.036       0.616       0.042       15       
                            Citric acid 	0.033       1.000       0.042       14       
                              Histamine 	0.032       0.443       0.041       94       
                            Formic acid 	0.029       0.900       0.041       148       
                        N-Acetylalanine 	0.028       1.000       0.042       85       
                          Succinic acid 	0.027       0.900       0.043       152       
                             Methionine 	0.027       0.951       0.043       82       
                               Methanol 	0.025       0.900       0.042       202       
                N-Acetylneuraminic acid 	0.023       0.739       0.042       193       
                 Cytidine 5-diphosphate 	0.022       0.482       0.041       160       
                         Propionic acid 	0.020       0.914       0.042       154       
                           Pyruvic acid 	0.018       0.900       0.042       101       
 Ethylenediaminetetraacetic acid (EDTA) 	0.016       1.000       0.042       140       
                                Betaine 	0.013       1.000       0.042       24       
                       Pantothenic acid 	0.011       0.623       0.041       99       
                        scyllo-Inositol 	0.006       0.900       0.041       54       
                Adenosine 5-diphosphate 	0.006       0.793       0.041       115       
                                Ethanol 	0.005       0.912       0.041       203       
                          Acetylcholine 	0.004       0.571       0.041       22       
                     N-Acetylmethionine 	0.003       0.650       0.041       137       
                             Cysteamine 	0.002       0.569       0.041       150       
              Adenosine 5-monophosphate 	0.002       0.564       0.041       107       
                    Glucose-6-phosphate 	0.002       0.837       0.041       105       
                               Thiamine 	0.002       0.681       0.041       206       
                        Phosphocreatine 	0.001       1.000       0.041       114       
________________________________________________________________________________________________________________

Table 2.  Result of the screening step of the analysis (finding of library peaks in the the mixture JRES spectrum):

Glucose (library entry number =11)
Hit ratio(% of total spectral intensity for metabolite): 60.91% (34 of 75 peaks were found)
Peaks found: chem shift/row (% of total intensity)
3.503/65(6.2%) , 3.414/65(5.6%) , 3.261/77(5.3%) , 3.261/53(5.3%) , 3.503/42(4.1%) , 3.503/88(4.1%) , 3.714/65(3%) , 3.737/42(2.8%) , 3.737/88(2.8%) , 3.414/41(2.6%) , 3.414/89(2.6%) , 3.737/57(2.6%) , 3.737/73(2.6%) , 3.778/56(1.1%) , 3.778/73.5(1.1%) , 3.467/65(1%) , 3.467/65(1%) , 3.474/65(0.9%) , 3.851/53(0.7%) , 3.851/77(0.7%) , 3.474/72(0.7%) , 3.474/57.5(0.7%) , 3.745/56(0.5%) , 3.745/73.5(0.5%) , 3.836/47.5(0.4%) , 3.836/82(0.4%) , 3.752/64.5(0.4%) , 5.246/69.5(0.3%) , 5.246/60(0.3%) , 3.367/64.5(0.3%) , 3.836/61(0.2%) , 3.745/56.5(0.2%) , 3.745/73.5(0.2%) , 3.844/64.5(0.1%)
Peaks not found: chem shift/row (% of total intensity)
3.242/53(5.2%) , 3.242/77(5.2%) , 3.905/52(2.4%) , 3.905/78(2.4%) , 3.714/41(2.4%) , 3.714/89(2.4%) , 3.905/47(2.2%) , 3.905/83(2.2%) , 3.467/73(0.7%) , 3.467/56.5(0.7%) , 3.467/82(0.7%) , 3.467/48(0.7%) , 3.474/47.5(0.6%) , 3.474/82.5(0.6%) , 3.467/72.5(0.6%) , 3.467/57(0.6%) , 3.474/87.5(0.6%) , 3.467/87.5(0.6%) , 3.467/41.5(0.6%) , 3.474/41.5(0.6%) , 3.467/48.5(0.6%) , 3.467/81.5(0.6%) , 3.421/64(0.6%) , 3.421/66(0.6%) , 3.467/87.5(0.5%) , 3.467/42(0.5%) , 3.778/42.5(0.5%) , 3.778/87.5(0.5%) , 3.421/40(0.4%) , 3.421/90(0.4%) , 3.851/46.5(0.4%) , 3.851/83(0.4%) , 3.836/68.5(0.2%) , 3.745/42.5(0.2%) , 3.745/87(0.2%) , 3.752/49.5(0.2%) , 3.752/80.5(0.2%) , 3.813/5(0.2%) , 3.745/64.5(0.1%) , 3.752/56.5(0.1%) , 3.752/73.5(0.1%)

Lactic acid (library entry number =131)
Hit ratio(% of total spectral intensity for metabolite): 52.38% (6 of 16 peaks were found)
Peaks found: chem shift/row (% of total intensity)
1.335/74(22.5%) , 1.335/56(22.5%) , 4.124/74(3%) , 4.124/56(3%) , 4.124/91(0.6%) , 4.124/38(0.6%)
Peaks not found: chem shift/row (% of total intensity)
1.338/63(6.8%) , 1.338/67(6.8%) , 1.324/67(6.5%) , 1.324/63(6.5%) , 1.338/58.5(5.1%) , 1.338/71.5(5.1%) , 1.324/71.5(5%) , 1.324/58.5(5%) , 4.131/56(0.4%) , 4.131/73.5(0.4%)

Phosphoethanolamine (library entry number =167)
Hit ratio(% of total spectral intensity for metabolite): 50.49% (6 of 10 peaks were found)
Peaks found: chem shift/row (% of total intensity)
3.979/78(8.9%) , 3.979/52(8.9%) , 3.992/52(8.5%) , 3.992/78(8.5%) , 3.979/64.5(7.9%) , 3.992/64.5(7.7%)
Peaks not found: chem shift/row (% of total intensity)
3.227/76.5(14.8%) , 3.227/53.5(14.8%) , 3.227/60(10%) , 3.227/70(10%)

Glutamine (library entry number =17)
Hit ratio(% of total spectral intensity for metabolite): 52.62% (21 of 57 peaks were found)
Peaks found: chem shift/row (% of total intensity)
3.779/65(17.5%) , 3.779/81(8.3%) , 3.779/49(8.3%) , 2.439/65(3.9%) , 2.479/65(2%) , 2.479/65(1.9%) , 2.479/65(1.8%) , 2.479/65(1.5%) , 2.408/65(1%) , 2.158/73(0.9%) , 2.158/57(0.9%) , 2.408/65(0.8%) , 2.434/38.5(0.7%) , 2.434/91.5(0.7%) , 2.439/104(0.5%) , 2.439/25.5(0.5%) , 2.115/65(0.4%) , 2.479/25(0.3%) , 2.479/105(0.3%) , 2.479/25(0.2%) , 2.479/105(0.2%)
Peaks not found: chem shift/row (% of total intensity)
2.458/52.5(3.8%) , 2.458/77.5(3.8%) , 2.458/38(3.7%) , 2.458/92(3.7%) , 2.14/56.5(2.5%) , 2.14/73.5(2.5%) , 2.14/80.5(2.4%) , 2.14/49.5(2.4%) , 2.14/33.5(2.1%) , 2.14/96.5(2.1%) , 2.14/40.5(2%) , 2.14/89.5(2%) , 2.14/65(1.3%) , 2.121/56(0.9%) , 2.121/74(0.9%) , 2.166/46.5(0.6%) , 2.166/83.5(0.6%) , 2.13/62(0.6%) , 2.13/68(0.6%) , 2.13/61.5(0.6%) , 2.13/68.5(0.6%) , 2.13/65(0.6%) , 2.408/85.5(0.5%) , 2.408/44.5(0.5%) , 2.458/18.5(0.5%) , 2.458/111.5(0.5%) , 2.13/65(0.5%) , 2.13/46(0.5%) , 2.13/84(0.5%) , 2.439/45(0.5%) , 2.439/85(0.5%) , 2.13/84(0.5%) , 2.13/46(0.5%) , 2.434/65(0.4%) , 2.408/85.5(0.4%) , 2.408/44.5(0.4%)

Glycerophosphorylcholine (library entry number =186)
Hit ratio(% of total spectral intensity for metabolite): 90% (1 of 1 peaks were found)
Peaks found: chem shift/row (% of total intensity)
3.234/65(100%)
Peaks not found: chem shift/row (% of total intensity)


Glucosamine-6-phosphate (library entry number =173)
Hit ratio(% of total spectral intensity for metabolite): 63.7% (16 of 29 peaks were found)
Peaks found: chem shift/row (% of total intensity)
3.883/65(8.1%) , 3.66/65(7%) , 3.632/65(6.4%) , 3.598/77(4.5%) , 3.598/53(4.5%) , 2.973/51.5(3.8%) , 2.973/78(3.8%) , 2.973/51.5(3.8%) , 2.973/78(3.8%) , 4.006/61(3.3%) , 4.006/69(3.3%) , 3.286/74(2.9%) , 3.286/56(2.9%) , 3.632/41(2.8%) , 3.632/88.5(2.8%) , 3.367/65(0.2%)
Peaks not found: chem shift/row (% of total intensity)
3.883/40(5.4%) , 3.883/90(5.4%) , 5.435/60(4.3%) , 5.435/70(4.3%) , 3.66/89.5(3.2%) , 3.66/40.5(3.2%) , 3.286/46.5(2.8%) , 3.286/83(2.8%) , 2.934/51.5(1.7%) , 2.934/78(1.7%) , 4.026/70(1.1%) , 4.069/55(0.3%) , 4.069/75(0.3%)

Asparagine (library entry number =72)
Hit ratio(% of total spectral intensity for metabolite): 81.91% (12 of 29 peaks were found)
Peaks found: chem shift/row (% of total intensity)
4.006/50(10.3%) , 4.006/80(10.3%) , 4.006/61(8.8%) , 4.006/69(8.8%) , 2.867/53(5.7%) , 2.867/77(5.7%) , 2.867/34(5.6%) , 2.867/96(5.6%) , 2.955/49(5.5%) , 2.955/81(5.5%) , 2.955/37(5.2%) , 2.955/93(5.2%)
Peaks not found: chem shift/row (% of total intensity)
2.936/65(2.1%) , 2.86/64.5(1.9%) , 2.957/65(1.4%) , 2.91/96.5(1.4%) , 2.91/33.5(1.4%) , 2.884/64.5(1.2%) , 2.884/65.5(1.2%) , 2.909/34(1.2%) , 2.909/96(1.2%) , 2.909/112(0.8%) , 2.909/18(0.8%) , 2.91/112(0.6%) , 2.91/18(0.6%) , 2.876/52(0.6%) , 2.876/78(0.6%) , 2.936/127(0.5%) , 2.936/4(0.4%)

Glutathione (reduced) (library entry number =92)
Hit ratio(% of total spectral intensity for metabolite): 61.66% (20 of 43 peaks were found)
Peaks found: chem shift/row (% of total intensity)
3.789/65(14.2%) , 3.789/65(13.5%) , 2.17/73.5(4.9%) , 3.789/49(4.2%) , 3.789/81(4.2%) , 3.789/49(4.1%) , 3.789/81(4.1%) , 2.17/37(1.6%) , 2.17/92(1.6%) , 2.955/81(1.6%) , 2.955/49(1.6%) , 2.955/48(1%) , 2.955/47.5(0.9%) , 2.955/82(0.9%) , 2.562/65.5(0.7%) , 2.562/65.5(0.6%) , 2.562/65.5(0.6%) , 2.955/82.5(0.6%) , 2.54/64.5(0.4%) , 2.54/64(0.3%)
Peaks not found: chem shift/row (% of total intensity)
2.17/56(4.9%) , 2.558/71.5(3.5%) , 2.558/58(3.5%) , 2.966/46.5(2%) , 2.966/82.5(2%) , 2.983/82(1.9%) , 2.983/46.5(1.9%) , 2.977/82(1.6%) , 2.977/47.5(1.6%) , 2.976/82(1.6%) , 2.976/47.5(1.6%) , 2.963/47(1.5%) , 2.963/83(1.5%) , 3.305/46.5(1.4%) , 3.305/83.5(1.4%) , 3.317/84(1.3%) , 3.317/46(1.3%) , 2.966/52.5(0.8%) , 2.966/75.5(0.7%) , 2.558/91(0.7%) , 2.558/39(0.7%) , 2.964/46(0.4%) , 2.964/83.5(0.4%)

Leucine (library entry number =77)
Hit ratio(% of total spectral intensity for metabolite): 67.56% (6 of 37 peaks were found)
Peaks found: chem shift/row (% of total intensity)
0.971/57(18.4%) , 0.971/73(18.4%) , 0.96/57(14.8%) , 0.96/73(14.8%) , 1.014/73.5(0.6%) , 1.014/56(0.6%)
Peaks not found: chem shift/row (% of total intensity)
3.741/47(7.2%) , 3.741/83(7.2%) , 1.682/65(1.6%) , 0.96/64.5(1.4%) , 1.749/65(1%) , 0.971/65(0.9%) , 1.714/51.5(0.8%) , 1.711/41(0.8%) , 1.702/64.5(0.7%) , 1.714/39.5(0.7%) , 1.714/90.5(0.7%) , 3.741/60.5(0.7%) , 3.741/69(0.7%) , 1.714/4(0.7%) , 1.714/125(0.7%) , 1.722/73.5(0.6%) , 1.722/56.5(0.6%) , 1.711/4(0.5%) , 1.711/125(0.5%) , 1.714/43(0.5%) , 1.714/87.5(0.5%) , 1.714/55.5(0.5%) , 1.714/74.5(0.5%) , 1.711/51(0.5%) , 1.711/79(0.5%) , 1.714/23(0.3%) , 1.714/107.5(0.3%) , 1.714/61.5(0.3%) , 1.714/68(0.3%) , 1.711/74(0.3%) , 1.711/55.5(0.3%)

Glycine (library entry number =80)
Hit ratio(% of total spectral intensity for metabolite): 90% (1 of 1 peaks were found)
Peaks found: chem shift/row (% of total intensity)
3.57/65(100%)
Peaks not found: chem shift/row (% of total intensity)


Alanine (library entry number =66)
Hit ratio(% of total spectral intensity for metabolite): 100% (6 of 6 peaks were found)
Peaks found: chem shift/row (% of total intensity)
1.485/56(36.1%) , 1.485/74(36.1%) , 3.793/56(10.9%) , 3.793/74(10.9%) , 3.793/93(2.9%) , 3.793/37(2.9%)
Peaks not found: chem shift/row (% of total intensity)


Creatinine (library entry number =29)
Hit ratio(% of total spectral intensity for metabolite): 69.86% (1 of 3 peaks were found)
Peaks found: chem shift/row (% of total intensity)
3.049/65(69.9%)
Peaks not found: chem shift/row (% of total intensity)
4.065/66(15.1%) , 4.065/64(15.1%)

Fructose (library entry number =5)
Hit ratio(% of total spectral intensity for metabolite): 79% (10 of 27 peaks were found)
Peaks found: chem shift/row (% of total intensity)
3.57/50(14.6%) , 3.57/80(14.6%) , 3.726/50(13.4%) , 3.726/80(13.4%) , 3.808/52(7.7%) , 3.808/78(7.7%) , 4.03/49(2.6%) , 4.03/81(2.6%) , 3.66/65(1.7%) , 3.57/65(0.8%)
Peaks not found: chem shift/row (% of total intensity)
3.903/48(2.7%) , 3.903/82(2.7%) , 3.903/56(2.4%) , 3.903/74(2.4%) , 3.58/49.5(1.4%) , 3.58/80(1.4%) , 3.683/57.5(1.3%) , 3.683/72.5(1.3%) , 3.605/49(1.2%) , 3.605/80.5(1.2%) , 4.004/65(0.8%) , 4.119/70(0.6%) , 4.119/60(0.6%) , 3.58/18(0.3%) , 3.58/111.5(0.3%) , 3.57/33.5(0.2%) , 4.04/64.5(0.2%)

Carnitine (library entry number =120)
Hit ratio(% of total spectral intensity for metabolite): 94% (4 of 8 peaks were found)
Peaks found: chem shift/row (% of total intensity)
3.225/65(85.7%) , 3.428/65(4.1%) , 2.435/58(2.1%) , 2.435/72(2.1%)
Peaks not found: chem shift/row (% of total intensity)
2.45/73(2%) , 2.45/57(2%) , 3.435/70(1%) , 3.435/60(1%)

Isoleucine (library entry number =68)
Hit ratio(% of total spectral intensity for metabolite): 75.57% (5 of 22 peaks were found)
Peaks found: chem shift/row (% of total intensity)
0.942/65(20.1%) , 1.014/56(19.2%) , 1.014/74(19.2%) , 0.942/46(8.5%) , 0.942/84(8.5%)
Peaks not found: chem shift/row (% of total intensity)
3.677/60(6.8%) , 3.677/70(6.8%) , 1.263/45(0.9%) , 1.263/85(0.9%) , 1.263/81(0.8%) , 1.263/49(0.8%) , 1.263/27(0.8%) , 1.263/103(0.8%) , 1.263/61(0.8%) , 1.263/69(0.8%) , 1.472/65(0.8%) , 1.472/79(0.6%) , 1.472/51(0.6%) , 1.472/98(0.6%) , 1.472/32(0.6%) , 1.472/44(0.5%) , 1.472/86(0.5%)

Argininosuccinic acid (library entry number =109)
Hit ratio(% of total spectral intensity for metabolite): 66.31% (15 of 35 peaks were found)
Peaks found: chem shift/row (% of total intensity)
6.526/65(19.9%) , 3.28/65(5.9%) , 3.779/65(5.8%) , 2.671/44(3.3%) , 2.671/86(3.3%) , 2.671/45(3.2%) , 2.671/85(3.2%) , 2.671/44(3.1%) , 2.671/86(3.1%) , 2.671/47.5(3.1%) , 2.671/82.5(3.1%) , 3.779/81(2.9%) , 3.779/49(2.9%) , 2.367/58.5(1.8%) , 2.367/97.5(1.7%)
Peaks not found: chem shift/row (% of total intensity)
2.68/45(3.1%) , 2.68/85(3.1%) , 2.379/45.5(2.5%) , 2.379/84.5(2.5%) , 2.359/45(2.4%) , 2.359/85(2.4%) , 2.827/48(2%) , 2.827/82(2%) , 2.367/71(1.8%) , 2.367/32(1.7%) , 2.827/40(1.4%) , 2.827/89.5(1.4%) , 4.307/74(1.3%) , 4.307/56(1.3%) , 3.28/83(1.1%) , 3.28/47(1.1%) , 4.307/48(1.1%) , 4.307/82(1.1%) , 2.367/38.5(0.2%) , 2.367/92(0.2%)

Acetic acid (library entry number =117)
Hit ratio(% of total spectral intensity for metabolite): 90% (1 of 1 peaks were found)
Peaks found: chem shift/row (% of total intensity)
1.924/65(100%)
Peaks not found: chem shift/row (% of total intensity)


Cytidine 5-triphosphate (library entry number =192)
Hit ratio(% of total spectral intensity for metabolite): 41.26% (2 of 26 peaks were found)
Peaks found: chem shift/row (% of total intensity)
7.991/55(20.6%) , 7.991/75(20.6%)
Peaks not found: chem shift/row (% of total intensity)
6.15/75(15.5%) , 6.15/55(15.5%) , 6.007/59(2.3%) , 6.007/71(2.3%) , 4.275/65(2%) , 6.011/64(1.8%) , 6.011/66(1.8%) , 6.002/66(1.8%) , 6.002/64(1.8%) , 4.28/64.5(1.5%) , 7.998/55.5(1.3%) , 7.998/74.5(1.3%) , 6.011/70(1.1%) , 6.011/60(1.1%) , 6.002/60(1.1%) , 6.002/70(1.1%) , 6.135/55.5(1%) , 6.135/74.5(1%) , 6.135/55(1%) , 6.135/74.5(1%) , 4.351/58.5(0.6%) , 4.351/71.5(0.6%) , 4.341/59(0.2%) , 4.341/70.5(0.2%)

N-Acetylaspartate (NAA) (library entry number =86)
Hit ratio(% of total spectral intensity for metabolite): 82.95% (5 of 13 peaks were found)
Peaks found: chem shift/row (% of total intensity)
2.026/65(79.5%) , 2.504/57(0.9%) , 2.504/72(0.9%) , 2.504/32.5(0.9%) , 2.504/97(0.9%)
Peaks not found: chem shift/row (% of total intensity)
2.491/45(2.5%) , 2.491/85(2.5%) , 2.51/45(2.4%) , 2.51/85(2.4%) , 2.691/44(1.8%) , 2.691/86(1.8%) , 2.701/84(1.8%) , 2.701/46(1.8%)

3-Methylhistidine (library entry number =74)
Hit ratio(% of total spectral intensity for metabolite): 89.26% (9 of 15 peaks were found)
Peaks found: chem shift/row (% of total intensity)
3.739/65(71%) , 3.962/82(5.3%) , 3.962/48(5.3%) , 3.314/52(1.5%) , 3.314/78(1.5%) , 3.263/76(1.2%) , 3.263/54(1.2%) , 8.216/68(1.2%) , 8.216/61.5(1.2%)
Peaks not found: chem shift/row (% of total intensity)
3.962/64(5.1%) , 3.314/93(1.4%) , 3.314/37(1.4%) , 3.263/35(0.9%) , 3.263/95(0.9%) , 7.131/65(0.9%)

Creatine (library entry number =122)
Hit ratio(% of total spectral intensity for metabolite): 100% (2 of 2 peaks were found)
Peaks found: chem shift/row (% of total intensity)
3.041/65(77.9%) , 3.938/65(22.1%)
Peaks not found: chem shift/row (% of total intensity)


Methyl isobutyric acid (library entry number =198)
Hit ratio(% of total spectral intensity for metabolite): 67.86% (2 of 8 peaks were found)
Peaks found: chem shift/row (% of total intensity)
1.148/56(33.9%) , 1.148/74(33.9%)
Peaks not found: chem shift/row (% of total intensity)
3.702/65(27.6%) , 2.641/65(1.5%) , 2.641/47(1.1%) , 2.641/83(1.1%) , 2.641/101(0.4%) , 2.641/29(0.4%)

Valine (library entry number =36)
Hit ratio(% of total spectral intensity for metabolite): 74.04% (4 of 14 peaks were found)
Peaks found: chem shift/row (% of total intensity)
0.994/56(19%) , 0.994/74(19%) , 1.046/56(18%) , 1.046/74(18%)
Peaks not found: chem shift/row (% of total intensity)
3.617/59(10.4%) , 3.617/71(10.4%) , 2.276/59(1%) , 2.276/71(1%) , 2.276/41(0.7%) , 2.276/89(0.7%) , 2.276/53(0.7%) , 2.276/77(0.7%) , 2.276/35(0.2%) , 2.276/95(0.2%)

Taurine (library entry number =181)
Hit ratio(% of total spectral intensity for metabolite): 100% (6 of 6 peaks were found)
Peaks found: chem shift/row (% of total intensity)
3.428/65(25.2%) , 3.271/65(19.1%) , 3.428/48(16%) , 3.428/82(16%) , 3.271/48(11.8%) , 3.271/82(11.8%)
Peaks not found: chem shift/row (% of total intensity)


Glutathione (oxidised) (library entry number =91)
Hit ratio(% of total spectral intensity for metabolite): 52% (21 of 50 peaks were found)
Peaks found: chem shift/row (% of total intensity)
3.789/65(15.8%) , 3.789/81(5.7%) , 3.789/49(5.7%) , 2.17/57(3.7%) , 2.17/73(3.7%) , 2.516/65(2.3%) , 2.516/65(2.1%) , 2.565/65(2%) , 2.54/65(2%) , 2.17/37(1.8%) , 2.17/93(1.8%) , 3.797/64.5(1.2%) , 3.797/64.5(1.2%) , 3.768/64.5(1.1%) , 3.779/64.5(1%) , 2.552/61(0.2%) , 2.552/69(0.2%) , 2.565/103.5(0.2%) , 2.565/27(0.2%) , 2.552/61(0.2%) , 2.552/69(0.2%)
Peaks not found: chem shift/row (% of total intensity)
2.971/47(4.1%) , 2.971/83(4.1%) , 3.306/47(3.7%) , 3.306/83(3.7%) , 3.317/47(3.4%) , 3.317/83(3.4%) , 2.991/47(3.3%) , 2.991/83(3.3%) , 5.716/65(1.9%) , 2.54/76(1.6%) , 2.54/54(1.6%) , 2.54/45(1.3%) , 2.54/85(1.3%) , 2.565/45(1.2%) , 2.565/85(1.2%) , 2.516/45(1.2%) , 2.516/85(1.2%) , 2.516/45(1.1%) , 2.516/85(1.1%) , 2.54/33(0.9%) , 2.54/97(0.9%) , 2.54/13.5(0.4%) , 2.54/116(0.4%) , 2.498/62(0.3%) , 2.498/68(0.3%) , 2.515/61.5(0.2%) , 2.515/68.5(0.2%) , 2.516/103(0.2%) , 2.516/26(0.2%)

Malonyl coenzyme A (library entry number =145)
Hit ratio(% of total spectral intensity for metabolite): 56.11% (6 of 25 peaks were found)
Peaks found: chem shift/row (% of total intensity)
3.541/65(22.9%) , 8.278/65(16.7%) , 3.137/65(12.7%) , 3.679/65(1.8%) , 2.439/65(1.4%) , 2.661/65(0.6%)
Peaks not found: chem shift/row (% of total intensity)
8.551/65(10%) , 0.724/65(7.2%) , 0.862/65(5.3%) , 6.178/65(4.6%) , 6.164/65(4.2%) , 4.004/65(3.1%) , 3.031/65(1.9%) , 3.031/82(1%) , 3.031/48(1%) , 0.737/65(0.9%) , 2.353/65(0.8%) , 3.353/57(0.7%) , 3.353/73(0.7%) , 2.622/65(0.7%) , 2.439/48(0.5%) , 2.439/82(0.5%) , 0.846/65(0.4%) , 3.353/89(0.3%) , 3.353/41(0.3%)

Adenosine 5-triphosphate (library entry number =103)
Hit ratio(% of total spectral intensity for metabolite): 84.57% (3 of 4 peaks were found)
Peaks found: chem shift/row (% of total intensity)
8.266/65(63.2%) , 6.148/65(16.9%) , 8.537/65(4.4%)
Peaks not found: chem shift/row (% of total intensity)
6.138/65(15.4%)

Uridine-5-diphospho-N-acetylglucosamine (library entry number =171)
Hit ratio(% of total spectral intensity for metabolite): 91.2% (6 of 13 peaks were found)
Peaks found: chem shift/row (% of total intensity)
2.085/65(51.5%) , 7.951/55(11%) , 7.951/75(11%) , 5.976/55(8%) , 5.976/75(8%) , 3.821/65(1.5%)
Peaks not found: chem shift/row (% of total intensity)
3.561/65(1.7%) , 5.976/65(1.3%) , 5.989/65(1.2%) , 3.821/41(1.2%) , 3.821/89(1.2%) , 3.561/89.5(1.1%) , 3.561/40.5(1.1%)

Uridine 5-diphosphoglucose (library entry number =165)
Hit ratio(% of total spectral intensity for metabolite): 49.79% (15 of 35 peaks were found)
Peaks found: chem shift/row (% of total intensity)
7.951/75(17.7%) , 7.951/55(17.7%) , 3.779/65(3.8%) , 3.474/65(2.6%) , 3.793/55(1%) , 3.793/75(1%) , 3.547/56.5(0.7%) , 3.547/73.5(0.7%) , 3.547/48(0.7%) , 3.547/81.5(0.7%) , 3.547/48(0.7%) , 3.547/82(0.7%) , 3.547/48(0.7%) , 3.547/56(0.6%) , 3.547/73(0.6%)
Peaks not found: chem shift/row (% of total intensity)
5.985/75(13.3%) , 5.985/55(13.3%) , 3.779/41(3%) , 3.779/89(3%) , 3.474/89(2.1%) , 3.474/40.5(2.1%) , 5.995/65(1.9%) , 3.87/46(1.2%) , 3.87/83(1.2%) , 5.6/60.5(1.2%) , 5.6/69.5(1.2%) , 5.614/60.5(1.2%) , 5.614/69.5(1.2%) , 5.995/55(1%) , 5.995/75(1%) , 5.985/64.5(0.7%) , 3.793/42.5(0.3%) , 3.793/87.5(0.3%) , 3.87/51.5(0.3%) , 3.87/78.5(0.3%)

Tyrosine (library entry number =208)
Hit ratio(% of total spectral intensity for metabolite): 61.6% (4 of 18 peaks were found)
Peaks found: chem shift/row (% of total intensity)
6.907/76(20.3%) , 6.907/54(20.3%) , 7.199/54(10.5%) , 7.199/76(10.5%)
Peaks not found: chem shift/row (% of total intensity)
3.947/62(7.1%) , 3.947/68(7.1%) , 3.947/48.5(5.5%) , 3.947/81.5(5.5%) , 6.907/47(1.6%) , 6.907/83(1.6%) , 3.057/56(1.5%) , 3.057/74(1.5%) , 3.057/36(1.4%) , 3.057/94(1.4%) , 3.202/90(1%) , 3.202/40(1%) , 3.202/53(1%) , 3.202/77(1%)

Anserine nitrate (library entry number =15)
Hit ratio(% of total spectral intensity for metabolite): 61.55% (7 of 42 peaks were found)
Peaks found: chem shift/row (% of total intensity)
3.779/65(49.3%) , 3.225/63.5(3.9%) , 3.225/66.5(3.9%) , 2.661/45(1.2%) , 2.661/85(1.2%) , 2.648/65(1%) , 2.661/65(1%)
Peaks not found: chem shift/row (% of total intensity)
3.227/44.5(2%) , 3.227/85.5(2%) , 3.225/49.5(2%) , 3.225/80.5(2%) , 2.659/44(1.7%) , 2.659/86(1.7%) , 3.235/84.5(1.5%) , 3.235/45.5(1.5%) , 3.24/84.5(1.5%) , 3.24/45.5(1.5%) , 3.041/85(1.3%) , 3.041/45(1.3%) , 3.05/85(1.3%) , 3.05/45(1.3%) , 2.694/65(1.2%) , 2.694/46.5(1.1%) , 2.694/83.5(1.1%) , 2.681/65(1%) , 3.201/65(0.9%) , 2.723/45(0.9%) , 2.723/85(0.9%) , 2.723/43(0.8%) , 2.723/86.5(0.8%) , 2.681/85.5(0.8%) , 2.706/25(0.6%) , 2.706/104(0.6%) , 2.709/64(0.6%) , 2.659/61(0.6%) , 2.659/69(0.6%) , 2.661/103(0.6%) , 2.661/26.5(0.6%) , 2.709/44.5(0.6%) , 2.709/85.5(0.6%) , 2.659/102(0.5%) , 2.659/27(0.5%)

Citric acid (library entry number =14)
Hit ratio(% of total spectral intensity for metabolite): 100% (4 of 4 peaks were found)
Peaks found: chem shift/row (% of total intensity)
2.543/46(26.2%) , 2.543/84(26.2%) , 2.671/46(23.8%) , 2.671/84(23.8%)
Peaks not found: chem shift/row (% of total intensity)


Histamine (library entry number =94)
Hit ratio(% of total spectral intensity for metabolite): 44.34% (3 of 12 peaks were found)
Peaks found: chem shift/row (% of total intensity)
3.305/65(28.7%) , 3.041/65(9.4%) , 8.147/65(6.3%)
Peaks not found: chem shift/row (% of total intensity)
3.305/83(12%) , 3.305/47(12%) , 8.095/65(6.5%) , 7.977/65(6.2%) , 7.158/65(4.3%) , 3.041/47(3.7%) , 3.041/83(3.7%) , 7.158/62(3.6%) , 7.158/68(3.6%)

Formic acid (library entry number =148)
Hit ratio(% of total spectral intensity for metabolite): 90% (1 of 1 peaks were found)
Peaks found: chem shift/row (% of total intensity)
8.461/65(100%)
Peaks not found: chem shift/row (% of total intensity)


N-Acetylalanine (library entry number =85)
Hit ratio(% of total spectral intensity for metabolite): 100% (3 of 3 peaks were found)
Peaks found: chem shift/row (% of total intensity)
2.011/65(65.9%) , 1.335/56(17%) , 1.335/74(17%)
Peaks not found: chem shift/row (% of total intensity)


Succinic acid (library entry number =152)
Hit ratio(% of total spectral intensity for metabolite): 90% (1 of 1 peaks were found)
Peaks found: chem shift/row (% of total intensity)
2.408/65(100%)
Peaks not found: chem shift/row (% of total intensity)


Methionine (library entry number =82)
Hit ratio(% of total spectral intensity for metabolite): 95.05% (4 of 7 peaks were found)
Peaks found: chem shift/row (% of total intensity)
2.143/65(80.1%) , 2.648/65(6%) , 2.648/84(4.4%) , 2.648/46(4.4%)
Peaks not found: chem shift/row (% of total intensity)
3.863/81(1.7%) , 3.863/49(1.7%) , 3.863/65(1.5%)

Methanol (library entry number =202)
Hit ratio(% of total spectral intensity for metabolite): 90% (1 of 1 peaks were found)
Peaks found: chem shift/row (% of total intensity)
3.367/65(100%)
Peaks not found: chem shift/row (% of total intensity)


N-Acetylneuraminic acid (library entry number =193)
Hit ratio(% of total spectral intensity for metabolite): 73.89% (10 of 27 peaks were found)
Peaks found: chem shift/row (% of total intensity)
2.061/65(59.8%) , 3.624/58(2%) , 3.624/72(2%) , 3.851/53(1.9%) , 3.851/77(1.9%) , 3.992/51.5(1.8%) , 3.992/78.5(1.8%) , 3.768/65(1.4%) , 3.768/49(0.7%) , 3.768/81(0.7%)
Peaks not found: chem shift/row (% of total intensity)
2.046/65(5.9%) , 3.624/42(1.8%) , 3.624/88(1.8%) , 1.83/65(1.7%) , 2.238/65(1.7%) , 3.851/46(1.5%) , 3.851/84(1.5%) , 2.222/55(1.3%) , 2.222/75(1.3%) , 1.83/96(1.1%) , 1.83/34(1.1%) , 2.222/88(1%) , 2.222/42(1%) , 3.768/58.5(0.9%) , 3.768/71.5(0.9%) , 3.768/88(0.7%) , 3.768/42(0.7%)

Cytidine 5-diphosphate (library entry number =160)
Hit ratio(% of total spectral intensity for metabolite): 48.2% (2 of 12 peaks were found)
Peaks found: chem shift/row (% of total intensity)
7.991/55(24.1%) , 7.991/75(24.1%)
Peaks not found: chem shift/row (% of total intensity)
6.136/55(19%) , 6.136/75(19%) , 5.985/64(2.4%) , 5.985/66(2.4%) , 5.983/65.5(2.1%) , 5.983/64.5(2.1%) , 5.98/64(1.9%) , 5.98/66(1.9%) , 4.332/60.5(0.5%) , 4.332/69.5(0.5%)

Propionic acid (library entry number =154)
Hit ratio(% of total spectral intensity for metabolite): 91.37% (5 of 7 peaks were found)
Peaks found: chem shift/row (% of total intensity)
1.06/65(33.9%) , 1.06/45(14.4%) , 1.06/85(14.4%) , 2.188/55(14.3%) , 2.188/75(14.3%)
Peaks not found: chem shift/row (% of total intensity)
2.188/94(4.3%) , 2.188/36(4.3%)

Pyruvic acid (library entry number =101)
Hit ratio(% of total spectral intensity for metabolite): 90% (1 of 1 peaks were found)
Peaks found: chem shift/row (% of total intensity)
2.371/65(100%)
Peaks not found: chem shift/row (% of total intensity)


Ethylenediaminetetraacetic acid (EDTA) (library entry number =140)
Hit ratio(% of total spectral intensity for metabolite): 100% (2 of 2 peaks were found)
Peaks found: chem shift/row (% of total intensity)
3.648/65(73.8%) , 3.271/65(26.2%)
Peaks not found: chem shift/row (% of total intensity)


Betaine (library entry number =24)
Hit ratio(% of total spectral intensity for metabolite): 100% (2 of 2 peaks were found)
Peaks found: chem shift/row (% of total intensity)
3.271/65(94.3%) , 3.916/65(5.7%)
Peaks not found: chem shift/row (% of total intensity)


Pantothenic acid (library entry number =99)
Hit ratio(% of total spectral intensity for metabolite): 62.33% (5 of 15 peaks were found)
Peaks found: chem shift/row (% of total intensity)
0.898/65(24.2%) , 0.932/65(20.8%) , 3.993/65(8.4%) , 3.528/79(4.5%) , 3.528/51(4.5%)
Peaks not found: chem shift/row (% of total intensity)
2.423/65(8.5%) , 3.404/79(6.9%) , 3.404/51(6.9%) , 2.423/47.5(3.5%) , 2.423/82.5(3.5%) , 3.447/72.5(2.6%) , 3.447/57.5(2.6%) , 3.447/40(1.3%) , 3.447/90(1.3%) , 3.447/65(0.3%)

scyllo-Inositol (library entry number =54)
Hit ratio(% of total spectral intensity for metabolite): 90% (1 of 1 peaks were found)
Peaks found: chem shift/row (% of total intensity)
3.361/65(100%)
Peaks not found: chem shift/row (% of total intensity)


Adenosine 5-diphosphate (library entry number =115)
Hit ratio(% of total spectral intensity for metabolite): 79.34% (3 of 5 peaks were found)
Peaks found: chem shift/row (% of total intensity)
8.266/65(51.9%) , 6.148/65(21.7%) , 8.537/65(5.7%)
Peaks not found: chem shift/row (% of total intensity)
6.154/65(18.5%) , 8.587/65(2.2%)

Ethanol (library entry number =203)
Hit ratio(% of total spectral intensity for metabolite): 91.16% (5 of 7 peaks were found)
Peaks found: chem shift/row (% of total intensity)
1.19/65(31.3%) , 1.19/83(15.6%) , 1.19/47(15.6%) , 3.663/56(14.4%) , 3.663/74(14.4%)
Peaks not found: chem shift/row (% of total intensity)
3.663/38(4.4%) , 3.663/92(4.4%)

Acetylcholine (library entry number =22)
Hit ratio(% of total spectral intensity for metabolite): 57.12% (1 of 2 peaks were found)
Peaks found: chem shift/row (% of total intensity)
3.225/65(57.1%)
Peaks not found: chem shift/row (% of total intensity)
2.154/65(42.9%)

N-Acetylmethionine (library entry number =137)
Hit ratio(% of total spectral intensity for metabolite): 65.03% (1 of 2 peaks were found)
Peaks found: chem shift/row (% of total intensity)
2.115/65(65%)
Peaks not found: chem shift/row (% of total intensity)
2.039/65(35%)

Cysteamine (library entry number =150)
Hit ratio(% of total spectral intensity for metabolite): 56.88% (2 of 6 peaks were found)
Peaks found: chem shift/row (% of total intensity)
3.398/65(32.3%) , 3.041/65(24.6%)
Peaks not found: chem shift/row (% of total intensity)
3.398/48(12.2%) , 3.398/82(12.2%) , 3.041/48(9.3%) , 3.041/82(9.3%)

Adenosine 5-monophosphate (library entry number =107)
Hit ratio(% of total spectral intensity for metabolite): 56.4% (2 of 4 peaks were found)
Peaks found: chem shift/row (% of total intensity)
8.266/65(43.4%) , 6.148/65(13%)
Peaks not found: chem shift/row (% of total intensity)
8.586/65(30%) , 6.134/65(13.6%)

Glucose-6-phosphate (library entry number =105)
Hit ratio(% of total spectral intensity for metabolite): 83.72% (22 of 31 peaks were found)
Peaks found: chem shift/row (% of total intensity)
3.503/65(6.9%) , 3.293/53.5(6.1%) , 3.293/76.5(6.1%) , 3.277/53(5.9%) , 3.277/77(5.9%) , 3.503/40.5(4.9%) , 3.503/89(4.9%) , 3.367/65(4.4%) , 3.569/40.5(3.7%) , 3.569/89.5(3.7%) , 4.006/69(3.6%) , 4.006/61(3.6%) , 4.006/61(3.6%) , 4.006/69(3.6%) , 3.569/40(3.4%) , 3.569/89.5(3.4%) , 3.569/65(2.7%) , 3.57/65(2%) , 3.569/65(2%) , 3.535/41(1.4%) , 3.535/88.5(1.4%) , 3.484/65.5(0.4%)
Peaks not found: chem shift/row (% of total intensity)
3.73/65(5.2%) , 3.73/40.5(3.8%) , 3.73/89(3.8%) , 3.569/52.5(0.9%) , 3.569/76.5(0.9%) , 3.569/52.5(0.7%) , 3.569/76.5(0.7%) , 4.05/55(0.1%) , 4.05/74.5(0.1%)

Thiamine (library entry number =206)
Hit ratio(% of total spectral intensity for metabolite): 68.09% (3 of 11 peaks were found)
Peaks found: chem shift/row (% of total intensity)
2.502/65(43.1%) , 2.565/65(23.1%) , 3.184/65(1.9%)
Peaks not found: chem shift/row (% of total intensity)
8.047/65(8%) , 3.89/65(6.7%) , 3.89/50(4.3%) , 3.89/80(4.3%) , 9.432/65(4.2%) , 5.455/65(2.7%) , 3.184/50(0.9%) , 3.184/80(0.9%)

Phosphocreatine (library entry number =114)
Hit ratio(% of total spectral intensity for metabolite): 100% (2 of 2 peaks were found)
Peaks found: chem shift/row (% of total intensity)
3.049/65(80.9%) , 3.958/65(19.1%)
Peaks not found: chem shift/row (% of total intensity)


________________________________________________________________________________________________________________

Table 3.  Information to help in the interpretation of the pJRES graphical output of the analysis.
For each peak in the estimate pJRES spectrum (visible in yellow in the associated graphical output file) is given
the chemical shift, intensity and contributing metabolites with percentage contributions.
This table is ordered by intensity, with the most intense estimated pJRES peak detailed first.

Chemical shift	Intensity of estimated pJRES	Contributing metabolites/percentages
3.232	0.1592	Glycerophosphorylcholine(85%); Phosphoethanolamine(9.3%); Carnitine(4.8%); Glucose(0.8%); Acetylcholine(0.1%); Anserine nitrate(0.1%); Betaine(0%); Ethylenediaminetetraacetic acid (EDTA)(0%); 
1.332	0.1244	Lactic acid(99%); N-Acetylalanine(1%); 
3.502	0.04216	Glucose(100%); Glucose-6-phosphate(0%); Malonyl coenzyme A(0%); Glycine(0%); 
3.262	0.04019	Glucose(88.5%); Glycerophosphorylcholine(6.8%); Betaine(1.2%); Taurine(1.2%); 3-Methylhistidine(0.8%); Carnitine(0.5%); Anserine nitrate(0.5%); Ethylenediaminetetraacetic acid (EDTA)(0.4%); Acetylcholine(0%); 
3.732	0.03731	Glucose(92.4%); 3-Methylhistidine(4%); Fructose(2.9%); Leucine(0.5%); Methyl isobutyric acid(0.2%); Glucose-6-phosphate(0%); Ethylenediaminetetraacetic acid (EDTA)(0%); 
3.412	0.03418	Glucose(99.1%); Taurine(0.5%); Carnitine(0.2%); Pantothenic acid(0.1%); Methanol(0%); Cysteamine(0%); scyllo-Inositol(0%); 
3.902	0.02796	Glucose(94.9%); Fructose(5%); Betaine(0%); Thiamine(0%); Creatine(0%); 
3.717	0.0254	Glucose(93.2%); Fructose(5.4%); Methyl isobutyric acid(1.2%); 3-Methylhistidine(0.2%); Ethylenediaminetetraacetic acid (EDTA)(0%); 
3.572	0.02455	Glycine(87.5%); Fructose(12.3%); Malonyl coenzyme A(0.1%); Glucose-6-phosphate(0%); Uridine-5-diphospho-N-acetylglucosamine(0%); Ethylenediaminetetraacetic acid (EDTA)(0%); 
1.147	0.02291	Methyl isobutyric acid(100%); Ethanol(0%); 
3.782	0.02021	Glutamine(55.6%); Glutathione (reduced)(17.6%); Anserine nitrate(7.2%); Glutathione (oxidised)(6.2%); Argininosuccinic acid(4.7%); Glucose(4.4%); Alanine(2.4%); Uridine 5-diphosphoglucose(1.8%); 
1.922	0.02009	Acetic acid(100%); N-Acetylmethionine(0%); 
4.122	0.01897	Lactic acid(99.5%); Fructose(0.5%); 
3.047	0.01804	Creatinine(80.5%); Creatine(16.9%); Histamine(1.8%); Phosphocreatine(0.4%); Cysteamine(0.2%); Anserine nitrate(0.1%); Tyrosine(0%); Malonyl coenzyme A(0%); 
3.542	0.01788	Glucose(71.4%); Malonyl coenzyme A(26.9%); Glycine(0.8%); Fructose(0.6%); Uridine 5-diphosphoglucose(0.3%); Pantothenic acid(0%); Glucose-6-phosphate(0%); 
3.472	0.01634	Glucose(98.7%); Uridine 5-diphosphoglucose(1.3%); Taurine(0%); 
1.487	0.01345	Alanine(100%); 
3.992	0.01218	Phosphoethanolamine(95.6%); Pantothenic acid(1.3%); Asparagine(1.3%); N-Acetylneuraminic acid(1.2%); Malonyl coenzyme A(0.6%); Glucose-6-phosphate(0%); Fructose(0%); 
3.427	0.01195	Glucose(42.4%); Taurine(38.1%); Carnitine(19.4%); Methanol(0%); Pantothenic acid(0%); scyllo-Inositol(0%); Cysteamine(0%); 
2.027	0.01153	N-Acetylaspartate (NAA)(99%); N-Acetylalanine(0.6%); N-Acetylmethionine(0.2%); N-Acetylneuraminic acid(0.2%); Acetylcholine(0%); 
3.977	0.0115	Phosphoethanolamine(100%); Pantothenic acid(0%); Phosphocreatine(0%); 
1.012	0.0114	Isoleucine(96.9%); Valine(2.3%); Leucine(0.7%); Propionic acid(0%); 
0.9423	0.01124	Isoleucine(97.3%); Leucine(2%); Pantothenic acid(0.6%); Valine(0%); 
2.142	0.01064	Glutamine(64.6%); Methionine(34.9%); Acetylcholine(0.3%); N-Acetylneuraminic acid(0.2%); N-Acetylmethionine(0%); Propionic acid(0%); 
3.702	0.01057	Methyl isobutyric acid(98.6%); Fructose(1.2%); Isoleucine(0.2%); Ethylenediaminetetraacetic acid (EDTA)(0%); 
2.457	0.01015	Glutamine(88.5%); Carnitine(11.4%); Succinic acid(0.1%); Thiamine(0%); 
4.007	0.006939	Asparagine(77.5%); Glucosamine-6-phosphate(10.5%); Malonyl coenzyme A(8.7%); Fructose(2.9%); Phosphoethanolamine(0.2%); Pantothenic acid(0.1%); Glucose-6-phosphate(0%); 
2.407	0.006007	Succinic acid(83.5%); Glutamine(10.7%); Carnitine(5.6%); Pyruvic acid(0.1%); Pantothenic acid(0.1%); 
0.9923	0.00589	Valine(93.1%); Isoleucine(5%); Leucine(1.9%); 
3.852	0.005292	Glucose(95.6%); N-Acetylneuraminic acid(3.9%); Methionine(0.5%); 
1.047	0.005185	Valine(95.9%); Propionic acid(2.7%); Isoleucine(1.4%); 
2.432	0.004816	Carnitine(56.1%); Glutamine(37.3%); Malonyl coenzyme A(4.9%); Succinic acid(1%); Pantothenic acid(0.7%); Pyruvic acid(0%); Thiamine(0%); 
0.9723	0.004509	Leucine(94.2%); Valine(2.9%); Isoleucine(2.9%); 
3.677	0.004438	Isoleucine(88%); Malonyl coenzyme A(7.5%); Methyl isobutyric acid(3.5%); Ethylenediaminetetraacetic acid (EDTA)(0.4%); Glucosamine-6-phosphate(0.3%); Ethanol(0.2%); Fructose(0%); 
3.367	0.004112	Methanol(69%); Glucose(18%); scyllo-Inositol(9.6%); Glycerophosphorylcholine(2.7%); Glucosamine-6-phosphate(0.6%); Glucose-6-phosphate(0.1%); Betaine(0%); Malonyl coenzyme A(0%); Acetylcholine(0%); Cysteamine(0%); 
3.837	0.004008	Glucose(99.6%); Uridine-5-diphospho-N-acetylglucosamine(0.3%); N-Acetylneuraminic acid(0%); 
8.277	0.003656	Malonyl coenzyme A(96.6%); Adenosine 5-triphosphate(3.2%); Adenosine 5-diphosphate(0.1%); Adenosine 5-monophosphate(0.1%); 
0.9623	0.003647	Leucine(92%); Isoleucine(6.6%); Valine(1.4%); Pantothenic acid(0%); 
2.867	0.003606	Asparagine(100%); 
3.647	0.003597	Ethylenediaminetetraacetic acid (EDTA)(63.1%); Glucosamine-6-phosphate(35.7%); Methyl isobutyric acid(0.4%); Valine(0.3%); Isoleucine(0.3%); Ethanol(0.2%); N-Acetylneuraminic acid(0%); 
2.167	0.003592	Glutathione (reduced)(61%); Glutathione (oxidised)(22.2%); Glutamine(13.5%); Methionine(1.9%); Propionic acid(0.7%); Acetylcholine(0.6%); N-Acetylmethionine(0%); N-Acetylneuraminic acid(0%); 
3.882	0.003533	Glucosamine-6-phosphate(99.8%); Thiamine(0.2%); 
2.957	0.003522	Asparagine(78.8%); Glucosamine-6-phosphate(16.6%); Glutathione (reduced)(4.3%); Glutathione (oxidised)(0.2%); 
2.087	0.003345	Uridine-5-diphospho-N-acetylglucosamine(98.6%); N-Acetylneuraminic acid(1%); N-Acetylaspartate (NAA)(0.2%); N-Acetylmethionine(0.1%); Methionine(0.1%); Acetylcholine(0%); 
7.992	0.003244	Cytidine 5-triphosphate(85.2%); Cytidine 5-diphosphate(14.7%); Histamine(0.1%); 
2.372	0.003149	Pyruvic acid(78.8%); Argininosuccinic acid(20.6%); Succinic acid(0.6%); 
3.937	0.002997	Creatine(98.1%); Tyrosine(1.9%); Betaine(0%); 
4.067	0.002987	Creatinine(97.8%); Glucosamine-6-phosphate(2.2%); 
3.457	0.002917	Glucose(98.6%); Pantothenic acid(0.5%); Taurine(0.5%); Carnitine(0.3%); Methanol(0%); scyllo-Inositol(0%); 
2.672	0.002846	Citric acid(49.5%); Argininosuccinic acid(47.8%); Anserine nitrate(2.6%); N-Acetylaspartate (NAA)(0.1%); Methionine(0.1%); 
3.617	0.002776	Valine(91.6%); Fructose(4.9%); N-Acetylneuraminic acid(1.8%); Glycine(0.8%); Ethylenediaminetetraacetic acid (EDTA)(0.5%); Glucosamine-6-phosphate(0.3%); 
3.137	0.002775	Malonyl coenzyme A(95%); Glycerophosphorylcholine(3.7%); Carnitine(1.3%); Acetylcholine(0%); 
1.057	0.002724	Propionic acid(80.2%); Valine(18.9%); Isoleucine(0.9%); 
7.952	0.00257	Uridine-5-diphospho-N-acetylglucosamine(53.6%); Uridine 5-diphosphoglucose(46.4%); 
3.307	0.002451	Histamine(53.4%); Glutathione (oxidised)(20.6%); Glutathione (reduced)(12.7%); Glycerophosphorylcholine(11.8%); Betaine(0.5%); 3-Methylhistidine(0.5%); Ethylenediaminetetraacetic acid (EDTA)(0.1%); Methanol(0.1%); scyllo-Inositol(0.1%); Taurine(0%); Acetylcholine(0%); Glucose-6-phosphate(0%); 
3.807	0.00235	Fructose(81.9%); Alanine(7.5%); Glutathione (oxidised)(5.9%); Glucose(4.1%); Anserine nitrate(0.3%); Uridine-5-diphospho-N-acetylglucosamine(0.3%); 
8.552	0.002261	Malonyl coenzyme A(100%); 
6.147	0.002223	Cytidine 5-triphosphate(75.5%); Adenosine 5-triphosphate(19.5%); Adenosine 5-diphosphate(2%); Cytidine 5-diphosphate(1.5%); Malonyl coenzyme A(0.8%); Adenosine 5-monophosphate(0.7%); 
8.267	0.00211	Adenosine 5-triphosphate(81.3%); Malonyl coenzyme A(11.1%); Adenosine 5-diphosphate(5.5%); Adenosine 5-monophosphate(2.1%); 
6.527	0.002021	Argininosuccinic acid(100%); 
2.972	0.002018	Glucosamine-6-phosphate(33.5%); Glutathione (oxidised)(32.3%); Glutathione (reduced)(25.9%); Asparagine(8.2%); Creatine(0%); 
2.062	0.001969	N-Acetylneuraminic acid(95.2%); N-Acetylaspartate (NAA)(2.3%); Uridine-5-diphospho-N-acetylglucosamine(2.2%); N-Acetylmethionine(0.2%); N-Acetylalanine(0.1%); Methionine(0.1%); Acetylcholine(0%); 
2.642	0.001915	Methyl isobutyric acid(79.3%); Methionine(17.1%); Anserine nitrate(2.4%); Citric acid(1.2%); 
2.487	0.001794	Glutamine(57.2%); N-Acetylaspartate (NAA)(34.7%); Carnitine(7.7%); Thiamine(0.3%); Succinic acid(0.1%); 
0.7223	0.00176	Malonyl coenzyme A(100%); 
3.597	0.001705	Glucosamine-6-phosphate(71.3%); Fructose(16.4%); Glycine(8.1%); Valine(3.9%); Ethylenediaminetetraacetic acid (EDTA)(0.3%); 
2.542	0.001673	Citric acid(87.1%); Glutathione (oxidised)(10.4%); Glutathione (reduced)(2.4%); Thiamine(0.1%); 
1.262	0.001562	Isoleucine(100%); 
3.962	0.00156	3-Methylhistidine(96.9%); Creatine(1.6%); Phosphocreatine(0.8%); Phosphoethanolamine(0.6%); Tyrosine(0.1%); 
3.317	0.001532	Glutathione (oxidised)(33.7%); Glutathione (reduced)(25.1%); 3-Methylhistidine(19.2%); Glycerophosphorylcholine(13.6%); Histamine(7.2%); Betaine(0.5%); Methanol(0.5%); scyllo-Inositol(0.2%); Ethylenediaminetetraacetic acid (EDTA)(0.1%); Acetylcholine(0%); 
5.247	0.001486	Glucose(100%); 
5.437	0.001452	Glucosamine-6-phosphate(100%); Thiamine(0%); 
2.187	0.001448	Propionic acid(97.5%); Methionine(2.3%); Acetylcholine(0.1%); Glutathione (oxidised)(0.1%); N-Acetylmethionine(0%); 
0.8623	0.001446	Malonyl coenzyme A(100%); Pantothenic acid(0%); 
2.557	0.001432	Glutathione (reduced)(84.7%); Citric acid(7.4%); Glutathione (oxidised)(7.2%); Thiamine(0.7%); 
8.462	0.001411	Formic acid(100%); 
5.977	0.001408	Uridine-5-diphospho-N-acetylglucosamine(85.5%); Uridine 5-diphosphoglucose(11.7%); Cytidine 5-diphosphate(2.7%); 
6.907	0.001367	Tyrosine(100%); 
6.177	0.001066	Malonyl coenzyme A(100%); 
2.932	0.001051	Asparagine(42.2%); Glucosamine-6-phosphate(34.1%); Glutathione (reduced)(23.7%); 
6.137	0.001019	Adenosine 5-triphosphate(42.3%); Cytidine 5-diphosphate(38.9%); Cytidine 5-triphosphate(16.3%); Adenosine 5-monophosphate(1.4%); Adenosine 5-diphosphate(1.1%); 
2.512	0.000984	N-Acetylaspartate (NAA)(73.4%); Glutathione (oxidised)(24.1%); Citric acid(1.4%); Thiamine(1.1%); Succinic acid(0%); 
6.162	0.0009619	Malonyl coenzyme A(86.7%); Cytidine 5-triphosphate(8.7%); Adenosine 5-triphosphate(2.8%); Adenosine 5-diphosphate(1.7%); Adenosine 5-monophosphate(0%); 
2.692	0.0009164	N-Acetylaspartate (NAA)(79.2%); Anserine nitrate(17.9%); Citric acid(2.9%); 
3.392	0.0008212	Glucose(91.1%); Methanol(3.6%); Cysteamine(1.8%); Pantothenic acid(1.8%); scyllo-Inositol(0.9%); Taurine(0.6%); Glycerophosphorylcholine(0.1%); 
2.827	0.0008111	Argininosuccinic acid(100%); 
7.197	0.0007945	Tyrosine(100%); 
4.032	0.0007589	Fructose(100%); 
2.907	0.0007232	Asparagine(100%); 
2.992	0.0007156	Glutathione (oxidised)(73.9%); Glutathione (reduced)(24.2%); Creatine(1.8%); Creatinine(0.1%); 
2.277	0.000695	Valine(99.9%); Acetylcholine(0.1%); 
1.712	0.0006109	Leucine(100%); 
1.187	0.0005736	Ethanol(90.6%); Methyl isobutyric acid(9.4%); 
4.307	0.0004706	Argininosuccinic acid(100%); 
6.007	0.0004272	Cytidine 5-triphosphate(99.9%); Uridine 5-diphosphoglucose(0.1%); 
0.8973	0.000418	Pantothenic acid(100%); 
2.577	0.0003748	Glutathione (oxidised)(77.6%); Glutathione (reduced)(16%); Citric acid(4.5%); Thiamine(1.8%); 
2.842	0.0003728	Asparagine(100%); 
2.892	0.0003442	Asparagine(100%); 
8.122	0.0002379	Histamine(100%); 
2.207	0.0002209	Methionine(85.3%); Propionic acid(14.2%); Acetylcholine(0.4%); N-Acetylmethionine(0%); N-Acetylneuraminic acid(0%); 
2.622	0.0002147	Malonyl coenzyme A(98.4%); Methyl isobutyric acid(0.7%); Methionine(0.5%); Citric acid(0.3%); Thiamine(0.1%); 
0.7373	0.0001901	Malonyl coenzyme A(100%); 
8.217	0.0001886	3-Methylhistidine(100%); 
2.717	0.0001791	Anserine nitrate(99%); Citric acid(1%); 
7.157	0.0001777	Histamine(100%); 
2.222	0.0001616	N-Acetylneuraminic acid(96.4%); Propionic acid(2.1%); Methionine(1.3%); Acetylcholine(0.2%); 
1.682	0.0001505	Leucine(100%); 
5.717	0.0001502	Glutathione (oxidised)(100%); 
1.832	0.000117	N-Acetylneuraminic acid(100%); 
1.742	9.886e-05	Leucine(100%); 
7.132	8.693e-05	3-Methylhistidine(100%); 
5.612	8.268e-05	Uridine 5-diphosphoglucose(100%); 
5.602	8.164e-05	Uridine 5-diphosphoglucose(100%); 
4.277	7.923e-05	Cytidine 5-triphosphate(100%); 
4.352	7.453e-05	Cytidine 5-triphosphate(100%); 
4.287	6.328e-05	Cytidine 5-triphosphate(100%); 
2.237	4.875e-05	N-Acetylneuraminic acid(99.6%); Acetylcholine(0.4%); 
8.587	3.966e-05	Adenosine 5-monophosphate(88.4%); Adenosine 5-diphosphate(11.6%); 
2.732	3.015e-05	Anserine nitrate(100%); 
1.097	2.96e-05	Methyl isobutyric acid(74.8%); Propionic acid(25.2%); 
8.047	2.244e-05	Thiamine(100%); 
9.432	1.118e-05	Thiamine(100%); 
1.852	8.964e-06	Acetic acid(100%); 
5.457	7.839e-06	Thiamine(100%); 
________________________________________________________________________________________________________________

Table 4.  Information to help in the interpretation of the pJRES graphical output of the analysis.
For each peak in the estimate pJRES spectrum (visible in yellow in the associated graphical output file) is given
the chemical shift, intensity and contributing metabolites with percentage contributions.
This table is ordered by chemical shift, with the estimated pJRES peak having the highest chemical shift detailed first.

Chemical shift	Intensity of estimated pJRES	Contributing metabolites/percentages
9.432	1.118e-05	Thiamine(100%); 
8.587	3.966e-05	Adenosine 5-monophosphate(88.4%); Adenosine 5-diphosphate(11.6%); 
8.552	0.002261	Malonyl coenzyme A(100%); 
8.462	0.001411	Formic acid(100%); 
8.277	0.003656	Malonyl coenzyme A(96.6%); Adenosine 5-triphosphate(3.2%); Adenosine 5-diphosphate(0.1%); Adenosine 5-monophosphate(0.1%); 
8.267	0.00211	Adenosine 5-triphosphate(81.3%); Malonyl coenzyme A(11.1%); Adenosine 5-diphosphate(5.5%); Adenosine 5-monophosphate(2.1%); 
8.217	0.0001886	3-Methylhistidine(100%); 
8.122	0.0002379	Histamine(100%); 
8.047	2.244e-05	Thiamine(100%); 
7.992	0.003244	Cytidine 5-triphosphate(85.2%); Cytidine 5-diphosphate(14.7%); Histamine(0.1%); 
7.952	0.00257	Uridine-5-diphospho-N-acetylglucosamine(53.6%); Uridine 5-diphosphoglucose(46.4%); 
7.197	0.0007945	Tyrosine(100%); 
7.157	0.0001777	Histamine(100%); 
7.132	8.693e-05	3-Methylhistidine(100%); 
6.907	0.001367	Tyrosine(100%); 
6.527	0.002021	Argininosuccinic acid(100%); 
6.177	0.001066	Malonyl coenzyme A(100%); 
6.162	0.0009619	Malonyl coenzyme A(86.7%); Cytidine 5-triphosphate(8.7%); Adenosine 5-triphosphate(2.8%); Adenosine 5-diphosphate(1.7%); Adenosine 5-monophosphate(0%); 
6.147	0.002223	Cytidine 5-triphosphate(75.5%); Adenosine 5-triphosphate(19.5%); Adenosine 5-diphosphate(2%); Cytidine 5-diphosphate(1.5%); Malonyl coenzyme A(0.8%); Adenosine 5-monophosphate(0.7%); 
6.137	0.001019	Adenosine 5-triphosphate(42.3%); Cytidine 5-diphosphate(38.9%); Cytidine 5-triphosphate(16.3%); Adenosine 5-monophosphate(1.4%); Adenosine 5-diphosphate(1.1%); 
6.007	0.0004272	Cytidine 5-triphosphate(99.9%); Uridine 5-diphosphoglucose(0.1%); 
5.977	0.001408	Uridine-5-diphospho-N-acetylglucosamine(85.5%); Uridine 5-diphosphoglucose(11.7%); Cytidine 5-diphosphate(2.7%); 
5.717	0.0001502	Glutathione (oxidised)(100%); 
5.612	8.268e-05	Uridine 5-diphosphoglucose(100%); 
5.602	8.164e-05	Uridine 5-diphosphoglucose(100%); 
5.457	7.839e-06	Thiamine(100%); 
5.437	0.001452	Glucosamine-6-phosphate(100%); Thiamine(0%); 
5.247	0.001486	Glucose(100%); 
4.352	7.453e-05	Cytidine 5-triphosphate(100%); 
4.307	0.0004706	Argininosuccinic acid(100%); 
4.287	6.328e-05	Cytidine 5-triphosphate(100%); 
4.277	7.923e-05	Cytidine 5-triphosphate(100%); 
4.122	0.01897	Lactic acid(99.5%); Fructose(0.5%); 
4.067	0.002987	Creatinine(97.8%); Glucosamine-6-phosphate(2.2%); 
4.032	0.0007589	Fructose(100%); 
4.007	0.006939	Asparagine(77.5%); Glucosamine-6-phosphate(10.5%); Malonyl coenzyme A(8.7%); Fructose(2.9%); Phosphoethanolamine(0.2%); Pantothenic acid(0.1%); Glucose-6-phosphate(0%); 
3.992	0.01218	Phosphoethanolamine(95.6%); Pantothenic acid(1.3%); Asparagine(1.3%); N-Acetylneuraminic acid(1.2%); Malonyl coenzyme A(0.6%); Glucose-6-phosphate(0%); Fructose(0%); 
3.977	0.0115	Phosphoethanolamine(100%); Pantothenic acid(0%); Phosphocreatine(0%); 
3.962	0.00156	3-Methylhistidine(96.9%); Creatine(1.6%); Phosphocreatine(0.8%); Phosphoethanolamine(0.6%); Tyrosine(0.1%); 
3.937	0.002997	Creatine(98.1%); Tyrosine(1.9%); Betaine(0%); 
3.902	0.02796	Glucose(94.9%); Fructose(5%); Betaine(0%); Thiamine(0%); Creatine(0%); 
3.882	0.003533	Glucosamine-6-phosphate(99.8%); Thiamine(0.2%); 
3.852	0.005292	Glucose(95.6%); N-Acetylneuraminic acid(3.9%); Methionine(0.5%); 
3.837	0.004008	Glucose(99.6%); Uridine-5-diphospho-N-acetylglucosamine(0.3%); N-Acetylneuraminic acid(0%); 
3.807	0.00235	Fructose(81.9%); Alanine(7.5%); Glutathione (oxidised)(5.9%); Glucose(4.1%); Anserine nitrate(0.3%); Uridine-5-diphospho-N-acetylglucosamine(0.3%); 
3.782	0.02021	Glutamine(55.6%); Glutathione (reduced)(17.6%); Anserine nitrate(7.2%); Glutathione (oxidised)(6.2%); Argininosuccinic acid(4.7%); Glucose(4.4%); Alanine(2.4%); Uridine 5-diphosphoglucose(1.8%); 
3.732	0.03731	Glucose(92.4%); 3-Methylhistidine(4%); Fructose(2.9%); Leucine(0.5%); Methyl isobutyric acid(0.2%); Glucose-6-phosphate(0%); Ethylenediaminetetraacetic acid (EDTA)(0%); 
3.717	0.0254	Glucose(93.2%); Fructose(5.4%); Methyl isobutyric acid(1.2%); 3-Methylhistidine(0.2%); Ethylenediaminetetraacetic acid (EDTA)(0%); 
3.702	0.01057	Methyl isobutyric acid(98.6%); Fructose(1.2%); Isoleucine(0.2%); Ethylenediaminetetraacetic acid (EDTA)(0%); 
3.677	0.004438	Isoleucine(88%); Malonyl coenzyme A(7.5%); Methyl isobutyric acid(3.5%); Ethylenediaminetetraacetic acid (EDTA)(0.4%); Glucosamine-6-phosphate(0.3%); Ethanol(0.2%); Fructose(0%); 
3.647	0.003597	Ethylenediaminetetraacetic acid (EDTA)(63.1%); Glucosamine-6-phosphate(35.7%); Methyl isobutyric acid(0.4%); Valine(0.3%); Isoleucine(0.3%); Ethanol(0.2%); N-Acetylneuraminic acid(0%); 
3.617	0.002776	Valine(91.6%); Fructose(4.9%); N-Acetylneuraminic acid(1.8%); Glycine(0.8%); Ethylenediaminetetraacetic acid (EDTA)(0.5%); Glucosamine-6-phosphate(0.3%); 
3.597	0.001705	Glucosamine-6-phosphate(71.3%); Fructose(16.4%); Glycine(8.1%); Valine(3.9%); Ethylenediaminetetraacetic acid (EDTA)(0.3%); 
3.572	0.02455	Glycine(87.5%); Fructose(12.3%); Malonyl coenzyme A(0.1%); Glucose-6-phosphate(0%); Uridine-5-diphospho-N-acetylglucosamine(0%); Ethylenediaminetetraacetic acid (EDTA)(0%); 
3.542	0.01788	Glucose(71.4%); Malonyl coenzyme A(26.9%); Glycine(0.8%); Fructose(0.6%); Uridine 5-diphosphoglucose(0.3%); Pantothenic acid(0%); Glucose-6-phosphate(0%); 
3.502	0.04216	Glucose(100%); Glucose-6-phosphate(0%); Malonyl coenzyme A(0%); Glycine(0%); 
3.472	0.01634	Glucose(98.7%); Uridine 5-diphosphoglucose(1.3%); Taurine(0%); 
3.457	0.002917	Glucose(98.6%); Pantothenic acid(0.5%); Taurine(0.5%); Carnitine(0.3%); Methanol(0%); scyllo-Inositol(0%); 
3.427	0.01195	Glucose(42.4%); Taurine(38.1%); Carnitine(19.4%); Methanol(0%); Pantothenic acid(0%); scyllo-Inositol(0%); Cysteamine(0%); 
3.412	0.03418	Glucose(99.1%); Taurine(0.5%); Carnitine(0.2%); Pantothenic acid(0.1%); Methanol(0%); Cysteamine(0%); scyllo-Inositol(0%); 
3.392	0.0008212	Glucose(91.1%); Methanol(3.6%); Cysteamine(1.8%); Pantothenic acid(1.8%); scyllo-Inositol(0.9%); Taurine(0.6%); Glycerophosphorylcholine(0.1%); 
3.367	0.004112	Methanol(69%); Glucose(18%); scyllo-Inositol(9.6%); Glycerophosphorylcholine(2.7%); Glucosamine-6-phosphate(0.6%); Glucose-6-phosphate(0.1%); Betaine(0%); Malonyl coenzyme A(0%); Acetylcholine(0%); Cysteamine(0%); 
3.317	0.001532	Glutathione (oxidised)(33.7%); Glutathione (reduced)(25.1%); 3-Methylhistidine(19.2%); Glycerophosphorylcholine(13.6%); Histamine(7.2%); Betaine(0.5%); Methanol(0.5%); scyllo-Inositol(0.2%); Ethylenediaminetetraacetic acid (EDTA)(0.1%); Acetylcholine(0%); 
3.307	0.002451	Histamine(53.4%); Glutathione (oxidised)(20.6%); Glutathione (reduced)(12.7%); Glycerophosphorylcholine(11.8%); Betaine(0.5%); 3-Methylhistidine(0.5%); Ethylenediaminetetraacetic acid (EDTA)(0.1%); Methanol(0.1%); scyllo-Inositol(0.1%); Taurine(0%); Acetylcholine(0%); Glucose-6-phosphate(0%); 
3.262	0.04019	Glucose(88.5%); Glycerophosphorylcholine(6.8%); Betaine(1.2%); Taurine(1.2%); 3-Methylhistidine(0.8%); Carnitine(0.5%); Anserine nitrate(0.5%); Ethylenediaminetetraacetic acid (EDTA)(0.4%); Acetylcholine(0%); 
3.232	0.1592	Glycerophosphorylcholine(85%); Phosphoethanolamine(9.3%); Carnitine(4.8%); Glucose(0.8%); Acetylcholine(0.1%); Anserine nitrate(0.1%); Betaine(0%); Ethylenediaminetetraacetic acid (EDTA)(0%); 
3.137	0.002775	Malonyl coenzyme A(95%); Glycerophosphorylcholine(3.7%); Carnitine(1.3%); Acetylcholine(0%); 
3.047	0.01804	Creatinine(80.5%); Creatine(16.9%); Histamine(1.8%); Phosphocreatine(0.4%); Cysteamine(0.2%); Anserine nitrate(0.1%); Tyrosine(0%); Malonyl coenzyme A(0%); 
2.992	0.0007156	Glutathione (oxidised)(73.9%); Glutathione (reduced)(24.2%); Creatine(1.8%); Creatinine(0.1%); 
2.972	0.002018	Glucosamine-6-phosphate(33.5%); Glutathione (oxidised)(32.3%); Glutathione (reduced)(25.9%); Asparagine(8.2%); Creatine(0%); 
2.957	0.003522	Asparagine(78.8%); Glucosamine-6-phosphate(16.6%); Glutathione (reduced)(4.3%); Glutathione (oxidised)(0.2%); 
2.932	0.001051	Asparagine(42.2%); Glucosamine-6-phosphate(34.1%); Glutathione (reduced)(23.7%); 
2.907	0.0007232	Asparagine(100%); 
2.892	0.0003442	Asparagine(100%); 
2.867	0.003606	Asparagine(100%); 
2.842	0.0003728	Asparagine(100%); 
2.827	0.0008111	Argininosuccinic acid(100%); 
2.732	3.015e-05	Anserine nitrate(100%); 
2.717	0.0001791	Anserine nitrate(99%); Citric acid(1%); 
2.692	0.0009164	N-Acetylaspartate (NAA)(79.2%); Anserine nitrate(17.9%); Citric acid(2.9%); 
2.672	0.002846	Citric acid(49.5%); Argininosuccinic acid(47.8%); Anserine nitrate(2.6%); N-Acetylaspartate (NAA)(0.1%); Methionine(0.1%); 
2.642	0.001915	Methyl isobutyric acid(79.3%); Methionine(17.1%); Anserine nitrate(2.4%); Citric acid(1.2%); 
2.622	0.0002147	Malonyl coenzyme A(98.4%); Methyl isobutyric acid(0.7%); Methionine(0.5%); Citric acid(0.3%); Thiamine(0.1%); 
2.577	0.0003748	Glutathione (oxidised)(77.6%); Glutathione (reduced)(16%); Citric acid(4.5%); Thiamine(1.8%); 
2.557	0.001432	Glutathione (reduced)(84.7%); Citric acid(7.4%); Glutathione (oxidised)(7.2%); Thiamine(0.7%); 
2.542	0.001673	Citric acid(87.1%); Glutathione (oxidised)(10.4%); Glutathione (reduced)(2.4%); Thiamine(0.1%); 
2.512	0.000984	N-Acetylaspartate (NAA)(73.4%); Glutathione (oxidised)(24.1%); Citric acid(1.4%); Thiamine(1.1%); Succinic acid(0%); 
2.487	0.001794	Glutamine(57.2%); N-Acetylaspartate (NAA)(34.7%); Carnitine(7.7%); Thiamine(0.3%); Succinic acid(0.1%); 
2.457	0.01015	Glutamine(88.5%); Carnitine(11.4%); Succinic acid(0.1%); Thiamine(0%); 
2.432	0.004816	Carnitine(56.1%); Glutamine(37.3%); Malonyl coenzyme A(4.9%); Succinic acid(1%); Pantothenic acid(0.7%); Pyruvic acid(0%); Thiamine(0%); 
2.407	0.006007	Succinic acid(83.5%); Glutamine(10.7%); Carnitine(5.6%); Pyruvic acid(0.1%); Pantothenic acid(0.1%); 
2.372	0.003149	Pyruvic acid(78.8%); Argininosuccinic acid(20.6%); Succinic acid(0.6%); 
2.277	0.000695	Valine(99.9%); Acetylcholine(0.1%); 
2.237	4.875e-05	N-Acetylneuraminic acid(99.6%); Acetylcholine(0.4%); 
2.222	0.0001616	N-Acetylneuraminic acid(96.4%); Propionic acid(2.1%); Methionine(1.3%); Acetylcholine(0.2%); 
2.207	0.0002209	Methionine(85.3%); Propionic acid(14.2%); Acetylcholine(0.4%); N-Acetylmethionine(0%); N-Acetylneuraminic acid(0%); 
2.187	0.001448	Propionic acid(97.5%); Methionine(2.3%); Acetylcholine(0.1%); Glutathione (oxidised)(0.1%); N-Acetylmethionine(0%); 
2.167	0.003592	Glutathione (reduced)(61%); Glutathione (oxidised)(22.2%); Glutamine(13.5%); Methionine(1.9%); Propionic acid(0.7%); Acetylcholine(0.6%); N-Acetylmethionine(0%); N-Acetylneuraminic acid(0%); 
2.142	0.01064	Glutamine(64.6%); Methionine(34.9%); Acetylcholine(0.3%); N-Acetylneuraminic acid(0.2%); N-Acetylmethionine(0%); Propionic acid(0%); 
2.087	0.003345	Uridine-5-diphospho-N-acetylglucosamine(98.6%); N-Acetylneuraminic acid(1%); N-Acetylaspartate (NAA)(0.2%); N-Acetylmethionine(0.1%); Methionine(0.1%); Acetylcholine(0%); 
2.062	0.001969	N-Acetylneuraminic acid(95.2%); N-Acetylaspartate (NAA)(2.3%); Uridine-5-diphospho-N-acetylglucosamine(2.2%); N-Acetylmethionine(0.2%); N-Acetylalanine(0.1%); Methionine(0.1%); Acetylcholine(0%); 
2.027	0.01153	N-Acetylaspartate (NAA)(99%); N-Acetylalanine(0.6%); N-Acetylmethionine(0.2%); N-Acetylneuraminic acid(0.2%); Acetylcholine(0%); 
1.922	0.02009	Acetic acid(100%); N-Acetylmethionine(0%); 
1.852	8.964e-06	Acetic acid(100%); 
1.832	0.000117	N-Acetylneuraminic acid(100%); 
1.742	9.886e-05	Leucine(100%); 
1.712	0.0006109	Leucine(100%); 
1.682	0.0001505	Leucine(100%); 
1.487	0.01345	Alanine(100%); 
1.332	0.1244	Lactic acid(99%); N-Acetylalanine(1%); 
1.262	0.001562	Isoleucine(100%); 
1.187	0.0005736	Ethanol(90.6%); Methyl isobutyric acid(9.4%); 
1.147	0.02291	Methyl isobutyric acid(100%); Ethanol(0%); 
1.097	2.96e-05	Methyl isobutyric acid(74.8%); Propionic acid(25.2%); 
1.057	0.002724	Propionic acid(80.2%); Valine(18.9%); Isoleucine(0.9%); 
1.047	0.005185	Valine(95.9%); Propionic acid(2.7%); Isoleucine(1.4%); 
1.012	0.0114	Isoleucine(96.9%); Valine(2.3%); Leucine(0.7%); Propionic acid(0%); 
0.9923	0.00589	Valine(93.1%); Isoleucine(5%); Leucine(1.9%); 
0.9723	0.004509	Leucine(94.2%); Valine(2.9%); Isoleucine(2.9%); 
0.9623	0.003647	Leucine(92%); Isoleucine(6.6%); Valine(1.4%); Pantothenic acid(0%); 
0.9423	0.01124	Isoleucine(97.3%); Leucine(2%); Pantothenic acid(0.6%); Valine(0%); 
0.8973	0.000418	Pantothenic acid(100%); 
0.8623	0.001446	Malonyl coenzyme A(100%); Pantothenic acid(0%); 
0.7373	0.0001901	Malonyl coenzyme A(100%); 
0.7223	0.00176	Malonyl coenzyme A(100%); 
________________________________________________________________________________________________________________

Table 5.  Full result of the screening step of the analysis (finding of library peaks in the the mixture JRES spectrum) In descending order of hit-ratio:

Alanine (library entry number =66)
Hit ratio(% of total spectral intensity for metabolite): 100% (6 of 6 peaks were found)
Peaks found: chem shift/row (% of total intensity)
1.485/56(36.1%) , 1.485/74(36.1%) , 3.793/56(10.9%) , 3.793/74(10.9%) , 3.793/93(2.9%) , 3.793/37(2.9%)
Peaks not found: chem shift/row (% of total intensity)


Citric acid (library entry number =14)
Hit ratio(% of total spectral intensity for metabolite): 100% (4 of 4 peaks were found)
Peaks found: chem shift/row (% of total intensity)
2.543/46(26.2%) , 2.543/84(26.2%) , 2.671/46(23.8%) , 2.671/84(23.8%)
Peaks not found: chem shift/row (% of total intensity)


N-Acetylalanine (library entry number =85)
Hit ratio(% of total spectral intensity for metabolite): 100% (3 of 3 peaks were found)
Peaks found: chem shift/row (% of total intensity)
2.011/65(65.9%) , 1.335/56(17%) , 1.335/74(17%)
Peaks not found: chem shift/row (% of total intensity)


Acetylcholine (library entry number =22)
Hit ratio(% of total spectral intensity for metabolite): 57.12% (1 of 2 peaks were found)
Peaks found: chem shift/row (% of total intensity)
3.225/65(57.1%)
Peaks not found: chem shift/row (% of total intensity)
2.154/65(42.9%)

Betaine (library entry number =24)
Hit ratio(% of total spectral intensity for metabolite): 100% (2 of 2 peaks were found)
Peaks found: chem shift/row (% of total intensity)
3.271/65(94.3%) , 3.916/65(5.7%)
Peaks not found: chem shift/row (% of total intensity)


Phosphocreatine (library entry number =114)
Hit ratio(% of total spectral intensity for metabolite): 100% (2 of 2 peaks were found)
Peaks found: chem shift/row (% of total intensity)
3.049/65(80.9%) , 3.958/65(19.1%)
Peaks not found: chem shift/row (% of total intensity)


Creatine (library entry number =122)
Hit ratio(% of total spectral intensity for metabolite): 100% (2 of 2 peaks were found)
Peaks found: chem shift/row (% of total intensity)
3.041/65(77.9%) , 3.938/65(22.1%)
Peaks not found: chem shift/row (% of total intensity)


Ethylenediaminetetraacetic acid (EDTA) (library entry number =140)
Hit ratio(% of total spectral intensity for metabolite): 100% (2 of 2 peaks were found)
Peaks found: chem shift/row (% of total intensity)
3.648/65(73.8%) , 3.271/65(26.2%)
Peaks not found: chem shift/row (% of total intensity)


Methionine (library entry number =82)
Hit ratio(% of total spectral intensity for metabolite): 95.05% (4 of 7 peaks were found)
Peaks found: chem shift/row (% of total intensity)
2.143/65(80.1%) , 2.648/65(6%) , 2.648/84(4.4%) , 2.648/46(4.4%)
Peaks not found: chem shift/row (% of total intensity)
3.863/81(1.7%) , 3.863/49(1.7%) , 3.863/65(1.5%)

Carnitine (library entry number =120)
Hit ratio(% of total spectral intensity for metabolite): 94% (4 of 8 peaks were found)
Peaks found: chem shift/row (% of total intensity)
3.225/65(85.7%) , 3.428/65(4.1%) , 2.435/58(2.1%) , 2.435/72(2.1%)
Peaks not found: chem shift/row (% of total intensity)
2.45/73(2%) , 2.45/57(2%) , 3.435/70(1%) , 3.435/60(1%)

Propionic acid (library entry number =154)
Hit ratio(% of total spectral intensity for metabolite): 91.37% (5 of 7 peaks were found)
Peaks found: chem shift/row (% of total intensity)
1.06/65(33.9%) , 1.06/45(14.4%) , 1.06/85(14.4%) , 2.188/55(14.3%) , 2.188/75(14.3%)
Peaks not found: chem shift/row (% of total intensity)
2.188/94(4.3%) , 2.188/36(4.3%)

Uridine-5-diphospho-N-acetylglucosamine (library entry number =171)
Hit ratio(% of total spectral intensity for metabolite): 91.2% (6 of 13 peaks were found)
Peaks found: chem shift/row (% of total intensity)
2.085/65(51.5%) , 7.951/55(11%) , 7.951/75(11%) , 5.976/55(8%) , 5.976/75(8%) , 3.821/65(1.5%)
Peaks not found: chem shift/row (% of total intensity)
3.561/65(1.7%) , 5.976/65(1.3%) , 5.989/65(1.2%) , 3.821/41(1.2%) , 3.821/89(1.2%) , 3.561/89.5(1.1%) , 3.561/40.5(1.1%)

Ethanol (library entry number =203)
Hit ratio(% of total spectral intensity for metabolite): 91.16% (5 of 7 peaks were found)
Peaks found: chem shift/row (% of total intensity)
1.19/65(31.3%) , 1.19/83(15.6%) , 1.19/47(15.6%) , 3.663/56(14.4%) , 3.663/74(14.4%)
Peaks not found: chem shift/row (% of total intensity)
3.663/38(4.4%) , 3.663/92(4.4%)

N-acetylglucosamine-1-phosphate (library entry number =175)
Hit ratio(% of total spectral intensity for metabolite): 8.96% (5 of 11 peaks were found)
Peaks found: chem shift/row (% of total intensity)
3.503/65(2.9%) , 3.503/89(1.9%) , 3.503/41(1.9%) , 3.793/56(1.1%) , 3.793/74(1.1%)
Peaks not found: chem shift/row (% of total intensity)
2.069/65(81.8%) , 3.806/65(3.3%) , 3.806/40(2%) , 3.806/90(2%) , 3.793/42.5(1%) , 3.793/87.5(1%)

Choline (library entry number =31)
Hit ratio(% of total spectral intensity for metabolite): 0% (0 of 1 peaks were found)
Peaks found: chem shift/row (% of total intensity)

Peaks not found: chem shift/row (% of total intensity)
3.204/65(100%)

Dimethylamine (library entry number =42)
Hit ratio(% of total spectral intensity for metabolite): 90% (1 of 1 peaks were found)
Peaks found: chem shift/row (% of total intensity)
2.738/65(100%)
Peaks not found: chem shift/row (% of total intensity)


Trimethylamine-N-oxide (library entry number =50)
Hit ratio(% of total spectral intensity for metabolite): 90% (1 of 1 peaks were found)
Peaks found: chem shift/row (% of total intensity)
3.271/65(100%)
Peaks not found: chem shift/row (% of total intensity)


scyllo-Inositol (library entry number =54)
Hit ratio(% of total spectral intensity for metabolite): 90% (1 of 1 peaks were found)
Peaks found: chem shift/row (% of total intensity)
3.361/65(100%)
Peaks not found: chem shift/row (% of total intensity)


Trimethylamine (library entry number =69)
Hit ratio(% of total spectral intensity for metabolite): 0% (0 of 1 peaks were found)
Peaks found: chem shift/row (% of total intensity)

Peaks not found: chem shift/row (% of total intensity)
2.885/65(100%)

Glycine (library entry number =80)
Hit ratio(% of total spectral intensity for metabolite): 90% (1 of 1 peaks were found)
Peaks found: chem shift/row (% of total intensity)
3.57/65(100%)
Peaks not found: chem shift/row (% of total intensity)


Pyruvic acid (library entry number =101)
Hit ratio(% of total spectral intensity for metabolite): 90% (1 of 1 peaks were found)
Peaks found: chem shift/row (% of total intensity)
2.371/65(100%)
Peaks not found: chem shift/row (% of total intensity)


Acetic acid (library entry number =117)
Hit ratio(% of total spectral intensity for metabolite): 90% (1 of 1 peaks were found)
Peaks found: chem shift/row (% of total intensity)
1.924/65(100%)
Peaks not found: chem shift/row (% of total intensity)


Malonic acid (library entry number =134)
Hit ratio(% of total spectral intensity for metabolite): 90% (1 of 1 peaks were found)
Peaks found: chem shift/row (% of total intensity)
3.137/65(100%)
Peaks not found: chem shift/row (% of total intensity)


Formic acid (library entry number =148)
Hit ratio(% of total spectral intensity for metabolite): 90% (1 of 1 peaks were found)
Peaks found: chem shift/row (% of total intensity)
8.461/65(100%)
Peaks not found: chem shift/row (% of total intensity)


Fumaric acid (library entry number =149)
Hit ratio(% of total spectral intensity for metabolite): 90% (1 of 1 peaks were found)
Peaks found: chem shift/row (% of total intensity)
6.526/65(100%)
Peaks not found: chem shift/row (% of total intensity)


Succinic acid (library entry number =152)
Hit ratio(% of total spectral intensity for metabolite): 90% (1 of 1 peaks were found)
Peaks found: chem shift/row (% of total intensity)
2.408/65(100%)
Peaks not found: chem shift/row (% of total intensity)


Tartaric acid (library entry number =153)
Hit ratio(% of total spectral intensity for metabolite): 90% (1 of 1 peaks were found)
Peaks found: chem shift/row (% of total intensity)
4.331/65(100%)
Peaks not found: chem shift/row (% of total intensity)


Oxaloacetic acid (library entry number =159)
Hit ratio(% of total spectral intensity for metabolite): 90% (1 of 1 peaks were found)
Peaks found: chem shift/row (% of total intensity)
2.371/65(100%)
Peaks not found: chem shift/row (% of total intensity)


Glycerophosphorylcholine (library entry number =186)
Hit ratio(% of total spectral intensity for metabolite): 90% (1 of 1 peaks were found)
Peaks found: chem shift/row (% of total intensity)
3.234/65(100%)
Peaks not found: chem shift/row (% of total intensity)


Methanol (library entry number =202)
Hit ratio(% of total spectral intensity for metabolite): 90% (1 of 1 peaks were found)
Peaks found: chem shift/row (% of total intensity)
3.367/65(100%)
Peaks not found: chem shift/row (% of total intensity)


Phosphocholine (library entry number =207)
Hit ratio(% of total spectral intensity for metabolite): 90% (1 of 1 peaks were found)
Peaks found: chem shift/row (% of total intensity)
3.225/65(100%)
Peaks not found: chem shift/row (% of total intensity)


N-Acetylglucosamine (library entry number =174)
Hit ratio(% of total spectral intensity for metabolite): 96.17% (7 of 9 peaks were found)
Peaks found: chem shift/row (% of total intensity)
2.061/65(85.5%) , 3.503/65(2.8%) , 3.779/65(2.4%) , 3.503/89(1.8%) , 3.503/41(1.8%) , 3.793/56(1%) , 3.793/74(1%)
Peaks not found: chem shift/row (% of total intensity)
3.779/40(1.9%) , 3.779/90(1.9%)

Ergothioneine (library entry number =1)
Hit ratio(% of total spectral intensity for metabolite): 85.64% (1 of 7 peaks were found)
Peaks found: chem shift/row (% of total intensity)
3.271/65(85.6%)
Peaks not found: chem shift/row (% of total intensity)
6.805/64(3.5%) , 6.805/66(3.5%) , 3.889/75(1.9%) , 3.889/55(1.9%) , 3.889/85(1.8%) , 3.889/45(1.8%)

Isoleucine (library entry number =68)
Hit ratio(% of total spectral intensity for metabolite): 75.57% (5 of 22 peaks were found)
Peaks found: chem shift/row (% of total intensity)
0.942/65(20.1%) , 1.014/56(19.2%) , 1.014/74(19.2%) , 0.942/46(8.5%) , 0.942/84(8.5%)
Peaks not found: chem shift/row (% of total intensity)
3.677/60(6.8%) , 3.677/70(6.8%) , 1.263/45(0.9%) , 1.263/85(0.9%) , 1.263/81(0.8%) , 1.263/49(0.8%) , 1.263/27(0.8%) , 1.263/103(0.8%) , 1.263/61(0.8%) , 1.263/69(0.8%) , 1.472/65(0.8%) , 1.472/79(0.6%) , 1.472/51(0.6%) , 1.472/98(0.6%) , 1.472/32(0.6%) , 1.472/44(0.5%) , 1.472/86(0.5%)

Asparagine (library entry number =72)
Hit ratio(% of total spectral intensity for metabolite): 81.91% (12 of 29 peaks were found)
Peaks found: chem shift/row (% of total intensity)
4.006/50(10.3%) , 4.006/80(10.3%) , 4.006/61(8.8%) , 4.006/69(8.8%) , 2.867/53(5.7%) , 2.867/77(5.7%) , 2.867/34(5.6%) , 2.867/96(5.6%) , 2.955/49(5.5%) , 2.955/81(5.5%) , 2.955/37(5.2%) , 2.955/93(5.2%)
Peaks not found: chem shift/row (% of total intensity)
2.936/65(2.1%) , 2.86/64.5(1.9%) , 2.957/65(1.4%) , 2.91/96.5(1.4%) , 2.91/33.5(1.4%) , 2.884/64.5(1.2%) , 2.884/65.5(1.2%) , 2.909/34(1.2%) , 2.909/96(1.2%) , 2.909/112(0.8%) , 2.909/18(0.8%) , 2.91/112(0.6%) , 2.91/18(0.6%) , 2.876/52(0.6%) , 2.876/78(0.6%) , 2.936/127(0.5%) , 2.936/4(0.4%)

3-Methylhistidine (library entry number =74)
Hit ratio(% of total spectral intensity for metabolite): 89.26% (9 of 15 peaks were found)
Peaks found: chem shift/row (% of total intensity)
3.739/65(71%) , 3.962/82(5.3%) , 3.962/48(5.3%) , 3.314/52(1.5%) , 3.314/78(1.5%) , 3.263/76(1.2%) , 3.263/54(1.2%) , 8.216/68(1.2%) , 8.216/61.5(1.2%)
Peaks not found: chem shift/row (% of total intensity)
3.962/64(5.1%) , 3.314/93(1.4%) , 3.314/37(1.4%) , 3.263/35(0.9%) , 3.263/95(0.9%) , 7.131/65(0.9%)

N-Acetylaspartate (NAA) (library entry number =86)
Hit ratio(% of total spectral intensity for metabolite): 82.95% (5 of 13 peaks were found)
Peaks found: chem shift/row (% of total intensity)
2.026/65(79.5%) , 2.504/57(0.9%) , 2.504/72(0.9%) , 2.504/32.5(0.9%) , 2.504/97(0.9%)
Peaks not found: chem shift/row (% of total intensity)
2.491/45(2.5%) , 2.491/85(2.5%) , 2.51/45(2.4%) , 2.51/85(2.4%) , 2.691/44(1.8%) , 2.691/86(1.8%) , 2.701/84(1.8%) , 2.701/46(1.8%)

Leucine (library entry number =77)
Hit ratio(% of total spectral intensity for metabolite): 67.56% (6 of 37 peaks were found)
Peaks found: chem shift/row (% of total intensity)
0.971/57(18.4%) , 0.971/73(18.4%) , 0.96/57(14.8%) , 0.96/73(14.8%) , 1.014/73.5(0.6%) , 1.014/56(0.6%)
Peaks not found: chem shift/row (% of total intensity)
3.741/47(7.2%) , 3.741/83(7.2%) , 1.682/65(1.6%) , 0.96/64.5(1.4%) , 1.749/65(1%) , 0.971/65(0.9%) , 1.714/51.5(0.8%) , 1.711/41(0.8%) , 1.702/64.5(0.7%) , 1.714/39.5(0.7%) , 1.714/90.5(0.7%) , 3.741/60.5(0.7%) , 3.741/69(0.7%) , 1.714/4(0.7%) , 1.714/125(0.7%) , 1.722/73.5(0.6%) , 1.722/56.5(0.6%) , 1.711/4(0.5%) , 1.711/125(0.5%) , 1.714/43(0.5%) , 1.714/87.5(0.5%) , 1.714/55.5(0.5%) , 1.714/74.5(0.5%) , 1.711/51(0.5%) , 1.711/79(0.5%) , 1.714/23(0.3%) , 1.714/107.5(0.3%) , 1.714/61.5(0.3%) , 1.714/68(0.3%) , 1.711/74(0.3%) , 1.711/55.5(0.3%)

N,N-Dimethylglycine (library entry number =38)
Hit ratio(% of total spectral intensity for metabolite): 0% (0 of 2 peaks were found)
Peaks found: chem shift/row (% of total intensity)

Peaks not found: chem shift/row (% of total intensity)
2.929/65(81.9%) , 3.724/65(18.1%)

Lysine (library entry number =81)
Hit ratio(% of total spectral intensity for metabolite): 33.34% (3 of 13 peaks were found)
Peaks found: chem shift/row (% of total intensity)
3.768/65(15.5%) , 3.768/49(8.9%) , 3.768/81(8.9%)
Peaks not found: chem shift/row (% of total intensity)
3.032/46(21.6%) , 3.032/84(21.6%) , 3.032/64(9.1%) , 3.032/66(9.1%) , 1.909/43.5(1.3%) , 1.909/86.5(1.3%) , 1.733/47(1.1%) , 1.733/83(1.1%) , 1.733/43(0.4%) , 1.733/87(0.4%)

2,3-Butanediol (library entry number =32)
Hit ratio(% of total spectral intensity for metabolite): 74.15% (2 of 14 peaks were found)
Peaks found: chem shift/row (% of total intensity)
1.148/73(37.1%) , 1.148/57(37.1%)
Peaks not found: chem shift/row (% of total intensity)
3.731/58(4.8%) , 3.731/72(4.8%) , 1.148/79(2.5%) , 1.148/51(2.5%) , 1.148/82(2.4%) , 1.148/48(2.4%) , 3.731/51(1.3%) , 3.731/79(1.3%) , 3.731/86(1.3%) , 3.731/44(1.3%) , 3.731/33(0.6%) , 3.731/97(0.6%)

Valine (library entry number =36)
Hit ratio(% of total spectral intensity for metabolite): 74.04% (4 of 14 peaks were found)
Peaks found: chem shift/row (% of total intensity)
0.994/56(19%) , 0.994/74(19%) , 1.046/56(18%) , 1.046/74(18%)
Peaks not found: chem shift/row (% of total intensity)
3.617/59(10.4%) , 3.617/71(10.4%) , 2.276/59(1%) , 2.276/71(1%) , 2.276/41(0.7%) , 2.276/89(0.7%) , 2.276/53(0.7%) , 2.276/77(0.7%) , 2.276/35(0.2%) , 2.276/95(0.2%)

N-Acetylneuraminic acid (library entry number =193)
Hit ratio(% of total spectral intensity for metabolite): 73.89% (10 of 27 peaks were found)
Peaks found: chem shift/row (% of total intensity)
2.061/65(59.8%) , 3.624/58(2%) , 3.624/72(2%) , 3.851/53(1.9%) , 3.851/77(1.9%) , 3.992/51.5(1.8%) , 3.992/78.5(1.8%) , 3.768/65(1.4%) , 3.768/49(0.7%) , 3.768/81(0.7%)
Peaks not found: chem shift/row (% of total intensity)
2.046/65(5.9%) , 3.624/42(1.8%) , 3.624/88(1.8%) , 1.83/65(1.7%) , 2.238/65(1.7%) , 3.851/46(1.5%) , 3.851/84(1.5%) , 2.222/55(1.3%) , 2.222/75(1.3%) , 1.83/96(1.1%) , 1.83/34(1.1%) , 2.222/88(1%) , 2.222/42(1%) , 3.768/58.5(0.9%) , 3.768/71.5(0.9%) , 3.768/88(0.7%) , 3.768/42(0.7%)

4-Methyl-2-oxovaleric acid (library entry number =98)
Hit ratio(% of total spectral intensity for metabolite): 72.42% (3 of 9 peaks were found)
Peaks found: chem shift/row (% of total intensity)
0.939/73.5(35.7%) , 0.939/56.5(35.7%) , 2.097/65(0.9%)
Peaks not found: chem shift/row (% of total intensity)
2.614/56(12.6%) , 2.614/74(12.6%) , 2.097/48(0.8%) , 2.097/82(0.8%) , 2.097/100(0.4%) , 2.097/30(0.4%)

N-Acetylaspartylglutamate (NAAG) (library entry number =190)
Hit ratio(% of total spectral intensity for metabolite): 77.48% (4 of 13 peaks were found)
Peaks found: chem shift/row (% of total intensity)
2.061/65(68.2%) , 1.924/65(3.8%) , 2.543/85(2.8%) , 2.543/45(2.8%)
Peaks not found: chem shift/row (% of total intensity)
2.207/65(3.7%) , 2.524/45(2.9%) , 2.524/85(2.9%) , 2.742/85(2.3%) , 2.742/44.5(2.3%) , 2.752/85.5(2.2%) , 2.752/44(2.2%) , 2.207/86(2%) , 2.207/44(2%)

Suberic acid (library entry number =65)
Hit ratio(% of total spectral intensity for metabolite): 0% (0 of 15 peaks were found)
Peaks found: chem shift/row (% of total intensity)

Peaks not found: chem shift/row (% of total intensity)
2.18/84(26.9%) , 2.18/46(26.9%) , 2.18/65(17.7%) , 1.31/65(10.7%) , 1.31/46(3.9%) , 1.31/84(3.9%) , 1.552/65(1.8%) , 1.552/84(1.4%) , 1.552/46(1.4%) , 1.31/52(1.4%) , 1.31/78(1.4%) , 1.552/103(0.7%) , 1.552/27(0.7%) , 1.552/58(0.6%) , 1.552/72(0.6%)

Glucose-6-phosphate (library entry number =105)
Hit ratio(% of total spectral intensity for metabolite): 83.72% (22 of 31 peaks were found)
Peaks found: chem shift/row (% of total intensity)
3.503/65(6.9%) , 3.293/53.5(6.1%) , 3.293/76.5(6.1%) , 3.277/53(5.9%) , 3.277/77(5.9%) , 3.503/40.5(4.9%) , 3.503/89(4.9%) , 3.367/65(4.4%) , 3.569/40.5(3.7%) , 3.569/89.5(3.7%) , 4.006/69(3.6%) , 4.006/61(3.6%) , 4.006/61(3.6%) , 4.006/69(3.6%) , 3.569/40(3.4%) , 3.569/89.5(3.4%) , 3.569/65(2.7%) , 3.57/65(2%) , 3.569/65(2%) , 3.535/41(1.4%) , 3.535/88.5(1.4%) , 3.484/65.5(0.4%)
Peaks not found: chem shift/row (% of total intensity)
3.73/65(5.2%) , 3.73/40.5(3.8%) , 3.73/89(3.8%) , 3.569/52.5(0.9%) , 3.569/76.5(0.9%) , 3.569/52.5(0.7%) , 3.569/76.5(0.7%) , 4.05/55(0.1%) , 4.05/74.5(0.1%)

Creatinine (library entry number =29)
Hit ratio(% of total spectral intensity for metabolite): 69.86% (1 of 3 peaks were found)
Peaks found: chem shift/row (% of total intensity)
3.049/65(69.9%)
Peaks not found: chem shift/row (% of total intensity)
4.065/66(15.1%) , 4.065/64(15.1%)

Thiamine (library entry number =206)
Hit ratio(% of total spectral intensity for metabolite): 68.09% (3 of 11 peaks were found)
Peaks found: chem shift/row (% of total intensity)
2.502/65(43.1%) , 2.565/65(23.1%) , 3.184/65(1.9%)
Peaks not found: chem shift/row (% of total intensity)
8.047/65(8%) , 3.89/65(6.7%) , 3.89/50(4.3%) , 3.89/80(4.3%) , 9.432/65(4.2%) , 5.455/65(2.7%) , 3.184/50(0.9%) , 3.184/80(0.9%)

Taurine (library entry number =181)
Hit ratio(% of total spectral intensity for metabolite): 100% (6 of 6 peaks were found)
Peaks found: chem shift/row (% of total intensity)
3.428/65(25.2%) , 3.271/65(19.1%) , 3.428/48(16%) , 3.428/82(16%) , 3.271/48(11.8%) , 3.271/82(11.8%)
Peaks not found: chem shift/row (% of total intensity)


Methyl isobutyric acid (library entry number =198)
Hit ratio(% of total spectral intensity for metabolite): 67.86% (2 of 8 peaks were found)
Peaks found: chem shift/row (% of total intensity)
1.148/56(33.9%) , 1.148/74(33.9%)
Peaks not found: chem shift/row (% of total intensity)
3.702/65(27.6%) , 2.641/65(1.5%) , 2.641/47(1.1%) , 2.641/83(1.1%) , 2.641/101(0.4%) , 2.641/29(0.4%)

Anserine nitrate (library entry number =15)
Hit ratio(% of total spectral intensity for metabolite): 61.55% (7 of 42 peaks were found)
Peaks found: chem shift/row (% of total intensity)
3.779/65(49.3%) , 3.225/63.5(3.9%) , 3.225/66.5(3.9%) , 2.661/45(1.2%) , 2.661/85(1.2%) , 2.648/65(1%) , 2.661/65(1%)
Peaks not found: chem shift/row (% of total intensity)
3.227/44.5(2%) , 3.227/85.5(2%) , 3.225/49.5(2%) , 3.225/80.5(2%) , 2.659/44(1.7%) , 2.659/86(1.7%) , 3.235/84.5(1.5%) , 3.235/45.5(1.5%) , 3.24/84.5(1.5%) , 3.24/45.5(1.5%) , 3.041/85(1.3%) , 3.041/45(1.3%) , 3.05/85(1.3%) , 3.05/45(1.3%) , 2.694/65(1.2%) , 2.694/46.5(1.1%) , 2.694/83.5(1.1%) , 2.681/65(1%) , 3.201/65(0.9%) , 2.723/45(0.9%) , 2.723/85(0.9%) , 2.723/43(0.8%) , 2.723/86.5(0.8%) , 2.681/85.5(0.8%) , 2.706/25(0.6%) , 2.706/104(0.6%) , 2.709/64(0.6%) , 2.659/61(0.6%) , 2.659/69(0.6%) , 2.661/103(0.6%) , 2.661/26.5(0.6%) , 2.709/44.5(0.6%) , 2.709/85.5(0.6%) , 2.659/102(0.5%) , 2.659/27(0.5%)

Glutathione (reduced) (library entry number =92)
Hit ratio(% of total spectral intensity for metabolite): 61.66% (20 of 43 peaks were found)
Peaks found: chem shift/row (% of total intensity)
3.789/65(14.2%) , 3.789/65(13.5%) , 2.17/73.5(4.9%) , 3.789/49(4.2%) , 3.789/81(4.2%) , 3.789/49(4.1%) , 3.789/81(4.1%) , 2.17/37(1.6%) , 2.17/92(1.6%) , 2.955/81(1.6%) , 2.955/49(1.6%) , 2.955/48(1%) , 2.955/47.5(0.9%) , 2.955/82(0.9%) , 2.562/65.5(0.7%) , 2.562/65.5(0.6%) , 2.562/65.5(0.6%) , 2.955/82.5(0.6%) , 2.54/64.5(0.4%) , 2.54/64(0.3%)
Peaks not found: chem shift/row (% of total intensity)
2.17/56(4.9%) , 2.558/71.5(3.5%) , 2.558/58(3.5%) , 2.966/46.5(2%) , 2.966/82.5(2%) , 2.983/82(1.9%) , 2.983/46.5(1.9%) , 2.977/82(1.6%) , 2.977/47.5(1.6%) , 2.976/82(1.6%) , 2.976/47.5(1.6%) , 2.963/47(1.5%) , 2.963/83(1.5%) , 3.305/46.5(1.4%) , 3.305/83.5(1.4%) , 3.317/84(1.3%) , 3.317/46(1.3%) , 2.966/52.5(0.8%) , 2.966/75.5(0.7%) , 2.558/91(0.7%) , 2.558/39(0.7%) , 2.964/46(0.4%) , 2.964/83.5(0.4%)

Malonyl coenzyme A (library entry number =145)
Hit ratio(% of total spectral intensity for metabolite): 56.11% (6 of 25 peaks were found)
Peaks found: chem shift/row (% of total intensity)
3.541/65(22.9%) , 8.278/65(16.7%) , 3.137/65(12.7%) , 3.679/65(1.8%) , 2.439/65(1.4%) , 2.661/65(0.6%)
Peaks not found: chem shift/row (% of total intensity)
8.551/65(10%) , 0.724/65(7.2%) , 0.862/65(5.3%) , 6.178/65(4.6%) , 6.164/65(4.2%) , 4.004/65(3.1%) , 3.031/65(1.9%) , 3.031/82(1%) , 3.031/48(1%) , 0.737/65(0.9%) , 2.353/65(0.8%) , 3.353/57(0.7%) , 3.353/73(0.7%) , 2.622/65(0.7%) , 2.439/48(0.5%) , 2.439/82(0.5%) , 0.846/65(0.4%) , 3.353/89(0.3%) , 3.353/41(0.3%)

N-Acetylmethionine (library entry number =137)
Hit ratio(% of total spectral intensity for metabolite): 65.03% (1 of 2 peaks were found)
Peaks found: chem shift/row (% of total intensity)
2.115/65(65%)
Peaks not found: chem shift/row (% of total intensity)
2.039/65(35%)

Glucosamine-6-phosphate (library entry number =173)
Hit ratio(% of total spectral intensity for metabolite): 63.7% (16 of 29 peaks were found)
Peaks found: chem shift/row (% of total intensity)
3.883/65(8.1%) , 3.66/65(7%) , 3.632/65(6.4%) , 3.598/77(4.5%) , 3.598/53(4.5%) , 2.973/51.5(3.8%) , 2.973/78(3.8%) , 2.973/51.5(3.8%) , 2.973/78(3.8%) , 4.006/61(3.3%) , 4.006/69(3.3%) , 3.286/74(2.9%) , 3.286/56(2.9%) , 3.632/41(2.8%) , 3.632/88.5(2.8%) , 3.367/65(0.2%)
Peaks not found: chem shift/row (% of total intensity)
3.883/40(5.4%) , 3.883/90(5.4%) , 5.435/60(4.3%) , 5.435/70(4.3%) , 3.66/89.5(3.2%) , 3.66/40.5(3.2%) , 3.286/46.5(2.8%) , 3.286/83(2.8%) , 2.934/51.5(1.7%) , 2.934/78(1.7%) , 4.026/70(1.1%) , 4.069/55(0.3%) , 4.069/75(0.3%)

trans-Aconitic acid (library entry number =30)
Hit ratio(% of total spectral intensity for metabolite): 62.35% (1 of 2 peaks were found)
Peaks found: chem shift/row (% of total intensity)
3.445/65(62.4%)
Peaks not found: chem shift/row (% of total intensity)
6.593/65(37.6%)

Tyrosine (library entry number =208)
Hit ratio(% of total spectral intensity for metabolite): 61.6% (4 of 18 peaks were found)
Peaks found: chem shift/row (% of total intensity)
6.907/76(20.3%) , 6.907/54(20.3%) , 7.199/54(10.5%) , 7.199/76(10.5%)
Peaks not found: chem shift/row (% of total intensity)
3.947/62(7.1%) , 3.947/68(7.1%) , 3.947/48.5(5.5%) , 3.947/81.5(5.5%) , 6.907/47(1.6%) , 6.907/83(1.6%) , 3.057/56(1.5%) , 3.057/74(1.5%) , 3.057/36(1.4%) , 3.057/94(1.4%) , 3.202/90(1%) , 3.202/40(1%) , 3.202/53(1%) , 3.202/77(1%)

Sarcosine (library entry number =75)
Hit ratio(% of total spectral intensity for metabolite): 61.49% (1 of 2 peaks were found)
Peaks found: chem shift/row (% of total intensity)
2.738/65(61.5%)
Peaks not found: chem shift/row (% of total intensity)
3.614/65(38.5%)

Glutathione (oxidised) (library entry number =91)
Hit ratio(% of total spectral intensity for metabolite): 52% (21 of 50 peaks were found)
Peaks found: chem shift/row (% of total intensity)
3.789/65(15.8%) , 3.789/81(5.7%) , 3.789/49(5.7%) , 2.17/57(3.7%) , 2.17/73(3.7%) , 2.516/65(2.3%) , 2.516/65(2.1%) , 2.565/65(2%) , 2.54/65(2%) , 2.17/37(1.8%) , 2.17/93(1.8%) , 3.797/64.5(1.2%) , 3.797/64.5(1.2%) , 3.768/64.5(1.1%) , 3.779/64.5(1%) , 2.552/61(0.2%) , 2.552/69(0.2%) , 2.565/103.5(0.2%) , 2.565/27(0.2%) , 2.552/61(0.2%) , 2.552/69(0.2%)
Peaks not found: chem shift/row (% of total intensity)
2.971/47(4.1%) , 2.971/83(4.1%) , 3.306/47(3.7%) , 3.306/83(3.7%) , 3.317/47(3.4%) , 3.317/83(3.4%) , 2.991/47(3.3%) , 2.991/83(3.3%) , 5.716/65(1.9%) , 2.54/76(1.6%) , 2.54/54(1.6%) , 2.54/45(1.3%) , 2.54/85(1.3%) , 2.565/45(1.2%) , 2.565/85(1.2%) , 2.516/45(1.2%) , 2.516/85(1.2%) , 2.516/45(1.1%) , 2.516/85(1.1%) , 2.54/33(0.9%) , 2.54/97(0.9%) , 2.54/13.5(0.4%) , 2.54/116(0.4%) , 2.498/62(0.3%) , 2.498/68(0.3%) , 2.515/61.5(0.2%) , 2.515/68.5(0.2%) , 2.516/103(0.2%) , 2.516/26(0.2%)

Argininosuccinic acid (library entry number =109)
Hit ratio(% of total spectral intensity for metabolite): 66.31% (15 of 35 peaks were found)
Peaks found: chem shift/row (% of total intensity)
6.526/65(19.9%) , 3.28/65(5.9%) , 3.779/65(5.8%) , 2.671/44(3.3%) , 2.671/86(3.3%) , 2.671/45(3.2%) , 2.671/85(3.2%) , 2.671/44(3.1%) , 2.671/86(3.1%) , 2.671/47.5(3.1%) , 2.671/82.5(3.1%) , 3.779/81(2.9%) , 3.779/49(2.9%) , 2.367/58.5(1.8%) , 2.367/97.5(1.7%)
Peaks not found: chem shift/row (% of total intensity)
2.68/45(3.1%) , 2.68/85(3.1%) , 2.379/45.5(2.5%) , 2.379/84.5(2.5%) , 2.359/45(2.4%) , 2.359/85(2.4%) , 2.827/48(2%) , 2.827/82(2%) , 2.367/71(1.8%) , 2.367/32(1.7%) , 2.827/40(1.4%) , 2.827/89.5(1.4%) , 4.307/74(1.3%) , 4.307/56(1.3%) , 3.28/83(1.1%) , 3.28/47(1.1%) , 4.307/48(1.1%) , 4.307/82(1.1%) , 2.367/38.5(0.2%) , 2.367/92(0.2%)

Glutamine (library entry number =17)
Hit ratio(% of total spectral intensity for metabolite): 52.62% (21 of 57 peaks were found)
Peaks found: chem shift/row (% of total intensity)
3.779/65(17.5%) , 3.779/81(8.3%) , 3.779/49(8.3%) , 2.439/65(3.9%) , 2.479/65(2%) , 2.479/65(1.9%) , 2.479/65(1.8%) , 2.479/65(1.5%) , 2.408/65(1%) , 2.158/73(0.9%) , 2.158/57(0.9%) , 2.408/65(0.8%) , 2.434/38.5(0.7%) , 2.434/91.5(0.7%) , 2.439/104(0.5%) , 2.439/25.5(0.5%) , 2.115/65(0.4%) , 2.479/25(0.3%) , 2.479/105(0.3%) , 2.479/25(0.2%) , 2.479/105(0.2%)
Peaks not found: chem shift/row (% of total intensity)
2.458/52.5(3.8%) , 2.458/77.5(3.8%) , 2.458/38(3.7%) , 2.458/92(3.7%) , 2.14/56.5(2.5%) , 2.14/73.5(2.5%) , 2.14/80.5(2.4%) , 2.14/49.5(2.4%) , 2.14/33.5(2.1%) , 2.14/96.5(2.1%) , 2.14/40.5(2%) , 2.14/89.5(2%) , 2.14/65(1.3%) , 2.121/56(0.9%) , 2.121/74(0.9%) , 2.166/46.5(0.6%) , 2.166/83.5(0.6%) , 2.13/62(0.6%) , 2.13/68(0.6%) , 2.13/61.5(0.6%) , 2.13/68.5(0.6%) , 2.13/65(0.6%) , 2.408/85.5(0.5%) , 2.408/44.5(0.5%) , 2.458/18.5(0.5%) , 2.458/111.5(0.5%) , 2.13/65(0.5%) , 2.13/46(0.5%) , 2.13/84(0.5%) , 2.439/45(0.5%) , 2.439/85(0.5%) , 2.13/84(0.5%) , 2.13/46(0.5%) , 2.434/65(0.4%) , 2.408/85.5(0.4%) , 2.408/44.5(0.4%)

Porphobilinogen (library entry number =170)
Hit ratio(% of total spectral intensity for metabolite): 40.65% (1 of 8 peaks were found)
Peaks found: chem shift/row (% of total intensity)
3.414/65(40.6%)
Peaks not found: chem shift/row (% of total intensity)
4.164/65(19.7%) , 2.401/45.5(10.2%) , 2.401/84.5(10.2%) , 2.401/64.5(6.4%) , 2.66/85(5.2%) , 2.66/45(5.2%) , 2.66/65(2.5%)

Pyroglutamic acid (library entry number =127)
Hit ratio(% of total spectral intensity for metabolite): 21.95% (4 of 80 peaks were found)
Peaks found: chem shift/row (% of total intensity)
2.408/65(11.4%) , 2.408/65(9.9%) , 2.502/65(0.5%) , 2.054/65(0.2%)
Peaks not found: chem shift/row (% of total intensity)
2.408/86(8.8%) , 2.408/44(8.8%) , 2.408/86(7.5%) , 2.408/44(7.5%) , 2.038/75(2%) , 2.038/55(2%) , 2.51/71(1.9%) , 2.51/59(1.9%) , 2.51/38(1.7%) , 2.51/92(1.7%) , 2.038/63.5(1.5%) , 2.038/66.5(1.5%) , 2.038/42(1.5%) , 2.038/88(1.5%) , 2.51/17(1.1%) , 2.51/112(1.1%) , 2.038/22(0.9%) , 2.038/108(0.9%) , 2.39/65(0.9%) , 2.51/80(0.9%) , 2.51/49.5(0.9%) , 4.184/61(0.8%) , 4.184/69(0.8%) , 2.038/96(0.8%) , 2.038/34(0.8%) , 4.184/84(0.8%) , 4.184/46(0.8%) , 2.03/64(0.7%) , 2.03/66(0.7%) , 2.525/54(0.6%) , 2.525/75(0.6%) , 2.501/48(0.6%) , 2.501/81.5(0.6%) , 2.501/65(0.5%) , 2.501/62(0.4%) , 2.501/68(0.4%) , 2.502/48(0.4%) , 2.502/81.5(0.4%) , 2.496/75(0.4%) , 2.496/55(0.4%) , 2.519/48.5(0.4%) , 2.519/81.5(0.4%) , 2.494/75.5(0.4%) , 2.494/54.5(0.4%) , 2.03/48(0.4%) , 2.03/82(0.4%) , 2.502/75.5(0.4%) , 2.502/54.5(0.4%) , 2.519/65(0.4%) , 2.519/63(0.4%) , 2.519/67(0.4%) , 2.03/71(0.3%) , 2.03/59(0.3%) , 2.03/46(0.3%) , 2.03/84(0.3%) , 2.501/59(0.3%) , 2.501/71(0.3%) , 2.501/75(0.3%) , 2.501/55(0.3%) , 2.519/54.5(0.3%) , 2.519/75(0.3%) , 2.03/29.5(0.2%) , 2.03/100.5(0.2%) , 2.501/101.5(0.2%) , 2.501/28(0.2%) , 2.496/48(0.2%) , 2.496/82(0.2%) , 2.03/55(0.2%) , 2.03/75(0.2%) , 2.519/28(0.2%) , 2.519/101(0.2%) , 2.525/68.5(0.2%) , 2.525/62(0.2%) , 2.525/65(0.1%) , 2.501/35.5(0.1%) , 2.501/94.5(0.1%)

cis-Aconitic acid (library entry number =108)
Hit ratio(% of total spectral intensity for metabolite): 57.89% (1 of 3 peaks were found)
Peaks found: chem shift/row (% of total intensity)
3.137/65(57.9%)
Peaks not found: chem shift/row (% of total intensity)
5.766/63.5(21.1%) , 5.766/66.5(21.1%)

Cysteamine (library entry number =150)
Hit ratio(% of total spectral intensity for metabolite): 56.88% (2 of 6 peaks were found)
Peaks found: chem shift/row (% of total intensity)
3.398/65(32.3%) , 3.041/65(24.6%)
Peaks not found: chem shift/row (% of total intensity)
3.398/48(12.2%) , 3.398/82(12.2%) , 3.041/48(9.3%) , 3.041/82(9.3%)

Fructose (library entry number =5)
Hit ratio(% of total spectral intensity for metabolite): 79% (10 of 27 peaks were found)
Peaks found: chem shift/row (% of total intensity)
3.57/50(14.6%) , 3.57/80(14.6%) , 3.726/50(13.4%) , 3.726/80(13.4%) , 3.808/52(7.7%) , 3.808/78(7.7%) , 4.03/49(2.6%) , 4.03/81(2.6%) , 3.66/65(1.7%) , 3.57/65(0.8%)
Peaks not found: chem shift/row (% of total intensity)
3.903/48(2.7%) , 3.903/82(2.7%) , 3.903/56(2.4%) , 3.903/74(2.4%) , 3.58/49.5(1.4%) , 3.58/80(1.4%) , 3.683/57.5(1.3%) , 3.683/72.5(1.3%) , 3.605/49(1.2%) , 3.605/80.5(1.2%) , 4.004/65(0.8%) , 4.119/70(0.6%) , 4.119/60(0.6%) , 3.58/18(0.3%) , 3.58/111.5(0.3%) , 3.57/33.5(0.2%) , 4.04/64.5(0.2%)

Uridine 5-diphosphate (library entry number =182)
Hit ratio(% of total spectral intensity for metabolite): 93.66% (6 of 10 peaks were found)
Peaks found: chem shift/row (% of total intensity)
7.991/75(20%) , 7.991/55(20%) , 5.976/55(18.7%) , 5.976/75(18.7%) , 5.976/55.5(8.1%) , 5.976/74.5(8.1%)
Peaks not found: chem shift/row (% of total intensity)
5.976/65(2.9%) , 5.976/64.5(2.1%) , 8.114/54.5(0.6%) , 8.114/75(0.6%)

Uridine 5-monophosphate (library entry number =191)
Hit ratio(% of total spectral intensity for metabolite): 0% (0 of 8 peaks were found)
Peaks found: chem shift/row (% of total intensity)

Peaks not found: chem shift/row (% of total intensity)
8.107/55(26.4%) , 8.107/75(26.4%) , 5.991/75(20.1%) , 5.991/55(20.1%) , 6.006/65(3.2%) , 5.991/64.5(2.6%) , 6.006/55(0.6%) , 6.006/75(0.6%)

Guanosine-5-monophosphate (GMP) (library entry number =100)
Hit ratio(% of total spectral intensity for metabolite): 52.67% (1 of 3 peaks were found)
Peaks found: chem shift/row (% of total intensity)
8.182/65(52.7%)
Peaks not found: chem shift/row (% of total intensity)
5.932/65(24.7%) , 5.944/65(22.7%)

Lactic acid (library entry number =131)
Hit ratio(% of total spectral intensity for metabolite): 52.38% (6 of 16 peaks were found)
Peaks found: chem shift/row (% of total intensity)
1.335/74(22.5%) , 1.335/56(22.5%) , 4.124/74(3%) , 4.124/56(3%) , 4.124/91(0.6%) , 4.124/38(0.6%)
Peaks not found: chem shift/row (% of total intensity)
1.338/63(6.8%) , 1.338/67(6.8%) , 1.324/67(6.5%) , 1.324/63(6.5%) , 1.338/58.5(5.1%) , 1.338/71.5(5.1%) , 1.324/71.5(5%) , 1.324/58.5(5%) , 4.131/56(0.4%) , 4.131/73.5(0.4%)

Nicotinamide adenine dinucleotide hydrate (NAD) (library entry number =162)
Hit ratio(% of total spectral intensity for metabolite): 50.46% (3 of 23 peaks were found)
Peaks found: chem shift/row (% of total intensity)
8.182/65(29.3%) , 8.429/65(20.6%) , 8.266/65(0.5%)
Peaks not found: chem shift/row (% of total intensity)
6.035/65(9.1%) , 6.047/65(7.4%) , 6.074/65(3.5%) , 6.066/65(3.4%) , 8.844/78(2.4%) , 8.844/52(2.4%) , 8.844/58(2.2%) , 8.844/72(2.2%) , 9.151/57(1.8%) , 9.151/73(1.8%) , 8.204/64.5(1.8%) , 8.204/83(1.4%) , 8.204/47(1.4%) , 9.342/62(1.4%) , 9.342/68(1.4%) , 9.151/76(1.4%) , 9.151/54(1.4%) , 9.342/60(1.2%) , 9.342/70(1.2%) , 8.505/65(0.6%)

Uridine 5-diphosphoglucose (library entry number =165)
Hit ratio(% of total spectral intensity for metabolite): 49.79% (15 of 35 peaks were found)
Peaks found: chem shift/row (% of total intensity)
7.951/75(17.7%) , 7.951/55(17.7%) , 3.779/65(3.8%) , 3.474/65(2.6%) , 3.793/55(1%) , 3.793/75(1%) , 3.547/56.5(0.7%) , 3.547/73.5(0.7%) , 3.547/48(0.7%) , 3.547/81.5(0.7%) , 3.547/48(0.7%) , 3.547/82(0.7%) , 3.547/48(0.7%) , 3.547/56(0.6%) , 3.547/73(0.6%)
Peaks not found: chem shift/row (% of total intensity)
5.985/75(13.3%) , 5.985/55(13.3%) , 3.779/41(3%) , 3.779/89(3%) , 3.474/89(2.1%) , 3.474/40.5(2.1%) , 5.995/65(1.9%) , 3.87/46(1.2%) , 3.87/83(1.2%) , 5.6/60.5(1.2%) , 5.6/69.5(1.2%) , 5.614/60.5(1.2%) , 5.614/69.5(1.2%) , 5.995/55(1%) , 5.995/75(1%) , 5.985/64.5(0.7%) , 3.793/42.5(0.3%) , 3.793/87.5(0.3%) , 3.87/51.5(0.3%) , 3.87/78.5(0.3%)

2-hydroxybutyric acid (library entry number =177)
Hit ratio(% of total spectral intensity for metabolite): 43.97% (3 of 21 peaks were found)
Peaks found: chem shift/row (% of total intensity)
0.898/65(39.5%) , 4.006/51(2.2%) , 4.006/79(2.2%)
Peaks not found: chem shift/row (% of total intensity)
0.898/46(17.4%) , 0.898/84(17.4%) , 1.655/64.5(2.1%) , 1.655/65.5(2.1%) , 4.006/63(2%) , 4.006/67(2%) , 1.655/83(1.6%) , 1.655/47(1.6%) , 1.745/69(1.3%) , 1.745/61(1.3%) , 1.745/50(1.1%) , 1.745/80(1.1%) , 1.655/101.5(0.9%) , 1.655/28.5(0.9%) , 1.745/31.5(0.8%) , 1.745/98(0.8%) , 1.745/42.5(0.8%) , 1.745/87.5(0.8%)

2-Aminobutyric acid (library entry number =28)
Hit ratio(% of total spectral intensity for metabolite): 7.05% (2 of 14 peaks were found)
Peaks found: chem shift/row (% of total intensity)
3.714/65(6.5%) , 1.88/65(0.6%)
Peaks not found: chem shift/row (% of total intensity)
0.981/65(40.6%) , 0.981/46(16.8%) , 0.981/84(16.8%) , 3.714/50(4.5%) , 3.714/80(4.5%) , 1.902/60.5(1.8%) , 1.902/69.5(1.8%) , 1.902/52(1.4%) , 1.902/78(1.4%) , 1.902/87(1.4%) , 1.902/43(1.4%) , 1.917/65(0.5%)

Carnosine (beta-alanyl_L-histidine) (library entry number =187)
Hit ratio(% of total spectral intensity for metabolite): 39.92% (11 of 55 peaks were found)
Peaks found: chem shift/row (% of total intensity)
3.234/65(15.2%) , 8.266/65(11.7%) , 3.225/65(7.8%) , 3.255/65(1.3%) , 3.367/65(0.8%) , 2.671/86(0.7%) , 2.671/85(0.5%) , 2.671/44.5(0.5%) , 2.689/54(0.5%) , 2.689/76(0.5%) , 2.671/86(0.4%)
Peaks not found: chem shift/row (% of total intensity)
3.234/48(7.1%) , 3.234/82(7.1%) , 3.225/47(4.1%) , 3.225/83(4.1%) , 2.689/56(3.1%) , 2.689/74(3.1%) , 7.112/65(2.7%) , 7.112/62(2.2%) , 7.112/68(2.2%) , 3.114/45.5(1.9%) , 3.114/84.5(1.9%) , 3.119/45.5(1.9%) , 3.119/84.5(1.9%) , 2.689/38.5(1.8%) , 2.689/91.5(1.8%) , 2.708/44(0.8%) , 2.708/85.5(0.8%) , 2.671/43(0.7%) , 2.689/115.5(0.7%) , 2.689/14(0.7%) , 3.234/29.5(0.6%) , 3.234/100.5(0.6%) , 2.708/62(0.5%) , 2.708/68(0.5%) , 2.718/44.5(0.5%) , 2.718/85.5(0.5%) , 2.718/62(0.5%) , 2.718/68(0.5%) , 2.655/43(0.5%) , 2.689/45.5(0.4%) , 2.689/84.5(0.4%) , 2.671/61.5(0.4%) , 2.671/68.5(0.4%) , 2.671/43(0.4%) , 2.689/31.5(0.3%) , 2.689/97.5(0.3%) , 2.671/61(0.3%) , 2.671/69(0.3%) , 2.671/60.5(0.3%) , 2.671/69.5(0.3%) , 3.234/12.5(0.2%) , 3.234/117(0.2%) , 2.655/61.5(0.2%) , 2.655/68.5(0.2%)

Capric acid (library entry number =90)
Hit ratio(% of total spectral intensity for metabolite): 0% (0 of 10 peaks were found)
Peaks found: chem shift/row (% of total intensity)

Peaks not found: chem shift/row (% of total intensity)
0.865/65(37.5%) , 2.174/46(17.5%) , 2.174/84(17.5%) , 2.174/65(12.1%) , 1.296/65(4.4%) , 0.865/46(3.6%) , 0.865/84(3.6%) , 1.287/65(2.2%) , 1.272/65(0.9%) , 1.263/65(0.7%)

Hypoxanthine (library entry number =56)
Hit ratio(% of total spectral intensity for metabolite): 0% (0 of 2 peaks were found)
Peaks found: chem shift/row (% of total intensity)

Peaks not found: chem shift/row (% of total intensity)
8.194/65(53.4%) , 8.214/65(46.6%)

Histamine (library entry number =94)
Hit ratio(% of total spectral intensity for metabolite): 44.34% (3 of 12 peaks were found)
Peaks found: chem shift/row (% of total intensity)
3.305/65(28.7%) , 3.041/65(9.4%) , 8.147/65(6.3%)
Peaks not found: chem shift/row (% of total intensity)
3.305/83(12%) , 3.305/47(12%) , 8.095/65(6.5%) , 7.977/65(6.2%) , 7.158/65(4.3%) , 3.041/47(3.7%) , 3.041/83(3.7%) , 7.158/62(3.6%) , 7.158/68(3.6%)

Hypotaurine (library entry number =129)
Hit ratio(% of total spectral intensity for metabolite): 24.83% (1 of 6 peaks were found)
Peaks found: chem shift/row (% of total intensity)
3.367/65(24.8%)
Peaks not found: chem shift/row (% of total intensity)
2.654/65(19.1%) , 3.367/48(16.5%) , 3.367/82(16.5%) , 2.654/47.5(11.5%) , 2.654/82.5(11.5%)

Histidine (library entry number =78)
Hit ratio(% of total spectral intensity for metabolite): 52.58% (6 of 8 peaks were found)
Peaks found: chem shift/row (% of total intensity)
4.006/81(11.5%) , 4.006/49(11.5%) , 4.006/68.5(10.4%) , 4.006/61.5(10.4%) , 3.274/38.5(4.4%) , 3.274/91.5(4.4%)
Peaks not found: chem shift/row (% of total intensity)
7.971/65(32.6%) , 7.127/65(14.8%)

Uridine-5-diphosphogalactose (library entry number =189)
Hit ratio(% of total spectral intensity for metabolite): 42.16% (9 of 53 peaks were found)
Peaks found: chem shift/row (% of total intensity)
7.951/55(18.6%) , 7.951/75(18.6%) , 3.752/65(1.7%) , 3.737/57(0.7%) , 3.737/72.5(0.7%) , 3.737/56.5(0.5%) , 3.737/73.5(0.5%) , 3.737/72(0.5%) , 3.737/43.5(0.2%)
Peaks not found: chem shift/row (% of total intensity)
5.985/55(15.3%) , 5.985/75(15.3%) , 3.924/82(1.7%) , 3.924/48(1.7%) , 5.652/70(1.6%) , 5.652/60(1.6%) , 3.924/56(1.5%) , 3.924/74(1.5%) , 5.637/60.5(1.5%) , 5.637/69.5(1.5%) , 4.041/65(1.2%) , 4.381/60.5(0.8%) , 4.381/69.5(0.8%) , 5.985/64.5(0.6%) , 3.752/81(0.6%) , 3.752/48.5(0.6%) , 3.815/83(0.6%) , 3.815/47(0.6%) , 4.381/65(0.5%) , 3.822/82.5(0.5%) , 3.822/47(0.5%) , 3.815/73(0.5%) , 3.815/56.5(0.5%) , 3.822/56.5(0.5%) , 3.822/73(0.5%) , 3.768/59(0.4%) , 3.768/71(0.4%) , 3.737/85.5(0.3%) , 3.737/44.5(0.3%) , 3.76/55(0.3%) , 3.76/75(0.3%) , 3.752/35(0.3%) , 3.752/94.5(0.3%) , 3.768/40(0.2%) , 3.768/89.5(0.2%) , 3.76/83(0.2%) , 3.778/51.5(0.2%) , 3.778/78.5(0.2%) , 3.76/65(0.2%) , 3.76/44.5(0.2%) , 3.737/85(0.2%) , 3.773/46(0.2%) , 3.773/83.5(0.2%) , 3.73/65(0.2%)

Glycerol (library entry number =161)
Hit ratio(% of total spectral intensity for metabolite): 6.48% (3 of 33 peaks were found)
Peaks found: chem shift/row (% of total intensity)
3.789/65(3.5%) , 3.789/49(1.5%) , 3.789/81(1.5%)
Peaks not found: chem shift/row (% of total intensity)
3.567/58(10.1%) , 3.567/72(10.1%) , 3.66/86(9.9%) , 3.66/44(9.9%) , 3.567/88(9.1%) , 3.567/42(9.1%) , 3.66/56(8.6%) , 3.66/74(8.6%) , 3.789/53(1.5%) , 3.789/77(1.5%) , 3.578/57(1.5%) , 3.578/73(1.5%) , 3.554/57(1%) , 3.554/73(1%) , 3.613/14(0.9%) , 3.613/116(0.9%) , 3.789/58(0.8%) , 3.789/72(0.8%) , 3.789/92(0.7%) , 3.789/37(0.7%) , 3.628/12(0.6%) , 3.628/118(0.6%) , 3.578/87(0.6%) , 3.578/43(0.6%) , 3.66/50(0.6%) , 3.66/80(0.6%) , 3.613/103(0.6%) , 3.613/26.5(0.6%) , 3.554/87.5(0.3%) , 3.554/42(0.3%)

Glucose-1-phosphate (library entry number =12)
Hit ratio(% of total spectral intensity for metabolite): 32.18% (8 of 44 peaks were found)
Peaks found: chem shift/row (% of total intensity)
3.789/65(7.2%) , 3.414/65(7%) , 3.414/89(4.9%) , 3.414/41(4.9%) , 3.878/46.5(3.1%) , 3.878/83.5(3.1%) , 3.367/65(1.4%) , 3.863/65(0.7%)
Peaks not found: chem shift/row (% of total intensity)
3.789/41(6.9%) , 3.789/89(6.9%) , 3.758/56(3.2%) , 3.758/74(3.2%) , 3.499/48.5(2.7%) , 3.499/81.5(2.7%) , 3.499/48.5(2.7%) , 3.499/81.5(2.7%) , 3.499/57(2.6%) , 3.499/73(2.6%) , 3.758/42(2.5%) , 3.758/88(2.5%) , 3.878/52.5(2.5%) , 3.878/77.5(2.5%) , 5.47/70(2%) , 5.47/60(2%) , 5.456/70(1.9%) , 5.456/60(1.9%) , 3.918/56(1%) , 3.918/74(1%) , 3.918/67(0.9%) , 3.918/63(0.9%) , 3.916/67(0.9%) , 3.916/63(0.9%) , 3.916/56(0.8%) , 3.916/74(0.8%) , 3.918/82(0.7%) , 3.918/48(0.7%) , 3.924/68.5(0.7%) , 3.924/61.5(0.7%) , 3.918/87.5(0.7%) , 3.918/42(0.7%) , 3.916/82(0.7%) , 3.916/48(0.7%) , 3.916/87.5(0.5%) , 3.916/42(0.5%)

Phosphoethanolamine (library entry number =167)
Hit ratio(% of total spectral intensity for metabolite): 50.49% (6 of 10 peaks were found)
Peaks found: chem shift/row (% of total intensity)
3.979/78(8.9%) , 3.979/52(8.9%) , 3.992/52(8.5%) , 3.992/78(8.5%) , 3.979/64.5(7.9%) , 3.992/64.5(7.7%)
Peaks not found: chem shift/row (% of total intensity)
3.227/76.5(14.8%) , 3.227/53.5(14.8%) , 3.227/60(10%) , 3.227/70(10%)

Pantothenic acid (library entry number =99)
Hit ratio(% of total spectral intensity for metabolite): 62.33% (5 of 15 peaks were found)
Peaks found: chem shift/row (% of total intensity)
0.898/65(24.2%) , 0.932/65(20.8%) , 3.993/65(8.4%) , 3.528/79(4.5%) , 3.528/51(4.5%)
Peaks not found: chem shift/row (% of total intensity)
2.423/65(8.5%) , 3.404/79(6.9%) , 3.404/51(6.9%) , 2.423/47.5(3.5%) , 2.423/82.5(3.5%) , 3.447/72.5(2.6%) , 3.447/57.5(2.6%) , 3.447/40(1.3%) , 3.447/90(1.3%) , 3.447/65(0.3%)

Maltose (library entry number =45)
Hit ratio(% of total spectral intensity for metabolite): 37.62% (12 of 40 peaks were found)
Peaks found: chem shift/row (% of total intensity)
3.428/65(5.4%) , 3.277/53(4.6%) , 3.277/77(4.6%) , 3.293/53(4.6%) , 3.293/77(4.6%) , 3.779/65(4.4%) , 3.648/65(3.7%) , 3.98/65(2.4%) , 3.924/51.5(1.1%) , 3.924/78.5(1.1%) , 3.779/73.5(0.6%) , 3.779/56.5(0.6%)
Peaks not found: chem shift/row (% of total intensity)
3.428/41(4.2%) , 3.428/89(4.2%) , 3.693/65(4.1%) , 3.779/42(3.5%) , 3.779/88(3.5%) , 3.693/89(2.9%) , 3.693/41(2.9%) , 3.592/82(2.7%) , 3.592/48(2.7%) , 3.707/65(2.6%) , 5.414/60(2.6%) , 5.414/70(2.6%) , 3.592/56.5(2.5%) , 3.592/73.5(2.5%) , 3.867/52(2.1%) , 3.867/78(2.1%) , 3.707/40.5(1.7%) , 3.707/89.5(1.7%) , 3.648/41.5(1.7%) , 3.648/88.5(1.7%) , 3.98/88.5(1.5%) , 3.98/40.5(1.5%) , 3.867/47(1.3%) , 3.867/82.5(1.3%) , 3.592/52(0.6%) , 3.592/78(0.6%) , 3.816/44(0.5%) , 3.816/86(0.5%)

2-Hydroxy-3-methyl butyric acid (library entry number =143)
Hit ratio(% of total spectral intensity for metabolite): 40.35% (2 of 12 peaks were found)
Peaks found: chem shift/row (% of total intensity)
0.971/74(20.2%) , 0.971/56(20.2%)
Peaks not found: chem shift/row (% of total intensity)
0.836/74(21.4%) , 0.836/56(21.4%) , 3.852/60(5.8%) , 3.852/70(5.8%) , 2.02/70.5(1.1%) , 2.02/59.5(1.1%) , 2.02/77.5(0.8%) , 2.02/52(0.8%) , 2.02/87.5(0.8%) , 2.02/42(0.8%)

Butyric acid (library entry number =119)
Hit ratio(% of total spectral intensity for metabolite): 28.61% (1 of 12 peaks were found)
Peaks found: chem shift/row (% of total intensity)
0.898/65(28.6%)
Peaks not found: chem shift/row (% of total intensity)
0.898/84(12%) , 0.898/46(12%) , 2.162/65(11.5%) , 2.162/84(7.9%) , 2.162/46(7.9%) , 1.561/56(6%) , 1.561/74(6%) , 1.561/93(3.3%) , 1.561/37(3.3%) , 1.561/112(0.7%) , 1.561/18(0.7%)

Homocarnosine (library entry number =95)
Hit ratio(% of total spectral intensity for metabolite): 23.48% (8 of 66 peaks were found)
Peaks found: chem shift/row (% of total intensity)
8.266/65(9.3%) , 8.266/65(9.1%) , 2.408/65(1.4%) , 2.955/49.5(0.9%) , 2.955/80.5(0.9%) , 2.938/66(0.7%) , 2.938/63(0.6%) , 2.938/66.5(0.6%)
Peaks not found: chem shift/row (% of total intensity)
2.376/59.5(4.2%) , 2.376/70.5(4.2%) , 2.376/40.5(2.3%) , 2.376/89.5(2.3%) , 1.89/45(2.2%) , 1.89/85(2.2%) , 7.135/65(2.1%) , 1.891/45(2.1%) , 1.891/85(2.1%) , 7.136/65(2.1%) , 3.222/84.5(2.1%) , 3.222/45.5(2.1%) , 2.376/78.5(2.1%) , 2.376/51.5(2.1%) , 3.222/84.5(2%) , 3.222/45.5(2%) , 7.136/62(2%) , 7.136/68(2%) , 7.135/62(2%) , 7.135/68(2%) , 1.891/64.5(1.8%) , 1.89/64.5(1.8%) , 3.029/45.5(1.6%) , 3.029/84.5(1.6%) , 3.038/45.5(1.6%) , 3.038/84.5(1.6%) , 2.92/81(1.3%) , 2.92/49(1.3%) , 2.357/65(1.2%) , 2.926/80.5(1.1%) , 2.926/49.5(1.1%) , 2.955/60(0.8%) , 2.946/81.5(0.8%) , 2.946/47.5(0.8%) , 1.89/103.5(0.8%) , 1.89/26.5(0.8%) , 2.909/65(0.7%) , 2.92/62.5(0.7%) , 2.92/67(0.7%) , 1.891/103.5(0.7%) , 1.891/26.5(0.7%) , 2.946/62(0.6%) , 2.946/67.5(0.6%) , 2.926/30(0.5%) , 2.938/82(0.5%) , 2.938/48(0.5%) , 2.92/100.5(0.5%) , 2.92/29.5(0.5%) , 2.92/64(0.5%) , 2.938/47.5(0.5%) , 2.938/82(0.5%) , 2.376/108.5(0.5%) , 2.376/22(0.5%) , 2.357/45.5(0.2%) , 2.357/83(0.2%) , 2.938/56.5(0.1%) , 2.938/73(0.1%) , 2.357/45.5(0.1%)

Sucrose-6-phosphate (library entry number =188)
Hit ratio(% of total spectral intensity for metabolite): 38.82% (4 of 24 peaks were found)
Peaks found: chem shift/row (% of total intensity)
3.757/65(29.5%) , 3.398/65(5.8%) , 3.793/55(1.8%) , 3.793/75(1.8%)
Peaks not found: chem shift/row (% of total intensity)
3.808/65(7.9%) , 3.808/89(6.4%) , 3.808/41(6.4%) , 3.398/40(4%) , 3.398/90(4%) , 5.42/60(4%) , 5.42/70(4%) , 3.558/82(3.3%) , 3.558/48(3.3%) , 3.558/73.5(3.1%) , 3.558/56.5(3.1%) , 3.881/52(1.8%) , 3.881/78(1.8%) , 3.793/42(1.7%) , 3.793/88(1.7%) , 3.881/46(1.5%) , 3.881/84(1.5%) , 3.558/52(0.8%) , 3.558/78(0.8%) , 3.793/65(0.3%)

Cysteine (library entry number =63)
Hit ratio(% of total spectral intensity for metabolite): 40.45% (5 of 15 peaks were found)
Peaks found: chem shift/row (% of total intensity)
3.98/65(12.5%) , 3.98/77.5(11.8%) , 3.98/52.5(11.8%) , 3.011/64(2.6%) , 3.137/64(1.7%)
Peaks not found: chem shift/row (% of total intensity)
3.039/50.5(8.1%) , 3.039/79.5(8.1%) , 3.039/41.5(7.5%) , 3.039/88.5(7.5%) , 3.11/91(6%) , 3.11/39(6%) , 3.11/53.5(5.9%) , 3.11/76.5(5.9%) , 3.09/64(2.5%) , 3.07/64(2.1%)

Uridine-5-diphosphoglucuronic acid (library entry number =184)
Hit ratio(% of total spectral intensity for metabolite): 37.7% (6 of 36 peaks were found)
Peaks found: chem shift/row (% of total intensity)
7.951/55(14.1%) , 7.951/75(14.1%) , 3.516/65(5.1%) , 3.789/65(3.5%) , 3.511/75.5(0.4%) , 3.511/54(0.4%)
Peaks not found: chem shift/row (% of total intensity)
5.988/75(11.4%) , 5.988/55(11.4%) , 4.146/78(4.4%) , 4.146/52(4.4%) , 3.789/89(2.9%) , 3.789/41(2.9%) , 3.516/40(2.8%) , 3.516/90(2.8%) , 5.619/69(1.8%) , 5.619/61(1.8%) , 5.634/69(1.8%) , 5.634/61(1.8%) , 3.59/48(0.9%) , 3.59/82(0.9%) , 3.598/82(0.9%) , 3.598/48(0.9%) , 6.001/65(0.9%) , 3.59/57(0.8%) , 3.59/73(0.8%) , 3.598/57(0.8%) , 3.598/73(0.8%) , 4.379/59.5(0.7%) , 4.379/70.5(0.7%) , 6.001/55(0.6%) , 6.001/75(0.6%) , 3.531/53(0.5%) , 3.531/77(0.5%) , 5.988/63.5(0.2%) , 5.988/66.5(0.2%) , 3.531/65(0.2%)

Glutamic acid (library entry number =71)
Hit ratio(% of total spectral intensity for metabolite): 34.88% (18 of 55 peaks were found)
Peaks found: chem shift/row (% of total intensity)
3.768/80(7.1%) , 3.768/50(7.1%) , 2.059/56(2.9%) , 2.059/74(2.9%) , 2.134/40(2.1%) , 2.134/90(2.1%) , 2.371/64.5(1.7%) , 2.342/65(1.6%) , 2.059/94(1.3%) , 2.059/36(1.3%) , 2.134/20(1%) , 2.134/109.5(1%) , 2.059/112(0.7%) , 2.059/17.5(0.7%) , 2.333/54.5(0.6%) , 2.333/74.5(0.6%) , 2.333/35.5(0.1%) , 2.333/94.5(0.1%)
Peaks not found: chem shift/row (% of total intensity)
2.357/68(9%) , 2.357/62(9%) , 3.768/68(5.4%) , 3.768/62(5.4%) , 2.357/87(5.2%) , 2.357/43(5.2%) , 2.357/48.5(4.9%) , 2.357/81.5(4.9%) , 2.134/77.5(2.1%) , 2.134/52.5(2.1%) , 2.134/59(1.4%) , 2.134/71(1.4%) , 2.134/33(1%) , 2.134/97.5(1%) , 2.357/108(0.8%) , 2.357/21(0.8%) , 2.154/65(0.6%) , 2.357/2(0.5%) , 2.078/65(0.4%) , 2.077/65(0.4%) , 2.154/84(0.3%) , 2.154/45(0.3%) , 2.077/13(0.3%) , 2.077/116.5(0.3%) , 2.07/57(0.2%) , 2.07/72.5(0.2%) , 2.078/45(0.2%) , 2.078/84.5(0.2%) , 2.077/46(0.2%) , 2.077/84(0.2%) , 2.114/63.5(0.2%) , 2.114/66.5(0.2%) , 2.078/13(0.2%) , 2.078/116(0.2%) , 2.357/127(0.2%) , 2.342/54(0.1%) , 2.342/75.5(0.1%)

myo-Inositol (library entry number =55)
Hit ratio(% of total spectral intensity for metabolite): 35.95% (4 of 23 peaks were found)
Peaks found: chem shift/row (% of total intensity)
3.632/65(11%) , 3.632/40(10.4%) , 3.632/90(10.4%) , 4.076/65(4.1%)
Peaks not found: chem shift/row (% of total intensity)
3.286/65(16.1%) , 3.286/41(7%) , 3.286/89(7%) , 3.54/74(6.8%) , 3.54/56(6.8%) , 3.54/81.5(6.3%) , 3.54/48.5(6.3%) , 4.076/57(1.9%) , 4.076/73(1.9%) , 3.571/15(0.9%) , 3.571/115(0.9%) , 3.58/26.5(0.3%) , 3.58/103.5(0.3%) , 3.591/15(0.3%) , 3.591/115(0.3%) , 3.583/2(0.2%) , 3.583/127(0.2%) , 3.583/27(0.2%) , 3.583/103(0.2%)

Glucose (library entry number =11)
Hit ratio(% of total spectral intensity for metabolite): 60.91% (34 of 75 peaks were found)
Peaks found: chem shift/row (% of total intensity)
3.503/65(6.2%) , 3.414/65(5.6%) , 3.261/77(5.3%) , 3.261/53(5.3%) , 3.503/42(4.1%) , 3.503/88(4.1%) , 3.714/65(3%) , 3.737/42(2.8%) , 3.737/88(2.8%) , 3.414/41(2.6%) , 3.414/89(2.6%) , 3.737/57(2.6%) , 3.737/73(2.6%) , 3.778/56(1.1%) , 3.778/73.5(1.1%) , 3.467/65(1%) , 3.467/65(1%) , 3.474/65(0.9%) , 3.851/53(0.7%) , 3.851/77(0.7%) , 3.474/72(0.7%) , 3.474/57.5(0.7%) , 3.745/56(0.5%) , 3.745/73.5(0.5%) , 3.836/47.5(0.4%) , 3.836/82(0.4%) , 3.752/64.5(0.4%) , 5.246/69.5(0.3%) , 5.246/60(0.3%) , 3.367/64.5(0.3%) , 3.836/61(0.2%) , 3.745/56.5(0.2%) , 3.745/73.5(0.2%) , 3.844/64.5(0.1%)
Peaks not found: chem shift/row (% of total intensity)
3.242/53(5.2%) , 3.242/77(5.2%) , 3.905/52(2.4%) , 3.905/78(2.4%) , 3.714/41(2.4%) , 3.714/89(2.4%) , 3.905/47(2.2%) , 3.905/83(2.2%) , 3.467/73(0.7%) , 3.467/56.5(0.7%) , 3.467/82(0.7%) , 3.467/48(0.7%) , 3.474/47.5(0.6%) , 3.474/82.5(0.6%) , 3.467/72.5(0.6%) , 3.467/57(0.6%) , 3.474/87.5(0.6%) , 3.467/87.5(0.6%) , 3.467/41.5(0.6%) , 3.474/41.5(0.6%) , 3.467/48.5(0.6%) , 3.467/81.5(0.6%) , 3.421/64(0.6%) , 3.421/66(0.6%) , 3.467/87.5(0.5%) , 3.467/42(0.5%) , 3.778/42.5(0.5%) , 3.778/87.5(0.5%) , 3.421/40(0.4%) , 3.421/90(0.4%) , 3.851/46.5(0.4%) , 3.851/83(0.4%) , 3.836/68.5(0.2%) , 3.745/42.5(0.2%) , 3.745/87(0.2%) , 3.752/49.5(0.2%) , 3.752/80.5(0.2%) , 3.813/5(0.2%) , 3.745/64.5(0.1%) , 3.752/56.5(0.1%) , 3.752/73.5(0.1%)

Riboflavin 5-adenosine diphosphate (Flavin adenine dinucleotide) (library entry number =194)
Hit ratio(% of total spectral intensity for metabolite): 22.16% (7 of 13 peaks were found)
Peaks found: chem shift/row (% of total intensity)
2.408/65(4.9%) , 2.408/65(3.8%) , 2.371/65(3.2%) , 2.371/65(3%) , 2.371/65(2.7%) , 2.342/65(2.5%) , 2.408/65(2.1%)
Peaks not found: chem shift/row (% of total intensity)
7.869/65(42.2%) , 8.309/65(12.4%) , 5.838/65(7.1%) , 5.849/65(6.3%) , 2.398/65(5.5%) , 2.33/65(4.4%)

Ornithine (library entry number =79)
Hit ratio(% of total spectral intensity for metabolite): 34.1% (4 of 23 peaks were found)
Peaks found: chem shift/row (% of total intensity)
3.789/65(17.4%) , 3.789/49(7.9%) , 3.789/81(7.9%) , 1.943/65(0.9%)
Peaks not found: chem shift/row (% of total intensity)
3.061/65(25.1%) , 3.061/84(16.7%) , 3.061/46(16.7%) , 1.836/103(0.8%) , 1.836/27(0.8%) , 1.946/53(0.6%) , 1.946/78(0.5%) , 1.841/62(0.5%) , 1.841/68(0.5%) , 1.943/31(0.5%) , 1.943/40(0.4%) , 1.946/41(0.4%) , 1.946/40(0.4%) , 1.946/100(0.4%) , 1.946/31(0.4%) , 1.943/53(0.3%) , 1.943/77(0.3%) , 1.943/72(0.3%) , 1.943/57(0.3%)

Trehalose-6-phosphate (library entry number =201)
Hit ratio(% of total spectral intensity for metabolite): 25.79% (12 of 49 peaks were found)
Peaks found: chem shift/row (% of total intensity)
3.86/65(6.8%) , 3.863/65(5.9%) , 3.778/56.5(2.2%) , 3.778/73.5(2.2%) , 3.702/79(1.8%) , 3.702/51(1.8%) , 3.702/78(1.8%) , 3.445/65(1.2%) , 3.503/65(1%) , 3.686/76.5(0.4%) , 3.669/52(0.4%) , 3.669/76.5(0.4%)
Peaks not found: chem shift/row (% of total intensity)
3.46/65(5.4%) , 3.86/40.5(5.1%) , 3.86/89.5(5.1%) , 3.46/89(4.2%) , 3.46/41(4.2%) , 3.863/41(4.1%) , 3.863/89(4.1%) , 3.616/65(3.9%) , 3.616/40(3.3%) , 3.616/90(3.3%) , 3.863/78.5(2.4%) , 3.863/51.5(2.4%) , 3.666/79(2.1%) , 3.666/51(2.1%) , 3.69/51(2.1%) , 3.69/79(2.1%) , 3.658/51(1.9%) , 3.658/79(1.9%) , 3.658/78(1.8%) , 3.778/43(1.5%) , 3.778/87(1.5%) , 5.216/60(1.2%) , 5.216/70(1.2%) , 3.823/42.5(1%) , 3.823/87.5(1%) , 3.823/62(1%) , 3.823/68(1%) , 5.188/59.5(0.7%) , 5.188/69.5(0.7%) , 3.686/51.5(0.4%) , 3.677/51.5(0.4%) , 3.677/78(0.4%) , 4.031/55(0.3%) , 4.031/75(0.3%) , 4.044/76(0.3%) , 0.885/55(0.2%) , 0.885/75(0.2%)

Arginine (library entry number =138)
Hit ratio(% of total spectral intensity for metabolite): 31.54% (3 of 40 peaks were found)
Peaks found: chem shift/row (% of total intensity)
3.779/65(17.3%) , 3.779/49(7.1%) , 3.779/81(7.1%)
Peaks not found: chem shift/row (% of total intensity)
3.248/65(25.6%) , 3.248/47(10.3%) , 3.248/83(10.3%) , 1.734/45(1%) , 1.734/85(1%) , 1.734/26.5(1%) , 1.734/103(1%) , 1.922/40.5(0.9%) , 1.922/89(0.9%) , 1.923/40.5(0.8%) , 1.923/89.5(0.8%) , 1.654/61.5(0.8%) , 1.654/68.5(0.8%) , 1.922/64(0.7%) , 1.922/98.5(0.7%) , 1.922/31.5(0.7%) , 1.923/65(0.7%) , 1.923/47(0.7%) , 1.923/83(0.7%) , 1.923/98.5(0.6%) , 1.923/31.5(0.6%) , 1.922/46.5(0.6%) , 1.922/83(0.6%) , 1.654/44.5(0.6%) , 1.654/85.5(0.6%) , 1.922/73(0.6%) , 1.922/57(0.6%) , 1.654/103.5(0.6%) , 1.654/26.5(0.6%) , 1.734/63(0.5%) , 1.734/67(0.5%) , 1.923/72.5(0.5%) , 1.923/57(0.5%) , 1.919/76(0.4%) , 1.919/54(0.4%) , 1.919/40(0.4%) , 1.919/89.5(0.4%)

b-Alanine (library entry number =2)
Hit ratio(% of total spectral intensity for metabolite): 70.14% (4 of 6 peaks were found)
Peaks found: chem shift/row (% of total intensity)
3.184/65(33%) , 2.562/65(19.3%) , 2.562/48(8.9%) , 2.562/82(8.9%)
Peaks not found: chem shift/row (% of total intensity)
3.184/48(14.9%) , 3.184/82(14.9%)

Sucrose (library entry number =4)
Hit ratio(% of total spectral intensity for metabolite): 37.06% (11 of 53 peaks were found)
Peaks found: chem shift/row (% of total intensity)
3.684/65(15.9%) , 3.768/65(6.9%) , 3.484/65(2.8%) , 3.57/48(2.7%) , 3.57/82(2.7%) , 3.806/40(1.4%) , 3.806/90(1.4%) , 3.851/79(1.3%) , 3.851/51(1.3%) , 3.863/65(0.5%) , 4.064/65(0.2%)
Peaks not found: chem shift/row (% of total intensity)
3.768/89(5.3%) , 3.768/41(5.3%) , 4.222/54(5.2%) , 4.222/76(5.2%) , 5.414/60(3.5%) , 5.414/70(3.5%) , 3.57/57(2.6%) , 3.57/73(2.6%) , 3.831/61(2.5%) , 3.831/69(2.5%) , 4.057/65(2.3%) , 3.823/61(2.2%) , 3.823/69(2.2%) , 3.484/41(1.4%) , 3.484/89(1.4%) , 4.057/43.5(1.2%) , 4.057/86.5(1.2%) , 3.855/81(0.9%) , 4.065/54.5(0.9%) , 4.065/75.5(0.9%) , 3.849/80(0.9%) , 3.849/50(0.9%) , 3.684/98(0.8%) , 3.684/32(0.8%) , 3.57/52(0.8%) , 3.57/78(0.8%) , 3.849/64.5(0.6%) , 4.048/54(0.5%) , 4.048/76(0.5%) , 3.733/40(0.4%) , 3.733/89(0.4%) , 3.831/36(0.4%) , 3.831/93.5(0.4%) , 3.851/64.5(0.3%) , 3.823/23.5(0.2%) , 3.823/105.5(0.2%) , 3.823/93(0.2%) , 3.823/36(0.2%) , 4.048/65(0.2%) , 4.039/60(0.2%) , 4.039/70(0.2%) , 4.065/65(0.2%)

Adenosine 3,5-cyclic monophosphate (library entry number =123)
Hit ratio(% of total spectral intensity for metabolite): 38.52% (3 of 6 peaks were found)
Peaks found: chem shift/row (% of total intensity)
8.266/65(37.5%) , 4.353/65(0.5%) , 4.331/65(0.5%)
Peaks not found: chem shift/row (% of total intensity)
6.206/65(31.5%) , 8.258/65(28.6%) , 4.342/65(1.4%)

Inosine-5'-monophosphate (library entry number =164)
Hit ratio(% of total spectral intensity for metabolite): 56.54% (3 of 4 peaks were found)
Peaks found: chem shift/row (% of total intensity)
8.537/65(29.7%) , 6.148/65(13.8%) , 6.148/65(13.1%)
Peaks not found: chem shift/row (% of total intensity)
8.234/65(43.5%)

Phenylalanine (library entry number =35)
Hit ratio(% of total spectral intensity for metabolite): 29.33% (7 of 65 peaks were found)
Peaks found: chem shift/row (% of total intensity)
7.437/65(9.8%) , 4.006/62(7.5%) , 4.006/68(7.5%) , 3.293/53.5(1.1%) , 3.293/76.5(1.1%) , 3.293/40(1.1%) , 3.293/90(1.1%)
Peaks not found: chem shift/row (% of total intensity)
4.006/48(6.7%) , 4.006/82(6.7%) , 7.382/66(4.6%) , 7.382/64(4.6%) , 7.333/75(4.6%) , 7.333/55(4.6%) , 7.437/46(3.1%) , 7.437/84(3.1%) , 7.382/45(2.3%) , 7.382/85(2.3%) , 3.13/73(1.7%) , 3.13/57(1.7%) , 3.13/36(1.6%) , 3.13/94(1.6%) , 7.408/81.5(1.3%) , 7.408/48.5(1.3%) , 7.415/38(1.2%) , 7.415/92(1.2%) , 7.448/65(1%) , 7.415/44(1%) , 7.415/86(1%) , 7.399/85.5(0.9%) , 7.399/44.5(0.9%) , 7.362/38(0.7%) , 7.362/92(0.7%) , 7.393/101(0.7%) , 7.393/29(0.7%) , 7.408/98(0.6%) , 7.408/32(0.6%) , 7.399/63(0.6%) , 7.399/67(0.6%) , 7.366/30(0.5%) , 7.366/100(0.5%) , 7.393/65(0.3%) , 7.393/63(0.3%) , 7.393/67(0.3%) , 7.415/110(0.3%) , 7.415/20(0.3%) , 7.362/85.5(0.3%) , 7.362/44.5(0.3%) , 7.399/99(0.3%) , 7.399/31(0.3%) , 7.408/101(0.3%) , 7.408/29(0.3%) , 7.415/108(0.3%) , 7.415/22(0.3%) , 7.382/17.5(0.2%) , 7.382/112.5(0.2%) , 7.366/88.5(0.2%) , 7.408/119.5(0.2%) , 7.408/10.5(0.2%) , 7.393/44.5(0.2%) , 7.393/85(0.2%) , 7.362/60(0.1%) , 7.399/105.5(0.1%) , 7.399/24(0.1%) , 7.362/27(0.1%) , 7.362/103(0.1%)

Isocitric acid (library entry number =130)
Hit ratio(% of total spectral intensity for metabolite): 16.09% (6 of 28 peaks were found)
Peaks found: chem shift/row (% of total intensity)
2.979/59(3.2%) , 2.979/71(3.2%) , 2.54/65(2.6%) , 2.408/65(2.4%) , 2.502/65(2.4%) , 2.447/65(2.3%)
Peaks not found: chem shift/row (% of total intensity)
2.519/35(6.6%) , 2.519/95(6.6%) , 3.997/59(6.5%) , 3.997/71(6.5%) , 2.519/75(6.3%) , 2.519/55(6.3%) , 2.427/55(6.3%) , 2.427/75(6.3%) , 2.427/94(5.8%) , 2.427/36(5.8%) , 2.473/36(2.8%) , 2.473/94(2.8%) , 2.979/91(2.3%) , 2.979/39(2.3%) , 2.979/78.5(2.2%) , 2.979/51.5(2.2%) , 2.473/113.5(1.3%) , 2.473/15.5(1.3%) , 2.502/6.5(0.9%) , 2.502/123.5(0.9%) , 2.447/6(0.9%) , 2.447/123.5(0.9%)

Deoxycholic acid (library entry number =121)
Hit ratio(% of total spectral intensity for metabolite): 63.24% (3 of 5 peaks were found)
Peaks found: chem shift/row (% of total intensity)
0.932/65(35.1%) , 0.971/56.5(14.1%) , 0.971/73.5(14.1%)
Peaks not found: chem shift/row (% of total intensity)
0.718/65(35.6%) , 2.236/65(1.2%)

Oxoglutaric acid (a-Ketogluturate) (library entry number =3)
Hit ratio(% of total spectral intensity for metabolite): 28.04% (1 of 6 peaks were found)
Peaks found: chem shift/row (% of total intensity)
2.439/65(28%)
Peaks not found: chem shift/row (% of total intensity)
3.009/65(27.4%) , 2.439/83(11.3%) , 2.439/47(11.3%) , 3.009/47(11%) , 3.009/83(11%)

Galactose (library entry number =7)
Hit ratio(% of total spectral intensity for metabolite): 23.68% (22 of 77 peaks were found)
Peaks found: chem shift/row (% of total intensity)
3.51/78(4.3%) , 3.51/52(4.3%) , 3.768/65(2.6%) , 3.739/64(1.8%) , 3.768/50.5(0.9%) , 3.768/79.5(0.9%) , 3.789/50.5(0.8%) , 3.789/79.5(0.8%) , 3.86/47(0.8%) , 3.808/50.5(0.7%) , 3.808/79.5(0.7%) , 3.789/51.5(0.7%) , 3.789/78.5(0.7%) , 3.808/50.5(0.7%) , 3.808/79.5(0.7%) , 3.739/64(0.4%) , 3.737/86(0.4%) , 3.737/86(0.4%) , 3.737/43(0.4%) , 3.367/65(0.3%) , 3.737/41(0.2%) , 3.72/98.5(0.2%)
Peaks not found: chem shift/row (% of total intensity)
3.655/47.5(5.6%) , 3.655/82.5(5.6%) , 3.655/56.5(5.2%) , 3.655/73.5(5.2%) , 3.49/78(4%) , 3.49/52(4%) , 3.768/52(3.2%) , 3.768/78(3.2%) , 3.939/60(2.9%) , 3.939/70(2.9%) , 3.939/65(1.7%) , 3.741/76(1.5%) , 3.741/54(1.5%) , 3.741/60.5(1.5%) , 3.741/69.5(1.5%) , 3.768/62.5(1.2%) , 3.768/67.5(1.2%) , 3.752/84.5(1.2%) , 3.752/45(1.2%) , 3.735/53(1.2%) , 3.735/77(1.2%) , 3.752/72.5(1.2%) , 3.752/57.5(1.2%) , 3.781/61.5(1.1%) , 3.781/68.5(1.1%) , 3.735/59.5(1.1%) , 3.735/70(1.1%) , 3.768/38(0.9%) , 3.768/91.5(0.9%) , 3.768/107(0.8%) , 3.768/22.5(0.8%) , 3.86/82(0.8%) , 3.86/57(0.8%) , 3.86/74.5(0.8%) , 3.781/65(0.6%) , 3.997/61(0.5%) , 3.997/69(0.5%) , 3.768/38(0.5%) , 3.768/92(0.5%) , 3.997/65(0.5%) , 3.781/90(0.4%) , 3.781/39.5(0.4%) , 3.739/49.5(0.4%) , 3.739/80.5(0.4%) , 3.741/90(0.3%) , 3.741/40(0.3%) , 3.737/33(0.2%) , 3.781/96(0.2%) , 3.781/33(0.2%) , 3.735/90.5(0.2%) , 3.735/39.5(0.2%) , 3.768/107(0.2%) , 3.768/22(0.2%) , 3.752/99.5(0.1%) , 3.752/31.5(0.1%)

Trehalose (library entry number =83)
Hit ratio(% of total spectral intensity for metabolite): 19.26% (3 of 32 peaks were found)
Peaks found: chem shift/row (% of total intensity)
3.863/65(11.4%) , 3.778/57(3.9%) , 3.778/73(3.9%)
Peaks not found: chem shift/row (% of total intensity)
3.459/65(8.5%) , 3.863/89(7.9%) , 3.863/41(7.9%) , 3.459/89(6.8%) , 3.459/41(6.8%) , 3.659/51(3.7%) , 3.659/79(3.7%) , 3.65/51(3.5%) , 3.65/79(3.5%) , 3.65/53(3.5%) , 3.65/77(3.5%) , 3.778/87(2.4%) , 3.778/43(2.4%) , 3.863/51.5(2%) , 3.863/78.5(2%) , 3.825/43(1.7%) , 3.825/87(1.7%) , 5.197/70(1.6%) , 5.197/60(1.6%) , 3.825/68.5(1.3%) , 3.825/61.5(1.3%) , 3.815/55.5(0.7%) , 3.815/74.5(0.7%) , 3.815/106(0.4%) , 3.815/24(0.4%) , 3.825/23.5(0.3%) , 3.825/106.5(0.3%) , 3.815/42(0.3%) , 3.815/87(0.3%)

Valeric acid (library entry number =196)
Hit ratio(% of total spectral intensity for metabolite): 27.52% (1 of 18 peaks were found)
Peaks found: chem shift/row (% of total intensity)
0.898/65(27.5%)
Peaks not found: chem shift/row (% of total intensity)
0.898/46(12.5%) , 0.898/84(12.5%) , 2.187/65(9.1%) , 2.187/46(6.4%) , 2.187/84(6.4%) , 1.53/64(4.1%) , 1.53/66(4.1%) , 1.305/74(2.4%) , 1.305/56(2.4%) , 1.53/84(2.3%) , 1.53/46(2.3%) , 1.305/94(1.9%) , 1.305/36(1.9%) , 1.53/27(1.4%) , 1.53/103(1.4%) , 1.305/113(0.6%) , 1.305/17(0.6%)

Aspartic acid (library entry number =13)
Hit ratio(% of total spectral intensity for metabolite): 46.78% (6 of 14 peaks were found)
Peaks found: chem shift/row (% of total intensity)
3.902/59(9.8%) , 3.902/71(9.8%) , 2.817/47.5(7%) , 2.817/82.5(7%) , 2.817/93(6.6%) , 2.817/37(6.6%)
Peaks not found: chem shift/row (% of total intensity)
3.902/81(9.6%) , 3.902/49(9.6%) , 2.679/76(8.3%) , 2.679/54(8.3%) , 2.679/32(8.1%) , 2.679/98(8.1%) , 2.661/53.5(0.6%) , 2.661/76.5(0.6%)

5-Hydroxylysine (library entry number =126)
Hit ratio(% of total spectral intensity for metabolite): 26.81% (9 of 41 peaks were found)
Peaks found: chem shift/row (% of total intensity)
3.779/65(5.7%) , 3.789/65(4.6%) , 3.779/49(4.4%) , 3.779/81(4.4%) , 3.789/49(3.5%) , 3.789/81(3.5%) , 1.924/65(0.3%) , 2.059/55(0.2%) , 2.059/75(0.2%)
Peaks not found: chem shift/row (% of total intensity)
3.166/52(8.3%) , 3.166/78(8.3%) , 3.166/86(8.1%) , 3.166/44(8.1%) , 2.941/60.5(4.5%) , 2.941/69.5(4.5%) , 2.941/36(4.3%) , 2.941/94(4.3%) , 2.933/36(3.5%) , 2.933/94(3.5%) , 2.933/69(3.2%) , 2.933/61(3.2%) , 2.053/46(1%) , 2.053/83(1%) , 1.539/50.5(0.7%) , 1.539/79.5(0.7%) , 1.947/32(0.7%) , 1.947/98(0.7%) , 3.202/55.5(0.7%) , 3.202/75(0.7%) , 1.947/46.5(0.5%) , 1.947/83(0.5%) , 3.9/65(0.4%) , 1.947/67.5(0.3%) , 1.947/60.5(0.3%) , 3.9/57(0.2%) , 3.9/72.5(0.2%) , 2.053/98.5(0.2%) , 2.053/30.5(0.2%) , 2.053/54(0.1%) , 2.053/75.5(0.1%) , 2.053/65(0.1%)

Glycerol-3-phosphate (library entry number =93)
Hit ratio(% of total spectral intensity for metabolite): 33.17% (9 of 37 peaks were found)
Peaks found: chem shift/row (% of total intensity)
3.692/43.5(6.5%) , 3.692/86.5(6.5%) , 3.838/72(4%) , 3.838/57.5(4%) , 3.793/57.5(3.6%) , 3.793/72.5(3.6%) , 3.883/65(2.6%) , 3.679/65(1.3%) , 3.714/65(1%)
Peaks not found: chem shift/row (% of total intensity)
3.618/57.5(6.7%) , 3.618/72.5(6.7%) , 3.618/42.5(5.8%) , 3.618/87.5(5.8%) , 3.692/74.5(5.8%) , 3.692/55.5(5.8%) , 3.789/58(4.3%) , 3.789/72(4.3%) , 3.793/58(4.2%) , 3.793/72(4.2%) , 3.789/86.5(1.1%) , 3.789/42.5(1.1%) , 3.883/76.5(1.1%) , 3.883/52.5(1.1%) , 3.601/65(0.9%) , 3.64/19.5(0.8%) , 3.64/110.5(0.8%) , 3.793/41(0.7%) , 3.672/18.5(0.7%) , 3.672/110.5(0.7%) , 3.656/87.5(0.7%) , 3.656/42(0.7%) , 3.656/122(0.6%) , 3.656/8(0.6%) , 3.822/40(0.6%) , 3.822/89.5(0.6%) , 3.637/19(0.5%) , 3.637/110.5(0.5%)

Glucuronic acid (library entry number =48)
Hit ratio(% of total spectral intensity for metabolite): 29.74% (13 of 52 peaks were found)
Peaks found: chem shift/row (% of total intensity)
3.503/65(5.2%) , 3.293/53(2.8%) , 3.293/77(2.8%) , 3.277/53(2.7%) , 3.277/77(2.7%) , 3.503/89.5(2.5%) , 3.503/40.5(2.5%) , 3.58/52.5(1.9%) , 3.58/77.5(1.9%) , 3.58/52.5(1.8%) , 3.58/77.5(1.8%) , 5.246/60(0.6%) , 5.246/69.5(0.6%)
Peaks not found: chem shift/row (% of total intensity)
3.733/53(6.4%) , 3.733/77(6.4%) , 3.733/65(4.6%) , 3.514/57.5(4%) , 3.514/72.5(4%) , 4.085/52(4%) , 4.085/78(4%) , 3.518/57(4%) , 3.518/73(4%) , 3.518/53.5(3.9%) , 3.518/76.5(3.9%) , 3.733/89(3.4%) , 3.733/41(3.4%) , 3.514/53.5(2.6%) , 3.514/76.5(2.6%) , 3.529/65(1.3%) , 3.514/65(0.9%) , 3.518/65(0.7%) , 3.503/46.5(0.7%) , 3.503/82.5(0.7%) , 3.717/53(0.4%) , 3.717/76.5(0.4%) , 3.718/53(0.4%) , 3.718/76.5(0.4%) , 3.518/34.5(0.4%) , 3.518/95(0.4%) , 3.518/102.5(0.3%) , 3.518/27(0.3%) , 3.529/82.5(0.3%) , 3.529/47(0.3%) , 3.514/34.5(0.2%) , 3.514/95.5(0.2%) , 3.514/26(0.1%) , 3.514/102.5(0.1%) , 3.518/40(0.1%) , 3.529/41.5(0.1%) , 3.529/88(0.1%) , 3.514/40(0.1%) , 3.529/34(0.1%)

3,4-Dihydroxymandelic acid (library entry number =43)
Hit ratio(% of total spectral intensity for metabolite): 25.84% (2 of 18 peaks were found)
Peaks found: chem shift/row (% of total intensity)
6.907/54.5(12.9%) , 6.907/75.5(12.9%)
Peaks not found: chem shift/row (% of total intensity)
6.934/63(15.2%) , 6.934/67(15.2%) , 6.857/57(8.3%) , 6.857/73(8.3%) , 6.857/52.5(7.7%) , 6.857/77.5(7.7%) , 6.881/86.5(2%) , 6.881/43.5(2%) , 6.889/37.5(1.4%) , 6.889/92.5(1.4%) , 6.881/23(1%) , 6.881/107(1%) , 6.889/76(0.9%) , 6.889/54(0.9%) , 6.881/54(0.7%) , 6.881/76(0.7%)

Glyceric acid (library entry number =141)
Hit ratio(% of total spectral intensity for metabolite): 7.88% (6 of 35 peaks were found)
Peaks found: chem shift/row (% of total intensity)
3.737/56(2.2%) , 3.737/74(2.2%) , 3.739/64.5(1.4%) , 3.739/65.5(1.4%) , 3.737/41(0.4%) , 3.737/88.5(0.4%)
Peaks not found: chem shift/row (% of total intensity)
3.721/56(8.3%) , 3.721/74(8.3%) , 3.828/47(7.9%) , 3.828/83(7.9%) , 3.828/53(7.7%) , 3.828/77(7.7%) , 3.721/86(7.6%) , 3.721/44(7.6%) , 4.092/61.5(5.4%) , 4.092/68.5(5.4%) , 4.092/53.5(5.1%) , 4.092/76(5.1%) , 3.703/65(1.2%) , 3.777/16.5(0.7%) , 3.777/113.5(0.7%) , 3.77/11(0.6%) , 3.77/119(0.6%) , 3.737/44(0.6%) , 3.737/86(0.6%) , 3.737/48(0.5%) , 3.737/82(0.5%) , 3.737/63(0.4%) , 3.737/67(0.4%) , 3.721/63.5(0.4%) , 3.721/66(0.4%) , 3.739/53.5(0.3%) , 3.739/75.5(0.3%) , 3.703/53.5(0.1%) , 3.703/76(0.1%)

Homocysteine (library entry number =166)
Hit ratio(% of total spectral intensity for metabolite): 24.4% (21 of 102 peaks were found)
Peaks found: chem shift/row (% of total intensity)
2.648/65(3.6%) , 2.648/65(3.6%) , 2.133/56(2.8%) , 2.133/74(2.8%) , 2.648/65(1.8%) , 2.661/65(1.1%) , 2.158/57(0.8%) , 2.158/73(0.8%) , 2.648/47.5(0.8%) , 2.648/82.5(0.8%) , 2.133/19(0.7%) , 2.133/110.5(0.7%) , 2.175/65(0.7%) , 2.171/36(0.6%) , 2.171/94(0.6%) , 2.152/64(0.5%) , 2.648/45(0.4%) , 2.648/82(0.4%) , 2.171/56(0.3%) , 2.171/73.5(0.3%) , 2.097/65(0.2%)
Peaks not found: chem shift/row (% of total intensity)
3.885/49(6.4%) , 3.885/81(6.4%) , 3.885/65(4.5%) , 2.695/65(4.3%) , 2.671/57(3.2%) , 2.671/73(3.2%) , 2.671/34.5(3.1%) , 2.671/95.5(3.1%) , 2.682/65(1.9%) , 2.189/73(1.3%) , 2.189/57(1.3%) , 2.695/101(1.3%) , 2.695/28.5(1.3%) , 2.648/28.5(1.3%) , 2.648/101.5(1.3%) , 2.648/28.5(1.1%) , 2.648/101.5(1.1%) , 2.695/84.5(1%) , 2.695/45.5(1%) , 2.189/95(1%) , 2.189/35(1%) , 2.707/65(0.9%) , 2.189/20(0.8%) , 2.189/110(0.8%) , 2.141/55(0.8%) , 2.141/75(0.8%) , 2.648/101(0.8%) , 2.648/28.5(0.8%) , 2.133/37.5(0.7%) , 2.133/92(0.7%) , 2.205/55(0.7%) , 2.205/75(0.7%) , 2.141/37(0.6%) , 2.141/93(0.6%) , 2.113/55.5(0.6%) , 2.113/74.5(0.6%) , 2.205/39(0.5%) , 2.205/38(0.5%) , 2.205/90.5(0.5%) , 2.158/34.5(0.5%) , 2.158/95.5(0.5%) , 2.671/111.5(0.5%) , 2.671/17.5(0.5%) , 2.635/64(0.5%) , 2.635/66(0.5%) , 2.158/113.5(0.5%) , 2.158/17(0.5%) , 2.648/85(0.4%) , 2.648/48(0.4%) , 2.198/65(0.4%) , 2.151/86(0.4%) , 2.151/43.5(0.4%) , 2.661/49.5(0.4%) , 2.661/80.5(0.4%) , 2.151/64(0.3%) , 2.145/55.5(0.3%) , 2.145/74.5(0.3%) , 2.151/26.5(0.3%) , 2.151/103.5(0.3%) , 2.145/93.5(0.3%) , 2.145/36(0.3%) , 2.152/26.5(0.3%) , 2.152/102(0.3%) , 2.152/103.5(0.3%) , 0.883/57(0.3%) , 0.883/72.5(0.3%) , 2.152/85.5(0.2%) , 2.152/44.5(0.2%) , 2.167/26.5(0.2%) , 2.167/103.5(0.2%) , 2.661/33.5(0.2%) , 2.661/96.5(0.2%) , 2.167/25(0.2%) , 2.113/37(0.2%) , 2.113/91(0.2%) , 2.198/48(0.1%) , 2.198/81.5(0.1%) , 2.167/60(0.1%) , 2.167/42.5(0.1%) , 2.167/87(0.1%) , 2.635/45.5(0.1%)

Arabinose (library entry number =9)
Hit ratio(% of total spectral intensity for metabolite): 32.97% (11 of 36 peaks were found)
Peaks found: chem shift/row (% of total intensity)
3.528/52.5(5.2%) , 3.528/77.5(5.2%) , 3.51/52(5%) , 3.51/78(5%) , 3.899/46(4.9%) , 3.899/84(4.9%) , 4.03/50.5(1%) , 4.03/79.5(0.9%) , 5.246/60(0.4%) , 5.246/69(0.4%) , 3.367/64(0.2%)
Peaks not found: chem shift/row (% of total intensity)
3.669/82.5(7.5%) , 3.669/47.5(7.5%) , 3.682/48(7.4%) , 3.682/82(7.4%) , 3.669/57.5(6.8%) , 3.669/72.5(6.8%) , 3.899/51(4%) , 3.899/79(4%) , 3.951/65(2.9%) , 3.653/51.5(2%) , 3.653/78(2%) , 3.951/57.5(1.5%) , 3.951/72.5(1.5%) , 4.012/64.5(0.7%) , 4.522/55(0.6%) , 4.522/75(0.6%) , 3.827/51.5(0.5%) , 3.827/78(0.5%) , 4.008/64.5(0.5%) , 3.653/46.5(0.4%) , 3.653/83.5(0.4%) , 3.819/53.5(0.4%) , 3.819/76(0.4%) , 4.019/65(0.3%) , 4.028/65(0.2%)

Agmatine (library entry number =110)
Hit ratio(% of total spectral intensity for metabolite): 0% (0 of 28 peaks were found)
Peaks found: chem shift/row (% of total intensity)

Peaks not found: chem shift/row (% of total intensity)
3.241/65(20.3%) , 3.036/46(12%) , 3.036/84(12%) , 3.241/48(9.6%) , 3.241/82(9.6%) , 3.036/65(8.2%) , 1.682/59(2.2%) , 1.682/71(2.2%) , 1.682/57(2.1%) , 1.682/73(2.1%) , 1.74/77(1.9%) , 1.74/53(1.9%) , 1.74/39.5(1.9%) , 1.74/90.5(1.9%) , 1.677/45(1.6%) , 1.677/84.5(1.6%) , 1.677/57.5(1%) , 1.677/72.5(1%) , 1.677/70(1%) , 1.677/60(1%) , 1.682/42(0.8%) , 1.682/88(0.8%) , 1.677/64(0.7%) , 1.74/65(0.6%) , 1.711/44(0.5%) , 1.711/85.5(0.5%) , 1.677/101.5(0.4%) , 1.677/28(0.4%)

Proline (library entry number =49)
Hit ratio(% of total spectral intensity for metabolite): 6.02% (4 of 44 peaks were found)
Peaks found: chem shift/row (% of total intensity)
2.026/65(3.2%) , 2.054/64(1%) , 2.085/65(1%) , 2.061/64(0.7%)
Peaks not found: chem shift/row (% of total intensity)
3.341/80(8.8%) , 3.341/50(8.8%) , 2.007/74(6.3%) , 2.007/56(6.3%) , 2.007/38(3.5%) , 2.007/92(3.5%) , 3.341/62(3.5%) , 3.341/68(3.5%) , 3.424/80(3.2%) , 3.424/50(3.2%) , 3.341/32(2.9%) , 3.341/98(2.9%) , 4.135/61.5(2.8%) , 4.135/68(2.8%) , 3.341/65(2.5%) , 4.135/46(2.4%) , 4.135/84(2.4%) , 1.987/64.5(1.9%) , 3.424/62(1.6%) , 3.424/68(1.6%) , 2.353/77(1.4%) , 2.353/53(1.4%) , 2.026/30(1.3%) , 2.026/100(1.3%) , 2.026/47(1.2%) , 2.026/82.5(1.2%) , 2.026/99(1.1%) , 2.007/21.5(1.1%) , 2.007/108.5(1.1%) , 3.424/32(1.1%) , 3.424/98(1.1%) , 2.353/37.5(1%) , 2.353/92.5(1%) , 1.987/46.5(0.8%) , 1.987/83.5(0.8%) , 2.353/58.5(0.6%) , 2.353/71.5(0.6%) , 3.383/25(0.6%) , 3.383/104(0.6%) , 2.026/77(0.1%)

Threonine (library entry number =41)
Hit ratio(% of total spectral intensity for metabolite): 43.45% (8 of 17 peaks were found)
Peaks found: chem shift/row (% of total intensity)
1.335/57.5(10.3%) , 1.335/72.5(10.3%) , 3.598/64(5.7%) , 3.598/66(5.7%) , 3.598/63.5(4.9%) , 3.598/66.5(4.9%) , 4.261/65(0.8%) , 4.261/80(0.6%)
Peaks not found: chem shift/row (% of total intensity)
1.338/63(9.4%) , 1.338/67(9.4%) , 1.325/63(9.2%) , 1.325/67(9.2%) , 3.59/64(5.6%) , 3.59/66(5.6%) , 1.335/63(3.8%) , 1.335/67(3.8%) , 4.261/49.5(0.6%)

3-Methyl-2-oxovaleric acid (library entry number =97)
Hit ratio(% of total spectral intensity for metabolite): 19.38% (3 of 21 peaks were found)
Peaks found: chem shift/row (% of total intensity)
0.898/65(17.4%) , 2.931/56(1%) , 2.931/74(1%)
Peaks not found: chem shift/row (% of total intensity)
1.1/56(24.3%) , 1.1/74(24.3%) , 0.898/46(8.1%) , 0.898/84(8.1%) , 1.703/65(2.2%) , 1.703/47(2%) , 1.703/83(2%) , 1.46/48(1.3%) , 1.46/82(1.3%) , 1.703/29(1.1%) , 1.703/101(1.1%) , 1.46/65(1%) , 1.46/29(0.9%) , 1.46/101(0.9%) , 2.931/91(0.7%) , 2.931/39(0.7%) , 1.46/10(0.2%) , 1.46/120(0.2%)

Isovaleric acid (library entry number =197)
Hit ratio(% of total spectral intensity for metabolite): 18.94% (2 of 7 peaks were found)
Peaks found: chem shift/row (% of total intensity)
2.059/55.5(9.5%) , 2.059/74.5(9.5%)
Peaks not found: chem shift/row (% of total intensity)
0.914/73(39.5%) , 0.914/57(39.5%) , 1.956/65(0.9%) , 1.956/47(0.6%) , 1.956/83(0.6%)

a-Lactose (library entry number =10)
Hit ratio(% of total spectral intensity for metabolite): 19.68% (23 of 111 peaks were found)
Peaks found: chem shift/row (% of total intensity)
3.844/65(3%) , 3.293/53(1.9%) , 3.293/77(1.9%) , 3.66/65(1.6%) , 3.806/41(1%) , 3.806/89(1%) , 3.648/65(1%) , 3.648/65(1%) , 3.58/52(0.6%) , 3.58/77.5(0.6%) , 3.58/52(0.6%) , 3.58/77.5(0.6%) , 3.669/52(0.6%) , 3.669/78(0.6%) , 3.669/52.5(0.5%) , 3.669/77.5(0.5%) , 3.305/65(0.5%) , 3.778/55.5(0.5%) , 3.778/73.5(0.5%) , 3.58/52(0.4%) , 3.58/77.5(0.4%) , 3.367/64(0.2%) , 3.72/27.5(0.1%)
Peaks not found: chem shift/row (% of total intensity)
3.68/73(2.5%) , 3.68/57(2.5%) , 3.945/69(2.3%) , 3.945/61(2.3%) , 3.68/82.5(2.1%) , 3.68/47.5(2.1%) , 3.307/53(1.9%) , 3.307/77(1.9%) , 3.657/72(1.9%) , 3.657/58(1.9%) , 3.945/64(1.9%) , 3.945/66(1.9%) , 3.844/41(1.8%) , 3.844/89(1.8%) , 3.562/52(1.7%) , 3.562/78(1.7%) , 3.547/52(1.7%) , 3.547/78(1.7%) , 3.67/56(1.6%) , 3.67/74(1.6%) , 3.817/56(1.6%) , 3.817/74(1.6%) , 3.968/52(1.5%) , 3.968/78(1.5%) , 3.66/72(1.4%) , 3.66/58(1.4%) , 3.817/87(1.2%) , 3.817/43(1.2%) , 3.968/47(1.1%) , 3.968/83(1.1%) , 3.77/84(1.1%) , 3.77/46(1.1%) , 3.792/45(1%) , 3.792/85(1%) , 3.66/40.5(1%) , 3.66/89(1%) , 3.77/74(0.9%) , 3.77/55.5(0.9%) , 3.572/52(0.9%) , 3.572/78(0.9%) , 4.459/55(0.9%) , 4.459/75(0.9%) , 3.57/52(0.9%) , 3.57/78(0.9%) , 3.657/64.5(0.8%) , 3.66/47(0.7%) , 3.66/83(0.7%) , 3.806/60(0.7%) , 3.806/70(0.7%) , 3.556/52(0.6%) , 3.556/77.5(0.6%) , 3.788/98(0.6%) , 3.788/31.5(0.6%) , 3.68/65(0.6%) , 3.788/62(0.5%) , 3.788/68(0.5%) , 3.657/88.5(0.4%) , 3.657/40.5(0.4%) , 3.648/71(0.3%) , 3.648/59(0.3%) , 3.648/48(0.3%) , 3.648/82(0.3%) , 3.792/16(0.3%) , 3.792/113.5(0.3%) , 3.67/80.5(0.3%) , 3.67/49.5(0.3%) , 3.648/71(0.3%) , 3.648/59(0.3%) , 3.648/48(0.3%) , 3.648/82(0.3%) , 3.648/86(0.3%) , 3.648/44(0.3%) , 3.648/44.5(0.2%) , 3.648/85.5(0.2%) , 3.305/77.5(0.2%) , 3.305/52.5(0.2%) , 3.788/46(0.2%) , 3.788/84(0.2%) , 5.238/69(0.2%) , 5.238/60.5(0.2%) , 3.788/113.5(0.2%) , 3.788/17(0.2%) , 3.72/102(0.1%) , 3.792/98(0.1%) , 3.792/31(0.1%) , 3.806/101(0.1%) , 3.778/28(0.1%) , 3.778/101.5(0.1%)

3-Hydroxy-3-methyl butyric acid (library entry number =205)
Hit ratio(% of total spectral intensity for metabolite): 17.25% (1 of 2 peaks were found)
Peaks found: chem shift/row (% of total intensity)
2.371/65(17.3%)
Peaks not found: chem shift/row (% of total intensity)
1.273/65(82.7%)

Mannose (library entry number =8)
Hit ratio(% of total spectral intensity for metabolite): 16.86% (6 of 42 peaks were found)
Peaks found: chem shift/row (% of total intensity)
3.671/65(8.2%) , 3.737/41(2.2%) , 3.737/88.5(2.2%) , 3.737/72.5(1.9%) , 3.737/57.5(1.9%) , 3.367/65(0.6%)
Peaks not found: chem shift/row (% of total intensity)
3.582/65(6%) , 3.855/81.5(4.3%) , 3.855/48(4.3%) , 3.855/57(3.7%) , 3.855/72.5(3.7%) , 3.953/60(3.6%) , 3.953/69(3.6%) , 3.771/57(3.5%) , 3.771/72.5(3.5%) , 3.881/77.5(3.2%) , 3.881/52(3.2%) , 3.671/89(3.1%) , 3.671/40.5(3.1%) , 3.771/42.5(2.6%) , 3.771/87(2.6%) , 3.582/89(2.5%) , 3.582/40(2.5%) , 3.914/77.5(2%) , 3.914/52(2%) , 3.671/48(2%) , 3.671/81.5(2%) , 3.671/57.5(1.8%) , 3.671/72.5(1.8%) , 3.914/83.5(1.6%) , 3.914/46(1.6%) , 3.938/60.5(1.3%) , 3.938/69(1.3%) , 3.941/60.5(1%) , 3.941/69(1%) , 3.386/71.5(0.9%) , 3.386/57.5(0.9%) , 3.386/46.5(0.8%) , 3.386/81.5(0.8%) , 3.386/65(0.5%) , 3.821/41(0.3%) , 3.821/88(0.3%)

Sorbitol (library entry number =135)
Hit ratio(% of total spectral intensity for metabolite): 17.45% (7 of 39 peaks were found)
Peaks found: chem shift/row (% of total intensity)
3.852/67(5.5%) , 3.852/63(5.5%) , 3.789/65(2.7%) , 3.789/80(1.3%) , 3.789/50(1.3%) , 3.684/65(0.6%) , 3.648/65(0.5%)
Peaks not found: chem shift/row (% of total intensity)
3.666/72(7.3%) , 3.666/58(7.3%) , 3.84/54(6.2%) , 3.84/76(6.2%) , 3.666/42(5.8%) , 3.666/88(5.8%) , 3.84/46(5%) , 3.84/84(5%) , 3.789/70(2.3%) , 3.789/60(2.3%) , 3.633/58(2.2%) , 3.633/72(2.2%) , 3.749/46(2.2%) , 3.749/84(2.2%) , 3.789/87(2.1%) , 3.789/43(2.1%) , 3.852/75(2.1%) , 3.852/55(2.1%) , 3.749/55(2%) , 3.749/75(2%) , 3.633/88(1.8%) , 3.633/41.5(1.8%) , 3.633/83(1.2%) , 3.633/47(1.2%) , 3.766/75(0.5%) , 3.766/54.5(0.5%) , 3.727/14(0.3%) , 3.727/116(0.3%) , 3.852/40.5(0.3%) , 3.852/89(0.3%) , 3.648/57(0.1%) , 3.648/73(0.1%)

Shikimic acid (library entry number =156)
Hit ratio(% of total spectral intensity for metabolite): 0.69% (2 of 27 peaks were found)
Peaks found: chem shift/row (% of total intensity)
3.367/64(0.4%) , 1.924/64(0.3%)
Peaks not found: chem shift/row (% of total intensity)
6.449/65(9.5%) , 6.437/65(9.1%) , 3.992/72(7.1%) , 3.992/58(7.1%) , 3.992/51(4.8%) , 3.992/79(4.8%) , 3.718/54(4.4%) , 3.718/76(4.4%) , 3.708/76(4.4%) , 3.708/54(4.4%) , 3.992/36.5(3.9%) , 3.992/93.5(3.9%) , 2.768/49(3.1%) , 2.768/81(3.1%) , 2.768/35(2.7%) , 2.768/95(2.7%) , 2.197/100.5(2.7%) , 2.197/29.5(2.7%) , 2.197/75(2.7%) , 2.197/55(2.7%) , 2.197/80.5(2.3%) , 2.197/49.5(2.3%) , 2.197/95.5(2.3%) , 2.197/34.5(2.3%) , 3.708/65(0.1%)

trans-4-Hydroxyproline (library entry number =62)
Hit ratio(% of total spectral intensity for metabolite): 7.23% (6 of 56 peaks were found)
Peaks found: chem shift/row (% of total intensity)
2.442/45(1.2%) , 2.442/85(1.2%) , 2.151/47(1.2%) , 2.151/83(1.2%) , 2.151/47(1.1%) , 2.151/83(1.1%)
Peaks not found: chem shift/row (% of total intensity)
3.375/47(10.4%) , 3.375/83(10.4%) , 3.375/79.5(10.3%) , 3.375/50.5(10.3%) , 3.493/81(6.2%) , 3.493/49(6.2%) , 3.483/49(6%) , 3.483/81(6%) , 4.351/62(1.5%) , 4.351/68(1.5%) , 4.351/41.5(1.5%) , 4.351/88(1.5%) , 2.176/47(1.4%) , 2.176/83(1.4%) , 2.442/48(1.2%) , 2.442/82(1.2%) , 2.426/85(1.2%) , 2.426/45(1.2%) , 2.427/85(1.2%) , 2.427/45(1.2%) , 2.166/47(1.2%) , 2.166/82.5(1.2%) , 2.166/81(0.8%) , 2.151/34(0.5%) , 2.151/96(0.5%) , 2.166/96(0.4%) , 2.166/34(0.4%) , 2.166/60(0.4%) , 2.166/70(0.4%) , 2.166/59.5(0.4%) , 2.151/59(0.4%) , 2.151/70.5(0.4%) , 3.43/12(0.3%) , 3.43/117.5(0.3%) , 3.43/12(0.3%) , 3.43/117.5(0.3%) , 2.442/91.5(0.3%) , 2.151/37(0.3%) , 2.151/93(0.3%) , 2.166/73(0.2%) , 2.166/57(0.2%) , 2.166/93(0.2%) , 2.151/57(0.2%) , 2.151/73(0.2%) , 2.166/53.5(0.2%) , 2.166/76.5(0.2%) , 2.151/53.5(0.1%) , 2.151/76(0.1%) , 2.151/40.5(0.1%) , 2.151/89(0.1%)

Galactose-1-phosphate (library entry number =172)
Hit ratio(% of total spectral intensity for metabolite): 12.87% (2 of 13 peaks were found)
Peaks found: chem shift/row (% of total intensity)
4.006/69(6.4%) , 4.006/61(6.4%)
Peaks not found: chem shift/row (% of total intensity)
3.917/82(13.8%) , 3.917/48(13.8%) , 3.917/56(11.7%) , 3.917/74(11.7%) , 5.493/60(8.7%) , 5.493/70(8.7%) , 5.508/60(8.5%) , 5.508/70(8.5%) , 4.178/51(0.7%) , 4.178/78.5(0.7%) , 4.178/65(0.2%)

Serine (library entry number =47)
Hit ratio(% of total spectral intensity for metabolite): 13.35% (9 of 85 peaks were found)
Peaks found: chem shift/row (% of total intensity)
3.844/65(3.4%) , 3.962/72(1.6%) , 3.962/58(1.6%) , 3.938/65(1.6%) , 3.86/65(1.4%) , 3.958/65.5(1.3%) , 4.006/61(0.8%) , 4.006/69(0.8%) , 3.938/64.5(0.8%)
Peaks not found: chem shift/row (% of total intensity)
3.848/76(6.4%) , 3.848/54(6.4%) , 3.848/65(5.7%) , 3.998/76(2.8%) , 3.998/54(2.8%) , 3.844/54.5(2.8%) , 3.844/75.5(2.8%) , 3.951/88(2.3%) , 3.951/42(2.3%) , 3.998/44(2.1%) , 3.998/86(2.1%) , 3.951/56.5(1.9%) , 3.951/73.5(1.9%) , 3.988/88(1.7%) , 3.988/42(1.7%) , 3.976/25.5(1.5%) , 3.976/104(1.5%) , 3.974/15(1.3%) , 3.974/115(1.3%) , 3.987/41.5(1.3%) , 3.987/88.5(1.3%) , 3.938/50(1.2%) , 3.938/80(1.2%) , 3.974/104(1.2%) , 3.974/25.5(1.2%) , 3.987/60.5(1.2%) , 3.987/69.5(1.2%) , 3.97/50.5(1.1%) , 3.97/79.5(1.1%) , 3.976/15(1.1%) , 3.976/115(1.1%) , 3.97/115(1%) , 3.97/15(1%) , 3.97/65(0.9%) , 3.988/60(0.9%) , 3.988/70(0.9%) , 3.974/79.5(0.8%) , 3.974/50.5(0.8%) , 3.976/57(0.7%) , 3.976/73(0.7%) , 3.958/57(0.7%) , 3.958/73(0.7%) , 3.974/73(0.7%) , 3.974/57(0.7%) , 3.976/47.5(0.6%) , 3.976/82.5(0.6%) , 3.958/30(0.6%) , 3.958/100.5(0.6%) , 3.898/6(0.5%) , 3.962/28.5(0.5%) , 3.97/103.5(0.5%) , 3.97/25.5(0.5%) , 3.958/42(0.4%) , 3.958/88.5(0.4%) , 3.97/56.5(0.3%) , 3.86/54(0.3%) , 3.86/76(0.3%) , 3.962/40(0.3%) , 3.962/88.5(0.3%) , 3.988/28(0.3%) , 3.988/102(0.3%) , 3.938/41.5(0.3%) , 3.938/87.5(0.3%) , 3.958/81.5(0.3%) , 3.958/48.5(0.3%) , 3.938/56(0.3%) , 3.938/73(0.3%) , 3.962/64.5(0.2%) , 3.962/65.5(0.2%) , 3.898/16.5(0.2%) , 3.898/113.5(0.2%) , 3.987/33.5(0.1%) , 3.951/48.5(0.1%) , 3.987/95(0.1%) , 3.951/65(0.1%) , 3.951/100.5(0.1%)

Xylitol (library entry number =158)
Hit ratio(% of total spectral intensity for metabolite): 10.84% (2 of 23 peaks were found)
Peaks found: chem shift/row (% of total intensity)
3.66/65(9.6%) , 3.714/65(1.2%)
Peaks not found: chem shift/row (% of total intensity)
3.66/59(8.7%) , 3.66/71(8.7%) , 3.73/44(8.3%) , 3.73/85.5(8.3%) , 3.73/74(7.2%) , 3.73/56(7.2%) , 3.66/41(7.1%) , 3.66/89(7.1%) , 3.816/56(6.2%) , 3.816/74(6.2%) , 3.816/65(3.7%) , 3.816/44.5(3%) , 3.816/85(3%) , 3.709/17(1.1%) , 3.709/112(1.1%) , 3.694/121.5(0.6%) , 3.694/8(0.6%) , 3.694/38(0.3%) , 3.694/91(0.3%) , 3.694/23(0.2%) , 3.694/106.5(0.2%)

Homovanillic acid (library entry number =59)
Hit ratio(% of total spectral intensity for metabolite): 0% (0 of 10 peaks were found)
Peaks found: chem shift/row (% of total intensity)

Peaks not found: chem shift/row (% of total intensity)
3.871/65(52.6%) , 3.458/65(11.9%) , 6.882/75(9.1%) , 6.882/55(9.1%) , 6.953/64(3.6%) , 6.953/66(3.6%) , 6.782/56(2.5%) , 6.782/74(2.5%) , 6.782/77(2.5%) , 6.782/53(2.5%)

Guanosine 5-triphosphate (library entry number =163)
Hit ratio(% of total spectral intensity for metabolite): 11.29% (1 of 4 peaks were found)
Peaks found: chem shift/row (% of total intensity)
8.147/65(11.3%)
Peaks not found: chem shift/row (% of total intensity)
5.944/65(41.3%) , 5.93/65(40.3%) , 8.135/65(7.1%)

Xylose (library entry number =6)
Hit ratio(% of total spectral intensity for metabolite): 6.46% (6 of 40 peaks were found)
Peaks found: chem shift/row (% of total intensity)
3.671/65(2.1%) , 3.613/76(0.9%) , 3.613/54(0.9%) , 3.679/64(0.9%) , 3.528/53(0.8%) , 3.528/77(0.8%)
Peaks not found: chem shift/row (% of total intensity)
3.438/65(9.1%) , 3.323/65(6.6%) , 3.239/53(5.9%) , 3.239/77(5.9%) , 3.224/77(5.7%) , 3.224/53(5.7%) , 3.438/41(4.8%) , 3.438/89(4.8%) , 3.323/37(4.1%) , 3.323/93(4.1%) , 3.631/58(3.2%) , 3.631/72(3.2%) , 3.692/75(3.2%) , 3.692/55(3.2%) , 3.931/73(2.7%) , 3.931/57(2.7%) , 3.931/43(2.6%) , 3.931/87(2.6%) , 3.631/97(1.8%) , 3.631/33(1.8%) , 3.631/47(1.7%) , 3.631/83(1.7%) , 3.671/42.5(1.2%) , 3.671/87.5(1.2%) , 3.525/54(0.8%) , 3.525/76(0.8%) , 3.679/43(0.4%) , 5.202/60(0.4%) , 5.202/70(0.4%) , 3.613/34(0.2%) , 3.613/96(0.2%) , 3.661/34(0.2%) , 3.661/95.5(0.2%) , 3.679/48(0.1%)

3-aminobutyric acid (library entry number =180)
Hit ratio(% of total spectral intensity for metabolite): 25.88% (7 of 24 peaks were found)
Peaks found: chem shift/row (% of total intensity)
2.504/55(7.8%) , 2.504/75(7.8%) , 3.624/56(4.1%) , 3.624/74(4.1%) , 2.516/65(0.7%) , 2.479/65(0.7%) , 2.527/65(0.7%)
Peaks not found: chem shift/row (% of total intensity)
1.325/74(24.9%) , 1.325/56(24.9%) , 2.498/55(8%) , 2.498/75(8%) , 3.624/39(2.1%) , 3.624/91(2.1%) , 2.471/65(0.7%) , 2.504/29.5(0.4%) , 2.504/100.5(0.4%) , 2.498/29.5(0.4%) , 2.498/100.5(0.4%) , 3.624/107.5(0.3%) , 3.624/22(0.3%) , 2.498/117.5(0.3%) , 2.498/12(0.3%) , 2.504/117.5(0.3%) , 2.504/12(0.3%)

Homoserine (library entry number =179)
Hit ratio(% of total spectral intensity for metabolite): 8.16% (7 of 73 peaks were found)
Peaks found: chem shift/row (% of total intensity)
3.768/65(1.9%) , 2.171/37(1.3%) , 2.171/93(1.3%) , 2.171/59(1.3%) , 2.171/71(1.3%) , 3.768/50(0.5%) , 3.768/80(0.5%)
Peaks not found: chem shift/row (% of total intensity)
3.862/61.5(8.5%) , 3.862/68.5(8.5%) , 3.862/49(8%) , 3.862/81(8%) , 3.79/59.5(4%) , 3.79/70.5(4%) , 3.79/56(3.4%) , 3.79/74(3.4%) , 3.79/85.5(3%) , 3.79/44.5(3%) , 3.807/65(2.9%) , 2.029/57(2.1%) , 2.029/73(2.1%) , 2.029/37.5(1.8%) , 2.029/92.5(1.8%) , 2.171/55(1.3%) , 2.171/75(1.3%) , 3.807/79.5(1.2%) , 3.807/50.5(1.2%) , 3.79/30(1%) , 3.79/99.5(1%) , 3.801/56(0.9%) , 3.801/74(0.9%) , 2.171/22.5(0.9%) , 2.171/107(0.9%) , 2.029/20.5(0.8%) , 2.029/108.5(0.8%) , 3.779/59.5(0.8%) , 3.779/70.5(0.8%) , 3.801/87.5(0.6%) , 3.801/42.5(0.6%) , 3.801/78(0.6%) , 3.801/52(0.6%) , 2.15/58.5(0.6%) , 2.15/71(0.6%) , 3.79/14.5(0.6%) , 3.79/115(0.6%) , 3.779/74.5(0.6%) , 3.779/55.5(0.6%) , 3.801/63(0.4%) , 3.801/67(0.4%) , 3.818/68(0.4%) , 3.818/61.5(0.4%) , 3.779/89.5(0.4%) , 3.779/40.5(0.4%) , 2.044/55(0.4%) , 2.044/74(0.4%) , 3.817/67.5(0.3%) , 3.817/62.5(0.3%) , 3.768/76(0.3%) , 3.768/54(0.3%) , 3.807/95(0.3%) , 3.807/34.5(0.3%) , 3.807/73(0.2%) , 3.807/56.5(0.2%) , 3.768/34(0.2%) , 3.768/96(0.2%) , 3.817/45.5(0.2%) , 3.817/84.5(0.2%) , 3.768/41.5(0.2%) , 3.768/90.5(0.2%) , 3.818/84.5(0.1%) , 3.818/45.5(0.1%) , 3.779/96.5(0.1%) , 3.779/33.5(0.1%) , 3.807/86.5(0.1%)

Phosphoserine (library entry number =70)
Hit ratio(% of total spectral intensity for metabolite): 10.85% (4 of 39 peaks were found)
Peaks found: chem shift/row (% of total intensity)
3.958/64.5(4%) , 3.958/65(3%) , 3.958/65(3%) , 4.064/65(0.8%)
Peaks not found: chem shift/row (% of total intensity)
3.952/60(9.5%) , 3.952/70(9.5%) , 3.952/76.5(7.8%) , 3.952/53.5(7.8%) , 4.185/75(3.7%) , 4.185/54.5(3.7%) , 4.193/75.5(3.2%) , 4.193/54.5(3.2%) , 4.08/88.5(2.7%) , 4.08/41.5(2.7%) , 4.185/84.5(2.5%) , 4.185/45(2.5%) , 4.193/84.5(2.3%) , 4.193/45.5(2.3%) , 4.08/57.5(2%) , 4.08/72.5(2%) , 4.075/89(1.9%) , 4.075/40.5(1.9%) , 4.071/40.5(1.7%) , 4.071/89.5(1.7%) , 4.075/58(1.5%) , 4.075/71.5(1.5%) , 4.091/58(1.5%) , 4.091/72(1.5%) , 4.071/64.5(1.5%) , 4.071/71.5(1.3%) , 4.071/57.5(1.3%) , 4.098/64.5(1%) , 4.071/81.5(0.9%) , 4.071/49(0.9%) , 4.079/7(0.3%) , 4.079/122(0.3%) , 4.08/50.5(0.2%) , 4.146/5.5(0.2%) , 4.146/124(0.2%)

N-Acetyllysine (library entry number =147)
Hit ratio(% of total spectral intensity for metabolite): 0% (0 of 8 peaks were found)
Peaks found: chem shift/row (% of total intensity)

Peaks not found: chem shift/row (% of total intensity)
1.986/65(80.5%) , 3.738/49(4.4%) , 3.738/81(4.4%) , 3.738/65(3%) , 3.19/72(2.4%) , 3.19/58(2.4%) , 3.19/40(1.4%) , 3.19/90(1.4%)

Quinic acid (library entry number =155)
Hit ratio(% of total spectral intensity for metabolite): 0.49% (2 of 38 peaks were found)
Peaks found: chem shift/row (% of total intensity)
1.924/64(0.2%) , 1.924/66(0.2%)
Peaks not found: chem shift/row (% of total intensity)
4.028/71(5.7%) , 4.028/59(5.7%) , 1.877/67.5(4.1%) , 1.877/62.5(4.1%) , 1.877/34(4%) , 1.877/96(4%) , 4.028/84.5(3.8%) , 4.028/45(3.8%) , 4.028/33(3.4%) , 4.028/96.5(3.4%) , 4.153/70(3.2%) , 4.153/60(3.2%) , 3.559/73(3.1%) , 3.559/57(3.1%) , 2.057/50(2.8%) , 2.057/80(2.8%) , 3.559/48.5(2.6%) , 3.559/81.5(2.6%) , 2.067/81(2.5%) , 2.067/49(2.5%) , 2.067/85(2.4%) , 2.067/45(2.4%) , 2.067/72(2.1%) , 2.067/57.5(2.1%) , 2.067/92.5(2%) , 2.067/37.5(2%) , 1.966/54(1.8%) , 1.966/76(1.8%) , 1.966/46(1.7%) , 1.966/84(1.7%) , 2.057/41.5(1.7%) , 2.057/88.5(1.7%) , 4.153/51(1.5%) , 4.153/78(1.5%) , 1.966/37.5(1.4%) , 1.966/92(1.4%)

Adenosine 5-diphosphate (library entry number =115)
Hit ratio(% of total spectral intensity for metabolite): 79.34% (3 of 5 peaks were found)
Peaks found: chem shift/row (% of total intensity)
8.266/65(51.9%) , 6.148/65(21.7%) , 8.537/65(5.7%)
Peaks not found: chem shift/row (% of total intensity)
6.154/65(18.5%) , 8.587/65(2.2%)

Kynurenine (library entry number =58)
Hit ratio(% of total spectral intensity for metabolite): 0% (0 of 17 peaks were found)
Peaks found: chem shift/row (% of total intensity)

Peaks not found: chem shift/row (% of total intensity)
6.813/64(10.2%) , 6.813/66(10.2%) , 7.431/63(7.8%) , 7.431/67(7.8%) , 6.891/53(6.8%) , 6.891/77(6.8%) , 6.813/84.5(6.6%) , 6.813/45.5(6.6%) , 7.431/85(5.9%) , 7.431/45(5.9%) , 4.162/65(5.1%) , 3.72/58(4.6%) , 3.72/72(4.6%) , 7.854/55(4.2%) , 7.854/75(4.2%) , 4.162/51(1.3%) , 4.162/79(1.3%)

Ribose (library entry number =102)
Hit ratio(% of total spectral intensity for metabolite): 13.29% (6 of 30 peaks were found)
Peaks found: chem shift/row (% of total intensity)
4.117/65(3.2%) , 4.117/65(3.2%) , 3.615/77(2.7%) , 3.615/53(2.7%) , 3.863/70(0.8%) , 3.863/70(0.6%)
Peaks not found: chem shift/row (% of total intensity)
3.69/61(11.2%) , 3.69/69(11.2%) , 3.69/39(9.8%) , 3.69/91(9.8%) , 3.84/85(3.4%) , 3.84/45(3.4%) , 3.931/56.5(3.4%) , 3.931/73.5(3.4%) , 3.537/61(3.2%) , 3.537/69(3.2%) , 3.523/61(3.1%) , 3.523/69(3.1%) , 3.931/87.5(2.9%) , 3.931/42(2.9%) , 3.84/56(2.4%) , 3.84/74(2.4%) , 3.615/45(2%) , 3.615/84.5(2%) , 3.84/71(1.1%) , 3.931/64.5(0.8%) , 4.117/73(0.6%) , 4.117/57(0.6%) , 4.117/73(0.4%) , 4.117/57(0.4%)

Lipoic acid (library entry number =73)
Hit ratio(% of total spectral intensity for metabolite): 0% (0 of 66 peaks were found)
Peaks found: chem shift/row (% of total intensity)

Peaks not found: chem shift/row (% of total intensity)
2.194/65(14.7%) , 2.194/84(8.3%) , 2.194/46(8.3%) , 3.203/51(4.8%) , 3.203/79(4.8%) , 2.511/57(2.9%) , 2.511/73(2.9%) , 3.203/33.5(2.7%) , 3.203/96.5(2.7%) , 2.511/41(2.6%) , 2.511/89(2.6%) , 2.013/39.5(2.5%) , 2.013/90.5(2.5%) , 3.203/62(2.4%) , 3.203/68(2.4%) , 2.013/73(2.3%) , 2.013/57(2.3%) , 1.429/65(1.8%) , 2.511/104(1.5%) , 2.511/25.5(1.5%) , 1.593/65(1.5%) , 2.013/21.5(1.3%) , 2.013/108(1.3%) , 1.772/55(1.2%) , 1.772/75(1.2%) , 3.73/65(0.9%) , 1.649/54(0.9%) , 1.649/76(0.9%) , 3.243/35(0.8%) , 1.593/46.5(0.7%) , 1.593/83.5(0.7%) , 1.429/86.5(0.6%) , 1.429/43.5(0.6%) , 1.649/112.5(0.6%) , 1.649/17.5(0.6%) , 1.772/36.5(0.5%) , 1.772/93.5(0.5%) , 1.649/39(0.4%) , 1.649/91(0.4%) , 3.22/54.5(0.4%) , 3.22/75.5(0.4%) , 3.73/44.5(0.4%) , 3.73/85.5(0.4%) , 3.203/54.5(0.4%) , 3.203/75.5(0.4%) , 3.235/54.5(0.4%) , 3.235/75.5(0.4%) , 3.236/97.5(0.3%) , 3.236/32.5(0.3%) , 1.772/19.5(0.3%) , 1.772/110.5(0.3%) , 3.235/32.5(0.3%) , 3.235/97.5(0.3%) , 3.235/98(0.3%) , 3.235/32(0.3%) , 3.235/54(0.3%) , 3.235/75.5(0.3%) , 3.236/54.5(0.3%) , 3.236/75.5(0.3%) , 1.593/24.5(0.2%) , 1.593/105(0.2%) , 3.218/33.5(0.2%) , 3.22/33.5(0.2%) , 3.22/96.5(0.2%) , 3.73/99.5(0.2%) , 3.73/30.5(0.2%)

Spermidine (library entry number =168)
Hit ratio(% of total spectral intensity for metabolite): 0% (0 of 14 peaks were found)
Peaks found: chem shift/row (% of total intensity)

Peaks not found: chem shift/row (% of total intensity)
3.116/85(13.5%) , 3.116/45(13.5%) , 3.141/85(11.8%) , 3.141/45(11.8%) , 3.058/65(10.5%) , 3.058/83.5(7.9%) , 3.058/46.5(7.9%) , 3.116/65(6.9%) , 2.132/65(6.3%) , 3.141/65(3%) , 3.091/45(2.9%) , 3.091/84.5(2.9%) , 2.132/25(0.5%) , 2.132/104.5(0.5%)

Adenosine 5-triphosphate (library entry number =103)
Hit ratio(% of total spectral intensity for metabolite): 84.57% (3 of 4 peaks were found)
Peaks found: chem shift/row (% of total intensity)
8.266/65(63.2%) , 6.148/65(16.9%) , 8.537/65(4.4%)
Peaks not found: chem shift/row (% of total intensity)
6.138/65(15.4%)

Tryptophan (library entry number =39)
Hit ratio(% of total spectral intensity for metabolite): 0% (0 of 23 peaks were found)
Peaks found: chem shift/row (% of total intensity)

Peaks not found: chem shift/row (% of total intensity)
7.206/65(12.2%) , 7.55/54(10.5%) , 7.55/76(10.5%) , 7.206/84(7.4%) , 7.206/46(7.4%) , 7.29/65(6.8%) , 7.74/76(5%) , 7.74/54(5%) , 7.29/46(4.2%) , 7.29/84(4.2%) , 4.065/61(3.5%) , 4.065/69(3.5%) , 4.065/82(2.8%) , 4.065/48(2.8%) , 3.489/51.5(1.9%) , 3.489/78.5(1.9%) , 3.489/39(1.8%) , 3.489/91(1.8%) , 3.31/56(1.4%) , 3.31/74(1.4%) , 3.31/95(1.4%) , 3.31/35(1.4%) , 7.334/66(1.4%)

Malic acid (library entry number =132)
Hit ratio(% of total spectral intensity for metabolite): 23.84% (10 of 71 peaks were found)
Peaks found: chem shift/row (% of total intensity)
2.676/87(4.9%) , 2.676/43(4.9%) , 2.676/87(4.8%) , 2.676/43(4.8%) , 2.356/51.5(1.4%) , 2.356/78.5(1.4%) , 4.32/65(0.5%) , 4.32/64.5(0.4%) , 4.32/65.5(0.4%) , 2.356/90.5(0.2%)
Peaks not found: chem shift/row (% of total intensity)
2.676/48(4.6%) , 2.676/82(4.6%) , 2.676/48(4.6%) , 2.676/82(4.6%) , 2.378/85(3.8%) , 2.378/45(3.8%) , 2.368/98(3.7%) , 2.368/32(3.7%) , 2.358/45(3.6%) , 2.358/85(3.6%) , 2.368/58(3.6%) , 2.368/72(3.6%) , 4.307/74(1.8%) , 4.307/56(1.8%) , 2.384/78(1.6%) , 2.384/52(1.6%) , 4.307/48(1.6%) , 4.307/82(1.6%) , 2.384/84(1.1%) , 2.384/46(1.1%) , 2.356/46.5(0.9%) , 2.356/83.5(0.9%) , 2.368/38(0.8%) , 2.368/92(0.8%) , 2.368/77(0.8%) , 2.368/53(0.8%) , 2.358/90(0.7%) , 2.358/40(0.7%) , 2.378/40(0.7%) , 2.378/90(0.7%) , 2.358/51(0.7%) , 2.358/79(0.7%) , 2.691/65(0.7%) , 2.368/45(0.5%) , 2.368/84.5(0.5%) , 2.394/64.5(0.4%) , 2.691/45.5(0.4%) , 2.691/84.5(0.4%) , 2.378/59(0.3%) , 2.378/71(0.3%) , 2.358/71(0.3%) , 2.358/58.5(0.3%) , 2.384/39.5(0.2%) , 2.384/91(0.2%) , 2.358/32(0.2%) , 2.358/97.5(0.2%) , 2.378/98(0.2%) , 2.378/32(0.2%) , 4.32/56(0.2%) , 4.32/74(0.2%) , 2.356/39(0.2%) , 4.32/48(0.2%) , 4.32/82(0.2%) , 2.394/45.5(0.1%) , 2.394/83.5(0.1%) , 4.32/81.5(0.1%) , 4.32/48(0.1%) , 2.394/50.5(0.1%) , 2.394/79(0.1%) , 2.394/53.5(0.1%) , 2.394/76.5(0.1%)

Cytidine (library entry number =112)
Hit ratio(% of total spectral intensity for metabolite): 0.92% (1 of 26 peaks were found)
Peaks found: chem shift/row (% of total intensity)
4.32/65(0.9%)
Peaks not found: chem shift/row (% of total intensity)
7.844/55(20.8%) , 7.844/75(20.8%) , 6.067/55(16.4%) , 6.067/75(16.4%) , 3.819/54(1.9%) , 3.819/76(1.9%) , 3.819/44(1.5%) , 3.819/86(1.5%) , 3.932/85(1.4%) , 3.932/45(1.4%) , 5.903/64(1.4%) , 5.903/66(1.4%) , 5.908/70(1.4%) , 5.908/60(1.4%) , 5.913/64(1.3%) , 5.913/66(1.3%) , 3.932/52(1.3%) , 3.932/78(1.3%) , 5.908/66(0.8%) , 5.908/64(0.8%) , 5.903/60(0.8%) , 5.903/70(0.8%) , 4.304/65(0.4%) , 4.32/53.5(0.3%) , 4.32/76.5(0.3%)

N-Acetylglutamine (library entry number =88)
Hit ratio(% of total spectral intensity for metabolite): 2.08% (1 of 10 peaks were found)
Peaks found: chem shift/row (% of total intensity)
1.924/65(2.1%)
Peaks not found: chem shift/row (% of total intensity)
2.038/65(80.8%) , 2.334/64(2.8%) , 2.334/66(2.8%) , 2.328/64(2.3%) , 2.328/66(2.3%) , 2.328/85(1.9%) , 2.328/45(1.9%) , 2.334/85(1.6%) , 2.334/45(1.6%)

Inosine (library entry number =61)
Hit ratio(% of total spectral intensity for metabolite): 3.2% (4 of 20 peaks were found)
Peaks found: chem shift/row (% of total intensity)
3.851/53(0.8%) , 3.851/77(0.8%) , 3.924/51(0.8%) , 3.924/79(0.8%)
Peaks not found: chem shift/row (% of total intensity)
8.239/65(33.1%) , 8.348/65(28.7%) , 6.094/65(14.9%) , 6.106/65(12.8%) , 3.919/84.5(0.8%) , 3.919/45.5(0.8%) , 3.843/80(0.7%) , 3.843/50(0.7%) , 3.851/44(0.6%) , 3.851/86(0.6%) , 3.852/48(0.6%) , 3.852/82(0.6%) , 3.919/51.5(0.6%) , 3.919/78(0.6%) , 3.924/83(0.4%) , 3.924/47(0.4%)

Fucose (library entry number =51)
Hit ratio(% of total spectral intensity for metabolite): 3.7% (4 of 39 peaks were found)
Peaks found: chem shift/row (% of total intensity)
1.225/57(1%) , 1.225/73(1%) , 3.868/73.5(0.8%) , 3.868/56(0.8%)
Peaks not found: chem shift/row (% of total intensity)
1.25/73(18.6%) , 1.25/57(18.6%) , 3.646/82(3.7%) , 3.646/48(3.7%) , 1.21/57(3.5%) , 1.21/73(3.5%) , 3.646/57(3.3%) , 3.646/73(3.3%) , 3.809/57(2.5%) , 3.809/73(2.5%) , 3.46/78(2.2%) , 3.46/52(2.2%) , 3.445/52(2.1%) , 3.445/78(2.1%) , 1.217/67(1.9%) , 1.217/63(1.9%) , 1.204/63(1.9%) , 1.204/67(1.9%) , 3.754/60(1.9%) , 3.754/70(1.9%) , 1.217/59(1.4%) , 1.217/71(1.4%) , 1.204/59(1.4%) , 1.204/71(1.4%) , 1.25/63(1.4%) , 1.25/67(1.4%) , 3.754/65(1.1%) , 3.868/47(0.6%) , 3.868/82.5(0.6%) , 3.809/40(0.4%) , 3.809/90(0.4%) , 3.766/53(0.3%) , 3.766/77(0.3%) , 3.775/78(0.3%) , 3.775/51(0.3%)

Citrulline (library entry number =27)
Hit ratio(% of total spectral intensity for metabolite): 1.35% (1 of 10 peaks were found)
Peaks found: chem shift/row (% of total intensity)
1.909/65(1.3%)
Peaks not found: chem shift/row (% of total intensity)
3.76/49(23.5%) , 3.76/81(23.5%) , 3.76/65(22.8%) , 3.15/58(8.1%) , 3.15/72(8.1%) , 3.15/40(5.2%) , 3.15/90(5.2%) , 1.898/61(1%) , 1.898/69.5(1%)

Cholic Acid (library entry number =125)
Hit ratio(% of total spectral intensity for metabolite): 21.03% (2 of 11 peaks were found)
Peaks found: chem shift/row (% of total intensity)
0.971/57(10.5%) , 0.971/73(10.5%)
Peaks not found: chem shift/row (% of total intensity)
0.924/65(38.8%) , 0.729/65(36%) , 2.246/65(0.8%) , 2.246/41(0.7%) , 2.246/88.5(0.7%) , 2.246/53(0.6%) , 2.246/77(0.6%) , 2.181/26.5(0.4%) , 2.181/103(0.4%)

Nicotinamide mononucleotide (NMN) (library entry number =185)
Hit ratio(% of total spectral intensity for metabolite): 0.86% (2 of 40 peaks were found)
Peaks found: chem shift/row (% of total intensity)
4.03/49.5(0.4%) , 4.03/80.5(0.4%)
Peaks not found: chem shift/row (% of total intensity)
9.006/78(7.9%) , 9.006/52(7.9%) , 9.006/57(7.7%) , 9.006/73(7.7%) , 8.323/66(5.1%) , 8.323/64(5.1%) , 6.196/65(4.7%) , 9.347/57(4.6%) , 9.347/73(4.6%) , 6.208/65(4.2%) , 8.323/47(3.9%) , 8.323/83(3.9%) , 9.347/76(3.4%) , 9.347/54(3.4%) , 9.347/60(3.3%) , 9.347/70(3.3%) , 9.588/64(3%) , 9.588/66(3%) , 9.588/60(2.2%) , 9.588/70(2.2%) , 8.259/54(0.6%) , 8.259/75(0.6%) , 7.605/48(0.5%) , 7.605/81.5(0.5%) , 4.211/49.5(0.5%) , 4.211/80(0.5%) , 4.215/49(0.5%) , 4.215/80.5(0.5%) , 7.605/61(0.5%) , 7.605/68(0.5%) , 8.259/58(0.4%) , 8.259/72(0.4%) , 4.223/50(0.4%) , 4.223/80(0.4%) , 4.047/49(0.4%) , 4.047/80.5(0.4%) , 4.042/49.5(0.4%) , 4.042/80.5(0.4%)

Hydroxyglutaric acid (library entry number =195)
Hit ratio(% of total spectral intensity for metabolite): 0% (0 of 84 peaks were found)
Peaks found: chem shift/row (% of total intensity)

Peaks not found: chem shift/row (% of total intensity)
2.236/65(5.7%) , 4.029/69(3.5%) , 4.029/61(3.5%) , 2.294/65(3.3%) , 4.029/80(3.2%) , 4.029/50(3.2%) , 2.236/90(2.6%) , 2.236/40(2.6%) , 2.236/26(2.1%) , 2.236/104(2.1%) , 2.294/40.5(1.9%) , 2.294/89(1.9%) , 2.301/65(1.8%) , 2.261/46(1.8%) , 2.261/83(1.8%) , 2.271/82.5(1.7%) , 2.271/47.5(1.7%) , 2.266/27(1.7%) , 2.266/103(1.7%) , 1.999/65(1.5%) , 1.84/77.5(1.5%) , 1.84/52(1.5%) , 2.294/105(1.5%) , 2.294/24(1.5%) , 2.294/78.5(1.4%) , 2.294/50.5(1.4%) , 1.999/46.5(1.3%) , 1.999/83.5(1.3%) , 2.266/62(1.2%) , 2.266/67.5(1.2%) , 2.236/51.5(1.2%) , 2.236/77.5(1.2%) , 2.222/44.5(1.2%) , 2.222/85(1.2%) , 1.999/30.5(1.1%) , 1.999/98.5(1.1%) , 1.999/109(1%) , 1.999/21(1%) , 1.84/112.5(1%) , 1.84/17(1%) , 2.31/44.5(1%) , 2.31/85.5(1%) , 1.999/56.5(1%) , 1.999/73.5(1%) , 2.28/85(1%) , 2.28/45(1%) , 2.279/85(1%) , 2.279/45(1%) , 1.84/36.5(1%) , 1.84/94(1%) , 1.84/58(1%) , 1.84/71.5(1%) , 2.253/85(0.9%) , 2.253/44.5(0.9%) , 2.253/85(0.8%) , 2.253/44.5(0.8%) , 2.31/67(0.7%) , 2.31/63.5(0.7%) , 2.31/64.5(0.7%) , 1.84/65(0.6%) , 2.222/60.5(0.6%) , 2.222/69(0.6%) , 2.266/46.5(0.6%) , 2.266/83(0.6%) , 1.84/86.5(0.5%) , 1.84/43(0.5%) , 2.253/65(0.5%) , 2.261/62(0.4%) , 2.261/67.5(0.4%) , 2.261/7.5(0.4%) , 2.261/122(0.4%) , 2.253/65(0.4%) , 2.271/103(0.3%) , 2.271/26.5(0.3%) , 2.261/27(0.3%) , 2.261/102(0.3%) , 2.271/120.5(0.2%) , 2.271/9(0.2%) , 2.301/41.5(0.2%) , 2.301/89.5(0.2%) , 2.271/61.5(0.1%) , 2.271/67.5(0.1%) , 2.301/51.5(0.1%) , 2.301/78(0.1%)

trans-Cinnamic acid (library entry number =124)
Hit ratio(% of total spectral intensity for metabolite): 0% (0 of 50 peaks were found)
Peaks found: chem shift/row (% of total intensity)

Peaks not found: chem shift/row (% of total intensity)
6.537/44.5(19.7%) , 6.537/85.5(19.7%) , 7.638/77(5.6%) , 7.638/53(5.6%) , 7.408/44(3.6%) , 7.408/86(3.6%) , 7.471/65(3.4%) , 7.459/51(2.1%) , 7.459/79(2.1%) , 7.455/65(2.1%) , 7.439/63(1.9%) , 7.439/67(1.9%) , 7.471/46(1.3%) , 7.471/84(1.3%) , 7.444/55.5(1.3%) , 7.444/74.5(1.3%) , 7.439/48.5(1.2%) , 7.439/81.5(1.2%) , 7.478/56(1.1%) , 7.478/74(1.1%) , 7.424/64.5(1.1%) , 7.424/65.5(1.1%) , 7.439/45(1%) , 7.439/85(1%) , 7.459/57(0.9%) , 7.459/73(0.9%) , 7.444/60(0.9%) , 7.444/70(0.9%) , 7.455/51(0.7%) , 7.455/79(0.7%) , 7.459/65(0.7%) , 7.455/81(0.6%) , 7.455/49(0.6%) , 7.455/57(0.6%) , 7.455/73(0.6%) , 7.444/48(0.6%) , 7.444/82(0.6%) , 7.444/36(0.5%) , 7.444/94(0.5%) , 7.455/41(0.4%) , 7.455/89(0.4%) , 7.424/74(0.4%) , 7.424/56(0.4%) , 7.478/64.5(0.4%) , 7.455/44(0.4%) , 7.455/86(0.4%) , 7.439/56(0.4%) , 7.439/74(0.4%) , 7.455/23(0.2%) , 7.455/107(0.2%)

2-Aminoadipic acid (library entry number =89)
Hit ratio(% of total spectral intensity for metabolite): 0% (0 of 33 peaks were found)
Peaks found: chem shift/row (% of total intensity)

Peaks not found: chem shift/row (% of total intensity)
2.25/65(16.3%) , 2.253/65(16.1%) , 3.746/81(7.4%) , 3.746/49(7.4%) , 2.25/84(7.2%) , 2.25/46(7.2%) , 2.253/46(7.1%) , 2.253/84(7.1%) , 3.746/63(4.3%) , 3.746/67(4.3%) , 1.667/42.5(1.1%) , 1.667/87.5(1.1%) , 1.667/42.5(1.1%) , 1.667/87.5(1.1%) , 1.618/69.5(1%) , 1.618/60.5(1%) , 1.618/69.5(1%) , 1.618/60.5(1%) , 1.669/43(0.7%) , 1.669/87(0.7%) , 1.9/54(0.7%) , 1.9/55(0.7%) , 1.9/74(0.7%) , 1.832/113(0.5%) , 1.832/17(0.5%) , 1.832/35(0.5%) , 1.832/94(0.5%) , 1.618/88.5(0.4%) , 1.618/41(0.4%) , 1.618/88.5(0.3%) , 1.618/40.5(0.3%) , 1.832/55.5(0.2%) , 1.832/73.5(0.2%)

3-aminoisobutyric acid (library entry number =178)
Hit ratio(% of total spectral intensity for metabolite): 0.48% (1 of 29 peaks were found)
Peaks found: chem shift/row (% of total intensity)
3.137/64(0.5%)
Peaks not found: chem shift/row (% of total intensity)
1.196/56(31.1%) , 1.196/74(31.1%) , 3.039/74(3%) , 3.039/56(3%) , 3.113/70.5(2.9%) , 3.113/59.5(2.9%) , 3.039/88(2.9%) , 3.039/42(2.9%) , 3.113/92(2.7%) , 3.113/38(2.7%) , 2.61/58(1.6%) , 2.61/72(1.6%) , 2.61/91(1.2%) , 2.61/39(1.2%) , 3.02/65(1.1%) , 3.091/65(1.1%) , 2.61/78(1%) , 2.61/52(1%) , 3.074/42.5(0.7%) , 3.074/87.5(0.7%) , 3.076/25(0.5%) , 3.076/104.5(0.5%) , 3.059/64.5(0.5%) , 3.076/43(0.5%) , 3.074/119.5(0.4%) , 3.074/10(0.4%) , 3.074/25.5(0.3%) , 3.074/104.5(0.3%)

3-Hydroxybutyric acid (library entry number =96)
Hit ratio(% of total spectral intensity for metabolite): 0% (0 of 28 peaks were found)
Peaks found: chem shift/row (% of total intensity)

Peaks not found: chem shift/row (% of total intensity)
1.202/57.5(26.6%) , 1.202/72.5(26.6%) , 2.309/53(4.5%) , 2.309/77(4.5%) , 2.309/90(4.4%) , 2.309/40(4.4%) , 2.411/56(2.5%) , 2.411/74(2.5%) , 2.411/37.5(2.5%) , 2.411/92.5(2.5%) , 4.157/57(2.3%) , 4.157/73(2.3%) , 1.22/59(2%) , 1.22/71(2%) , 2.309/49(1.6%) , 2.309/81(1.6%) , 4.157/90(0.9%) , 4.157/40(0.9%) , 2.324/52(0.8%) , 2.324/78(0.8%) , 2.418/49(0.8%) , 2.418/81(0.8%) , 2.418/44.5(0.6%) , 2.418/85.5(0.6%) , 2.394/51.5(0.3%) , 2.394/78(0.3%) , 2.396/77.5(0.3%) , 2.396/52(0.3%)

Cytidine 5-triphosphate (library entry number =192)
Hit ratio(% of total spectral intensity for metabolite): 41.26% (2 of 26 peaks were found)
Peaks found: chem shift/row (% of total intensity)
7.991/55(20.6%) , 7.991/75(20.6%)
Peaks not found: chem shift/row (% of total intensity)
6.15/75(15.5%) , 6.15/55(15.5%) , 6.007/59(2.3%) , 6.007/71(2.3%) , 4.275/65(2%) , 6.011/64(1.8%) , 6.011/66(1.8%) , 6.002/66(1.8%) , 6.002/64(1.8%) , 4.28/64.5(1.5%) , 7.998/55.5(1.3%) , 7.998/74.5(1.3%) , 6.011/70(1.1%) , 6.011/60(1.1%) , 6.002/60(1.1%) , 6.002/70(1.1%) , 6.135/55.5(1%) , 6.135/74.5(1%) , 6.135/55(1%) , 6.135/74.5(1%) , 4.351/58.5(0.6%) , 4.351/71.5(0.6%) , 4.341/59(0.2%) , 4.341/70.5(0.2%)

2-methylbutyric acid (library entry number =199)
Hit ratio(% of total spectral intensity for metabolite): 0% (0 of 22 peaks were found)
Peaks found: chem shift/row (% of total intensity)

Peaks not found: chem shift/row (% of total intensity)
1.052/56(23.5%) , 1.052/74(23.5%) , 0.86/65(18.7%) , 0.86/46(8.3%) , 0.86/84(8.3%) , 1.388/65(1.8%) , 1.496/82(1.5%) , 1.496/48(1.5%) , 1.388/82.5(1.3%) , 1.388/47.5(1.3%) , 1.496/67(1.2%) , 1.496/63(1.2%) , 1.496/102(0.9%) , 1.496/28(0.9%) , 2.21/76(0.8%) , 2.21/54(0.8%) , 2.21/72(0.8%) , 2.21/58(0.8%) , 1.388/100(0.8%) , 1.388/30(0.8%) , 2.21/92(0.6%) , 2.21/38(0.6%)

Ethanolamine (library entry number =46)
Hit ratio(% of total spectral intensity for metabolite): 0% (0 of 19 peaks were found)
Peaks found: chem shift/row (% of total intensity)

Peaks not found: chem shift/row (% of total intensity)
3.149/52(16.7%) , 3.149/78(16.7%) , 3.149/63(13.3%) , 3.149/67(13.3%) , 3.831/51(7.8%) , 3.831/79(7.8%) , 3.831/65(7.4%) , 3.16/63(2.3%) , 3.16/67(2.3%) , 3.138/63.5(1.9%) , 3.138/66.5(1.9%) , 3.16/53(1.3%) , 3.16/77(1.3%) , 3.138/53(1.1%) , 3.138/77(1.1%) , 3.16/73(1.1%) , 3.16/57(1.1%) , 3.138/57(0.8%) , 3.138/73(0.8%)

Uridine (library entry number =104)
Hit ratio(% of total spectral intensity for metabolite): 0% (0 of 18 peaks were found)
Peaks found: chem shift/row (% of total intensity)

Peaks not found: chem shift/row (% of total intensity)
7.875/55(23.1%) , 7.875/75(23.1%) , 5.908/55(16.3%) , 5.908/75(16.3%) , 5.908/64.5(2.5%) , 5.925/64.5(2.4%) , 3.813/54(1.9%) , 3.813/75.5(1.9%) , 3.813/86.5(1.5%) , 3.813/42.5(1.5%) , 3.919/44.5(1.4%) , 3.919/85.5(1.4%) , 3.919/52(1.4%) , 3.919/78(1.4%) , 4.236/65(1.1%) , 4.237/65(1.1%) , 5.925/55.5(0.9%) , 5.925/74.5(0.9%)

1-Methylnicotinamide (library entry number =18)
Hit ratio(% of total spectral intensity for metabolite): 0% (0 of 16 peaks were found)
Peaks found: chem shift/row (% of total intensity)

Peaks not found: chem shift/row (% of total intensity)
8.902/52(11.4%) , 8.902/78(11.4%) , 8.902/57(11.1%) , 8.902/73(11.1%) , 8.972/72(8.4%) , 8.972/58(8.4%) , 8.972/74(8.4%) , 8.972/56(8.4%) , 9.284/65(5.4%) , 9.284/69(5.3%) , 9.284/61(5.3%) , 4.485/64.5(2.2%) , 8.188/46.5(0.9%) , 8.188/83.5(0.9%) , 8.188/63.5(0.7%) , 8.188/66.5(0.7%)

Folic acid (library entry number =40)
Hit ratio(% of total spectral intensity for metabolite): 0% (0 of 16 peaks were found)
Peaks found: chem shift/row (% of total intensity)

Peaks not found: chem shift/row (% of total intensity)
8.709/65(39.8%) , 7.658/76(13.7%) , 7.658/54(13.7%) , 6.748/76(12%) , 6.748/54(12%) , 2.307/60.5(1.3%) , 2.307/69.5(1.3%) , 2.305/60(1.3%) , 2.305/70(1.3%) , 2.29/65(0.6%) , 2.307/40.5(0.5%) , 2.307/88.5(0.5%) , 2.305/81(0.5%) , 2.305/49(0.5%) , 2.305/88.5(0.5%) , 2.305/40.5(0.5%)

Homocystine (library entry number =60)
Hit ratio(% of total spectral intensity for metabolite): 0% (0 of 16 peaks were found)
Peaks found: chem shift/row (% of total intensity)

Peaks not found: chem shift/row (% of total intensity)
1.254/65(18.9%) , 3.867/81(10%) , 3.867/49(10%) , 2.845/65(9.5%) , 3.867/65(8.3%) , 2.84/65(7.9%) , 2.845/84.5(7.4%) , 2.845/45.5(7.4%) , 2.84/84(6.8%) , 2.84/46(6.8%) , 2.315/54.5(1.4%) , 2.315/75(1.4%) , 2.26/55.5(1.1%) , 2.26/74.5(1.1%) , 2.26/74.5(1.1%) , 2.26/55.5(1.1%)

Trigonelline (library entry number =16)
Hit ratio(% of total spectral intensity for metabolite): 0% (0 of 15 peaks were found)
Peaks found: chem shift/row (% of total intensity)

Peaks not found: chem shift/row (% of total intensity)
8.847/74(12.5%) , 8.847/56(12.5%) , 8.847/77(12.2%) , 8.847/53(12.2%) , 8.836/56(10.3%) , 8.836/74(10.3%) , 9.129/65(8.3%) , 9.129/62(6.8%) , 9.129/68(6.8%) , 4.443/64.5(4%) , 8.087/47(1.4%) , 8.087/83(1.4%) , 8.847/65(0.5%) , 8.087/63(0.4%) , 8.087/67(0.4%)

Hippuric acid (library entry number =52)
Hit ratio(% of total spectral intensity for metabolite): 0% (0 of 14 peaks were found)
Peaks found: chem shift/row (% of total intensity)

Peaks not found: chem shift/row (% of total intensity)
7.838/54(15.7%) , 7.838/76(15.7%) , 7.555/65(9.8%) , 7.643/64(8.2%) , 7.643/66(8.2%) , 3.972/72.5(7.3%) , 3.972/57.5(7.3%) , 7.555/84(5.8%) , 7.555/46(5.8%) , 7.643/47(3.8%) , 7.643/83(3.8%) , 7.643/45(3.7%) , 7.643/85(3.7%) , 3.972/65(1.2%)

5-Hydroxyindole-3-acetic acid (library entry number =106)
Hit ratio(% of total spectral intensity for metabolite): 0% (0 of 14 peaks were found)
Peaks found: chem shift/row (% of total intensity)

Peaks not found: chem shift/row (% of total intensity)
3.587/65(38.6%) , 7.381/54(12.9%) , 7.381/76(12.9%) , 6.827/51(4.4%) , 6.827/79(4.4%) , 6.827/57(4.3%) , 6.827/73(4.3%) , 7.043/64.5(4%) , 7.043/65.5(4%) , 6.827/54(3.7%) , 6.827/76(3.7%) , 7.214/62(1%) , 7.214/68(1%) , 7.214/65(0.8%)

Niacin (Nicotinic acid) (library entry number =19)
Hit ratio(% of total spectral intensity for metabolite): 0% (0 of 13 peaks were found)
Peaks found: chem shift/row (% of total intensity)

Peaks not found: chem shift/row (% of total intensity)
7.535/48(9.2%) , 7.535/82(9.2%) , 7.535/69(8.9%) , 7.535/61(8.9%) , 8.263/52(7.8%) , 8.263/78(7.8%) , 8.263/75.5(7.7%) , 8.263/54.5(7.7%) , 8.263/58(7.6%) , 8.263/72(7.6%) , 8.945/65(6.1%) , 8.616/59(5.7%) , 8.616/71(5.7%)

Nicotinamide (Niacinamide) (library entry number =21)
Hit ratio(% of total spectral intensity for metabolite): 0% (0 of 13 peaks were found)
Peaks found: chem shift/row (% of total intensity)

Peaks not found: chem shift/row (% of total intensity)
8.256/75(9.8%) , 8.256/55(9.8%) , 7.603/48(9%) , 7.603/82(9%) , 7.603/61(8.7%) , 7.603/69(8.7%) , 8.256/52(8.2%) , 8.256/78(8.2%) , 8.256/58(7.9%) , 8.256/72(7.9%) , 8.717/59(4.4%) , 8.717/71(4.4%) , 8.943/65(4%)

Adipic acid (library entry number =37)
Hit ratio(% of total spectral intensity for metabolite): 0% (0 of 12 peaks were found)
Peaks found: chem shift/row (% of total intensity)

Peaks not found: chem shift/row (% of total intensity)
1.553/65(28.6%) , 2.199/65(26.7%) , 2.199/48(9%) , 2.199/82(9%) , 1.553/82(8.2%) , 1.553/48(8.2%) , 1.553/73(2.9%) , 1.553/57(2.9%) , 2.199/38.5(1.2%) , 2.199/91.5(1.2%) , 1.553/90.5(1.1%) , 1.553/39.5(1.1%)

4-Aminobutyric acid (library entry number =118)
Hit ratio(% of total spectral intensity for metabolite): 11.11% (2 of 12 peaks were found)
Peaks found: chem shift/row (% of total intensity)
1.909/64(5.6%) , 1.909/66(5.6%)
Peaks not found: chem shift/row (% of total intensity)
2.301/65(20.4%) , 2.301/46(12%) , 2.301/84(12%) , 3.02/46(10%) , 3.02/84(10%) , 3.02/65(9.2%) , 1.909/46(5.5%) , 1.909/84(5.5%) , 1.909/103(2.2%) , 1.909/27(2.2%)

Cytidine 5-diphosphate (library entry number =160)
Hit ratio(% of total spectral intensity for metabolite): 48.2% (2 of 12 peaks were found)
Peaks found: chem shift/row (% of total intensity)
7.991/55(24.1%) , 7.991/75(24.1%)
Peaks not found: chem shift/row (% of total intensity)
6.136/55(19%) , 6.136/75(19%) , 5.985/64(2.4%) , 5.985/66(2.4%) , 5.983/65.5(2.1%) , 5.983/64.5(2.1%) , 5.98/64(1.9%) , 5.98/66(1.9%) , 4.332/60.5(0.5%) , 4.332/69.5(0.5%)

4-Aminohippuric acid (library entry number =34)
Hit ratio(% of total spectral intensity for metabolite): 0% (0 of 11 peaks were found)
Peaks found: chem shift/row (% of total intensity)

Peaks not found: chem shift/row (% of total intensity)
6.871/76(17.9%) , 6.871/54(17.9%) , 7.682/54(15.9%) , 7.682/76(15.9%) , 3.932/58(12.2%) , 3.932/72(12.2%) , 6.871/82.5(1.8%) , 6.871/47.5(1.8%) , 7.682/82(1.6%) , 7.682/48(1.6%) , 3.932/65(1.4%)

Indoxyl sulfate (library entry number =116)
Hit ratio(% of total spectral intensity for metabolite): 0% (0 of 11 peaks were found)
Peaks found: chem shift/row (% of total intensity)

Peaks not found: chem shift/row (% of total intensity)
7.209/65(16%) , 7.51/54(14.7%) , 7.51/76(14.7%) , 7.209/84(9%) , 7.209/46(9%) , 7.283/65(7.7%) , 7.711/54(7.1%) , 7.711/76(7.1%) , 7.365/65(6%) , 7.283/45.5(4.3%) , 7.283/84.5(4.3%)

Glutaric acid (library entry number =44)
Hit ratio(% of total spectral intensity for metabolite): 0% (0 of 10 peaks were found)
Peaks found: chem shift/row (% of total intensity)

Peaks not found: chem shift/row (% of total intensity)
2.188/45(22.5%) , 2.188/85(22.5%) , 2.188/66(14%) , 2.188/64(14%) , 1.791/64(8.2%) , 1.791/66(8.2%) , 1.791/46(3.5%) , 1.791/84(3.5%) , 1.791/104.5(1.9%) , 1.791/25.5(1.9%)

Acetaldehyde (library entry number =84)
Hit ratio(% of total spectral intensity for metabolite): 0% (0 of 10 peaks were found)
Peaks found: chem shift/row (% of total intensity)

Peaks not found: chem shift/row (% of total intensity)
2.248/61(43%) , 2.248/69(43%) , 9.682/68.5(2.9%) , 9.682/61(2.9%) , 9.683/68.5(2.9%) , 9.683/61(2.9%) , 9.682/53(0.6%) , 9.682/76(0.6%) , 9.683/53(0.6%) , 9.683/76(0.6%)

Urocanic acid (library entry number =136)
Hit ratio(% of total spectral intensity for metabolite): 0% (0 of 9 peaks were found)
Peaks found: chem shift/row (% of total intensity)

Peaks not found: chem shift/row (% of total intensity)
6.4/85(25.8%) , 6.4/45(25.8%) , 7.31/85(14.8%) , 7.31/45(14.8%) , 7.414/65(4.5%) , 7.414/62.5(4.3%) , 7.414/67.5(4.3%) , 7.895/62.5(2.9%) , 7.895/67.5(2.9%)

Taurocholic acid (library entry number =200)
Hit ratio(% of total spectral intensity for metabolite): 0% (0 of 9 peaks were found)
Peaks found: chem shift/row (% of total intensity)

Peaks not found: chem shift/row (% of total intensity)
0.924/65(37%) , 0.724/65(32.7%) , 3.085/64.5(14.9%) , 3.085/47(5.3%) , 3.085/83(5.3%) , 3.574/57(1.9%) , 3.574/73(1.9%) , 3.574/40(0.5%) , 3.574/90(0.5%)

Quinolinic acid (library entry number =20)
Hit ratio(% of total spectral intensity for metabolite): 0% (0 of 8 peaks were found)
Peaks found: chem shift/row (% of total intensity)

Peaks not found: chem shift/row (% of total intensity)
8.018/75(25.4%) , 8.018/55(25.4%) , 7.454/81(8.4%) , 7.454/49(8.4%) , 8.456/71(8.3%) , 8.456/59(8.3%) , 7.454/61(7.9%) , 7.454/69(7.9%)

Uridine 5-triphosphate (library entry number =183)
Hit ratio(% of total spectral intensity for metabolite): 0% (0 of 8 peaks were found)
Peaks found: chem shift/row (% of total intensity)

Peaks not found: chem shift/row (% of total intensity)
7.982/55(23.9%) , 7.982/75(23.9%) , 5.985/55(23.3%) , 5.985/75(23.3%) , 6/64.5(3.2%) , 5.985/64.5(0.8%) , 4.419/58.5(0.8%) , 4.419/71(0.8%)

5-Aminolevulinic acid (library entry number =111)
Hit ratio(% of total spectral intensity for metabolite): 0% (0 of 7 peaks were found)
Peaks found: chem shift/row (% of total intensity)

Peaks not found: chem shift/row (% of total intensity)
2.506/82(20.3%) , 2.506/48(20.3%) , 4.099/65(16.2%) , 2.506/65(15.9%) , 2.8/65(9.3%) , 2.8/82(9%) , 2.8/48(9%)

2-Oxobutyric acid (library entry number =144)
Hit ratio(% of total spectral intensity for metabolite): 0% (0 of 7 peaks were found)
Peaks found: chem shift/row (% of total intensity)

Peaks not found: chem shift/row (% of total intensity)
1.067/65(34%) , 1.067/46(14.5%) , 1.067/84(14.5%) , 2.759/56(14.2%) , 2.759/74(14.2%) , 2.759/93(4.3%) , 2.759/37(4.3%)

Isobutyric acid (library entry number =151)
Hit ratio(% of total spectral intensity for metabolite): 0% (0 of 7 peaks were found)
Peaks found: chem shift/row (% of total intensity)

Peaks not found: chem shift/row (% of total intensity)
1.064/56(45.6%) , 1.064/74(45.6%) , 2.39/65(3.1%) , 2.39/47(2.1%) , 2.39/83(2.1%) , 2.39/29(0.7%) , 2.39/101(0.7%)

Cytosine (library entry number =26)
Hit ratio(% of total spectral intensity for metabolite): 0% (0 of 4 peaks were found)
Peaks found: chem shift/row (% of total intensity)

Peaks not found: chem shift/row (% of total intensity)
7.51/56(25.6%) , 7.51/74(25.6%) , 5.984/74(24.4%) , 5.984/56(24.4%)

Uracil (library entry number =67)
Hit ratio(% of total spectral intensity for metabolite): 0% (0 of 4 peaks were found)
Peaks found: chem shift/row (% of total intensity)

Peaks not found: chem shift/row (% of total intensity)
7.544/55(30.7%) , 7.544/75(30.7%) , 5.809/75(19.3%) , 5.809/55(19.3%)

N-Acetylglutamic acid (library entry number =87)
Hit ratio(% of total spectral intensity for metabolite): 0% (0 of 4 peaks were found)
Peaks found: chem shift/row (% of total intensity)

Peaks not found: chem shift/row (% of total intensity)
2.036/65(83.2%) , 2.231/44.5(6.1%) , 2.231/85.5(6.1%) , 2.231/65(4.6%)

Adenosine 5-monophosphate (library entry number =107)
Hit ratio(% of total spectral intensity for metabolite): 56.4% (2 of 4 peaks were found)
Peaks found: chem shift/row (% of total intensity)
8.266/65(43.4%) , 6.148/65(13%)
Peaks not found: chem shift/row (% of total intensity)
8.586/65(30%) , 6.134/65(13.6%)

Adenosine (library entry number =113)
Hit ratio(% of total spectral intensity for metabolite): 0% (0 of 4 peaks were found)
Peaks found: chem shift/row (% of total intensity)

Peaks not found: chem shift/row (% of total intensity)
8.248/65(39.4%) , 8.342/65(32.2%) , 6.079/65(14.3%) , 6.066/65(14%)

3-Phosphoglyceric acid (library entry number =157)
Hit ratio(% of total spectral intensity for metabolite): 0% (0 of 4 peaks were found)
Peaks found: chem shift/row (% of total intensity)

Peaks not found: chem shift/row (% of total intensity)
4.2/60(26.1%) , 4.2/69.5(26.1%) , 4.2/77(23.9%) , 4.2/53(23.9%)

Phosphoenolpyruvic acid (library entry number =128)
Hit ratio(% of total spectral intensity for metabolite): 0% (0 of 3 peaks were found)
Peaks found: chem shift/row (% of total intensity)

Peaks not found: chem shift/row (% of total intensity)
5.386/65(38.9%) , 5.383/65(37.3%) , 5.2/65(23.8%)

Guanosine 5-diphosphate (library entry number =169)
Hit ratio(% of total spectral intensity for metabolite): 0% (0 of 3 peaks were found)
Peaks found: chem shift/row (% of total intensity)

Peaks not found: chem shift/row (% of total intensity)
5.933/65(43%) , 5.945/65(36.7%) , 8.136/65(20.3%)

Acetoin (library entry number =176)
Hit ratio(% of total spectral intensity for metabolite): 0% (0 of 3 peaks were found)
Peaks found: chem shift/row (% of total intensity)

Peaks not found: chem shift/row (% of total intensity)
2.229/65(65.3%) , 1.374/65(17.4%) , 1.389/65(17.3%)

Adenine (library entry number =23)
Hit ratio(% of total spectral intensity for metabolite): 0% (0 of 2 peaks were found)
Peaks found: chem shift/row (% of total intensity)

Peaks not found: chem shift/row (% of total intensity)
8.191/65(55.8%) , 8.231/65(44.2%)

Thymine (library entry number =64)
Hit ratio(% of total spectral intensity for metabolite): 0% (0 of 2 peaks were found)
Peaks found: chem shift/row (% of total intensity)

Peaks not found: chem shift/row (% of total intensity)
1.873/65(82.2%) , 7.376/65(17.8%)

Acetoacetate (library entry number =146)
Hit ratio(% of total spectral intensity for metabolite): 40.55% (1 of 2 peaks were found)
Peaks found: chem shift/row (% of total intensity)
3.445/65(40.5%)
Peaks not found: chem shift/row (% of total intensity)
2.283/65(59.5%)

2-Aminoisobutyric acid (library entry number =33)
Hit ratio(% of total spectral intensity for metabolite): 0% (0 of 1 peaks were found)
Peaks found: chem shift/row (% of total intensity)

Peaks not found: chem shift/row (% of total intensity)
1.498/65(100%)

Glycolic acid (library entry number =53)
Hit ratio(% of total spectral intensity for metabolite): 0% (0 of 1 peaks were found)
Peaks found: chem shift/row (% of total intensity)

Peaks not found: chem shift/row (% of total intensity)
3.949/65(100%)

Methylamine (library entry number =76)
Hit ratio(% of total spectral intensity for metabolite): 0% (0 of 1 peaks were found)
Peaks found: chem shift/row (% of total intensity)

Peaks not found: chem shift/row (% of total intensity)
2.608/65(100%)

Maleic acid (library entry number =133)
Hit ratio(% of total spectral intensity for metabolite): 0% (0 of 1 peaks were found)
Peaks found: chem shift/row (% of total intensity)

Peaks not found: chem shift/row (% of total intensity)
6.03/65(100%)

2-Hydroxyisobutyric acid (library entry number =142)
Hit ratio(% of total spectral intensity for metabolite): 0% (0 of 1 peaks were found)
Peaks found: chem shift/row (% of total intensity)

Peaks not found: chem shift/row (% of total intensity)
1.359/65(100%)

Chloroform (library entry number =204)
Hit ratio(% of total spectral intensity for metabolite): 0% (0 of 1 peaks were found)
Peaks found: chem shift/row (% of total intensity)

Peaks not found: chem shift/row (% of total intensity)
7.686/65(100%)


Hit ratio(% of total spectral intensity for metabolite): 
Peaks found: chem shift/row (% of total intensity)

Peaks not found: chem shift/row (% of total intensity)


Hit ratio(% of total spectral intensity for metabolite): 
Peaks found: chem shift/row (% of total intensity)

Peaks not found: chem shift/row (% of total intensity)


Hit ratio(% of total spectral intensity for metabolite): 
Peaks found: chem shift/row (% of total intensity)

Peaks not found: chem shift/row (% of total intensity)


________________________________________________________________________________________________________________

Table 6.  Full result of the screening step of the analysis (finding of library peaks in the the mixture JRES spectrum).  In ascending metabolite library number order:

Ergothioneine (library entry number =1)
Hit ratio(% of total spectral intensity for metabolite): 85.64% (1 of 7 peaks were found)
Peaks found: chem shift/row (% of total intensity)
3.271/65(85.6%)
Peaks not found: chem shift/row (% of total intensity)
6.805/64(3.5%) , 6.805/66(3.5%) , 3.889/75(1.9%) , 3.889/55(1.9%) , 3.889/85(1.8%) , 3.889/45(1.8%)

b-Alanine (library entry number =2)
Hit ratio(% of total spectral intensity for metabolite): 70.14% (4 of 6 peaks were found)
Peaks found: chem shift/row (% of total intensity)
3.184/65(33%) , 2.562/65(19.3%) , 2.562/48(8.9%) , 2.562/82(8.9%)
Peaks not found: chem shift/row (% of total intensity)
3.184/48(14.9%) , 3.184/82(14.9%)

Oxoglutaric acid (a-Ketogluturate) (library entry number =3)
Hit ratio(% of total spectral intensity for metabolite): 28.04% (1 of 6 peaks were found)
Peaks found: chem shift/row (% of total intensity)
2.439/65(28%)
Peaks not found: chem shift/row (% of total intensity)
3.009/65(27.4%) , 2.439/83(11.3%) , 2.439/47(11.3%) , 3.009/47(11%) , 3.009/83(11%)

Sucrose (library entry number =4)
Hit ratio(% of total spectral intensity for metabolite): 37.06% (11 of 53 peaks were found)
Peaks found: chem shift/row (% of total intensity)
3.684/65(15.9%) , 3.768/65(6.9%) , 3.484/65(2.8%) , 3.57/48(2.7%) , 3.57/82(2.7%) , 3.806/40(1.4%) , 3.806/90(1.4%) , 3.851/79(1.3%) , 3.851/51(1.3%) , 3.863/65(0.5%) , 4.064/65(0.2%)
Peaks not found: chem shift/row (% of total intensity)
3.768/89(5.3%) , 3.768/41(5.3%) , 4.222/54(5.2%) , 4.222/76(5.2%) , 5.414/60(3.5%) , 5.414/70(3.5%) , 3.57/57(2.6%) , 3.57/73(2.6%) , 3.831/61(2.5%) , 3.831/69(2.5%) , 4.057/65(2.3%) , 3.823/61(2.2%) , 3.823/69(2.2%) , 3.484/41(1.4%) , 3.484/89(1.4%) , 4.057/43.5(1.2%) , 4.057/86.5(1.2%) , 3.855/81(0.9%) , 4.065/54.5(0.9%) , 4.065/75.5(0.9%) , 3.849/80(0.9%) , 3.849/50(0.9%) , 3.684/98(0.8%) , 3.684/32(0.8%) , 3.57/52(0.8%) , 3.57/78(0.8%) , 3.849/64.5(0.6%) , 4.048/54(0.5%) , 4.048/76(0.5%) , 3.733/40(0.4%) , 3.733/89(0.4%) , 3.831/36(0.4%) , 3.831/93.5(0.4%) , 3.851/64.5(0.3%) , 3.823/23.5(0.2%) , 3.823/105.5(0.2%) , 3.823/93(0.2%) , 3.823/36(0.2%) , 4.048/65(0.2%) , 4.039/60(0.2%) , 4.039/70(0.2%) , 4.065/65(0.2%)

Fructose (library entry number =5)
Hit ratio(% of total spectral intensity for metabolite): 79% (10 of 27 peaks were found)
Peaks found: chem shift/row (% of total intensity)
3.57/50(14.6%) , 3.57/80(14.6%) , 3.726/50(13.4%) , 3.726/80(13.4%) , 3.808/52(7.7%) , 3.808/78(7.7%) , 4.03/49(2.6%) , 4.03/81(2.6%) , 3.66/65(1.7%) , 3.57/65(0.8%)
Peaks not found: chem shift/row (% of total intensity)
3.903/48(2.7%) , 3.903/82(2.7%) , 3.903/56(2.4%) , 3.903/74(2.4%) , 3.58/49.5(1.4%) , 3.58/80(1.4%) , 3.683/57.5(1.3%) , 3.683/72.5(1.3%) , 3.605/49(1.2%) , 3.605/80.5(1.2%) , 4.004/65(0.8%) , 4.119/70(0.6%) , 4.119/60(0.6%) , 3.58/18(0.3%) , 3.58/111.5(0.3%) , 3.57/33.5(0.2%) , 4.04/64.5(0.2%)

Xylose (library entry number =6)
Hit ratio(% of total spectral intensity for metabolite): 6.46% (6 of 40 peaks were found)
Peaks found: chem shift/row (% of total intensity)
3.671/65(2.1%) , 3.613/76(0.9%) , 3.613/54(0.9%) , 3.679/64(0.9%) , 3.528/53(0.8%) , 3.528/77(0.8%)
Peaks not found: chem shift/row (% of total intensity)
3.438/65(9.1%) , 3.323/65(6.6%) , 3.239/53(5.9%) , 3.239/77(5.9%) , 3.224/77(5.7%) , 3.224/53(5.7%) , 3.438/41(4.8%) , 3.438/89(4.8%) , 3.323/37(4.1%) , 3.323/93(4.1%) , 3.631/58(3.2%) , 3.631/72(3.2%) , 3.692/75(3.2%) , 3.692/55(3.2%) , 3.931/73(2.7%) , 3.931/57(2.7%) , 3.931/43(2.6%) , 3.931/87(2.6%) , 3.631/97(1.8%) , 3.631/33(1.8%) , 3.631/47(1.7%) , 3.631/83(1.7%) , 3.671/42.5(1.2%) , 3.671/87.5(1.2%) , 3.525/54(0.8%) , 3.525/76(0.8%) , 3.679/43(0.4%) , 5.202/60(0.4%) , 5.202/70(0.4%) , 3.613/34(0.2%) , 3.613/96(0.2%) , 3.661/34(0.2%) , 3.661/95.5(0.2%) , 3.679/48(0.1%)

Galactose (library entry number =7)
Hit ratio(% of total spectral intensity for metabolite): 23.68% (22 of 77 peaks were found)
Peaks found: chem shift/row (% of total intensity)
3.51/78(4.3%) , 3.51/52(4.3%) , 3.768/65(2.6%) , 3.739/64(1.8%) , 3.768/50.5(0.9%) , 3.768/79.5(0.9%) , 3.789/50.5(0.8%) , 3.789/79.5(0.8%) , 3.86/47(0.8%) , 3.808/50.5(0.7%) , 3.808/79.5(0.7%) , 3.789/51.5(0.7%) , 3.789/78.5(0.7%) , 3.808/50.5(0.7%) , 3.808/79.5(0.7%) , 3.739/64(0.4%) , 3.737/86(0.4%) , 3.737/86(0.4%) , 3.737/43(0.4%) , 3.367/65(0.3%) , 3.737/41(0.2%) , 3.72/98.5(0.2%)
Peaks not found: chem shift/row (% of total intensity)
3.655/47.5(5.6%) , 3.655/82.5(5.6%) , 3.655/56.5(5.2%) , 3.655/73.5(5.2%) , 3.49/78(4%) , 3.49/52(4%) , 3.768/52(3.2%) , 3.768/78(3.2%) , 3.939/60(2.9%) , 3.939/70(2.9%) , 3.939/65(1.7%) , 3.741/76(1.5%) , 3.741/54(1.5%) , 3.741/60.5(1.5%) , 3.741/69.5(1.5%) , 3.768/62.5(1.2%) , 3.768/67.5(1.2%) , 3.752/84.5(1.2%) , 3.752/45(1.2%) , 3.735/53(1.2%) , 3.735/77(1.2%) , 3.752/72.5(1.2%) , 3.752/57.5(1.2%) , 3.781/61.5(1.1%) , 3.781/68.5(1.1%) , 3.735/59.5(1.1%) , 3.735/70(1.1%) , 3.768/38(0.9%) , 3.768/91.5(0.9%) , 3.768/107(0.8%) , 3.768/22.5(0.8%) , 3.86/82(0.8%) , 3.86/57(0.8%) , 3.86/74.5(0.8%) , 3.781/65(0.6%) , 3.997/61(0.5%) , 3.997/69(0.5%) , 3.768/38(0.5%) , 3.768/92(0.5%) , 3.997/65(0.5%) , 3.781/90(0.4%) , 3.781/39.5(0.4%) , 3.739/49.5(0.4%) , 3.739/80.5(0.4%) , 3.741/90(0.3%) , 3.741/40(0.3%) , 3.737/33(0.2%) , 3.781/96(0.2%) , 3.781/33(0.2%) , 3.735/90.5(0.2%) , 3.735/39.5(0.2%) , 3.768/107(0.2%) , 3.768/22(0.2%) , 3.752/99.5(0.1%) , 3.752/31.5(0.1%)

Mannose (library entry number =8)
Hit ratio(% of total spectral intensity for metabolite): 16.86% (6 of 42 peaks were found)
Peaks found: chem shift/row (% of total intensity)
3.671/65(8.2%) , 3.737/41(2.2%) , 3.737/88.5(2.2%) , 3.737/72.5(1.9%) , 3.737/57.5(1.9%) , 3.367/65(0.6%)
Peaks not found: chem shift/row (% of total intensity)
3.582/65(6%) , 3.855/81.5(4.3%) , 3.855/48(4.3%) , 3.855/57(3.7%) , 3.855/72.5(3.7%) , 3.953/60(3.6%) , 3.953/69(3.6%) , 3.771/57(3.5%) , 3.771/72.5(3.5%) , 3.881/77.5(3.2%) , 3.881/52(3.2%) , 3.671/89(3.1%) , 3.671/40.5(3.1%) , 3.771/42.5(2.6%) , 3.771/87(2.6%) , 3.582/89(2.5%) , 3.582/40(2.5%) , 3.914/77.5(2%) , 3.914/52(2%) , 3.671/48(2%) , 3.671/81.5(2%) , 3.671/57.5(1.8%) , 3.671/72.5(1.8%) , 3.914/83.5(1.6%) , 3.914/46(1.6%) , 3.938/60.5(1.3%) , 3.938/69(1.3%) , 3.941/60.5(1%) , 3.941/69(1%) , 3.386/71.5(0.9%) , 3.386/57.5(0.9%) , 3.386/46.5(0.8%) , 3.386/81.5(0.8%) , 3.386/65(0.5%) , 3.821/41(0.3%) , 3.821/88(0.3%)

Arabinose (library entry number =9)
Hit ratio(% of total spectral intensity for metabolite): 32.97% (11 of 36 peaks were found)
Peaks found: chem shift/row (% of total intensity)
3.528/52.5(5.2%) , 3.528/77.5(5.2%) , 3.51/52(5%) , 3.51/78(5%) , 3.899/46(4.9%) , 3.899/84(4.9%) , 4.03/50.5(1%) , 4.03/79.5(0.9%) , 5.246/60(0.4%) , 5.246/69(0.4%) , 3.367/64(0.2%)
Peaks not found: chem shift/row (% of total intensity)
3.669/82.5(7.5%) , 3.669/47.5(7.5%) , 3.682/48(7.4%) , 3.682/82(7.4%) , 3.669/57.5(6.8%) , 3.669/72.5(6.8%) , 3.899/51(4%) , 3.899/79(4%) , 3.951/65(2.9%) , 3.653/51.5(2%) , 3.653/78(2%) , 3.951/57.5(1.5%) , 3.951/72.5(1.5%) , 4.012/64.5(0.7%) , 4.522/55(0.6%) , 4.522/75(0.6%) , 3.827/51.5(0.5%) , 3.827/78(0.5%) , 4.008/64.5(0.5%) , 3.653/46.5(0.4%) , 3.653/83.5(0.4%) , 3.819/53.5(0.4%) , 3.819/76(0.4%) , 4.019/65(0.3%) , 4.028/65(0.2%)

a-Lactose (library entry number =10)
Hit ratio(% of total spectral intensity for metabolite): 19.68% (23 of 111 peaks were found)
Peaks found: chem shift/row (% of total intensity)
3.844/65(3%) , 3.293/53(1.9%) , 3.293/77(1.9%) , 3.66/65(1.6%) , 3.806/41(1%) , 3.806/89(1%) , 3.648/65(1%) , 3.648/65(1%) , 3.58/52(0.6%) , 3.58/77.5(0.6%) , 3.58/52(0.6%) , 3.58/77.5(0.6%) , 3.669/52(0.6%) , 3.669/78(0.6%) , 3.669/52.5(0.5%) , 3.669/77.5(0.5%) , 3.305/65(0.5%) , 3.778/55.5(0.5%) , 3.778/73.5(0.5%) , 3.58/52(0.4%) , 3.58/77.5(0.4%) , 3.367/64(0.2%) , 3.72/27.5(0.1%)
Peaks not found: chem shift/row (% of total intensity)
3.68/73(2.5%) , 3.68/57(2.5%) , 3.945/69(2.3%) , 3.945/61(2.3%) , 3.68/82.5(2.1%) , 3.68/47.5(2.1%) , 3.307/53(1.9%) , 3.307/77(1.9%) , 3.657/72(1.9%) , 3.657/58(1.9%) , 3.945/64(1.9%) , 3.945/66(1.9%) , 3.844/41(1.8%) , 3.844/89(1.8%) , 3.562/52(1.7%) , 3.562/78(1.7%) , 3.547/52(1.7%) , 3.547/78(1.7%) , 3.67/56(1.6%) , 3.67/74(1.6%) , 3.817/56(1.6%) , 3.817/74(1.6%) , 3.968/52(1.5%) , 3.968/78(1.5%) , 3.66/72(1.4%) , 3.66/58(1.4%) , 3.817/87(1.2%) , 3.817/43(1.2%) , 3.968/47(1.1%) , 3.968/83(1.1%) , 3.77/84(1.1%) , 3.77/46(1.1%) , 3.792/45(1%) , 3.792/85(1%) , 3.66/40.5(1%) , 3.66/89(1%) , 3.77/74(0.9%) , 3.77/55.5(0.9%) , 3.572/52(0.9%) , 3.572/78(0.9%) , 4.459/55(0.9%) , 4.459/75(0.9%) , 3.57/52(0.9%) , 3.57/78(0.9%) , 3.657/64.5(0.8%) , 3.66/47(0.7%) , 3.66/83(0.7%) , 3.806/60(0.7%) , 3.806/70(0.7%) , 3.556/52(0.6%) , 3.556/77.5(0.6%) , 3.788/98(0.6%) , 3.788/31.5(0.6%) , 3.68/65(0.6%) , 3.788/62(0.5%) , 3.788/68(0.5%) , 3.657/88.5(0.4%) , 3.657/40.5(0.4%) , 3.648/71(0.3%) , 3.648/59(0.3%) , 3.648/48(0.3%) , 3.648/82(0.3%) , 3.792/16(0.3%) , 3.792/113.5(0.3%) , 3.67/80.5(0.3%) , 3.67/49.5(0.3%) , 3.648/71(0.3%) , 3.648/59(0.3%) , 3.648/48(0.3%) , 3.648/82(0.3%) , 3.648/86(0.3%) , 3.648/44(0.3%) , 3.648/44.5(0.2%) , 3.648/85.5(0.2%) , 3.305/77.5(0.2%) , 3.305/52.5(0.2%) , 3.788/46(0.2%) , 3.788/84(0.2%) , 5.238/69(0.2%) , 5.238/60.5(0.2%) , 3.788/113.5(0.2%) , 3.788/17(0.2%) , 3.72/102(0.1%) , 3.792/98(0.1%) , 3.792/31(0.1%) , 3.806/101(0.1%) , 3.778/28(0.1%) , 3.778/101.5(0.1%)

Glucose (library entry number =11)
Hit ratio(% of total spectral intensity for metabolite): 60.91% (34 of 75 peaks were found)
Peaks found: chem shift/row (% of total intensity)
3.503/65(6.2%) , 3.414/65(5.6%) , 3.261/77(5.3%) , 3.261/53(5.3%) , 3.503/42(4.1%) , 3.503/88(4.1%) , 3.714/65(3%) , 3.737/42(2.8%) , 3.737/88(2.8%) , 3.414/41(2.6%) , 3.414/89(2.6%) , 3.737/57(2.6%) , 3.737/73(2.6%) , 3.778/56(1.1%) , 3.778/73.5(1.1%) , 3.467/65(1%) , 3.467/65(1%) , 3.474/65(0.9%) , 3.851/53(0.7%) , 3.851/77(0.7%) , 3.474/72(0.7%) , 3.474/57.5(0.7%) , 3.745/56(0.5%) , 3.745/73.5(0.5%) , 3.836/47.5(0.4%) , 3.836/82(0.4%) , 3.752/64.5(0.4%) , 5.246/69.5(0.3%) , 5.246/60(0.3%) , 3.367/64.5(0.3%) , 3.836/61(0.2%) , 3.745/56.5(0.2%) , 3.745/73.5(0.2%) , 3.844/64.5(0.1%)
Peaks not found: chem shift/row (% of total intensity)
3.242/53(5.2%) , 3.242/77(5.2%) , 3.905/52(2.4%) , 3.905/78(2.4%) , 3.714/41(2.4%) , 3.714/89(2.4%) , 3.905/47(2.2%) , 3.905/83(2.2%) , 3.467/73(0.7%) , 3.467/56.5(0.7%) , 3.467/82(0.7%) , 3.467/48(0.7%) , 3.474/47.5(0.6%) , 3.474/82.5(0.6%) , 3.467/72.5(0.6%) , 3.467/57(0.6%) , 3.474/87.5(0.6%) , 3.467/87.5(0.6%) , 3.467/41.5(0.6%) , 3.474/41.5(0.6%) , 3.467/48.5(0.6%) , 3.467/81.5(0.6%) , 3.421/64(0.6%) , 3.421/66(0.6%) , 3.467/87.5(0.5%) , 3.467/42(0.5%) , 3.778/42.5(0.5%) , 3.778/87.5(0.5%) , 3.421/40(0.4%) , 3.421/90(0.4%) , 3.851/46.5(0.4%) , 3.851/83(0.4%) , 3.836/68.5(0.2%) , 3.745/42.5(0.2%) , 3.745/87(0.2%) , 3.752/49.5(0.2%) , 3.752/80.5(0.2%) , 3.813/5(0.2%) , 3.745/64.5(0.1%) , 3.752/56.5(0.1%) , 3.752/73.5(0.1%)

Glucose-1-phosphate (library entry number =12)
Hit ratio(% of total spectral intensity for metabolite): 32.18% (8 of 44 peaks were found)
Peaks found: chem shift/row (% of total intensity)
3.789/65(7.2%) , 3.414/65(7%) , 3.414/89(4.9%) , 3.414/41(4.9%) , 3.878/46.5(3.1%) , 3.878/83.5(3.1%) , 3.367/65(1.4%) , 3.863/65(0.7%)
Peaks not found: chem shift/row (% of total intensity)
3.789/41(6.9%) , 3.789/89(6.9%) , 3.758/56(3.2%) , 3.758/74(3.2%) , 3.499/48.5(2.7%) , 3.499/81.5(2.7%) , 3.499/48.5(2.7%) , 3.499/81.5(2.7%) , 3.499/57(2.6%) , 3.499/73(2.6%) , 3.758/42(2.5%) , 3.758/88(2.5%) , 3.878/52.5(2.5%) , 3.878/77.5(2.5%) , 5.47/70(2%) , 5.47/60(2%) , 5.456/70(1.9%) , 5.456/60(1.9%) , 3.918/56(1%) , 3.918/74(1%) , 3.918/67(0.9%) , 3.918/63(0.9%) , 3.916/67(0.9%) , 3.916/63(0.9%) , 3.916/56(0.8%) , 3.916/74(0.8%) , 3.918/82(0.7%) , 3.918/48(0.7%) , 3.924/68.5(0.7%) , 3.924/61.5(0.7%) , 3.918/87.5(0.7%) , 3.918/42(0.7%) , 3.916/82(0.7%) , 3.916/48(0.7%) , 3.916/87.5(0.5%) , 3.916/42(0.5%)

Aspartic acid (library entry number =13)
Hit ratio(% of total spectral intensity for metabolite): 46.78% (6 of 14 peaks were found)
Peaks found: chem shift/row (% of total intensity)
3.902/59(9.8%) , 3.902/71(9.8%) , 2.817/47.5(7%) , 2.817/82.5(7%) , 2.817/93(6.6%) , 2.817/37(6.6%)
Peaks not found: chem shift/row (% of total intensity)
3.902/81(9.6%) , 3.902/49(9.6%) , 2.679/76(8.3%) , 2.679/54(8.3%) , 2.679/32(8.1%) , 2.679/98(8.1%) , 2.661/53.5(0.6%) , 2.661/76.5(0.6%)

Citric acid (library entry number =14)
Hit ratio(% of total spectral intensity for metabolite): 100% (4 of 4 peaks were found)
Peaks found: chem shift/row (% of total intensity)
2.543/46(26.2%) , 2.543/84(26.2%) , 2.671/46(23.8%) , 2.671/84(23.8%)
Peaks not found: chem shift/row (% of total intensity)


Anserine nitrate (library entry number =15)
Hit ratio(% of total spectral intensity for metabolite): 61.55% (7 of 42 peaks were found)
Peaks found: chem shift/row (% of total intensity)
3.779/65(49.3%) , 3.225/63.5(3.9%) , 3.225/66.5(3.9%) , 2.661/45(1.2%) , 2.661/85(1.2%) , 2.648/65(1%) , 2.661/65(1%)
Peaks not found: chem shift/row (% of total intensity)
3.227/44.5(2%) , 3.227/85.5(2%) , 3.225/49.5(2%) , 3.225/80.5(2%) , 2.659/44(1.7%) , 2.659/86(1.7%) , 3.235/84.5(1.5%) , 3.235/45.5(1.5%) , 3.24/84.5(1.5%) , 3.24/45.5(1.5%) , 3.041/85(1.3%) , 3.041/45(1.3%) , 3.05/85(1.3%) , 3.05/45(1.3%) , 2.694/65(1.2%) , 2.694/46.5(1.1%) , 2.694/83.5(1.1%) , 2.681/65(1%) , 3.201/65(0.9%) , 2.723/45(0.9%) , 2.723/85(0.9%) , 2.723/43(0.8%) , 2.723/86.5(0.8%) , 2.681/85.5(0.8%) , 2.706/25(0.6%) , 2.706/104(0.6%) , 2.709/64(0.6%) , 2.659/61(0.6%) , 2.659/69(0.6%) , 2.661/103(0.6%) , 2.661/26.5(0.6%) , 2.709/44.5(0.6%) , 2.709/85.5(0.6%) , 2.659/102(0.5%) , 2.659/27(0.5%)

Trigonelline (library entry number =16)
Hit ratio(% of total spectral intensity for metabolite): 0% (0 of 15 peaks were found)
Peaks found: chem shift/row (% of total intensity)

Peaks not found: chem shift/row (% of total intensity)
8.847/74(12.5%) , 8.847/56(12.5%) , 8.847/77(12.2%) , 8.847/53(12.2%) , 8.836/56(10.3%) , 8.836/74(10.3%) , 9.129/65(8.3%) , 9.129/62(6.8%) , 9.129/68(6.8%) , 4.443/64.5(4%) , 8.087/47(1.4%) , 8.087/83(1.4%) , 8.847/65(0.5%) , 8.087/63(0.4%) , 8.087/67(0.4%)

Glutamine (library entry number =17)
Hit ratio(% of total spectral intensity for metabolite): 52.62% (21 of 57 peaks were found)
Peaks found: chem shift/row (% of total intensity)
3.779/65(17.5%) , 3.779/81(8.3%) , 3.779/49(8.3%) , 2.439/65(3.9%) , 2.479/65(2%) , 2.479/65(1.9%) , 2.479/65(1.8%) , 2.479/65(1.5%) , 2.408/65(1%) , 2.158/73(0.9%) , 2.158/57(0.9%) , 2.408/65(0.8%) , 2.434/38.5(0.7%) , 2.434/91.5(0.7%) , 2.439/104(0.5%) , 2.439/25.5(0.5%) , 2.115/65(0.4%) , 2.479/25(0.3%) , 2.479/105(0.3%) , 2.479/25(0.2%) , 2.479/105(0.2%)
Peaks not found: chem shift/row (% of total intensity)
2.458/52.5(3.8%) , 2.458/77.5(3.8%) , 2.458/38(3.7%) , 2.458/92(3.7%) , 2.14/56.5(2.5%) , 2.14/73.5(2.5%) , 2.14/80.5(2.4%) , 2.14/49.5(2.4%) , 2.14/33.5(2.1%) , 2.14/96.5(2.1%) , 2.14/40.5(2%) , 2.14/89.5(2%) , 2.14/65(1.3%) , 2.121/56(0.9%) , 2.121/74(0.9%) , 2.166/46.5(0.6%) , 2.166/83.5(0.6%) , 2.13/62(0.6%) , 2.13/68(0.6%) , 2.13/61.5(0.6%) , 2.13/68.5(0.6%) , 2.13/65(0.6%) , 2.408/85.5(0.5%) , 2.408/44.5(0.5%) , 2.458/18.5(0.5%) , 2.458/111.5(0.5%) , 2.13/65(0.5%) , 2.13/46(0.5%) , 2.13/84(0.5%) , 2.439/45(0.5%) , 2.439/85(0.5%) , 2.13/84(0.5%) , 2.13/46(0.5%) , 2.434/65(0.4%) , 2.408/85.5(0.4%) , 2.408/44.5(0.4%)

1-Methylnicotinamide (library entry number =18)
Hit ratio(% of total spectral intensity for metabolite): 0% (0 of 16 peaks were found)
Peaks found: chem shift/row (% of total intensity)

Peaks not found: chem shift/row (% of total intensity)
8.902/52(11.4%) , 8.902/78(11.4%) , 8.902/57(11.1%) , 8.902/73(11.1%) , 8.972/72(8.4%) , 8.972/58(8.4%) , 8.972/74(8.4%) , 8.972/56(8.4%) , 9.284/65(5.4%) , 9.284/69(5.3%) , 9.284/61(5.3%) , 4.485/64.5(2.2%) , 8.188/46.5(0.9%) , 8.188/83.5(0.9%) , 8.188/63.5(0.7%) , 8.188/66.5(0.7%)

Niacin (Nicotinic acid) (library entry number =19)
Hit ratio(% of total spectral intensity for metabolite): 0% (0 of 13 peaks were found)
Peaks found: chem shift/row (% of total intensity)

Peaks not found: chem shift/row (% of total intensity)
7.535/48(9.2%) , 7.535/82(9.2%) , 7.535/69(8.9%) , 7.535/61(8.9%) , 8.263/52(7.8%) , 8.263/78(7.8%) , 8.263/75.5(7.7%) , 8.263/54.5(7.7%) , 8.263/58(7.6%) , 8.263/72(7.6%) , 8.945/65(6.1%) , 8.616/59(5.7%) , 8.616/71(5.7%)

Quinolinic acid (library entry number =20)
Hit ratio(% of total spectral intensity for metabolite): 0% (0 of 8 peaks were found)
Peaks found: chem shift/row (% of total intensity)

Peaks not found: chem shift/row (% of total intensity)
8.018/75(25.4%) , 8.018/55(25.4%) , 7.454/81(8.4%) , 7.454/49(8.4%) , 8.456/71(8.3%) , 8.456/59(8.3%) , 7.454/61(7.9%) , 7.454/69(7.9%)

Nicotinamide (Niacinamide) (library entry number =21)
Hit ratio(% of total spectral intensity for metabolite): 0% (0 of 13 peaks were found)
Peaks found: chem shift/row (% of total intensity)

Peaks not found: chem shift/row (% of total intensity)
8.256/75(9.8%) , 8.256/55(9.8%) , 7.603/48(9%) , 7.603/82(9%) , 7.603/61(8.7%) , 7.603/69(8.7%) , 8.256/52(8.2%) , 8.256/78(8.2%) , 8.256/58(7.9%) , 8.256/72(7.9%) , 8.717/59(4.4%) , 8.717/71(4.4%) , 8.943/65(4%)

Acetylcholine (library entry number =22)
Hit ratio(% of total spectral intensity for metabolite): 57.12% (1 of 2 peaks were found)
Peaks found: chem shift/row (% of total intensity)
3.225/65(57.1%)
Peaks not found: chem shift/row (% of total intensity)
2.154/65(42.9%)

Adenine (library entry number =23)
Hit ratio(% of total spectral intensity for metabolite): 0% (0 of 2 peaks were found)
Peaks found: chem shift/row (% of total intensity)

Peaks not found: chem shift/row (% of total intensity)
8.191/65(55.8%) , 8.231/65(44.2%)

Betaine (library entry number =24)
Hit ratio(% of total spectral intensity for metabolite): 100% (2 of 2 peaks were found)
Peaks found: chem shift/row (% of total intensity)
3.271/65(94.3%) , 3.916/65(5.7%)
Peaks not found: chem shift/row (% of total intensity)


Hit ratio(% of total spectral intensity for metabolite): 
Peaks found: chem shift/row (% of total intensity)

Peaks not found: chem shift/row (% of total intensity)


Cytosine (library entry number =26)
Hit ratio(% of total spectral intensity for metabolite): 0% (0 of 4 peaks were found)
Peaks found: chem shift/row (% of total intensity)

Peaks not found: chem shift/row (% of total intensity)
7.51/56(25.6%) , 7.51/74(25.6%) , 5.984/74(24.4%) , 5.984/56(24.4%)

Citrulline (library entry number =27)
Hit ratio(% of total spectral intensity for metabolite): 1.35% (1 of 10 peaks were found)
Peaks found: chem shift/row (% of total intensity)
1.909/65(1.3%)
Peaks not found: chem shift/row (% of total intensity)
3.76/49(23.5%) , 3.76/81(23.5%) , 3.76/65(22.8%) , 3.15/58(8.1%) , 3.15/72(8.1%) , 3.15/40(5.2%) , 3.15/90(5.2%) , 1.898/61(1%) , 1.898/69.5(1%)

2-Aminobutyric acid (library entry number =28)
Hit ratio(% of total spectral intensity for metabolite): 7.05% (2 of 14 peaks were found)
Peaks found: chem shift/row (% of total intensity)
3.714/65(6.5%) , 1.88/65(0.6%)
Peaks not found: chem shift/row (% of total intensity)
0.981/65(40.6%) , 0.981/46(16.8%) , 0.981/84(16.8%) , 3.714/50(4.5%) , 3.714/80(4.5%) , 1.902/60.5(1.8%) , 1.902/69.5(1.8%) , 1.902/52(1.4%) , 1.902/78(1.4%) , 1.902/87(1.4%) , 1.902/43(1.4%) , 1.917/65(0.5%)

Creatinine (library entry number =29)
Hit ratio(% of total spectral intensity for metabolite): 69.86% (1 of 3 peaks were found)
Peaks found: chem shift/row (% of total intensity)
3.049/65(69.9%)
Peaks not found: chem shift/row (% of total intensity)
4.065/66(15.1%) , 4.065/64(15.1%)

trans-Aconitic acid (library entry number =30)
Hit ratio(% of total spectral intensity for metabolite): 62.35% (1 of 2 peaks were found)
Peaks found: chem shift/row (% of total intensity)
3.445/65(62.4%)
Peaks not found: chem shift/row (% of total intensity)
6.593/65(37.6%)

Choline (library entry number =31)
Hit ratio(% of total spectral intensity for metabolite): 0% (0 of 1 peaks were found)
Peaks found: chem shift/row (% of total intensity)

Peaks not found: chem shift/row (% of total intensity)
3.204/65(100%)

2,3-Butanediol (library entry number =32)
Hit ratio(% of total spectral intensity for metabolite): 74.15% (2 of 14 peaks were found)
Peaks found: chem shift/row (% of total intensity)
1.148/73(37.1%) , 1.148/57(37.1%)
Peaks not found: chem shift/row (% of total intensity)
3.731/58(4.8%) , 3.731/72(4.8%) , 1.148/79(2.5%) , 1.148/51(2.5%) , 1.148/82(2.4%) , 1.148/48(2.4%) , 3.731/51(1.3%) , 3.731/79(1.3%) , 3.731/86(1.3%) , 3.731/44(1.3%) , 3.731/33(0.6%) , 3.731/97(0.6%)

2-Aminoisobutyric acid (library entry number =33)
Hit ratio(% of total spectral intensity for metabolite): 0% (0 of 1 peaks were found)
Peaks found: chem shift/row (% of total intensity)

Peaks not found: chem shift/row (% of total intensity)
1.498/65(100%)

4-Aminohippuric acid (library entry number =34)
Hit ratio(% of total spectral intensity for metabolite): 0% (0 of 11 peaks were found)
Peaks found: chem shift/row (% of total intensity)

Peaks not found: chem shift/row (% of total intensity)
6.871/76(17.9%) , 6.871/54(17.9%) , 7.682/54(15.9%) , 7.682/76(15.9%) , 3.932/58(12.2%) , 3.932/72(12.2%) , 6.871/82.5(1.8%) , 6.871/47.5(1.8%) , 7.682/82(1.6%) , 7.682/48(1.6%) , 3.932/65(1.4%)

Phenylalanine (library entry number =35)
Hit ratio(% of total spectral intensity for metabolite): 29.33% (7 of 65 peaks were found)
Peaks found: chem shift/row (% of total intensity)
7.437/65(9.8%) , 4.006/62(7.5%) , 4.006/68(7.5%) , 3.293/53.5(1.1%) , 3.293/76.5(1.1%) , 3.293/40(1.1%) , 3.293/90(1.1%)
Peaks not found: chem shift/row (% of total intensity)
4.006/48(6.7%) , 4.006/82(6.7%) , 7.382/66(4.6%) , 7.382/64(4.6%) , 7.333/75(4.6%) , 7.333/55(4.6%) , 7.437/46(3.1%) , 7.437/84(3.1%) , 7.382/45(2.3%) , 7.382/85(2.3%) , 3.13/73(1.7%) , 3.13/57(1.7%) , 3.13/36(1.6%) , 3.13/94(1.6%) , 7.408/81.5(1.3%) , 7.408/48.5(1.3%) , 7.415/38(1.2%) , 7.415/92(1.2%) , 7.448/65(1%) , 7.415/44(1%) , 7.415/86(1%) , 7.399/85.5(0.9%) , 7.399/44.5(0.9%) , 7.362/38(0.7%) , 7.362/92(0.7%) , 7.393/101(0.7%) , 7.393/29(0.7%) , 7.408/98(0.6%) , 7.408/32(0.6%) , 7.399/63(0.6%) , 7.399/67(0.6%) , 7.366/30(0.5%) , 7.366/100(0.5%) , 7.393/65(0.3%) , 7.393/63(0.3%) , 7.393/67(0.3%) , 7.415/110(0.3%) , 7.415/20(0.3%) , 7.362/85.5(0.3%) , 7.362/44.5(0.3%) , 7.399/99(0.3%) , 7.399/31(0.3%) , 7.408/101(0.3%) , 7.408/29(0.3%) , 7.415/108(0.3%) , 7.415/22(0.3%) , 7.382/17.5(0.2%) , 7.382/112.5(0.2%) , 7.366/88.5(0.2%) , 7.408/119.5(0.2%) , 7.408/10.5(0.2%) , 7.393/44.5(0.2%) , 7.393/85(0.2%) , 7.362/60(0.1%) , 7.399/105.5(0.1%) , 7.399/24(0.1%) , 7.362/27(0.1%) , 7.362/103(0.1%)

Valine (library entry number =36)
Hit ratio(% of total spectral intensity for metabolite): 74.04% (4 of 14 peaks were found)
Peaks found: chem shift/row (% of total intensity)
0.994/56(19%) , 0.994/74(19%) , 1.046/56(18%) , 1.046/74(18%)
Peaks not found: chem shift/row (% of total intensity)
3.617/59(10.4%) , 3.617/71(10.4%) , 2.276/59(1%) , 2.276/71(1%) , 2.276/41(0.7%) , 2.276/89(0.7%) , 2.276/53(0.7%) , 2.276/77(0.7%) , 2.276/35(0.2%) , 2.276/95(0.2%)

Adipic acid (library entry number =37)
Hit ratio(% of total spectral intensity for metabolite): 0% (0 of 12 peaks were found)
Peaks found: chem shift/row (% of total intensity)

Peaks not found: chem shift/row (% of total intensity)
1.553/65(28.6%) , 2.199/65(26.7%) , 2.199/48(9%) , 2.199/82(9%) , 1.553/82(8.2%) , 1.553/48(8.2%) , 1.553/73(2.9%) , 1.553/57(2.9%) , 2.199/38.5(1.2%) , 2.199/91.5(1.2%) , 1.553/90.5(1.1%) , 1.553/39.5(1.1%)

N,N-Dimethylglycine (library entry number =38)
Hit ratio(% of total spectral intensity for metabolite): 0% (0 of 2 peaks were found)
Peaks found: chem shift/row (% of total intensity)

Peaks not found: chem shift/row (% of total intensity)
2.929/65(81.9%) , 3.724/65(18.1%)

Tryptophan (library entry number =39)
Hit ratio(% of total spectral intensity for metabolite): 0% (0 of 23 peaks were found)
Peaks found: chem shift/row (% of total intensity)

Peaks not found: chem shift/row (% of total intensity)
7.206/65(12.2%) , 7.55/54(10.5%) , 7.55/76(10.5%) , 7.206/84(7.4%) , 7.206/46(7.4%) , 7.29/65(6.8%) , 7.74/76(5%) , 7.74/54(5%) , 7.29/46(4.2%) , 7.29/84(4.2%) , 4.065/61(3.5%) , 4.065/69(3.5%) , 4.065/82(2.8%) , 4.065/48(2.8%) , 3.489/51.5(1.9%) , 3.489/78.5(1.9%) , 3.489/39(1.8%) , 3.489/91(1.8%) , 3.31/56(1.4%) , 3.31/74(1.4%) , 3.31/95(1.4%) , 3.31/35(1.4%) , 7.334/66(1.4%)

Folic acid (library entry number =40)
Hit ratio(% of total spectral intensity for metabolite): 0% (0 of 16 peaks were found)
Peaks found: chem shift/row (% of total intensity)

Peaks not found: chem shift/row (% of total intensity)
8.709/65(39.8%) , 7.658/76(13.7%) , 7.658/54(13.7%) , 6.748/76(12%) , 6.748/54(12%) , 2.307/60.5(1.3%) , 2.307/69.5(1.3%) , 2.305/60(1.3%) , 2.305/70(1.3%) , 2.29/65(0.6%) , 2.307/40.5(0.5%) , 2.307/88.5(0.5%) , 2.305/81(0.5%) , 2.305/49(0.5%) , 2.305/88.5(0.5%) , 2.305/40.5(0.5%)

Threonine (library entry number =41)
Hit ratio(% of total spectral intensity for metabolite): 43.45% (8 of 17 peaks were found)
Peaks found: chem shift/row (% of total intensity)
1.335/57.5(10.3%) , 1.335/72.5(10.3%) , 3.598/64(5.7%) , 3.598/66(5.7%) , 3.598/63.5(4.9%) , 3.598/66.5(4.9%) , 4.261/65(0.8%) , 4.261/80(0.6%)
Peaks not found: chem shift/row (% of total intensity)
1.338/63(9.4%) , 1.338/67(9.4%) , 1.325/63(9.2%) , 1.325/67(9.2%) , 3.59/64(5.6%) , 3.59/66(5.6%) , 1.335/63(3.8%) , 1.335/67(3.8%) , 4.261/49.5(0.6%)

Dimethylamine (library entry number =42)
Hit ratio(% of total spectral intensity for metabolite): 90% (1 of 1 peaks were found)
Peaks found: chem shift/row (% of total intensity)
2.738/65(100%)
Peaks not found: chem shift/row (% of total intensity)


3,4-Dihydroxymandelic acid (library entry number =43)
Hit ratio(% of total spectral intensity for metabolite): 25.84% (2 of 18 peaks were found)
Peaks found: chem shift/row (% of total intensity)
6.907/54.5(12.9%) , 6.907/75.5(12.9%)
Peaks not found: chem shift/row (% of total intensity)
6.934/63(15.2%) , 6.934/67(15.2%) , 6.857/57(8.3%) , 6.857/73(8.3%) , 6.857/52.5(7.7%) , 6.857/77.5(7.7%) , 6.881/86.5(2%) , 6.881/43.5(2%) , 6.889/37.5(1.4%) , 6.889/92.5(1.4%) , 6.881/23(1%) , 6.881/107(1%) , 6.889/76(0.9%) , 6.889/54(0.9%) , 6.881/54(0.7%) , 6.881/76(0.7%)

Glutaric acid (library entry number =44)
Hit ratio(% of total spectral intensity for metabolite): 0% (0 of 10 peaks were found)
Peaks found: chem shift/row (% of total intensity)

Peaks not found: chem shift/row (% of total intensity)
2.188/45(22.5%) , 2.188/85(22.5%) , 2.188/66(14%) , 2.188/64(14%) , 1.791/64(8.2%) , 1.791/66(8.2%) , 1.791/46(3.5%) , 1.791/84(3.5%) , 1.791/104.5(1.9%) , 1.791/25.5(1.9%)

Maltose (library entry number =45)
Hit ratio(% of total spectral intensity for metabolite): 37.62% (12 of 40 peaks were found)
Peaks found: chem shift/row (% of total intensity)
3.428/65(5.4%) , 3.277/53(4.6%) , 3.277/77(4.6%) , 3.293/53(4.6%) , 3.293/77(4.6%) , 3.779/65(4.4%) , 3.648/65(3.7%) , 3.98/65(2.4%) , 3.924/51.5(1.1%) , 3.924/78.5(1.1%) , 3.779/73.5(0.6%) , 3.779/56.5(0.6%)
Peaks not found: chem shift/row (% of total intensity)
3.428/41(4.2%) , 3.428/89(4.2%) , 3.693/65(4.1%) , 3.779/42(3.5%) , 3.779/88(3.5%) , 3.693/89(2.9%) , 3.693/41(2.9%) , 3.592/82(2.7%) , 3.592/48(2.7%) , 3.707/65(2.6%) , 5.414/60(2.6%) , 5.414/70(2.6%) , 3.592/56.5(2.5%) , 3.592/73.5(2.5%) , 3.867/52(2.1%) , 3.867/78(2.1%) , 3.707/40.5(1.7%) , 3.707/89.5(1.7%) , 3.648/41.5(1.7%) , 3.648/88.5(1.7%) , 3.98/88.5(1.5%) , 3.98/40.5(1.5%) , 3.867/47(1.3%) , 3.867/82.5(1.3%) , 3.592/52(0.6%) , 3.592/78(0.6%) , 3.816/44(0.5%) , 3.816/86(0.5%)

Ethanolamine (library entry number =46)
Hit ratio(% of total spectral intensity for metabolite): 0% (0 of 19 peaks were found)
Peaks found: chem shift/row (% of total intensity)

Peaks not found: chem shift/row (% of total intensity)
3.149/52(16.7%) , 3.149/78(16.7%) , 3.149/63(13.3%) , 3.149/67(13.3%) , 3.831/51(7.8%) , 3.831/79(7.8%) , 3.831/65(7.4%) , 3.16/63(2.3%) , 3.16/67(2.3%) , 3.138/63.5(1.9%) , 3.138/66.5(1.9%) , 3.16/53(1.3%) , 3.16/77(1.3%) , 3.138/53(1.1%) , 3.138/77(1.1%) , 3.16/73(1.1%) , 3.16/57(1.1%) , 3.138/57(0.8%) , 3.138/73(0.8%)

Serine (library entry number =47)
Hit ratio(% of total spectral intensity for metabolite): 13.35% (9 of 85 peaks were found)
Peaks found: chem shift/row (% of total intensity)
3.844/65(3.4%) , 3.962/72(1.6%) , 3.962/58(1.6%) , 3.938/65(1.6%) , 3.86/65(1.4%) , 3.958/65.5(1.3%) , 4.006/61(0.8%) , 4.006/69(0.8%) , 3.938/64.5(0.8%)
Peaks not found: chem shift/row (% of total intensity)
3.848/76(6.4%) , 3.848/54(6.4%) , 3.848/65(5.7%) , 3.998/76(2.8%) , 3.998/54(2.8%) , 3.844/54.5(2.8%) , 3.844/75.5(2.8%) , 3.951/88(2.3%) , 3.951/42(2.3%) , 3.998/44(2.1%) , 3.998/86(2.1%) , 3.951/56.5(1.9%) , 3.951/73.5(1.9%) , 3.988/88(1.7%) , 3.988/42(1.7%) , 3.976/25.5(1.5%) , 3.976/104(1.5%) , 3.974/15(1.3%) , 3.974/115(1.3%) , 3.987/41.5(1.3%) , 3.987/88.5(1.3%) , 3.938/50(1.2%) , 3.938/80(1.2%) , 3.974/104(1.2%) , 3.974/25.5(1.2%) , 3.987/60.5(1.2%) , 3.987/69.5(1.2%) , 3.97/50.5(1.1%) , 3.97/79.5(1.1%) , 3.976/15(1.1%) , 3.976/115(1.1%) , 3.97/115(1%) , 3.97/15(1%) , 3.97/65(0.9%) , 3.988/60(0.9%) , 3.988/70(0.9%) , 3.974/79.5(0.8%) , 3.974/50.5(0.8%) , 3.976/57(0.7%) , 3.976/73(0.7%) , 3.958/57(0.7%) , 3.958/73(0.7%) , 3.974/73(0.7%) , 3.974/57(0.7%) , 3.976/47.5(0.6%) , 3.976/82.5(0.6%) , 3.958/30(0.6%) , 3.958/100.5(0.6%) , 3.898/6(0.5%) , 3.962/28.5(0.5%) , 3.97/103.5(0.5%) , 3.97/25.5(0.5%) , 3.958/42(0.4%) , 3.958/88.5(0.4%) , 3.97/56.5(0.3%) , 3.86/54(0.3%) , 3.86/76(0.3%) , 3.962/40(0.3%) , 3.962/88.5(0.3%) , 3.988/28(0.3%) , 3.988/102(0.3%) , 3.938/41.5(0.3%) , 3.938/87.5(0.3%) , 3.958/81.5(0.3%) , 3.958/48.5(0.3%) , 3.938/56(0.3%) , 3.938/73(0.3%) , 3.962/64.5(0.2%) , 3.962/65.5(0.2%) , 3.898/16.5(0.2%) , 3.898/113.5(0.2%) , 3.987/33.5(0.1%) , 3.951/48.5(0.1%) , 3.987/95(0.1%) , 3.951/65(0.1%) , 3.951/100.5(0.1%)

Glucuronic acid (library entry number =48)
Hit ratio(% of total spectral intensity for metabolite): 29.74% (13 of 52 peaks were found)
Peaks found: chem shift/row (% of total intensity)
3.503/65(5.2%) , 3.293/53(2.8%) , 3.293/77(2.8%) , 3.277/53(2.7%) , 3.277/77(2.7%) , 3.503/89.5(2.5%) , 3.503/40.5(2.5%) , 3.58/52.5(1.9%) , 3.58/77.5(1.9%) , 3.58/52.5(1.8%) , 3.58/77.5(1.8%) , 5.246/60(0.6%) , 5.246/69.5(0.6%)
Peaks not found: chem shift/row (% of total intensity)
3.733/53(6.4%) , 3.733/77(6.4%) , 3.733/65(4.6%) , 3.514/57.5(4%) , 3.514/72.5(4%) , 4.085/52(4%) , 4.085/78(4%) , 3.518/57(4%) , 3.518/73(4%) , 3.518/53.5(3.9%) , 3.518/76.5(3.9%) , 3.733/89(3.4%) , 3.733/41(3.4%) , 3.514/53.5(2.6%) , 3.514/76.5(2.6%) , 3.529/65(1.3%) , 3.514/65(0.9%) , 3.518/65(0.7%) , 3.503/46.5(0.7%) , 3.503/82.5(0.7%) , 3.717/53(0.4%) , 3.717/76.5(0.4%) , 3.718/53(0.4%) , 3.718/76.5(0.4%) , 3.518/34.5(0.4%) , 3.518/95(0.4%) , 3.518/102.5(0.3%) , 3.518/27(0.3%) , 3.529/82.5(0.3%) , 3.529/47(0.3%) , 3.514/34.5(0.2%) , 3.514/95.5(0.2%) , 3.514/26(0.1%) , 3.514/102.5(0.1%) , 3.518/40(0.1%) , 3.529/41.5(0.1%) , 3.529/88(0.1%) , 3.514/40(0.1%) , 3.529/34(0.1%)

Proline (library entry number =49)
Hit ratio(% of total spectral intensity for metabolite): 6.02% (4 of 44 peaks were found)
Peaks found: chem shift/row (% of total intensity)
2.026/65(3.2%) , 2.054/64(1%) , 2.085/65(1%) , 2.061/64(0.7%)
Peaks not found: chem shift/row (% of total intensity)
3.341/80(8.8%) , 3.341/50(8.8%) , 2.007/74(6.3%) , 2.007/56(6.3%) , 2.007/38(3.5%) , 2.007/92(3.5%) , 3.341/62(3.5%) , 3.341/68(3.5%) , 3.424/80(3.2%) , 3.424/50(3.2%) , 3.341/32(2.9%) , 3.341/98(2.9%) , 4.135/61.5(2.8%) , 4.135/68(2.8%) , 3.341/65(2.5%) , 4.135/46(2.4%) , 4.135/84(2.4%) , 1.987/64.5(1.9%) , 3.424/62(1.6%) , 3.424/68(1.6%) , 2.353/77(1.4%) , 2.353/53(1.4%) , 2.026/30(1.3%) , 2.026/100(1.3%) , 2.026/47(1.2%) , 2.026/82.5(1.2%) , 2.026/99(1.1%) , 2.007/21.5(1.1%) , 2.007/108.5(1.1%) , 3.424/32(1.1%) , 3.424/98(1.1%) , 2.353/37.5(1%) , 2.353/92.5(1%) , 1.987/46.5(0.8%) , 1.987/83.5(0.8%) , 2.353/58.5(0.6%) , 2.353/71.5(0.6%) , 3.383/25(0.6%) , 3.383/104(0.6%) , 2.026/77(0.1%)

Trimethylamine-N-oxide (library entry number =50)
Hit ratio(% of total spectral intensity for metabolite): 90% (1 of 1 peaks were found)
Peaks found: chem shift/row (% of total intensity)
3.271/65(100%)
Peaks not found: chem shift/row (% of total intensity)


Fucose (library entry number =51)
Hit ratio(% of total spectral intensity for metabolite): 3.7% (4 of 39 peaks were found)
Peaks found: chem shift/row (% of total intensity)
1.225/57(1%) , 1.225/73(1%) , 3.868/73.5(0.8%) , 3.868/56(0.8%)
Peaks not found: chem shift/row (% of total intensity)
1.25/73(18.6%) , 1.25/57(18.6%) , 3.646/82(3.7%) , 3.646/48(3.7%) , 1.21/57(3.5%) , 1.21/73(3.5%) , 3.646/57(3.3%) , 3.646/73(3.3%) , 3.809/57(2.5%) , 3.809/73(2.5%) , 3.46/78(2.2%) , 3.46/52(2.2%) , 3.445/52(2.1%) , 3.445/78(2.1%) , 1.217/67(1.9%) , 1.217/63(1.9%) , 1.204/63(1.9%) , 1.204/67(1.9%) , 3.754/60(1.9%) , 3.754/70(1.9%) , 1.217/59(1.4%) , 1.217/71(1.4%) , 1.204/59(1.4%) , 1.204/71(1.4%) , 1.25/63(1.4%) , 1.25/67(1.4%) , 3.754/65(1.1%) , 3.868/47(0.6%) , 3.868/82.5(0.6%) , 3.809/40(0.4%) , 3.809/90(0.4%) , 3.766/53(0.3%) , 3.766/77(0.3%) , 3.775/78(0.3%) , 3.775/51(0.3%)

Hippuric acid (library entry number =52)
Hit ratio(% of total spectral intensity for metabolite): 0% (0 of 14 peaks were found)
Peaks found: chem shift/row (% of total intensity)

Peaks not found: chem shift/row (% of total intensity)
7.838/54(15.7%) , 7.838/76(15.7%) , 7.555/65(9.8%) , 7.643/64(8.2%) , 7.643/66(8.2%) , 3.972/72.5(7.3%) , 3.972/57.5(7.3%) , 7.555/84(5.8%) , 7.555/46(5.8%) , 7.643/47(3.8%) , 7.643/83(3.8%) , 7.643/45(3.7%) , 7.643/85(3.7%) , 3.972/65(1.2%)

Glycolic acid (library entry number =53)
Hit ratio(% of total spectral intensity for metabolite): 0% (0 of 1 peaks were found)
Peaks found: chem shift/row (% of total intensity)

Peaks not found: chem shift/row (% of total intensity)
3.949/65(100%)

scyllo-Inositol (library entry number =54)
Hit ratio(% of total spectral intensity for metabolite): 90% (1 of 1 peaks were found)
Peaks found: chem shift/row (% of total intensity)
3.361/65(100%)
Peaks not found: chem shift/row (% of total intensity)


myo-Inositol (library entry number =55)
Hit ratio(% of total spectral intensity for metabolite): 35.95% (4 of 23 peaks were found)
Peaks found: chem shift/row (% of total intensity)
3.632/65(11%) , 3.632/40(10.4%) , 3.632/90(10.4%) , 4.076/65(4.1%)
Peaks not found: chem shift/row (% of total intensity)
3.286/65(16.1%) , 3.286/41(7%) , 3.286/89(7%) , 3.54/74(6.8%) , 3.54/56(6.8%) , 3.54/81.5(6.3%) , 3.54/48.5(6.3%) , 4.076/57(1.9%) , 4.076/73(1.9%) , 3.571/15(0.9%) , 3.571/115(0.9%) , 3.58/26.5(0.3%) , 3.58/103.5(0.3%) , 3.591/15(0.3%) , 3.591/115(0.3%) , 3.583/2(0.2%) , 3.583/127(0.2%) , 3.583/27(0.2%) , 3.583/103(0.2%)

Hypoxanthine (library entry number =56)
Hit ratio(% of total spectral intensity for metabolite): 0% (0 of 2 peaks were found)
Peaks found: chem shift/row (% of total intensity)

Peaks not found: chem shift/row (% of total intensity)
8.194/65(53.4%) , 8.214/65(46.6%)


Hit ratio(% of total spectral intensity for metabolite): 
Peaks found: chem shift/row (% of total intensity)

Peaks not found: chem shift/row (% of total intensity)


Kynurenine (library entry number =58)
Hit ratio(% of total spectral intensity for metabolite): 0% (0 of 17 peaks were found)
Peaks found: chem shift/row (% of total intensity)

Peaks not found: chem shift/row (% of total intensity)
6.813/64(10.2%) , 6.813/66(10.2%) , 7.431/63(7.8%) , 7.431/67(7.8%) , 6.891/53(6.8%) , 6.891/77(6.8%) , 6.813/84.5(6.6%) , 6.813/45.5(6.6%) , 7.431/85(5.9%) , 7.431/45(5.9%) , 4.162/65(5.1%) , 3.72/58(4.6%) , 3.72/72(4.6%) , 7.854/55(4.2%) , 7.854/75(4.2%) , 4.162/51(1.3%) , 4.162/79(1.3%)

Homovanillic acid (library entry number =59)
Hit ratio(% of total spectral intensity for metabolite): 0% (0 of 10 peaks were found)
Peaks found: chem shift/row (% of total intensity)

Peaks not found: chem shift/row (% of total intensity)
3.871/65(52.6%) , 3.458/65(11.9%) , 6.882/75(9.1%) , 6.882/55(9.1%) , 6.953/64(3.6%) , 6.953/66(3.6%) , 6.782/56(2.5%) , 6.782/74(2.5%) , 6.782/77(2.5%) , 6.782/53(2.5%)

Homocystine (library entry number =60)
Hit ratio(% of total spectral intensity for metabolite): 0% (0 of 16 peaks were found)
Peaks found: chem shift/row (% of total intensity)

Peaks not found: chem shift/row (% of total intensity)
1.254/65(18.9%) , 3.867/81(10%) , 3.867/49(10%) , 2.845/65(9.5%) , 3.867/65(8.3%) , 2.84/65(7.9%) , 2.845/84.5(7.4%) , 2.845/45.5(7.4%) , 2.84/84(6.8%) , 2.84/46(6.8%) , 2.315/54.5(1.4%) , 2.315/75(1.4%) , 2.26/55.5(1.1%) , 2.26/74.5(1.1%) , 2.26/74.5(1.1%) , 2.26/55.5(1.1%)

Inosine (library entry number =61)
Hit ratio(% of total spectral intensity for metabolite): 3.2% (4 of 20 peaks were found)
Peaks found: chem shift/row (% of total intensity)
3.851/53(0.8%) , 3.851/77(0.8%) , 3.924/51(0.8%) , 3.924/79(0.8%)
Peaks not found: chem shift/row (% of total intensity)
8.239/65(33.1%) , 8.348/65(28.7%) , 6.094/65(14.9%) , 6.106/65(12.8%) , 3.919/84.5(0.8%) , 3.919/45.5(0.8%) , 3.843/80(0.7%) , 3.843/50(0.7%) , 3.851/44(0.6%) , 3.851/86(0.6%) , 3.852/48(0.6%) , 3.852/82(0.6%) , 3.919/51.5(0.6%) , 3.919/78(0.6%) , 3.924/83(0.4%) , 3.924/47(0.4%)

trans-4-Hydroxyproline (library entry number =62)
Hit ratio(% of total spectral intensity for metabolite): 7.23% (6 of 56 peaks were found)
Peaks found: chem shift/row (% of total intensity)
2.442/45(1.2%) , 2.442/85(1.2%) , 2.151/47(1.2%) , 2.151/83(1.2%) , 2.151/47(1.1%) , 2.151/83(1.1%)
Peaks not found: chem shift/row (% of total intensity)
3.375/47(10.4%) , 3.375/83(10.4%) , 3.375/79.5(10.3%) , 3.375/50.5(10.3%) , 3.493/81(6.2%) , 3.493/49(6.2%) , 3.483/49(6%) , 3.483/81(6%) , 4.351/62(1.5%) , 4.351/68(1.5%) , 4.351/41.5(1.5%) , 4.351/88(1.5%) , 2.176/47(1.4%) , 2.176/83(1.4%) , 2.442/48(1.2%) , 2.442/82(1.2%) , 2.426/85(1.2%) , 2.426/45(1.2%) , 2.427/85(1.2%) , 2.427/45(1.2%) , 2.166/47(1.2%) , 2.166/82.5(1.2%) , 2.166/81(0.8%) , 2.151/34(0.5%) , 2.151/96(0.5%) , 2.166/96(0.4%) , 2.166/34(0.4%) , 2.166/60(0.4%) , 2.166/70(0.4%) , 2.166/59.5(0.4%) , 2.151/59(0.4%) , 2.151/70.5(0.4%) , 3.43/12(0.3%) , 3.43/117.5(0.3%) , 3.43/12(0.3%) , 3.43/117.5(0.3%) , 2.442/91.5(0.3%) , 2.151/37(0.3%) , 2.151/93(0.3%) , 2.166/73(0.2%) , 2.166/57(0.2%) , 2.166/93(0.2%) , 2.151/57(0.2%) , 2.151/73(0.2%) , 2.166/53.5(0.2%) , 2.166/76.5(0.2%) , 2.151/53.5(0.1%) , 2.151/76(0.1%) , 2.151/40.5(0.1%) , 2.151/89(0.1%)

Cysteine (library entry number =63)
Hit ratio(% of total spectral intensity for metabolite): 40.45% (5 of 15 peaks were found)
Peaks found: chem shift/row (% of total intensity)
3.98/65(12.5%) , 3.98/77.5(11.8%) , 3.98/52.5(11.8%) , 3.011/64(2.6%) , 3.137/64(1.7%)
Peaks not found: chem shift/row (% of total intensity)
3.039/50.5(8.1%) , 3.039/79.5(8.1%) , 3.039/41.5(7.5%) , 3.039/88.5(7.5%) , 3.11/91(6%) , 3.11/39(6%) , 3.11/53.5(5.9%) , 3.11/76.5(5.9%) , 3.09/64(2.5%) , 3.07/64(2.1%)

Thymine (library entry number =64)
Hit ratio(% of total spectral intensity for metabolite): 0% (0 of 2 peaks were found)
Peaks found: chem shift/row (% of total intensity)

Peaks not found: chem shift/row (% of total intensity)
1.873/65(82.2%) , 7.376/65(17.8%)

Suberic acid (library entry number =65)
Hit ratio(% of total spectral intensity for metabolite): 0% (0 of 15 peaks were found)
Peaks found: chem shift/row (% of total intensity)

Peaks not found: chem shift/row (% of total intensity)
2.18/84(26.9%) , 2.18/46(26.9%) , 2.18/65(17.7%) , 1.31/65(10.7%) , 1.31/46(3.9%) , 1.31/84(3.9%) , 1.552/65(1.8%) , 1.552/84(1.4%) , 1.552/46(1.4%) , 1.31/52(1.4%) , 1.31/78(1.4%) , 1.552/103(0.7%) , 1.552/27(0.7%) , 1.552/58(0.6%) , 1.552/72(0.6%)

Alanine (library entry number =66)
Hit ratio(% of total spectral intensity for metabolite): 100% (6 of 6 peaks were found)
Peaks found: chem shift/row (% of total intensity)
1.485/56(36.1%) , 1.485/74(36.1%) , 3.793/56(10.9%) , 3.793/74(10.9%) , 3.793/93(2.9%) , 3.793/37(2.9%)
Peaks not found: chem shift/row (% of total intensity)


Uracil (library entry number =67)
Hit ratio(% of total spectral intensity for metabolite): 0% (0 of 4 peaks were found)
Peaks found: chem shift/row (% of total intensity)

Peaks not found: chem shift/row (% of total intensity)
7.544/55(30.7%) , 7.544/75(30.7%) , 5.809/75(19.3%) , 5.809/55(19.3%)

Isoleucine (library entry number =68)
Hit ratio(% of total spectral intensity for metabolite): 75.57% (5 of 22 peaks were found)
Peaks found: chem shift/row (% of total intensity)
0.942/65(20.1%) , 1.014/56(19.2%) , 1.014/74(19.2%) , 0.942/46(8.5%) , 0.942/84(8.5%)
Peaks not found: chem shift/row (% of total intensity)
3.677/60(6.8%) , 3.677/70(6.8%) , 1.263/45(0.9%) , 1.263/85(0.9%) , 1.263/81(0.8%) , 1.263/49(0.8%) , 1.263/27(0.8%) , 1.263/103(0.8%) , 1.263/61(0.8%) , 1.263/69(0.8%) , 1.472/65(0.8%) , 1.472/79(0.6%) , 1.472/51(0.6%) , 1.472/98(0.6%) , 1.472/32(0.6%) , 1.472/44(0.5%) , 1.472/86(0.5%)

Trimethylamine (library entry number =69)
Hit ratio(% of total spectral intensity for metabolite): 0% (0 of 1 peaks were found)
Peaks found: chem shift/row (% of total intensity)

Peaks not found: chem shift/row (% of total intensity)
2.885/65(100%)

Phosphoserine (library entry number =70)
Hit ratio(% of total spectral intensity for metabolite): 10.85% (4 of 39 peaks were found)
Peaks found: chem shift/row (% of total intensity)
3.958/64.5(4%) , 3.958/65(3%) , 3.958/65(3%) , 4.064/65(0.8%)
Peaks not found: chem shift/row (% of total intensity)
3.952/60(9.5%) , 3.952/70(9.5%) , 3.952/76.5(7.8%) , 3.952/53.5(7.8%) , 4.185/75(3.7%) , 4.185/54.5(3.7%) , 4.193/75.5(3.2%) , 4.193/54.5(3.2%) , 4.08/88.5(2.7%) , 4.08/41.5(2.7%) , 4.185/84.5(2.5%) , 4.185/45(2.5%) , 4.193/84.5(2.3%) , 4.193/45.5(2.3%) , 4.08/57.5(2%) , 4.08/72.5(2%) , 4.075/89(1.9%) , 4.075/40.5(1.9%) , 4.071/40.5(1.7%) , 4.071/89.5(1.7%) , 4.075/58(1.5%) , 4.075/71.5(1.5%) , 4.091/58(1.5%) , 4.091/72(1.5%) , 4.071/64.5(1.5%) , 4.071/71.5(1.3%) , 4.071/57.5(1.3%) , 4.098/64.5(1%) , 4.071/81.5(0.9%) , 4.071/49(0.9%) , 4.079/7(0.3%) , 4.079/122(0.3%) , 4.08/50.5(0.2%) , 4.146/5.5(0.2%) , 4.146/124(0.2%)

Glutamic acid (library entry number =71)
Hit ratio(% of total spectral intensity for metabolite): 34.88% (18 of 55 peaks were found)
Peaks found: chem shift/row (% of total intensity)
3.768/80(7.1%) , 3.768/50(7.1%) , 2.059/56(2.9%) , 2.059/74(2.9%) , 2.134/40(2.1%) , 2.134/90(2.1%) , 2.371/64.5(1.7%) , 2.342/65(1.6%) , 2.059/94(1.3%) , 2.059/36(1.3%) , 2.134/20(1%) , 2.134/109.5(1%) , 2.059/112(0.7%) , 2.059/17.5(0.7%) , 2.333/54.5(0.6%) , 2.333/74.5(0.6%) , 2.333/35.5(0.1%) , 2.333/94.5(0.1%)
Peaks not found: chem shift/row (% of total intensity)
2.357/68(9%) , 2.357/62(9%) , 3.768/68(5.4%) , 3.768/62(5.4%) , 2.357/87(5.2%) , 2.357/43(5.2%) , 2.357/48.5(4.9%) , 2.357/81.5(4.9%) , 2.134/77.5(2.1%) , 2.134/52.5(2.1%) , 2.134/59(1.4%) , 2.134/71(1.4%) , 2.134/33(1%) , 2.134/97.5(1%) , 2.357/108(0.8%) , 2.357/21(0.8%) , 2.154/65(0.6%) , 2.357/2(0.5%) , 2.078/65(0.4%) , 2.077/65(0.4%) , 2.154/84(0.3%) , 2.154/45(0.3%) , 2.077/13(0.3%) , 2.077/116.5(0.3%) , 2.07/57(0.2%) , 2.07/72.5(0.2%) , 2.078/45(0.2%) , 2.078/84.5(0.2%) , 2.077/46(0.2%) , 2.077/84(0.2%) , 2.114/63.5(0.2%) , 2.114/66.5(0.2%) , 2.078/13(0.2%) , 2.078/116(0.2%) , 2.357/127(0.2%) , 2.342/54(0.1%) , 2.342/75.5(0.1%)

Asparagine (library entry number =72)
Hit ratio(% of total spectral intensity for metabolite): 81.91% (12 of 29 peaks were found)
Peaks found: chem shift/row (% of total intensity)
4.006/50(10.3%) , 4.006/80(10.3%) , 4.006/61(8.8%) , 4.006/69(8.8%) , 2.867/53(5.7%) , 2.867/77(5.7%) , 2.867/34(5.6%) , 2.867/96(5.6%) , 2.955/49(5.5%) , 2.955/81(5.5%) , 2.955/37(5.2%) , 2.955/93(5.2%)
Peaks not found: chem shift/row (% of total intensity)
2.936/65(2.1%) , 2.86/64.5(1.9%) , 2.957/65(1.4%) , 2.91/96.5(1.4%) , 2.91/33.5(1.4%) , 2.884/64.5(1.2%) , 2.884/65.5(1.2%) , 2.909/34(1.2%) , 2.909/96(1.2%) , 2.909/112(0.8%) , 2.909/18(0.8%) , 2.91/112(0.6%) , 2.91/18(0.6%) , 2.876/52(0.6%) , 2.876/78(0.6%) , 2.936/127(0.5%) , 2.936/4(0.4%)

Lipoic acid (library entry number =73)
Hit ratio(% of total spectral intensity for metabolite): 0% (0 of 66 peaks were found)
Peaks found: chem shift/row (% of total intensity)

Peaks not found: chem shift/row (% of total intensity)
2.194/65(14.7%) , 2.194/84(8.3%) , 2.194/46(8.3%) , 3.203/51(4.8%) , 3.203/79(4.8%) , 2.511/57(2.9%) , 2.511/73(2.9%) , 3.203/33.5(2.7%) , 3.203/96.5(2.7%) , 2.511/41(2.6%) , 2.511/89(2.6%) , 2.013/39.5(2.5%) , 2.013/90.5(2.5%) , 3.203/62(2.4%) , 3.203/68(2.4%) , 2.013/73(2.3%) , 2.013/57(2.3%) , 1.429/65(1.8%) , 2.511/104(1.5%) , 2.511/25.5(1.5%) , 1.593/65(1.5%) , 2.013/21.5(1.3%) , 2.013/108(1.3%) , 1.772/55(1.2%) , 1.772/75(1.2%) , 3.73/65(0.9%) , 1.649/54(0.9%) , 1.649/76(0.9%) , 3.243/35(0.8%) , 1.593/46.5(0.7%) , 1.593/83.5(0.7%) , 1.429/86.5(0.6%) , 1.429/43.5(0.6%) , 1.649/112.5(0.6%) , 1.649/17.5(0.6%) , 1.772/36.5(0.5%) , 1.772/93.5(0.5%) , 1.649/39(0.4%) , 1.649/91(0.4%) , 3.22/54.5(0.4%) , 3.22/75.5(0.4%) , 3.73/44.5(0.4%) , 3.73/85.5(0.4%) , 3.203/54.5(0.4%) , 3.203/75.5(0.4%) , 3.235/54.5(0.4%) , 3.235/75.5(0.4%) , 3.236/97.5(0.3%) , 3.236/32.5(0.3%) , 1.772/19.5(0.3%) , 1.772/110.5(0.3%) , 3.235/32.5(0.3%) , 3.235/97.5(0.3%) , 3.235/98(0.3%) , 3.235/32(0.3%) , 3.235/54(0.3%) , 3.235/75.5(0.3%) , 3.236/54.5(0.3%) , 3.236/75.5(0.3%) , 1.593/24.5(0.2%) , 1.593/105(0.2%) , 3.218/33.5(0.2%) , 3.22/33.5(0.2%) , 3.22/96.5(0.2%) , 3.73/99.5(0.2%) , 3.73/30.5(0.2%)

3-Methylhistidine (library entry number =74)
Hit ratio(% of total spectral intensity for metabolite): 89.26% (9 of 15 peaks were found)
Peaks found: chem shift/row (% of total intensity)
3.739/65(71%) , 3.962/82(5.3%) , 3.962/48(5.3%) , 3.314/52(1.5%) , 3.314/78(1.5%) , 3.263/76(1.2%) , 3.263/54(1.2%) , 8.216/68(1.2%) , 8.216/61.5(1.2%)
Peaks not found: chem shift/row (% of total intensity)
3.962/64(5.1%) , 3.314/93(1.4%) , 3.314/37(1.4%) , 3.263/35(0.9%) , 3.263/95(0.9%) , 7.131/65(0.9%)

Sarcosine (library entry number =75)
Hit ratio(% of total spectral intensity for metabolite): 61.49% (1 of 2 peaks were found)
Peaks found: chem shift/row (% of total intensity)
2.738/65(61.5%)
Peaks not found: chem shift/row (% of total intensity)
3.614/65(38.5%)

Methylamine (library entry number =76)
Hit ratio(% of total spectral intensity for metabolite): 0% (0 of 1 peaks were found)
Peaks found: chem shift/row (% of total intensity)

Peaks not found: chem shift/row (% of total intensity)
2.608/65(100%)

Leucine (library entry number =77)
Hit ratio(% of total spectral intensity for metabolite): 67.56% (6 of 37 peaks were found)
Peaks found: chem shift/row (% of total intensity)
0.971/57(18.4%) , 0.971/73(18.4%) , 0.96/57(14.8%) , 0.96/73(14.8%) , 1.014/73.5(0.6%) , 1.014/56(0.6%)
Peaks not found: chem shift/row (% of total intensity)
3.741/47(7.2%) , 3.741/83(7.2%) , 1.682/65(1.6%) , 0.96/64.5(1.4%) , 1.749/65(1%) , 0.971/65(0.9%) , 1.714/51.5(0.8%) , 1.711/41(0.8%) , 1.702/64.5(0.7%) , 1.714/39.5(0.7%) , 1.714/90.5(0.7%) , 3.741/60.5(0.7%) , 3.741/69(0.7%) , 1.714/4(0.7%) , 1.714/125(0.7%) , 1.722/73.5(0.6%) , 1.722/56.5(0.6%) , 1.711/4(0.5%) , 1.711/125(0.5%) , 1.714/43(0.5%) , 1.714/87.5(0.5%) , 1.714/55.5(0.5%) , 1.714/74.5(0.5%) , 1.711/51(0.5%) , 1.711/79(0.5%) , 1.714/23(0.3%) , 1.714/107.5(0.3%) , 1.714/61.5(0.3%) , 1.714/68(0.3%) , 1.711/74(0.3%) , 1.711/55.5(0.3%)

Histidine (library entry number =78)
Hit ratio(% of total spectral intensity for metabolite): 52.58% (6 of 8 peaks were found)
Peaks found: chem shift/row (% of total intensity)
4.006/81(11.5%) , 4.006/49(11.5%) , 4.006/68.5(10.4%) , 4.006/61.5(10.4%) , 3.274/38.5(4.4%) , 3.274/91.5(4.4%)
Peaks not found: chem shift/row (% of total intensity)
7.971/65(32.6%) , 7.127/65(14.8%)

Ornithine (library entry number =79)
Hit ratio(% of total spectral intensity for metabolite): 34.1% (4 of 23 peaks were found)
Peaks found: chem shift/row (% of total intensity)
3.789/65(17.4%) , 3.789/49(7.9%) , 3.789/81(7.9%) , 1.943/65(0.9%)
Peaks not found: chem shift/row (% of total intensity)
3.061/65(25.1%) , 3.061/84(16.7%) , 3.061/46(16.7%) , 1.836/103(0.8%) , 1.836/27(0.8%) , 1.946/53(0.6%) , 1.946/78(0.5%) , 1.841/62(0.5%) , 1.841/68(0.5%) , 1.943/31(0.5%) , 1.943/40(0.4%) , 1.946/41(0.4%) , 1.946/40(0.4%) , 1.946/100(0.4%) , 1.946/31(0.4%) , 1.943/53(0.3%) , 1.943/77(0.3%) , 1.943/72(0.3%) , 1.943/57(0.3%)

Glycine (library entry number =80)
Hit ratio(% of total spectral intensity for metabolite): 90% (1 of 1 peaks were found)
Peaks found: chem shift/row (% of total intensity)
3.57/65(100%)
Peaks not found: chem shift/row (% of total intensity)


Lysine (library entry number =81)
Hit ratio(% of total spectral intensity for metabolite): 33.34% (3 of 13 peaks were found)
Peaks found: chem shift/row (% of total intensity)
3.768/65(15.5%) , 3.768/49(8.9%) , 3.768/81(8.9%)
Peaks not found: chem shift/row (% of total intensity)
3.032/46(21.6%) , 3.032/84(21.6%) , 3.032/64(9.1%) , 3.032/66(9.1%) , 1.909/43.5(1.3%) , 1.909/86.5(1.3%) , 1.733/47(1.1%) , 1.733/83(1.1%) , 1.733/43(0.4%) , 1.733/87(0.4%)

Methionine (library entry number =82)
Hit ratio(% of total spectral intensity for metabolite): 95.05% (4 of 7 peaks were found)
Peaks found: chem shift/row (% of total intensity)
2.143/65(80.1%) , 2.648/65(6%) , 2.648/84(4.4%) , 2.648/46(4.4%)
Peaks not found: chem shift/row (% of total intensity)
3.863/81(1.7%) , 3.863/49(1.7%) , 3.863/65(1.5%)

Trehalose (library entry number =83)
Hit ratio(% of total spectral intensity for metabolite): 19.26% (3 of 32 peaks were found)
Peaks found: chem shift/row (% of total intensity)
3.863/65(11.4%) , 3.778/57(3.9%) , 3.778/73(3.9%)
Peaks not found: chem shift/row (% of total intensity)
3.459/65(8.5%) , 3.863/89(7.9%) , 3.863/41(7.9%) , 3.459/89(6.8%) , 3.459/41(6.8%) , 3.659/51(3.7%) , 3.659/79(3.7%) , 3.65/51(3.5%) , 3.65/79(3.5%) , 3.65/53(3.5%) , 3.65/77(3.5%) , 3.778/87(2.4%) , 3.778/43(2.4%) , 3.863/51.5(2%) , 3.863/78.5(2%) , 3.825/43(1.7%) , 3.825/87(1.7%) , 5.197/70(1.6%) , 5.197/60(1.6%) , 3.825/68.5(1.3%) , 3.825/61.5(1.3%) , 3.815/55.5(0.7%) , 3.815/74.5(0.7%) , 3.815/106(0.4%) , 3.815/24(0.4%) , 3.825/23.5(0.3%) , 3.825/106.5(0.3%) , 3.815/42(0.3%) , 3.815/87(0.3%)

Acetaldehyde (library entry number =84)
Hit ratio(% of total spectral intensity for metabolite): 0% (0 of 10 peaks were found)
Peaks found: chem shift/row (% of total intensity)

Peaks not found: chem shift/row (% of total intensity)
2.248/61(43%) , 2.248/69(43%) , 9.682/68.5(2.9%) , 9.682/61(2.9%) , 9.683/68.5(2.9%) , 9.683/61(2.9%) , 9.682/53(0.6%) , 9.682/76(0.6%) , 9.683/53(0.6%) , 9.683/76(0.6%)

N-Acetylalanine (library entry number =85)
Hit ratio(% of total spectral intensity for metabolite): 100% (3 of 3 peaks were found)
Peaks found: chem shift/row (% of total intensity)
2.011/65(65.9%) , 1.335/56(17%) , 1.335/74(17%)
Peaks not found: chem shift/row (% of total intensity)


N-Acetylaspartate (NAA) (library entry number =86)
Hit ratio(% of total spectral intensity for metabolite): 82.95% (5 of 13 peaks were found)
Peaks found: chem shift/row (% of total intensity)
2.026/65(79.5%) , 2.504/57(0.9%) , 2.504/72(0.9%) , 2.504/32.5(0.9%) , 2.504/97(0.9%)
Peaks not found: chem shift/row (% of total intensity)
2.491/45(2.5%) , 2.491/85(2.5%) , 2.51/45(2.4%) , 2.51/85(2.4%) , 2.691/44(1.8%) , 2.691/86(1.8%) , 2.701/84(1.8%) , 2.701/46(1.8%)

N-Acetylglutamic acid (library entry number =87)
Hit ratio(% of total spectral intensity for metabolite): 0% (0 of 4 peaks were found)
Peaks found: chem shift/row (% of total intensity)

Peaks not found: chem shift/row (% of total intensity)
2.036/65(83.2%) , 2.231/44.5(6.1%) , 2.231/85.5(6.1%) , 2.231/65(4.6%)

N-Acetylglutamine (library entry number =88)
Hit ratio(% of total spectral intensity for metabolite): 2.08% (1 of 10 peaks were found)
Peaks found: chem shift/row (% of total intensity)
1.924/65(2.1%)
Peaks not found: chem shift/row (% of total intensity)
2.038/65(80.8%) , 2.334/64(2.8%) , 2.334/66(2.8%) , 2.328/64(2.3%) , 2.328/66(2.3%) , 2.328/85(1.9%) , 2.328/45(1.9%) , 2.334/85(1.6%) , 2.334/45(1.6%)

2-Aminoadipic acid (library entry number =89)
Hit ratio(% of total spectral intensity for metabolite): 0% (0 of 33 peaks were found)
Peaks found: chem shift/row (% of total intensity)

Peaks not found: chem shift/row (% of total intensity)
2.25/65(16.3%) , 2.253/65(16.1%) , 3.746/81(7.4%) , 3.746/49(7.4%) , 2.25/84(7.2%) , 2.25/46(7.2%) , 2.253/46(7.1%) , 2.253/84(7.1%) , 3.746/63(4.3%) , 3.746/67(4.3%) , 1.667/42.5(1.1%) , 1.667/87.5(1.1%) , 1.667/42.5(1.1%) , 1.667/87.5(1.1%) , 1.618/69.5(1%) , 1.618/60.5(1%) , 1.618/69.5(1%) , 1.618/60.5(1%) , 1.669/43(0.7%) , 1.669/87(0.7%) , 1.9/54(0.7%) , 1.9/55(0.7%) , 1.9/74(0.7%) , 1.832/113(0.5%) , 1.832/17(0.5%) , 1.832/35(0.5%) , 1.832/94(0.5%) , 1.618/88.5(0.4%) , 1.618/41(0.4%) , 1.618/88.5(0.3%) , 1.618/40.5(0.3%) , 1.832/55.5(0.2%) , 1.832/73.5(0.2%)

Capric acid (library entry number =90)
Hit ratio(% of total spectral intensity for metabolite): 0% (0 of 10 peaks were found)
Peaks found: chem shift/row (% of total intensity)

Peaks not found: chem shift/row (% of total intensity)
0.865/65(37.5%) , 2.174/46(17.5%) , 2.174/84(17.5%) , 2.174/65(12.1%) , 1.296/65(4.4%) , 0.865/46(3.6%) , 0.865/84(3.6%) , 1.287/65(2.2%) , 1.272/65(0.9%) , 1.263/65(0.7%)

Glutathione (oxidised) (library entry number =91)
Hit ratio(% of total spectral intensity for metabolite): 52% (21 of 50 peaks were found)
Peaks found: chem shift/row (% of total intensity)
3.789/65(15.8%) , 3.789/81(5.7%) , 3.789/49(5.7%) , 2.17/57(3.7%) , 2.17/73(3.7%) , 2.516/65(2.3%) , 2.516/65(2.1%) , 2.565/65(2%) , 2.54/65(2%) , 2.17/37(1.8%) , 2.17/93(1.8%) , 3.797/64.5(1.2%) , 3.797/64.5(1.2%) , 3.768/64.5(1.1%) , 3.779/64.5(1%) , 2.552/61(0.2%) , 2.552/69(0.2%) , 2.565/103.5(0.2%) , 2.565/27(0.2%) , 2.552/61(0.2%) , 2.552/69(0.2%)
Peaks not found: chem shift/row (% of total intensity)
2.971/47(4.1%) , 2.971/83(4.1%) , 3.306/47(3.7%) , 3.306/83(3.7%) , 3.317/47(3.4%) , 3.317/83(3.4%) , 2.991/47(3.3%) , 2.991/83(3.3%) , 5.716/65(1.9%) , 2.54/76(1.6%) , 2.54/54(1.6%) , 2.54/45(1.3%) , 2.54/85(1.3%) , 2.565/45(1.2%) , 2.565/85(1.2%) , 2.516/45(1.2%) , 2.516/85(1.2%) , 2.516/45(1.1%) , 2.516/85(1.1%) , 2.54/33(0.9%) , 2.54/97(0.9%) , 2.54/13.5(0.4%) , 2.54/116(0.4%) , 2.498/62(0.3%) , 2.498/68(0.3%) , 2.515/61.5(0.2%) , 2.515/68.5(0.2%) , 2.516/103(0.2%) , 2.516/26(0.2%)

Glutathione (reduced) (library entry number =92)
Hit ratio(% of total spectral intensity for metabolite): 61.66% (20 of 43 peaks were found)
Peaks found: chem shift/row (% of total intensity)
3.789/65(14.2%) , 3.789/65(13.5%) , 2.17/73.5(4.9%) , 3.789/49(4.2%) , 3.789/81(4.2%) , 3.789/49(4.1%) , 3.789/81(4.1%) , 2.17/37(1.6%) , 2.17/92(1.6%) , 2.955/81(1.6%) , 2.955/49(1.6%) , 2.955/48(1%) , 2.955/47.5(0.9%) , 2.955/82(0.9%) , 2.562/65.5(0.7%) , 2.562/65.5(0.6%) , 2.562/65.5(0.6%) , 2.955/82.5(0.6%) , 2.54/64.5(0.4%) , 2.54/64(0.3%)
Peaks not found: chem shift/row (% of total intensity)
2.17/56(4.9%) , 2.558/71.5(3.5%) , 2.558/58(3.5%) , 2.966/46.5(2%) , 2.966/82.5(2%) , 2.983/82(1.9%) , 2.983/46.5(1.9%) , 2.977/82(1.6%) , 2.977/47.5(1.6%) , 2.976/82(1.6%) , 2.976/47.5(1.6%) , 2.963/47(1.5%) , 2.963/83(1.5%) , 3.305/46.5(1.4%) , 3.305/83.5(1.4%) , 3.317/84(1.3%) , 3.317/46(1.3%) , 2.966/52.5(0.8%) , 2.966/75.5(0.7%) , 2.558/91(0.7%) , 2.558/39(0.7%) , 2.964/46(0.4%) , 2.964/83.5(0.4%)

Glycerol-3-phosphate (library entry number =93)
Hit ratio(% of total spectral intensity for metabolite): 33.17% (9 of 37 peaks were found)
Peaks found: chem shift/row (% of total intensity)
3.692/43.5(6.5%) , 3.692/86.5(6.5%) , 3.838/72(4%) , 3.838/57.5(4%) , 3.793/57.5(3.6%) , 3.793/72.5(3.6%) , 3.883/65(2.6%) , 3.679/65(1.3%) , 3.714/65(1%)
Peaks not found: chem shift/row (% of total intensity)
3.618/57.5(6.7%) , 3.618/72.5(6.7%) , 3.618/42.5(5.8%) , 3.618/87.5(5.8%) , 3.692/74.5(5.8%) , 3.692/55.5(5.8%) , 3.789/58(4.3%) , 3.789/72(4.3%) , 3.793/58(4.2%) , 3.793/72(4.2%) , 3.789/86.5(1.1%) , 3.789/42.5(1.1%) , 3.883/76.5(1.1%) , 3.883/52.5(1.1%) , 3.601/65(0.9%) , 3.64/19.5(0.8%) , 3.64/110.5(0.8%) , 3.793/41(0.7%) , 3.672/18.5(0.7%) , 3.672/110.5(0.7%) , 3.656/87.5(0.7%) , 3.656/42(0.7%) , 3.656/122(0.6%) , 3.656/8(0.6%) , 3.822/40(0.6%) , 3.822/89.5(0.6%) , 3.637/19(0.5%) , 3.637/110.5(0.5%)

Histamine (library entry number =94)
Hit ratio(% of total spectral intensity for metabolite): 44.34% (3 of 12 peaks were found)
Peaks found: chem shift/row (% of total intensity)
3.305/65(28.7%) , 3.041/65(9.4%) , 8.147/65(6.3%)
Peaks not found: chem shift/row (% of total intensity)
3.305/83(12%) , 3.305/47(12%) , 8.095/65(6.5%) , 7.977/65(6.2%) , 7.158/65(4.3%) , 3.041/47(3.7%) , 3.041/83(3.7%) , 7.158/62(3.6%) , 7.158/68(3.6%)

Homocarnosine (library entry number =95)
Hit ratio(% of total spectral intensity for metabolite): 23.48% (8 of 66 peaks were found)
Peaks found: chem shift/row (% of total intensity)
8.266/65(9.3%) , 8.266/65(9.1%) , 2.408/65(1.4%) , 2.955/49.5(0.9%) , 2.955/80.5(0.9%) , 2.938/66(0.7%) , 2.938/63(0.6%) , 2.938/66.5(0.6%)
Peaks not found: chem shift/row (% of total intensity)
2.376/59.5(4.2%) , 2.376/70.5(4.2%) , 2.376/40.5(2.3%) , 2.376/89.5(2.3%) , 1.89/45(2.2%) , 1.89/85(2.2%) , 7.135/65(2.1%) , 1.891/45(2.1%) , 1.891/85(2.1%) , 7.136/65(2.1%) , 3.222/84.5(2.1%) , 3.222/45.5(2.1%) , 2.376/78.5(2.1%) , 2.376/51.5(2.1%) , 3.222/84.5(2%) , 3.222/45.5(2%) , 7.136/62(2%) , 7.136/68(2%) , 7.135/62(2%) , 7.135/68(2%) , 1.891/64.5(1.8%) , 1.89/64.5(1.8%) , 3.029/45.5(1.6%) , 3.029/84.5(1.6%) , 3.038/45.5(1.6%) , 3.038/84.5(1.6%) , 2.92/81(1.3%) , 2.92/49(1.3%) , 2.357/65(1.2%) , 2.926/80.5(1.1%) , 2.926/49.5(1.1%) , 2.955/60(0.8%) , 2.946/81.5(0.8%) , 2.946/47.5(0.8%) , 1.89/103.5(0.8%) , 1.89/26.5(0.8%) , 2.909/65(0.7%) , 2.92/62.5(0.7%) , 2.92/67(0.7%) , 1.891/103.5(0.7%) , 1.891/26.5(0.7%) , 2.946/62(0.6%) , 2.946/67.5(0.6%) , 2.926/30(0.5%) , 2.938/82(0.5%) , 2.938/48(0.5%) , 2.92/100.5(0.5%) , 2.92/29.5(0.5%) , 2.92/64(0.5%) , 2.938/47.5(0.5%) , 2.938/82(0.5%) , 2.376/108.5(0.5%) , 2.376/22(0.5%) , 2.357/45.5(0.2%) , 2.357/83(0.2%) , 2.938/56.5(0.1%) , 2.938/73(0.1%) , 2.357/45.5(0.1%)

3-Hydroxybutyric acid (library entry number =96)
Hit ratio(% of total spectral intensity for metabolite): 0% (0 of 28 peaks were found)
Peaks found: chem shift/row (% of total intensity)

Peaks not found: chem shift/row (% of total intensity)
1.202/57.5(26.6%) , 1.202/72.5(26.6%) , 2.309/53(4.5%) , 2.309/77(4.5%) , 2.309/90(4.4%) , 2.309/40(4.4%) , 2.411/56(2.5%) , 2.411/74(2.5%) , 2.411/37.5(2.5%) , 2.411/92.5(2.5%) , 4.157/57(2.3%) , 4.157/73(2.3%) , 1.22/59(2%) , 1.22/71(2%) , 2.309/49(1.6%) , 2.309/81(1.6%) , 4.157/90(0.9%) , 4.157/40(0.9%) , 2.324/52(0.8%) , 2.324/78(0.8%) , 2.418/49(0.8%) , 2.418/81(0.8%) , 2.418/44.5(0.6%) , 2.418/85.5(0.6%) , 2.394/51.5(0.3%) , 2.394/78(0.3%) , 2.396/77.5(0.3%) , 2.396/52(0.3%)

3-Methyl-2-oxovaleric acid (library entry number =97)
Hit ratio(% of total spectral intensity for metabolite): 19.38% (3 of 21 peaks were found)
Peaks found: chem shift/row (% of total intensity)
0.898/65(17.4%) , 2.931/56(1%) , 2.931/74(1%)
Peaks not found: chem shift/row (% of total intensity)
1.1/56(24.3%) , 1.1/74(24.3%) , 0.898/46(8.1%) , 0.898/84(8.1%) , 1.703/65(2.2%) , 1.703/47(2%) , 1.703/83(2%) , 1.46/48(1.3%) , 1.46/82(1.3%) , 1.703/29(1.1%) , 1.703/101(1.1%) , 1.46/65(1%) , 1.46/29(0.9%) , 1.46/101(0.9%) , 2.931/91(0.7%) , 2.931/39(0.7%) , 1.46/10(0.2%) , 1.46/120(0.2%)

4-Methyl-2-oxovaleric acid (library entry number =98)
Hit ratio(% of total spectral intensity for metabolite): 72.42% (3 of 9 peaks were found)
Peaks found: chem shift/row (% of total intensity)
0.939/73.5(35.7%) , 0.939/56.5(35.7%) , 2.097/65(0.9%)
Peaks not found: chem shift/row (% of total intensity)
2.614/56(12.6%) , 2.614/74(12.6%) , 2.097/48(0.8%) , 2.097/82(0.8%) , 2.097/100(0.4%) , 2.097/30(0.4%)

Pantothenic acid (library entry number =99)
Hit ratio(% of total spectral intensity for metabolite): 62.33% (5 of 15 peaks were found)
Peaks found: chem shift/row (% of total intensity)
0.898/65(24.2%) , 0.932/65(20.8%) , 3.993/65(8.4%) , 3.528/79(4.5%) , 3.528/51(4.5%)
Peaks not found: chem shift/row (% of total intensity)
2.423/65(8.5%) , 3.404/79(6.9%) , 3.404/51(6.9%) , 2.423/47.5(3.5%) , 2.423/82.5(3.5%) , 3.447/72.5(2.6%) , 3.447/57.5(2.6%) , 3.447/40(1.3%) , 3.447/90(1.3%) , 3.447/65(0.3%)

Guanosine-5-monophosphate (GMP) (library entry number =100)
Hit ratio(% of total spectral intensity for metabolite): 52.67% (1 of 3 peaks were found)
Peaks found: chem shift/row (% of total intensity)
8.182/65(52.7%)
Peaks not found: chem shift/row (% of total intensity)
5.932/65(24.7%) , 5.944/65(22.7%)

Pyruvic acid (library entry number =101)
Hit ratio(% of total spectral intensity for metabolite): 90% (1 of 1 peaks were found)
Peaks found: chem shift/row (% of total intensity)
2.371/65(100%)
Peaks not found: chem shift/row (% of total intensity)


Ribose (library entry number =102)
Hit ratio(% of total spectral intensity for metabolite): 13.29% (6 of 30 peaks were found)
Peaks found: chem shift/row (% of total intensity)
4.117/65(3.2%) , 4.117/65(3.2%) , 3.615/77(2.7%) , 3.615/53(2.7%) , 3.863/70(0.8%) , 3.863/70(0.6%)
Peaks not found: chem shift/row (% of total intensity)
3.69/61(11.2%) , 3.69/69(11.2%) , 3.69/39(9.8%) , 3.69/91(9.8%) , 3.84/85(3.4%) , 3.84/45(3.4%) , 3.931/56.5(3.4%) , 3.931/73.5(3.4%) , 3.537/61(3.2%) , 3.537/69(3.2%) , 3.523/61(3.1%) , 3.523/69(3.1%) , 3.931/87.5(2.9%) , 3.931/42(2.9%) , 3.84/56(2.4%) , 3.84/74(2.4%) , 3.615/45(2%) , 3.615/84.5(2%) , 3.84/71(1.1%) , 3.931/64.5(0.8%) , 4.117/73(0.6%) , 4.117/57(0.6%) , 4.117/73(0.4%) , 4.117/57(0.4%)

Adenosine 5-triphosphate (library entry number =103)
Hit ratio(% of total spectral intensity for metabolite): 84.57% (3 of 4 peaks were found)
Peaks found: chem shift/row (% of total intensity)
8.266/65(63.2%) , 6.148/65(16.9%) , 8.537/65(4.4%)
Peaks not found: chem shift/row (% of total intensity)
6.138/65(15.4%)

Uridine (library entry number =104)
Hit ratio(% of total spectral intensity for metabolite): 0% (0 of 18 peaks were found)
Peaks found: chem shift/row (% of total intensity)

Peaks not found: chem shift/row (% of total intensity)
7.875/55(23.1%) , 7.875/75(23.1%) , 5.908/55(16.3%) , 5.908/75(16.3%) , 5.908/64.5(2.5%) , 5.925/64.5(2.4%) , 3.813/54(1.9%) , 3.813/75.5(1.9%) , 3.813/86.5(1.5%) , 3.813/42.5(1.5%) , 3.919/44.5(1.4%) , 3.919/85.5(1.4%) , 3.919/52(1.4%) , 3.919/78(1.4%) , 4.236/65(1.1%) , 4.237/65(1.1%) , 5.925/55.5(0.9%) , 5.925/74.5(0.9%)

Glucose-6-phosphate (library entry number =105)
Hit ratio(% of total spectral intensity for metabolite): 83.72% (22 of 31 peaks were found)
Peaks found: chem shift/row (% of total intensity)
3.503/65(6.9%) , 3.293/53.5(6.1%) , 3.293/76.5(6.1%) , 3.277/53(5.9%) , 3.277/77(5.9%) , 3.503/40.5(4.9%) , 3.503/89(4.9%) , 3.367/65(4.4%) , 3.569/40.5(3.7%) , 3.569/89.5(3.7%) , 4.006/69(3.6%) , 4.006/61(3.6%) , 4.006/61(3.6%) , 4.006/69(3.6%) , 3.569/40(3.4%) , 3.569/89.5(3.4%) , 3.569/65(2.7%) , 3.57/65(2%) , 3.569/65(2%) , 3.535/41(1.4%) , 3.535/88.5(1.4%) , 3.484/65.5(0.4%)
Peaks not found: chem shift/row (% of total intensity)
3.73/65(5.2%) , 3.73/40.5(3.8%) , 3.73/89(3.8%) , 3.569/52.5(0.9%) , 3.569/76.5(0.9%) , 3.569/52.5(0.7%) , 3.569/76.5(0.7%) , 4.05/55(0.1%) , 4.05/74.5(0.1%)

5-Hydroxyindole-3-acetic acid (library entry number =106)
Hit ratio(% of total spectral intensity for metabolite): 0% (0 of 14 peaks were found)
Peaks found: chem shift/row (% of total intensity)

Peaks not found: chem shift/row (% of total intensity)
3.587/65(38.6%) , 7.381/54(12.9%) , 7.381/76(12.9%) , 6.827/51(4.4%) , 6.827/79(4.4%) , 6.827/57(4.3%) , 6.827/73(4.3%) , 7.043/64.5(4%) , 7.043/65.5(4%) , 6.827/54(3.7%) , 6.827/76(3.7%) , 7.214/62(1%) , 7.214/68(1%) , 7.214/65(0.8%)

Adenosine 5-monophosphate (library entry number =107)
Hit ratio(% of total spectral intensity for metabolite): 56.4% (2 of 4 peaks were found)
Peaks found: chem shift/row (% of total intensity)
8.266/65(43.4%) , 6.148/65(13%)
Peaks not found: chem shift/row (% of total intensity)
8.586/65(30%) , 6.134/65(13.6%)

cis-Aconitic acid (library entry number =108)
Hit ratio(% of total spectral intensity for metabolite): 57.89% (1 of 3 peaks were found)
Peaks found: chem shift/row (% of total intensity)
3.137/65(57.9%)
Peaks not found: chem shift/row (% of total intensity)
5.766/63.5(21.1%) , 5.766/66.5(21.1%)

Argininosuccinic acid (library entry number =109)
Hit ratio(% of total spectral intensity for metabolite): 66.31% (15 of 35 peaks were found)
Peaks found: chem shift/row (% of total intensity)
6.526/65(19.9%) , 3.28/65(5.9%) , 3.779/65(5.8%) , 2.671/44(3.3%) , 2.671/86(3.3%) , 2.671/45(3.2%) , 2.671/85(3.2%) , 2.671/44(3.1%) , 2.671/86(3.1%) , 2.671/47.5(3.1%) , 2.671/82.5(3.1%) , 3.779/81(2.9%) , 3.779/49(2.9%) , 2.367/58.5(1.8%) , 2.367/97.5(1.7%)
Peaks not found: chem shift/row (% of total intensity)
2.68/45(3.1%) , 2.68/85(3.1%) , 2.379/45.5(2.5%) , 2.379/84.5(2.5%) , 2.359/45(2.4%) , 2.359/85(2.4%) , 2.827/48(2%) , 2.827/82(2%) , 2.367/71(1.8%) , 2.367/32(1.7%) , 2.827/40(1.4%) , 2.827/89.5(1.4%) , 4.307/74(1.3%) , 4.307/56(1.3%) , 3.28/83(1.1%) , 3.28/47(1.1%) , 4.307/48(1.1%) , 4.307/82(1.1%) , 2.367/38.5(0.2%) , 2.367/92(0.2%)

Agmatine (library entry number =110)
Hit ratio(% of total spectral intensity for metabolite): 0% (0 of 28 peaks were found)
Peaks found: chem shift/row (% of total intensity)

Peaks not found: chem shift/row (% of total intensity)
3.241/65(20.3%) , 3.036/46(12%) , 3.036/84(12%) , 3.241/48(9.6%) , 3.241/82(9.6%) , 3.036/65(8.2%) , 1.682/59(2.2%) , 1.682/71(2.2%) , 1.682/57(2.1%) , 1.682/73(2.1%) , 1.74/77(1.9%) , 1.74/53(1.9%) , 1.74/39.5(1.9%) , 1.74/90.5(1.9%) , 1.677/45(1.6%) , 1.677/84.5(1.6%) , 1.677/57.5(1%) , 1.677/72.5(1%) , 1.677/70(1%) , 1.677/60(1%) , 1.682/42(0.8%) , 1.682/88(0.8%) , 1.677/64(0.7%) , 1.74/65(0.6%) , 1.711/44(0.5%) , 1.711/85.5(0.5%) , 1.677/101.5(0.4%) , 1.677/28(0.4%)

5-Aminolevulinic acid (library entry number =111)
Hit ratio(% of total spectral intensity for metabolite): 0% (0 of 7 peaks were found)
Peaks found: chem shift/row (% of total intensity)

Peaks not found: chem shift/row (% of total intensity)
2.506/82(20.3%) , 2.506/48(20.3%) , 4.099/65(16.2%) , 2.506/65(15.9%) , 2.8/65(9.3%) , 2.8/82(9%) , 2.8/48(9%)

Cytidine (library entry number =112)
Hit ratio(% of total spectral intensity for metabolite): 0.92% (1 of 26 peaks were found)
Peaks found: chem shift/row (% of total intensity)
4.32/65(0.9%)
Peaks not found: chem shift/row (% of total intensity)
7.844/55(20.8%) , 7.844/75(20.8%) , 6.067/55(16.4%) , 6.067/75(16.4%) , 3.819/54(1.9%) , 3.819/76(1.9%) , 3.819/44(1.5%) , 3.819/86(1.5%) , 3.932/85(1.4%) , 3.932/45(1.4%) , 5.903/64(1.4%) , 5.903/66(1.4%) , 5.908/70(1.4%) , 5.908/60(1.4%) , 5.913/64(1.3%) , 5.913/66(1.3%) , 3.932/52(1.3%) , 3.932/78(1.3%) , 5.908/66(0.8%) , 5.908/64(0.8%) , 5.903/60(0.8%) , 5.903/70(0.8%) , 4.304/65(0.4%) , 4.32/53.5(0.3%) , 4.32/76.5(0.3%)

Adenosine (library entry number =113)
Hit ratio(% of total spectral intensity for metabolite): 0% (0 of 4 peaks were found)
Peaks found: chem shift/row (% of total intensity)

Peaks not found: chem shift/row (% of total intensity)
8.248/65(39.4%) , 8.342/65(32.2%) , 6.079/65(14.3%) , 6.066/65(14%)

Phosphocreatine (library entry number =114)
Hit ratio(% of total spectral intensity for metabolite): 100% (2 of 2 peaks were found)
Peaks found: chem shift/row (% of total intensity)
3.049/65(80.9%) , 3.958/65(19.1%)
Peaks not found: chem shift/row (% of total intensity)


Adenosine 5-diphosphate (library entry number =115)
Hit ratio(% of total spectral intensity for metabolite): 79.34% (3 of 5 peaks were found)
Peaks found: chem shift/row (% of total intensity)
8.266/65(51.9%) , 6.148/65(21.7%) , 8.537/65(5.7%)
Peaks not found: chem shift/row (% of total intensity)
6.154/65(18.5%) , 8.587/65(2.2%)

Indoxyl sulfate (library entry number =116)
Hit ratio(% of total spectral intensity for metabolite): 0% (0 of 11 peaks were found)
Peaks found: chem shift/row (% of total intensity)

Peaks not found: chem shift/row (% of total intensity)
7.209/65(16%) , 7.51/54(14.7%) , 7.51/76(14.7%) , 7.209/84(9%) , 7.209/46(9%) , 7.283/65(7.7%) , 7.711/54(7.1%) , 7.711/76(7.1%) , 7.365/65(6%) , 7.283/45.5(4.3%) , 7.283/84.5(4.3%)

Acetic acid (library entry number =117)
Hit ratio(% of total spectral intensity for metabolite): 90% (1 of 1 peaks were found)
Peaks found: chem shift/row (% of total intensity)
1.924/65(100%)
Peaks not found: chem shift/row (% of total intensity)


4-Aminobutyric acid (library entry number =118)
Hit ratio(% of total spectral intensity for metabolite): 11.11% (2 of 12 peaks were found)
Peaks found: chem shift/row (% of total intensity)
1.909/64(5.6%) , 1.909/66(5.6%)
Peaks not found: chem shift/row (% of total intensity)
2.301/65(20.4%) , 2.301/46(12%) , 2.301/84(12%) , 3.02/46(10%) , 3.02/84(10%) , 3.02/65(9.2%) , 1.909/46(5.5%) , 1.909/84(5.5%) , 1.909/103(2.2%) , 1.909/27(2.2%)

Butyric acid (library entry number =119)
Hit ratio(% of total spectral intensity for metabolite): 28.61% (1 of 12 peaks were found)
Peaks found: chem shift/row (% of total intensity)
0.898/65(28.6%)
Peaks not found: chem shift/row (% of total intensity)
0.898/84(12%) , 0.898/46(12%) , 2.162/65(11.5%) , 2.162/84(7.9%) , 2.162/46(7.9%) , 1.561/56(6%) , 1.561/74(6%) , 1.561/93(3.3%) , 1.561/37(3.3%) , 1.561/112(0.7%) , 1.561/18(0.7%)

Carnitine (library entry number =120)
Hit ratio(% of total spectral intensity for metabolite): 94% (4 of 8 peaks were found)
Peaks found: chem shift/row (% of total intensity)
3.225/65(85.7%) , 3.428/65(4.1%) , 2.435/58(2.1%) , 2.435/72(2.1%)
Peaks not found: chem shift/row (% of total intensity)
2.45/73(2%) , 2.45/57(2%) , 3.435/70(1%) , 3.435/60(1%)

Deoxycholic acid (library entry number =121)
Hit ratio(% of total spectral intensity for metabolite): 63.24% (3 of 5 peaks were found)
Peaks found: chem shift/row (% of total intensity)
0.932/65(35.1%) , 0.971/56.5(14.1%) , 0.971/73.5(14.1%)
Peaks not found: chem shift/row (% of total intensity)
0.718/65(35.6%) , 2.236/65(1.2%)

Creatine (library entry number =122)
Hit ratio(% of total spectral intensity for metabolite): 100% (2 of 2 peaks were found)
Peaks found: chem shift/row (% of total intensity)
3.041/65(77.9%) , 3.938/65(22.1%)
Peaks not found: chem shift/row (% of total intensity)


Adenosine 3,5-cyclic monophosphate (library entry number =123)
Hit ratio(% of total spectral intensity for metabolite): 38.52% (3 of 6 peaks were found)
Peaks found: chem shift/row (% of total intensity)
8.266/65(37.5%) , 4.353/65(0.5%) , 4.331/65(0.5%)
Peaks not found: chem shift/row (% of total intensity)
6.206/65(31.5%) , 8.258/65(28.6%) , 4.342/65(1.4%)

trans-Cinnamic acid (library entry number =124)
Hit ratio(% of total spectral intensity for metabolite): 0% (0 of 50 peaks were found)
Peaks found: chem shift/row (% of total intensity)

Peaks not found: chem shift/row (% of total intensity)
6.537/44.5(19.7%) , 6.537/85.5(19.7%) , 7.638/77(5.6%) , 7.638/53(5.6%) , 7.408/44(3.6%) , 7.408/86(3.6%) , 7.471/65(3.4%) , 7.459/51(2.1%) , 7.459/79(2.1%) , 7.455/65(2.1%) , 7.439/63(1.9%) , 7.439/67(1.9%) , 7.471/46(1.3%) , 7.471/84(1.3%) , 7.444/55.5(1.3%) , 7.444/74.5(1.3%) , 7.439/48.5(1.2%) , 7.439/81.5(1.2%) , 7.478/56(1.1%) , 7.478/74(1.1%) , 7.424/64.5(1.1%) , 7.424/65.5(1.1%) , 7.439/45(1%) , 7.439/85(1%) , 7.459/57(0.9%) , 7.459/73(0.9%) , 7.444/60(0.9%) , 7.444/70(0.9%) , 7.455/51(0.7%) , 7.455/79(0.7%) , 7.459/65(0.7%) , 7.455/81(0.6%) , 7.455/49(0.6%) , 7.455/57(0.6%) , 7.455/73(0.6%) , 7.444/48(0.6%) , 7.444/82(0.6%) , 7.444/36(0.5%) , 7.444/94(0.5%) , 7.455/41(0.4%) , 7.455/89(0.4%) , 7.424/74(0.4%) , 7.424/56(0.4%) , 7.478/64.5(0.4%) , 7.455/44(0.4%) , 7.455/86(0.4%) , 7.439/56(0.4%) , 7.439/74(0.4%) , 7.455/23(0.2%) , 7.455/107(0.2%)

Cholic Acid (library entry number =125)
Hit ratio(% of total spectral intensity for metabolite): 21.03% (2 of 11 peaks were found)
Peaks found: chem shift/row (% of total intensity)
0.971/57(10.5%) , 0.971/73(10.5%)
Peaks not found: chem shift/row (% of total intensity)
0.924/65(38.8%) , 0.729/65(36%) , 2.246/65(0.8%) , 2.246/41(0.7%) , 2.246/88.5(0.7%) , 2.246/53(0.6%) , 2.246/77(0.6%) , 2.181/26.5(0.4%) , 2.181/103(0.4%)

5-Hydroxylysine (library entry number =126)
Hit ratio(% of total spectral intensity for metabolite): 26.81% (9 of 41 peaks were found)
Peaks found: chem shift/row (% of total intensity)
3.779/65(5.7%) , 3.789/65(4.6%) , 3.779/49(4.4%) , 3.779/81(4.4%) , 3.789/49(3.5%) , 3.789/81(3.5%) , 1.924/65(0.3%) , 2.059/55(0.2%) , 2.059/75(0.2%)
Peaks not found: chem shift/row (% of total intensity)
3.166/52(8.3%) , 3.166/78(8.3%) , 3.166/86(8.1%) , 3.166/44(8.1%) , 2.941/60.5(4.5%) , 2.941/69.5(4.5%) , 2.941/36(4.3%) , 2.941/94(4.3%) , 2.933/36(3.5%) , 2.933/94(3.5%) , 2.933/69(3.2%) , 2.933/61(3.2%) , 2.053/46(1%) , 2.053/83(1%) , 1.539/50.5(0.7%) , 1.539/79.5(0.7%) , 1.947/32(0.7%) , 1.947/98(0.7%) , 3.202/55.5(0.7%) , 3.202/75(0.7%) , 1.947/46.5(0.5%) , 1.947/83(0.5%) , 3.9/65(0.4%) , 1.947/67.5(0.3%) , 1.947/60.5(0.3%) , 3.9/57(0.2%) , 3.9/72.5(0.2%) , 2.053/98.5(0.2%) , 2.053/30.5(0.2%) , 2.053/54(0.1%) , 2.053/75.5(0.1%) , 2.053/65(0.1%)

Pyroglutamic acid (library entry number =127)
Hit ratio(% of total spectral intensity for metabolite): 21.95% (4 of 80 peaks were found)
Peaks found: chem shift/row (% of total intensity)
2.408/65(11.4%) , 2.408/65(9.9%) , 2.502/65(0.5%) , 2.054/65(0.2%)
Peaks not found: chem shift/row (% of total intensity)
2.408/86(8.8%) , 2.408/44(8.8%) , 2.408/86(7.5%) , 2.408/44(7.5%) , 2.038/75(2%) , 2.038/55(2%) , 2.51/71(1.9%) , 2.51/59(1.9%) , 2.51/38(1.7%) , 2.51/92(1.7%) , 2.038/63.5(1.5%) , 2.038/66.5(1.5%) , 2.038/42(1.5%) , 2.038/88(1.5%) , 2.51/17(1.1%) , 2.51/112(1.1%) , 2.038/22(0.9%) , 2.038/108(0.9%) , 2.39/65(0.9%) , 2.51/80(0.9%) , 2.51/49.5(0.9%) , 4.184/61(0.8%) , 4.184/69(0.8%) , 2.038/96(0.8%) , 2.038/34(0.8%) , 4.184/84(0.8%) , 4.184/46(0.8%) , 2.03/64(0.7%) , 2.03/66(0.7%) , 2.525/54(0.6%) , 2.525/75(0.6%) , 2.501/48(0.6%) , 2.501/81.5(0.6%) , 2.501/65(0.5%) , 2.501/62(0.4%) , 2.501/68(0.4%) , 2.502/48(0.4%) , 2.502/81.5(0.4%) , 2.496/75(0.4%) , 2.496/55(0.4%) , 2.519/48.5(0.4%) , 2.519/81.5(0.4%) , 2.494/75.5(0.4%) , 2.494/54.5(0.4%) , 2.03/48(0.4%) , 2.03/82(0.4%) , 2.502/75.5(0.4%) , 2.502/54.5(0.4%) , 2.519/65(0.4%) , 2.519/63(0.4%) , 2.519/67(0.4%) , 2.03/71(0.3%) , 2.03/59(0.3%) , 2.03/46(0.3%) , 2.03/84(0.3%) , 2.501/59(0.3%) , 2.501/71(0.3%) , 2.501/75(0.3%) , 2.501/55(0.3%) , 2.519/54.5(0.3%) , 2.519/75(0.3%) , 2.03/29.5(0.2%) , 2.03/100.5(0.2%) , 2.501/101.5(0.2%) , 2.501/28(0.2%) , 2.496/48(0.2%) , 2.496/82(0.2%) , 2.03/55(0.2%) , 2.03/75(0.2%) , 2.519/28(0.2%) , 2.519/101(0.2%) , 2.525/68.5(0.2%) , 2.525/62(0.2%) , 2.525/65(0.1%) , 2.501/35.5(0.1%) , 2.501/94.5(0.1%)

Phosphoenolpyruvic acid (library entry number =128)
Hit ratio(% of total spectral intensity for metabolite): 0% (0 of 3 peaks were found)
Peaks found: chem shift/row (% of total intensity)

Peaks not found: chem shift/row (% of total intensity)
5.386/65(38.9%) , 5.383/65(37.3%) , 5.2/65(23.8%)

Hypotaurine (library entry number =129)
Hit ratio(% of total spectral intensity for metabolite): 24.83% (1 of 6 peaks were found)
Peaks found: chem shift/row (% of total intensity)
3.367/65(24.8%)
Peaks not found: chem shift/row (% of total intensity)
2.654/65(19.1%) , 3.367/48(16.5%) , 3.367/82(16.5%) , 2.654/47.5(11.5%) , 2.654/82.5(11.5%)

Isocitric acid (library entry number =130)
Hit ratio(% of total spectral intensity for metabolite): 16.09% (6 of 28 peaks were found)
Peaks found: chem shift/row (% of total intensity)
2.979/59(3.2%) , 2.979/71(3.2%) , 2.54/65(2.6%) , 2.408/65(2.4%) , 2.502/65(2.4%) , 2.447/65(2.3%)
Peaks not found: chem shift/row (% of total intensity)
2.519/35(6.6%) , 2.519/95(6.6%) , 3.997/59(6.5%) , 3.997/71(6.5%) , 2.519/75(6.3%) , 2.519/55(6.3%) , 2.427/55(6.3%) , 2.427/75(6.3%) , 2.427/94(5.8%) , 2.427/36(5.8%) , 2.473/36(2.8%) , 2.473/94(2.8%) , 2.979/91(2.3%) , 2.979/39(2.3%) , 2.979/78.5(2.2%) , 2.979/51.5(2.2%) , 2.473/113.5(1.3%) , 2.473/15.5(1.3%) , 2.502/6.5(0.9%) , 2.502/123.5(0.9%) , 2.447/6(0.9%) , 2.447/123.5(0.9%)

Lactic acid (library entry number =131)
Hit ratio(% of total spectral intensity for metabolite): 52.38% (6 of 16 peaks were found)
Peaks found: chem shift/row (% of total intensity)
1.335/74(22.5%) , 1.335/56(22.5%) , 4.124/74(3%) , 4.124/56(3%) , 4.124/91(0.6%) , 4.124/38(0.6%)
Peaks not found: chem shift/row (% of total intensity)
1.338/63(6.8%) , 1.338/67(6.8%) , 1.324/67(6.5%) , 1.324/63(6.5%) , 1.338/58.5(5.1%) , 1.338/71.5(5.1%) , 1.324/71.5(5%) , 1.324/58.5(5%) , 4.131/56(0.4%) , 4.131/73.5(0.4%)

Malic acid (library entry number =132)
Hit ratio(% of total spectral intensity for metabolite): 23.84% (10 of 71 peaks were found)
Peaks found: chem shift/row (% of total intensity)
2.676/87(4.9%) , 2.676/43(4.9%) , 2.676/87(4.8%) , 2.676/43(4.8%) , 2.356/51.5(1.4%) , 2.356/78.5(1.4%) , 4.32/65(0.5%) , 4.32/64.5(0.4%) , 4.32/65.5(0.4%) , 2.356/90.5(0.2%)
Peaks not found: chem shift/row (% of total intensity)
2.676/48(4.6%) , 2.676/82(4.6%) , 2.676/48(4.6%) , 2.676/82(4.6%) , 2.378/85(3.8%) , 2.378/45(3.8%) , 2.368/98(3.7%) , 2.368/32(3.7%) , 2.358/45(3.6%) , 2.358/85(3.6%) , 2.368/58(3.6%) , 2.368/72(3.6%) , 4.307/74(1.8%) , 4.307/56(1.8%) , 2.384/78(1.6%) , 2.384/52(1.6%) , 4.307/48(1.6%) , 4.307/82(1.6%) , 2.384/84(1.1%) , 2.384/46(1.1%) , 2.356/46.5(0.9%) , 2.356/83.5(0.9%) , 2.368/38(0.8%) , 2.368/92(0.8%) , 2.368/77(0.8%) , 2.368/53(0.8%) , 2.358/90(0.7%) , 2.358/40(0.7%) , 2.378/40(0.7%) , 2.378/90(0.7%) , 2.358/51(0.7%) , 2.358/79(0.7%) , 2.691/65(0.7%) , 2.368/45(0.5%) , 2.368/84.5(0.5%) , 2.394/64.5(0.4%) , 2.691/45.5(0.4%) , 2.691/84.5(0.4%) , 2.378/59(0.3%) , 2.378/71(0.3%) , 2.358/71(0.3%) , 2.358/58.5(0.3%) , 2.384/39.5(0.2%) , 2.384/91(0.2%) , 2.358/32(0.2%) , 2.358/97.5(0.2%) , 2.378/98(0.2%) , 2.378/32(0.2%) , 4.32/56(0.2%) , 4.32/74(0.2%) , 2.356/39(0.2%) , 4.32/48(0.2%) , 4.32/82(0.2%) , 2.394/45.5(0.1%) , 2.394/83.5(0.1%) , 4.32/81.5(0.1%) , 4.32/48(0.1%) , 2.394/50.5(0.1%) , 2.394/79(0.1%) , 2.394/53.5(0.1%) , 2.394/76.5(0.1%)

Maleic acid (library entry number =133)
Hit ratio(% of total spectral intensity for metabolite): 0% (0 of 1 peaks were found)
Peaks found: chem shift/row (% of total intensity)

Peaks not found: chem shift/row (% of total intensity)
6.03/65(100%)

Malonic acid (library entry number =134)
Hit ratio(% of total spectral intensity for metabolite): 90% (1 of 1 peaks were found)
Peaks found: chem shift/row (% of total intensity)
3.137/65(100%)
Peaks not found: chem shift/row (% of total intensity)


Sorbitol (library entry number =135)
Hit ratio(% of total spectral intensity for metabolite): 17.45% (7 of 39 peaks were found)
Peaks found: chem shift/row (% of total intensity)
3.852/67(5.5%) , 3.852/63(5.5%) , 3.789/65(2.7%) , 3.789/80(1.3%) , 3.789/50(1.3%) , 3.684/65(0.6%) , 3.648/65(0.5%)
Peaks not found: chem shift/row (% of total intensity)
3.666/72(7.3%) , 3.666/58(7.3%) , 3.84/54(6.2%) , 3.84/76(6.2%) , 3.666/42(5.8%) , 3.666/88(5.8%) , 3.84/46(5%) , 3.84/84(5%) , 3.789/70(2.3%) , 3.789/60(2.3%) , 3.633/58(2.2%) , 3.633/72(2.2%) , 3.749/46(2.2%) , 3.749/84(2.2%) , 3.789/87(2.1%) , 3.789/43(2.1%) , 3.852/75(2.1%) , 3.852/55(2.1%) , 3.749/55(2%) , 3.749/75(2%) , 3.633/88(1.8%) , 3.633/41.5(1.8%) , 3.633/83(1.2%) , 3.633/47(1.2%) , 3.766/75(0.5%) , 3.766/54.5(0.5%) , 3.727/14(0.3%) , 3.727/116(0.3%) , 3.852/40.5(0.3%) , 3.852/89(0.3%) , 3.648/57(0.1%) , 3.648/73(0.1%)

Urocanic acid (library entry number =136)
Hit ratio(% of total spectral intensity for metabolite): 0% (0 of 9 peaks were found)
Peaks found: chem shift/row (% of total intensity)

Peaks not found: chem shift/row (% of total intensity)
6.4/85(25.8%) , 6.4/45(25.8%) , 7.31/85(14.8%) , 7.31/45(14.8%) , 7.414/65(4.5%) , 7.414/62.5(4.3%) , 7.414/67.5(4.3%) , 7.895/62.5(2.9%) , 7.895/67.5(2.9%)

N-Acetylmethionine (library entry number =137)
Hit ratio(% of total spectral intensity for metabolite): 65.03% (1 of 2 peaks were found)
Peaks found: chem shift/row (% of total intensity)
2.115/65(65%)
Peaks not found: chem shift/row (% of total intensity)
2.039/65(35%)

Arginine (library entry number =138)
Hit ratio(% of total spectral intensity for metabolite): 31.54% (3 of 40 peaks were found)
Peaks found: chem shift/row (% of total intensity)
3.779/65(17.3%) , 3.779/49(7.1%) , 3.779/81(7.1%)
Peaks not found: chem shift/row (% of total intensity)
3.248/65(25.6%) , 3.248/47(10.3%) , 3.248/83(10.3%) , 1.734/45(1%) , 1.734/85(1%) , 1.734/26.5(1%) , 1.734/103(1%) , 1.922/40.5(0.9%) , 1.922/89(0.9%) , 1.923/40.5(0.8%) , 1.923/89.5(0.8%) , 1.654/61.5(0.8%) , 1.654/68.5(0.8%) , 1.922/64(0.7%) , 1.922/98.5(0.7%) , 1.922/31.5(0.7%) , 1.923/65(0.7%) , 1.923/47(0.7%) , 1.923/83(0.7%) , 1.923/98.5(0.6%) , 1.923/31.5(0.6%) , 1.922/46.5(0.6%) , 1.922/83(0.6%) , 1.654/44.5(0.6%) , 1.654/85.5(0.6%) , 1.922/73(0.6%) , 1.922/57(0.6%) , 1.654/103.5(0.6%) , 1.654/26.5(0.6%) , 1.734/63(0.5%) , 1.734/67(0.5%) , 1.923/72.5(0.5%) , 1.923/57(0.5%) , 1.919/76(0.4%) , 1.919/54(0.4%) , 1.919/40(0.4%) , 1.919/89.5(0.4%)


Hit ratio(% of total spectral intensity for metabolite): 
Peaks found: chem shift/row (% of total intensity)

Peaks not found: chem shift/row (% of total intensity)


Ethylenediaminetetraacetic acid (EDTA) (library entry number =140)
Hit ratio(% of total spectral intensity for metabolite): 100% (2 of 2 peaks were found)
Peaks found: chem shift/row (% of total intensity)
3.648/65(73.8%) , 3.271/65(26.2%)
Peaks not found: chem shift/row (% of total intensity)


Glyceric acid (library entry number =141)
Hit ratio(% of total spectral intensity for metabolite): 7.88% (6 of 35 peaks were found)
Peaks found: chem shift/row (% of total intensity)
3.737/56(2.2%) , 3.737/74(2.2%) , 3.739/64.5(1.4%) , 3.739/65.5(1.4%) , 3.737/41(0.4%) , 3.737/88.5(0.4%)
Peaks not found: chem shift/row (% of total intensity)
3.721/56(8.3%) , 3.721/74(8.3%) , 3.828/47(7.9%) , 3.828/83(7.9%) , 3.828/53(7.7%) , 3.828/77(7.7%) , 3.721/86(7.6%) , 3.721/44(7.6%) , 4.092/61.5(5.4%) , 4.092/68.5(5.4%) , 4.092/53.5(5.1%) , 4.092/76(5.1%) , 3.703/65(1.2%) , 3.777/16.5(0.7%) , 3.777/113.5(0.7%) , 3.77/11(0.6%) , 3.77/119(0.6%) , 3.737/44(0.6%) , 3.737/86(0.6%) , 3.737/48(0.5%) , 3.737/82(0.5%) , 3.737/63(0.4%) , 3.737/67(0.4%) , 3.721/63.5(0.4%) , 3.721/66(0.4%) , 3.739/53.5(0.3%) , 3.739/75.5(0.3%) , 3.703/53.5(0.1%) , 3.703/76(0.1%)

2-Hydroxyisobutyric acid (library entry number =142)
Hit ratio(% of total spectral intensity for metabolite): 0% (0 of 1 peaks were found)
Peaks found: chem shift/row (% of total intensity)

Peaks not found: chem shift/row (% of total intensity)
1.359/65(100%)

2-Hydroxy-3-methyl butyric acid (library entry number =143)
Hit ratio(% of total spectral intensity for metabolite): 40.35% (2 of 12 peaks were found)
Peaks found: chem shift/row (% of total intensity)
0.971/74(20.2%) , 0.971/56(20.2%)
Peaks not found: chem shift/row (% of total intensity)
0.836/74(21.4%) , 0.836/56(21.4%) , 3.852/60(5.8%) , 3.852/70(5.8%) , 2.02/70.5(1.1%) , 2.02/59.5(1.1%) , 2.02/77.5(0.8%) , 2.02/52(0.8%) , 2.02/87.5(0.8%) , 2.02/42(0.8%)

2-Oxobutyric acid (library entry number =144)
Hit ratio(% of total spectral intensity for metabolite): 0% (0 of 7 peaks were found)
Peaks found: chem shift/row (% of total intensity)

Peaks not found: chem shift/row (% of total intensity)
1.067/65(34%) , 1.067/46(14.5%) , 1.067/84(14.5%) , 2.759/56(14.2%) , 2.759/74(14.2%) , 2.759/93(4.3%) , 2.759/37(4.3%)

Malonyl coenzyme A (library entry number =145)
Hit ratio(% of total spectral intensity for metabolite): 56.11% (6 of 25 peaks were found)
Peaks found: chem shift/row (% of total intensity)
3.541/65(22.9%) , 8.278/65(16.7%) , 3.137/65(12.7%) , 3.679/65(1.8%) , 2.439/65(1.4%) , 2.661/65(0.6%)
Peaks not found: chem shift/row (% of total intensity)
8.551/65(10%) , 0.724/65(7.2%) , 0.862/65(5.3%) , 6.178/65(4.6%) , 6.164/65(4.2%) , 4.004/65(3.1%) , 3.031/65(1.9%) , 3.031/82(1%) , 3.031/48(1%) , 0.737/65(0.9%) , 2.353/65(0.8%) , 3.353/57(0.7%) , 3.353/73(0.7%) , 2.622/65(0.7%) , 2.439/48(0.5%) , 2.439/82(0.5%) , 0.846/65(0.4%) , 3.353/89(0.3%) , 3.353/41(0.3%)

Acetoacetate (library entry number =146)
Hit ratio(% of total spectral intensity for metabolite): 40.55% (1 of 2 peaks were found)
Peaks found: chem shift/row (% of total intensity)
3.445/65(40.5%)
Peaks not found: chem shift/row (% of total intensity)
2.283/65(59.5%)

N-Acetyllysine (library entry number =147)
Hit ratio(% of total spectral intensity for metabolite): 0% (0 of 8 peaks were found)
Peaks found: chem shift/row (% of total intensity)

Peaks not found: chem shift/row (% of total intensity)
1.986/65(80.5%) , 3.738/49(4.4%) , 3.738/81(4.4%) , 3.738/65(3%) , 3.19/72(2.4%) , 3.19/58(2.4%) , 3.19/40(1.4%) , 3.19/90(1.4%)

Formic acid (library entry number =148)
Hit ratio(% of total spectral intensity for metabolite): 90% (1 of 1 peaks were found)
Peaks found: chem shift/row (% of total intensity)
8.461/65(100%)
Peaks not found: chem shift/row (% of total intensity)


Fumaric acid (library entry number =149)
Hit ratio(% of total spectral intensity for metabolite): 90% (1 of 1 peaks were found)
Peaks found: chem shift/row (% of total intensity)
6.526/65(100%)
Peaks not found: chem shift/row (% of total intensity)


Cysteamine (library entry number =150)
Hit ratio(% of total spectral intensity for metabolite): 56.88% (2 of 6 peaks were found)
Peaks found: chem shift/row (% of total intensity)
3.398/65(32.3%) , 3.041/65(24.6%)
Peaks not found: chem shift/row (% of total intensity)
3.398/48(12.2%) , 3.398/82(12.2%) , 3.041/48(9.3%) , 3.041/82(9.3%)

Isobutyric acid (library entry number =151)
Hit ratio(% of total spectral intensity for metabolite): 0% (0 of 7 peaks were found)
Peaks found: chem shift/row (% of total intensity)

Peaks not found: chem shift/row (% of total intensity)
1.064/56(45.6%) , 1.064/74(45.6%) , 2.39/65(3.1%) , 2.39/47(2.1%) , 2.39/83(2.1%) , 2.39/29(0.7%) , 2.39/101(0.7%)

Succinic acid (library entry number =152)
Hit ratio(% of total spectral intensity for metabolite): 90% (1 of 1 peaks were found)
Peaks found: chem shift/row (% of total intensity)
2.408/65(100%)
Peaks not found: chem shift/row (% of total intensity)


Tartaric acid (library entry number =153)
Hit ratio(% of total spectral intensity for metabolite): 90% (1 of 1 peaks were found)
Peaks found: chem shift/row (% of total intensity)
4.331/65(100%)
Peaks not found: chem shift/row (% of total intensity)


Propionic acid (library entry number =154)
Hit ratio(% of total spectral intensity for metabolite): 91.37% (5 of 7 peaks were found)
Peaks found: chem shift/row (% of total intensity)
1.06/65(33.9%) , 1.06/45(14.4%) , 1.06/85(14.4%) , 2.188/55(14.3%) , 2.188/75(14.3%)
Peaks not found: chem shift/row (% of total intensity)
2.188/94(4.3%) , 2.188/36(4.3%)

Quinic acid (library entry number =155)
Hit ratio(% of total spectral intensity for metabolite): 0.49% (2 of 38 peaks were found)
Peaks found: chem shift/row (% of total intensity)
1.924/64(0.2%) , 1.924/66(0.2%)
Peaks not found: chem shift/row (% of total intensity)
4.028/71(5.7%) , 4.028/59(5.7%) , 1.877/67.5(4.1%) , 1.877/62.5(4.1%) , 1.877/34(4%) , 1.877/96(4%) , 4.028/84.5(3.8%) , 4.028/45(3.8%) , 4.028/33(3.4%) , 4.028/96.5(3.4%) , 4.153/70(3.2%) , 4.153/60(3.2%) , 3.559/73(3.1%) , 3.559/57(3.1%) , 2.057/50(2.8%) , 2.057/80(2.8%) , 3.559/48.5(2.6%) , 3.559/81.5(2.6%) , 2.067/81(2.5%) , 2.067/49(2.5%) , 2.067/85(2.4%) , 2.067/45(2.4%) , 2.067/72(2.1%) , 2.067/57.5(2.1%) , 2.067/92.5(2%) , 2.067/37.5(2%) , 1.966/54(1.8%) , 1.966/76(1.8%) , 1.966/46(1.7%) , 1.966/84(1.7%) , 2.057/41.5(1.7%) , 2.057/88.5(1.7%) , 4.153/51(1.5%) , 4.153/78(1.5%) , 1.966/37.5(1.4%) , 1.966/92(1.4%)

Shikimic acid (library entry number =156)
Hit ratio(% of total spectral intensity for metabolite): 0.69% (2 of 27 peaks were found)
Peaks found: chem shift/row (% of total intensity)
3.367/64(0.4%) , 1.924/64(0.3%)
Peaks not found: chem shift/row (% of total intensity)
6.449/65(9.5%) , 6.437/65(9.1%) , 3.992/72(7.1%) , 3.992/58(7.1%) , 3.992/51(4.8%) , 3.992/79(4.8%) , 3.718/54(4.4%) , 3.718/76(4.4%) , 3.708/76(4.4%) , 3.708/54(4.4%) , 3.992/36.5(3.9%) , 3.992/93.5(3.9%) , 2.768/49(3.1%) , 2.768/81(3.1%) , 2.768/35(2.7%) , 2.768/95(2.7%) , 2.197/100.5(2.7%) , 2.197/29.5(2.7%) , 2.197/75(2.7%) , 2.197/55(2.7%) , 2.197/80.5(2.3%) , 2.197/49.5(2.3%) , 2.197/95.5(2.3%) , 2.197/34.5(2.3%) , 3.708/65(0.1%)

3-Phosphoglyceric acid (library entry number =157)
Hit ratio(% of total spectral intensity for metabolite): 0% (0 of 4 peaks were found)
Peaks found: chem shift/row (% of total intensity)

Peaks not found: chem shift/row (% of total intensity)
4.2/60(26.1%) , 4.2/69.5(26.1%) , 4.2/77(23.9%) , 4.2/53(23.9%)

Xylitol (library entry number =158)
Hit ratio(% of total spectral intensity for metabolite): 10.84% (2 of 23 peaks were found)
Peaks found: chem shift/row (% of total intensity)
3.66/65(9.6%) , 3.714/65(1.2%)
Peaks not found: chem shift/row (% of total intensity)
3.66/59(8.7%) , 3.66/71(8.7%) , 3.73/44(8.3%) , 3.73/85.5(8.3%) , 3.73/74(7.2%) , 3.73/56(7.2%) , 3.66/41(7.1%) , 3.66/89(7.1%) , 3.816/56(6.2%) , 3.816/74(6.2%) , 3.816/65(3.7%) , 3.816/44.5(3%) , 3.816/85(3%) , 3.709/17(1.1%) , 3.709/112(1.1%) , 3.694/121.5(0.6%) , 3.694/8(0.6%) , 3.694/38(0.3%) , 3.694/91(0.3%) , 3.694/23(0.2%) , 3.694/106.5(0.2%)

Oxaloacetic acid (library entry number =159)
Hit ratio(% of total spectral intensity for metabolite): 90% (1 of 1 peaks were found)
Peaks found: chem shift/row (% of total intensity)
2.371/65(100%)
Peaks not found: chem shift/row (% of total intensity)


Cytidine 5-diphosphate (library entry number =160)
Hit ratio(% of total spectral intensity for metabolite): 48.2% (2 of 12 peaks were found)
Peaks found: chem shift/row (% of total intensity)
7.991/55(24.1%) , 7.991/75(24.1%)
Peaks not found: chem shift/row (% of total intensity)
6.136/55(19%) , 6.136/75(19%) , 5.985/64(2.4%) , 5.985/66(2.4%) , 5.983/65.5(2.1%) , 5.983/64.5(2.1%) , 5.98/64(1.9%) , 5.98/66(1.9%) , 4.332/60.5(0.5%) , 4.332/69.5(0.5%)

Glycerol (library entry number =161)
Hit ratio(% of total spectral intensity for metabolite): 6.48% (3 of 33 peaks were found)
Peaks found: chem shift/row (% of total intensity)
3.789/65(3.5%) , 3.789/49(1.5%) , 3.789/81(1.5%)
Peaks not found: chem shift/row (% of total intensity)
3.567/58(10.1%) , 3.567/72(10.1%) , 3.66/86(9.9%) , 3.66/44(9.9%) , 3.567/88(9.1%) , 3.567/42(9.1%) , 3.66/56(8.6%) , 3.66/74(8.6%) , 3.789/53(1.5%) , 3.789/77(1.5%) , 3.578/57(1.5%) , 3.578/73(1.5%) , 3.554/57(1%) , 3.554/73(1%) , 3.613/14(0.9%) , 3.613/116(0.9%) , 3.789/58(0.8%) , 3.789/72(0.8%) , 3.789/92(0.7%) , 3.789/37(0.7%) , 3.628/12(0.6%) , 3.628/118(0.6%) , 3.578/87(0.6%) , 3.578/43(0.6%) , 3.66/50(0.6%) , 3.66/80(0.6%) , 3.613/103(0.6%) , 3.613/26.5(0.6%) , 3.554/87.5(0.3%) , 3.554/42(0.3%)

Nicotinamide adenine dinucleotide hydrate (NAD) (library entry number =162)
Hit ratio(% of total spectral intensity for metabolite): 50.46% (3 of 23 peaks were found)
Peaks found: chem shift/row (% of total intensity)
8.182/65(29.3%) , 8.429/65(20.6%) , 8.266/65(0.5%)
Peaks not found: chem shift/row (% of total intensity)
6.035/65(9.1%) , 6.047/65(7.4%) , 6.074/65(3.5%) , 6.066/65(3.4%) , 8.844/78(2.4%) , 8.844/52(2.4%) , 8.844/58(2.2%) , 8.844/72(2.2%) , 9.151/57(1.8%) , 9.151/73(1.8%) , 8.204/64.5(1.8%) , 8.204/83(1.4%) , 8.204/47(1.4%) , 9.342/62(1.4%) , 9.342/68(1.4%) , 9.151/76(1.4%) , 9.151/54(1.4%) , 9.342/60(1.2%) , 9.342/70(1.2%) , 8.505/65(0.6%)

Guanosine 5-triphosphate (library entry number =163)
Hit ratio(% of total spectral intensity for metabolite): 11.29% (1 of 4 peaks were found)
Peaks found: chem shift/row (% of total intensity)
8.147/65(11.3%)
Peaks not found: chem shift/row (% of total intensity)
5.944/65(41.3%) , 5.93/65(40.3%) , 8.135/65(7.1%)

Inosine-5'-monophosphate (library entry number =164)
Hit ratio(% of total spectral intensity for metabolite): 56.54% (3 of 4 peaks were found)
Peaks found: chem shift/row (% of total intensity)
8.537/65(29.7%) , 6.148/65(13.8%) , 6.148/65(13.1%)
Peaks not found: chem shift/row (% of total intensity)
8.234/65(43.5%)

Uridine 5-diphosphoglucose (library entry number =165)
Hit ratio(% of total spectral intensity for metabolite): 49.79% (15 of 35 peaks were found)
Peaks found: chem shift/row (% of total intensity)
7.951/75(17.7%) , 7.951/55(17.7%) , 3.779/65(3.8%) , 3.474/65(2.6%) , 3.793/55(1%) , 3.793/75(1%) , 3.547/56.5(0.7%) , 3.547/73.5(0.7%) , 3.547/48(0.7%) , 3.547/81.5(0.7%) , 3.547/48(0.7%) , 3.547/82(0.7%) , 3.547/48(0.7%) , 3.547/56(0.6%) , 3.547/73(0.6%)
Peaks not found: chem shift/row (% of total intensity)
5.985/75(13.3%) , 5.985/55(13.3%) , 3.779/41(3%) , 3.779/89(3%) , 3.474/89(2.1%) , 3.474/40.5(2.1%) , 5.995/65(1.9%) , 3.87/46(1.2%) , 3.87/83(1.2%) , 5.6/60.5(1.2%) , 5.6/69.5(1.2%) , 5.614/60.5(1.2%) , 5.614/69.5(1.2%) , 5.995/55(1%) , 5.995/75(1%) , 5.985/64.5(0.7%) , 3.793/42.5(0.3%) , 3.793/87.5(0.3%) , 3.87/51.5(0.3%) , 3.87/78.5(0.3%)

Homocysteine (library entry number =166)
Hit ratio(% of total spectral intensity for metabolite): 24.4% (21 of 102 peaks were found)
Peaks found: chem shift/row (% of total intensity)
2.648/65(3.6%) , 2.648/65(3.6%) , 2.133/56(2.8%) , 2.133/74(2.8%) , 2.648/65(1.8%) , 2.661/65(1.1%) , 2.158/57(0.8%) , 2.158/73(0.8%) , 2.648/47.5(0.8%) , 2.648/82.5(0.8%) , 2.133/19(0.7%) , 2.133/110.5(0.7%) , 2.175/65(0.7%) , 2.171/36(0.6%) , 2.171/94(0.6%) , 2.152/64(0.5%) , 2.648/45(0.4%) , 2.648/82(0.4%) , 2.171/56(0.3%) , 2.171/73.5(0.3%) , 2.097/65(0.2%)
Peaks not found: chem shift/row (% of total intensity)
3.885/49(6.4%) , 3.885/81(6.4%) , 3.885/65(4.5%) , 2.695/65(4.3%) , 2.671/57(3.2%) , 2.671/73(3.2%) , 2.671/34.5(3.1%) , 2.671/95.5(3.1%) , 2.682/65(1.9%) , 2.189/73(1.3%) , 2.189/57(1.3%) , 2.695/101(1.3%) , 2.695/28.5(1.3%) , 2.648/28.5(1.3%) , 2.648/101.5(1.3%) , 2.648/28.5(1.1%) , 2.648/101.5(1.1%) , 2.695/84.5(1%) , 2.695/45.5(1%) , 2.189/95(1%) , 2.189/35(1%) , 2.707/65(0.9%) , 2.189/20(0.8%) , 2.189/110(0.8%) , 2.141/55(0.8%) , 2.141/75(0.8%) , 2.648/101(0.8%) , 2.648/28.5(0.8%) , 2.133/37.5(0.7%) , 2.133/92(0.7%) , 2.205/55(0.7%) , 2.205/75(0.7%) , 2.141/37(0.6%) , 2.141/93(0.6%) , 2.113/55.5(0.6%) , 2.113/74.5(0.6%) , 2.205/39(0.5%) , 2.205/38(0.5%) , 2.205/90.5(0.5%) , 2.158/34.5(0.5%) , 2.158/95.5(0.5%) , 2.671/111.5(0.5%) , 2.671/17.5(0.5%) , 2.635/64(0.5%) , 2.635/66(0.5%) , 2.158/113.5(0.5%) , 2.158/17(0.5%) , 2.648/85(0.4%) , 2.648/48(0.4%) , 2.198/65(0.4%) , 2.151/86(0.4%) , 2.151/43.5(0.4%) , 2.661/49.5(0.4%) , 2.661/80.5(0.4%) , 2.151/64(0.3%) , 2.145/55.5(0.3%) , 2.145/74.5(0.3%) , 2.151/26.5(0.3%) , 2.151/103.5(0.3%) , 2.145/93.5(0.3%) , 2.145/36(0.3%) , 2.152/26.5(0.3%) , 2.152/102(0.3%) , 2.152/103.5(0.3%) , 0.883/57(0.3%) , 0.883/72.5(0.3%) , 2.152/85.5(0.2%) , 2.152/44.5(0.2%) , 2.167/26.5(0.2%) , 2.167/103.5(0.2%) , 2.661/33.5(0.2%) , 2.661/96.5(0.2%) , 2.167/25(0.2%) , 2.113/37(0.2%) , 2.113/91(0.2%) , 2.198/48(0.1%) , 2.198/81.5(0.1%) , 2.167/60(0.1%) , 2.167/42.5(0.1%) , 2.167/87(0.1%) , 2.635/45.5(0.1%)

Phosphoethanolamine (library entry number =167)
Hit ratio(% of total spectral intensity for metabolite): 50.49% (6 of 10 peaks were found)
Peaks found: chem shift/row (% of total intensity)
3.979/78(8.9%) , 3.979/52(8.9%) , 3.992/52(8.5%) , 3.992/78(8.5%) , 3.979/64.5(7.9%) , 3.992/64.5(7.7%)
Peaks not found: chem shift/row (% of total intensity)
3.227/76.5(14.8%) , 3.227/53.5(14.8%) , 3.227/60(10%) , 3.227/70(10%)

Spermidine (library entry number =168)
Hit ratio(% of total spectral intensity for metabolite): 0% (0 of 14 peaks were found)
Peaks found: chem shift/row (% of total intensity)

Peaks not found: chem shift/row (% of total intensity)
3.116/85(13.5%) , 3.116/45(13.5%) , 3.141/85(11.8%) , 3.141/45(11.8%) , 3.058/65(10.5%) , 3.058/83.5(7.9%) , 3.058/46.5(7.9%) , 3.116/65(6.9%) , 2.132/65(6.3%) , 3.141/65(3%) , 3.091/45(2.9%) , 3.091/84.5(2.9%) , 2.132/25(0.5%) , 2.132/104.5(0.5%)

Guanosine 5-diphosphate (library entry number =169)
Hit ratio(% of total spectral intensity for metabolite): 0% (0 of 3 peaks were found)
Peaks found: chem shift/row (% of total intensity)

Peaks not found: chem shift/row (% of total intensity)
5.933/65(43%) , 5.945/65(36.7%) , 8.136/65(20.3%)

Porphobilinogen (library entry number =170)
Hit ratio(% of total spectral intensity for metabolite): 40.65% (1 of 8 peaks were found)
Peaks found: chem shift/row (% of total intensity)
3.414/65(40.6%)
Peaks not found: chem shift/row (% of total intensity)
4.164/65(19.7%) , 2.401/45.5(10.2%) , 2.401/84.5(10.2%) , 2.401/64.5(6.4%) , 2.66/85(5.2%) , 2.66/45(5.2%) , 2.66/65(2.5%)

Uridine-5-diphospho-N-acetylglucosamine (library entry number =171)
Hit ratio(% of total spectral intensity for metabolite): 91.2% (6 of 13 peaks were found)
Peaks found: chem shift/row (% of total intensity)
2.085/65(51.5%) , 7.951/55(11%) , 7.951/75(11%) , 5.976/55(8%) , 5.976/75(8%) , 3.821/65(1.5%)
Peaks not found: chem shift/row (% of total intensity)
3.561/65(1.7%) , 5.976/65(1.3%) , 5.989/65(1.2%) , 3.821/41(1.2%) , 3.821/89(1.2%) , 3.561/89.5(1.1%) , 3.561/40.5(1.1%)

Galactose-1-phosphate (library entry number =172)
Hit ratio(% of total spectral intensity for metabolite): 12.87% (2 of 13 peaks were found)
Peaks found: chem shift/row (% of total intensity)
4.006/69(6.4%) , 4.006/61(6.4%)
Peaks not found: chem shift/row (% of total intensity)
3.917/82(13.8%) , 3.917/48(13.8%) , 3.917/56(11.7%) , 3.917/74(11.7%) , 5.493/60(8.7%) , 5.493/70(8.7%) , 5.508/60(8.5%) , 5.508/70(8.5%) , 4.178/51(0.7%) , 4.178/78.5(0.7%) , 4.178/65(0.2%)

Glucosamine-6-phosphate (library entry number =173)
Hit ratio(% of total spectral intensity for metabolite): 63.7% (16 of 29 peaks were found)
Peaks found: chem shift/row (% of total intensity)
3.883/65(8.1%) , 3.66/65(7%) , 3.632/65(6.4%) , 3.598/77(4.5%) , 3.598/53(4.5%) , 2.973/51.5(3.8%) , 2.973/78(3.8%) , 2.973/51.5(3.8%) , 2.973/78(3.8%) , 4.006/61(3.3%) , 4.006/69(3.3%) , 3.286/74(2.9%) , 3.286/56(2.9%) , 3.632/41(2.8%) , 3.632/88.5(2.8%) , 3.367/65(0.2%)
Peaks not found: chem shift/row (% of total intensity)
3.883/40(5.4%) , 3.883/90(5.4%) , 5.435/60(4.3%) , 5.435/70(4.3%) , 3.66/89.5(3.2%) , 3.66/40.5(3.2%) , 3.286/46.5(2.8%) , 3.286/83(2.8%) , 2.934/51.5(1.7%) , 2.934/78(1.7%) , 4.026/70(1.1%) , 4.069/55(0.3%) , 4.069/75(0.3%)

N-Acetylglucosamine (library entry number =174)
Hit ratio(% of total spectral intensity for metabolite): 96.17% (7 of 9 peaks were found)
Peaks found: chem shift/row (% of total intensity)
2.061/65(85.5%) , 3.503/65(2.8%) , 3.779/65(2.4%) , 3.503/89(1.8%) , 3.503/41(1.8%) , 3.793/56(1%) , 3.793/74(1%)
Peaks not found: chem shift/row (% of total intensity)
3.779/40(1.9%) , 3.779/90(1.9%)

N-acetylglucosamine-1-phosphate (library entry number =175)
Hit ratio(% of total spectral intensity for metabolite): 8.96% (5 of 11 peaks were found)
Peaks found: chem shift/row (% of total intensity)
3.503/65(2.9%) , 3.503/89(1.9%) , 3.503/41(1.9%) , 3.793/56(1.1%) , 3.793/74(1.1%)
Peaks not found: chem shift/row (% of total intensity)
2.069/65(81.8%) , 3.806/65(3.3%) , 3.806/40(2%) , 3.806/90(2%) , 3.793/42.5(1%) , 3.793/87.5(1%)

Acetoin (library entry number =176)
Hit ratio(% of total spectral intensity for metabolite): 0% (0 of 3 peaks were found)
Peaks found: chem shift/row (% of total intensity)

Peaks not found: chem shift/row (% of total intensity)
2.229/65(65.3%) , 1.374/65(17.4%) , 1.389/65(17.3%)

2-hydroxybutyric acid (library entry number =177)
Hit ratio(% of total spectral intensity for metabolite): 43.97% (3 of 21 peaks were found)
Peaks found: chem shift/row (% of total intensity)
0.898/65(39.5%) , 4.006/51(2.2%) , 4.006/79(2.2%)
Peaks not found: chem shift/row (% of total intensity)
0.898/46(17.4%) , 0.898/84(17.4%) , 1.655/64.5(2.1%) , 1.655/65.5(2.1%) , 4.006/63(2%) , 4.006/67(2%) , 1.655/83(1.6%) , 1.655/47(1.6%) , 1.745/69(1.3%) , 1.745/61(1.3%) , 1.745/50(1.1%) , 1.745/80(1.1%) , 1.655/101.5(0.9%) , 1.655/28.5(0.9%) , 1.745/31.5(0.8%) , 1.745/98(0.8%) , 1.745/42.5(0.8%) , 1.745/87.5(0.8%)

3-aminoisobutyric acid (library entry number =178)
Hit ratio(% of total spectral intensity for metabolite): 0.48% (1 of 29 peaks were found)
Peaks found: chem shift/row (% of total intensity)
3.137/64(0.5%)
Peaks not found: chem shift/row (% of total intensity)
1.196/56(31.1%) , 1.196/74(31.1%) , 3.039/74(3%) , 3.039/56(3%) , 3.113/70.5(2.9%) , 3.113/59.5(2.9%) , 3.039/88(2.9%) , 3.039/42(2.9%) , 3.113/92(2.7%) , 3.113/38(2.7%) , 2.61/58(1.6%) , 2.61/72(1.6%) , 2.61/91(1.2%) , 2.61/39(1.2%) , 3.02/65(1.1%) , 3.091/65(1.1%) , 2.61/78(1%) , 2.61/52(1%) , 3.074/42.5(0.7%) , 3.074/87.5(0.7%) , 3.076/25(0.5%) , 3.076/104.5(0.5%) , 3.059/64.5(0.5%) , 3.076/43(0.5%) , 3.074/119.5(0.4%) , 3.074/10(0.4%) , 3.074/25.5(0.3%) , 3.074/104.5(0.3%)

Homoserine (library entry number =179)
Hit ratio(% of total spectral intensity for metabolite): 8.16% (7 of 73 peaks were found)
Peaks found: chem shift/row (% of total intensity)
3.768/65(1.9%) , 2.171/37(1.3%) , 2.171/93(1.3%) , 2.171/59(1.3%) , 2.171/71(1.3%) , 3.768/50(0.5%) , 3.768/80(0.5%)
Peaks not found: chem shift/row (% of total intensity)
3.862/61.5(8.5%) , 3.862/68.5(8.5%) , 3.862/49(8%) , 3.862/81(8%) , 3.79/59.5(4%) , 3.79/70.5(4%) , 3.79/56(3.4%) , 3.79/74(3.4%) , 3.79/85.5(3%) , 3.79/44.5(3%) , 3.807/65(2.9%) , 2.029/57(2.1%) , 2.029/73(2.1%) , 2.029/37.5(1.8%) , 2.029/92.5(1.8%) , 2.171/55(1.3%) , 2.171/75(1.3%) , 3.807/79.5(1.2%) , 3.807/50.5(1.2%) , 3.79/30(1%) , 3.79/99.5(1%) , 3.801/56(0.9%) , 3.801/74(0.9%) , 2.171/22.5(0.9%) , 2.171/107(0.9%) , 2.029/20.5(0.8%) , 2.029/108.5(0.8%) , 3.779/59.5(0.8%) , 3.779/70.5(0.8%) , 3.801/87.5(0.6%) , 3.801/42.5(0.6%) , 3.801/78(0.6%) , 3.801/52(0.6%) , 2.15/58.5(0.6%) , 2.15/71(0.6%) , 3.79/14.5(0.6%) , 3.79/115(0.6%) , 3.779/74.5(0.6%) , 3.779/55.5(0.6%) , 3.801/63(0.4%) , 3.801/67(0.4%) , 3.818/68(0.4%) , 3.818/61.5(0.4%) , 3.779/89.5(0.4%) , 3.779/40.5(0.4%) , 2.044/55(0.4%) , 2.044/74(0.4%) , 3.817/67.5(0.3%) , 3.817/62.5(0.3%) , 3.768/76(0.3%) , 3.768/54(0.3%) , 3.807/95(0.3%) , 3.807/34.5(0.3%) , 3.807/73(0.2%) , 3.807/56.5(0.2%) , 3.768/34(0.2%) , 3.768/96(0.2%) , 3.817/45.5(0.2%) , 3.817/84.5(0.2%) , 3.768/41.5(0.2%) , 3.768/90.5(0.2%) , 3.818/84.5(0.1%) , 3.818/45.5(0.1%) , 3.779/96.5(0.1%) , 3.779/33.5(0.1%) , 3.807/86.5(0.1%)

3-aminobutyric acid (library entry number =180)
Hit ratio(% of total spectral intensity for metabolite): 25.88% (7 of 24 peaks were found)
Peaks found: chem shift/row (% of total intensity)
2.504/55(7.8%) , 2.504/75(7.8%) , 3.624/56(4.1%) , 3.624/74(4.1%) , 2.516/65(0.7%) , 2.479/65(0.7%) , 2.527/65(0.7%)
Peaks not found: chem shift/row (% of total intensity)
1.325/74(24.9%) , 1.325/56(24.9%) , 2.498/55(8%) , 2.498/75(8%) , 3.624/39(2.1%) , 3.624/91(2.1%) , 2.471/65(0.7%) , 2.504/29.5(0.4%) , 2.504/100.5(0.4%) , 2.498/29.5(0.4%) , 2.498/100.5(0.4%) , 3.624/107.5(0.3%) , 3.624/22(0.3%) , 2.498/117.5(0.3%) , 2.498/12(0.3%) , 2.504/117.5(0.3%) , 2.504/12(0.3%)

Taurine (library entry number =181)
Hit ratio(% of total spectral intensity for metabolite): 100% (6 of 6 peaks were found)
Peaks found: chem shift/row (% of total intensity)
3.428/65(25.2%) , 3.271/65(19.1%) , 3.428/48(16%) , 3.428/82(16%) , 3.271/48(11.8%) , 3.271/82(11.8%)
Peaks not found: chem shift/row (% of total intensity)


Uridine 5-diphosphate (library entry number =182)
Hit ratio(% of total spectral intensity for metabolite): 93.66% (6 of 10 peaks were found)
Peaks found: chem shift/row (% of total intensity)
7.991/75(20%) , 7.991/55(20%) , 5.976/55(18.7%) , 5.976/75(18.7%) , 5.976/55.5(8.1%) , 5.976/74.5(8.1%)
Peaks not found: chem shift/row (% of total intensity)
5.976/65(2.9%) , 5.976/64.5(2.1%) , 8.114/54.5(0.6%) , 8.114/75(0.6%)

Uridine 5-triphosphate (library entry number =183)
Hit ratio(% of total spectral intensity for metabolite): 0% (0 of 8 peaks were found)
Peaks found: chem shift/row (% of total intensity)

Peaks not found: chem shift/row (% of total intensity)
7.982/55(23.9%) , 7.982/75(23.9%) , 5.985/55(23.3%) , 5.985/75(23.3%) , 6/64.5(3.2%) , 5.985/64.5(0.8%) , 4.419/58.5(0.8%) , 4.419/71(0.8%)

Uridine-5-diphosphoglucuronic acid (library entry number =184)
Hit ratio(% of total spectral intensity for metabolite): 37.7% (6 of 36 peaks were found)
Peaks found: chem shift/row (% of total intensity)
7.951/55(14.1%) , 7.951/75(14.1%) , 3.516/65(5.1%) , 3.789/65(3.5%) , 3.511/75.5(0.4%) , 3.511/54(0.4%)
Peaks not found: chem shift/row (% of total intensity)
5.988/75(11.4%) , 5.988/55(11.4%) , 4.146/78(4.4%) , 4.146/52(4.4%) , 3.789/89(2.9%) , 3.789/41(2.9%) , 3.516/40(2.8%) , 3.516/90(2.8%) , 5.619/69(1.8%) , 5.619/61(1.8%) , 5.634/69(1.8%) , 5.634/61(1.8%) , 3.59/48(0.9%) , 3.59/82(0.9%) , 3.598/82(0.9%) , 3.598/48(0.9%) , 6.001/65(0.9%) , 3.59/57(0.8%) , 3.59/73(0.8%) , 3.598/57(0.8%) , 3.598/73(0.8%) , 4.379/59.5(0.7%) , 4.379/70.5(0.7%) , 6.001/55(0.6%) , 6.001/75(0.6%) , 3.531/53(0.5%) , 3.531/77(0.5%) , 5.988/63.5(0.2%) , 5.988/66.5(0.2%) , 3.531/65(0.2%)

Nicotinamide mononucleotide (NMN) (library entry number =185)
Hit ratio(% of total spectral intensity for metabolite): 0.86% (2 of 40 peaks were found)
Peaks found: chem shift/row (% of total intensity)
4.03/49.5(0.4%) , 4.03/80.5(0.4%)
Peaks not found: chem shift/row (% of total intensity)
9.006/78(7.9%) , 9.006/52(7.9%) , 9.006/57(7.7%) , 9.006/73(7.7%) , 8.323/66(5.1%) , 8.323/64(5.1%) , 6.196/65(4.7%) , 9.347/57(4.6%) , 9.347/73(4.6%) , 6.208/65(4.2%) , 8.323/47(3.9%) , 8.323/83(3.9%) , 9.347/76(3.4%) , 9.347/54(3.4%) , 9.347/60(3.3%) , 9.347/70(3.3%) , 9.588/64(3%) , 9.588/66(3%) , 9.588/60(2.2%) , 9.588/70(2.2%) , 8.259/54(0.6%) , 8.259/75(0.6%) , 7.605/48(0.5%) , 7.605/81.5(0.5%) , 4.211/49.5(0.5%) , 4.211/80(0.5%) , 4.215/49(0.5%) , 4.215/80.5(0.5%) , 7.605/61(0.5%) , 7.605/68(0.5%) , 8.259/58(0.4%) , 8.259/72(0.4%) , 4.223/50(0.4%) , 4.223/80(0.4%) , 4.047/49(0.4%) , 4.047/80.5(0.4%) , 4.042/49.5(0.4%) , 4.042/80.5(0.4%)

Glycerophosphorylcholine (library entry number =186)
Hit ratio(% of total spectral intensity for metabolite): 90% (1 of 1 peaks were found)
Peaks found: chem shift/row (% of total intensity)
3.234/65(100%)
Peaks not found: chem shift/row (% of total intensity)


Carnosine (beta-alanyl_L-histidine) (library entry number =187)
Hit ratio(% of total spectral intensity for metabolite): 39.92% (11 of 55 peaks were found)
Peaks found: chem shift/row (% of total intensity)
3.234/65(15.2%) , 8.266/65(11.7%) , 3.225/65(7.8%) , 3.255/65(1.3%) , 3.367/65(0.8%) , 2.671/86(0.7%) , 2.671/85(0.5%) , 2.671/44.5(0.5%) , 2.689/54(0.5%) , 2.689/76(0.5%) , 2.671/86(0.4%)
Peaks not found: chem shift/row (% of total intensity)
3.234/48(7.1%) , 3.234/82(7.1%) , 3.225/47(4.1%) , 3.225/83(4.1%) , 2.689/56(3.1%) , 2.689/74(3.1%) , 7.112/65(2.7%) , 7.112/62(2.2%) , 7.112/68(2.2%) , 3.114/45.5(1.9%) , 3.114/84.5(1.9%) , 3.119/45.5(1.9%) , 3.119/84.5(1.9%) , 2.689/38.5(1.8%) , 2.689/91.5(1.8%) , 2.708/44(0.8%) , 2.708/85.5(0.8%) , 2.671/43(0.7%) , 2.689/115.5(0.7%) , 2.689/14(0.7%) , 3.234/29.5(0.6%) , 3.234/100.5(0.6%) , 2.708/62(0.5%) , 2.708/68(0.5%) , 2.718/44.5(0.5%) , 2.718/85.5(0.5%) , 2.718/62(0.5%) , 2.718/68(0.5%) , 2.655/43(0.5%) , 2.689/45.5(0.4%) , 2.689/84.5(0.4%) , 2.671/61.5(0.4%) , 2.671/68.5(0.4%) , 2.671/43(0.4%) , 2.689/31.5(0.3%) , 2.689/97.5(0.3%) , 2.671/61(0.3%) , 2.671/69(0.3%) , 2.671/60.5(0.3%) , 2.671/69.5(0.3%) , 3.234/12.5(0.2%) , 3.234/117(0.2%) , 2.655/61.5(0.2%) , 2.655/68.5(0.2%)

Sucrose-6-phosphate (library entry number =188)
Hit ratio(% of total spectral intensity for metabolite): 38.82% (4 of 24 peaks were found)
Peaks found: chem shift/row (% of total intensity)
3.757/65(29.5%) , 3.398/65(5.8%) , 3.793/55(1.8%) , 3.793/75(1.8%)
Peaks not found: chem shift/row (% of total intensity)
3.808/65(7.9%) , 3.808/89(6.4%) , 3.808/41(6.4%) , 3.398/40(4%) , 3.398/90(4%) , 5.42/60(4%) , 5.42/70(4%) , 3.558/82(3.3%) , 3.558/48(3.3%) , 3.558/73.5(3.1%) , 3.558/56.5(3.1%) , 3.881/52(1.8%) , 3.881/78(1.8%) , 3.793/42(1.7%) , 3.793/88(1.7%) , 3.881/46(1.5%) , 3.881/84(1.5%) , 3.558/52(0.8%) , 3.558/78(0.8%) , 3.793/65(0.3%)

Uridine-5-diphosphogalactose (library entry number =189)
Hit ratio(% of total spectral intensity for metabolite): 42.16% (9 of 53 peaks were found)
Peaks found: chem shift/row (% of total intensity)
7.951/55(18.6%) , 7.951/75(18.6%) , 3.752/65(1.7%) , 3.737/57(0.7%) , 3.737/72.5(0.7%) , 3.737/56.5(0.5%) , 3.737/73.5(0.5%) , 3.737/72(0.5%) , 3.737/43.5(0.2%)
Peaks not found: chem shift/row (% of total intensity)
5.985/55(15.3%) , 5.985/75(15.3%) , 3.924/82(1.7%) , 3.924/48(1.7%) , 5.652/70(1.6%) , 5.652/60(1.6%) , 3.924/56(1.5%) , 3.924/74(1.5%) , 5.637/60.5(1.5%) , 5.637/69.5(1.5%) , 4.041/65(1.2%) , 4.381/60.5(0.8%) , 4.381/69.5(0.8%) , 5.985/64.5(0.6%) , 3.752/81(0.6%) , 3.752/48.5(0.6%) , 3.815/83(0.6%) , 3.815/47(0.6%) , 4.381/65(0.5%) , 3.822/82.5(0.5%) , 3.822/47(0.5%) , 3.815/73(0.5%) , 3.815/56.5(0.5%) , 3.822/56.5(0.5%) , 3.822/73(0.5%) , 3.768/59(0.4%) , 3.768/71(0.4%) , 3.737/85.5(0.3%) , 3.737/44.5(0.3%) , 3.76/55(0.3%) , 3.76/75(0.3%) , 3.752/35(0.3%) , 3.752/94.5(0.3%) , 3.768/40(0.2%) , 3.768/89.5(0.2%) , 3.76/83(0.2%) , 3.778/51.5(0.2%) , 3.778/78.5(0.2%) , 3.76/65(0.2%) , 3.76/44.5(0.2%) , 3.737/85(0.2%) , 3.773/46(0.2%) , 3.773/83.5(0.2%) , 3.73/65(0.2%)

N-Acetylaspartylglutamate (NAAG) (library entry number =190)
Hit ratio(% of total spectral intensity for metabolite): 77.48% (4 of 13 peaks were found)
Peaks found: chem shift/row (% of total intensity)
2.061/65(68.2%) , 1.924/65(3.8%) , 2.543/85(2.8%) , 2.543/45(2.8%)
Peaks not found: chem shift/row (% of total intensity)
2.207/65(3.7%) , 2.524/45(2.9%) , 2.524/85(2.9%) , 2.742/85(2.3%) , 2.742/44.5(2.3%) , 2.752/85.5(2.2%) , 2.752/44(2.2%) , 2.207/86(2%) , 2.207/44(2%)

Uridine 5-monophosphate (library entry number =191)
Hit ratio(% of total spectral intensity for metabolite): 0% (0 of 8 peaks were found)
Peaks found: chem shift/row (% of total intensity)

Peaks not found: chem shift/row (% of total intensity)
8.107/55(26.4%) , 8.107/75(26.4%) , 5.991/75(20.1%) , 5.991/55(20.1%) , 6.006/65(3.2%) , 5.991/64.5(2.6%) , 6.006/55(0.6%) , 6.006/75(0.6%)

Cytidine 5-triphosphate (library entry number =192)
Hit ratio(% of total spectral intensity for metabolite): 41.26% (2 of 26 peaks were found)
Peaks found: chem shift/row (% of total intensity)
7.991/55(20.6%) , 7.991/75(20.6%)
Peaks not found: chem shift/row (% of total intensity)
6.15/75(15.5%) , 6.15/55(15.5%) , 6.007/59(2.3%) , 6.007/71(2.3%) , 4.275/65(2%) , 6.011/64(1.8%) , 6.011/66(1.8%) , 6.002/66(1.8%) , 6.002/64(1.8%) , 4.28/64.5(1.5%) , 7.998/55.5(1.3%) , 7.998/74.5(1.3%) , 6.011/70(1.1%) , 6.011/60(1.1%) , 6.002/60(1.1%) , 6.002/70(1.1%) , 6.135/55.5(1%) , 6.135/74.5(1%) , 6.135/55(1%) , 6.135/74.5(1%) , 4.351/58.5(0.6%) , 4.351/71.5(0.6%) , 4.341/59(0.2%) , 4.341/70.5(0.2%)

N-Acetylneuraminic acid (library entry number =193)
Hit ratio(% of total spectral intensity for metabolite): 73.89% (10 of 27 peaks were found)
Peaks found: chem shift/row (% of total intensity)
2.061/65(59.8%) , 3.624/58(2%) , 3.624/72(2%) , 3.851/53(1.9%) , 3.851/77(1.9%) , 3.992/51.5(1.8%) , 3.992/78.5(1.8%) , 3.768/65(1.4%) , 3.768/49(0.7%) , 3.768/81(0.7%)
Peaks not found: chem shift/row (% of total intensity)
2.046/65(5.9%) , 3.624/42(1.8%) , 3.624/88(1.8%) , 1.83/65(1.7%) , 2.238/65(1.7%) , 3.851/46(1.5%) , 3.851/84(1.5%) , 2.222/55(1.3%) , 2.222/75(1.3%) , 1.83/96(1.1%) , 1.83/34(1.1%) , 2.222/88(1%) , 2.222/42(1%) , 3.768/58.5(0.9%) , 3.768/71.5(0.9%) , 3.768/88(0.7%) , 3.768/42(0.7%)

Riboflavin 5-adenosine diphosphate (Flavin adenine dinucleotide) (library entry number =194)
Hit ratio(% of total spectral intensity for metabolite): 22.16% (7 of 13 peaks were found)
Peaks found: chem shift/row (% of total intensity)
2.408/65(4.9%) , 2.408/65(3.8%) , 2.371/65(3.2%) , 2.371/65(3%) , 2.371/65(2.7%) , 2.342/65(2.5%) , 2.408/65(2.1%)
Peaks not found: chem shift/row (% of total intensity)
7.869/65(42.2%) , 8.309/65(12.4%) , 5.838/65(7.1%) , 5.849/65(6.3%) , 2.398/65(5.5%) , 2.33/65(4.4%)

Hydroxyglutaric acid (library entry number =195)
Hit ratio(% of total spectral intensity for metabolite): 0% (0 of 84 peaks were found)
Peaks found: chem shift/row (% of total intensity)

Peaks not found: chem shift/row (% of total intensity)
2.236/65(5.7%) , 4.029/69(3.5%) , 4.029/61(3.5%) , 2.294/65(3.3%) , 4.029/80(3.2%) , 4.029/50(3.2%) , 2.236/90(2.6%) , 2.236/40(2.6%) , 2.236/26(2.1%) , 2.236/104(2.1%) , 2.294/40.5(1.9%) , 2.294/89(1.9%) , 2.301/65(1.8%) , 2.261/46(1.8%) , 2.261/83(1.8%) , 2.271/82.5(1.7%) , 2.271/47.5(1.7%) , 2.266/27(1.7%) , 2.266/103(1.7%) , 1.999/65(1.5%) , 1.84/77.5(1.5%) , 1.84/52(1.5%) , 2.294/105(1.5%) , 2.294/24(1.5%) , 2.294/78.5(1.4%) , 2.294/50.5(1.4%) , 1.999/46.5(1.3%) , 1.999/83.5(1.3%) , 2.266/62(1.2%) , 2.266/67.5(1.2%) , 2.236/51.5(1.2%) , 2.236/77.5(1.2%) , 2.222/44.5(1.2%) , 2.222/85(1.2%) , 1.999/30.5(1.1%) , 1.999/98.5(1.1%) , 1.999/109(1%) , 1.999/21(1%) , 1.84/112.5(1%) , 1.84/17(1%) , 2.31/44.5(1%) , 2.31/85.5(1%) , 1.999/56.5(1%) , 1.999/73.5(1%) , 2.28/85(1%) , 2.28/45(1%) , 2.279/85(1%) , 2.279/45(1%) , 1.84/36.5(1%) , 1.84/94(1%) , 1.84/58(1%) , 1.84/71.5(1%) , 2.253/85(0.9%) , 2.253/44.5(0.9%) , 2.253/85(0.8%) , 2.253/44.5(0.8%) , 2.31/67(0.7%) , 2.31/63.5(0.7%) , 2.31/64.5(0.7%) , 1.84/65(0.6%) , 2.222/60.5(0.6%) , 2.222/69(0.6%) , 2.266/46.5(0.6%) , 2.266/83(0.6%) , 1.84/86.5(0.5%) , 1.84/43(0.5%) , 2.253/65(0.5%) , 2.261/62(0.4%) , 2.261/67.5(0.4%) , 2.261/7.5(0.4%) , 2.261/122(0.4%) , 2.253/65(0.4%) , 2.271/103(0.3%) , 2.271/26.5(0.3%) , 2.261/27(0.3%) , 2.261/102(0.3%) , 2.271/120.5(0.2%) , 2.271/9(0.2%) , 2.301/41.5(0.2%) , 2.301/89.5(0.2%) , 2.271/61.5(0.1%) , 2.271/67.5(0.1%) , 2.301/51.5(0.1%) , 2.301/78(0.1%)

Valeric acid (library entry number =196)
Hit ratio(% of total spectral intensity for metabolite): 27.52% (1 of 18 peaks were found)
Peaks found: chem shift/row (% of total intensity)
0.898/65(27.5%)
Peaks not found: chem shift/row (% of total intensity)
0.898/46(12.5%) , 0.898/84(12.5%) , 2.187/65(9.1%) , 2.187/46(6.4%) , 2.187/84(6.4%) , 1.53/64(4.1%) , 1.53/66(4.1%) , 1.305/74(2.4%) , 1.305/56(2.4%) , 1.53/84(2.3%) , 1.53/46(2.3%) , 1.305/94(1.9%) , 1.305/36(1.9%) , 1.53/27(1.4%) , 1.53/103(1.4%) , 1.305/113(0.6%) , 1.305/17(0.6%)

Isovaleric acid (library entry number =197)
Hit ratio(% of total spectral intensity for metabolite): 18.94% (2 of 7 peaks were found)
Peaks found: chem shift/row (% of total intensity)
2.059/55.5(9.5%) , 2.059/74.5(9.5%)
Peaks not found: chem shift/row (% of total intensity)
0.914/73(39.5%) , 0.914/57(39.5%) , 1.956/65(0.9%) , 1.956/47(0.6%) , 1.956/83(0.6%)

Methyl isobutyric acid (library entry number =198)
Hit ratio(% of total spectral intensity for metabolite): 67.86% (2 of 8 peaks were found)
Peaks found: chem shift/row (% of total intensity)
1.148/56(33.9%) , 1.148/74(33.9%)
Peaks not found: chem shift/row (% of total intensity)
3.702/65(27.6%) , 2.641/65(1.5%) , 2.641/47(1.1%) , 2.641/83(1.1%) , 2.641/101(0.4%) , 2.641/29(0.4%)

2-methylbutyric acid (library entry number =199)
Hit ratio(% of total spectral intensity for metabolite): 0% (0 of 22 peaks were found)
Peaks found: chem shift/row (% of total intensity)

Peaks not found: chem shift/row (% of total intensity)
1.052/56(23.5%) , 1.052/74(23.5%) , 0.86/65(18.7%) , 0.86/46(8.3%) , 0.86/84(8.3%) , 1.388/65(1.8%) , 1.496/82(1.5%) , 1.496/48(1.5%) , 1.388/82.5(1.3%) , 1.388/47.5(1.3%) , 1.496/67(1.2%) , 1.496/63(1.2%) , 1.496/102(0.9%) , 1.496/28(0.9%) , 2.21/76(0.8%) , 2.21/54(0.8%) , 2.21/72(0.8%) , 2.21/58(0.8%) , 1.388/100(0.8%) , 1.388/30(0.8%) , 2.21/92(0.6%) , 2.21/38(0.6%)

Taurocholic acid (library entry number =200)
Hit ratio(% of total spectral intensity for metabolite): 0% (0 of 9 peaks were found)
Peaks found: chem shift/row (% of total intensity)

Peaks not found: chem shift/row (% of total intensity)
0.924/65(37%) , 0.724/65(32.7%) , 3.085/64.5(14.9%) , 3.085/47(5.3%) , 3.085/83(5.3%) , 3.574/57(1.9%) , 3.574/73(1.9%) , 3.574/40(0.5%) , 3.574/90(0.5%)

Trehalose-6-phosphate (library entry number =201)
Hit ratio(% of total spectral intensity for metabolite): 25.79% (12 of 49 peaks were found)
Peaks found: chem shift/row (% of total intensity)
3.86/65(6.8%) , 3.863/65(5.9%) , 3.778/56.5(2.2%) , 3.778/73.5(2.2%) , 3.702/79(1.8%) , 3.702/51(1.8%) , 3.702/78(1.8%) , 3.445/65(1.2%) , 3.503/65(1%) , 3.686/76.5(0.4%) , 3.669/52(0.4%) , 3.669/76.5(0.4%)
Peaks not found: chem shift/row (% of total intensity)
3.46/65(5.4%) , 3.86/40.5(5.1%) , 3.86/89.5(5.1%) , 3.46/89(4.2%) , 3.46/41(4.2%) , 3.863/41(4.1%) , 3.863/89(4.1%) , 3.616/65(3.9%) , 3.616/40(3.3%) , 3.616/90(3.3%) , 3.863/78.5(2.4%) , 3.863/51.5(2.4%) , 3.666/79(2.1%) , 3.666/51(2.1%) , 3.69/51(2.1%) , 3.69/79(2.1%) , 3.658/51(1.9%) , 3.658/79(1.9%) , 3.658/78(1.8%) , 3.778/43(1.5%) , 3.778/87(1.5%) , 5.216/60(1.2%) , 5.216/70(1.2%) , 3.823/42.5(1%) , 3.823/87.5(1%) , 3.823/62(1%) , 3.823/68(1%) , 5.188/59.5(0.7%) , 5.188/69.5(0.7%) , 3.686/51.5(0.4%) , 3.677/51.5(0.4%) , 3.677/78(0.4%) , 4.031/55(0.3%) , 4.031/75(0.3%) , 4.044/76(0.3%) , 0.885/55(0.2%) , 0.885/75(0.2%)

Methanol (library entry number =202)
Hit ratio(% of total spectral intensity for metabolite): 90% (1 of 1 peaks were found)
Peaks found: chem shift/row (% of total intensity)
3.367/65(100%)
Peaks not found: chem shift/row (% of total intensity)


Ethanol (library entry number =203)
Hit ratio(% of total spectral intensity for metabolite): 91.16% (5 of 7 peaks were found)
Peaks found: chem shift/row (% of total intensity)
1.19/65(31.3%) , 1.19/83(15.6%) , 1.19/47(15.6%) , 3.663/56(14.4%) , 3.663/74(14.4%)
Peaks not found: chem shift/row (% of total intensity)
3.663/38(4.4%) , 3.663/92(4.4%)

Chloroform (library entry number =204)
Hit ratio(% of total spectral intensity for metabolite): 0% (0 of 1 peaks were found)
Peaks found: chem shift/row (% of total intensity)

Peaks not found: chem shift/row (% of total intensity)
7.686/65(100%)

3-Hydroxy-3-methyl butyric acid (library entry number =205)
Hit ratio(% of total spectral intensity for metabolite): 17.25% (1 of 2 peaks were found)
Peaks found: chem shift/row (% of total intensity)
2.371/65(17.3%)
Peaks not found: chem shift/row (% of total intensity)
1.273/65(82.7%)

Thiamine (library entry number =206)
Hit ratio(% of total spectral intensity for metabolite): 68.09% (3 of 11 peaks were found)
Peaks found: chem shift/row (% of total intensity)
2.502/65(43.1%) , 2.565/65(23.1%) , 3.184/65(1.9%)
Peaks not found: chem shift/row (% of total intensity)
8.047/65(8%) , 3.89/65(6.7%) , 3.89/50(4.3%) , 3.89/80(4.3%) , 9.432/65(4.2%) , 5.455/65(2.7%) , 3.184/50(0.9%) , 3.184/80(0.9%)

Phosphocholine (library entry number =207)
Hit ratio(% of total spectral intensity for metabolite): 90% (1 of 1 peaks were found)
Peaks found: chem shift/row (% of total intensity)
3.225/65(100%)
Peaks not found: chem shift/row (% of total intensity)


Tyrosine (library entry number =208)
Hit ratio(% of total spectral intensity for metabolite): 61.6% (4 of 18 peaks were found)
Peaks found: chem shift/row (% of total intensity)
6.907/76(20.3%) , 6.907/54(20.3%) , 7.199/54(10.5%) , 7.199/76(10.5%)
Peaks not found: chem shift/row (% of total intensity)
3.947/62(7.1%) , 3.947/68(7.1%) , 3.947/48.5(5.5%) , 3.947/81.5(5.5%) , 6.907/47(1.6%) , 6.907/83(1.6%) , 3.057/56(1.5%) , 3.057/74(1.5%) , 3.057/36(1.4%) , 3.057/94(1.4%) , 3.202/90(1%) , 3.202/40(1%) , 3.202/53(1%) , 3.202/77(1%)
