# Supplementary material for: Pathomx: an interactive workflow-based tool for the analysis of metabolomic data
Source: BMC Bioinformatics. 2014 Dec 10;15(1):396. doi: 10.1186/s12859-014-0396-9 (PMC4271363; doi:10.1186/s12859-014-0396-9)
Supplement: Additional file 4: — 2D Processed NMR dataset – THP-1 N&H. Experimental data from THP-1 normoxia (N) and hypoxia (H) experiment acquired by 2D 1H JRES NMR on Bruker spectrometer and processed via the BML-NMR web service. [file 12859_2014_396_MOESM4_ESM.zip › BMLJOB_338/README.txt]

*********************************   FIMA OUTPUT README *****************************
FIMA:  Field Independent Metabolite Analysis by JRES NMR spectroscopy.
http://bml-nmr.org.  Birmingham Metabolite Library NMR Data Mining Algorithm.  University of Birmingham, UK.
Program developed by Jonathan J. Byrne, Mark R. Viant, Shan He.  2010-2012.
README file, explaining the output of the Birmingham Metabolite Library NMR Data Mining Algorithm. 
***************************************************************************************

The FIMA job has resulted in the creation of the directory

/tmp/BMLJOB_338/

within which is found this README file, and two subdirectories

indiv_expno_outputs
overall_result_outputs

These subdirectories contain the results files for the analysis.

======================================================================================
Subdirectory:  indiv_expno_outputs
======================================================================================
This directory contains one subdirectory per JRES experiment submitted for analysis, which are given
the same names as the submitted expnos.  These are:
100, 102, 104, 106, 108, 110, 112, 116, 118, 120, 86, 90, 92, 94, 96, 98.
Within each expno subfolder are two files.  Taking the first sample, 100, as an example, these files are:

expno_100_result.txt
graph_out_expno_100.pdf

____________________________

expno_100_result.txt contains:
Job completion time and job number of the batch.
Contents of the title file of the sample JRES spectrum.
Table 1, detailing the quantification result for the analyzed sample:
Name, Concentration (mM), "hit ratio" (confidence in the hit), intensity of JRES signal explained by the metabolite,
and library metabolite number.
Table 2, which details the result from the screening step of the algorithm.  For each metabolite found in
the quantification step, the hit ratio and positions of peaks found are presented.

Tables 3 and 4 are for use in combination with the, e.g., graph_out_expno_100.pdf file:

Table 3, giving the chemical shifts, intensities and contributing metabolites for each pJRES peak in the estimate.
The estimate is visible in yellow in the associated graphical output file.
Table 3 is ordered by intensity, with the pJRES estimate peak having the highest intensity detailed first.

Table 4, giving the chemical shifts, intensities and contributing metabolites for each pJRES peak in the estimate.
The estimate is visible in yellow in the associated graphical output file.
Table 4 is ordered by chemical shift, with the pJRES estimate peak having the highest chemical shift detailed first.

Table 5, which details the FULL result from the screening step of the algorithm, in descending order of "hit ratio".
For all library metabolites, the hit ratio and positions of peaks found are presented.

Table 6, which details the FULL result from the screening step of the algorithm, in order of metabolite library entry number.
For all library metabolites, the hit ratio and positions of peaks found are presented.
___________________________________________________________________

graph_out_expno_100.pdf shows the summation-mode pJRES spectra of:

i.  the submitted mixture JRES spectrum (blue)
ii.  the estimate JRES spectrum (yellow).  This is a combination of the pJRES spectra of all the library 
metabolites identified and quantified by the algorithm.
iii.  The difference pJRES spectrum (red).  This is calculated as mixture - estimated pJRES.

Zoom in to inspect the plot.  Information about peaks of interest seen in the graphical output file
can be found in Tables 3 and 4 in expno_100_result.txt.

=====================================================================================
Subdirectory:  overall_result_outputs
=====================================================================================
This directory contains the overall results for the batch job of 16 submitted JRES spectra.
These are contained in four .txt files and one .mat MATLAB structure variable.  These are:

FIMA_overall_result.txt.
samples_vs_concs_matrix.txt
samples_vs_concs_matrix_tsanorm.txt
samples_vs_concs_matrix_pqnnorm.txt
FIMA_result.mat

_____________________________________________________________________________________

FIMA_overall_result.txt.

This is the main overall output file which contains three sample/concentration tables for the batch job submitted,
plus two containing sample and library metabolite information.
Table 1, displaying the sample information:
Experiment number (expno)
Sample name
Total spectral area (TSA)
PQN (probablistic quotient normalization) coefficient (Ref: Anal. Chem., 2006, 78 (13), pp 4281�4290, DOI: 10.1021/ac051632c).
The sample names are taken as the first lines of the title files of the submitted experiments.
TSAs are calculated after exclusion of signals from water, TMSP and residual extraction solvents.

PQN coefficients are calcuated using the following procedure:

Regions containing signals from water, TMSP and residual extraction solvents are excluded from the intact 2D JRES spectra.
Each 2D JRES spectrum in the batch is noise filtered, with the filter cutoff being 3*s.d. of the calculated noise baseline.
Each 2D JRES spectrum in the batch is binned with a bin width of 0.005 ppm.
A sum-pJRES spectrum is calculated of each region-excluded, noise-filtered binned JRES spectrum.
Variables (chemical shift axis bins) which do not have a non-zero value for each sample are excluded.  This is to prevent division by zero in what follows.
TSA normalization is performed by dividing each sum-pJRES spectrum by the TSA of its intact region-excluded, non-noise-filtered JRES spectrum (The TSAs of Table 1).
The median of all the sum-pJRES spectrum is calculated to act as the reference against which the individual pJRES spectra will be compared.
For each pJRES spectrum, the median pJRES spectrum is divided by the pJRES spectrum value for each bin.  This gives a vector of multiplication factors.
The median value of these is taken as the PQN coefficient for that sample.

Table 2.  Unnormalized Sample/Concentration matrix.
Each row of the matrix contains the calculated concentrations of the 208 library metabolites
in the same order as in Table 5.  Figures quoted to 4 s.f.
Concentrations are in mM and are calculated relative to that of the internal standard TMSP, declared by the user to be 0.5 mM.

Table 3.  TSA normalized Sample/Concentration matrix.
Each row of the matrix contains the calculated concentrations of the 208 library metabolites
in the same order as in Table 5, divided by the total spectral area of the JRES spectrum.  Figures quoted to 4 s.f.
Table 4.  PQN normalized Sample/Concentration matrix.
Each row of the matrix contains the calculated concentrations of the 208 library metabolites
in the same order as in Table 5, multiplied by a coefficient obtained through
probablistic quotient normalisation.  Ref for PQN:  Anal. Chem.,2006, 78 (13), pp 4281-4290.  Figures quoted to 4 s.f.
Table 5, displaying the reference numbers, names and InChI codes of the metabolites in the library.
metabolite number;	metabolite name;	InChI
_______________________________________________________________________________________

Other .txt files:

samples_vs_concs_matrix.txt
samples_vs_concs_matrix_tsanorm.txt
samples_vs_concs_matrix_pqnnorm.txt 

These are text files containing the TRANSPOSED contents of Tables 2, 3 and 4 from FIMA_overall_result.txt,
in order to make copy/pasting into spreadsheet programs easier.  They also include metabolite names, 
library numbers and InChI codes.  Specifically:
samples_vs_concs_matrix.txt;  A reproduction of Table 2 from FIMA_overall_result.
samples_vs_concs_matrix_tsanorm.txt;  A reproduction of Table 3 from FIMA_overall_result.
samples_vs_concs_matrix_pqnnorm.txt;  A reproduction of Table 4 from FIMA_overall_result.
Import these files into spreadsheet programs as tab delimited.
_______________________________________________________________________________________

FIMA_result.mat

This is a MATLAB structure variable.  If you have MATLAB installed, it is possible to access the full results of 
the analysis through inspection of this variable from within MATLAB.
A PLS-toolbox dataset object (DSO) can be constructed of the results of an individual sample using a script available from
the development team at Birmingham, UK.  
Please contact us for more information and the relevant script if this would be useful.
j.byrne@bham.ac.uk;m.viant@bham.ac.uk
